# Supplementary material for: Umpolung of an Aliphatic Ketone to a Magnesium Ketone‐1,2‐diide Complex with Vicinal Dianionic Charge
Source: Angew Chem Int Ed Engl. 2022 Jul 11;61(34):e202204472. doi: 10.1002/anie.202204472 (PMC9541192; doi:10.1002/anie.202204472)
Supplement: Supplementary file 1 — Supporting Information [file ANIE-61-0-s004.cif]

data_global
_audit_creation_date                               2020-11-24
_audit_creation_method                            'by CrystalStructure 4.3'
_audit_update_record                               ?

#==============================================================================
# PROCESSING SUMMARY (IUCr Office Use Only)

_journal_date_recd_electronic                      ?
_journal_date_from_coeditor                        ?
_journal_date_accepted                             ?
_journal_coeditor_code                             ?

#==============================================================================
# SUBMISSION DETAILS

_publ_contact_author_name                         'ENTER NAME'
_publ_contact_author_email                        'ENTER EMAIL ADDRESS'
_publ_contact_author_fax                          'ENTER FAX NUMBER'
_publ_contact_author_phone                        'ENTER PHONE NUMBER'
_publ_contact_letter
;
    ENTER TEXT OF LETTER
;
_publ_requested_journal                           'ENTER JOURNAL NAME HERE'
_publ_requested_category
                                               'CHOOSE FI FM FO CI CM CO or AD'
_publ_requested_coeditor_name                      ?

#==============================================================================
# TITLE AND AUTHOR LIST

_publ_section_title
;
    ENTER SECTION TITLE
;
_publ_section_title_footnote
;
    ENTER FOOTNOTE TO TITLE OF PAPER
;
loop_
_publ_author_name
_publ_author_footnote
_publ_author_address
' FIRST AUTHORS NAME '
;
  FIRST AUTHORS FOOTNOTES
;
;
  FIRST AUTHORS ADDRESS
;
_publ_section_synopsis
;
    ENTER SYNOPSIS
;

#==============================================================================
# TEXT

_publ_section_abstract
;
    ENTER ABSTRACT
;
_publ_section_comment
;
    ENTER TEXT
;
_publ_section_references
;
    ENTER OTHER REFERENCES

    Rigaku (2018). CrystalStructure. Version 4.3. 
    Rigaku Corporation, Tokyo, Japan.

    Sheldrick, G. M. (2014). Acta Cryst. (2014). A70, C1437.
    SHELXT Version 2018/2

    Sheldrick, G.M. (2008) SHELXL Version 2018/3, Acta Cryst. A64, 112-122.

    Rigaku Oxford Diffraction (2015), CrysAlisPro. version 1.171.39.8d.
    Rigaku Corporation, Tokyo, Japan

;
_publ_section_figure_captions
;
    ENTER FIGURE CAPTIONS
;
_publ_section_exptl_prep
;
    ENTER COMPOUND PREPARATION DETAILS
;
_publ_section_exptl_refinement
;
    ENTER SPECIAL DETAILS OF THE REFINEMENT
;

#==============================================================================
data_ASSB77

#==============================================================================
# CHEMICAL DATA

_chemical_formula_sum                             'C33 H50 N2'
_chemical_formula_moiety                          'C33 H50 N2'
_chemical_formula_weight                           474.77
_chemical_melting_point                            ?
_chemical_absolute_configuration
                                                 'CHOOSE rm ad rmad syn or unk'

#==============================================================================
# CRYSTAL DATA
_space_group_crystal_system                        orthorhombic
_space_group_name_H-M_alt                         'F d d 2'
_space_group_name_Hall                            'F 2 -2d'
_space_group_IT_number                             43
loop_
_space_group_symop_id
_space_group_symop_operation_xyz
1   '+X,+Y,+Z'
2   '-X,-Y,+Z'
3   '1/4-X,1/4+Y,1/4+Z'
4   '1/4+X,1/4-Y,1/4+Z'
5   '+X,1/2+Y,1/2+Z'
6   '-X,1/2-Y,1/2+Z'
7   '1/4-X,3/4+Y,3/4+Z'
8   '1/4+X,3/4-Y,3/4+Z'
9   '1/2+X,+Y,1/2+Z'
10  '1/2-X,-Y,1/2+Z'
11  '3/4-X,1/4+Y,3/4+Z'
12  '3/4+X,1/4-Y,3/4+Z'
13  '1/2+X,1/2+Y,+Z'
14  '1/2-X,1/2-Y,+Z'
15  '3/4-X,3/4+Y,1/4+Z'
16  '3/4+X,3/4-Y,1/4+Z'
#------------------------------------------------------------------------------
_cell_length_a                                     16.9852(5)
_cell_length_b                                     42.3795(13)
_cell_length_c                                     8.3707(2)
_cell_angle_alpha                                  90.0000
_cell_angle_beta                                   90.0000
_cell_angle_gamma                                  90.0000
_cell_volume                                       6025.4(3)
_cell_formula_units_Z                              8
_cell_measurement_reflns_used                      16107
_cell_measurement_theta_min                        3.07
_cell_measurement_theta_max                        75.07
_cell_measurement_temperature                      173
#------------------------------------------------------------------------------
_exptl_crystal_description                         prism
_exptl_crystal_colour                              colourless
_exptl_crystal_size_max                            0.100
_exptl_crystal_size_mid                            0.100
_exptl_crystal_size_min                            0.100
_exptl_crystal_density_diffrn                      1.047
_exptl_crystal_density_meas                        ?
_exptl_crystal_density_method                     'not measured'
_exptl_crystal_F_000                               2096.00
_exptl_absorpt_coefficient_mu                      0.444
_exptl_absorpt_correction_type                     multi-scan
_exptl_absorpt_process_details
;
CrysAlisPro 1.171.39.8d (Rigaku Oxford Diffraction, 2015)
Empirical absorption correction using spherical harmonics,
 implemented in SCALE3 ABSPACK scaling algorithm.
;
_exptl_absorpt_correction_T_min                    0.737
_exptl_absorpt_correction_T_max                    0.957

#==============================================================================
# EXPERIMENTAL DATA

_diffrn_ambient_temperature                        173
_diffrn_radiation_type                            'Cu K\a'
_diffrn_radiation_wavelength                       1.54184
_diffrn_measurement_device_type                   'Rigaku XtaLAB P200'
_diffrn_measurement_method                         \w
_diffrn_detector_area_resol_mean                   5.811
_diffrn_reflns_number                              16598
_diffrn_reflns_av_unetI/netI                       0.0104
_diffrn_reflns_av_R_equivalents                    0.0222
_diffrn_reflns_theta_max                           75.420
_diffrn_reflns_theta_min                           4.173
_diffrn_reflns_theta_full                          67.684
_diffrn_measured_fraction_theta_max                0.981
_diffrn_measured_fraction_theta_full               0.988
_diffrn_reflns_Laue_measured_fraction_max          0.981
_diffrn_reflns_Laue_measured_fraction_full         0.988
_diffrn_reflns_point_group_measured_fraction_max   0.876
_diffrn_reflns_point_group_measured_fraction_full  0.898
_diffrn_reflns_limit_h_min                        -21
_diffrn_reflns_limit_h_max                         21
_diffrn_reflns_limit_k_min                        -52
_diffrn_reflns_limit_k_max                         52
_diffrn_reflns_limit_l_min                        -9
_diffrn_reflns_limit_l_max                         10
_diffrn_standards_number                           0
_diffrn_standards_interval_count                   .
_diffrn_standards_decay_%                          ?
_reflns_number_total                               2737
_reflns_number_gt                                  2723
_reflns_threshold_expression                       F^2^>2.0\s(F^2^)
_reflns_Friedel_coverage          0.667
_reflns_Friedel_fraction_max      0.755
_reflns_Friedel_fraction_full     0.794

#==============================================================================
# REFINEMENT DATA

_refine_special_details
;
    Refinement was performed using all reflections. The weighted 
    R-factor (wR) and goodness of fit (S) are based on F^2^.
    R-factor (gt) are based on F. The threshold expression of
    F^2^ > 2.0 sigma(F^2^) is used only for calculating R-factor (gt).
;
_refine_ls_structure_factor_coef                   Fsqd
_refine_ls_R_factor_all                            0.0384
_refine_ls_R_factor_gt                             0.0383
_refine_ls_wR_factor_ref                           0.0989
_refine_ls_wR_factor_gt                            0.0988
_refine_ls_number_restraints                       2
_refine_ls_hydrogen_treatment                      mixed
_refine_ls_number_reflns                           2737
_refine_ls_number_parameters                       170
_refine_ls_goodness_of_fit_ref                     1.055
_refine_ls_weighting_scheme                        calc
_refine_ls_weighting_details
           'w = 1/[\s^2^(Fo^2^)+(0.0563P)^2^+4.3755P] where P=(Fo^2^+2Fc^2^)/3'
_atom_sites_solution_hydrogens                     geom
_atom_sites_solution_primary                       direct
_atom_sites_solution_secondary                     difmap
_refine_ls_shift/su_max                            0.000
_refine_diff_density_max                           0.18
_refine_diff_density_min                          -0.16
_refine_ls_extinction_method                       SHELXL
_refine_ls_extinction_coef                         0.0025(2)
_refine_ls_abs_structure_details
;
 Flack x determined using 1080 quotients [(I+)-(I-)]/[(I+)+(I-)]
 (Parsons, Flack and Wagner, Acta Cryst. B69 (2013) 249-259).
;
_refine_ls_abs_structure_Flack                    -0.20(18)

loop_
_atom_type_symbol
_atom_type_description
_atom_type_scat_dispersion_real
_atom_type_scat_dispersion_imag
_atom_type_scat_source
  'C' 'C'  0.0181 0.0091 
;
International Tables for Crystallography
(Vol. C, Tables 4.2.6.8 and 6.1.1.4)
;
  'H' 'H'  0.0000 0.0000 
;
International Tables for Crystallography
(Vol. C, Table 6.1.1.4)
;
  'N' 'N'  0.0311 0.0180 
;
International Tables for Crystallography
(Vol. C, Tables 4.2.6.8 and 6.1.1.4)
;

#==============================================================================
# ATOMIC COORDINATES AND THERMAL PARAMETERS

loop_
 _atom_site_label
 _atom_site_type_symbol
 _atom_site_fract_x
 _atom_site_fract_y
 _atom_site_fract_z
 _atom_site_U_iso_or_equiv
 _atom_site_adp_type
 _atom_site_occupancy
 _atom_site_site_symmetry_order  
 _atom_site_calc_flag
 _atom_site_refinement_flags_posn
 _atom_site_refinement_flags_adp
 _atom_site_refinement_flags_occupancy
 _atom_site_disorder_assembly
 _atom_site_disorder_group
N1 N 0.27651(8) 0.28021(3) 0.56368(19) 0.0258(3) Uani 1 1 d D . . . .
C2 C 0.27258(9) 0.27823(4) 0.4057(2) 0.0267(4) Uani 1 1 d . . . . .
C3 C 0.250000 0.250000 0.3303(3) 0.0304(5) Uani 1 2 d S T P . .
H3 H 0.250001 0.250000 0.216822 0.036 Uiso 1 2 calc R U P . .
C4 C 0.29741(10) 0.30847(4) 0.6470(2) 0.0253(4) Uani 1 1 d . . . . .
C5 C 0.24091(10) 0.33252(4) 0.6683(2) 0.0298(4) Uani 1 1 d . . . . .
C6 C 0.26223(12) 0.35925(4) 0.7545(3) 0.0364(5) Uani 1 1 d . . . . .
H6 H 0.224873 0.375671 0.769430 0.044 Uiso 1 1 calc R U . . .
C7 C 0.33667(12) 0.36236(4) 0.8187(3) 0.0392(5) Uani 1 1 d . . . . .
H7 H 0.350360 0.380857 0.876503 0.047 Uiso 1 1 calc R U . . .
C8 C 0.39133(11) 0.33846(4) 0.7988(3) 0.0357(4) Uani 1 1 d . . . . .
H8 H 0.442228 0.340672 0.844501 0.043 Uiso 1 1 calc R U . . .
C9 C 0.37325(10) 0.31126(4) 0.7131(2) 0.0284(4) Uani 1 1 d . . . . .
C10 C 0.15795(11) 0.32927(5) 0.6026(3) 0.0389(5) Uani 1 1 d . . . . .
H10 H 0.158587 0.312296 0.519643 0.047 Uiso 1 1 calc R U . . .
C11 C 0.1280(2) 0.35893(7) 0.5254(7) 0.1056(18) Uani 1 1 d . . . . .
H11A H 0.125420 0.375822 0.605187 0.127 Uiso 1 1 calc R U . . .
H11B H 0.075357 0.355153 0.481569 0.127 Uiso 1 1 calc R U . . .
H11C H 0.163759 0.365166 0.439090 0.127 Uiso 1 1 calc R U . . .
C12 C 0.10384(19) 0.31884(15) 0.7350(6) 0.1259(18) Uani 1 1 d . . . . .
H12A H 0.100642 0.335448 0.816217 0.151 Uiso 1 1 calc R U . . .
H12B H 0.124427 0.299481 0.783602 0.151 Uiso 1 1 calc R U . . .
H12C H 0.051258 0.314794 0.691419 0.151 Uiso 1 1 calc R U . . .
C13 C 0.43359(11) 0.28490(4) 0.6963(3) 0.0350(4) Uani 1 1 d . . . . .
H13 H 0.417054 0.271121 0.605277 0.042 Uiso 1 1 calc R U . . .
C14 C 0.51641(13) 0.29674(6) 0.6622(4) 0.0561(7) Uani 1 1 d . . . . .
H14A H 0.551282 0.278730 0.642663 0.067 Uiso 1 1 calc R U . . .
H14B H 0.535717 0.308740 0.754326 0.067 Uiso 1 1 calc R U . . .
H14C H 0.515621 0.310394 0.567730 0.067 Uiso 1 1 calc R U . . .
C15 C 0.4339(2) 0.26494(7) 0.8477(4) 0.0806(10) Uani 1 1 d . . . . .
H15A H 0.450773 0.277912 0.938319 0.097 Uiso 1 1 calc R U . . .
H15B H 0.470355 0.247207 0.834365 0.097 Uiso 1 1 calc R U . . .
H15C H 0.380750 0.256847 0.867690 0.097 Uiso 1 1 calc R U . . .
C16 C 0.29660(10) 0.30602(4) 0.3013(2) 0.0310(4) Uani 1 1 d . . . . .
H16 H 0.291962 0.325553 0.367662 0.037 Uiso 1 1 calc R U . . .
C17 C 0.24514(15) 0.31055(6) 0.1541(4) 0.0566(7) Uani 1 1 d . . . . .
H17A H 0.258905 0.330484 0.101779 0.068 Uiso 1 1 calc R U . . .
H17B H 0.189658 0.311044 0.186159 0.068 Uiso 1 1 calc R U . . .
H17C H 0.253731 0.293032 0.079706 0.068 Uiso 1 1 calc R U . . .
C18 C 0.38261(13) 0.30254(5) 0.2542(3) 0.0452(5) Uani 1 1 d . . . . .
H18A H 0.390057 0.282508 0.197672 0.054 Uiso 1 1 calc R U . . .
H18B H 0.415486 0.302818 0.350367 0.054 Uiso 1 1 calc R U . . .
H18C H 0.397719 0.320050 0.184116 0.054 Uiso 1 1 calc R U . . .
H1 H 0.267(3) 0.2610(7) 0.626(5) 0.040(12) Uiso 0.5 1 d D . P . .

loop_
 _atom_site_aniso_label
 _atom_site_aniso_U_11
 _atom_site_aniso_U_22
 _atom_site_aniso_U_33
 _atom_site_aniso_U_23
 _atom_site_aniso_U_13
 _atom_site_aniso_U_12
N1 0.0301(7) 0.0189(6) 0.0285(8) -0.0004(5) 0.0020(6) -0.0032(5)
C2 0.0268(7) 0.0223(8) 0.0311(10) 0.0033(6) 0.0055(7) 0.0021(6)
C3 0.0416(12) 0.0235(11) 0.0260(13) 0.000 0.000 -0.0022(9)
C4 0.0306(8) 0.0191(7) 0.0262(9) 0.0007(6) 0.0034(7) -0.0040(6)
C5 0.0314(8) 0.0242(7) 0.0339(10) -0.0003(7) 0.0034(7) -0.0022(6)
C6 0.0427(10) 0.0227(8) 0.0438(12) -0.0045(7) 0.0041(8) 0.0020(7)
C7 0.0502(11) 0.0252(8) 0.0421(12) -0.0099(8) 0.0000(9) -0.0064(7)
C8 0.0358(9) 0.0331(9) 0.0383(11) -0.0049(8) -0.0022(8) -0.0071(7)
C9 0.0303(8) 0.0256(8) 0.0294(10) 0.0000(7) 0.0034(7) -0.0022(6)
C10 0.0299(8) 0.0332(9) 0.0536(14) -0.0081(8) -0.0013(9) 0.0039(7)
C11 0.088(2) 0.0537(15) 0.175(5) 0.010(2) -0.079(3) 0.0083(15)
C12 0.0408(15) 0.231(5) 0.106(3) 0.027(4) 0.0090(19) -0.043(2)
C13 0.0312(9) 0.0351(9) 0.0388(12) -0.0031(8) 0.0004(8) 0.0037(7)
C14 0.0339(10) 0.0588(14) 0.0757(19) -0.0182(13) 0.0063(11) -0.0006(9)
C15 0.098(2) 0.0695(17) 0.075(2) 0.0321(16) 0.0292(19) 0.0454(16)
C16 0.0370(9) 0.0230(7) 0.0332(10) 0.0051(7) 0.0073(8) -0.0014(6)
C17 0.0509(12) 0.0562(13) 0.0627(17) 0.0346(12) -0.0109(12) -0.0090(11)
C18 0.0385(10) 0.0460(10) 0.0511(14) 0.0152(9) 0.0115(9) -0.0029(8)

#==============================================================================
_computing_data_collection
                                    'CrysAlisPro 1.171.39.8d (Rigaku OD, 2015)'
_computing_cell_refinement
                                    'CrysAlisPro 1.171.39.8d (Rigaku OD, 2015)'
_computing_data_reduction
                                    'CrysAlisPro 1.171.39.8d (Rigaku OD, 2015)'
_computing_structure_solution
                                      'SHELXT Version 2018/2 (Sheldrick, 2014)'
_computing_structure_refinement
                                      'SHELXL Version 2018/3 (Sheldrick, 2008)'
_computing_publication_material
                                          'CrystalStructure 4.3 (Rigaku, 2018)'
_computing_molecular_graphics                     'CrystalStructure 4.3'

#==============================================================================
# MOLECULAR GEOMETRY

_geom_special_details
;
 All esds (except the esd in the dihedral angle between two l.s. planes)
 are estimated using the full covariance matrix.  The cell esds are taken
 into account individually in the estimation of esds in distances, angles
 and torsion angles; correlations between esds in cell parameters are only
 used when they are defined by crystal symmetry.  An approximate (isotropic)
 treatment of cell esds is used for estimating esds involving l.s. planes.
;

loop_
 _geom_bond_atom_site_label_1
 _geom_bond_atom_site_label_2
 _geom_bond_distance
 _geom_bond_site_symmetry_2
 _geom_bond_publ_flag
N1 C2 1.327(2) . ?
N1 C4 1.431(2) . ?
N1 H1 0.978(7) . ?
C2 C3 1.406(2) . ?
C2 C16 1.522(2) . ?
C3 H3 0.9500 . ?
C4 C9 1.407(2) . ?
C4 C5 1.411(2) . ?
C5 C6 1.391(3) . ?
C5 C10 1.519(3) . ?
C6 C7 1.380(3) . ?
C6 H6 0.9500 . ?
C7 C8 1.384(3) . ?
C7 H7 0.9500 . ?
C8 C9 1.392(2) . ?
C8 H8 0.9500 . ?
C9 C13 1.522(2) . ?
C10 C11 1.502(4) . ?
C10 C12 1.506(5) . ?
C10 H10 1.0000 . ?
C11 H11A 0.9800 . ?
C11 H11B 0.9800 . ?
C11 H11C 0.9800 . ?
C12 H12A 0.9800 . ?
C12 H12B 0.9800 . ?
C12 H12C 0.9800 . ?
C13 C14 1.520(3) . ?
C13 C15 1.524(4) . ?
C13 H13 1.0000 . ?
C14 H14A 0.9800 . ?
C14 H14B 0.9800 . ?
C14 H14C 0.9800 . ?
C15 H15A 0.9800 . ?
C15 H15B 0.9800 . ?
C15 H15C 0.9800 . ?
C16 C18 1.520(3) . ?
C16 C17 1.522(3) . ?
C16 H16 1.0000 . ?
C17 H17A 0.9800 . ?
C17 H17B 0.9800 . ?
C17 H17C 0.9800 . ?
C18 H18A 0.9800 . ?
C18 H18B 0.9800 . ?
C18 H18C 0.9800 . ?

loop_
 _geom_angle_atom_site_label_1
 _geom_angle_atom_site_label_2
 _geom_angle_atom_site_label_3
 _geom_angle
 _geom_angle_site_symmetry_1
 _geom_angle_site_symmetry_3
 _geom_angle_publ_flag
C2 N1 C4 123.46(15) . . ?
C2 N1 H1 118(3) . . ?
C4 N1 H1 118(3) . . ?
N1 C2 C3 120.99(17) . . ?
N1 C2 C16 120.65(16) . . ?
C3 C2 C16 118.28(18) . . ?
C2 C3 C2 126.7(2) 14 . ?
C2 C3 H3 116.7 14 . ?
C2 C3 H3 116.7 . . ?
C9 C4 C5 120.82(15) . . ?
C9 C4 N1 119.28(14) . . ?
C5 C4 N1 119.84(15) . . ?
C6 C5 C4 118.47(16) . . ?
C6 C5 C10 120.21(16) . . ?
C4 C5 C10 121.30(15) . . ?
C7 C6 C5 121.21(16) . . ?
C7 C6 H6 119.4 . . ?
C5 C6 H6 119.4 . . ?
C6 C7 C8 119.85(17) . . ?
C6 C7 H7 120.1 . . ?
C8 C7 H7 120.1 . . ?
C7 C8 C9 121.35(18) . . ?
C7 C8 H8 119.3 . . ?
C9 C8 H8 119.3 . . ?
C8 C9 C4 118.30(15) . . ?
C8 C9 C13 120.45(16) . . ?
C4 C9 C13 121.23(15) . . ?
C11 C10 C12 110.8(3) . . ?
C11 C10 C5 113.20(18) . . ?
C12 C10 C5 109.0(2) . . ?
C11 C10 H10 107.9 . . ?
C12 C10 H10 107.9 . . ?
C5 C10 H10 107.9 . . ?
C10 C11 H11A 109.5 . . ?
C10 C11 H11B 109.5 . . ?
H11A C11 H11B 109.5 . . ?
C10 C11 H11C 109.5 . . ?
H11A C11 H11C 109.5 . . ?
H11B C11 H11C 109.5 . . ?
C10 C12 H12A 109.5 . . ?
C10 C12 H12B 109.5 . . ?
H12A C12 H12B 109.5 . . ?
C10 C12 H12C 109.5 . . ?
H12A C12 H12C 109.5 . . ?
H12B C12 H12C 109.5 . . ?
C14 C13 C9 113.46(17) . . ?
C14 C13 C15 109.6(2) . . ?
C9 C13 C15 109.43(18) . . ?
C14 C13 H13 108.1 . . ?
C9 C13 H13 108.1 . . ?
C15 C13 H13 108.1 . . ?
C13 C14 H14A 109.5 . . ?
C13 C14 H14B 109.5 . . ?
H14A C14 H14B 109.5 . . ?
C13 C14 H14C 109.5 . . ?
H14A C14 H14C 109.5 . . ?
H14B C14 H14C 109.5 . . ?
C13 C15 H15A 109.5 . . ?
C13 C15 H15B 109.5 . . ?
H15A C15 H15B 109.5 . . ?
C13 C15 H15C 109.5 . . ?
H15A C15 H15C 109.5 . . ?
H15B C15 H15C 109.5 . . ?
C18 C16 C2 109.34(15) . . ?
C18 C16 C17 110.7(2) . . ?
C2 C16 C17 114.09(16) . . ?
C18 C16 H16 107.5 . . ?
C2 C16 H16 107.5 . . ?
C17 C16 H16 107.5 . . ?
C16 C17 H17A 109.5 . . ?
C16 C17 H17B 109.5 . . ?
H17A C17 H17B 109.5 . . ?
C16 C17 H17C 109.5 . . ?
H17A C17 H17C 109.5 . . ?
H17B C17 H17C 109.5 . . ?
C16 C18 H18A 109.5 . . ?
C16 C18 H18B 109.5 . . ?
H18A C18 H18B 109.5 . . ?
C16 C18 H18C 109.5 . . ?
H18A C18 H18C 109.5 . . ?
H18B C18 H18C 109.5 . . ?

loop_
 _geom_torsion_atom_site_label_1
 _geom_torsion_atom_site_label_2
 _geom_torsion_atom_site_label_3
 _geom_torsion_atom_site_label_4
 _geom_torsion
 _geom_torsion_site_symmetry_1
 _geom_torsion_site_symmetry_2
 _geom_torsion_site_symmetry_3
 _geom_torsion_site_symmetry_4
 _geom_torsion_publ_flag
C4 N1 C2 C3 -178.57(12) . . . . ?
C4 N1 C2 C16 4.6(2) . . . . ?
N1 C2 C3 C2 1.91(12) . . . 14 ?
C16 C2 C3 C2 178.77(16) . . . 14 ?
C2 N1 C4 C9 -103.8(2) . . . . ?
C2 N1 C4 C5 79.1(2) . . . . ?
C9 C4 C5 C6 0.8(3) . . . . ?
N1 C4 C5 C6 177.86(17) . . . . ?
C9 C4 C5 C10 -177.79(18) . . . . ?
N1 C4 C5 C10 -0.8(3) . . . . ?
C4 C5 C6 C7 -0.3(3) . . . . ?
C10 C5 C6 C7 178.4(2) . . . . ?
C5 C6 C7 C8 -0.5(3) . . . . ?
C6 C7 C8 C9 0.8(3) . . . . ?
C7 C8 C9 C4 -0.2(3) . . . . ?
C7 C8 C9 C13 -178.4(2) . . . . ?
C5 C4 C9 C8 -0.6(3) . . . . ?
N1 C4 C9 C8 -177.63(17) . . . . ?
C5 C4 C9 C13 177.60(17) . . . . ?
N1 C4 C9 C13 0.6(3) . . . . ?
C6 C5 C10 C11 44.3(3) . . . . ?
C4 C5 C10 C11 -137.1(3) . . . . ?
C6 C5 C10 C12 -79.6(3) . . . . ?
C4 C5 C10 C12 99.0(3) . . . . ?
C8 C9 C13 C14 -42.5(3) . . . . ?
C4 C9 C13 C14 139.3(2) . . . . ?
C8 C9 C13 C15 80.2(3) . . . . ?
C4 C9 C13 C15 -97.9(3) . . . . ?
N1 C2 C16 C18 93.3(2) . . . . ?
C3 C2 C16 C18 -83.5(2) . . . . ?
N1 C2 C16 C17 -142.0(2) . . . . ?
C3 C2 C16 C17 41.1(2) . . . . ?

loop_
_geom_hbond_atom_site_label_D
_geom_hbond_atom_site_label_H
_geom_hbond_atom_site_label_A
_geom_hbond_site_symmetry_D
_geom_hbond_site_symmetry_H
_geom_hbond_site_symmetry_A
_geom_hbond_distance_DA
_geom_hbond_distance_DH
_geom_hbond_distance_HA
_geom_hbond_angle_DHA
_geom_hbond_publ_flag
N1 H1 N1 . . 14_555 2.7143(18) 0.98(3) 1.97(3) 131(3) no

#==============================================================================
# Additional structures and associated data_? identifiers
# should be added at this point if there is more than one 
# structure analysis in the CIF.

_shelx_res_file
;
TITL ASSB77
    shelxl.res
    created by SHELXL-2018/3 at 19:05:42 on 24-Nov-2020
CELL  1.54184 16.98520 42.37950 8.37070 90.00000 90.00000 90.00000
ZERR  8 0.00050 0.00130 0.00020 0.00000 0.00000 0.00000
LATT -4
SYMM    -X,    -Y,    +Z
SYMM .25-X, .25+Y, .25+Z
SYMM .25+X, .25-Y, .25+Z
SFAC C H N
UNIT 264 400 16
OMIT     1   1   1
OMIT     0   6   2
L.S. 20
FMAP 2
PLAN 5
WPDB -2
HTAB
BOND $H
CONF
LIST 4
TEMP -100.0
ACTA
SIZE 0.100 0.100 0.100
DFIX 0.9800 0.0050 N1 H1
WGHT    0.056300    4.375501
EXTI    0.002501
FVAR       0.43604
N1    3    0.276513    0.280212    0.563679    11.00000    0.03008    0.01888 =
         0.02849   -0.00037    0.00204   -0.00317
C2    1    0.272581    0.278230    0.405694    11.00000    0.02678    0.02226 =
         0.03108    0.00325    0.00554    0.00208
C3    1    0.250000    0.250000    0.330313    10.50000    0.04160    0.02350 =
         0.02600    0.00000    0.00000   -0.00221
AFIX  43
H3    2    0.250001    0.250000    0.216822    10.50000   -1.20000
AFIX   0
C4    1    0.297408    0.308473    0.646986    11.00000    0.03062    0.01910 =
         0.02616    0.00069    0.00342   -0.00402
C5    1    0.240906    0.332518    0.668336    11.00000    0.03141    0.02419 =
         0.03394   -0.00026    0.00344   -0.00218
C6    1    0.262233    0.359250    0.754510    11.00000    0.04271    0.02271 =
         0.04383   -0.00450    0.00407    0.00198
AFIX  43
H6    2    0.224873    0.375671    0.769430    11.00000   -1.20000
AFIX   0
C7    1    0.336675    0.362358    0.818736    11.00000    0.05017    0.02516 =
         0.04213   -0.00989   -0.00005   -0.00639
AFIX  43
H7    2    0.350360    0.380857    0.876503    11.00000   -1.20000
AFIX   0
C8    1    0.391331    0.338464    0.798790    11.00000    0.03575    0.03308 =
         0.03827   -0.00493   -0.00221   -0.00706
AFIX  43
H8    2    0.442228    0.340672    0.844501    11.00000   -1.20000
AFIX   0
C9    1    0.373251    0.311257    0.713102    11.00000    0.03032    0.02558 =
         0.02945    0.00001    0.00344   -0.00221
C10   1    0.157947    0.329268    0.602628    11.00000    0.02995    0.03323 =
         0.05358   -0.00813   -0.00127    0.00392
AFIX  13
H10   2    0.158587    0.312296    0.519643    11.00000   -1.20000
AFIX   0
C11   1    0.128020    0.358930    0.525408    11.00000    0.08794    0.05375 =
         0.17504    0.01036   -0.07881    0.00835
AFIX 137
H11A  2    0.125420    0.375822    0.605187    11.00000   -1.20000
H11B  2    0.075357    0.355153    0.481569    11.00000   -1.20000
H11C  2    0.163759    0.365166    0.439090    11.00000   -1.20000
AFIX   0
C12   1    0.103844    0.318837    0.735028    11.00000    0.04084    0.23058 =
         0.10621    0.02725    0.00903   -0.04286
AFIX 137
H12A  2    0.100642    0.335448    0.816217    11.00000   -1.20000
H12B  2    0.124427    0.299481    0.783602    11.00000   -1.20000
H12C  2    0.051258    0.314794    0.691419    11.00000   -1.20000
AFIX   0
C13   1    0.433591    0.284904    0.696253    11.00000    0.03122    0.03505 =
         0.03881   -0.00312    0.00039    0.00373
AFIX  13
H13   2    0.417054    0.271121    0.605277    11.00000   -1.20000
AFIX   0
C14   1    0.516413    0.296744    0.662218    11.00000    0.03395    0.05882 =
         0.07567   -0.01820    0.00634   -0.00055
AFIX 137
H14A  2    0.551282    0.278730    0.642663    11.00000   -1.20000
H14B  2    0.535717    0.308740    0.754326    11.00000   -1.20000
H14C  2    0.515621    0.310394    0.567730    11.00000   -1.20000
AFIX   0
C15   1    0.433894    0.264935    0.847669    11.00000    0.09756    0.06952 =
         0.07471    0.03214    0.02920    0.04540
AFIX 137
H15A  2    0.450773    0.277912    0.938319    11.00000   -1.20000
H15B  2    0.470355    0.247207    0.834365    11.00000   -1.20000
H15C  2    0.380750    0.256847    0.867690    11.00000   -1.20000
AFIX   0
C16   1    0.296598    0.306024    0.301272    11.00000    0.03696    0.02295 =
         0.03320    0.00511    0.00728   -0.00138
AFIX  13
H16   2    0.291962    0.325553    0.367662    11.00000   -1.20000
AFIX   0
C17   1    0.245139    0.310549    0.154121    11.00000    0.05086    0.05617 =
         0.06268    0.03456   -0.01094   -0.00897
AFIX 137
H17A  2    0.258905    0.330484    0.101779    11.00000   -1.20000
H17B  2    0.189658    0.311044    0.186159    11.00000   -1.20000
H17C  2    0.253731    0.293032    0.079706    11.00000   -1.20000
AFIX   0
C18   1    0.382607    0.302540    0.254172    11.00000    0.03846    0.04605 =
         0.05112    0.01515    0.01152   -0.00289
AFIX 137
H18A  2    0.390057    0.282508    0.197672    11.00000   -1.20000
H18B  2    0.415486    0.302818    0.350367    11.00000   -1.20000
H18C  2    0.397719    0.320050    0.184116    11.00000   -1.20000
AFIX   0
H1    2    0.267179    0.261043    0.625941    10.50000    0.03970
HKLF 4


REM  ASSB77
REM wR2 = 0.0989, GooF = S = 1.055, Restrained GooF = 1.055 for all data
REM R1 = 0.0383 for 2723 Fo > 4sig(Fo) and 0.0384 for all 2737 data
REM 170 parameters refined using 2 restraints

END

WGHT      0.0511      4.6591

REM Instructions for potential hydrogen bonds
EQIV $1 -x+1/2, -y+1/2, z
HTAB N1 N1_$1

REM Highest difference peak  0.180,  deepest hole -0.161,  1-sigma level  0.034
Q1    1   0.1013  0.3291  0.7248  11.00000  0.05    0.18
Q2    1   0.1982  0.3307  0.6191  11.00000  0.05    0.17
Q3    1   0.1139  0.3055  0.6716  11.00000  0.05    0.16
Q4    1   0.1392  0.3578  0.4916  11.00000  0.05    0.16
Q5    1   0.2807  0.2921  0.3554  11.00000  0.05    0.14
;

_shelx_res_checksum   89225

_shelx_hkl_file
;
   0  -2   0   -0.01    0.01
   0   4   0  131.79    0.59
   0  -4   0  136.23    0.56
  -2   0   0    0.32    0.07
   2   0   0    0.11    0.09
   1   1   1 2709.97    8.19
   1  -1   1 3019.93    8.14
   0  -6   0    0.34    0.09
   0   6   0    0.18    0.08
  -1  -3  -1 4431.48   12.37
  -1  -3   1 3974.97    9.76
   1   3   1 3146.68    9.31
   2   4   0 4667.92   13.33
  -2  -4   0 4907.40   13.25
  -1   5  -1 3582.30   10.23
  -1  -5  -1 3639.15   10.34
  -1   5   1 3229.77    9.28
   3   1  -1 3367.45    9.72
  -3  -1   1 3923.41   10.96
   3  -1   1 3812.54   11.16
   4   0   0  317.18    1.55
   0  10   0    0.30    0.15
   0 -10   0    0.75    0.15
   0  10   0    0.37    0.11
   0   0   2    9.42    0.23
   0   0   2    5.38    0.21
   0   0  -2    1.32    0.14
   0   0  -2    0.28    0.12
   4   2   0 1700.90    5.42
   4  -2   0 1702.19    5.44
   0  -2   2 9291.21   24.31
   0  -2  -2 9999.00   27.31
   0   2   2 8237.10   24.20
  -3   5   1 1922.91    5.74
   3   5  -1 2123.56    6.31
   3  -5  -1 1986.51    5.96
   3  -5   1 1995.71    6.22
   0   4   2    0.48    0.12
   0   4  -2    2.28    0.11
   0  -4  -2    1.33    0.10
  -2  10   0  135.18    0.83
   2  10   0  132.26    0.91
   2   0  -2 1162.22    3.76
   2   0   2 1203.53    3.95
  -2   0   2 1138.42    3.70
   4  -6   0  252.56    1.35
   0  -6   2 6544.91   18.56
   2   4   2 4634.04   13.10
  -2  -4  -2 4470.34   12.62
   0  12   0 3343.41    9.90
  -3   9   1  314.62    1.27
  -3  -9   1  321.76    1.30
   3   9   1  333.59    1.78
   3   9   1  338.58    1.55
   3  -9  -1  331.58    1.35
   3   9  -1  351.63    1.76
   2  -6   2 1096.63    3.94
   2   6   2 1097.02    3.55
   2  -6  -2 1050.36    3.04
   2  -6  -2 1005.21    3.01
  -2  -6  -2  944.31    3.27
   2   6  -2 1116.72    3.77
  -2   6   2 1090.16    3.95
   4  -8   0   95.67    0.79
   0  -8   2    0.03    0.24
   0   8  -2    0.11    0.06
   2 -12   0  151.58    0.93
   2  12   0  151.18    0.98
   5  -1  -1  271.14    1.50
   5   1  -1  277.30    1.57
   5  -1   1  274.58    1.60
   5   1   1  263.59    1.59
   5  -3   1 3180.29    9.82
   5  -3  -1 3182.64    9.58
   5   3  -1 3159.02    9.72
   2   8  -2 2040.93    6.32
   2   8   2 2139.39    6.33
   2  -8   2 2133.10    6.91
  -2  -8  -2 1844.10    5.62
   0  14   0    0.41    0.18
   0 -14   0    5.78    0.22
   4  10   0   66.57    0.72
   4 -10   0   67.72    0.68
  -1 -13   1 2722.75    8.30
   1  13   1 2686.22    8.60
   1 -13   1 2648.18    8.25
   1  13  -1 2588.41    7.69
   1  13   1 2750.37    7.68
  -1  13   1 2679.43    8.47
   4   0  -2   18.52    0.36
   3 -11  -1  522.43    1.88
   3 -11   1  527.98    2.32
   3  11   1  529.70    2.11
   4  -2  -2 2368.79    7.30
   4   2  -2 2432.83    7.53
   4   2   2 2546.09    8.07
   5  -5   1 2965.31    9.34
   5  -5  -1 2878.91    8.75
   5   5  -1 2870.03    8.98
   4  -4  -2  101.53    0.77
   4   4   2  103.93    0.92
   4  -4   2   99.50    0.98
   4   4  -2  107.97    0.94
   2  14   0   97.01    0.81
   2  14   0   95.14    0.92
   6   0   0    0.25    0.27
   2 -10   2   60.65    0.76
   2  10   2   60.51    0.84
  -2 -10  -2   68.90    0.50
   2  10  -2   63.00    0.75
   5  -7  -1 1189.92    4.16
   5   7  -1 1217.64    4.52
   5  -7   1 1220.64    4.58
   5   7   1 1243.35    4.50
  -1  -1   3  241.21    1.31
  -1   1   3  285.64    1.48
  -1   1   3  244.31    1.47
   1   1   3  263.05    1.46
   1  -1   3  271.81    1.53
  -1  -1   3  287.50    1.56
   4  -6  -2 1719.12    5.37
   4   6   2 1745.57    5.74
   4   6  -2 1742.20    5.89
   4  -6   2 1742.01    6.04
   6  -4   0 1367.12    4.98
   6   4   0 1400.73    5.11
   4 -12   0  735.65    3.01
   4  12   0  837.34    3.25
   1   3   3  561.91    2.29
  -1  -3   3  566.58    2.56
   1   3   3  563.85    2.61
  -1   3   3  561.61    2.64
   0 -12   2    0.28    0.26
   0  12   2    0.94    0.30
   3  13   1 1362.62    4.44
   3 -13  -1 1354.51    4.16
   3 -13   1 1386.42    4.76
   0  16   0 1625.49    5.71
   0  16   0 1645.85    5.28
  -1  15   1  288.77    1.78
   1  15   1  304.62    1.33
   1  15   1  300.85    1.33
   1  15   1  317.36    1.98
   1  15  -1  298.14    1.53
   1 -15   1  315.56    1.77
  -1  15   1  302.61    1.15
   6  -6   0   73.26    0.82
   6   6   0   74.10    0.88
  -1   5   3 2732.78    8.90
  -1  -5   3 2785.63    8.75
   1  -5  -3 2578.37    7.45
   1   5   3 2751.36    8.09
   1  -5   3 2794.50    8.74
   5  -9  -1 1916.15    6.14
   5   9  -1 1934.32    6.58
   5   9   1 2002.11    6.61
   5  -9   1 1911.97    6.67
   4  -8  -2 1985.81    5.97
   4   8  -2 1979.90    6.77
   4   8   2 2009.83    5.92
   4  -8   2 1898.07    6.36
   2  12   2 3260.23   10.30
   2  12  -2 3210.94   10.12
   2  12   2 3219.86    8.91
   2  16   0  689.15    3.10
   2  16   0  679.22    2.77
   1   7   3 1454.22    5.48
   1  -7  -3 1375.63    4.03
  -1  -7   3 1339.79    5.18
  -1   7   3 1286.20    5.15
   1   7   3 1469.07    4.41
   3   1  -3  641.49    2.71
  -3   1   3  650.81    2.74
   3  -1   3  658.89    2.93
  -3  -1   3  651.44    2.59
   3  -1  -3  642.48    2.62
   6  -8   0 1766.36    6.17
  -3   3   3  602.35    2.70
   3   3   3  600.99    2.66
   3  -3  -3  577.25    2.32
   3   3  -3  601.45    2.64
   0 -14   2 2067.24    7.14
   0  14  -2 1863.80    5.58
   0  14   2 2084.13    7.48
   4  10   2 3526.53    9.36
   4 -10   2 3479.60    9.89
   4 -10  -2 3378.51    9.63
   4  10  -2 3464.99   10.76
   5 -11   1  161.25    1.33
   5 -11  -1  180.16    1.14
   5  11  -1  163.28    1.37
   5  11   1  175.20    1.32
   3  15   1  360.65    2.20
   3  15   1  363.86    1.74
   3 -15  -1  419.95    1.69
   3  15  -1  353.37    2.09
  -3   5   3   83.12    0.92
   3   5   3   80.22    0.79
   3   5  -3   82.31    0.88
   3  -5  -3   84.31    0.67
   1   9   3 3136.08    8.79
  -1   9   3 3029.27   10.18
   1  17  -1 1122.29    4.22
   1 -17   1 1082.43    4.11
  -1  17  -1 1085.79    4.04
  -1  17   1 1077.20    4.40
   2 -14   2 1749.21    6.41
   2  14   2 1810.59    6.85
   2  14   2 1791.79    5.46
  -2  14   2 1772.42    6.63
   2  14  -2 1582.69    5.78
   0  18   0   18.16    0.36
   0  18   0    0.01    0.22
   6 -10   0  511.19    2.53
   6   0  -2 4039.12   12.31
   6  -2  -2 1557.52    5.45
   6   2   2 1481.79    5.64
   6   2  -2 1520.51    5.63
   7   1  -1  161.88    1.39
   7  -1  -1  170.08    1.41
   7   1   1  167.65    1.47
   7  -1   1  167.52    1.45
   3   7  -3  665.71    3.04
  -3   7   3  669.93    3.16
   3   7   3  658.54    2.69
   3  -7  -3  635.56    2.21
   7  -3   1  825.60    3.66
   7   3  -1  784.66    3.56
   7  -3  -1  793.15    3.58
   7   3   1  685.82    3.46
   6   4  -2 1324.82    5.07
   6  -4  -2 1320.05    4.79
   6  -4   2 1297.20    5.15
   6   4   2 1275.07    4.94
   4  12   2 1356.05    4.67
   4 -12  -2 1252.55    3.76
   4  12  -2 1337.06    5.11
   4 -12   2 1290.12    5.12
   2 -18   0  364.25    1.84
   2  18   0  358.27    1.90
  -2  18   0  360.51    2.16
   5 -13  -1  444.05    2.04
   5 -13   1  431.93    2.38
   5  13   1  448.68    2.32
   4 -16   0  977.62    3.77
   4  16   0 1031.24    4.12
   7  -5   1 4649.09   14.44
   7   5  -1 4412.19   13.62
   7  -5  -1 4363.36   13.46
   1 -11   3  101.68    1.11
  -1  11   3   93.58    1.16
   0 -16   2    0.89    0.30
   0  16   2    3.63    0.38
   0  16  -2    0.33    0.12
   6  -6  -2  875.20    3.49
   6   6   2  894.96    3.86
   6  -6   2  915.63    4.11
   6   6  -2  913.99    3.94
   3   9  -3 3254.18   10.41
   3   9   3 3125.76    9.43
   3  -9   3 3110.03   10.34
   6  12   0 2982.45    9.74
   6 -12   0 2954.86    9.48
   3  17  -1 1259.07    4.79
   3 -17  -1 1205.02    3.91
   3  17   1 1216.57    4.31
  -3  17   1 1215.83    5.03
   3 -17   1 1202.18    4.65
   3  17   1 1209.62    5.07
   7   7   1  262.96    1.95
   7   7  -1  291.75    2.06
   7  -7   1  274.37    1.97
   7  -7  -1  270.39    1.81
   2  16   2 3514.82   11.76
   2  16   2 3497.64    9.96
   5   1  -3  243.90    1.63
   5  -1  -3  245.62    1.58
  -5  -1   3  245.34    1.44
   5   1   3  245.99    1.81
   6   8   2  190.76    1.50
   6  -8   2  172.04    1.53
   6  -8  -2  179.68    1.26
   6   8  -2  195.81    1.66
  -1  19   1 1271.83    4.00
  -1  19  -1 1255.57    4.73
   1  19  -1 1304.08    4.79
   1 -19   1 1336.63    4.99
   1  19   1 1219.93    5.20
   1  19   1 1258.94    4.22
  -1  19   1 1345.65    5.43
   5   3  -3  394.53    2.24
  -5   3   3  383.32    2.09
   5  -3  -3  401.18    2.05
   5   3   3  377.47    2.24
   4  14  -2   91.59    1.12
   4 -14   2  100.97    1.16
   4  14   2   98.11    0.90
   0  20   0    1.06    0.18
   0  20   0    1.42    0.34
   8  -2   0 2638.55    9.10
   8   2   0 2686.49    9.29
   1 -13   3 2434.75    8.74
  -1 -13   3 2668.27    9.16
   5 -15   1 5104.18   15.47
   5  15   1 5157.50   15.32
   5 -15  -1 5250.80   15.08
   3  11  -3 2562.69    8.73
   3 -11   3 2670.09    9.05
   3  11   3 2624.15    8.06
   0   0   4  813.29    3.46
   5   5  -3 3007.98    9.50
  -5   5   3 2720.28    9.05
  -5  -5   3 2734.16    7.97
   5  -5  -3 2820.81    8.81
   7   9  -1 1665.52    6.28
   7   9   1 1765.27    6.50
   7  -9   1 1612.69    6.34
   7  -9  -1 1566.42    5.74
   0   2   4    0.96    0.20
   0  -2   4    0.47    0.22
   8   4   0 1095.52    4.77
   8  -4   0 1068.54    4.66
   6  14   0   42.90    0.76
   6 -14   0   44.29    0.71
   4  18   0    3.04    0.29
   4 -18   0    3.73    0.26
   2  20   0  244.87    1.88
   2  20   0  244.42    1.60
   0   4   4 2193.21    6.93
   0  -4   4 2206.94    7.57
   0 -18   2 6021.73   18.23
   0  18  -2 5794.94   16.48
   0  18   2 6013.17   18.70
   6  10  -2   47.99    0.84
   6  10   2   48.94    0.77
   6 -10   2   48.82    0.87
   6 -10  -2   50.27    0.60
   8  -6   0 7477.47   21.56
   8   6   0 7051.69   21.78
  -2   0   4    2.78    0.21
   2   0  -4    0.00    0.19
   2   0   4    0.33    0.25
   5   7   3  268.26    1.79
   5  -7  -3  253.13    1.41
   5   7  -3  255.73    1.88
  -5   7   3  273.20    1.93
   2   2  -4 1258.05    4.73
   2  -2   4 1312.64    5.11
   2  -2  -4 1237.90    4.44
  -2   2   4 1282.75    4.99
   3 -19   1 2880.11    9.40
   3  19  -1 2883.00    9.52
   3  19   1 2881.31    9.93
   0   6   4   -0.03    0.29
   0   6   4    0.15    0.13
   2   4  -4  219.53    1.61
   2  -4   4  216.10    1.69
  -2   4   4  211.87    1.70
   2  -4  -4  210.45    1.26
   2  18  -2  312.53    2.12
   2 -18   2  380.32    2.41
  -2  18   2  374.21    2.63
   7  11   1 1836.67    6.77
   7 -11  -1 1834.53    6.46
   7 -11   1 1798.12    6.85
   7  11  -1 1739.20    6.88
   3  13  -3 2240.29    8.02
   3 -13   3 2244.34    8.01
  -3  13   3 2223.04    8.27
   4  16   2  614.43    2.70
  -4  16   2  609.57    3.43
   1 -15   3 2771.81    9.54
   1  15   3 2755.67   10.04
   8   8   0  628.75    3.52
   8  -8   0  701.25    3.53
   5   9  -3  704.23    3.56
   5   9   3  677.78    3.13
  -5   9   3  669.90    3.45
   5  17  -1 1742.60    6.50
   5 -17   1 1738.52    6.37
   5  17   1 1709.22    6.18
   5 -17  -1 1694.49    5.58
   6  12   2 1788.37    6.47
   6 -12   2 1802.19    6.88
   6 -12  -2 1720.10    5.65
   6  12  -2 1787.45    6.76
  -2   6   4  770.77    3.85
   2   6  -4  841.78    3.84
   2   6   4  751.38    3.12
   1 -21   1 1624.62    6.05
   1  21  -1 1608.02    5.70
   1  21   1 1637.70    5.21
   1  21  -1 1574.28    5.64
   1  21   1 1637.46    6.65
   0   8   4 3638.39   12.17
   0  -8   4 3677.23   11.96
   6  16   0   40.86    0.77
   6 -16   0   38.97    0.68
   0  22   0    0.13    0.17
   0  22   0    0.63    0.29
   8 -10   0  276.50    2.05
   2   8  -4  361.84    2.34
   2   8   4  365.19    1.78
  -2   8   4  363.72    2.55
   4 -20   0   91.68    1.05
   4 -20   0   90.44    1.48
   7 -13  -1    5.14    0.30
  -7 -13   1    5.66    0.39
   7  13   1    5.07    0.47
   7  13   1    6.09    0.39
   7 -13  -1    5.63    0.43
  -7 -13   1    5.73    0.38
   7 -13   1    5.70    0.39
   7 -13   1    5.04    0.32
  -8   0   2    0.77    0.26
   8   0  -2    1.64    0.32
   8   0   2   -0.06    0.26
   0  20   2    0.23    0.24
   0 -20   2    0.43    0.25
   0  20   2    0.18    0.33
  -8  -2   2  552.28    3.07
   8   2  -2  580.23    3.18
   8  -2  -2  604.31    3.22
   8  -2   2  558.12    3.24
  -8   2   2  550.36    3.09
  -5  11   3  824.43    3.83
  -5  11   3  811.34    4.05
   5 -11   3  810.91    3.90
   5  11   3  827.04    4.11
   5  11   3  814.80    3.55
   5  11  -3  836.03    4.07
   2 -22   0 2260.96    9.29
   2  22   0 2196.34    7.56
   2  22   0 2292.21    8.24
  -2  22   0 2176.06    8.22
  -4   0   4 4542.74   13.47
   4   0   4 4561.96   14.01
   4   0  -4 4464.01   13.51
   0 -10   4    1.49    0.36
   0  10   4    2.50    0.37
   3  15  -3  532.93    3.06
   3  15   3  544.57    3.79
  -3 -15   3  525.14    3.09
   3  15   3  508.12    2.87
  -3  15   3  512.86    3.05
   3  15   3  529.75    3.09
   3  15   3  485.75    1.97
   3  15   3  564.37    3.40
   3 -15   3  555.14    3.15
   3 -15   3  510.71    2.80
   4  -2   4  209.51    1.74
   4  -2   4  217.03    1.94
  -4  -2   4  194.87    1.22
   4  -2  -4  203.29    1.42
   4   2   4  200.38    1.76
   4   2   4  207.46    1.63
   4   2   4  213.83    1.97
   4   2   4  190.41    1.60
  -4   2   4  201.30    1.75
  -4   2   4  188.65    1.46
   4   2  -4  192.04    1.54
  -8   4   2  339.56    2.37
  -8   4   2  330.48    2.30
   8  -4   2  320.53    2.35
   8  -4   2  318.27    2.19
   8   4   2  331.57    2.59
  -8   4   2  343.43    2.67
   8   4   2  331.20    3.00
  -8  -4   2  327.14    2.32
   8  -4   2  333.08    2.45
  -8  -4   2  329.12    2.30
   8   4   2  339.14    2.44
   8  -4  -2  356.36    2.28
   8   4   2  302.66    2.25
   8   4  -2  347.78    2.40
  -6  14   2   38.29    0.85
   6  14   2   37.67    0.99
   6  14   2   37.74    0.80
   6 -14   2   45.23    0.87
   6  14  -2   42.81    0.86
  -6 -14  -2   36.43    0.70
   6 -14   2   37.32    0.79
   6 -14   2   38.70    0.81
   6  14   2   38.59    0.71
   6 -14   2   40.89    0.74
   6  14   2   32.45    0.91
   3 -21   1  184.90    1.53
  -3 -21  -1  189.90    1.60
   3  21  -1  195.26    1.65
   3  21   1  195.97    1.85
   3 -21   1  189.55    1.76
  -3 -21   1  203.84    2.05
   3 -21   1  192.23    1.61
  -3  21   1  185.20    1.01
  -3  21   1  190.81    1.85
   3  21   1  194.64    2.04
  -3  21   1  188.03    1.63
   3  21   1  194.49    1.36
   4  -4  -4 1887.63    6.30
   4   4  -4 1933.82    6.95
   4   4   4 1722.06    6.87
   4   4   4 1870.18    7.09
   4  -4   4 2030.22    7.56
  -4  -4   4 1891.43    7.16
   4  -4   4 2057.51    7.32
   4   4   4 1966.95    7.65
   4   4   4 1950.87    6.79
   4   4   4 1926.59    7.29
  -4   4   4 1941.03    7.02
   4  -4   4 1877.14    7.06
  -4  -4   4 1887.98    7.27
  -1  17   3  783.93    4.40
  -1 -17   3  824.34    4.14
  -1  17   3  830.19    3.84
   1  17   3  832.90    3.97
   1 -17   3  867.24    4.22
   1  17   3  846.14    4.13
  -1  17   3  854.66    4.04
  -1 -17   3  799.65    3.86
   1 -17   3  812.49    3.83
  -1 -17   3  832.71    4.18
  -1  17   3  841.68    3.97
   1  17   3  853.24    4.63
  -1  17   3  841.40    4.07
   1  17   3  845.12    4.75
  -4  18   2  834.56    3.94
   4  18   2  868.51    4.50
   4  18   2  857.44    5.03
   4 -18   2 1016.05    4.53
   4  18   2  839.16    4.04
   4  18   2  870.92    3.48
  -4  18   2  858.82    4.45
   4  18   2  846.65    4.13
   4 -18   2  805.46    4.02
  -4 -18   2  817.45    4.43
   4 -18   2  785.00    4.17
  -4  18   2  820.47    4.13
   4  18   2  947.88    4.70
  -2  20   2 1263.46    5.35
   2  20   2 1373.84    6.25
  -2  20   2 1419.91    6.12
   2 -20   2 1270.72    5.52
   2 -20   2 1294.33    6.27
  -2  20   2 1233.39    5.24
  -2 -20   2 1230.66    5.42
   2 -20   2 1223.88    5.00
  -2 -20   2 1317.50    6.01
   2  20  -2 1319.50    5.46
   2  20   2 1136.27    3.86
   2  20   2 1284.97    5.36
   2 -20   2 1497.00    5.72
   2 -20   2 1328.13    5.46
   2  20   2 1291.87    5.20
   2  20   2 1293.88    5.89
   9   1   1    6.51    0.46
   9  -1   1    7.72    0.49
   9  -1  -1    9.13    0.49
   9   1  -1    8.06    0.46
   2  10  -4  776.70    3.88
  -2  10   4  740.33    3.60
   2  10   4  797.53    2.81
  -2  10   4  750.18    3.75
   2  10   4  762.67    3.77
  -2  10   4  755.79    4.08
   2 -10   4  753.91    3.68
   2 -10   4  774.38    3.88
   2  10   4  721.16    3.61
   2  10   4  711.80    3.99
   2 -10   4  738.46    3.90
  -2 -10   4  736.03    3.85
  -7  -1   3  934.13    4.30
  -7  -1   3  970.12    4.51
   7   1  -3  989.34    4.39
   7  -1   3  921.78    4.25
   7  -1  -3  980.82    4.28
   7  -1   3  973.74    4.64
   7  -1   3  927.96    4.36
   7  -1   3  943.81    4.18
  -7   1   3  962.51    4.47
   7   1   3  923.38    4.20
   7   1   3  944.17    4.49
  -7  -1   3  888.26    4.37
   7   1   3  905.35    4.21
   7   1   3  944.67    4.46
  -7   1   3  940.18    4.29
  -8  -6   2 1901.86    7.44
   8   6   2 1959.23    8.85
   8   6   2 1952.86    7.44
   8   6  -2 1987.80    7.68
  -8  -6   2 1911.40    7.49
  -8   6   2 1960.09    7.36
   8  -6   2 1918.06    7.43
   8  -6  -2 2044.60    7.29
   8  -6   2 1930.79    7.59
   8   6   2 1940.73    7.43
  -8  -6   2 1939.10    7.33
   8  -6   2 1890.59    7.22
  -9   3   1 2844.67   10.51
   9  -3   1 2877.49   10.09
  -9   3   1 2755.79    9.75
  -9  -3   1 2757.92    9.80
   9   3   1 2865.16   10.03
   9   3  -1 2849.46   10.32
   9  -3   1 2706.11    9.64
   9   3   1 2757.54   10.82
   9  -3  -1 2941.77   10.19
   5 -19   1  365.02    2.58
   5  19   1  365.82    2.78
  -5 -19   1  350.15    2.44
  -5 -19   1  367.20    2.73
   5  19   1  375.05    2.24
   5 -19   1  367.37    3.10
   5 -19   1  348.67    2.29
   5 -19  -1  352.56    2.87
   5  19   1  365.17    3.03
   5  19   1  374.73    2.52
  -5 -19  -1  348.41    2.36
   5  19  -1  356.66    2.40
   8  12   0  185.80    2.07
   8 -12   0  183.00    1.66
  -8 -12   0  185.91    1.69
   8 -12   0  184.14    1.54
  -7   3   3  225.11    1.82
  -7   3   3  239.22    1.97
   7  -3  -3  240.57    1.75
   7  -3   3  221.49    1.83
  -7  -3   3  227.06    1.96
  -7  -3   3  226.08    1.88
   7   3   3  227.41    1.82
   7   3   3  235.97    1.97
   7   3  -3  238.31    1.92
  -7   3   3  218.71    1.88
  -7  -3   3  228.74    1.92
   7   3   3  207.62    1.78
   7   3   3  232.14    1.97
   7  -3   3  229.62    1.90
  -4  -6   4  146.21    1.51
   4   6   4  143.72    1.27
   4   6  -4  151.67    1.47
   4  -6   4  148.58    1.56
   4   6   4  138.88    1.45
  -4  -6   4  142.56    1.52
   4  -6   4  137.41    1.39
  -4   6   4  149.77    1.50
   4   6   4  151.27    1.69
   4  -6   4  146.27    1.56
   4   6   4  141.93    1.51
  -4   6   4  139.01    1.46
  -6 -18   0 1493.53    6.11
   6  18   0 1484.73    6.53
   6 -18   0 1495.92    6.26
   6  18   0 1574.88    6.10
   6 -18   0 1539.18    5.68
   6 -18   0 1526.97    7.02
   6 -18   0 1468.65    5.77
  -6 -18   0 1536.37    6.48
   0  12   4  941.89    4.35
   0 -12   4  951.68    4.29
   0  12   4  978.76    4.93
   0  12   4  936.12    4.59
   0 -12   4  969.15    4.55
   0  12   4  929.54    4.38
  -9   5   1   27.66    0.83
   9  -5  -1   27.33    0.69
   9  -5   1   25.66    0.64
  -9  -5   1   25.21    0.68
   9  -5   1   29.28    0.78
   9   5  -1   29.48    0.79
  -9   5   1   24.10    0.66
   9   5   1   25.42    0.88
   5 -13   3  250.61    2.08
   5  13   3  250.98    2.11
   5  13   3  242.37    1.87
   5 -13   3  235.29    1.90
   5  13   3  250.12    2.45
   5 -13   3  234.47    1.85
  -5 -13   3  252.91    2.06
  -5 -13   3  241.15    2.03
  -5 -13   3  243.87    2.07
  -5  13   3  239.52    1.90
  -5  13   3  233.64    2.04
   5  13   3  251.24    2.10
   5  13   3  238.22    1.62
   5  13  -3  238.31    2.03
   5 -13   3  238.23    1.84
   5 -13   3  239.31    1.86
   5 -13   3  244.06    2.01
   7 -15  -1 1097.80    4.33
  -7 -15   1 1133.13    5.13
   7  15   1 1197.68    5.09
  -7 -15   1 1102.11    5.36
  -7  15   1 1147.51    5.45
   7 -15   1 1153.24    4.85
   7  15   1 1149.46    5.86
   7 -15   1 1085.81    4.95
   7 -15  -1 1102.13    5.50
   7 -15   1 1159.65    5.79
   7  15   1 1152.41    5.14
  -7   5   3  533.78    3.03
  -7   5   3  541.42    3.18
   7  -5   3  531.04    3.08
   7   5  -3  564.82    3.23
  -7  -5   3  555.33    3.21
  -7  -5   3  540.96    3.12
   7   5   3  552.08    3.05
   7   5   3  541.86    3.28
  -7   5   3  549.52    3.46
   7   5   3  572.17    3.21
   7  -5   3  550.44    3.31
   7  -5   3  579.54    3.21
   7  -5  -3  585.26    2.92
   7   5   3  544.90    3.73
  -7  -5   3  556.89    3.32
  -7  -5   3  546.24    2.30
   7  -5   3  535.52    3.07
  -7   5   3  559.50    3.15
   7   5   3  564.91    4.02
   1 -23   1  238.52    2.46
  -1  23   1  235.75    1.89
   1  23  -1  242.97    1.83
   1  23  -1  238.42    1.81
   1 -23   1  241.63    1.88
   1  23   1  225.14    1.33
   1 -23   1  217.29    1.71
  -1  23   1  209.02    1.14
  -1  23   1  244.00    2.17
  -1 -23   1  250.56    2.47
   1 -23   1  231.12    1.98
   1  23   1  238.96    1.90
   1 -23  -1  243.07    2.43
   1  23   1  234.94    2.19
   8   8   2   58.13    1.01
  -8  -8   2   55.01    0.98
   8   8  -2   67.21    1.08
   8  -8  -2   55.39    0.83
   8   8   2   54.86    1.13
  -8   8   2   53.76    0.95
   8   8   2   56.33    1.32
   8   8   2   59.48    1.00
   8  -8   2   56.53    0.93
   8   8   2   61.54    1.01
  -8   8   2   53.12    1.09
  -8  -8   2   57.02    0.96
  -4  -8   4 2411.03    8.75
   4   8   4 2385.80    9.78
   4   8  -4 2438.06    8.75
   4   8   4 2421.09    9.26
   4  -8   4 2466.90    8.87
   4   8   4 2379.28    8.85
   4   8   4 2420.51    8.55
   4  -8   4 2334.58    8.51
  -4   8   4 2364.75    8.67
  -4   8   4 2487.16    8.92
  -4   8   4 2395.92    8.70
   4  -8   4 2408.21    8.64
   4   8   4 2465.56    8.01
   4  -8   4 2385.91    8.93
  -4  -8   4 2426.09    8.82
   4   8   4 2363.45    8.61
   3  17  -3  617.21    3.51
   3 -17   3  640.19    3.59
  -3 -17   3  605.73    3.24
   3 -17   3  614.66    3.55
   3 -17   3  666.96    3.73
   3 -17   3  562.30    3.18
  -3 -17   3  598.75    3.50
   3  17   3  626.62    3.79
  -3 -17   3  602.37    3.63
   3  17   3  626.44    3.45
   3  17   3  602.69    3.14
  -3  17   3  609.71    3.24
   3  17   3  620.91    3.51
  -3  17   3  602.45    3.35
   3  17   3  590.38    3.31
   0  24   0  987.13    4.81
   0  24   0  994.38    3.98
  -9  -7   1 1147.12    5.28
   9  -7   1 1209.43    5.72
  -9   7   1 1173.84    5.34
  -9  -7   1 1164.91    5.21
  -9   7   1 1212.09    5.91
   9  -7   1 1161.48    5.08
   9   7   1 1184.85    6.45
   9  -7   1 1186.87    5.44
   9  -7   1 1183.80    5.19
   9  -7  -1 1174.95    5.17
   9   7  -1 1210.29    5.53
   9   7   1 1137.02    5.49
   2 -12   4  809.27    4.09
  -2 -12   4  801.17    3.79
  -2  12   4  797.47    3.96
  -2  12   4  812.08    3.88
   2 -12   4  797.51    3.97
  -2  12   4  792.26    4.38
  -2  12   4  813.37    4.06
  -2 -12   4  810.45    4.13
   2  12   4  796.62    4.81
   2  12   4  807.06    4.01
   2  12   4  822.59    3.95
   2  12  -4  799.67    4.09
   2  12   4  807.64    4.34
   2  12   4  813.27    3.88
   2  12   4  853.48    4.44
  -2  12   4  772.90    4.05
  -6  16   2   64.56    0.95
   6 -16  -2   62.80    1.04
   6 -16   2   62.15    1.03
   6  16  -2   59.69    1.04
   6  16   2   64.91    0.95
  -6 -16   2   61.26    1.04
   6  16   2   67.56    0.94
   6 -16   2   66.86    1.09
   6 -16   2   64.12    0.95
   6  16   2   64.93    1.08
   6  16   2   66.84    1.35
   6 -16  -2   62.68    1.19
  -6 -16   2   65.73    1.03
   6 -16   2   64.91    1.28
  -6  16   2   61.58    1.11
  -4 -22   0 1321.60    6.09
  -4  22   0 1307.26    5.69
   4  22   0 1290.39    5.20
   4 -22   0 1275.89    6.58
   4 -22   0 1307.26    4.95
  -4 -22   0 1247.25    5.41
   4 -22   0 1237.40    5.24
   4 -22   0 1255.23    5.59
  -7   7   3 1032.25    4.81
  -7  -7   3 1029.11    4.78
  -7  -7   3 1048.73    5.02
   7   7   3 1091.44    4.79
   7  -7   3 1031.78    4.71
   7  -7   3 1010.75    4.63
   7   7   3 1051.24    6.00
   7  -7   3 1004.85    4.68
  -7   7   3 1042.87    5.20
  -7   7   3 1048.38    4.72
   7   7   3 1095.62    5.06
   7   7   3 1039.69    4.73
  -7  -7   3 1036.03    4.86
   7  -7   3 1027.43    5.03
   7   7   3 1029.97    4.97
   7  -7   3 1029.35    4.91
  -7   7   3 1048.12    4.66
   7  -7  -3 1044.27    4.27
   7   7  -3 1041.88    4.84
   7   7   3 1044.51    5.59
   7   7   3 1052.07    4.62
   0 -22   2  278.90    2.28
   0 -22   2  272.78    2.03
   0 -22   2  300.92    2.73
   0 -22   2  271.23    2.14
   0  22   2  271.65    2.38
   0  22   2  282.02    2.21
   0  22   2  295.40    2.18
   8  14   0   76.42    1.17
   8 -14   0   64.87    1.08
   8 -14   0   68.52    0.96
  -8 -14   0   68.21    1.12
   8 -14   0   66.85    1.01
  -8 -14   0   69.45    1.08
   8  14   0   66.58    1.28
  -8  14   0   71.62    1.24
   8  14   0   72.67    1.08
   1 -19   3   18.70    0.55
   1 -19   3   20.00    0.66
  -1  19   3   18.32    0.58
   1 -19   3   24.30    0.68
  -1  19   3   17.88    0.59
  -1  19   3   19.89    0.60
   1  19   3   22.99    0.79
   1  19   3   18.79    0.60
  -1  19   3   18.48    0.60
   1  19   3   21.31    0.79
   1 -19   3   19.26    0.71
   1  19   3   19.67    0.63
  -1  19   3   18.57    0.68
  -1  19   3   21.39    0.76
  -1 -19   3   18.83    0.64
   1 -19   3   19.04    0.64
   2  24   0  870.66    4.10
  -2  24   0  846.28    4.35
  -2 -24   0  875.11    4.13
   2  24   0  885.06    3.86
  -2  24   0  890.51    3.65
  -2 -24   0  911.19    5.01
   2 -24   0  864.46    5.23
   2 -24   0  904.49    4.38
   2  24   0  871.58    4.36
  -2  24   0  867.92    4.21
  -8  10   2   84.83    1.38
  -8  10   2   85.13    1.07
   8  10   2   90.63    1.22
  -8 -10   2   79.02    1.21
   8 -10  -2   80.63    0.97
   8  10   2   85.68    1.62
   8  10   2   83.53    1.17
   8 -10   2   80.63    1.22
   8 -10   2   83.84    1.17
   8 -10   2   87.01    1.21
   8 -10   2   92.89    1.21
   8  10   2   78.92    1.40
  -8 -10   2   84.92    1.19
   8  10   2   82.22    1.23
   8 -10  -2   80.41    1.30
   4  20   2 2186.59    8.17
   4  20   2 2182.01    8.28
   4 -20   2 2194.70    7.85
  -4  20   2 2209.89    8.10
  -4  20   2 2184.65    8.10
   4  20   2 2210.75    8.26
   4 -20   2 2461.10    8.86
   4 -20  -2 2152.82    8.96
   4 -20   2 2469.46    8.61
   4 -20   2 2164.27    9.42
  -4 -20   2 2152.02    8.24
  -4  20   2 2111.69    8.53
   4 -20   2 2176.10    7.93
   4 -20   2 2144.94    8.50
  -4 -20  -2 2127.55    7.98
   4  20   2 2231.18    8.82
   4  20   2 2218.45    7.29
   4  20   2 2477.45    9.13
   4  20   2 2257.41    9.66
  -4  20   2 2223.18    8.40
  -4 -20   2 2218.95    8.36
   0  14   4    0.28    0.29
   0 -14   4    0.19    0.31
   0 -14   4    0.15    0.27
   0  14   4   -0.03    0.28
   0 -14   4    0.00    0.24
   0  14   4    1.15    0.32
   0  14   4    0.50    0.30
  -4  10   4  686.74    3.79
   4 -10   4  697.04    3.68
   4  10   4  735.81    4.21
   4  10   4  722.80    3.10
   4 -10   4  700.13    3.60
   4  10   4  698.14    3.71
   4  10   4  696.04    4.57
  -4 -10   4  713.39    3.82
  -4  10   4  713.90    3.97
   4  10   4  672.79    3.61
   4  10   4  711.48    3.87
   4 -10   4  708.17    3.71
   4  10  -4  714.00    3.84
  -4  10   4  695.62    3.70
  -3 -23   1   92.57    1.18
   3 -23   1   92.20    1.13
   3  23   1   93.07    0.95
   3  23  -1   93.25    1.17
  -3 -23  -1   98.33    1.43
   3  23   1   96.92    1.36
   3  23   1   94.77    1.51
  -3  23  -1  100.47    1.24
   3  23   1   94.45    1.19
   3  23   1   91.53    1.18
   3 -23   1   93.85    1.30
  -3 -23  -1   91.26    1.17
   3 -23   1   87.79    1.06
  -3  23   1   94.83    1.23
   3 -23  -1   93.13    1.58
  -3  23   1   83.94    1.23
   3 -23   1   94.01    1.14
  -3 -23   1   95.53    1.49
  -9  -9   1 2708.35    9.82
   9   9   1 2677.11   10.01
   9   9   1 2775.24    9.90
   9  -9   1 2789.62    9.82
   9  -9   1 2757.12   10.01
  -9   9   1 2759.68   10.61
   9   9   1 2730.65   11.34
   9  -9   1 2803.85   10.39
   9  -9   1 2671.58    9.53
  -9  -9   1 2763.79    9.59
  -9  -9  -1 2770.55    9.62
  -9   9  -1 2767.21   10.47
   9   9   1 2658.62   10.33
  -9  -9  -1 2795.54    9.72
   9  -9  -1 2746.07   10.55
   9  -9  -1 2799.28    9.68
  -9  -9   1 2782.97   10.00
   5  15   3  590.46    2.80
   5 -15   3  575.09    3.21
  -5  15   3  593.31    3.21
   5  15   3  584.00    3.25
   5  15   3  599.21    3.54
   5  15   3  570.62    4.26
  -5 -15   3  587.10    3.48
   5 -15   3  590.53    3.52
  -5 -15   3  585.79    3.55
   5 -15   3  572.63    3.16
  -5  15   3  596.31    3.28
  -5 -15   3  593.00    3.48
   5  15  -3  496.65    3.18
   5 -15   3  586.42    3.45
   5  15   3  614.47    4.13
  -5  15   3  578.53    3.60
   5 -15   3  566.44    3.14
  -5  15   3  550.31    3.46
   5  15   3  598.87    3.59
   2  22   2 1215.16    5.25
   2  22  -2 1237.45    5.33
   2 -22   2 1202.94    4.94
   2 -22   2 1208.69    6.30
  -2 -22   2 1198.89    5.18
   2  22   2 1168.86    5.16
  -2  22   2 1170.74    5.31
  -2  22   2 1196.37    5.86
   2  22   2 1255.02    6.21
   2  22   2 1175.50    5.30
   2  22   2 1180.19    5.84
   2 -22   2 1146.11    5.48
   2 -22   2 1178.03    5.29
  -2 -22   2 1206.74    5.98
   2 -22   2 1139.81    5.04
   2  22   2 1226.86    5.61
  -2  22  -2 1150.97    4.82
  -2 -22   2 1181.86    5.45
   7   9   3   48.63    0.98
   7   9  -3   52.60    0.99
  -7  -9  -3   50.16    0.83
  -7   9   3   54.65    0.96
   7   9   3   52.51    1.31
   7  -9  -3   51.05    1.00
   7   9   3   52.29    0.90
  -7  -9   3   52.87    1.00
   7   9   3   49.37    0.90
   7  -9   3   50.73    0.95
   7  -9   3   48.56    0.87
   7  -9   3   48.78    0.89
  -7  -9   3   52.40    0.96
   7  -9   3   52.05    1.02
  -7   9   3   52.99    0.90
   7   9   3   54.71    1.01
   7   9   3   48.82    0.84
  -7   9   3   53.44    1.07
   7   9   3   48.07    1.16
  -7  -9   3   52.96    0.96
  -7   9   3   51.09    0.89
   7 -17   1  172.12    2.09
   7 -17  -1  163.52    1.71
   7 -17  -1  158.81    1.45
   7  17   1  162.59    2.08
  -7 -17  -1  174.83    1.77
   7 -17   1  164.86    1.58
  -7  17   1  164.23    1.83
   7  17   1  178.01    1.78
   7 -17   1  165.67    1.63
   7 -17  -1  158.18    1.31
  -7 -17   1  164.59    1.87
   7  17   1  174.84    2.11
   7 -17  -1  164.52    2.05
  -7 -17  -1  165.86    1.67
  -7  17   1  169.03    1.55
   7  17  -1  167.44    1.76
   7  17  -1  164.91    1.83
  -7 -17   1  169.45    1.75
   7  17   1  173.17    1.68
   5 -21   1  606.07    3.29
  -5  21   1  643.01    3.59
   5  21   1  625.84    3.16
   5  21   1  629.24    4.35
  -5  21   1  631.59    3.37
   5  21  -1  595.49    3.67
  -5 -21  -1  653.20    3.79
   5 -21  -1  614.33    4.22
  -5  21   1  598.98    3.69
  -5 -21   1  612.79    3.56
   5 -21  -1  623.44    3.58
  -5 -21   1  648.01    3.97
   5  21  -1  644.01    3.55
   5  21   1  631.06    3.97
   5 -21   1  626.69    3.70
  10   0   0    0.06    0.32
 -10   0   0    0.00    0.26
  -6 -20   0  218.01    2.11
   6 -20   0  217.97    2.04
   6  20   0  222.19    1.89
   6 -20   0  216.87    1.69
   6 -20   0  212.63    1.77
   6 -20   0  217.07    2.45
   6  20   0  213.05    2.17
  10  -2   0    2.92    0.28
  10  -2   0    2.66    0.38
 -10   2   0    3.68    0.35
  10  -2   0    3.01    0.39
   2 -14   4 2116.29    8.08
   2  14   4 2090.64    7.81
   2  14   4 2083.31    9.17
  -2  14   4 2113.42    8.05
  -2  14   4 2026.63    7.89
  -2  14   4 2009.64    8.45
  -2 -14   4 2054.97    7.73
   2  14   4 2062.68    7.69
   2  14   4 2127.46    7.93
   2  14  -4 2206.82    8.43
  -2  14   4 2114.93    7.89
   2 -14   4 2291.24    8.01
   2  14   4 2040.90    8.33
  -2  14   4 2135.85    7.74
  -2 -14   4 2206.55    7.76
   6   0   4    0.36    0.26
  -6   0   4    0.33    0.30
   6   0   4    0.03    0.29
  -6   0   4    0.34    0.28
  -6   0   4    0.22    0.30
   6   0  -4    0.01    0.22
  -6   0   4    0.49    0.17
   6   0   4    0.53    0.30
   6   0   4    0.26    0.30
   6   0   4    0.07    0.27
   6  -2   4   31.19    0.69
   6  -2  -4   31.90    0.63
   6  -2   4   31.05    0.82
   6   2   4   31.51    0.87
  -6   2   4   30.60    0.77
   6   2   4   32.03    0.80
   6   2   4   29.30    0.81
  -6  -2   4   32.55    0.82
  -6   2   4   31.92    0.77
   6   2  -4   32.68    0.72
   6  -2   4   35.62    0.79
  -6  -2   4   32.14    0.77
   6  -2   4   32.14    0.79
   6  -2   4   29.42    0.76
  -6   2   4   32.90    0.76
  -6  -2   4   32.53    0.79
  -6   2   4   32.37    0.80
   6   2   4   29.95    0.72
   6  -2   4   35.61    0.85
  -6   2   4   33.94    0.67
   6   2   4   32.17    0.74
   6   2   4   32.00    0.73
  10  -4   0  646.26    3.41
 -10  -4   0  624.14    3.64
  10  -4   0  623.90    3.70
 -10   4   0  638.31    3.68
  10   4   0  679.22    4.40
  10   4   0  684.38    4.01
  10  -4   0  663.51    3.76
   8 -12  -2  168.21    1.80
   8 -12   2  166.62    1.65
   8 -12   2  168.56    1.76
   8 -12   2  173.80    2.02
   8 -12   2  171.39    1.85
  -8 -12  -2  166.28    1.63
  -8 -12   2  162.84    1.69
   8 -12   2  187.06    1.84
   8 -12  -2  163.31    1.90
   8 -12   2  162.62    1.49
  -8 -12   2  161.78    1.77
   8  12   2  170.94    2.30
   8  12   2  172.88    1.76
   8  12   2  171.70    1.86
   8  12   2  161.53    2.09
  -8  12   2  164.18    1.94
   8  12   2  164.90    1.68
  -8  12   2  160.34    1.55
  -3  19   3  245.20    2.09
   3 -19   3  245.44    2.22
  -3 -19   3  249.96    2.34
  -3 -19   3  245.11    2.06
   3  19   3  249.28    2.19
  -3 -19   3  247.16    2.02
   3  19   3  244.73    2.05
  -3  19   3  238.84    2.17
   3 -19   3  250.63    2.50
   3  19   3  261.67    2.43
   3  19  -3  228.39    2.08
   3  19   3  253.25    2.13
   3  19   3  261.90    1.96
   3 -19   3  253.63    1.88
  -3 -19   3  246.37    2.19
  -3  19   3  248.10    2.01
   3 -19   3  244.74    1.98
   3  19   3  257.32    2.37
   1  -1   5   47.28    0.86
   1  -1  -5   46.46    0.72
   1   1  -5   48.85    0.79
   1   1   5   50.21    0.94
   1  -1   5   49.03    0.92
   1  -1   5   49.17    0.85
   1  -1   5   45.41    0.83
  -1   1   5   48.34    0.86
  -1  -1   5   46.17    0.87
   1  -1   5   49.15    0.85
   1  -1   5   47.28    1.01
   1   1   5   50.89    0.81
   1   1   5   47.65    0.85
   1   1   5   49.52    0.87
  -1   1   5   47.40    0.98
   1   1   5   47.32    0.86
  -1  -1   5   49.39    0.86
  -1  -1   5   49.40    0.95
   1   1   5   51.85    1.09
  -1   1   5   48.36    0.90
   6   4  -4 1292.51    5.52
   6  -4   4 1250.16    5.74
  -6   4   4 1270.84    5.34
   6  -4   4 1315.76    5.84
  -6  -4   4 1261.17    5.69
  -6  -4   4 1311.62    5.80
   6  -4   4 1279.72    5.64
  -6   4   4 1297.51    5.85
  -6   4   4 1285.35    5.62
   6   4   4 1342.73    6.54
   6  -4   4 1351.66    5.92
   6   4   4 1349.24    5.59
  -6   4   4 1305.01    5.65
  -6  -4   4 1303.70    5.88
   6  -4   4 1256.03    5.33
   6   4   4 1261.39    5.57
   6   4   4 1360.82    6.20
   6   4   4 1218.24    5.53
   6  -4   4 1289.44    5.70
  -6   4   4 1311.73    5.77
   6 -18   2   86.02    1.10
  -6  18   2   85.14    1.15
   6 -18   2   92.81    1.20
   6  18   2   79.55    1.27
   6  18   2   76.74    1.41
  -6 -18   2   83.10    1.25
   6  18   2   90.87    1.23
   6  18   2   88.25    1.14
   6 -18  -2   82.69    1.42
   6 -18   2   97.28    1.37
  -6 -18  -2   84.33    1.16
   6 -18  -2   83.40    1.22
  -6  18   2   84.41    1.12
  -6  18   2   85.37    1.33
   6  18   2   89.06    1.08
  -6  18   2   84.02    1.30
   6  18   2   87.78    1.60
   6 -18   2   86.88    1.56
  -6 -18   2   85.15    1.22
   6 -18   2   85.27    1.27
   9  11   1   65.02    1.24
  -9  11   1   64.38    1.27
   9  11   1   71.33    1.19
   9 -11   1   69.13    1.16
  -9 -11   1   65.58    1.11
   9 -11   1   69.92    1.29
  -9 -11   1   66.38    1.15
   9  11   1   67.10    1.44
   9 -11   1   63.73    1.00
   9 -11   1   70.73    1.16
   9 -11  -1   64.59    1.01
  -9  11  -1   66.37    1.25
   9 -11  -1   68.39    1.30
   9  11  -1   62.32    1.23
  -9 -11  -1   66.66    1.07
  -9 -11  -1   64.61    1.04
   9 -11  -1   67.16    1.18
   9  11  -1   64.29    1.16
  -9 -11   1   66.00    1.03
   9  11   1   68.59    1.13
   9 -11  -1   62.31    0.89
   4 -12   4  416.53    2.82
   4  12   4  413.43    2.08
  -4  12   4  425.59    2.79
   4 -12   4  408.48    2.64
   4 -12   4  403.34    2.71
  -4  12   4  401.73    2.99
   4  12   4  421.96    3.07
   4  12   4  420.08    2.89
   4 -12   4  426.34    2.58
   4  12   4  416.68    2.79
  -4 -12   4  439.43    2.63
  -4  12   4  411.42    2.77
  -4 -12   4  420.98    2.76
   4  12   4  416.09    3.53
  -4  12   4  406.37    2.86
   4  12  -4  408.04    2.83
   4  12   4  414.50    2.71
   4  12   4  410.78    2.75
   4  12   4  431.04    3.46
  -4 -12   4  408.67    2.81
  -8 -16   0  253.53    2.18
   8 -16   0  245.98    1.95
   8 -16   0  238.54    2.53
   8  16   0  259.07    2.19
  -8 -16   0  260.09    2.29
   8 -16   0  258.02    2.27
  -8  16   0  261.13    2.39
   8 -16   0  257.82    2.04
   8  16   0  248.62    2.57
   8  16   0  259.80    2.22
   1  -3   5  223.43    1.90
   1   3  -5  222.43    1.81
   1  -3   5  223.92    1.83
  -1   3   5  225.47    1.96
   1   3   5  230.16    2.26
  -1  -3   5  227.90    1.92
   1  -3   5  224.15    1.87
   1  -3   5  227.05    1.85
  -1  -3   5  224.95    1.89
   1   3   5  221.86    1.85
  -1  -3   5  233.57    1.81
   1  -3   5  217.38    2.18
   1   3   5  230.18    1.91
  -1   3   5  227.25    1.86
   1   3   5  227.03    1.65
   1  -3   5  219.95    1.92
   1   3   5  234.36    1.93
  -1  -3   5  222.10    1.89
  -1  -3   5  239.35    2.12
  -1   3   5  221.68    2.14
  -1  -3   5  227.22    1.88
   7  11   3  700.32    3.58
   7 -11   3  708.52    3.84
   7 -11   3  627.12    3.65
  -7 -11  -3  709.59    3.65
   7  11   3  733.58    5.05
   7 -11   3  678.32    3.63
   7 -11  -3  679.60    4.04
   7  11   3  743.58    3.80
   7 -11   3  714.09    3.76
  -7 -11   3  695.51    3.92
   7  11   3  707.45    3.81
  -7  11   3  693.65    3.68
   7 -11   3  670.25    3.98
  -7  11   3  707.76    3.68
  -7 -11   3  680.06    4.03
  -7 -11   3  712.84    3.95
  -7  11   3  692.57    3.86
   7  11   3  704.67    4.74
   7 -11   3  733.12    3.89
   7  11   3  725.57    4.08
   1  25   1  241.65    1.45
   1 -25  -1  259.00    1.92
  -1 -25  -1  250.56    1.95
   1 -25  -1  251.53    2.61
  -1 -25  -1  265.71    2.60
  -1  25  -1  258.97    2.10
  -1  25  -1  261.05    1.97
   1  25  -1  253.64    1.95
   1  25  -1  252.53    1.99
   1 -25   1  254.28    2.71
   1  25   1  260.75    2.10
  -1 -25   1  256.75    2.69
  -1  25   1  238.79    2.40
   1  25   1  267.80    2.48
   1 -25   1  257.28    2.22
  -1  25   1  262.16    2.04
   1  25   1  262.34    2.01
   1 -25   1  235.07    1.88
  -1  25   1  261.36    2.12
 -10  -6   0  106.69    1.33
  10   6   0  103.03    1.70
  10   6   0  112.16    1.56
  10  -6   0  107.71    1.44
  10  -6   0  105.38    1.43
 -10   6   0  101.33    1.41
 -10  -6   0  107.64    1.41
   0 -16   4   95.57    1.26
   0  16   4  101.09    1.22
   0  16   4   92.43    1.28
   0 -16   4   95.46    1.41
   0  16   4  101.62    1.65
   0  16   4   98.64    1.34
   0  16   4   96.37    1.20
   0  16   4   98.81    1.54
   0 -16   4   97.73    1.39
   0  16   4  101.22    1.40
  -6   6   4 1437.36    6.10
  -6   6   4 1431.88    6.43
   6   6   4 1416.85    6.07
  -6   6   4 1421.63    6.16
   6  -6   4 1440.38    6.31
   6   6  -4 1439.29    6.06
  -6  -6   4 1461.16    5.97
  -6   6   4 1443.51    6.14
   6   6   4 1492.74    7.15
   6   6   4 1515.65    6.68
   6  -6   4 1538.43    6.43
  -6   6   4 1443.85    6.03
   6  -6   4 1431.66    5.76
   6  -6   4 1445.21    6.45
   6  -6   4 1453.25    6.16
   6   6   4 1418.16    5.92
  -1  -5   5  648.67    3.52
  -1  -5   5  646.17    3.53
  -1   5   5  694.58    3.72
   1  -5   5  639.04    3.52
  -1   5   5  677.35    3.96
   1  -5   5  639.83    3.61
  -1  -5   5  646.94    3.38
  -1  -5   5  689.68    3.79
   1   5   5  651.59    3.01
   1  -5   5  695.98    3.97
  -1  -5   5  659.16    3.51
   1   5   5  650.92    3.56
   1  -5   5  662.86    3.40
   1  -5   5  649.69    3.46
  -1   5   5  672.21    3.50
   1   5   5  661.81    3.48
   1   5  -5  667.96    3.56
   1   5   5  658.19    4.06
  -1   5   5  641.38    3.66
  -1  -5   5  650.20    3.54
   1  -5   5  639.85    3.52
  -5  17   3   25.12    0.75
   5 -17  -3   26.35    0.70
   5  17   3   27.61    0.68
   5  17  -3   25.39    0.75
   5 -17   3   28.49    0.89
  -5 -17   3   24.46    0.76
  -5 -17   3   25.06    0.72
  -5  17   3   28.63    0.70
  -5  17   3   20.65    0.68
  -5  17   3   26.34    0.71
   5 -17   3   26.29    0.65
   5  17   3   27.71    0.91
   5  17   3   27.16    0.75
   5 -17   3   33.65    0.88
   5 -17   3   25.62    0.75
  -5  17   3   26.44    0.66
   5  17   3   26.69    0.99
   5 -17   3   25.97    0.75
   5  17   3   29.54    0.80
   5  17   3   26.18    0.51
   5 -17   3   25.85    0.66
  -5 -17   3   25.93    0.75
  -4 -24   0   53.32    1.12
   4 -24   0   52.19    1.30
   4 -24   0   51.76    1.01
  -4 -24   0   50.71    0.94
   4  24   0   52.88    0.89
  -4  24   0   51.46    1.04
   4  24   0   53.65    1.19
   0 -26   0    0.19    0.39
   0  26   0    0.55    0.19
   0  26   0    0.04    0.29
   0  26   0    0.16    0.26
   1  21   3  142.94    1.64
  -1  21   3  138.11    1.60
   1  21   3  142.10    1.88
   1 -21   3  139.44    1.70
  -1  21   3  148.08    1.92
  -1 -21   3  142.52    1.71
   1  21   3  146.74    2.03
  -1  21   3  135.93    1.77
  -1 -21   3  158.84    1.66
   1 -21   3  136.55    1.65
   1 -21   3  166.52    1.72
  -1 -21   3  137.89    1.79
   1  21   3  145.36    1.52
   1 -21   3  139.96    1.52
   1 -21   3  145.91    1.91
   1  21   3  143.65    1.67
   1  21   3  141.83    1.57
   0 -24   2    0.11    0.32
   0  24  -2    0.20    0.27
   0  24   2    4.00    0.39
   0 -24   2    1.08    0.42
   0 -24   2    0.06    0.24
   0  24   2    8.08    0.54
   0  24   2    6.46    0.42
   0  24   2    0.46    0.39
   0  24   2    0.38    0.24
   4  22   2  344.52    2.89
   4  22   2  315.19    1.82
   4 -22   2  303.56    2.57
   4  22   2  312.40    2.74
  -4  22   2  304.36    2.35
   4 -22   2  345.00    2.74
   4 -22   2  311.36    2.24
  -4  22   2  272.74    2.41
  -4 -22   2  313.48    2.43
   4  22   2  307.33    2.44
   4 -22  -2  310.72    2.96
   4 -22   2  299.23    2.18
   4  22   2  321.47    2.49
  -4 -22   2  320.95    2.51
   4 -22   2  290.48    2.35
  -4  22   2  327.11    2.56
   4  22   2  324.95    3.19
   4 -22   2  316.65    3.08
 -10  -8   0  137.23    1.58
  10  -8   0  128.02    1.38
  10  -8   0  134.43    1.82
  10  -8   0  134.33    1.68
  10   8   0  140.64    1.79
  10  -8   0  137.91    1.68
 -10  -8   0  133.02    1.61
 -10   8   0  138.96    1.91
  10   8   0  131.62    2.00
  -2 -16   4   51.01    0.91
  -2 -16   4   53.46    0.94
  -2  16   4   51.69    1.15
  -2  16   4   51.24    0.94
   2  16  -4   56.20    1.07
   2 -16   4   47.14    0.98
  -2  16   4   48.73    0.95
   2  16   4   45.56    0.87
   2  16   4   49.26    0.93
   2 -16   4   48.60    1.04
  -2  16   4   48.89    1.12
  -2  16   4   50.20    0.99
   2 -16   4   53.84    1.04
   2 -16   4   42.83    0.90
   2 -16   4   47.01    0.79
  -2 -16   4   49.23    0.95
   2  16   4   49.09    1.03
   2  16   4   45.98    0.91
  -2  16   4   41.27    0.91
   2  16   4   48.84    1.25
   7 -19  -1   67.36    1.16
  -7 -19  -1   69.73    1.19
  -7 -19  -1   68.57    1.13
   7 -19  -1   66.41    1.38
   7  19   1   66.57    1.17
   7  19   1   71.39    1.11
   7  19   1   65.84    1.38
   7 -19   1   64.83    1.05
  -7  19   1   68.21    1.23
   7  19   1   67.78    1.36
   7 -19   1   67.93    1.22
   7 -19   1   67.32    1.06
  -7 -19   1   71.52    1.30
  -7  19   1   67.43    1.01
   7 -19   1   69.18    1.45
   7 -19  -1   67.54    0.99
   1  -7   5  493.22    3.02
  -1  -7   5  520.64    3.18
  -1  -7   5  491.76    2.97
  -1  -7   5  493.74    2.89
   1  -7   5  480.11    3.13
   1   7   5  481.14    3.05
   1  -7   5  489.89    3.02
   1   7   5  494.29    2.90
   1   7   5  469.24    2.98
  -1   7   5  490.09    3.34
   1   7   5  496.23    2.95
  -1  -7   5  483.27    3.05
   1   7   5  510.80    3.62
   1  -7   5  484.11    3.25
   1  -7   5  474.79    2.82
  -1  -7   5  497.46    2.90
   1  -7   5  508.12    2.86
   1  -7   5  488.74    2.96
  -1   7   5  498.95    3.17
  -1   7   5  486.18    3.07
  -1   7   5  498.77    2.95
  -1   7   5  493.77    2.91
   8  14   2  826.21    4.28
   8  14   2  831.73    5.38
   8  14   2  785.48    5.12
   8 -14   2  773.23    4.08
  -8 -14  -2  784.29    4.12
   8 -14   2  780.30    4.35
  -8 -14   2  767.38    4.39
  -8  14   2  815.76    4.74
   8  14   2  807.12    4.52
   8 -14   2  792.57    4.40
   8 -14   2  834.85    4.94
  -8  14   2  793.32    3.96
   8  14   2  781.09    4.12
  -8 -14   2  807.21    4.27
   8 -14  -2  797.15    4.39
   8 -14  -2  790.67    4.66
   3   1   5  575.78    3.51
   3   1   5  549.43    3.31
   3  -1   5  581.91    3.36
  -3  -1   5  547.30    3.22
  -3  -1   5  550.09    3.33
   3  -1   5  557.81    3.21
  -3   1   5  537.48    3.34
  -3   1   5  551.34    3.17
   3   1  -5  538.34    2.96
   3  -1   5  550.87    3.33
   3  -1   5  562.98    3.04
   3   1   5  565.79    3.27
  -3  -1   5  565.71    3.42
   3   1   5  555.03    3.08
  -3   1   5  548.92    3.30
   3  -1   5  527.97    3.30
   3  -1   5  574.65    3.28
  -6   8   4  375.13    2.90
   6  -8   4  407.61    2.65
  -6  -8   4  387.82    2.64
   6   8   4  373.95    2.64
   6  -8   4  375.36    2.67
  -6   8   4  375.05    2.70
   6   8   4  405.72    3.07
   6  -8   4  383.36    2.89
  -6   8   4  379.33    2.68
  -6   8   4  374.34    2.69
   6   8   4  377.81    3.41
   6   8   4  380.65    3.32
   6   8   4  391.46    2.55
   6  -8   4  381.03    2.72
  -6   8   4  384.69    2.74
   6  -8   4  387.96    2.41
   6  -8   4  389.80    2.75
   6   8   4  395.35    2.75
   6   8  -4  380.55    2.75
   6  -8   4  362.55    2.79
   9 -13   1   76.80    1.12
   9  13   1   84.95    1.32
   9 -13   1   81.56    1.29
   9 -13   1   83.66    1.48
   9 -13   1   73.07    1.19
   9  13   1   81.23    1.43
   9 -13  -1   77.53    1.10
  -9 -13  -1   79.54    1.21
  -9  13  -1   78.59    1.34
   9  13  -1   84.71    1.48
   9  13   1   84.33    1.29
   9 -13  -1   81.73    1.35
  -9  13   1   81.04    1.43
  -9 -13   1   79.38    1.26
   9  13   1   78.03    1.58
   9 -13  -1   75.97    1.02
  -9 -13   1   80.78    1.31
  -9 -13  -1   79.44    1.20
   9 -13  -1   79.56    1.41
   9  13  -1   71.49    1.24
   2 -26   0   25.12    0.96
  -2  26   0   25.42    0.70
  -2  26   0   25.46    0.52
   2  26   0   25.87    0.84
   2  26   0   24.26    0.72
   2 -26   0   25.95    0.71
  -2  26   0   25.18    0.77
  -2 -26   0   25.72    0.66
   2  26   0   24.59    0.66
   2  26   0   25.17    0.58
   2  24   2  389.42    2.66
  -2  24   2  386.59    2.73
   2 -24  -2  391.14    3.31
   2  24   2  388.33    3.15
  -2 -24   2  392.37    2.89
  -2  24   2  396.90    3.21
   2  24   2  378.23    2.68
   2  24   2  422.68    3.52
   2  24  -2  401.63    2.78
  -2 -24   2  387.16    2.62
   2 -24   2  367.86    2.56
   2  24   2  387.08    2.95
   2  24   2  397.21    2.82
   2 -24   2  389.40    2.92
   2 -24   2  367.73    2.69
   2 -24   2  393.04    3.47
   7 -13   3   46.78    0.88
   7  13   3   48.51    1.29
   7  13   3   47.19    1.03
   7 -13   3   47.99    0.93
  -7 -13  -3   45.37    0.88
   7  13   3   46.27    0.98
   7  13   3   48.06    0.89
   7  13   3   47.56    1.25
   7 -13  -3   43.70    1.00
   7 -13   3   45.24    0.89
   7 -13   3   51.58    1.13
   7 -13   3   48.85    0.97
   7 -13   3   52.58    1.03
  -7  13   3   44.54    0.89
  -7 -13   3   45.56    0.97
  -7  13   3   45.21    0.86
  -7 -13   3   45.41    0.96
  -7  13   3   45.06    0.99
   7  13   3   46.88    0.92
   7 -13   3   46.60    1.01
  -4 -14   4  605.08    3.70
   4  14   4  582.50    3.44
   4  14   4  602.33    3.59
   4 -14   4  576.36    3.29
  -4  14   4  591.03    3.66
  -4 -14   4  587.87    3.54
   4  14   4  601.91    4.51
   4  14  -4  601.14    3.72
   4  14   4  619.21    4.28
   4  14   4  605.92    3.90
  -4 -14   4  608.65    3.34
   4  14   4  600.16    3.64
  -4  14   4  593.42    3.49
  -4 -14   4  591.84    3.57
  -4  14   4  576.18    3.87
   4 -14   4  593.94    3.60
   4  14   4  603.35    3.41
   4 -14   4  591.79    3.21
  -4  14   4  591.43    3.46
   4 -14   4  603.51    3.47
   3  -3   5  256.11    2.02
  -3   3   5  252.83    2.17
  -3   3   5  252.53    2.00
  -3  -3   5  243.84    2.13
  -3  -3   5  250.71    2.15
   3   3   5  264.31    1.95
   3  -3   5  257.52    2.40
  -3   3   5  255.39    2.13
  -3   3   5  257.90    1.97
   3   3   5  245.95    2.10
   3   3   5  243.65    2.16
   3  -3   5  247.85    2.14
  -3   3   5  233.12    1.84
   3  -3   5  253.20    2.14
  -3  -3   5  247.08    2.07
   3   3   5  249.64    2.14
   3  -3   5  250.77    2.14
   3   3   5  264.42    2.40
   3   3  -5  246.59    1.97
   3   3   5  258.13    2.03
   3 -25   1  284.63    2.11
   3 -25   1  294.03    2.20
   3 -25   1  298.73    2.51
   3  25   1  306.55    2.37
   3  25   1  289.07    2.48
   3  25   1  314.37    2.93
  -3 -25   1  296.94    2.35
  -3  25   1  317.87    2.37
   3  25  -1  303.78    2.32
  -3 -25  -1  300.55    2.31
   3 -25   1  287.43    3.06
   3 -25  -1  306.28    2.37
  -3 -25   1  308.12    2.84
  -3 -25   1  297.29    2.30
   3  25   1  302.84    1.87
  -3  25  -1  305.68    2.44
  -3  25   1  302.05    2.64
   6  22   0   17.67    0.62
   6 -22   0   16.71    0.67
  -6 -22   0   19.72    0.72
   6 -22   0   17.37    0.57
   6  22   0   15.79    0.71
   6 -22   0   18.60    0.51
   6  22   0   16.67    0.75
   6 -22   0   18.30    0.85
   5  23  -1   53.47    0.99
   5  23  -1   50.56    1.08
   5 -23  -1   51.62    1.30
   5  23   1   51.92    0.84
  -5  23   1   53.72    1.11
  -5  23   1   50.80    0.95
   5 -23  -1   52.76    1.02
   5 -23   1   50.63    0.91
   5  23   1   52.70    1.30
  -5 -23  -1   51.80    1.08
   5  23   1   50.39    1.13
   5 -23   1   50.75    1.05
  -5 -23   1   52.57    1.00
  -5 -23   1   52.04    1.17
  -5  23   1   52.67    1.01
   3  -5   5  234.62    2.11
  -3   5   5  232.53    1.93
   3   5   5  228.84    1.72
  -3  -5   5  220.56    2.02
   3  -5   5  221.11    2.00
  -3  -5   5  219.80    2.03
  -3   5   5  216.00    1.96
  -3  -5   5  226.71    2.05
   3  -5   5  221.02    2.00
   3   5  -5  218.47    1.90
   3  -5   5  236.28    2.29
   3   5   5  220.74    2.02
   3   5   5  218.51    1.92
   3  -5   5  222.87    1.85
  -3   5   5  226.56    2.08
   3   5   5  226.44    2.32
   3   5   5  221.77    2.11
  -3   5   5  227.46    1.86
  -3   5   5  217.73    1.93
   8  18   0  257.11    2.28
  -8  18   0  259.90    2.43
   8  18   0  261.08    2.30
   8 -18   0  258.12    2.76
  -8 -18   0  257.98    2.30
  -8 -18   0  266.59    2.44
   8  18   0  256.84    2.67
   8 -18   0  258.14    2.05
   8 -18   0  260.57    2.38
   8 -18   0  252.09    2.07
 -10  10   0 2183.31    9.18
 -10 -10   0 2146.56    8.32
  10 -10   0 2086.36    7.86
 -10 -10   0 2164.64    8.49
  10  10   0 2141.75    8.23
  10 -10   0 2166.05    8.62
  10  10   0 2115.77    9.83
  10 -10   0 2111.22    8.38
 -10   0   2  306.28    2.54
  10   0  -2  305.69    2.53
  10   0   2  296.24    2.53
 -10   0   2  307.33    2.87
  10   0   2  297.62    2.35
 -10   0   2  303.70    2.43
   6 -20   2   93.78    1.38
   6 -20  -2   80.80    1.50
   6 -20   2   84.29    1.62
  -6 -20   2   82.38    1.30
   6  20   2   87.10    1.09
  -6  20   2   83.80    1.17
   6  20   2   83.10    1.64
  -6  20   2   82.63    1.33
  -6 -20  -2   80.69    1.20
   6 -20  -2   83.13    1.25
   6 -20   2   85.24    1.19
   6  20   2   84.97    1.25
   6 -20   2   77.49    1.24
  -6  20   2   85.59    1.20
   6 -20   2   79.91    1.08
  -6 -20   2   81.22    1.24
   6  20   2   84.52    1.15
  -6  20   2   86.06    1.42
   3  21   3 1034.84    4.94
   3  21   3 1021.22    4.99
   3 -21   3  955.64    5.03
   3  21   3 1027.42    5.36
   3  21   3 1026.47    5.50
  -3 -21   3 1012.54    4.84
  -3 -21   3  998.04    4.87
   3 -21   3  966.15    4.71
   3  21   3 1020.77    5.17
  -3  21   3 1029.27    5.08
  -3  21   3 1032.60    5.02
   3 -21   3 1014.60    5.71
   3 -21   3  871.98    4.97
   3 -21   3 1133.55    5.43
  -3  21   3 1031.33    4.86
   3 -21   3 1017.35    4.52
   3  21   3 1035.36    4.65
  -3 -21   3 1008.57    5.39
  -3 -21   3  996.44    5.14
  -3  21   3 1001.95    5.60
  -1   9   5  497.29    3.42
   1  -9   5  513.38    2.80
  -1   9   5  472.99    2.98
  -1  -9   5  490.02    2.83
   1   9   5  483.07    3.05
   1   9   5  498.18    2.77
   1  -9   5  476.53    3.20
   1   9   5  470.60    2.90
   1   9   5  468.47    3.05
  -1  -9   5  502.20    3.02
   1  -9   5  474.92    3.21
  -1  -9   5  480.56    3.11
  -1  -9   5  463.67    2.91
   1   9   5  483.38    3.46
   1   9   5  485.20    3.59
  -1   9   5  483.03    2.91
  -1   9   5  453.77    3.17
   1  -9   5  483.99    2.94
   1  -9   5  481.08    3.09
  -1  -9   5  467.01    2.96
   1  -9   5  476.36    3.01
   1   9   5  487.11    2.95
 -10   2   2   72.79    1.41
  10   2   2   73.44    1.17
  10  -2   2   74.70    1.28
 -10   2   2   73.02    1.15
  10  -2   2   72.50    1.24
  10   2  -2   74.23    1.27
 -10  -2   2   76.39    1.45
 -10   2   2   68.15    1.18
  10  -2   2   74.75    1.31
  10   2   2   71.58    1.10
  10  -2  -2   77.83    1.26
 -10  -2   2   77.71    1.26
  10   2   2   69.04    1.22
 -10  -2   2   74.04    1.20
   0 -18   4   -0.06    0.28
   0  18   4   -0.01    0.25
   0 -18   4    0.09    0.34
   0 -18   4    0.47    0.38
   0 -18   4   -0.04    0.30
   0  18   4    0.37    0.35
   0  18   4    0.31    0.35
   6 -10   4   33.01    0.80
  -6  10   4   31.06    0.78
   6  10   4   20.30    0.63
  -6 -10   4   21.05    0.64
   6 -10   4   19.18    0.64
   6  10  -4   22.04    0.71
   6  10   4   21.21    0.89
   6  10   4   20.31    0.71
  -6  10   4   21.38    0.73
   6 -10   4   22.61    0.67
   6  10   4   19.54    0.55
   6 -10   4   19.18    0.69
   6  10   4   21.51    0.68
  -6 -10   4   22.27    0.74
  -6  10   4   19.67    0.68
   6 -10   4   21.00    0.65
   6  10   4   26.20    0.82
   6  10   4   21.22    0.89
  -6  10   4   21.52    0.68
  -6 -10   4   21.69    0.72
   9  -1   3  441.52    3.27
   9   1   3  474.06    3.13
   9  -1  -3  435.49    2.94
  -9  -1   3  432.73    3.33
  -9   1   3  436.55    3.39
   9   1  -3  424.60    2.96
   9   1   3  420.23    2.91
   9  -1   3  429.91    3.21
  -9   1   3  441.16    3.07
   9   1   3  439.32    3.08
  -9  -1   3  437.12    3.12
   9  -1   3  427.26    2.91
  -9   1   3  443.05    3.13
  -9  -1   3  444.14    3.11
  -9   1   3  428.54    2.89
   9  -1   3  432.20    3.01
  -9  -1   3  437.37    3.00
  -9  -1   3  417.30    2.87
   9  -1   3  435.10    3.02
   9   1   3  420.62    3.12
   9   1   3  447.07    2.97
   9  -1   3  447.87    2.95
  -9   1   3  431.85    2.99
   9   1   3  429.32    3.25
  10  -4  -2  165.82    1.80
  10   4   2  164.97    1.94
 -10   4   2  156.50    1.57
  10  -4   2  156.38    1.62
  10  -4   2  159.56    1.82
  10  -4   2  166.26    1.67
 -10  -4   2  163.30    2.10
  10   4   2  157.81    1.89
  10  -4   2  165.86    1.90
  10   4   2  159.63    1.78
 -10  -4   2  160.21    1.80
 -10   4   2  158.62    1.78
  10  -4   2  162.05    1.93
 -10  -4   2  159.80    1.81
  10   4   2  161.19    1.65
  10   4  -2  160.14    1.88
  -9   3   3  155.87    1.72
  -9  -3   3  151.42    1.71
  -9  -3   3  159.54    1.96
   9  -3   3  157.00    1.71
  -9  -3   3  155.02    1.80
   9  -3   3  149.67    1.69
  -9  -3   3  159.76    1.82
   9  -3   3  152.70    1.61
   9   3   3  153.94    1.76
   9   3   3  150.82    1.81
   9   3  -3  151.08    1.71
   9  -3  -3  153.26    1.61
   9   3   3  155.15    1.66
   9  -3   3  157.54    1.88
  -9   3   3  156.96    1.80
  -9   3   3  162.20    1.78
   9  -3   3  153.46    1.71
  -9   3   3  159.06    2.02
   9   3   3  155.02    1.78
  -9  -3   3  150.55    1.67
   9   3   3  157.20    1.96
  -9   3   3  152.29    1.65
   9   3   3  162.01    1.77
  -3   7   5  741.64    4.01
  -3   7   5  757.97    3.92
   3  -7   5  809.98    4.42
   3  -7   5  765.97    3.87
   3   7  -5  727.09    3.98
  -3   7   5  739.02    4.23
   3   7   5  757.33    3.99
   3   7   5  753.08    4.64
   3  -7   5  761.42    4.05
  -3   7   5  721.85    4.07
  -3  -7   5  746.98    4.10
   3   7   5  731.20    3.33
   3   7   5  722.32    4.17
   3  -7   5  736.07    4.16
  -3  -7   5  735.15    4.08
   3   7   5  748.05    4.07
   3  -7   5  747.42    3.99
  -3   7   5  751.26    4.14
   3  -7   5  743.57    3.68
  -3  -7   5  723.08    4.05
   5 -19   3   51.61    1.05
  -5 -19   3   48.29    1.02
   5  19   3   49.41    1.04
  -5  19   3   45.45    0.93
   5  19   3   50.31    1.23
  -5 -19   3   47.51    1.06
  -5  19   3   46.37    0.95
  -5  19   3   47.42    0.89
   5 -19   3   46.69    0.91
   5  19  -3   49.67    1.07
   5 -19   3   48.59    1.05
  -5 -19   3   45.61    0.99
   5  19   3   49.86    0.92
   5 -19   3   48.70    1.20
  -5  19   3   48.19    1.06
   5  19   3   48.90    1.35
   5  19   3   47.04    1.02
   5 -19   3   48.34    0.90
   9  15   1   48.25    1.03
   9  15   1   44.21    1.13
   9 -15  -1   42.78    1.03
  -9  15  -1   43.19    1.06
  -9 -15  -1   46.12    0.97
   9 -15  -1   41.30    0.80
   9 -15   1   45.67    1.19
   9 -15  -1   43.19    1.15
   9  15  -1   41.49    0.88
  -9  15   1   42.89    1.10
  -9 -15   1   42.29    1.01
   9 -15  -1   42.93    0.84
   9  15  -1   42.55    1.12
   9 -15   1   49.88    0.97
  -9 -15   1   43.08    0.99
   9 -15   1   44.29    1.04
   9 -15   1   44.35    0.99
   9  15   1   46.53    1.01
   9 -15   1   42.61    0.89
   9  15   1   45.02    1.26
   8 -16   2  479.39    3.80
   8 -16   2  435.98    3.14
  -8  16   2  452.60    3.47
   8  16  -2  449.37    3.30
  -8 -16  -2  443.21    3.05
   8 -16  -2  446.28    3.56
   8  16   2  466.46    3.32
   8  16   2  464.74    3.09
   8 -16   2  459.93    3.25
  -8 -16   2  440.73    3.24
   8 -16   2  506.98    3.38
  -8 -16   2  415.26    3.24
   8  16   2  455.93    2.99
  -8  16   2  442.39    2.88
   8  16   2  445.09    3.83
   8 -16   2  447.92    3.00
  -8 -16   2  455.47    3.10
   8  16   2  462.57    3.99
  -2  18   4  452.10    3.55
  -2  18   4  460.52    3.24
   2 -18   4  462.29    3.26
  -2  18   4  461.21    2.99
   2  18   4  463.34    3.99
  -2 -18   4  463.89    3.29
   2  18   4  460.73    2.94
  -2  18   4  455.10    3.61
   2 -18   4  477.20    3.34
   2  18  -4  460.76    3.25
  -2 -18   4  468.08    2.97
   2 -18   4  434.69    3.00
  -2  18   4  459.75    3.11
   2  18   4  463.38    3.04
   2  18   4  471.25    3.41
  -2 -18   4  477.64    3.06
   2 -18   4  471.76    3.30
  -2 -18   4  453.29    3.14
  -2 -18   4  496.39    3.04
  -9   5   3  254.63    2.22
  -9   5   3  261.74    2.61
   9   5   3  257.57    2.37
   9  -5   3  251.85    2.20
  -9   5   3  248.09    2.14
   9   5   3  258.24    2.37
  -9  -5   3  265.84    2.52
  -9   5   3  248.41    2.23
  -9  -5   3  250.75    2.20
  -9  -5   3  259.70    2.39
   9   5   3  265.74    2.71
   9  -5   3  259.27    2.19
   9   5  -3  248.61    2.28
   9  -5  -3  260.76    2.12
   9  -5   3  264.94    2.46
   9  -5   3  261.72    2.28
  -9  -5   3  258.68    2.34
  -9  -5   3  260.47    2.33
   9   5   3  259.10    2.17
   7  15   3  420.32    3.20
   7  15   3  435.25    2.78
   7 -15  -3  417.82    3.01
   7  15  -3  415.10    3.12
   7 -15   3  412.14    3.08
  -7  15   3  421.98    3.31
  -7  15   3  409.02    2.83
  -7  15   3  418.23    2.73
   7  15   3  412.30    3.12
   7 -15   3  427.37    3.50
  -7 -15   3  418.65    3.08
   7  15   3  412.26    3.75
   7 -15   3  402.86    2.73
   7  15   3  411.88    2.87
  -7 -15   3  417.10    3.11
  -7  15   3  407.78    3.16
   7 -15   3  413.22    2.85
   7 -15   3  416.16    3.02
   7  15   3  408.52    3.82
  -1 -27   1  754.95    5.06
  -1 -27   1  751.86    3.86
  -1 -27  -1  731.90    3.84
   1 -27   1  751.12    5.13
   1 -27  -1  757.86    3.72
  -1 -27  -1  769.28    4.89
   1  27  -1  739.55    3.93
   1 -27  -1  736.04    4.96
   1  27   1  743.80    4.10
   1  27   1  759.95    3.94
  -1  27   1  758.62    3.97
  -1  27   1  744.37    4.14
  -1  27  -1  723.41    4.00
   1  27  -1  723.76    3.87
  -1  27  -1  749.98    3.76
  -1 -27   1  750.19    4.22
   1  27   1  790.63    4.93
   1 -27   1  767.03    4.34
   1  27   1  747.57    4.63
  -1  27   1  726.46    4.56
  10   6  -2  477.35    3.37
 -10   6   2  471.77    3.28
  10  -6   2  454.03    3.38
 -10  -6   2  472.65    3.26
 -10  -6   2  459.27    2.95
  10   6   2  459.78    3.49
  10   6   2  457.42    3.22
  10   6   2  483.41    3.41
  10  -6   2  473.37    3.24
 -10   6   2  465.07    2.87
  10  -6   2  477.54    3.08
 -10  -6   2  469.55    3.30
  10  -6  -2  473.21    3.12
  10   6   2  483.69    4.20
  10  -6   2  474.73    3.42
 -10  -6   2  476.41    3.61
   4  16   4  401.35    3.73
   4 -16   4  387.68    2.95
   4 -16   4  385.05    2.63
  -4  16   4  392.16    3.23
   4  16  -4  407.62    3.07
   4  16   4  400.32    3.17
   4 -16   4  411.88    2.83
   4  16   4  403.67    2.95
   4  16   4  402.88    2.76
  -4 -16   4  408.97    2.72
   4  16   4  389.03    2.75
  -4  16   4  393.28    2.81
   4 -16   4  382.06    2.54
   4 -16   4  401.63    3.09
   4  16   4  395.37    2.90
  -4 -16   4  395.35    3.00
  -4  16   4  386.79    2.81
   4  16   4  413.09    3.42
  -4 -16   4  392.99    2.88
  -4 -16   4  400.68    2.92
  -1  23   3  807.28    4.23
   1  23  -3  806.96    4.44
   1 -23   3  787.32    4.59
   1  23   3  775.15    4.91
  -1 -23   3  793.68    4.56
   1  23   3  818.89    5.32
  -1  23   3  800.21    4.35
  -1  23   3  801.58    5.02
   1 -23   3  731.49    4.15
   1  23   3  801.58    4.26
  -1 -23   3  695.57    4.06
   1  23   3  790.35    4.51
   1 -23   3  916.93    4.72
   1 -23   3  774.48    4.95
   1  23   3  786.83    4.43
   1 -23   3  898.44    4.97
   1  23   3  800.31    4.16
  -1 -23   3  782.65    4.83
  -1  23   3  821.14    5.05
 -10 -12   0   29.97    0.81
  10 -12   0   28.47    0.80
  10 -12   0   31.91    0.90
 -10  12   0   31.29    0.98
  10  12   0   30.61    1.07
  10 -12   0   29.39    0.72
 -10 -12   0   28.91    0.84
   1 -11   5  284.89    2.49
  -1  11   5  289.51    2.30
   1  11   5  289.39    2.41
   1 -11   5  292.37    2.18
   1  11   5  294.09    2.24
  -1  11   5  275.30    2.57
   1  11  -5  278.85    2.44
  -1 -11   5  290.49    2.23
   1  11   5  289.54    2.09
   1 -11   5  277.90    2.34
  -1 -11   5  288.81    2.21
  -1 -11   5  276.61    2.20
   1  11   5  276.78    2.30
  -1 -11   5  280.53    2.39
   1  11   5  293.48    2.66
  -1  11   5  286.88    2.21
   1 -11   5  290.46    2.30
   1  11   5  291.81    2.26
  -1  11   5  290.70    2.58
   1  11   5  286.00    2.81
   1 -11   5  282.89    2.38
   7  21   1  215.06    2.64
   7 -21  -1  225.08    2.64
  -7 -21  -1  232.00    2.29
   7  21  -1  220.06    2.36
   7  21   1  223.00    2.23
   7  21   1  216.67    2.48
  -7  21   1  224.12    1.96
  -7 -21   1  222.41    2.40
  -7  21   1  222.99    2.26
  -7 -21  -1  222.86    2.17
   7  21   1  223.15    2.03
   7 -21   1  221.15    2.03
   7 -21   1  224.04    2.04
   7 -21   1  228.36    2.75
   7 -21  -1  223.85    1.93
   7 -21  -1  222.05    2.19
   7  21  -1  228.33    2.21
   7 -21   1  229.66    2.31
  -4 -26   0 1172.80    6.12
  -4 -26   0 1121.94    5.41
   4 -26   0 1151.38    6.73
   4  26   0 1117.03    6.23
   4  26   0 1143.06    6.02
   4 -26   0 1126.18    5.51
   4  26   0 1145.48    5.06
  -4  26   0 1116.66    5.71
   3  -9   5 1011.93    4.47
  -3   9   5  946.95    5.14
  -3   9   5 1001.27    4.86
  -3   9   5 1016.80    5.06
   3  -9   5 1033.21    5.04
   3  -9   5 1066.61    5.30
   3   9   5 1006.03    4.96
   3   9   5 1019.69    5.59
   3  -9   5  996.28    5.18
   3  -9   5  978.24    4.83
   3   9  -5  981.72    4.91
  -3  -9   5  997.65    5.08
   3   9   5 1023.42    4.99
  -3   9   5 1015.81    5.10
   3   9   5 1025.33    4.92
  -3  -9   5  981.27    4.93
   3   9   5 1021.33    5.79
   3  -9   5 1011.20    4.83
   3   9   5  981.44    5.08
   3   9   5 1019.85    4.98
  -3   9   5 1040.53    4.92
  -3  -9   5 1100.43    4.72
   4 -24  -2  839.61    5.40
   4  24  -2  870.21    4.67
   4  24   2  910.43    5.87
  -4 -24   2  857.57    4.56
   4 -24   2  847.64    4.56
  -4  24   2  872.37    4.68
   4 -24   2  870.48    5.69
   4  24   2  890.18    4.65
   4 -24   2  828.71    4.21
   4 -24   2  849.32    4.32
  -4 -24   2  861.52    4.65
  -4  24   2  855.33    4.49
   4  24   2  903.23    5.17
   4  24   2  906.24    4.70
   4 -24   2  863.98    4.83
  -4  24   2  808.59    4.98
   6  12   4  432.86    3.88
  -6  12   4  433.27    2.97
   6  12   4  424.61    3.19
   6  12   4  439.98    3.86
  -6 -12   4  429.93    2.99
   6  12   4  465.98    3.50
   6  12   4  430.12    3.00
   6  12   4  423.89    2.54
   6 -12   4  418.17    2.93
   6  12   4  425.61    2.89
  -6  12   4  416.67    3.15
   6 -12   4  440.55    3.12
   6 -12   4  443.12    3.01
  -6 -12   4  424.25    3.19
  -6 -12   4  429.08    3.17
   6 -12   4  424.47    2.95
  -6  12   4  443.39    3.19
   6 -12   4  463.26    2.98
   6  12  -4  409.90    3.09
  -6  12   4  432.41    2.97
   0  26  -2  223.84    2.07
   0 -26   2  210.16    2.54
   0  26   2  217.15    2.45
   0 -26  -2  221.68    2.43
   0  26   2  212.88    2.00
   0 -26   2  212.86    2.18
   0  26   2  214.40    2.13
   0  26   2  215.69    1.91
  11  -1  -1  376.50    2.97
 -11  -1   1  369.30    2.93
  11   1   1  365.21    3.01
 -11   1  -1  378.75    2.84
 -11  -1  -1  369.26    2.80
  11  -1   1  368.15    2.80
  11   1   1  361.12    2.79
  11  -1   1  372.60    2.68
 -11   1   1  368.20    2.91
  11  -1   1  376.81    3.09
  -9  -7   3 1069.80    5.29
   9  -7   3 1086.81    5.15
  -9  -7   3 1118.93    5.55
   9   7   3 1130.31    5.38
   9  -7   3 1093.65    5.39
   9  -7   3 1009.22    5.33
   9   7   3 1133.19    5.50
  -9   7   3 1073.49    5.11
  -9   7   3 1076.26    5.34
   9   7   3 1108.82    5.64
   9  -7   3 1068.88    5.57
  -9   7   3 1099.40    5.89
  -9  -7   3 1084.07    5.59
   9   7   3 1093.17    6.10
   9  -7   3 1118.99    5.06
  -9  -7   3 1079.19    5.40
   9  -7   3 1060.06    5.19
  -9   7   3 1110.70    5.20
   9   7   3 1086.96    5.10
  -9  -7   3 1103.75    5.63
   9   7  -3 1101.29    5.54
   0 -28   0    0.48    0.24
   0 -28   0    0.11    0.48
   0  28   0    0.35    0.19
   0  28   0    0.43    0.35
  11   3   1   63.89    1.25
  11  -3   1   60.58    1.07
 -11   3   1   61.90    1.17
  11  -3   1   60.52    1.09
  11   3   1   61.67    1.13
 -11  -3  -1   60.07    1.11
  11  -3  -1   62.82    1.19
 -11   3  -1   59.21    1.13
 -11  -3   1   62.70    1.11
 -11  -3   1   60.61    1.18
 -11   3   1   63.24    1.43
  10   8   2 1991.48    8.28
  10   8   2 2011.13    9.99
 -10  -8   2 1935.38    7.80
  10  -8   2 2015.69    8.03
 -10  -8   2 2031.95    8.78
 -10  -8   2 2021.59    8.37
  10  -8  -2 1934.55    7.63
 -10   8   2 1995.29    7.59
 -10  -8   2 2023.39    8.24
  10  -8   2 2025.76    8.62
  10  -8   2 2007.87    8.19
 -10   8   2 2061.12    9.13
  10   8   2 2000.92    8.30
  10   8   2 1974.30    8.80
  10   8  -2 1985.78    8.35
   5   1   5  281.79    2.43
   5  -1   5  301.04    2.82
   5  -1   5  276.04    2.40
  -5   1   5  257.11    2.38
  -5   1   5  237.23    2.23
   5   1   5  279.16    2.28
  -5  -1   5  269.41    2.31
  -5   1   5  271.47    2.32
   5   1   5  277.33    2.39
   5   1   5  247.86    2.20
   5   1   5  277.49    2.50
   5  -1   5  281.54    2.33
   5   1   5  274.86    2.68
   5  -1   5  283.39    2.45
   5  -1   5  258.81    2.33
   5  -1   5  274.98    2.23
   8 -20   0  318.16    2.34
  -8 -20   0  328.30    2.85
   8  20   0  325.29    3.20
  -8 -20   0  329.73    2.73
   8 -20   0  318.37    2.43
   8  20   0  322.42    2.65
   8  20   0  324.53    2.71
  -8  20   0  330.67    2.83
   8 -20   0  323.03    2.86
   8 -20   0  331.22    3.30
   6  24   0 2029.32    8.82
   6 -24   0 1985.30    8.40
  -6 -24   0 1976.54    8.12
   6  24   0 1964.14    7.84
   6 -24   0 1971.14    7.72
   6 -24   0 2000.80    9.68
  -6  24   0 2017.49    7.92
   6  24   0 1960.89    9.19
  -6 -24   0 2040.16    8.63
   2 -26   2  496.60    3.46
  -2  26   2  444.61    3.11
   2  26   2  469.46    3.11
   2  26   2  463.69    3.13
   2  26   2  467.06    3.64
   2  26   2  488.63    4.02
   2 -26  -2  450.99    3.75
   2  26  -2  477.92    3.20
  -2 -26   2  461.99    3.00
   2  26  -2  442.48    2.86
   2 -26   2  474.99    3.46
  -2 -26   2  459.65    3.30
  -2  26   2  472.11    3.74
   2 -26   2  475.75    4.02
   2  26   2  479.02    3.29
   2  26   2  482.73    3.49
  -2 -26  -2  472.16    3.10
   2 -26   2  453.46    3.00
  11   5   1  203.88    2.09
 -11   5   1  214.99    2.52
  11  -5   1  213.42    2.29
  11   5  -1  221.11    2.36
 -11  -5  -1  212.48    2.08
 -11  -5   1  209.56    2.10
 -11   5   1  211.32    2.18
  11  -5   1  212.40    2.04
  11  -5   1  206.73    2.03
 -11  -5   1  208.06    2.16
  11  -5   1  218.55    2.40
   5   3   5   10.08    0.55
   5  -3   5    9.83    0.63
  -5   3   5    9.62    0.50
   5  -3   5   10.88    0.55
   5   3   5    9.94    0.48
   5   3   5    9.38    0.62
  -5   3   5    9.70    0.55
   5  -3   5   10.04    0.47
  -5  -3   5   11.33    0.54
   5  -3   5    9.92    0.51
   5   3  -5    9.73    0.45
   5   3   5    9.50    0.55
   5   3   5   11.12    0.60
  -5   3   5    9.89    0.49
   5   3   5   10.04    0.52
  -5   3   5    8.90    0.54
   5  25   1  389.20    3.33
  -5  25   1  388.11    2.82
  -5 -25  -1  407.35    2.96
   5  25   1  395.87    3.69
  -5  25   1  407.15    2.94
   5 -25   1  382.59    2.71
  -5 -25  -1  396.07    3.15
   5 -25  -1  383.38    2.94
   5  25  -1  397.90    2.97
   5  25   1  388.34    2.50
  -5 -25   1  383.37    2.91
  -5  25   1  363.42    3.14
  -5 -25   1  396.64    3.32
   5  25   1  391.29    2.79
   5 -25  -1  379.30    3.65
   5 -25   1  372.32    3.04
   5  25  -1  369.69    3.14
   8   0   4  787.08    4.52
  -8   0   4  678.79    4.20
   8   0   4  789.23    4.34
  -8   0   4  788.41    4.50
   8   0   4  769.30    4.16
   8   0   4  707.23    4.59
   8   0  -4  752.82    4.00
  -8   0   4  807.70    4.54
  -8   0   4  780.69    4.30
   8   0   4  812.71    4.55
   8   0   4  784.27    4.69
  -8   0   4  773.14    4.15
  -2  28   0  792.91    4.67
  -2 -28   0  805.74    5.13
   2 -28   0  786.21    5.42
   2  28   0  793.14    3.80
  -2 -28   0  779.53    4.13
  -2  28   0  776.87    4.31
  -2  28   0  741.14    3.44
   2  28   0  800.99    5.00
   2  28   0  767.06    4.39
   2 -28   0  789.36    4.36
   2  28   0  758.84    4.17
   0 -20   4  769.46    4.54
   0  20   4  813.67    5.37
   0 -20   4  776.62    4.75
   0  20   4  772.37    4.39
   0  20   4  801.61    4.13
   6  22   2  134.56    1.64
   6  22  -2  129.79    1.75
  -6  22   2  140.55    1.78
  -6 -22   2  132.29    1.85
   6 -22  -2  130.96    1.64
  -6 -22   2  136.38    1.73
  -6  22   2  134.42    1.57
  -6 -22  -2  128.77    1.62
  -6 -22   2  136.16    1.67
   6  22   2  138.82    1.40
   6 -22  -2  133.01    2.04
   6 -22   2  126.91    1.42
   6 -22   2  134.74    1.56
  -6  22   2  127.86    1.84
   6  22  -2  132.21    1.73
   6 -22   2  134.35    2.14
   6 -22   2  129.40    1.78
   6 -22   2  131.41    1.63
   6  22   2  132.71    2.18
   3 -27   1  259.23    2.08
  -3  27   1  285.15    2.33
   3 -27   1  283.22    2.36
   3  27   1  285.77    3.02
   3 -27   1  275.96    2.50
  -3 -27   1  269.38    2.29
  -3 -27   1  275.82    2.84
   3  27  -1  278.08    2.31
  -3  27   1  263.91    2.63
   3  27  -1  259.03    2.62
   3  27   1  268.34    2.52
  -3 -27  -1  283.42    2.75
   3  27  -1  276.89    2.18
   3 -27  -1  271.83    2.32
   3 -27  -1  266.12    3.02
   3  27   1  279.00    2.36
   3 -27   1  280.15    3.15
  -3 -27  -1  279.56    2.33
   8  -2   4  126.80    1.76
   8  -2   4  138.94    1.81
   8  -2   4  137.49    1.72
  -8  -2   4  127.71    1.65
   8   2   4  150.98    1.69
  -8  -2   4  135.29    1.67
   8   2  -4  127.65    1.57
  -8   2   4  131.55    1.54
  -8   2   4  132.15    1.63
   8  -2   4  134.69    1.74
   8   2   4  133.01    1.63
  -8  -2   4  133.38    1.76
   8  -2   4  137.28    1.66
   8   2   4  133.53    1.70
   8   2   4  129.61    1.84
  -8   2   4  157.66    1.90
  -8  -2   4  130.48    1.56
  -8   2   4  131.66    1.70
   8  -2   4  133.37    1.54
  -8   2   4  135.23    1.71
   8   2   4  130.30    1.79
  -8   2   4  120.07    1.32
   8   2   4  134.49    1.74
   3 -23   3  997.66    5.28
   3  23   3 1031.04    5.76
   3 -23   3 1031.07    5.58
   3 -23   3 1046.67    5.01
  -3 -23   3 1034.39    5.06
   3  23   3 1075.37    5.67
  -3  23   3 1040.31    5.32
  -3  23   3 1037.15    5.98
  -3 -23   3 1016.47    5.07
  -3 -23   3 1050.13    5.72
   3  23   3 1058.52    5.46
   3  23   3  935.90    6.27
   3 -23   3 1030.86    6.04
  -3  23   3 1015.41    5.29
   3 -23   3 1178.74    5.69
   3 -23   3 1071.70    4.76
  -3 -23   3 1027.17    5.44
   3  23   3 1032.73    5.21
   3  23  -3  990.21    5.24
   3  23   3 1030.16    5.18
   9   9   3  397.83    3.62
   9   9   3  395.66    2.75
  -9  -9   3  403.86    3.11
  -9   9   3  377.93    3.28
   9   9   3  407.18    2.99
  -9  -9   3  404.36    3.17
   9  -9   3  398.39    3.20
   9  -9   3  410.23    2.95
  -9  -9   3  409.94    3.13
   9  -9   3  389.86    2.79
  -9   9   3  400.57    2.80
   9  -9   3  395.74    2.80
  -9   9   3  395.51    2.79
   9   9   3  399.17    2.98
  -9  -9   3  397.28    3.02
   9   9   3  405.59    3.18
   9   9  -3  394.94    3.09
   9  -9  -3  393.57    3.22
   9  -9   3  402.55    2.97
   1 -13   5  647.42    3.86
  -1 -13   5  641.35    3.54
  -1  13   5  635.44    4.24
  -1  13   5  650.13    3.92
   1  13   5  711.20    4.55
   1  13   5  656.49    3.73
   1  13   5  655.85    3.60
  -1 -13   5  655.35    3.97
   1 -13   5  652.26    3.51
   1  13  -5  662.78    4.08
  -1  13   5  646.40    3.76
  -1  13   5  639.97    4.13
   1  13   5  637.34    4.19
   1  13   5  633.27    3.77
  -1 -13   5  683.27    3.75
   1 -13   5  644.73    3.90
  -1 -13   5  676.79    3.73
  -1  13   5  653.08    3.61
   1  13   5  652.87    3.44
   1 -13   5  648.14    3.80
   1 -13   5  627.30    4.02
   1  13   5  636.36    4.53
   3  11   5 1347.22    6.11
   3  11   5 1337.89    6.02
  -3  11   5 1367.76    6.00
   3  11   5 1368.95    7.21
  -3 -11   5 1365.96    6.31
   3 -11   5 1352.19    6.49
   3 -11   5 1283.15    6.03
   3  11  -5 1262.80    6.03
  -3  11   5 1344.26    6.26
   3  11   5 1378.07    6.15
   3  11   5 1381.97    6.31
  -3  11   5 1377.65    6.03
   3 -11   5 1444.76    6.36
  -3 -11   5 1356.46    5.78
  -3 -11   5 1320.50    6.03
  -3  11   5 1340.75    6.55
  -3  11   5 1331.42    6.21
   3 -11   5 1363.71    6.05
   3 -11   5 1353.61    5.94
   3  11   5 1409.02    6.99
  10 -14   0   88.05    1.35
  10 -14   0   88.64    1.24
 -10 -14   0   90.03    1.40
  10  14   0   88.95    1.39
  10  14   0   84.62    1.71
 -10  14   0   87.42    1.59
  10  14   0   89.18    1.47
 -10 -14   0   85.77    1.43
   9  17   1  165.28    2.26
   9  17   1  173.23    2.02
   9  17   1  179.06    2.00
   9 -17   1  170.23    1.80
  -9  17   1  166.71    1.63
   9 -17  -1  169.13    1.98
   9  17  -1  160.16    1.94
   9 -17  -1  165.40    2.31
   9 -17   1  174.85    2.37
  -9 -17  -1  166.99    1.88
  -9 -17   1  172.22    1.99
   9 -17  -1  161.77    1.62
   9 -17   1  155.54    1.96
  -9 -17   1  181.53    2.10
   9  17   1  174.06    2.46
   9 -17   1  167.68    1.86
  -9 -17  -1  174.52    1.93
   9  17  -1  167.44    2.25
   9  17  -1  175.89    1.88
  -9  17   1  169.16    2.13
  -5   5   5  151.41    1.66
   5  -5   5  166.84    1.98
   5  -5   5  154.03    1.80
  -5   5   5  153.09    1.68
   5   5  -5  153.31    1.70
  -5   5   5  157.07    1.83
   5  -5   5  160.99    1.79
   5  -5   5  152.71    1.59
   5  -5   5  159.83    1.82
   5   5   5  153.90    2.05
   5   5   5  158.54    1.59
  -5  -5   5  155.55    1.79
   5   5   5  162.31    1.87
  -5   5   5  155.53    1.71
   5   5   5  139.70    1.68
  -5   5   5  135.02    1.67
   5   5   5  161.26    1.82
  -5  -5   5  152.68    1.84
   5   5   5  158.67    2.07
  -8   4   4  194.06    1.88
  -8  -4   4  194.32    2.03
  -8   4   4  196.01    2.00
  -8   4   4  190.83    2.05
   8   4   4  200.87    2.23
   8  -4   4  192.54    2.13
   8  -4   4  188.33    1.82
  -8  -4   4  192.10    2.13
   8  -4   4  192.72    2.01
  -8  -4   4  193.17    2.00
   8   4   4  177.58    1.90
  -8  -4   4  186.47    1.89
  -8   4   4  164.21    1.59
   8  -4   4  190.25    2.10
  -8  -4   4  160.83    1.94
   8  -4   4  178.61    2.11
   8   4   4  192.65    2.11
  -8   4   4  191.86    2.03
  -8   4   4  192.90    2.15
   8  -4   4  195.80    2.02
   8   4  -4  191.30    1.98
   8   4   4  192.61    1.96
   8   4   4  191.47    1.97
   7 -17  -3  259.02    2.38
   7  17   3  268.04    3.06
  -7  17   3  254.64    2.56
  -7  17   3  242.36    2.49
   7  17   3  273.07    2.14
  -7  17   3  254.48    2.13
  -7 -17   3  258.88    2.51
   7 -17   3  260.63    2.53
  -7 -17   3  259.58    2.43
   7 -17   3  245.20    2.20
   7 -17   3  246.54    2.13
   7  17   3  274.21    2.51
   7  17   3  259.91    3.07
  -7 -17   3  260.17    2.51
   7 -17   3  270.74    2.82
  -7  17   3  259.99    2.24
   7  17   3  261.88    2.29
   7 -17   3  262.25    2.45
   7  17  -3  254.92    2.48
   7 -17  -3  253.34    2.64
   8  18   2  413.72    2.90
  -8  18   2  410.21    2.66
   8 -18   2  428.21    3.78
  -8 -18   2  368.83    3.05
   8  18   2  403.19    2.83
  -8 -18  -2  406.72    3.01
   8  18   2  420.15    3.88
   8 -18   2  412.90    3.20
  -8  18   2  406.73    2.80
  -8 -18   2  415.53    3.00
   8  18   2  415.03    3.23
   8  18   2  404.41    3.82
   8 -18   2  378.47    2.99
   8 -18  -2  402.62    3.57
  -8 -18   2  405.18    3.26
   8 -18  -2  411.32    3.12
   8 -18   2  343.21    2.75
  -8  18   2  414.84    3.34
   8 -18   2  433.07    3.18
 -10  10  -2  723.74    4.57
  10  10   2  714.64    5.53
  10 -10   2  710.05    4.16
 -10 -10   2  686.30    4.27
 -10  10   2  711.34    3.77
  10  10   2  701.62    4.26
 -10 -10   2  704.98    4.37
  10  10   2  694.19    4.74
 -10 -10   2  704.19    4.19
  10  10   2  715.25    4.35
  10 -10   2  703.28    4.04
  10 -10   2  734.01    4.73
  10 -10  -2  708.05    4.68
 -10 -10  -2  714.08    3.98
 -10  10   2  718.60    4.79
  10 -10   2  676.76    4.25
  -5 -21   3  132.42    1.70
   5 -21   3  139.75    2.07
   5 -21   3  159.02    1.92
   5  21   3  140.53    1.59
   5  21   3  139.15    2.28
  -5 -21   3  136.26    1.77
  -5  21   3  137.92    1.67
   5  21   3  137.97    1.76
   5  21   3  139.84    1.78
   5 -21   3  138.05    1.55
   5 -21   3  136.09    1.77
   5  21   3  139.55    2.07
  -5 -21   3  136.75    1.86
  -5 -21  -3  142.53    1.72
  -5  21   3  151.99    1.63
  -5  21   3  131.20    1.62
  -5  21   3  136.39    1.81
   5 -21   3  130.74    1.55
  11  -7  -1  394.72    3.04
  11  -7   1  396.56    2.96
  11   7   1  396.71    2.92
  11   7   1  382.44    2.99
  11  -7   1  392.10    2.88
 -11  -7   1  406.52    3.15
  11  -7   1  400.72    3.36
  11  -7   1  382.43    3.14
  11   7   1  393.76    3.77
 -11   7   1  378.51    3.09
 -11  -7   1  395.59    3.01
 -11  -7  -1  405.37    2.99
  11  -7  -1  405.66    3.23
 -11   7   1  402.66    3.58
 -11   7  -1  400.68    3.45
  11   7  -1  399.72    3.24
   6 -14   4   55.37    1.08
  -6 -14   4   50.16    1.04
   6  14   4   51.90    0.98
   6  14  -4   51.01    1.12
   6  14   4   51.84    1.43
   6 -14   4   51.03    1.12
   6 -14   4   52.69    0.98
  -6 -14   4   49.11    1.09
  -6  14   4   50.68    1.13
  -6  14   4   50.40    1.01
   6 -14   4   50.69    1.01
  -6  14   4   50.66    1.14
   6  14   4   45.63    1.33
   6  14   4   55.13    1.22
   6  14   4   52.78    1.05
   6 -14   4   50.94    1.10
   6 -14   4   52.36    1.05
  -6 -14   4   52.60    1.12
  -6  14   4   51.73    1.06
   6  14   4   53.20    1.15
  -4  18   4  265.61    2.74
  -4 -18   4  281.95    2.31
   4 -18   4  297.10    2.47
  -4  18   4  280.50    2.63
   4  18   4  280.52    2.86
  -4 -18   4  266.56    2.47
  -4 -18   4  274.28    2.42
   4 -18   4  273.58    2.20
  -4  18   4  271.36    2.41
  -4  18   4  276.72    2.38
   4  18   4  270.56    2.29
   4  18   4  267.19    2.29
   4 -18   4  269.62    2.52
   4 -18   4  277.06    2.61
   4  18   4  286.18    2.72
   4  18   4  281.09    3.22
   4  18  -4  276.61    2.60
   4 -18   4  293.80    2.17
  -4 -18   4  270.81    2.54
   4  18   4  276.55    2.47
   2  20   4  232.34    2.05
  -2  20   4  229.45    2.12
   2  20   4  234.93    2.42
  -2 -20   4  223.68    2.02
   2 -20   4  223.80    2.14
   2  20   4  233.41    2.41
   2  20   4  232.69    2.12
  -2 -20   4  240.39    2.19
   2  20   4  225.72    2.17
  -2  20   4  228.57    2.23
   2  20   4  237.89    2.92
  -2 -20   4  234.33    2.36
  -2  20   4  202.96    2.48
   2  20  -4  213.07    2.26
   2 -20   4  234.00    2.37
  -2 -20   4  222.92    2.25
  -2  20   4  229.28    2.29
   2 -20   4  227.49    2.35
   2 -20   4  218.41    2.32
   2  20   4  222.26    2.50
  -2  20   4  226.83    2.19
  -2 -20   4  225.73    2.04
  -2  20   4  235.91    2.62
  -8  -6   4  881.71    4.66
   8  -6   4  905.13    5.02
  -8   6   4  880.99    4.57
  -8   6   4  910.88    4.81
   8  -6   4  898.12    4.43
  -8   6   4  893.16    5.12
   8  -6   4  896.10    5.01
   8  -6   4  865.07    4.79
   8   6   4  845.22    4.54
  -8  -6   4  892.62    4.82
  -8  -6   4  892.31    4.93
   8  -6   4  892.17    4.77
   8   6   4  889.65    4.70
   8   6   4  945.53    5.11
  -8   6   4  892.11    4.85
  -8   6   4  885.84    4.71
   8   6  -4  914.61    4.90
  -8  -6   4  899.93    5.00
   8  -6   4  896.69    4.78
   8   6   4  911.26    5.01
   5  -7   5  280.46    2.63
   5  -7   5  252.07    2.37
   5   7   5  264.56    2.43
   5   7   5  246.68    2.64
   5   7   5  259.05    2.02
  -5   7   5  259.62    2.31
   5  -7   5  266.57    2.10
  -5   7   5  256.89    2.21
   5  -7   5  253.19    2.21
  -5   7   5  273.11    2.45
   5   7   5  271.72    2.84
   5  -7   5  266.50    2.36
   5   7  -5  256.14    2.27
  -5   7   5  254.62    2.32
   5   7   5  253.69    2.36
  -5  -7   5  258.18    2.39
  -5  -7   5  272.30    2.47
   9 -11   3  319.43    2.51
   9  11   3  314.55    3.30
  -9 -11   3  313.09    2.71
   9  11   3  343.10    2.77
   9  11   3  342.92    2.80
  -9  11   3  317.06    2.45
  -9 -11  -3  325.96    2.53
   9  11  -3  321.44    2.84
   9  11   3  322.19    2.87
   9 -11   3  341.57    2.83
   9 -11   3  343.37    3.06
  -9 -11   3  327.11    2.77
   9 -11   3  323.92    2.59
  -9 -11   3  332.46    2.93
  -9 -11   3  322.85    2.82
  -9  11   3  313.42    2.52
   9 -11   3  309.50    2.82
   7  23  -1  210.60    2.41
  -7  23   1  216.63    2.03
  -7  23   1  221.52    2.27
  -7  23   1  225.16    2.41
   7 -23   1  216.26    2.08
   7 -23   1  211.25    2.01
   7  23   1  209.89    2.72
   7  23   1  227.08    2.09
   7 -23  -1  221.49    2.80
   7  23  -1  215.67    2.23
   7  23   1  227.55    2.65
   7 -23   1  186.49    2.69
   7  23   1  208.81    2.24
   7 -23   1  211.40    2.34
   7 -23  -1  216.89    2.28
  -7 -23  -1  224.26    2.34
  -7 -23  -1  218.84    2.23
  -7 -23   1  198.70    2.17
  -7 -23   1  215.10    2.46
 -11  -9  -1  207.28    2.05
  11  -9  -1  217.66    2.23
 -11  -9   1  211.27    2.20
  11   9   1  202.90    2.10
 -11  -9   1  212.50    2.08
  11  -9   1  211.71    2.46
 -11   9   1  216.27    2.63
 -11   9  -1  213.03    2.52
  11  -9   1  200.78    1.99
  11  -9   1  207.40    2.16
  11   9   1  201.96    2.21
  11   9   1  207.06    2.83
 -11  -9   1  217.03    2.29
  11  -9   1  199.45    2.23
 -11  -9  -1  208.16    2.12
  11  -9  -1  209.74    2.55
  11   9  -1  222.36    2.40
  11   9   1  208.16    2.31
   1  25  -3   42.95    1.00
   1 -25   3   40.47    1.17
  -1  25   3   44.15    0.96
  -1  25   3   42.22    1.20
  -1 -25   3   41.78    1.05
   1  25   3   44.28    1.05
  -1  25   3   43.48    1.19
   1  25   3   41.29    1.00
   1 -25   3   42.59    1.04
   1 -25   3   45.14    0.99
   1  25   3   41.57    1.16
   1 -25   3   42.03    1.07
  -1 -25   3   41.72    0.96
   1  25   3   42.01    0.90
   1  25   3   41.76    0.96
  -1  25   3   41.40    0.97
  -1 -25   3   41.78    1.13
  -3 -13   5 1213.74    5.73
   3  13   5 1223.77    5.75
  -3  13   5 1177.19    5.81
   3  13   5 1250.74    5.80
   3 -13   5 1209.84    6.14
   3  13   5 1144.16    6.32
  -3  13   5 1223.75    5.66
   3  13   5 1220.67    5.89
  -3  13   5 1217.02    5.73
  -3 -13   5 1204.54    5.99
  -3  13   5 1220.32    5.97
  -3 -13   5 1242.62    5.58
   3  13   5 1239.41    5.77
   3 -13   5 1289.18    6.00
   3  13  -5 1191.64    5.91
   3 -13   5 1197.20    5.52
   3 -13   5 1209.94    5.82
   3  13   5 1223.07    6.89
  -3  13   5 1201.66    6.34
  10  12   2  505.44    4.74
  10 -12   2  492.84    3.48
  10  12   2  504.98    3.65
  10  12   2  486.34    3.46
  10 -12   2  488.97    3.68
 -10 -12   2  498.51    3.62
  10  12   2  475.04    3.98
 -10  12   2  513.71    4.03
 -10 -12   2  491.94    3.65
 -10 -12   2  492.86    3.42
 -10  12   2  491.37    3.09
 -10 -12  -2  485.59    3.29
  10 -12  -2  492.35    3.84
  10 -12   2  498.58    3.98
  10 -12   2  484.33    3.31
  10 -12   2  513.02    3.44
   1  15   5  751.39    4.72
   1 -15   5  731.44    4.17
  -1  15   5  726.02    4.20
   1  15   5  739.43    5.05
   1  15   5  748.90    3.79
  -1  15   5  736.18    3.96
   1  15   5  728.90    4.11
   1 -15   5  763.14    4.63
   1  15   5  642.60    4.48
  -1  15   5  710.65    4.70
  -1 -15   5  694.80    4.01
  -1  15   5  714.79    4.47
  -1  15   5  726.14    4.80
   1  15  -5  744.80    4.52
   1 -15   5  724.54    4.33
   1  15   5  707.47    4.06
  -1 -15   5  733.75    4.40
  -1  15   5  734.55    4.29
  -1 -15   5  713.23    3.80
   1 -15   5  750.07    4.29
  -1 -15   5  780.81    4.25
  -8   8   4  523.20    3.81
  -8   8   4  509.35    3.39
  -8  -8   4  516.17    3.59
  -8  -8   4  526.82    3.78
   8  -8   4  523.80    3.16
   8  -8   4  505.07    3.51
  -8  -8   4  514.94    3.62
   8   8   4  520.09    3.41
   8   8   4  537.96    3.77
   8  -8   4  545.82    3.65
  -8   8   4  525.20    3.47
  -8  -8   4  514.92    3.41
   8  -8   4  494.23    3.42
   8   8   4  511.22    3.70
   8   8  -4  517.53    3.58
   8   8   4  492.68    3.47
   8  -8   4  498.40    3.43
   8   8   4  485.15    3.22
  -8   8   4  444.72    3.06
   1  29  -1  317.64    2.54
   1 -29  -1  320.52    3.29
  -1 -29   1  325.05    3.27
  -1  29   1  328.11    2.69
   1 -29   1  320.41    3.42
  -1 -29   1  328.45    2.69
   1 -29   1  321.55    2.76
   1 -29  -1  322.88    2.34
   1  29   1  321.92    3.02
   1  29   1  331.43    2.71
   1  29  -1  324.50    2.48
  -1  29  -1  323.02    2.63
   1  29   1  342.68    3.33
  -1 -29  -1  315.62    2.47
  -1  29  -1  323.30    2.42
   1  29   1  308.90    2.43
   5  -9   5  210.36    1.81
   5   9   5  217.18    2.23
   5  -9   5  207.97    2.23
   5   9   5  226.84    2.55
   5   9   5  204.27    2.13
   5   9  -5  209.44    2.15
  -5   9   5  207.00    2.21
  -5  -9   5  214.71    2.22
   5  -9   5  208.41    2.10
   5  -9   5  212.39    2.23
   5   9   5  211.53    2.58
   5  -9   5  203.90    2.11
   5  -9   5  218.61    2.00
  -5  -9   5  214.09    2.20
  -5   9   5  215.47    2.15
  -5   9   5  214.46    2.17
   5   9   5  212.18    2.15
   5  -9   5  214.44    1.99
   4 -26  -2  517.25    4.25
  -4 -26  -2  514.27    3.44
  -4  26   2  522.69    3.53
  -4 -26   2  513.46    3.46
  -4  26   2  537.64    3.60
   4 -26   2  500.74    3.44
   4  26   2  535.72    3.59
   4  26   2  540.20    4.66
   4  26   2  530.57    3.57
   4 -26   2  503.02    3.22
   4 -26   2  535.73    3.29
   4  26  -2  517.29    3.53
   4 -26   2  520.56    3.79
  -4  26   2  510.45    3.94
   4  26   2  520.49    3.95
   4 -26   2  533.86    4.45
  -4 -26   2  510.13    3.55
  10  16   0   94.60    1.85
 -10 -16   0   89.01    1.54
  10  16   0   94.62    1.59
 -10 -16   0   95.61    1.50
  10 -16   0   88.04    1.34
 -10  16   0   93.86    1.64
  10 -16   0   93.64    1.30
  10  16   0   89.52    1.47
   8  22   0   35.81    0.92
  -8  22   0   35.92    0.85
   8  22   0   36.40    0.99
   8 -22   0   35.79    1.02
  -8 -22   0   35.79    0.98
   8 -22   0   35.69    1.25
   8 -22   0   36.10    0.84
  -8  22   0   36.77    0.97
   8  22   0   38.99    1.18
  -8 -22   0   35.88    1.04
  -4 -28   0  213.79    2.52
   4 -28   0  217.45    2.25
   4  28   0  217.53    2.68
   4  28   0  213.06    2.00
   4  28   0  216.23    1.95
   4 -28   0  216.72    2.86
  -4 -28   0  209.31    2.13
   0  28   2    0.06    0.45
   0  28   2   -0.06    0.31
   0  28   2    0.06    0.40
   0  28   2    0.28    0.37
   0 -28  -2    0.07    0.30
   0 -28  -2    0.84    0.42
   0  28   2    1.43    0.32
   6 -16   4  117.89    1.72
   6 -16  -4  127.47    1.61
   6  16  -4  125.74    1.79
   6 -16   4  122.34    1.58
  -6  16   4  128.48    1.64
  -6  16   4  123.33    1.52
   6  16   4  129.29    1.88
   6 -16   4  125.60    1.70
  -6  16   4  125.98    1.59
   6 -16   4  119.06    1.55
   6  16   4  128.07    1.79
  -6 -16   4  126.29    1.76
  -6 -16   4  124.41    1.67
  -6  16   4  127.98    1.90
  -6 -16   4  129.45    1.76
   6  16   4  124.19    2.17
   6  16   4  122.00    1.51
   6 -16   4  123.35    1.51
   6 -16   4  138.00    1.87
   6  16   4  128.69    1.64
  -9 -19   1  393.75    3.30
   9  19   1  404.12    3.14
  -9 -19   1  383.56    3.15
  -9  19   1  382.39    2.62
   9 -19   1  388.25    3.74
   9 -19   1  363.08    2.81
   9  19  -1  366.01    3.44
   9 -19  -1  369.53    3.13
  -9 -19  -1  371.38    3.02
   9 -19  -1  368.96    3.63
   9  19  -1  369.71    3.09
   9 -19  -1  365.38    2.61
  -9 -19  -1  377.54    3.01
   9  19   1  397.06    3.21
   9  19   1  365.62    3.55
  -9  19   1  387.90    3.32
   9 -19   1  367.52    2.88
   9  19   1  380.74    3.81
   0 -22   4   -0.02    0.37
   0  22   4    0.06    0.28
   0  22   4    0.32    0.43
   0  22   4    0.09    0.38
   0  22   4   -0.21    0.49
   0 -22   4    0.03    0.40
  12   0   0   15.24    0.70
  12   0   0   12.11    0.68
  -7  19   3  134.98    1.60
   7  19   3  140.20    1.68
   7 -19   3  132.57    1.80
  -7  19   3  142.01    1.97
  -7 -19   3  144.26    1.86
   7  19   3  139.93    2.34
   7  19   3  145.82    1.86
   7 -19   3  141.59    2.13
   7 -19  -3  136.71    1.76
   7 -19  -3  138.77    2.02
  -7 -19   3  141.84    1.90
   7 -19   3  136.38    1.85
  -7 -19   3  141.16    1.91
   7  19  -3  138.93    1.91
   7  19   3  153.35    2.35
   7 -19   3  141.84    1.71
  -7  19   3  145.35    1.94
  -7  19   3  142.76    1.70
   7 -19   3  157.73    2.03
   7 -19   3  135.79    1.61
  -7 -19  -3  140.46    1.73
  11  11  -1  208.81    2.44
  11 -11  -1  206.30    2.55
 -11 -11   1  201.34    2.04
  11 -11  -1  201.47    2.10
  11  11   1  203.40    2.89
  11 -11   1  196.81    2.02
 -11  11   1  210.26    2.63
  11  11   1  205.20    2.30
 -11 -11   1  208.24    2.31
 -11 -11   1  203.56    2.22
  11  11   1  200.51    2.27
  11  11   1  197.51    2.17
  11 -11   1  210.15    2.24
  11 -11   1  188.88    2.22
  11 -11   1  223.44    2.63
 -11  11  -1  208.51    2.50
 -11 -11  -1  213.04    2.18
 -11 -11  -1  209.41    2.14
   0  30   0    0.68    0.35
   0  30   0    0.51    0.35
   0 -30   0   -0.06    0.49
   6 -26   0    2.81    0.66
   6  26   0    2.85    0.53
   6  26   0    1.60    0.47
  -6  26   0    2.59    0.42
  -6 -26   0    3.54    0.50
   6 -26   0    3.07    0.49
  -6 -26   0    2.50    0.44
   6  26   0    2.26    0.37
  -6  26   0    2.49    0.44
  12   2   0   45.99    1.06
  12   2   0   48.12    1.18
  12  -2   0   49.11    1.14
 -12   2   0   49.89    1.33
 -12   2   0   48.28    1.11
 -12  -2   0   48.56    1.10
  12  -2   0   46.81    1.10
  12  -2   0   48.83    0.94
   8 -20   2   13.36    0.65
   8  20   2   13.75    0.71
  -8 -20   2   14.29    0.73
   8  20   2   13.80    0.82
   8  20   2   13.75    0.57
  -8  20   2   14.41    0.74
   8  20   2   14.48    0.87
   8 -20   2   13.67    0.70
   8 -20  -2   12.62    0.67
  -8 -20  -2   13.72    0.64
   8 -20   2   14.82    0.87
   8 -20  -2   13.23    0.81
  -8  20   2   14.97    0.56
  -8  20   2   15.61    0.66
  -8 -20   2   13.61    0.61
   8  20   2   12.80    0.57
   8 -20   2   14.90    0.70
   6  24   2  218.45    2.19
  -6 -24   2  222.29    2.51
   6  24  -2  207.81    2.35
   6 -24   2  215.46    1.95
   6 -24   2  209.69    2.18
   6  24  -2  217.82    2.31
   6  24   2  221.84    2.96
  -6 -24   2  214.91    2.18
  -6 -24   2  217.66    2.30
  -6  24   2  215.04    2.12
  -6  24   2  216.71    2.34
   6 -24  -2  214.10    2.74
  -6 -24  -2  210.92    2.21
   6 -24  -2  220.78    2.23
   6 -24   2  220.29    2.09
  -6  24   2  210.94    2.44
   6 -24   2  222.75    2.88
   6 -24   2  212.31    2.41
   9  13   3 1799.84    8.13
   9  13  -3 1776.66    8.03
  -9  13   3 1707.25    8.28
   9 -13   3 1842.37    8.48
   9  13   3 1774.20    8.94
   9 -13  -3 1751.44    7.89
   9 -13  -3 1756.82    8.19
   9 -13   3 1733.04    7.60
   9 -13   3 1671.17    7.91
   9  13   3 1822.33    7.74
   9  13   3 1911.41    8.12
  -9 -13   3 1769.38    7.77
   9 -13   3 1723.33    7.20
  -9 -13  -3 1760.19    7.42
   9 -13   3 1856.87    8.09
  -9 -13   3 1732.18    7.91
  -9  13   3 1762.23    7.87
  -9  13   3 1739.32    7.31
  -9 -13   3 1759.81    8.12
   8  10   4  537.58    3.86
   8  10   4  559.80    4.70
  -8 -10   4  527.70    3.56
  -8  10   4  553.54    4.01
   8 -10   4  563.10    3.69
   8 -10   4  519.82    3.61
  -8 -10   4  521.16    3.75
   8 -10   4  525.74    3.54
   8  10   4  543.28    3.62
   8  10   4  527.90    3.45
   8  10   4  548.01    3.53
  -8 -10   4  549.12    3.90
  -8 -10  -4  538.49    3.34
   8  10  -4  528.93    3.75
   8 -10   4  523.83    3.09
   8 -10   4  538.63    3.40
  -8  10   4  502.45    3.52
  -8  10   4  534.87    3.54
  -8  10   4  545.49    3.56
   8  10   4  549.46    4.01
   4 -20   4  141.88    1.90
   4  20   4  142.97    1.95
   4 -20   4  145.63    1.96
  -4 -20   4  145.00    1.92
  -4  20   4  148.33    1.77
   4 -20   4  142.48    1.53
   4  20   4  143.45    1.66
  -4  20   4  142.25    1.96
   4 -20   4  147.40    1.79
  -4  20   4  144.90    1.88
   4  20   4  145.77    2.39
   4  20   4  148.73    2.13
  -4  20   4  140.49    1.81
   4  20   4  140.57    1.79
  -4 -20   4  136.78    1.83
  -4 -20   4  150.72    1.72
  -4  20   4  135.23    2.02
  -4 -20   4  139.75    1.75
   4  20   4  144.65    1.68
   4  20  -4  147.49    1.98
   4 -20   4  144.39    1.96
   4  20   4  141.02    1.83
  -5 -27   1  248.04    2.39
   5 -27  -1  255.38    2.43
   5  27   1  259.14    2.33
  -5  27   1  252.14    2.34
  -5  27   1  254.00    2.36
   5  27   1  266.90    3.15
   5 -27   1  257.40    2.60
   5  27   1  247.48    2.76
  -5 -27   1  264.33    2.80
   5  27  -1  251.34    2.35
   5  27   1  241.52    1.97
   5  27  -1  248.06    2.63
   5 -27  -1  253.25    3.08
  -5 -27  -1  254.78    2.43
   2  28   2  501.77    3.51
   2 -28   2  483.36    3.63
  -2  28   2  493.12    3.36
   2 -28   2  481.44    4.22
  -2  28   2  468.31    3.89
   2  28   2  505.54    4.29
   2  28   2  482.00    3.86
  -2 -28   2  484.83    3.15
   2 -28  -2  481.95    4.04
  -2 -28  -2  483.50    3.27
   2 -28   2  433.94    3.17
   2  28   2  499.71    3.76
   2 -28   2  458.61    3.17
  -2  28   2  460.88    3.37
   2  28   2  471.42    3.28
   2  28   2  477.26    3.33
  -2 -28   2  473.43    3.47
   3 -25   3  255.75    2.62
   3  25   3  281.44    2.50
   3  25   3  255.36    2.40
   3  25   3  268.56    3.27
   3  25   3  267.00    2.57
  -3 -25   3  265.09    2.75
   3  25  -3  263.53    2.57
  -3  25   3  258.52    2.50
   3 -25   3  250.04    2.47
   3 -25   3  244.32    2.31
  -3  25   3  255.94    2.88
   3 -25   3  292.68    2.78
  -3 -25   3  251.66    2.31
   3 -25   3  257.80    2.92
   3 -25   3  264.07    2.14
  -3  25   3  269.43    2.85
   3  25   3  256.20    2.67
  -3 -25   3  254.50    2.58
  -3  25   3  276.59    2.54
   3  25   3  260.12    2.74
 -12   4   0  219.37    2.76
 -12  -4   0  204.15    2.26
  12   4   0  202.21    2.10
  12  -4   0  216.63    2.42
  12   4   0  208.36    2.40
 -12   4   0  209.74    2.31
  12  -4   0  203.31    1.91
  12  -4   0  209.01    2.27
   5 -23  -3  990.63    5.99
   5  23   3 1051.80    5.06
   5 -23   3 1013.50    5.62
   5 -23   3 1057.28    6.35
  -5 -23   3 1062.25    5.86
  -5  23   3  942.32    5.97
   5  23   3 1052.00    5.61
  -5 -23   3 1010.89    5.40
   5  23   3 1060.18    5.64
  -5  23   3 1060.12    5.64
  -5 -23  -3 1039.11    5.32
   5 -23   3 1005.71    5.55
  -5 -23   3 1038.29    5.55
   5 -23   3 1046.80    5.13
   5 -23   3 1067.75    5.07
  -5  23   3 1072.97    5.33
  -5  23   3 1009.78    5.29
   5  23   3 1063.46    6.97
   5  23   3 1056.85    6.32
   5  11   5  559.87    3.79
  -5  11   5  551.85    3.68
   5  11  -5  564.20    3.82
   5  11   5  558.16    3.71
   5  11   5  551.84    4.14
   5 -11   5  579.95    3.39
   5 -11   5  520.82    3.73
  -5  11   5  532.30    3.82
   5 -11   5  551.40    3.67
   5  11   5  572.95    3.70
  -5 -11   5  539.83    3.73
  -5  11   5  553.67    3.74
   5 -11   5  554.25    3.59
   5 -11   5  547.44    3.48
  -5 -11   5  558.82    3.83
   5  11   5  557.31    4.46
   2  22   4   40.71    1.33
  -2 -22   4   42.07    1.10
  -2  22   4   40.51    1.06
  -2  22   4   42.40    1.00
   2  22  -4   43.30    1.08
   2 -22   4   45.63    1.10
   2 -22   4   38.30    1.04
   2  22   4   39.61    1.07
   2  22   4   40.15    1.06
   2  22   4   39.51    1.13
  -2 -22   4   40.05    1.03
  -2  22   4   40.13    1.06
   2 -22   4   37.59    0.94
  -2 -22   4   42.02    0.97
   2  22   4   39.66    0.89
   2  22   4   39.12    0.96
  -2  22   4   41.43    0.87
   2  22   4   40.68    0.93
  -2  22   4   42.45    1.22
   2 -22   4   38.31    1.04
 -10 -14   2  375.37    2.99
  10  14  -2  360.57    3.16
  10 -14  -2  367.76    3.43
  10 -14  -2  365.64    3.18
 -10 -14  -2  364.45    2.90
  10  14   2  355.64    2.96
  10 -14   2  386.18    3.00
 -10 -14   2  353.08    3.13
  10 -14   2  360.50    3.04
  10  14   2  362.42    4.07
 -10 -14   2  368.90    3.18
 -10  14   2  374.58    3.42
  10 -14   2  355.31    3.07
 -10  14   2  356.70    2.64
  10  14   2  349.11    3.47
  10  14   2  354.38    3.15
  10 -14   2  346.05    2.82
  -3  15   5   53.67    1.10
  -3 -15   5   41.36    0.92
  -3 -15   5   41.74    0.95
  -3  15   5   41.54    1.03
  -3 -15   5   41.87    1.06
   3  15   5   42.57    0.97
  -3  15   5   45.86    1.06
   3 -15   5   48.98    0.95
   3 -15   5   42.52    1.09
   3 -15   5   48.55    1.11
   3  15   5   37.64    1.11
   3  15  -5   45.29    1.09
   3  15   5   46.08    1.02
   3  15   5   43.80    1.01
   3 -15   5   43.43    1.03
  -3  15   5   46.88    1.05
   3  15   5   44.57    1.32
  -3  15   5   44.13    1.17
   3  15   5   44.22    1.02
   3  29  -1  460.14    3.05
   3 -29  -1  453.67    4.17
  -3  29  -1  461.42    3.32
  -3  29   1  443.36    3.28
   3  29   1  478.36    4.20
   3  29  -1  456.27    3.14
   3  29   1  454.66    3.32
  -3  29   1  467.07    3.18
   3  29   1  464.66    3.32
   3  29   1  468.85    3.53
  -3  29  -1  461.40    2.98
   3  29  -1  462.14    3.79
  -3 -29  -1  467.83    3.76
  -3 -29  -1  463.46    3.25
   3 -29   1  473.23    3.51
  -3  29   1  449.26    3.73
  -3 -29   1  465.92    3.98
  -3 -29   1  447.80    3.17
   3 -29   1  458.93    4.24
   0   0   6    1.06    0.35
   0   0   6    0.11    0.40
   0   0   6    0.00    0.37
   0   0   6    0.24    0.29
   0   0   6    0.98    0.32
   0   0   6    1.90    0.38
  -2  30   0   86.52    1.55
  -2  30   0   86.80    1.40
   2  30   0   84.88    1.67
  -2 -30   0   91.44    1.75
   2 -30   0   86.39    1.83
  -2 -30   0   84.63    1.29
   2 -30   0   89.35    1.42
   2  30   0   86.89    1.38
   0   2   6  196.03    2.00
   0   2   6  197.10    2.00
   0  -2   6  192.47    1.84
   0  -2   6  197.35    2.07
   0   2   6  198.21    2.15
   0  -2   6  196.03    1.87
   0   2   6  195.46    1.85
   0   2   6  195.24    1.83
   0   2   6  198.55    2.25
   0  -2   6  199.77    1.96
  12  -6   0  824.00    5.13
  12   6   0  813.09    5.12
 -12  -6   0  821.37    4.92
 -12   6   0  833.87    5.66
  12  -6   0  832.22    4.93
  12  -6   0  842.19    5.46
   1  17  -5  350.77    3.07
   1  17   5  356.52    2.83
  -1  17   5  350.94    2.76
  -1  17   5  360.27    3.18
  -1  17   5  351.31    3.29
   1  17   5  360.93    3.55
   1  17   5  357.79    2.79
  -1  17   5  361.63    2.92
  -1 -17   5  355.71    2.77
  -1  17   5  372.04    3.01
   1  17   5  371.28    3.30
  -1 -17   5  360.03    3.04
   1  17   5  359.17    2.55
  -1  17   5  362.75    3.40
  -1  17   5  358.70    2.70
  -1 -17   5  381.71    3.04
   1 -17   5  366.14    2.89
   1 -17   5  356.31    3.00
   0   4   6   -0.10    0.37
   0  -4   6   -0.26    0.31
   0   4   6    0.10    0.45
   0  -4   6    0.00    0.29
   0   4   6    0.89    0.39
   0   4   6    0.26    0.33
   0   4  -6    0.71    0.31
   0  -4   6    0.79    0.33
   0   4   6    0.20    0.27
   0   4   6    0.56    0.42
   0  -4   6   -0.03    0.26
   0  -4   6   -0.05    0.37
   0  -4   6    0.96    0.36
  10 -18   0  318.05    2.63
  10  18   0  328.10    3.00
 -10  18   0  322.92    3.05
  10 -18   0  321.02    2.59
 -10  18   0  313.88    2.39
  10 -18   0  316.98    2.97
  10  18   0  318.06    2.87
 -10 -18   0  333.09    2.93
  10  18   0  319.11    3.46
 -10 -18   0  324.77    2.99
   7  -1   5  321.04    2.76
  -7   1   5  327.38    2.59
  -7   1   5  328.62    2.78
   7   1   5  315.88    2.66
   7  -1   5  335.34    2.94
   7   1   5  341.28    3.12
   7  -1   5  321.49    2.83
  -7   1   5  316.44    2.76
   7   1   5  325.22    2.96
  -7  -1   5  315.96    2.75
   7  -1   5  311.08    2.58
   7   1   5  305.44    2.78
   7  -1   5  322.98    3.16
   7   1   5  309.83    2.69
  -7   1   5  306.96    2.81
  -7  -1   5  321.65    2.79
   7   1   5  318.37    2.80
   7  -1   5  323.44    2.80
  -7  -1   5  318.23    2.84
   2   0   6  338.72    2.81
   2   0   6  324.25    2.63
   2   0   6  337.53    2.51
  -2   0   6  318.82    2.59
  -2   0   6  316.68    2.42
  -2   0   6  325.24    2.69
   2   0   6  331.64    2.67
  -2   0   6  305.51    2.74
   2   0   6  313.50    2.44
   2   0   6  334.30    3.21
  11 -13   1  999.85    5.53
  11 -13   1  940.51    5.33
 -11 -13   1 1008.91    5.54
 -11 -13  -1 1025.96    5.38
 -11  13  -1  992.79    5.90
  11  13   1  998.59    5.70
  11  13  -1  994.19    6.38
  11  13   1  987.50    6.97
  11 -13   1  988.73    5.10
  11 -13  -1  975.58    4.68
  11  13   1 1018.78    5.51
  11  13   1  985.63    5.68
  11 -13  -1 1017.21    6.15
  11  13  -1 1034.90    5.89
 -11  13   1 1028.93    6.20
 -11 -13  -1  996.87    5.30
 -11 -13   1 1002.01    5.66
  11 -13   1  972.46    6.14
   2   2   6  145.72    1.67
  -2  -2   6  136.47    1.86
   2  -2   6  142.60    1.71
   2  -2   6  146.07    1.60
   2   2   6  150.69    1.77
  -2   2   6  144.18    1.79
   2  -2   6  149.63    1.73
  -2  -2   6  144.37    1.72
   2  -2   6  150.99    2.03
   2  -2   6  147.63    1.82
  -2  -2   6  142.95    1.63
  -2  -2   6  147.84    1.80
   2   2   6  154.13    2.10
  -2   2   6  139.39    1.88
   2   2   6  146.45    1.85
   2   2   6  147.72    1.73
  -2   2   6  146.11    1.72
  -2  -2   6  145.47    1.76
   2  -2   6  147.56    1.71
   8  12   4   38.78    1.10
   8 -12   4   35.14    1.03
   8  12   4   34.42    1.21
   8  12  -4   37.82    1.05
  -8  12   4   39.60    1.10
   8  12   4   41.60    1.10
   8  12   4   37.80    0.92
   8  12   4   37.10    1.36
   8 -12   4   37.82    0.91
  -8  12   4   35.60    0.96
  -8 -12  -4   38.78    0.91
   8  12   4   36.86    0.88
  -8  12   4   38.63    1.00
  -8  12   4   39.44    0.96
   8 -12   4   37.42    1.03
  -8 -12   4   37.69    0.96
   8  12   4   37.97    0.97
  -8 -12   4   40.25    1.06
   8 -12   4   36.51    0.94
   8 -12   4   36.46    0.97
   8 -12   4   36.69    0.95
  -7  -3   5  112.46    1.66
   7   3   5  113.27    1.79
   7   3   5  113.48    1.55
   7  -3   5  114.55    1.69
   7  -3   5  116.95    1.67
   7   3   5  108.69    1.90
   7  -3   5  112.29    1.66
  -7   3   5  106.92    1.52
   7  -3   5  113.60    1.52
   7   3   5  110.53    1.63
  -7  -3   5  111.92    1.67
   7   3   5  118.15    1.61
  -7   3   5  112.93    1.60
  -7   3   5  116.36    1.65
   7  -3   5  110.36    1.79
  -7  -3   5  115.64    1.70
  -7   3   5  118.01    1.70
   7  -3   5  114.35    1.64
  -7 -25   1  675.16    4.39
  -7 -25  -1  695.45    4.49
  -7 -25  -1  675.55    4.33
   7  25  -1  678.41    4.73
   7 -25   1  681.33    4.48
   7  25   1  677.45    4.94
   7 -25  -1  657.96    5.27
  -7  25   1  690.06    4.77
   7 -25   1  678.37    4.04
  -7 -25   1  691.90    4.76
   7  25  -1  667.93    4.30
   7  25   1  670.06    3.91
   7 -25  -1  681.88    4.41
  -7  25   1  701.16    4.33
   7  25   1  683.56    5.25
   7  25   1  695.65    4.42
  -7  25   1  662.85    4.00
  -6  18   4  108.06    1.80
   6  18   4  113.97    1.73
   6 -18   4  115.40    1.72
   6  18   4  105.11    1.72
  -6 -18   4  110.29    1.63
  -6  18   4  114.36    1.55
   6 -18   4  118.38    1.53
  -6 -18   4  107.32    1.66
  -6  18   4  110.09    1.60
   6 -18   4  106.13    1.54
  -6 -18   4  111.75    1.71
  -6  18   4  105.24    1.47
   6  18   4  110.45    1.46
   6  18   4  113.99    2.11
   6 -18   4  110.30    1.71
   6  18   4  113.57    1.59
   6  18  -4  100.58    1.66
   0  -6   6  921.74    4.60
   0  -6   6  934.33    4.67
   0   6   6  904.13    4.42
   0   6   6  890.40    5.34
   0  -6   6  903.27    4.60
   0  -6   6  910.26    4.57
   0   6   6  927.14    4.45
   0   6   6  901.56    4.89
   0  -6   6  901.73    4.75
   0  -6   6  931.69    5.15
   0   6  -6  917.61    4.87
   0  -6   6  904.23    4.64
  -9 -15   3  300.98    2.73
   9 -15   3  283.26    2.36
   9 -15   3  323.75    3.03
   9  15   3  288.07    3.28
   9  15   3  304.63    2.65
  -9  15   3  292.00    2.50
  -9  15   3  288.65    2.97
   9 -15   3  290.30    2.66
  -9 -15   3  286.71    2.84
  -9 -15   3  285.33    2.77
   9  15   3  254.74    3.44
   9 -15   3  275.91    2.74
   9  15   3  324.85    2.87
   9  15  -3  278.54    2.79
  -9 -15  -3  292.28    2.58
   9 -15  -3  287.85    2.77
   9 -15  -3  276.50    2.91
   9 -15   3  293.56    3.05
  -9  15   3  291.98    2.87
   9  15   3  294.35    2.85
  12   8   0  930.85    5.57
  12  -8   0  864.46    5.20
  12  -8   0  925.91    5.75
 -12   8   0  875.60    5.80
  12  -8   0  877.87    4.53
  12  -8   0  874.48    5.18
 -12  -8   0  880.32    5.18
 -12  -8   0  889.23    4.92
   2   4   6  220.67    2.50
  -2  -4   6  226.74    2.19
   2  -4   6  230.28    1.98
   2   4   6  227.12    2.15
  -2  -4   6  224.46    2.12
  -2   4   6  227.34    2.15
   2  -4   6  232.01    2.23
  -2  -4   6  220.11    2.22
  -2  -4   6  221.99    2.21
   2   4   6  227.11    2.14
  -2   4   6  219.25    2.37
   2  -4   6  225.33    2.22
  -2  -4   6  229.11    2.16
   2  -4   6  239.30    2.51
   2  -4   6  229.13    2.27
   2  -4   6  234.08    2.14
   2   4   6  231.66    2.27
  -2   4   6  225.08    2.28
   5  13   5  568.02    4.31
   5  13   5  510.74    3.60
   5  13   5  538.31    3.77
  -5  13   5  547.41    3.70
   5 -13   5  543.57    3.58
   5 -13   5  535.32    3.56
   5  13   5  576.34    4.31
   5  13  -5  522.36    3.80
  -5  13   5  521.46    3.71
  -5 -13   5  578.97    3.34
  -5  13   5  542.98    3.59
   5 -13   5  544.60    3.65
   5  13   5  548.91    3.65
   5 -13   5  559.51    3.34
   5 -13   5  527.99    3.95
   5  13   5  553.72    4.56
  -5 -13   5  539.39    3.40
  -5 -13   5  548.20    3.82
  -5  13   5  535.06    3.98
   1 -27   3   77.79    1.47
   1  27   3   75.40    1.40
   1  27   3   75.45    1.32
  -1  27   3   72.84    1.29
  -1 -27   3   73.04    1.54
   1 -27   3   74.16    1.60
   1  27   3   78.95    1.45
  -1  27  -3   80.98    1.44
   1  27   3   76.51    1.62
  -1  27   3   77.23    1.68
  -1  27   3   66.40    1.35
  -1 -27   3   74.03    1.31
   1  27   3   73.55    1.22
   1  27  -3   77.50    1.41
   1 -27   3   73.55    1.31
  -1 -27   3   73.75    1.42
  -1  27   3   74.84    1.34
  -1  27   3   79.17    1.73
  -7   5   5   79.37    1.34
   7   5  -5   78.83    1.32
  -7  -5   5   78.06    1.44
   7  -5   5   82.19    1.43
   7   5   5   78.90    1.35
   7   5   5   82.04    1.42
   7  -5   5   81.97    1.46
   7  -5   5   73.35    1.55
   7   5   5   83.31    1.30
  -7  -5   5   78.72    1.40
  -7   5   5   79.43    1.40
   7   5   5   83.43    1.61
  -7   5   5   76.64    1.34
   7   5   5   81.98    1.60
  -7   5   5   78.21    1.39
  -7  -5   5   80.88    1.42
   7  -5   5   78.23    1.22
   7  -5   5   81.14    1.42
   9 -21   1  167.35    1.93
   9 -21  -1  175.90    2.54
   9  21   1  168.03    2.61
  -9  21   1  170.38    2.22
   9 -21   1  167.11    1.91
  -9 -21   1  174.27    2.25
  -9 -21   1  171.80    2.14
   9  21   1  180.18    2.10
   9 -21   1  177.38    2.67
   9  21  -1  170.82    2.05
   9  21  -1  169.50    2.44
   9 -21  -1  169.12    2.15
  -9 -21  -1  172.35    2.10
  -9 -21  -1  178.68    2.09
   9  21  -1  170.50    2.11
   9 -21  -1  168.76    1.79
   9  21   1  175.30    2.19
   9  21   1  164.20    2.44
  -9  21   1  169.40    1.74
   8 -24   0   11.87    0.74
   8  24   0   12.18    0.80
   8  24   0   11.87    0.68
  -8 -24   0   13.04    0.68
  -8 -24   0   11.29    0.71
   8 -24   0   12.00    0.58
   8  24   0   12.93    0.65
   8 -24   0   12.92    0.94
  -8  24   0   11.89    0.59
   7  21   3   15.75    0.65
   7 -21  -3   15.51    0.69
  -7 -21   3   17.33    0.76
  -7 -21  -3   16.31    0.69
   7  21   3   16.36    0.98
   7  21   3   15.56    0.94
   7 -21   3   15.39    0.87
   7 -21   3   16.44    0.76
   7 -21   3   15.96    0.75
   7 -21   3   15.36    0.65
   7  21  -3   15.31    0.78
   7 -21   3   17.93    0.66
  -7 -21   3   16.50    0.77
  -7  21   3   16.97    0.81
   7  21   3   17.91    0.76
  -7  21   3   15.07    0.63
  -7 -21   3   16.65    0.77
  -7  21   3   14.65    0.70
  -7  21   3   15.30    0.69
   7 -21   3   15.53    0.71
   7 -21  -3   15.48    0.84
 -10 -16   2  146.09    2.02
  10 -16   2  150.46    1.89
 -10 -16   2  144.10    2.02
  10 -16   2  147.62    1.97
  10  16   2  142.14    2.60
  10 -16   2  138.54    1.92
  10 -16  -2  147.76    2.05
 -10 -16  -2  143.10    1.84
  10 -16  -2  145.56    2.24
  10 -16   2  140.20    1.78
  10 -16   2  144.75    2.27
 -10  16   2  145.86    2.15
  10  16   2  146.60    1.88
 -10 -16   2  150.38    1.88
  10  16   2  141.25    2.24
  10  16   2  149.72    2.04
 -10  16   2  143.90    1.68
  -2   6   6  346.93    2.54
   2  -6   6  362.72    3.14
  -2  -6   6  341.74    2.74
   2  -6   6  347.98    2.82
  -2   6   6  335.85    2.65
   2  -6   6  336.42    2.56
  -2  -6   6  327.14    2.69
  -2  -6   6  359.78    2.54
  -2  -6   6  334.76    2.70
  -2  -6   6  345.75    2.63
   2  -6   6  344.15    2.78
  -2   6   6  325.10    2.92
  -2   6   6  335.51    2.82
   2  -6   6  335.14    2.84
   2   6   6  324.24    3.25
   2   6  -6  337.44    2.70
  -2  -6   6  328.17    2.72
   2   6   6  322.59    2.69
   2   6   6  337.12    2.90
   2   6   6  334.52    2.63
  -8  22   2  189.52    2.41
  -8 -22   2  185.45    2.34
   8 -22   2  181.53    2.10
   8  22   2  187.68    2.75
   8  22   2  188.85    1.92
   8 -22   2  195.35    2.76
  -8  22   2  190.55    2.30
   8  22   2  186.79    2.75
   8  22   2  188.32    2.27
   8 -22  -2  184.94    2.18
  -8  22   2  184.17    1.89
   8 -22  -2  188.07    2.59
   8  22  -2  185.23    2.26
  -8 -22   2  188.62    2.07
  -8 -22  -2  189.75    2.18
  11   1  -3  153.02    1.96
  11  -1  -3  161.48    2.01
  11   1   3  156.95    1.95
 -11   1   3  153.46    2.23
 -11  -1   3  151.49    2.02
  11   1   3  149.03    2.06
 -11   1   3  156.86    1.82
 -11  -1   3  155.32    1.96
 -11  -1   3  155.97    1.97
  11   1   3  154.80    1.88
 -11  -1   3  152.28    2.21
  11  -1   3  150.28    1.88
  11  -1   3  147.12    2.08
 -11   1   3  152.47    1.93
  11   1   3  154.83    2.08
 -11   1   3  151.97    1.93
 -11  -1   3  154.38    1.81
  11  -1   3  152.79    1.90
  11  -1   3  159.53    2.09
   3 -17   5   74.11    1.38
   3 -17   5   64.96    1.27
  -3  17   5   73.13    1.34
  -3  17   5   69.39    1.34
   3  17   5   73.17    1.28
  -3  17   5   71.17    1.55
  -3  17   5   71.56    1.32
   3  17   5   74.01    1.72
   3 -17   5   73.86    1.16
   3  17   5   75.49    1.56
  -3  17   5   73.23    1.31
   3  17   5   73.61    1.32
   3  17   5   70.32    1.30
   3  17  -5   70.26    1.41
   3  17   5   75.44    1.29
  -3 -17   5   76.37    1.26
  -3 -17   5   73.52    1.26
   0  24   4  139.98    2.18
   0 -24   4  134.68    1.82
   0 -24   4  134.64    1.94
   0  24   4  144.69    2.32
   0  24   4  142.36    1.82
   0 -24   4  137.40    1.94
  -4 -28   2  221.40    2.27
   4  28   2  234.99    3.15
  -4  28   2  226.85    2.36
   4  28  -2  231.14    2.41
   4 -28  -2  225.34    2.86
  -4 -28   2  231.84    2.36
  -4  28   2  235.09    2.33
   4 -28   2  217.40    2.09
  -4 -28  -2  226.24    2.30
  -4  28   2  219.55    2.67
   4 -28   2  218.83    2.26
  -4 -28   2  218.92    2.66
   4  28   2  228.45    2.68
   4  28   2  235.81    2.38
   4 -28   2  223.44    2.53
   4 -28   2  224.52    2.97
   4  28   2  234.24    2.41
   0   8   6    0.11    0.41
   0  -8   6    0.11    0.30
   0  -8   6    0.53    0.35
   0  -8   6    0.42    0.28
   0  -8   6   -0.04    0.30
   0  -8   6    0.10    0.30
   0   8  -6    0.47    0.33
   0   8   6    0.83    0.47
   0   8   6    0.14    0.33
   0  -8   6    0.12    0.34
   0  -8   6    0.10    0.36
   0   8   6    0.62    0.40
  -1  31   1  178.44    2.10
  -1  31   1  173.57    2.36
  -1  31  -1  181.14    1.83
   1 -31  -1  179.95    1.78
   1  31   1  182.16    2.59
   1  31   1  179.81    2.05
  -1 -31  -1  177.28    1.91
   1  31  -1  181.59    2.00
   1 -31  -1  180.48    2.56
   1  31   1  176.48    2.32
   1 -31   1  176.90    2.12
   1 -31   1  175.07    2.63
  -1 -31  -1  179.11    2.45
  -1 -31   1  182.29    2.56
   1  31  -1  182.10    1.89
  -1 -31   1  178.26    2.04
  11   3   3  152.56    2.09
  11   3  -3  162.35    2.09
 -11   3   3  161.77    1.98
  11  -3   3  161.49    2.11
  11   3   3  157.76    1.89
 -11  -3   3  161.24    1.87
 -11   3   3  168.55    2.34
  11   3   3  162.44    2.01
 -11  -3   3  166.09    2.07
  11  -3  -3  163.43    1.98
  11   3   3  156.93    2.14
  11  -3   3  157.41    1.88
 -11  -3   3  165.86    2.28
 -11   3   3  157.55    1.83
 -11   3   3  162.43    1.93
 -11  -3   3  160.33    2.01
 -11  -3   3  164.38    2.10
   4 -22   4   77.41    1.48
  -4  22   4   77.93    1.41
   4 -22   4   75.98    1.31
   4  22  -4   72.89    1.46
   4 -22   4   83.41    1.58
   4  22   4   79.04    1.63
  -4 -22   4   78.90    1.45
   4 -22   4   76.18    1.46
  -4 -22   4   76.64    1.33
   4  22   4   79.72    1.41
   4 -22   4   81.50    1.18
  -4 -22   4   77.01    1.45
   4  22   4   77.77    1.86
   4 -22   4   77.84    1.51
   4  22   4   83.80    1.35
  -4  22   4   74.46    1.41
  -4  22   4   77.34    1.53
  -4  22   4   81.91    1.37
   4  22   4   81.29    1.56
  -4  22   4   71.76    1.54
   7   7   5   20.19    0.91
   7   7   5   21.46    0.67
   7   7  -5   20.37    0.74
   7  -7   5   18.67    0.78
   7  -7   5   20.43    0.77
   7  -7   5   18.37    0.62
   7   7   5   17.81    0.83
  -7  -7   5   18.92    0.77
  -7   7   5   20.45    0.77
   7  -7   5   20.73    0.81
  -7  -7   5   19.51    0.64
  -7   7   5   20.76    0.80
   7   7   5   19.23    0.75
  -7   7   5   18.91    0.78
  -7  -7   5   21.51    0.83
   7  -7   5   17.03    0.79
  12 -10   0 2918.55   11.31
  12  10   0 2884.31   12.72
 -12 -10   0 2917.82   11.27
  12 -10   0 2900.73   12.12
  12 -10   0 2870.95   10.40
 -12  10   0 2911.71   12.24
 -12 -10   0 2910.62   11.08
  12   0  -2    0.14    0.42
 -12   0   2    0.04    0.52
  12   0   2    0.06    0.39
  12   0   2    0.24    0.32
  12   0   2   -0.31    0.40
 -12   0   2    0.18    0.34
  -4 -30   0  422.82    3.73
   4  30   0  425.91    2.92
   4  30   0  424.63    3.68
   4  30   0  412.05    3.92
   4 -30   0  438.07    3.41
   4 -30   0  437.62    4.25
  -4 -30   0  425.41    3.24
   4  30   0  428.97    3.10
  -4  30   0  422.86    3.23
  -4  30   0  428.30    3.58
   0 -30  -2  454.47    3.85
   0  30   2  448.39    3.98
   0  30  -2  445.86    3.24
   0  30  -2  457.19    3.34
   0  30   2  444.11    3.22
   0  30   2  444.45    3.47
   0 -30   2  442.03    3.48
   6  26   2   14.33    0.71
   6  26   2   16.43    0.98
  -6  26   2   14.78    0.76
   6 -26   2   15.46    0.95
   6  26   2   14.09    0.67
  -6 -26   2   15.93    0.68
   6 -26   2   14.49    0.67
  -6  26   2   14.04    0.66
   6 -26   2   14.70    0.64
   6  26  -2   16.55    0.77
   6  26  -2   14.81    0.75
  -6 -26   2   14.43    0.77
  -6  26   2   14.95    0.77
   6 -26  -2   16.60    0.72
  -6 -26   2   15.00    0.70
   6 -26   2   14.27    0.78
   6 -26   2   15.20    0.59
  -6 -26  -2   15.41    0.70
   6 -26  -2   15.60    0.94
 -12  -2   2   57.34    1.28
  12   2  -2   68.13    1.41
 -12   2   2   71.13    1.63
  12   2   2   66.02    1.35
 -12  -2   2   69.58    1.30
 -12  -2   2   75.53    1.62
  12  -2   2   66.95    1.33
  12  -2   2   64.88    1.45
  12  -2  -2   68.03    1.34
  12  -2   2   68.00    1.40
  12   2   2   68.56    1.24
  11 -15  -1  161.76    1.71
  11 -15   1  165.51    2.49
 -11 -15   1  166.67    2.13
 -11  15  -1  162.79    2.24
 -11 -15   1  165.64    2.18
  11 -15   1  153.13    2.05
  11  15   1  168.99    2.14
  11 -15   1  158.58    1.86
  11 -15   1  165.56    2.13
  11 -15  -1  161.98    2.42
  11 -15  -1  165.66    2.17
 -11 -15  -1  165.62    2.01
  11  15  -1  160.43    2.51
 -11 -15  -1  163.13    2.02
  11  15   1  157.76    2.20
  11  15   1  158.76    2.75
  11  15   1  165.48    2.16
 -11  15   1  163.54    2.33
   8  14   4  243.73    2.41
   8  14   4  248.22    2.30
  -8  14   4  242.08    2.37
   8  14   4  255.18    2.71
   8 -14   4  246.31    2.36
   8 -14   4  241.27    2.68
   8  14   4  212.10    2.47
   8  14   4  238.32    3.25
  -8  14   4  245.84    2.35
  -8 -14  -4  246.75    2.33
  -8 -14   4  255.17    2.58
   8  14  -4  249.01    2.63
  -8  14   4  235.51    2.61
   8 -14   4  261.41    2.67
  -8 -14   4  244.75    2.49
   8 -14   4  246.82    2.43
   8 -14   4  243.20    2.34
   8  14   4  238.27    3.04
   8 -14   4  249.83    2.41
  -8  14   4  224.65    2.46
   8 -14  -4  243.62    2.50
  -1 -19   5  337.44    3.03
  -1  19   5  326.06    3.31
  -1  19   5  338.81    2.86
  -1  19   5  353.77    3.18
   1 -19   5  331.66    2.79
  -1  19   5  339.06    3.42
   1  19   5  343.27    2.77
  -1  19   5  336.62    2.71
  -1 -19   5  349.06    2.88
  -1  19   5  347.49    2.70
  -1  19   5  344.67    2.95
   1  19   5  338.57    2.86
   1  19   5  341.99    3.56
   1  19  -5  333.98    3.06
  -1 -19   5  297.72    2.66
   1  19   5  325.91    3.22
   1 -19   5  343.55    3.03
   1 -19   5  385.51    3.35
  -6  28   0  476.79    3.44
   6  28   0  476.42    3.61
   6  28   0  483.15    3.32
   6 -28   0  473.37    3.63
   6 -28   0  471.85    4.56
   6  28   0  472.84    4.05
  -6 -28   0  481.21    3.84
  -6  28   0  482.50    3.89
  -6 -28   0  463.80    3.55
   6  28   0  468.61    4.22
  11   5  -3    2.77    0.49
 -11   5   3    3.73    0.62
  11  -5   3    2.68    0.49
 -11  -5   3    3.65    0.53
  11   5   3    3.43    0.51
  11  -5   3    2.78    0.42
 -11   5   3    3.84    0.48
 -11  -5   3    3.41    0.55
 -11   5   3    4.53    0.47
 -11  -5   3    3.07    0.48
 -11  -5   3    3.60    0.46
  11   5   3    3.55    0.51
 -11  -5   3    2.97    0.51
 -11   5   3    3.66    0.43
  11   5   3    4.58    0.46
  11  -5   3    4.10    0.50
  -2  24   4  179.57    2.49
   2  24   4  190.29    2.78
  -2 -24   4  183.83    2.26
   2 -24   4  200.25    2.51
   2  24   4  182.45    2.25
  -2 -24   4  189.84    2.08
  -2 -24   4  182.80    2.23
   2 -24   4  178.30    2.06
   2  24   4  188.04    2.01
   2 -24   4  181.61    2.29
   2 -24   4  208.88    2.34
   2  24   4  183.00    1.88
   2  24   4  178.89    2.08
   2  24   4  180.41    2.27
  -2  24   4  188.59    2.15
  -2  24   4  183.69    2.23
   2  24   4  186.37    2.45
  -5  25   3  552.78    4.42
  -5 -25   3  543.10    3.81
   5 -25  -3  545.78    4.37
   5  25   3  560.68    3.99
   5  25   3  564.90    5.04
   5 -25   3  524.40    4.01
   5  25   3  537.93    4.43
   5  25   3  557.00    3.98
  -5 -25   3  559.26    3.98
   5 -25   3  556.92    3.50
  -5 -25   3  564.95    4.20
  -5  25   3  537.03    3.98
   5 -25   3  558.12    3.59
   5 -25   3  558.53    4.60
   5 -25   3  539.64    3.93
   5  25  -3  554.43    4.10
  -5  25   3  558.70    3.78
  -5 -25  -3  553.34    3.78
  -2   8   6  558.96    4.04
  -2  -8   6  563.95    3.41
  -2  -8   6  552.22    3.66
   2   8   6  567.84    3.55
  -2  -8   6  586.17    3.57
   2  -8   6  554.60    4.03
  -2   8   6  557.28    3.46
   2  -8   6  571.68    3.50
   2  -8   6  567.84    3.94
  -2   8   6  570.72    3.58
   2   8  -6  564.57    3.78
   2   8   6  587.83    3.77
   2  -8   6  589.69    3.74
   2   8   6  571.17    3.99
   2   8   6  598.60    4.44
  -2  -8   6  618.05    3.52
  -2  -8   6  560.77    3.64
   2  -8   6  572.95    3.39
   2  -8   6  573.26    3.69
  -2  -8   6  567.60    3.75
  12  -4   2    6.76    0.61
  12  -4   2    7.85    0.63
  12   4  -2    7.80    0.65
  12   4   2    7.27    0.54
 -12  -4   2    7.31    0.70
 -12  -4   2    7.02    0.58
  12  -4   2    7.38    0.57
  12   4   2    7.43    0.60
 -12  -4   2    7.73    0.56
  12  -4  -2    8.16    0.58
  12   4   2    7.06    0.65
  -3  27   3  397.89    3.19
  -3 -27  -3  400.35    3.13
   3  27  -3  403.13    3.34
   3  27   3  404.16    3.32
  -3  27   3  398.45    3.23
  -3  27   3  378.39    3.61
   3 -27   3  385.60    3.39
   3  27   3  367.17    3.14
   3 -27   3  380.37    3.03
  -3 -27   3  396.95    3.60
   3 -27   3  371.93    3.22
  -3 -27   3  387.26    2.97
   3  27   3  394.00    3.09
  -3 -27   3  379.73    3.26
   3  27   3  403.32    3.47
   3  27   3  395.40    3.56
  -3  27   3  389.65    3.60
   3  27   3  405.89    4.18
   3 -27   3  386.74    3.79
   5  15  -5  138.48    1.96
   5 -15   5  140.74    1.75
  -5  15   5  135.93    1.76
  -5 -15   5  146.30    1.63
  -5 -15   5  139.80    1.86
   5 -15   5  142.82    1.81
   5  15   5  137.40    2.13
  -5  15   5  131.15    2.02
  -5  15   5  136.58    1.83
  -5 -15   5  134.21    1.66
   5  15   5  138.68    1.79
   5 -15   5  142.87    1.59
   5  15   5  144.11    2.40
  -5  15   5  139.81    1.89
   5  15   5  142.04    1.90
   5 -15   5  143.41    1.84
   5  15   5  147.18    2.24
   5  15   5  142.41    1.81
  -5 -29  -1  246.05    2.65
   5  29  -1  230.45    2.67
   5  29  -1  241.61    2.40
   5 -29  -1  237.91    2.41
  -5  29   1  211.31    2.55
   5  29   1  235.95    2.78
  -5  29   1  241.38    2.39
   5 -29   1  223.38    3.08
   5  29   1  229.95    2.46
  -5  29   1  249.96    2.34
   5  29   1  243.07    3.15
   5 -29   1  235.75    2.56
  -5 -29   1  235.65    2.73
  -5 -29   1  236.20    2.42
  -5 -29  -1  240.76    2.45
   5 -29  -1  229.36    3.06
  -5  29  -1  248.78    2.61
   5  29   1  240.46    2.32
   4   0   6    0.46    0.31
   4   0   6    0.33    0.41
  -4   0   6    0.09    0.32
   4   0   6   -0.12    0.30
   4   0   6    0.65    0.37
  -4   0   6    0.14    0.42
  -4   0   6    0.50    0.40
  10 -20   0   20.14    1.04
 -10 -20   0   23.46    0.88
  10 -20   0   22.89    0.93
 -10  20   0   22.53    0.68
  10 -20   0   22.16    0.73
 -10 -20   0   23.61    0.89
  10  20   0   24.07    0.88
  10  20   0   21.43    1.05
 -10  20   0   22.70    0.88
  10  20   0   25.20    0.91
   0 -10   6  114.03    1.48
   0 -10   6  107.86    1.62
   0  10   6  119.31    1.63
   0 -10   6  113.42    1.46
   0  10   6  121.85    1.68
   0 -10   6  119.35    1.61
   0  10  -6  119.96    1.73
   0 -10   6  114.65    1.43
   0  10   6  120.23    1.91
   0  10   6  113.92    1.49
   0 -10   6  120.65    1.41
   0 -10   6  115.62    1.57
   0  10   6  116.04    1.43
  -9  17   3  517.82    4.08
   9 -17   3  513.37    3.79
   9 -17  -3  505.00    4.24
  -9 -17   3  528.51    3.80
  -9 -17  -3  515.69    3.65
   9 -17  -3  499.54    3.83
   9  17  -3  513.27    4.01
   9  17   3  506.92    4.57
   9  17   3  513.85    3.94
  -9  17   3  511.90    3.51
   9 -17   3  531.81    4.02
   9  17   3  503.91    3.69
   9 -17   3  518.20    4.31
  -9  17   3  539.12    4.21
   9 -17   3  494.57    3.83
  -9 -17   3  526.43    3.95
   9  17   3  552.38    3.66
  -9 -17   3  505.93    3.91
   9 -17   3  486.04    3.26
   9  17   3  469.82    4.81
   0 -32   0  127.70    2.22
   0  32   0  129.71    1.75
  -4   2   6  165.68    1.94
   4   2   6  139.34    1.90
   4  -2   6  158.26    1.82
  -4  -2   6  162.00    1.99
  -4   2   6  138.63    1.85
   4  -2   6  165.81    1.98
  -4  -2   6  158.77    1.84
  -4  -2   6  166.92    1.97
   4  -2   6  169.12    1.96
   4   2   6  163.34    1.96
  -4   2   6  162.15    1.80
   4   2   6  161.83    1.89
   4   2   6  166.06    1.92
   4  -2   6  165.09    1.97
   7   9   5   66.05    1.49
  -7   9   5   61.82    1.26
   7   9   5   58.83    1.21
   7  -9   5   56.57    1.32
   7   9   5   58.98    1.31
   7  -9   5   64.70    1.22
  -7   9   5   62.07    1.25
   7  -9   5   61.01    1.26
   7  -9   5   62.07    1.04
  -7  -9   5   59.49    1.10
   7   9   5   62.26    1.53
   7  -9   5   60.48    1.29
  -7   9   5   54.72    1.16
  -7   9   5   63.13    1.27
   7   9   5   61.56    1.25
   7  -9   5   60.99    1.23
  -7  -9   5   61.85    1.29
   7   9  -5   55.65    1.23
   2  30   2  234.33    2.63
  -2 -30   2  233.31    2.44
   2  30  -2  231.24    2.18
  -2 -30  -2  228.97    2.52
   2 -30   2  227.79    2.53
   2  30   2  245.18    3.13
   2  30   2  224.68    2.63
  -2  30   2  205.58    2.58
  -2 -30  -2  234.63    2.29
   2 -30   2  216.89    2.93
   2 -30  -2  234.08    2.09
   2 -30  -2  230.13    2.81
  -2  30   2  228.91    2.42
   2  30   2  240.88    2.34
   2  30   2  241.39    2.51
   2 -30   2  212.84    2.18
   2  30   2  240.56    2.37
  -2  30   2  237.56    2.33
  10   0   4    0.09    0.45
  10   0   4   -0.06    0.37
  10   0   4    0.17    0.38
 -10   0   4    0.21    0.46
 -10   0   4    0.53    0.46
 -10   0   4    0.41    0.43
  10   0   4    0.58    0.43
 -10   0   4    0.81    0.39
  10   0   4    0.07    0.38
 -10   0   4    0.18    0.42
  11   7  -3  161.29    2.14
  11  -7  -3  149.29    2.18
  11   7   3  164.62    2.14
  11   7   3  167.18    2.10
 -11  -7   3  165.40    2.23
 -11  -7   3  163.38    2.08
 -11  -7   3  166.00    2.15
  11  -7   3  162.27    1.87
 -11  -7   3  163.45    1.93
  11  -7   3  158.00    1.92
 -11  -7   3  165.39    2.11
 -11   7   3  158.89    1.85
  11   7   3  161.22    2.24
 -11   7   3  161.76    2.32
  11   7   3  162.46    1.88
  11  -7   3  167.38    2.09
 -11   7   3  164.96    1.88
   6  20   4  302.26    2.67
  -6  20   4  300.07    2.69
  -6  20   4  299.35    2.91
   6  20  -4  299.30    2.98
   6 -20   4  283.81    2.89
   6 -20   4  296.62    2.47
   6 -20   4  322.12    2.76
  -6 -20   4  307.57    2.90
  -6  20   4  290.27    2.77
  -6  20   4  297.84    2.58
   6 -20   4  303.78    2.86
  -6  20   4  288.63    2.61
   6  20   4  304.92    3.47
  -6  20   4  286.07    3.07
  -6 -20  -4  305.04    2.76
  -6 -20   4  294.82    2.81
   6  20   4  302.49    2.89
  -6 -20   4  305.57    2.84
   6  20   4  308.44    2.99
   6 -20   4  303.59    2.99
   6 -20   4  344.93    3.34
 -12  -6   2  457.68    4.05
  12  -6   2  428.75    3.73
 -12  -6   2  433.31    3.55
  12   6   2  431.03    3.37
  12  -6   2  435.40    3.38
  12   6   2  449.46    3.82
  12  -6   2  449.90    3.76
  12  -6   2  439.09    3.19
 -12  -6   2  442.19    3.50
  12   6   2  436.81    3.58
  12   6  -2  433.44    3.66
  12  -6  -2  442.52    3.38
  10   2  -4  247.86    2.50
  10   2   4  250.28    2.48
  10  -2   4  251.54    2.68
 -10  -2   4  245.29    2.44
 -10  -2   4  243.53    2.59
 -10   2   4  243.17    2.39
  10  -2   4  252.12    2.49
  10   2   4  252.60    2.59
 -10   2   4  250.83    2.70
 -10  -2   4  243.63    2.42
 -10   2   4  243.01    2.53
 -10   2   4  250.15    2.43
  10   2   4  246.95    2.44
 -10  -2   4  259.30    2.64
  10   2   4  228.54    2.64
  10  -2   4  248.15    2.49
  10   2   4  246.00    2.57
  10   2   4  239.09    2.58
 -10  -2   4  249.71    2.61
  10  -2   4  243.60    2.35
  10  -2   4  231.78    2.43
  -4   4   6   98.84    1.39
  -4   4   6  104.87    1.55
   4  -4   6  107.06    1.47
  -4  -4   6   98.78    1.48
  -4  -4   6   99.58    1.39
   4   4   6  101.53    1.53
   4   4   6   99.96    1.54
  -4  -4   6   98.28    1.54
   4  -4   6   99.42    1.56
   4   4   6   99.99    1.61
  -4  -4   6  101.57    1.56
   4  -4   6  100.61    1.53
   4  -4   6  102.29    1.56
   4   4   6  101.19    1.56
 -12 -12   0  688.63    4.60
  12 -12   0  680.76    4.56
  12  12   0  646.89    5.37
 -12 -12   0  685.06    4.43
 -12  12   0  705.50    5.12
  12 -12   0  664.32    4.47
  12 -12   0  681.57    3.99
   3  31   1 1563.97    7.15
  -3  31   1 1483.41    7.07
   3  31   1 1522.88    7.15
  -3 -31  -1 1550.11    7.81
   3  31   1 1508.29    8.46
   3 -31   1 1542.21    7.40
   3  31  -1 1461.76    7.76
  -3 -31  -1 1533.98    7.01
  -3 -31   1 1540.06    8.08
   3 -31   1 1482.58    8.52
   3  31  -1 1539.15    6.73
  -3  31  -1 1523.22    7.10
   3  31  -1 1553.73    6.91
   3 -31  -1 1474.52    8.39
  -3 -31   1 1505.15    6.85
  -3  31   1 1536.54    8.07
   2  10   6  117.61    1.65
   2  10   6  120.56    1.77
  -2 -10   6  125.92    1.63
  -2 -10   6  126.92    1.73
   2  10  -6  121.38    1.73
   2  10   6  120.08    1.69
  -2  10   6  126.25    1.60
  -2  10   6  128.11    1.87
   2  10   6  121.94    1.86
   2 -10   6  119.58    1.62
   2 -10   6  115.23    1.39
  -2  10   6  142.90    1.96
  -2 -10   6  123.84    1.70
   2 -10   6  123.25    1.81
   2 -10   6  108.22    1.71
   2  10   6  125.19    1.63
   2 -10   6  116.64    1.57
  -2  10   6  127.39    1.64
  -2 -10   6  127.95    1.57
  -2 -10   6  122.50    1.52
   2 -10   6  125.00    1.68
   2  10   6  120.89    1.55
   2  10   6  122.13    1.95
  10  -4   4  366.48    3.08
 -10   4   4  364.98    3.04
  10   4  -4  341.16    3.04
  10  -4   4  355.10    2.98
  10   4   4  364.52    3.40
  10   4   4  366.34    3.05
  10   4   4  355.30    3.14
 -10  -4   4  355.35    3.08
  10  -4   4  344.82    2.98
 -10  -4   4  348.36    2.98
 -10   4   4  351.87    2.94
 -10  -4   4  359.04    3.22
 -10  -4   4  341.57    2.95
  10   4   4  342.23    3.02
  10  -4   4  349.56    3.19
 -10  -4   4  354.86    3.15
  10   4   4  350.04    3.05
 -10   4   4  350.87    2.94
 -10   4   4  352.24    3.26
  10   4   4  353.55    2.95
   2 -32   0  778.13    4.64
  -2 -32   0  803.11    5.47
   2  32   0  804.76    5.62
  -2 -32   0  763.97    4.38
   2  32   0  778.64    4.54
  -2  32   0  771.63    4.64
   2 -32   0  797.50    5.85
  10 -18   2  266.74    2.75
  10 -18  -2  267.05    2.78
 -10  18   2  268.23    2.37
 -10 -18   2  276.73    2.86
 -10  18   2  268.15    2.97
  10 -18  -2  274.54    3.19
 -10 -18  -2  268.57    2.65
  10  18   2  266.16    2.60
  10 -18   2  275.89    2.70
  10 -18   2  268.91    2.55
 -10 -18   2  266.75    2.79
  10  18   2  261.50    3.52
  10 -18   2  283.81    3.28
  10  18   2  283.66    2.91
  10  18   2  260.93    3.13
 -10 -18   2  273.23    2.58
  10 -18   2  261.59    2.68
  -3 -19   5  609.12    3.88
   3 -19   5  638.31    4.51
  -3  19   5  604.00    4.71
  -3  19   5  603.38    4.07
   3  19   5  618.76    3.91
   3  19   5  635.76    4.54
   3 -19   5  621.65    3.63
   3  19   5  614.02    3.93
  -3  19   5  612.81    3.91
   3 -19   5  624.93    4.27
  -3  19   5  610.50    4.08
  -3  19   5  603.24    4.18
  -3 -19   5  645.63    3.95
   3  19  -5  601.35    4.35
   3 -19   5  643.00    4.08
   3  19   5  619.24    5.12
   3  19   5  598.48    4.05
   3  19   5  624.35    4.02
  -3 -19   5  587.17    3.78
  -3  19   5  593.96    4.45
  -4  -6   6  396.04    2.77
   4  -6   6  394.07    3.18
   4  -6   6  399.80    2.85
   4   6   6  393.40    3.22
   4   6   6  389.27    3.27
   4   6   6  384.66    3.07
   4  -6   6  399.54    3.15
  -4   6   6  376.84    2.78
  -4   6   6  378.88    2.77
   4  -6   6  396.26    3.25
  -4  -6   6  383.94    3.07
  -4  -6   6  391.81    3.13
  -4   6   6  379.37    3.01
   4  -6   6  362.65    3.43
  -4  -6   6  386.84    3.10
  -9 -23   1   70.17    1.49
   9 -23   1   66.43    1.46
   9  23   1   68.28    1.34
  -9  23   1   67.70    1.16
   9  23   1   65.42    1.61
  -9  23   1   67.79    1.44
   9 -23   1   66.73    1.77
  -9 -23  -1   68.73    1.38
   9  23  -1   65.03    1.38
   9  23   1   66.66    1.72
  -9 -23  -1   69.17    1.37
   9 -23  -1   69.17    1.45
   9  23  -1   65.17    1.57
   9  23  -1   68.88    1.38
   9  23   1   66.83    1.42
   9 -23   1   64.99    1.22
   9 -23  -1   71.69    1.76
  -9 -23   1   65.03    1.39
  -7 -27  -1  607.77    4.28
  -7  27   1  577.60    3.96
   7  27   1  581.80    4.95
  -7  27   1  580.86    3.83
   7  27   1  575.83    4.70
   7 -27   1  586.92    4.26
   7  27   1  570.50    3.61
   7  27   1  604.54    4.20
   7 -27  -1  600.44    5.10
  -7 -27   1  596.90    4.49
  -7 -27   1  578.00    4.11
  -7  27   1  573.76    4.48
   7  27  -1  572.54    4.50
   7 -27   1  571.78    3.75
   7  27  -1  581.03    4.07
   7 -27  -1  583.06    4.20
  12  -8   2  159.10    2.24
  12   8   2  154.15    2.03
  12  -8   2  160.57    2.29
 -12  -8   2  160.99    2.06
 -12  -8   2  156.94    2.09
 -12  -8   2  163.43    2.36
  12  -8   2  155.99    1.92
  12  -8   2  152.85    1.93
  12   8  -2  145.83    2.13
  12  -8  -2  147.74    2.32
  12   8   2  155.86    2.13
  12   8   2  162.93    2.24
 -12   8   2  157.29    2.42
 -12  -8   2  155.57    2.10
  -8 -16   4  503.59    3.82
  -8  16   4  495.54    3.57
  -8 -16   4  498.90    3.74
  -8 -16   4  436.26    3.68
   8 -16   4  567.09    4.22
  -8  16   4  493.51    3.95
   8  16   4  529.91    4.04
   8 -16   4  489.37    3.84
   8  16  -4  497.53    3.97
   8  16   4  500.70    3.62
   8 -16   4  478.88    3.41
   8  16   4  486.92    4.82
   8 -16   4  504.63    3.66
  -8  16   4  504.41    3.42
   8  16   4  505.85    4.64
   8 -16   4  497.80    3.49
   8 -16  -4  497.00    3.67
   7 -23   3   28.41    1.00
  -7  23   3   28.93    0.94
  -7  23   3   27.36    0.85
   7 -23   3   34.70    1.12
   7 -23   3   30.10    1.07
   7 -23  -3   29.46    1.12
   7  23   3   29.91    1.20
  -7 -23   3   30.59    1.03
  -7 -23  -3   29.14    0.91
   7  23   3   30.94    0.86
   7  23   3   30.97    1.29
   7 -23   3   29.38    0.82
  -7 -23   3   31.99    0.95
  -7 -23   3   29.32    0.98
   7 -23   3   30.13    1.16
   7 -23   3   30.71    0.89
   7  23   3   30.61    0.97
  -7  23   3   27.94    1.01
 -11   9   3  242.60    2.30
 -11  -9   3  245.58    2.61
 -11  -9   3  242.51    2.67
  11   9  -3  241.80    2.69
  11   9   3  244.26    2.61
 -11  -9   3  250.63    2.63
  11   9   3  242.86    2.60
  11  -9   3  250.29    2.55
  11  -9  -3  240.76    2.81
 -11  -9   3  249.24    2.69
 -11  -9   3  250.44    2.44
  11  -9   3  243.55    2.29
  11  -9   3  252.28    2.70
  11   9   3  238.69    2.81
  11  -9   3  250.05    2.77
  11  -9   3  240.12    2.28
   0  12   6    2.95    0.50
   0 -12   6    1.01    0.38
   0  12   6    0.30    0.39
   0  12   6   -0.07    0.49
   0 -12   6    0.60    0.39
   0  12   6    0.55    0.47
   0  12   6   -0.13    0.44
   0 -12   6    0.50    0.39
   0 -12   6    2.51    0.45
   0  12  -6    0.42    0.39
   0 -12   6    0.15    0.31
  -7 -11   5  142.31    1.98
   7  11   5  152.85    1.94
   7 -11   5  139.11    2.00
  -7 -11   5  141.03    1.70
   7  11   5  151.43    2.40
   7 -11   5  148.35    1.73
  -7  11   5  147.12    1.88
   7  11  -5  159.85    2.14
  -7 -11   5  153.27    2.06
  -7  11   5  147.52    1.93
   7  11   5  149.23    2.25
   7 -11   5  146.16    1.90
   7 -11   5  144.88    1.77
  -7  11   5  143.92    1.95
   7  11   5  152.48    2.04
   7  11   5  142.99    1.86
   7 -11   5  150.85    1.94
   7 -11   5  155.89    2.04
  -7  11   5  143.98    1.96
  11 -17   1  318.23    3.09
  11  17   1  314.91    3.90
  11 -17   1  309.23    2.91
 -11 -17   1  321.49    3.09
  11 -17  -1  313.40    3.07
 -11 -17  -1  320.37    2.95
  11 -17   1  315.10    2.70
  11 -17  -1  312.05    2.48
  11 -17  -1  313.45    3.53
  11 -17   1  322.88    3.54
  11  17  -1  303.13    3.47
 -11  17  -1  314.56    3.09
 -11 -17   1  318.03    3.06
  11  17  -1  330.82    2.90
 -11 -17  -1  319.30    2.86
  11  17   1  304.06    3.13
  11  17   1  325.92    3.07
  11  17   1  324.81    3.09
 -11  17   1  324.30    3.29
  10  -6   4  254.59    2.58
 -10   6   4  254.57    2.82
  10  -6  -4  246.75    2.73
  10   6   4  255.10    2.69
  10   6   4  253.16    2.87
  10   6  -4  249.91    2.60
  10   6   4  247.22    2.67
  10   6   4  254.08    2.47
  10  -6   4  244.61    2.70
 -10  -6   4  247.81    2.66
  10  -6   4  265.31    2.55
 -10   6   4  255.10    2.51
 -10  -6   4  250.53    2.53
  10  -6   4  260.87    2.58
  10   6   4  240.49    2.52
 -10  -6   4  258.32    2.72
 -10   6   4  253.99    2.44
 -10  -6   4  249.83    2.50
 -10  -6   4  259.35    2.55
   8 -26   0   26.05    0.98
   8  26   0   26.70    0.87
   8  26   0   26.19    1.10
   8  26   0   25.29    0.92
  -8  26   0   27.81    0.85
  -8 -26   0   26.37    0.97
   8 -26   0   27.65    1.25
  -8  24   2 1162.94    5.74
   8  24   2 1138.82    7.42
  -8  24   2 1212.45    6.46
   8  24   2 1188.49    7.63
   8  24   2 1248.51    6.55
   8  24  -2 1220.28    6.55
   8 -24   2 1207.34    7.53
   8 -24   2 1203.43    6.23
   8  24  -2 1212.93    6.67
  -8  24   2 1164.75    6.84
  -8 -24   2 1177.58    6.40
  -8 -24   2 1198.73    5.98
  -8 -24   2 1215.20    6.72
  -1  29  -3  187.38    2.24
   1  29   3  176.44    2.26
   1  29   3  177.12    2.10
  -1  29   3  181.71    2.10
   1 -29   3  179.55    2.28
   1 -29   3  176.22    2.48
  -1  29   3  178.69    2.24
  -1 -29   3  181.74    2.25
  -1  29   3  172.67    2.56
  -1  29   3  176.09    2.10
   1  29   3  179.68    1.97
  -1 -29   3  180.85    2.45
   1 -29   3  173.07    2.04
  -1  29   3  181.77    2.61
   1  29   3  174.02    2.50
   1  29   3  179.63    2.27
   1  29  -3  181.42    2.23
  13  -1  -1  465.43    3.79
 -13  -1  -1  463.73    3.62
  13   1  -1  465.36    3.85
  13   1   1  441.47    3.15
  13  -1   1  473.08    4.08
 -13  -1   1  452.26    3.65
 -13   1   1  436.77    4.15
  13  -1  -1  464.83    3.71
  13  -1   1  449.46    3.23
 -13   1   1  458.98    3.68
  13   1   1  474.10    4.06
  13  -1   1  454.41    3.38
  13   1   1  464.32    3.42
   5  17   5  295.38    3.27
  -5 -17   5  293.57    2.75
  -5 -17   5  308.59    2.94
  -5  17   5  284.11    3.10
   5  17   5  297.35    3.55
  -5  17   5  311.94    2.89
   5 -17   5  292.99    2.74
  -5  17   5  282.64    2.66
  -5 -17   5  291.92    2.56
   5  17   5  296.53    2.80
   5 -17   5  301.68    2.63
   5 -17   5  293.38    2.38
  -5  17   5  306.56    2.76
   5  17   5  299.20    2.67
   5 -17   5  301.07    2.74
   5  17   5  303.19    3.19
   5  17  -5  302.38    2.98
   5  17   5  303.99    2.73
   4  24   4  215.59    2.59
   4  24   4  243.30    2.50
   4  24  -4  202.41    2.45
  -4  24   4  240.03    2.52
  -4 -24   4  234.78    2.58
   4 -24   4  248.44    2.13
   4 -24   4  235.84    2.35
   4 -24   4  262.68    2.70
  -4 -24   4  238.91    2.60
   4  24   4  237.49    2.26
  -4 -24   4  235.14    2.37
   4 -24   4  204.56    2.47
   4  24   4  234.94    2.88
   4 -24   4  234.19    2.61
   4 -24   4  238.86    2.72
  -4  24   4  233.01    2.74
  -4  24   4  179.06    2.48
  -4  24   4  230.73    2.47
   0 -26   4    0.26    0.49
   0 -26   4    0.64    0.42
   0  26   4   -0.06    0.43
   0  26  -4    1.41    0.46
   0  26   4    0.08    0.44
   0  26   4    0.03    0.58
   0  26   4   -0.48    0.50
   0 -26   4   -0.01    0.42
   4   8  -6  292.86    2.71
   4  -8   6  289.08    2.69
   4   8   6  285.07    2.76
  -4  -8   6  282.27    2.65
  -4  -8   6  299.45    2.75
   4   8   6  294.83    2.70
   4  -8   6  276.41    2.29
   4   8   6  299.60    3.21
  -4  -8   6  288.95    2.68
  -4   8   6  291.70    2.62
  -4   8   6  291.96    2.74
  -4   8   6  286.63    2.45
   4   8   6  293.08    2.96
   4  -8   6  291.29    2.68
   4  -8   6  294.65    2.85
   4  -8   6  292.47    2.84
 -13  -3   1  230.67    2.59
  13   3   1  228.70    2.36
  13  -3   1  237.69    2.83
  13  -3   1  227.05    2.31
 -13  -3  -1  234.85    2.47
 -13   3  -1  235.85    2.99
  13  -3  -1  228.66    2.57
  13  -3  -1  236.62    2.59
  13  -3   1  221.59    2.27
  13   3  -1  228.55    2.67
 -13   3   1  235.62    2.62
 -13   3   1  226.72    2.93
  13  -3   1  227.89    2.72
  13   3   1  236.23    2.78
  -1 -21   5  619.05    3.93
  -1  21   5  636.95    4.50
   1  21  -5  650.66    4.56
   1  21   5  635.99    3.96
  -1  21   5  622.34    3.90
   1  21   5  647.26    5.14
  -1  21   5  640.98    4.97
   1 -21   5  590.30    4.36
  -1  21   5  620.84    3.86
  -1 -21   5  605.14    3.98
   1 -21   5  635.33    4.38
   1 -21   5  627.46    4.31
  -1 -21   5  614.88    3.88
  -1  21   5  633.40    4.86
   1  21   5  610.87    4.64
   2 -12   6  722.41    4.40
  -2 -12   6  686.59    4.30
   2  12   6  664.39    4.29
  -2 -12   6  728.79    4.09
   2 -12   6  688.42    4.67
  -2  12   6  691.84    4.67
   2  12   6  703.83    4.55
   2  12  -6  648.82    4.38
  -2 -12   6  688.57    4.07
  -2  12   6  687.58    4.13
   2 -12   6  709.12    4.47
   2 -12   6  696.50    4.21
   2  12   6  717.31    4.09
   2  12   6  723.48    4.39
   2  12   6  691.04    4.77
   2  12   6  713.29    4.25
  -2  12   6  710.92    4.59
  -2  12   6  647.20    4.28
  -2  12   6  704.60    4.14
   2 -12   6  700.95    4.11
  -2 -12   6  699.23    4.45
  12  14   0   12.70    0.78
  12 -14   0   11.65    0.68
  12 -14   0   11.95    0.78
 -12  14   0   11.22    0.83
  12 -14   0   11.33    0.58
 -12 -14   0   11.80    0.70
  12  14   0   10.89    0.89
 -12 -14   0   10.95    0.74
  12  14   0   11.76    0.66
   9 -19   3 1696.30    8.03
  -9  19   3 1721.89    8.50
   9  19   3 1676.03    9.28
  -9 -19   3 1736.02    7.90
   9 -19  -3 1702.57    8.67
   9 -19  -3 1722.08    7.91
   9  19   3 1729.75    7.73
   9 -19   3 1656.61    8.11
   9  19   3 1619.83    9.71
   9 -19   3 1655.87    7.53
   9 -19   3 1722.60    8.93
   9 -19   3 1735.54    7.30
  -9 -19   3 1669.78    8.10
  -9  19   3 1681.56    8.38
   9 -19   3 1688.67    7.90
   9  19   3 1739.57    8.26
  -9  19   3 1680.54    7.39
  10   8   4  106.38    1.70
 -10   8   4  102.64    1.59
  10  -8   4  104.78    1.60
  10  -8   4  102.08    1.58
  10  -8   4  105.61    1.66
 -10  -8   4  105.65    1.73
 -10   8   4  106.64    1.59
 -10  -8   4   98.13    1.60
  10   8  -4  104.72    1.72
  10  -8  -4  100.71    1.74
 -10  -8   4  103.79    1.65
  10   8   4  106.86    1.97
  10   8   4  105.54    1.58
 -10  -8   4  100.47    1.56
 -10  -8   4  106.96    1.78
  10   8   4  121.12    1.83
  10   8   4  101.82    1.69
 -10   8   4   94.12    1.52
 -10   8   4  101.33    1.80
  10   8   4  109.50    1.80
 -12 -10   2 1186.66    6.18
  12 -10  -2 1111.19    6.72
  12  10   2 1200.15    6.63
 -12  10   2 1158.40    6.99
  12 -10   2 1158.78    6.88
 -12 -10   2 1169.42    6.37
 -12 -10   2 1151.65    6.38
  12 -10   2 1140.82    6.00
  12  10  -2 1109.53    6.46
 -12 -10   2 1204.75    6.94
  12 -10   2 1126.75    5.87
  12  10   2 1167.17    6.48
  12 -10   2 1083.45    6.26
  12  10   2 1159.77    6.23
   4  30   2  349.71    3.94
   4 -30   2  344.26    3.20
   4  30   2  334.35    3.38
  -4 -30   2  326.40    2.86
   4  30  -2  341.58    3.04
   4 -30   2  337.49    3.10
  -4  30   2  329.60    2.96
   4 -30   2  320.98    2.65
  -4 -30   2  336.82    2.94
  -4  30   2  344.39    2.92
   4  30   2  335.83    3.02
  -4  30   2  325.72    3.46
   4 -30  -2  332.82    3.61
   4  30   2  338.76    3.03
   4 -30   2  339.24    3.75
  -4 -30   2  316.62    3.27
  -4 -30  -2  330.96    2.93
 -13   5   1  219.65    2.90
 -13   5  -1  226.35    2.89
 -13  -5   1  223.89    2.89
  13  -5  -1  223.68    2.56
  13  -5   1  223.14    2.73
 -13  -5  -1  222.30    2.41
 -13  -5   1  221.01    2.36
 -13  -5   1  216.82    2.55
  13  -5   1  220.37    2.63
  13  -5  -1  227.60    2.63
  13   5  -1  223.38    2.72
  13  -5   1  217.17    2.22
  13   5   1  222.10    2.40
  13  -5   1  219.24    2.33
  11 -11  -3  463.70    3.84
  11 -11   3  447.43    3.81
  11 -11   3  454.14    3.34
  11 -11   3  459.21    3.48
 -11 -11   3  459.37    3.77
  11 -11   3  472.26    3.90
 -11  11   3  459.08    3.26
  11  11   3  464.28    3.69
  11  11   3  452.93    3.74
  11  11  -3  462.15    3.85
 -11 -11   3  452.93    3.65
  11  11   3  472.27    4.18
 -11 -11   3  447.89    3.66
 -11 -11   3  464.72    3.47
  11 -11   3  449.38    3.18
 -11 -11   3  472.90    3.72
  10 -22   0  348.47    2.82
 -10 -22   0  365.23    3.26
  10  22   0  353.60    3.20
  10 -22   0  358.15    3.94
 -10  22   0  361.81    3.30
  10  22   0  351.47    3.85
 -10 -22   0  375.28    3.35
  10 -22   0  359.19    3.38
 -10  22   0  359.22    2.77
  10  22   0  360.69    3.30
  -6  28   2  138.27    1.94
   6 -28   2  136.85    1.76
  -6 -28   2  143.68    2.17
   6 -28   2  141.80    2.46
   6  28   2  136.43    2.48
   6 -28  -2  137.38    1.87
   6 -28   2  127.94    1.60
   6  28  -2  138.10    1.97
  -6 -28   2  136.57    1.81
   6  28   2  134.40    1.86
   6 -28   2  134.80    2.03
  -6  28   2  130.94    1.84
   6 -28   2  128.61    1.80
   6 -28  -2  139.74    2.42
  -6 -28   2  138.92    1.94
  -6  28   2  134.60    2.16
   6  28   2  143.12    2.02
   2 -26   4  405.07    3.62
  -2  26   4  405.29    3.98
   2  26   4  414.82    3.56
   2  26   4  416.51    4.32
   2 -26   4  413.77    3.49
   2 -26   4  405.15    3.60
   2 -26   4  437.00    3.35
  -2 -26   4  411.66    3.51
  -2  26   4  420.73    3.35
   2  26   4  405.26    3.55
  -2  26   4  407.27    3.98
   2  26   4  398.15    3.30
   2  26  -4  371.46    3.41
  -2 -26   4  413.14    3.54
  -2  26   4  404.20    3.47
   2  26   4  430.28    3.84
   2  26   4  417.69    3.14
   2 -26   4  411.24    3.54
   7 -13   5  173.41    1.96
   7 -13   5  170.59    2.28
   7 -13   5  173.45    2.10
   7  13   5  174.74    2.11
  -7 -13   5  176.27    2.23
  -7  13   5  176.23    2.27
  -7  13   5  174.04    2.10
   7  13   5  171.70    2.04
   7 -13   5  174.89    2.10
   7 -13   5  174.55    1.96
   7  13  -5  184.05    2.39
  -7  13   5  178.00    2.20
  -7 -13   5  181.00    2.25
   7  13   5  173.92    2.23
   7 -13   5  190.57    2.31
   7  13   5  167.53    2.43
   7  13   5  178.96    2.67
  -7 -13  -5  182.21    2.07
  -7  13   5  180.98    2.12
  -7 -13   5  174.49    1.97
   5 -27   3  484.29    3.32
   5 -27  -3  473.48    4.17
  -5 -27   3  496.81    4.02
   5  27   3  498.58    4.82
  -5 -27   3  474.49    3.63
   5  27   3  470.63    4.20
  -5 -27  -3  471.88    3.59
   5  27  -3  506.98    3.96
   5 -27   3  475.40    3.79
  -5  27   3  480.86    3.64
   5 -27   3  491.77    4.40
   5 -27   3  483.64    3.42
   5  27   3  489.60    3.78
   5  27   3  501.03    3.83
  -5  27   3  497.89    3.74
   5 -27   3  492.44    3.99
   5  27  -3  503.50    3.88
  -5  27   3  478.97    4.28
  -5 -27   3  491.88    3.75
  -6  22   4  404.08    3.22
  -6 -22   4  406.87    3.40
  -6  22   4  406.14    3.84
  -6  22   4  423.67    3.20
   6 -22   4  428.02    3.55
   6  22   4  428.59    4.24
   6 -22   4  416.94    3.25
   6 -22   4  418.34    3.67
  -6 -22   4  424.01    3.51
  -6  22   4  428.31    3.30
  -6 -22  -4  416.07    3.29
  -6  22   4  415.40    3.52
   6  22   4  430.91    3.64
   6 -22   4  427.32    3.08
   6  22   4  419.87    3.22
   6 -22   4  411.06    3.85
   6  22   4  427.25    3.48
   6  22  -4  389.82    3.53
  -6 -22   4  417.47    3.52
   6 -22   4  421.85    3.66
  -6  22   4  414.75    3.52
   0  14   6  780.93    4.21
   0  14  -6  755.26    4.91
   0 -14   6  825.47    4.86
   0 -14   6  775.51    4.71
   0  14   6  786.90    4.50
   0  14   6  792.11    5.31
   0  14   6  795.45    4.68
   0 -14   6  764.38    4.37
   0 -14   6  749.94    4.48
  -1 -33   1  102.34    1.61
   1  33   1   99.20    1.54
  -1  33   1  101.92    1.92
   1 -33   1  103.25    1.68
   1 -33  -1  104.77    2.03
  -1 -33  -1  105.05    1.53
  -1  33   1  101.57    1.68
  -1  33  -1  103.16    1.62
   1  33   1  104.36    1.64
  -1 -33   1  106.26    2.03
   1 -33   1  103.11    2.11
   1  33   1  108.92    2.11
   1  33  -1  103.16    1.90
  -1 -33  -1  104.92    1.92
  -4  10   6  827.27    4.75
  -4 -10   6  828.86    4.92
   4  10   6  821.68    4.81
   4 -10   6  817.91    5.10
   4  10  -6  806.66    4.89
  -4 -10   6  817.08    4.87
   4 -10   6  830.59    5.14
   4 -10   6  822.43    4.78
   4  10   6  828.64    5.00
   4  10   6  824.63    5.49
  -4  10   6  781.91    4.82
   4 -10   6  834.02    4.47
  -4  10   6  824.33    4.90
  -4  10   6  844.57    4.65
   4  10   6  858.34    5.56
  -4 -10   6  818.86    4.82
   4  10   6  806.23    4.83
   4 -10   6  849.26    4.90
  -4  32   0  264.71    3.00
   4  32   0  256.63    2.97
   4 -32   0  253.53    2.60
  -4  32   0  253.68    2.59
   4  32   0  241.63    3.14
   4 -32   0  253.25    3.35
  -4 -32   0  246.80    2.51
  -4 -32   0  254.85    2.95
   4  32   0  247.78    2.41
   6 -30   0  459.55    3.78
   6  30   0  485.78    4.17
   6  30   0  469.28    4.43
   6  30   0  483.84    3.78
  -6  30   0  465.12    3.55
   6  30   0  470.69    3.35
   6 -30   0  472.41    4.66
  -6  30   0  460.00    3.92
  -6 -30   0  468.01    3.67
  -6 -30   0  474.74    3.93
  10  20   2  213.30    3.25
 -10  20   2  213.55    2.15
 -10 -20   2  210.58    2.52
 -10 -20  -2  202.93    2.36
  10  20  -2  207.94    2.26
  10 -20  -2  207.04    2.46
 -10  20   2  195.79    2.51
  10 -20  -2  211.35    2.86
  10  20   2  208.55    2.30
  10  20   2  206.97    2.56
 -10 -20   2  208.32    2.26
 -10  20   2  210.02    2.67
  10 -20   2  205.58    2.22
 -10 -20   2  216.02    2.59
  10 -20   2  203.09    2.41
  10  20   2  205.42    2.88
  10 -20   2  200.98    2.48
  10 -20   2  210.26    3.00
   0  32   2    0.72    0.46
   0 -32  -2    0.32    0.34
   0  32  -2    1.00    0.42
   0  32   2    1.07    0.64
   0  32   2    2.29    0.53
   0 -32   2    0.46    0.48
   0  32   2    0.55    0.34
   0  32   2    1.21    0.43
   0  32   2    1.52    0.49
  13   7  -1  507.99    4.27
  13  -7   1  509.41    4.25
  13  -7  -1  521.87    4.03
  13  -7  -1  522.68    4.09
  13   7   1  500.26    3.71
 -13  -7   1  518.84    4.45
 -13  -7   1  496.89    3.95
  13  -7   1  486.51    4.05
 -13  -7  -1  507.86    3.78
 -13   7  -1  508.38    4.49
  13  -7   1  488.47    3.45
 -13   7   1  508.84    4.54
  13  -7   1  481.92    3.68
 -13  -7   1  494.65    3.75
   3 -29   3 1585.93    7.92
  -3 -29   3 1574.90    7.04
   3 -29   3 1574.34    7.79
  -3  29   3 1589.03    7.62
   3  29   3 1622.20    9.32
  -3 -29  -3 1564.35    7.28
   3 -29   3 1603.97    8.67
  -3  29   3 1398.55    7.94
   3  29   3 1588.04    7.98
  -3  29   3 1570.45    7.08
   3 -29   3 1606.48    7.23
  -3  29   3 1577.39    8.44
   3  29  -3 1617.91    7.75
  -3 -29   3 1576.32    8.14
   3  29   3 1604.74    7.77
   3  29   3 1568.95    7.36
  -3 -29   3 1552.29    7.59
  -3  29   3 1619.34    7.46
   3  29   3 1760.20    8.88
   8 -18   4  139.84    2.21
  -8  18   4  131.50    2.00
   8  18   4  144.34    2.54
  -8 -18   4  143.21    2.02
   8 -18   4  143.81    1.83
  -8  18   4  142.70    1.89
   8  18  -4  141.64    2.12
  -8 -18  -4  142.11    1.87
   8  18   4  143.12    1.90
  -8  18   4  141.71    1.78
  -8 -18   4  146.07    2.08
   8 -18  -4  144.12    1.96
   8 -18   4  140.62    1.96
  -8  18   4  138.59    2.13
   8 -18   4  149.86    1.86
   8  18   4  148.17    2.12
   8 -18   4  136.03    2.05
   8  18   4  141.91    2.69
  -8 -18   4  144.35    1.98
  10 -10   4   50.98    1.20
 -10  10   4   42.08    1.04
  10  10   4   60.31    1.36
 -10 -10   4   50.91    1.21
 -10 -10   4   50.98    1.26
 -10 -10   4   49.13    1.19
  10  10   4   48.95    1.18
  10  10   4   50.58    1.28
  10 -10   4   49.22    1.22
  10  10  -4   48.52    1.24
  10 -10  -4   49.68    1.27
  10 -10   4   50.29    1.04
 -10  10   4   49.75    1.15
  10  10   4   51.99    1.46
 -10 -10   4   48.74    1.27
 -10  10   4   51.60    1.14
  10  10   4   49.15    1.10
  10 -10   4   47.57    1.10
  10  10   4   46.05    1.21
 -10  10   4   50.20    1.36
   3  21  -5   94.75    1.72
   3  21   5   93.94    1.81
  -3  21   5   86.60    1.81
  -3 -21   5   90.32    1.48
  -3 -21   5   86.76    1.39
   3  21   5   92.36    1.50
  -3  21   5   95.80    1.58
   3 -21   5   95.40    1.66
  -3  21   5   88.24    1.74
   3  21   5   91.43    2.02
  -3 -21   5   90.54    1.66
  -3 -21   5   96.07    1.51
   3  21   5   91.81    1.49
   3  21   5   92.83    1.48
   3 -21   5   95.17    1.72
   3 -21   5   97.96    1.58
  -3  21   5   92.95    1.52
  -3  21   5   89.62    1.63
  11  19   1  597.40    4.32
  11 -19   1  559.75    4.00
 -11  19   1  568.79    4.47
  11 -19   1  551.22    4.30
  11 -19   1  565.32    4.93
  11 -19   1  554.92    3.80
  11  19  -1  555.38    4.01
  11  19  -1  559.13    4.95
 -11 -19  -1  561.95    4.17
 -11 -19  -1  600.72    4.13
  11 -19  -1  568.94    4.94
  11 -19  -1  581.57    4.34
  11  19  -1  585.68    4.48
  11  19   1  556.91    4.50
 -11  19  -1  547.06    4.15
  11  19   1  572.95    4.31
 -11 -19   1  586.51    4.37
 -11 -19   1  570.88    4.28
  11  19   1  562.19    5.27
  11 -19  -1  553.03    3.53
  -5  31  -1  499.47    3.73
  -5 -31   1  500.04    3.72
  -5 -31   1  500.05    4.18
   5 -31   1  486.06    4.77
   5  31   1  493.65    4.26
   5 -31  -1  503.47    3.75
   5  31  -1  515.64    3.70
   5  31   1  516.19    3.65
   5 -31   1  492.89    3.89
   5  31   1  471.47    3.72
   5  31   1  512.09    4.82
   5 -31  -1  498.68    4.70
  -5 -31  -1  495.95    3.75
  -5 -31  -1  508.43    3.98
  -5  31   1  496.14    4.26
   5  31  -1  487.77    4.13
  -5  31   1  497.23    3.68
  12 -12   2   11.55    0.84
  12 -12   2   12.25    0.66
 -12 -12   2   13.02    0.84
 -12  12  -2   11.56    0.77
 -12  12   2   11.30    0.88
 -12 -12   2   11.62    0.76
  12 -12   2   11.74    0.71
  12  12   2   11.77    0.75
  12  12   2   12.09    0.73
  12 -12  -2   12.58    0.88
  12 -12  -2   11.12    0.87
  12  12   2   14.15    0.77
  12 -12   2   11.79    0.75
 -12 -12   2   11.93    0.77
 -12 -12   2   12.37    0.69
 -12 -12  -2   12.86    0.65
  12  12  -2   12.71    0.77
  12  12   2   12.00    1.00
   2  14   6   47.71    1.11
  -2  14   6   48.03    1.10
   2 -14   6   46.72    1.00
   2 -14   6   46.89    1.11
  -2 -14   6   50.88    1.22
   2  14   6   47.30    1.02
   2 -14   6   48.33    1.17
   2  14   6   48.25    1.32
   2  14  -6   50.27    1.23
  -2  14   6   49.63    1.29
   2 -14   6   47.85    1.18
  -2 -14   6   47.96    1.03
   2  14   6   47.93    1.14
  -2  14   6   47.72    1.21
   2  14   6   48.03    1.20
  -2  14   6   47.95    1.13
  -2 -14   6   47.83    1.08
  -2  14   6   47.73    1.19
  -2  14   6   45.83    1.11
   9   1   5  129.74    2.05
   9  -1   5  137.35    1.93
   9  -1   5  133.10    1.77
  -9  -1   5  131.60    1.66
  -9  -1   5  133.96    1.92
  -9   1   5  130.60    1.91
   9   1   5  139.20    1.93
   9  -1   5  134.68    1.94
   9   1   5  140.74    1.98
  -9   1   5  131.73    1.67
   9   1   5  136.37    2.05
  -9   1   5  125.14    1.76
   9  -1   5  137.50    2.08
   9   1   5  132.42    1.89
   9  -1   5  133.86    1.89
  -9   1   5  132.66    1.88
  -9  -1   5  125.13    1.76
  -9   1   5  132.21    1.92
  -9  -1   5  135.55    1.89
   9   1   5  134.26    1.82
   9  -1   5  135.54    2.02
  -9  -1   5  132.81    1.93
   6   0   6  404.05    3.30
   6   0   6  361.64    3.71
  -6   0   6  349.65    3.07
  -6   0   6  373.91    3.10
   6   0   6  387.64    3.25
   6   0   6  407.10    3.37
   6   0   6  371.01    3.05
   6  -2   6   19.05    0.83
  -6  -2   6   18.76    0.78
  -6   2   6   20.29    0.85
  -6   2   6   19.82    0.77
   6   2   6   19.44    0.78
   6   2   6   21.26    0.85
   6  -2   6   20.41    0.75
   6  -2   6   23.53    0.92
  -6   2   6   19.14    0.82
   6  -2   6   20.46    0.80
   6   2   6   21.45    0.85
   6  -2   6   22.75    1.05
  -6  -2   6   18.76    0.83
   6   2   6   15.72    0.97
   6   2   6   20.86    0.83
   2  32   2  235.92    2.42
  -2  32  -2  236.21    2.37
  -2  32   2  242.37    2.39
  -2  32   2  233.19    2.58
  -2 -32   2  235.98    2.51
   2 -32  -2  236.36    2.14
   2  32   2  240.32    3.30
  -2  32   2  202.30    2.80
   2  32   2  230.15    2.80
   2 -32   2  232.01    2.67
  -2 -32  -2  232.18    2.37
   2 -32  -2  231.81    2.93
   2  32  -2  230.77    2.27
   2  32   2  238.20    2.75
  -2 -32  -2  236.22    2.65
   2  32   2  238.59    2.56
  -2 -32   2  213.75    2.77
  -2  32  -2  228.99    2.45
  -2  32   2  226.68    2.93
  12  16   0  120.36    1.99
 -12  16   0  124.34    2.10
  12 -16   0  120.37    1.61
 -12 -16   0  124.17    1.92
 -12 -16   0  125.31    1.91
  12  16   0  118.82    2.39
  12  16   0  122.83    1.85
  11 -13   3  792.09    5.16
  11  13   3  832.14    5.10
  11 -13   3  823.54    4.50
  11  13  -3  818.59    5.41
 -11 -13   3  823.11    5.26
 -11  13   3  800.81    5.19
  11 -13   3  841.79    5.62
 -11  13   3  800.99    5.57
  11 -13   3  799.79    4.84
 -11 -13   3  813.62    5.06
  11  13   3  826.14    5.25
  11 -13  -3  818.11    5.57
 -11 -13   3  822.96    4.90
 -11  13   3  803.12    4.59
 -11 -13   3  785.08    5.09
  11 -13   3  808.93    4.84
  11  13   3  770.12    6.33
  11 -13   3  811.64    5.34
  11 -13  -3  831.90    5.28
  11  13   3  827.67    5.77
 -11 -13  -3  817.87    4.78
 -11 -13   3  756.93    4.97
   9   3   5  362.37    3.14
  -9   3   5  355.83    3.10
   9   3   5  376.07    3.47
   9   3   5  367.97    3.50
   9  -3   5  369.76    3.00
   9  -3   5  362.78    3.17
   9   3   5  370.48    3.29
   9   3   5  373.42    3.14
  -9   3   5  355.63    3.16
  -9  -3   5  373.66    3.30
   9  -3   5  367.04    3.18
   9   3   5  353.95    3.07
  -9  -3   5  368.97    3.16
  -9   3   5  377.19    3.22
  -9   3   5  371.98    3.16
   9  -3   5  343.13    3.33
   9  -3   5  379.47    3.38
  -9  -3   5  358.09    2.84
   9  -3   5  368.46    3.29
   9 -25  -1  200.52    2.48
  -9  25   1  205.16    2.62
   9 -25  -1  201.88    3.03
  -9 -25  -1  202.42    2.42
  -9  25   1  204.93    2.39
   9  25  -1  194.59    2.74
   9  25   1  204.67    3.02
   9  25   1  206.44    2.34
  -9 -25   1  211.58    2.60
  -9  25   1  202.99    2.11
   9 -25   1  201.01    2.52
   9  25   1  205.64    2.50
   9  25  -1  201.65    2.36
   9 -25   1  194.78    3.04
   9 -25   1  203.93    2.18
   9  25   1  195.61    2.82
   9  25  -1  202.15    2.42
   0  34   0    9.30    0.64
   0 -34   0   -0.41    0.61
   5  19   5  426.27    3.27
   5 -19   5  459.88    3.04
   5  19   5  433.41    3.49
   5  19   5  431.05    4.10
  -5  19   5  412.77    3.90
   5 -19   5  410.18    3.70
  -5 -19   5  417.47    3.37
  -5 -19   5  430.97    3.27
   5  19   5  447.95    3.44
   5  19   5  460.71    3.96
  -5 -19   5  445.96    3.65
   5 -19   5  420.88    3.38
  -5  19   5  430.10    3.40
   5  19   5  436.04    4.42
   5  19  -5  445.97    3.80
  -5  19   5  438.57    3.38
   5 -19   5  428.36    3.19
   5 -19   5  432.14    3.47
  -5  19   5  432.20    3.49
  13  -9  -1 1170.22    6.37
 -13  -9  -1 1193.04    6.27
 -13   9  -1 1146.73    7.05
  13   9  -1 1153.09    6.81
  13  -9   1 1127.51    5.78
  13  -9   1 1151.74    6.62
  13   9   1 1153.23    6.09
 -13  -9   1 1159.13    6.45
  13   9   1 1117.00    6.55
  13  -9   1 1209.16    7.06
  13   9   1 1104.62    5.88
  13  -9   1 1150.19    6.22
 -13  -9   1 1156.36    6.25
  13  -9  -1 1150.55    7.03
  13  -9  -1 1198.86    6.62
 -13   9   1 1167.23    7.22
   7  25   3  272.42    3.61
  -7 -25   3  277.97    2.78
  -7 -25   3  270.85    2.83
   7 -25  -3  269.18    2.62
  -7 -25  -3  268.29    2.71
   7 -25  -3  268.96    3.25
  -7 -25   3  258.93    2.91
   7  25  -3  274.55    2.96
   7 -25   3  269.78    2.83
   7  25   3  287.42    2.86
   7 -25   3  255.54    2.39
  -7  25   3  260.40    2.55
   7  25   3  273.72    3.45
   7 -25   3  276.23    2.52
   7  25   3  282.99    2.59
   7 -25   3  276.64    3.32
   7  25   3  274.68    2.91
  -7  25   3  278.65    2.90
  -6  -4   6  112.00    1.70
   6   4   6  112.98    1.77
  -6  -4   6  105.07    1.71
   6  -4   6  104.21    1.94
   6   4   6  111.80    1.75
   6   4   6  113.25    1.80
  -6  -4   6   99.55    1.65
   6  -4   6  117.25    1.65
   6  -4   6  117.16    1.78
   6   4   6  106.95    2.02
  -6   4   6  111.61    1.62
  -6   4   6  113.64    1.52
   6   4   6  112.52    1.70
  -6   4   6  119.05    1.80
   6  -4   6  110.98    1.56
  -6   4   6  104.58    1.67
  -4 -12   6  463.53    3.47
  -4  12   6  476.49    3.44
  -4  12   6  469.40    3.73
   4 -12   6  474.49    3.46
  -4  12   6  477.18    3.63
   4  12   6  473.03    3.54
  -4 -12   6  487.84    3.16
   4  12   6  412.52    3.86
  -4 -12   6  487.39    3.71
   4 -12   6  453.81    3.67
   4 -12   6  416.75    3.36
  -4  12   6  467.16    3.44
   4 -12   6  460.20    3.76
   4  12   6  464.67    3.48
   4  12   6  474.63    4.14
  -4 -12   6  473.22    3.65
   4  12   6  487.28    3.70
   4  12  -6  464.19    3.68
   4 -12   6  467.59    3.32
  -4  12   6  440.14    3.50
   9   5   5  121.46    1.75
  -9  -5   5  124.51    1.84
   9  -5   5  118.56    1.81
   9  -5   5  116.41    1.83
  -9   5   5  121.45    1.82
   9  -5   5  128.03    1.77
   9   5   5  120.81    1.79
   9  -5   5  118.81    1.80
  -9   5   5  116.40    1.80
   9   5   5  117.51    1.74
  -9   5   5  121.69    1.77
  -9  -5   5  120.21    1.64
   9   5   5  118.34    2.00
  -9  -5   5  126.48    1.92
   9  -5   5  122.64    1.85
   9   5   5  129.77    2.00
   9  -5   5  119.37    1.89
   9   5   5  119.84    1.90
   3  33   1  915.91    5.37
  -3  33   1  921.81    6.12
   3  33   1  958.17    6.67
  -3 -33  -1  930.24    5.24
   3 -33   1  964.64    5.66
  -3 -33   1  905.95    6.04
  -3 -33   1  927.10    5.11
  -3  33  -1  933.72    5.37
  -3 -33  -1  927.66    5.86
   3 -33  -1  917.79    6.44
   3 -33   1  917.26    6.61
  -3  33   1  932.20    5.44
   3  33   1  943.24    5.37
   7  15   5  446.33    3.67
   7 -15   5  433.87    3.40
   7  15   5  448.64    3.96
  -7  15   5  451.32    3.44
   7  15   5  441.13    3.37
  -7  15   5  431.30    3.76
  -7 -15   5  451.47    3.66
  -7 -15   5  435.02    3.62
  -7 -15   5  449.94    3.37
   7  15  -5  450.34    3.79
   7 -15  -5  441.53    3.40
   7 -15   5  448.08    3.48
   7 -15   5  447.88    3.39
   7  15   5  452.77    3.50
   7 -15   5  458.85    3.29
  -7  15   5  450.23    3.48
  -7  15   5  458.30    3.68
   7  15   5  449.11    4.37
  -7 -29  -1  119.16    1.89
   7  29  -1  117.98    1.79
   7 -29  -1  116.72    2.33
  -7 -29   1  117.57    2.01
  -7  29  -1  120.74    1.76
  -7 -29   1  115.44    1.81
  -7  29   1  111.54    1.96
   7 -29   1  120.32    1.97
   7  29   1  123.94    2.19
  -7  29   1  116.88    1.74
   7  29   1  116.08    2.25
   7  29   1  116.68    1.86
   7 -29  -1  116.51    1.82
  -7  29   1  114.25    1.69
   9 -21   3  775.61    4.95
   9 -21   3  728.34    5.48
  -9 -21   3  702.98    4.66
  -9 -21   3  627.18    4.64
   9  21  -3  711.61    5.05
   9 -21  -3  704.06    5.34
   9 -21   3  720.94    4.41
   9  21   3  661.05    5.92
  -9  21   3  684.07    5.01
   9 -21  -3  704.61    4.65
  -9  21   3  718.16    4.36
  -9 -21  -3  708.19    4.66
   9 -21   3  703.68    4.13
   9 -21   3  718.16    4.80
   9  21   3  702.82    4.90
   9 -21   3  697.13    4.78
   9  21   3  716.31    5.78
   9  21   3  715.66    4.48
  -9  21   3  715.53    4.95
   1  23  -5   99.72    1.77
  -1 -23   5  101.87    1.59
  -1  23   5   93.91    1.70
   1  23   5   88.51    1.76
  -1  23  -5   88.26    1.72
  -1 -23   5   91.50    1.47
  -1  23   5   94.22    1.43
   1 -23   5   88.68    1.64
  -1  23   5   92.17    1.87
   1 -23   5  100.22    1.70
   1  23   5   92.73    1.45
  -1  23   5   94.91    1.96
   1  23   5   94.15    2.01
 -10  12   4  121.26    1.74
  10  12   4  121.41    1.95
 -10  12   4  104.74    1.66
  10  12   4  123.73    2.23
 -10 -12   4  120.14    1.82
 -10  12   4  121.12    2.00
  10 -12   4  123.23    1.68
 -10 -12   4  121.35    1.95
 -10  12   4  118.87    1.67
  10 -12   4  119.39    1.77
  10  12  -4  117.39    1.91
  10  12   4  122.88    1.78
  10 -12   4  133.06    2.07
  10  12   4  123.02    1.68
  10  12   4  139.45    2.02
  10 -12   4  123.06    1.72
  10 -12  -4  119.99    1.96
  10  12   4  117.09    1.86
 -10 -12   4  118.64    1.81
 -10 -12   4  122.89    1.92
  10 -12   4  122.70    1.97
   8 -26   2  106.81    1.87
   8  26  -2  105.61    1.88
  -8  26   2  102.47    1.75
   8  26  -2  104.07    1.80
  -8 -26  -2  104.54    1.74
  -8  26   2  100.01    1.53
   8 -26  -2  101.40    2.12
   8  26   2  105.39    1.80
  -8 -26   2  102.87    1.57
   8 -26  -2  101.57    1.72
   8 -26   2  104.87    1.69
  -8 -26   2  102.87    1.76
   8  26   2  104.59    2.19
   8 -26   2  103.77    2.16
  -8  26   2  102.13    1.90
  -8 -26   2  107.41    1.90
   0  16   6    0.34    0.48
   0 -16   6    0.35    0.44
   0  16   6    0.13    0.44
   0 -16   6    0.48    0.49
   0  16  -6    0.35    0.48
   0  16   6    0.10    0.42
   0  16   6    0.97    0.44
   0  16   6    0.53    0.54
   0 -16   6    0.22    0.45
   2  34   0 2702.95   10.62
   2  34   0 2736.17   12.28
  -2 -34   0 2703.77   10.38
   2 -34   0 2716.10   10.70
  -2 -34   0 2704.99   12.00
   2 -34   0 2684.64   12.56
   8  28   0   30.37    0.95
   8 -28   0   28.81    1.34
   8 -28   0   29.66    1.05
  -8  28   0   30.01    0.93
   8  28   0   29.20    1.18
   8  28   0   26.80    1.01
  -8 -28   0   28.18    1.03
  -8  28   0   29.91    1.04
   6   6   6   48.19    1.25
  -6  -6   6   45.30    1.14
   6  -6   6   47.10    1.30
   6   6   6   46.94    1.17
   6   6   6   45.09    1.14
  -6   6   6   44.88    1.14
  -6  -6   6   43.09    1.13
  -6   6   6   46.50    1.07
   6   6   6   45.83    1.15
  -6   6   6   47.24    1.03
   6  -6   6   49.27    1.07
   6  -6   6   47.23    1.18
   6  -6   6   45.11    1.15
  -6   6   6   48.74    1.20
   6   6   6   42.45    1.37
  -6  -6   6   47.28    1.18
   6  -6   6   46.80    1.02
   4  26   4  453.84    3.76
  -4  26   4  440.86    3.60
  -4 -26   4  443.54    3.37
   4  26   4  445.39    4.13
  -4  26   4  427.04    3.90
  -4  26   4  446.78    3.59
  -4 -26   4  437.03    3.64
   4 -26   4  435.20    3.91
   4  26   4  444.57    3.23
  -4 -26   4  439.05    3.71
   4 -26   4  412.70    3.67
   4  26   4  442.37    3.51
  -4 -26  -4  462.68    3.59
   4 -26   4  453.45    3.45
   9  -7   5  102.23    1.66
   9  -7   5  102.80    1.69
   9  -7   5   94.50    1.67
   9   7   5  103.43    1.76
  -9   7   5  101.60    1.66
  -9  -7   5  102.45    1.71
   9   7   5  103.78    1.92
  -9  -7   5  108.92    1.79
  -9   7   5  100.07    1.63
   9   7   5   99.04    1.81
   9   7   5  102.62    1.58
  -9   7   5   96.81    1.63
   9  -7   5   98.61    1.45
   9  -7   5  101.87    1.70
   9  -7   5  100.47    1.79
   9   7   5  100.68    1.63
  -9  -7   5  100.70    1.54
   0  28   4  169.61    2.55
   0  28  -4  173.72    2.31
   0  28   4  171.00    2.28
   0 -28   4  170.29    2.29
   0  28   4  163.95    2.09
   0  28   4  170.61    2.73
   0 -28   4  165.11    2.31
   0 -28   4  167.26    2.08
 -12 -14   2  510.47    3.79
  12 -14   2  505.90    4.47
  12  14   2  521.32    4.09
 -12  14   2  507.60    4.40
  12 -14   2  484.63    3.62
  12 -14  -2  498.34    4.47
 -12 -14   2  513.85    4.21
 -12 -14  -2  510.82    3.78
  12 -14  -2  507.23    4.15
  12  14  -2  508.36    4.32
  12  14   2  501.54    3.96
  12 -14   2  497.44    4.07
  12  14   2  495.80    4.17
  12 -14   2  495.96    3.88
 -12 -14   2  511.35    4.05
 -12 -14   2  507.49    4.07
  12  14   2  505.95    5.03
  -1  31   3    6.15    0.76
  -1 -31   3    5.12    0.63
   1  31  -3    6.20    0.59
  -1  31  -3    5.19    0.54
  -1 -31  -3    5.52    0.53
   1  31  -3    5.13    0.51
  -1  31   3    4.73    0.57
   1  31   3    4.47    0.55
   1 -31   3    5.87    0.56
  -1  31   3    6.64    0.67
   1  31   3    4.39    0.61
   1  31   3    5.36    0.49
   1  31   3    5.57    0.63
   1 -31   3    7.00    0.77
  -1 -31   3    5.97    0.71
  -1  31   3    4.81    0.53
   1  31   3    4.97    0.58
  -1  31   3    6.78    0.69
   1 -31   3    5.28    0.64
  10 -24   0   64.50    1.51
  10 -24   0   65.81    1.81
  10  24   0   65.98    1.44
 -10  24   0   66.49    1.40
 -10  24   0   66.01    1.21
  10  24   0   64.79    1.74
  10  24   0   64.22    1.40
 -10 -24   0   66.59    1.44
 -10 -24   0   66.57    1.45
  10 -24   0   63.79    1.24
  13 -11  -1  790.44    5.70
 -13 -11  -1  808.56    4.90
 -13  11  -1  813.73    5.65
  13 -11  -1  775.53    5.23
  13  11  -1  823.57    5.60
  13 -11   1  798.39    5.38
  13  11   1  804.31    4.91
 -13 -11   1  796.86    5.09
  13 -11   1  811.25    5.84
  13 -11   1  804.72    5.08
  13  11   1  777.14    5.33
  13  11   1  773.10    4.84
  13 -11   1  785.00    4.62
 -13  11   1  816.33    5.86
 -13 -11  -1  810.22    5.01
 -13 -11   1  781.68    5.15
  -2  16   6 1590.01    7.23
   2  16   6 1537.78    7.26
   2 -16   6 1651.47    7.41
  -2  16   6 1590.14    7.91
   2 -16   6 1543.65    7.37
  -2 -16   6 1552.24    6.84
  -2 -16   6 1527.65    7.51
  -2 -16   6 1652.42    7.22
   2  16   6 1577.37    8.36
   2  16   6 1555.71    6.87
   2 -16   6 1659.75    8.50
  -2  16   6 1529.12    7.18
   2 -16   6 1644.52    7.89
  -2  16   6 1521.46    7.41
   2  16  -6 1505.41    7.67
  -2  16   6 1516.43    7.94
   2  16   6 1548.84    7.46
  -2  16   6 1556.55    7.00
   2 -16   6 1553.97    6.77
   2  16   6 1561.76    7.28
   8 -20   4  105.88    1.60
  -8  20   4  108.30    1.85
   8 -20   4  100.41    1.80
  -8  20   4  105.57    1.53
   8 -20  -4  100.83    1.65
   8  20  -4  101.17    1.86
   8  20   4  108.63    1.89
  -8 -20  -4  106.46    1.66
   8  20   4  106.36    2.27
  -8  20   4  102.93    1.66
   8 -20   4  103.40    1.61
  -8 -20   4  104.45    1.74
   8  20   4  105.43    1.65
   8 -20   4  116.03    2.00
   8 -20   4  100.14    1.73
   8 -20   4  102.53    1.84
  -8 -20   4  103.56    1.74
  -8  20   4  107.16    2.00
  -8 -20   4  108.17    1.81
   8  20   4  109.08    2.33
 -11 -15   3  470.29    3.59
 -11 -15  -3  479.30    3.61
  11 -15  -3  474.30    3.90
 -11 -15   3  466.01    3.94
 -11  15   3  472.79    3.38
  11  15   3  476.95    3.73
 -11 -15   3  487.45    3.79
  11 -15   3  464.99    3.92
  11 -15   3  471.05    3.59
  11 -15   3  458.06    3.18
  11 -15   3  485.20    4.27
  11  15   3  397.70    4.65
  11 -15   3  469.57    3.65
 -11  15   3  491.62    4.25
  11 -15   3  446.19    3.62
 -11  15   3  461.69    3.90
 -11 -15   3  401.17    3.60
  11  15   3  468.34    3.92
  11  15   3  464.25    4.37
  10 -22   2 1235.33    6.67
 -10 -22   2 1229.56    6.22
  10 -22   2 1267.40    6.83
  10  22  -2 1256.17    6.97
 -10 -22  -2 1237.82    6.57
  10  22  -2 1251.07    6.38
  10  22   2 1223.31    8.26
 -10 -22   2 1240.31    6.96
  10 -22   2 1275.45    7.91
 -10 -22   2 1265.16    6.87
  10 -22   2 1216.09    6.22
  10  22   2 1224.78    6.28
 -10  22   2 1203.30    6.87
  10  22   2 1214.76    7.62
  10  22   2 1284.52    7.01
  -6  24   4  134.34    1.89
  -6 -24   4  143.18    2.06
   6  24  -4  144.89    2.18
  -6  24   4  142.10    2.08
  -6 -24   4  136.86    2.03
   6 -24   4  144.12    2.21
   6 -24   4  141.02    2.11
   6  24   4  144.80    2.47
   6  24   4  146.44    2.15
   6  24   4  143.50    2.03
   6  24   4  141.78    2.65
   6 -24   4  150.54    1.80
  -6  24   4  139.58    2.11
  -6 -24  -4  149.63    1.98
  -6 -24   4  139.09    1.98
   6  24   4  144.96    1.85
  -6  24   4  145.18    1.86
   6 -24   4  143.60    2.16
  -6  24   4  138.01    2.31
   6 -24   4  147.36    2.12
   6 -24   4  142.01    1.88
  -6  24   4  141.60    1.94
  -6  -8   6   87.18    1.61
   6   8   6  106.36    1.88
   6   8   6  109.24    1.73
  -6  -8   6  108.05    1.74
   6   8   6  103.12    1.95
   6  -8   6  105.91    1.46
  -6   8   6   99.77    1.64
  -6  -8   6  106.94    1.70
   6   8   6  107.21    1.72
   6  -8   6  108.37    1.71
   6  -8   6  101.46    1.74
  -6   8   6  104.15    1.55
   6  -8   6   96.55    1.79
  -6   8   6  108.84    1.73
   6  -8   6  112.27    1.56
   4 -14   6 1636.43    7.39
  -4  14   6 1596.54    7.45
   4  14  -6 1650.19    8.01
  -4 -14   6 1684.39    7.79
   4 -14   6 1576.53    8.08
   4 -14   6 1749.05    8.07
   4  14   6 1700.63    8.73
  -4  14   6 1467.17    7.54
  -4  14   6 1642.18    7.47
  -4 -14   6 1683.62    7.90
   4  14   6 1682.88    7.63
  -4  14   6 1675.45    7.80
   4 -14   6 1649.76    7.43
   4  14   6 1618.60    7.66
   4  14   6 1658.98    8.76
  -4  14   6 1636.77    8.13
  -4 -14   6 1721.80    7.11
  -4 -14   6 1638.34    7.45
   4  14   6 1696.70    7.85
  -2  28   4  184.92    2.75
  -2  28  -4  204.32    2.56
   2  28   4  192.21    2.48
   2 -28   4  185.39    2.48
   2  28   4  198.83    3.05
  -2  28   4  195.95    2.43
   2 -28   4  197.05    2.48
   2  28   4  196.85    2.15
  -2 -28   4  189.00    2.42
  -2 -28   4  189.70    2.45
  -2  28   4  188.72    2.28
   2  28   4  197.84    2.31
   2  28   4  190.98    2.47
   2  28   4  201.28    2.69
  -2  28   4  193.05    2.82
   2  28  -4  196.26    2.50
   2 -28   4  175.20    2.16
  11  21  -1  312.13    2.96
  11 -21   1  308.09    3.74
 -11 -21   1  305.30    3.12
  11 -21   1  302.29    2.76
 -11  21   1  309.31    3.28
 -11 -21   1  307.11    3.17
  11  21   1  300.50    3.31
  11  21   1  297.10    3.04
  11 -21  -1  312.21    2.63
  11 -21  -1  306.29    3.64
 -11 -21  -1  299.57    3.01
 -11 -21  -1  310.76    2.97
  11 -21  -1  307.12    3.17
  11  21  -1  323.48    3.29
  11  21  -1  298.37    3.61
  11  21   1  308.34    3.08
  11  21   1  297.88    3.90
 -14   0   0    0.10    0.66
 -14   0   0    0.17    0.50
  14   0   0    0.81    0.49
  14   0   0    0.63    0.50
  12  18   0   65.49    1.41
 -12  18   0   60.80    1.48
 -12 -18   0   61.45    1.40
  12 -18   0   57.80    1.19
  12  18   0   61.14    1.82
  12  18   0   60.62    1.46
 -12 -18   0   63.30    1.42
  14  -2   0   27.80    1.07
  14   2   0   26.09    1.02
 -14   2   0   26.64    1.23
 -14  -2   0   27.99    1.22
  14  -2   0   26.28    0.97
 -14  -2   0   28.38    1.00
  14   2   0   27.72    0.96
   3  23  -5  788.14    5.37
   3  23   5  727.15    5.22
   3 -23   5  794.47    5.14
  -3 -23   5  794.32    4.82
   3  23   5  783.13    4.61
   3 -23   5  750.70    5.33
  -3  23   5  798.60    4.73
  -3 -23   5  772.66    4.67
   3 -23   5  850.97    5.34
   3  23   5  801.54    6.15
  -3  23   5  760.54    5.48
  -3 -23   5  794.78    5.17
   3  23   5  801.85    4.75
  -3 -23   5  812.74    4.58
   3 -23   5  799.64    4.83
   3  23   5  799.74    4.72
  -3  23   5  790.44    4.50
  -3  23   5  767.22    4.99
  -3  23   5  737.85    5.60
   9   9   5   40.47    1.27
  -9   9   5   43.43    1.13
  -9  -9   5   42.39    1.16
   9   9   5   43.72    1.10
   9   9   5   44.57    1.37
   9   9   5   43.18    1.14
   9  -9   5   45.34    1.13
  -9   9   5   42.41    1.17
   9  -9   5   47.31    1.28
  -9   9   5   42.64    1.12
  -9  -9   5   45.72    1.24
   9   9   5   43.21    1.23
  -9  -9   5   47.32    1.27
   9  -9   5   41.20    1.18
  -9  -9   5   41.49    1.02
   9  -9   5   45.02    1.14
   9   9  -5   41.76    1.15
  -4 -32   2  143.22    1.94
  -4 -32  -2  145.52    1.98
   4 -32   2  146.43    2.17
   4  32   2  144.11    2.03
   4  32  -2  151.13    2.25
   4 -32  -2  144.07    2.44
   4  32   2  145.85    2.65
  -4  32  -2  150.56    1.93
   4  32  -2  146.35    2.05
   4 -32   2  142.41    2.52
  -4 -32   2  154.89    2.35
  -4  32   2  143.08    1.98
   4  32   2  148.23    2.05
   4  32   2  148.05    2.29
  -4  32   2  140.54    2.37
  -4 -32   2  144.70    1.90
  -4  32   2  152.09    1.95
   6 -30   2  121.37    2.37
   6  30   2  117.63    1.82
   6 -30  -2  123.11    2.32
  -6  30   2  116.66    1.77
   6  30  -2  120.16    2.03
  -6  30   2  124.99    1.84
   6  30  -2  121.73    1.91
   6 -30  -2  122.02    1.78
   6 -30   2  121.73    2.00
  -6 -30   2  118.46    1.72
  -6  30   2  129.06    2.27
  -6 -30   2  120.26    1.84
  -6 -30   2  123.57    2.08
   6  30   2  122.25    2.44
   6 -30   2  117.07    1.56
   6  30   2  118.38    1.92
   5 -29   3  400.37    3.51
   5  29   3  409.23    3.56
  -5  29   3  398.96    4.04
  -5  29   3  394.01    3.37
  -5 -29   3  401.07    3.71
   5  29  -3  398.58    3.59
  -5 -29   3  399.47    3.41
   5 -29  -3  393.82    3.90
  -5  29   3  409.76    3.43
   5 -29   3  409.49    4.13
   5 -29   3  415.85    3.72
   5  29   3  407.78    4.05
   5  29   3  417.41    3.50
   5  29   3  406.24    4.47
   5 -29   3  410.59    3.17
  -5 -29   3  405.57    3.38
  10  14  -4  300.83    3.19
  10  14   4  314.35    3.04
  10 -14   4  312.70    3.28
  10 -14   4  318.48    2.90
  10 -14  -4  298.11    3.02
  10 -14   4  313.67    2.82
 -10  14   4  299.03    3.06
 -10 -14   4  297.26    2.95
  10 -14  -4  294.39    3.17
  10  14   4  339.80    4.01
 -10  14   4  313.88    2.70
  10  14   4  311.19    3.17
 -10 -14   4  320.37    3.08
  10  14   4  314.06    3.62
  10 -14   4  309.45    3.24
 -10 -14   4  310.23    3.16
 -10 -14   4  311.73    3.02
  10 -14   4  309.37    2.78
  10  14   4  328.77    3.08
 -10  14   4  308.76    2.78
   7  17   5  761.10    4.78
  -7 -17   5  772.00    4.95
  -7  17   5  733.89    5.27
   7  17   5  767.20    5.05
   7  17   5  764.92    4.60
   7  17   5  786.49    6.09
   7  17  -5  753.87    5.25
   7  17   5  805.42    5.52
  -7  17   5  765.97    4.74
   7 -17   5  763.34    4.49
   7 -17   5  740.17    5.24
  -7 -17   5  764.42    4.65
   7 -17   5  787.85    4.79
  -7 -17   5  780.14    5.05
   7 -17   5  779.98    4.78
   7  17   5  768.39    5.89
  -7  17   5  772.90    4.73
  -7 -17  -5  787.93    4.73
  -7  17   5  786.38    5.05
  14  -4   0 1514.18    8.32
 -14  -4   0 1563.01    7.67
 -14   4   0 1503.50    8.68
  14   4   0 1532.08    7.14
  14   4   0 1520.19    8.10
  14  -4   0 1556.67    8.10
  -5  21   5  176.42    2.17
   5  21   5  176.19    2.05
   5  21   5  171.80    2.61
  -5 -21   5  168.84    2.11
  -5  21   5  164.94    2.52
   5  21   5  175.19    2.84
   5 -21   5  171.79    2.19
   5  21   5  178.34    2.47
  -5 -21   5  173.43    2.30
   5  21   5  167.56    2.16
  -5 -21   5  171.68    2.09
   5 -21   5  174.54    2.13
  -5  21   5  163.50    2.13
   5 -21   5  164.57    2.31
   5 -21   5  176.55    1.83
   5  21  -5  164.68    2.30
   5  21   5  169.49    2.07
 -13 -13  -1  712.68    4.69
 -13 -13  -1  711.14    4.68
  13  13   1  677.00    4.58
  13  13   1  661.48    4.51
  13 -13   1  681.59    4.84
 -13 -13   1  711.89    4.88
  13 -13   1  679.06    4.34
 -13  13   1  696.37    5.37
  13  13   1  686.95    4.98
  13  13   1  717.62    5.98
 -13 -13   1  715.11    4.90
  13 -13   1  678.56    5.53
 -13  13  -1  702.65    5.29
  13 -13   1  677.21    4.79
  13  13  -1  717.65    5.33
  13 -13  -1  722.30    5.50
   0  18   6 1134.80    5.77
   0  18  -6 1046.75    6.27
   0  18   6 1132.24    5.83
   0  18   6 1129.04    6.72
   0 -18   6 1120.35    5.81
   0  18   6 1122.08    5.38
   0 -18   6 1115.55    6.10
   6 -10   6  544.98    4.00
   6 -10   6  590.76    4.29
   6  10   6  541.62    4.71
   6 -10   6  565.21    3.44
  -6  10   6  526.25    3.86
   6 -10   6  589.48    4.42
   6  10   6  570.94    4.11
   6  10   6  591.22    4.12
  -6 -10   6  571.85    4.15
  -6  10   6  576.52    4.10
   6  10   6  608.84    4.72
  -6 -10   6  564.48    4.11
  -6  10   6  565.29    3.88
   6 -10   6  580.84    4.06
   6 -10   6  603.11    3.70
   6  10   6  585.33    4.14
  -3  31   3  227.45    2.56
   3 -31   3  238.30    3.10
  -3 -31   3  239.64    2.65
   3  31   3  257.87    3.52
  -3  31   3  237.57    3.09
   3 -31   3  243.91    2.46
   3  31   3  241.56    2.74
   3  31   3  245.80    2.58
  -3  31   3  230.93    3.10
  -3  31   3  225.88    2.63
   3  31  -3  252.54    2.81
  -3  31  -3  257.99    2.75
  -3 -31   3  246.34    2.37
  -3  31   3  236.69    2.40
  -3 -31   3  243.10    2.92
   3 -31   3  238.99    2.82
   3  31   3  227.31    2.83
   6  32   0   12.81    0.75
  -6  32   0   11.65    0.72
  -6 -32   0   12.82    0.72
   6 -32   0   13.30    1.07
  -6 -32   0   11.71    0.78
   6  32   0   13.18    0.88
   6  32   0   11.47    0.87
  -6  32   0   14.04    0.77
   6 -32   0   12.03    0.77
 -12 -16   2  577.65    4.05
  12  16   2  552.04    4.59
 -12  16   2  562.05    4.60
  12 -16   2  568.71    4.92
  12 -16   2  553.86    4.22
 -12 -16  -2  563.34    4.11
  12  16   2  551.45    4.24
 -12 -16   2  555.74    4.30
  12  16   2  569.33    4.35
  12  16   2  560.69    5.47
 -12 -16   2  556.74    4.34
  12 -16  -2  564.69    4.35
  12 -16   2  552.53    3.93
  12 -16   2  565.73    4.36
  12  16  -2  553.90    4.58
 -12 -16   2  564.15    4.38
  -4 -34   0  227.65    2.87
   4 -34   0  232.84    2.57
   4  34   0  228.90    3.16
  -4 -34   0  227.66    2.46
  -4  34   0  236.53    2.56
   4  34   0  240.44    2.95
   4 -34   0  228.41    3.24
   4  34   0  229.85    2.40
  14   6   0  630.45    4.89
  14  -6   0  655.04    5.07
  14  -6   0  635.30    4.77
  14  -6   0  636.20    3.89
 -14   6   0  606.24    5.13
  14   6   0  615.82    4.02
 -14  -6   0  635.67    4.54
  14  -6   0  630.33    4.43
  -1 -35  -1 1250.16    6.16
  -1  35   1 1250.64    7.66
  -1  35   1 1239.79    6.05
   1  35   1 1225.69    7.61
   1  35   1 1234.97    6.32
  -1  35   1 1262.45    6.60
   1  35   1 1254.42    6.55
  -1 -35   1 1235.72    6.31
  -1 -35  -1 1257.72    7.26
  -1 -35   1 1239.09    7.51
   1 -35   1 1246.42    6.51
   1  35  -1 1278.06    7.43
  -1  35  -1 1266.05    6.48
   1  35  -1 1232.74    6.32
   1 -35   1 1234.73    7.80
   1 -35  -1 1254.18    7.58
   0  34   2  430.73    4.16
   0  34   2  434.98    3.35
   0  34   2  418.63    3.63
   0  34   2  417.08    3.21
   0  34   2  419.47    3.62
   0 -34   2  432.40    3.61
   0  34   2  444.67    4.36
   0 -34  -2  429.87    3.84
   0  34  -2  437.21    3.47
   0  34  -2  437.44    3.40
  -9  27   1  275.87    2.56
   9 -27  -1  279.23    3.63
   9  27  -1  269.30    3.31
   9 -27   1  288.05    2.69
  -9 -27   1  281.17    3.07
   9 -27  -1  278.44    2.99
  -9 -27  -1  281.66    2.87
   9 -27   1  274.85    3.02
  -9  27   1  283.84    3.24
  -9  27  -1  274.40    2.65
   9  27  -1  288.10    2.89
   9  27  -1  275.04    2.94
  -9 -27  -1  275.96    2.90
   9  27   1  276.20    3.59
  -9  27   1  282.47    2.85
   9  27   1  268.27    3.39
   9  27   1  285.67    3.06
   1  -1   7   66.91    1.35
   1   1   7   65.62    1.24
  -1   1   7   59.71    1.46
  -1   1   7   65.03    1.28
   1  -1   7   65.01    1.20
   1  -1   7   57.72    1.47
   1   1   7   70.79    1.34
  -1   1   7   65.20    1.34
   1   1   7   66.95    1.37
  -1  -1   7   63.82    1.41
   1   1   7   66.29    1.20
  -1  -1   7   66.16    1.19
  -1  -1   7   68.08    1.35
   1   1   7   56.23    1.54
  -1   1   7   66.78    1.29
   1  -1   7   65.39    1.22
  -1  -1   7   66.39    1.27
  -1  -1   7   67.28    1.30
  -1   1   7   64.56    1.16
   1  -1   7   71.45    1.34
   9 -23   3   58.57    1.13
   9 -23  -3   59.29    1.63
   9 -23   3   59.98    1.27
   9 -23   3   52.33    1.36
   9  23   3   61.94    1.77
  -9 -23   3   60.54    1.32
  -9 -23   3   59.35    1.42
  -9 -23  -3   61.38    1.37
  -9  23   3   58.51    1.45
   9 -23   3   59.10    1.41
   9  23   3   61.62    1.86
   9 -23  -3   57.69    1.33
   9  23   3   62.94    1.47
  -9  23   3   53.73    1.36
   9 -23   3   59.59    1.40
   9 -23   3   58.18    1.64
   7  27   3  141.38    2.52
  -7 -27  -3  137.49    1.97
  -7  27   3  134.75    2.39
   7 -27   3  142.02    2.11
  -7 -27   3  134.40    2.01
  -7  27   3  132.96    2.02
   7  27   3  136.67    2.64
  -7  27   3  125.91    1.84
   7  27   3  142.06    2.13
  -7 -27   3  132.88    1.92
   7 -27   3  137.91    2.42
   7 -27   3  138.52    1.80
   7 -27   3  135.06    1.79
   7  27   3  142.26    2.08
   7 -27  -3  135.15    1.89
   7 -27  -3  132.41    2.34
   7  27  -3  136.96    2.13
  -9 -11   5  739.96    4.92
  -9 -11   5  716.85    4.46
   9  11   5  624.80    5.21
  -9 -11   5  741.09    4.84
  -9 -11   5  671.02    4.84
   9 -11   5  722.03    4.55
   9 -11   5  726.03    4.82
   9  11  -5  748.98    5.09
   9  11   5  708.85    4.55
  -9  11   5  737.21    4.86
  -9  11   5  737.95    4.66
   9  11   5  685.29    4.84
   9  11   5  755.33    5.25
   9  11   5  713.54    4.66
  -9  11   5  730.30    4.58
   9 -11   5  717.86    5.02
   9 -11   5  733.25    4.72
   5 -33   1  638.13    4.55
   5 -33  -1  637.08    4.34
  -5 -33  -1  620.21    4.57
   5  33  -1  630.38    4.91
   5 -33   1  627.96    5.49
  -5 -33  -1  624.08    4.34
  -5  33   1  586.20    4.23
   5  33   1  636.53    4.52
   5  33   1  615.74    5.47
   5  33   1  629.27    4.99
  -5  33   1  636.27    5.08
  -5  33  -1  628.60    4.33
  -5 -33   1  643.49    4.86
  -5 -33   1  619.80    4.31
   5  33   1  598.58    4.22
   1  -3   7  747.44    4.69
   1  -3   7  721.03    4.17
  -1   3   7  746.49    4.75
  -1   3   7  717.85    4.47
  -1  -3   7  725.21    4.51
  -1   3   7  725.87    4.15
   1  -3   7  753.60    4.35
   1   3   7  737.91    4.75
  -1   3   7  701.99    4.77
  -1  -3   7  683.45    4.76
   1   3   7  768.45    4.29
  -1   3   7  730.64    4.49
   1   3   7  705.43    5.23
   1   3   7  732.65    4.41
  -1  -3   7  726.07    4.36
   1  -3   7  748.63    4.44
   1   3   7  728.70    4.54
  -1  -3   7  737.67    4.41
   1  -3   7  692.20    5.08
  -1  -3   7  713.15    4.20
   2  18   6   95.64    1.57
   2  18   6   98.45    1.97
  -2  18   6   95.56    1.56
  -2  18   6   95.27    1.77
   2  18  -6   92.84    1.79
  -2  18   6   94.35    1.54
   2  18   6   91.78    1.56
   2 -18   6  106.46    1.66
  -2  18   6   93.97    1.56
   2  18   6   97.45    1.64
  -2  18   6   95.13    1.82
  -2  18   6   93.14    1.66
  -2 -18   6   96.46    1.39
   2 -18   6   98.14    1.64
   2 -18   6   96.31    1.83
   2 -18   6   87.61    1.73
  -2 -18   6   96.00    1.68
   2  18   6   94.36    1.40
  -2 -18   6   96.80    1.57
   1  25   5   12.54    0.63
  -1 -25   5   12.63    0.83
  -1  25  -5   11.47    0.77
  -1  25   5   11.79    0.79
  -1  25   5   12.40    0.77
   1 -25   5   11.71    0.75
   1  25   5   10.67    0.80
  -1 -25   5   12.81    0.66
   1  25  -5   12.14    0.78
   1  25   5   12.09    0.93
  -1  25   5   12.11    0.91
  -1  25   5   16.68    0.80
   1 -25   5   12.26    0.65
  -1  25   5   17.83    0.72
   1  25   5   14.30    0.78
  -1 -25   5   11.62    0.69
  11 -17   3 1291.96    7.64
 -11  17   3 1288.24    7.32
  11  17  -3 1182.00    6.99
  11  17   3 1225.41    6.94
  11 -17   3 1263.47    7.03
 -11 -17   3 1224.29    6.96
 -11 -17   3 1266.37    6.69
 -11 -17  -3 1275.66    6.55
  11 -17   3 1211.46    6.41
  11 -17  -3 1204.81    7.46
  11 -17   3 1288.43    6.76
  11  17   3 1282.46    6.62
 -11  17   3 1245.91    6.17
  11 -17  -3 1246.95    6.90
  11  17   3 1234.24    7.56
 -11  17   3 1248.26    7.20
  11 -17   3 1271.33    6.67
   4  16  -6  399.07    3.61
  -4  16   6  421.47    3.35
  -4  16   6  413.77    3.82
   4  16   6  386.91    3.80
  -4  16   6  404.36    3.52
  -4  16   6  425.65    3.37
   4 -16   6  447.26    3.32
   4  16   6  445.17    3.52
   4  16   6  447.81    3.43
  -4 -16   6  453.96    3.21
  -4 -16   6  428.65    3.33
  -4 -16   6  436.31    3.65
   4 -16   6  494.13    4.04
   4  16   6  440.86    4.19
  -4  16   6  440.84    3.53
   4  16   6  457.67    3.57
   4 -16   6  427.60    3.40
   4 -16   6  447.25    3.87
   2  34   2  655.34    4.83
  -2 -34   2  620.04    4.98
  -2  34   2  653.49    4.20
   2  34   2  654.62    4.33
  -2 -34  -2  623.84    4.17
   2  34   2  637.28    4.53
   2  34   2  638.63    5.70
   2 -34  -2  643.37    3.81
   2  34  -2  647.75    4.14
  -2  34   2  632.08    5.29
   2  34  -2  655.25    4.45
  -2 -34  -2  635.42    4.56
  -2  34  -2  641.44    4.38
   2 -34  -2  631.48    5.04
   2 -34   2  625.71    4.54
   2  34   2  645.37    4.91
  -2  34   2  633.58    5.25
  -2 -34   2  642.71    4.40
  -2  34   2  634.56    4.51
  13  -1   3  259.16    3.07
 -13   1   3  249.56    2.40
 -13  -1   3  251.08    2.77
 -13   1   3  270.56    2.68
 -13   1   3  258.50    2.78
 -13   1   3  266.40    3.13
  13   1   3  265.78    2.67
 -13  -1   3  268.06    2.72
 -13  -1   3  271.25    3.18
  13   1   3  273.26    2.94
  13  -1   3  271.00    2.62
  13   1   3  265.23    3.09
  13  -1   3  268.01    2.84
  14  -8   0   15.51    0.85
  14   8   0   14.46    0.88
  14  -8   0   15.65    0.87
 -14  -8   0   16.31    0.87
  14  -8   0   14.64    0.99
  14  -8   0   16.39    0.69
 -14   8   0   16.49    1.04
  -8 -28   2   69.49    1.51
   8 -28   2   75.06    1.93
   8  28  -2   74.49    1.66
  -8 -28  -2   71.88    1.53
   8  28   2   72.46    1.55
  -8  28   2   71.08    1.65
   8  28  -2   76.10    1.58
   8 -28   2   71.44    1.61
  -8  28   2   73.86    1.53
  -8  28   2   74.39    1.38
  -8 -28   2   73.43    1.65
   8 -28  -2   74.92    1.54
   8  28   2   73.71    1.91
  -1  -5   7   44.95    0.98
  -1  -5   7   41.53    0.96
   1   5   7   37.22    1.11
  -1  -5   7   41.12    1.04
   1   5   7   38.66    1.03
  -1   5   7   41.92    1.20
   1  -5   7   39.98    1.05
   1  -5   7   42.36    1.04
  -1   5   7   39.84    1.08
   1  -5   7   42.00    1.00
  -1  -5   7   39.46    1.06
   1   5   7   40.49    1.27
   1  -5   7   36.58    1.15
  -1  -5   7   40.29    1.00
  -1   5   7   40.97    1.08
   1   5   7   41.30    1.10
  -1  -5   7   38.67    0.94
  -1   5   7   41.04    0.97
  -1   5   7   38.58    1.14
   1   5   7   42.02    0.93
  -1  -5   7   39.87    1.01
   1  -5   7   39.68    0.93
 -10 -16  -4  184.33    2.22
  10 -16  -4  180.38    2.32
  10  16  -4  177.97    2.48
 -10  16   4  178.84    2.12
  10  16   4  163.48    2.18
  10  16   4  180.02    2.85
  10  16   4  181.07    3.04
  10 -16   4  175.47    2.06
  10 -16   4  178.73    2.19
  10  16   4  173.31    2.41
  10 -16  -4  176.82    2.55
 -10 -16   4  177.92    2.42
  10 -16   4  171.88    2.15
  10  16   4  190.52    2.35
 -10 -16   4  177.42    2.27
 -10  16   4  168.33    2.35
 -10 -16   4  179.27    2.34
  10 -16   4  179.46    2.47
   6  12   6 1233.10    6.42
   6 -12   6 1251.75    6.97
   6  12   6 1260.45    7.37
  -6  12   6 1231.43    6.47
  -6  12   6 1136.37    6.15
  -6 -12   6 1222.77    6.49
   6  12   6 1216.46    6.49
   6  12   6 1242.08    6.62
  -6 -12   6 1231.32    6.57
   6 -12   6 1283.90    5.87
   6 -12   6 1196.48    6.60
   6  12  -6 1253.81    6.80
  -6  12   6 1246.91    6.23
   6 -12   6 1237.96    6.36
   6 -12   6 1293.30    6.53
   7  31   1  225.59    3.09
  -7  31   1  217.91    2.43
  -7 -31   1  217.36    2.81
  -7 -31   1  215.60    2.56
  -7  31  -1  219.01    2.46
   7  31  -1  214.36    2.57
   7  31  -1  219.84    2.87
   7  31   1  214.29    2.57
  -7  31   1  210.31    2.79
   7 -31  -1  218.63    2.54
   7 -31   1  216.90    2.68
  -7 -31  -1  223.30    2.65
   7  31  -1  224.62    2.53
   7 -31  -1  218.08    3.19
  -7  31   1  233.96    2.42
   7  31   1  223.84    3.19
 -13   3   3  360.05    2.89
  13   3   3  355.97    3.45
 -13  -3   3  377.34    3.31
  13   3   3  358.27    3.60
 -13   3   3  370.96    3.10
  13   3   3  366.11    3.20
 -13   3   3  360.14    3.77
 -13   3   3  352.53    3.30
 -13  -3   3  366.84    3.69
 -13  -3   3  347.00    3.30
  13   3  -3  371.65    3.54
  13  -3   3  369.23    3.03
  13  -3   3  358.60    3.35
   8  22   4  157.49    2.26
   8 -22  -4  172.06    2.13
  -8  22   4  177.88    2.38
   8 -22   4  176.66    2.43
   8  22   4  178.71    2.99
  -8 -22   4  170.58    2.30
  -8  22   4  174.78    2.59
  -8 -22   4  174.89    2.33
  -8  22   4  170.54    2.13
   8  22   4  182.64    2.43
   8  22   4  172.50    2.15
   8 -22   4  156.33    2.28
   8 -22   4  174.42    2.34
   8 -22   4  173.41    2.07
  -8 -22   4  172.54    2.29
   8 -22   4  176.36    2.06
   8 -22   4  177.15    2.46
   8  22  -4  173.80    2.46
  -8 -22  -4  171.80    2.19
   8  22   4  175.83    2.94
   4  28  -4  530.99    4.37
   4 -28   4  527.21    4.41
   4  28   4  526.28    4.60
  -4 -28   4  497.03    4.09
  -4 -28  -4  487.39    3.76
   4  28   4  530.50    3.93
  -4  28   4  520.26    3.95
  -4 -28   4  516.41    3.68
   4 -28   4  517.35    3.80
  -4  28   4  502.58    3.98
  -4 -28   4  519.01    4.06
   4  28   4  517.58    4.26
  -4  28   4  510.38    4.49
   0  36   0 7043.74   22.99
   0  36   0 7097.19   24.79
  12  20   0  205.73    3.25
 -12 -20   0  209.59    2.59
  12  20   0  202.38    2.47
 -12 -20   0  207.13    2.55
  12  20   0  212.25    2.73
 -12  20   0  209.15    2.62
  12 -20   0  198.14    2.16
   8  30   0  335.44    3.76
  -8  30   0  335.95    3.00
   8 -30   0  329.92    3.27
  -8 -30   0  333.00    3.36
   8  30   0  329.14    3.23
  -8  30   0  343.18    3.60
   8 -30   0  332.39    4.06
  10  26   0 1295.23    6.95
  10  26   0 1295.92    6.98
  10 -26   0 1282.98    7.18
  10  26   0 1252.67    8.11
 -10  26   0 1279.30    6.25
 -10 -26   0 1282.50    7.01
 -10 -26   0 1307.94    7.10
  10 -26   0 1271.94    8.40
 -10 -24  -2  291.82    3.01
  10 -24   2  287.93    2.88
  10 -24   2  290.91    2.73
  10  24   2  295.89    3.16
  10  24   2  292.78    3.55
  10  24   2  297.08    3.95
 -10  24   2  296.09    3.07
  10  24  -2  290.23    2.87
  10 -24  -2  287.71    3.03
 -10 -24   2  297.07    3.17
  10 -24   2  294.79    3.71
  10  24  -2  283.09    3.10
  13 -15   1  319.66    3.23
  13 -15  -1  312.86    3.70
  13 -15  -1  320.37    2.59
  13 -15   1  309.23    2.82
 -13  15   1  314.41    3.51
  13  15   1  306.46    3.96
 -13 -15   1  314.18    3.30
 -13  15  -1  319.68    3.44
  13  15   1  317.05    3.29
  13  15   1  315.61    3.01
  13  15   1  312.81    3.04
 -13 -15   1  318.27    3.20
  13 -15   1  313.26    3.20
  13 -15   1  327.70    3.78
 -13 -15  -1  322.20    3.06
  13  15  -1  326.30    3.65
 -13 -15  -1  325.27    3.13
 -12   0   4  398.59    3.65
  12   0   4  386.71    3.36
  12   0   4  403.97    3.75
 -12   0   4  384.23    3.18
 -12   0   4  377.50    3.31
  12   0   4  392.30    3.36
 -12   0   4  387.76    3.38
  12   0   4  403.38    3.67
   3  35   1   59.53    1.76
  -3  35   1   59.38    1.38
   3  35   1   60.64    1.37
   3  35   1   57.21    1.32
  -3  35   1   53.24    1.43
   3  35  -1   61.23    1.59
  -3 -35   1   58.08    1.21
   3 -35   1   55.69    1.75
   3  35  -1   56.58    1.22
  -3  35  -1   58.40    1.36
  -3 -35  -1   56.10    1.45
   3 -35  -1   57.29    1.62
  -3 -35  -1   57.56    1.27
  -3 -35   1   58.89    1.55
   3 -35   1   59.52    1.39
   7 -19   5  372.82    3.21
   7  19   5  351.08    3.89
  -7 -19   5  353.45    3.29
  -7  19   5  320.26    3.37
   7  19   5  361.03    2.99
   7 -19   5  362.59    3.22
  -7 -19   5  355.43    3.12
  -7 -19   5  355.33    3.35
   7 -19   5  378.90    3.61
   7  19  -5  389.40    3.78
  -7 -19  -5  370.80    3.19
  -7  19   5  362.29    3.07
  -7  19   5  333.65    3.24
  -7  19   5  358.31    3.13
   7 -19   5  378.65    2.95
   7  19   5  357.28    4.09
   7  19   5  358.82    3.33
   7  19   5  357.75    3.18
   7  19   5  387.58    3.71
  13  -5   3  229.97    2.33
  13  -5   3  227.75    2.83
 -13  -5   3  228.29    2.35
 -13  -5   3  230.13    2.60
 -13   5   3  236.10    2.31
  13  -5   3  226.45    2.58
  13   5  -3  244.48    2.91
  13  -5  -3  227.66    2.94
 -13  -5   3  230.05    2.90
 -13   5   3  229.83    2.98
 -13  -5   3  235.10    2.68
  13   5   3  218.58    2.77
  13   5   3  231.43    2.58
  13   5   3  222.63    2.72
  11 -23  -1  352.45    4.08
  11 -23  -1  346.26    3.43
 -11 -23  -1  360.19    3.28
 -11  23   1  348.36    3.41
  11  23   1  361.46    3.38
  11  23   1  327.30    4.11
 -11 -23   1  339.71    3.45
 -11 -23   1  347.03    3.39
  11 -23   1  344.24    4.11
  11 -23   1  326.99    2.91
  11  23  -1  358.34    3.25
  11  23   1  331.62    3.30
  11  23   1  339.12    3.60
  11  23  -1  360.20    3.55
  11  23  -1  332.28    3.85
 -11 -23  -1  336.96    3.32
   0 -30   4    0.14    0.50
   0 -30   4    1.58    0.68
   0  30   4    0.36    0.49
   0 -30   4    0.33    0.51
   0  30   4    1.97    0.71
   0  30  -4   -0.59    0.53
   0  30   4    0.13    0.50
   0  30   4    0.37    0.55
  -6 -26   4  294.65    2.93
  -6 -26   4  288.88    3.03
   6 -26   4  295.20    3.28
   6 -26   4  286.74    3.07
   6 -26   4  316.42    3.26
   6  26   4  294.64    2.68
  -6 -26  -4  273.23    2.81
   6 -26   4  301.27    2.59
   6  26   4  306.79    3.18
  -6  26   4  279.51    2.84
  -6 -26   4  291.50    3.02
   6  26   4  293.80    2.97
   6  26   4  280.33    3.83
  -6  26   4  302.40    3.02
   6 -26   4  294.50    2.76
  -6  26   4  303.01    3.25
   6 -26   4  288.97    3.06
   6  26   4  290.28    3.53
  -6  26   4  280.45    3.42
  12  -2   4   39.93    1.22
  12   2   4   39.14    1.10
  12  -2   4   34.88    0.98
 -12  -2   4   38.30    1.07
 -12  -2   4   37.51    1.09
  12   2   4   37.56    1.19
 -12   2   4   37.64    1.07
  12  -2   4   37.56    1.18
 -12   2   4   37.05    1.20
 -12   2   4   37.54    1.09
  12   2   4   38.14    1.23
  12   2   4   38.89    1.13
 -12   2   4   38.11    1.08
 -12  -2   4   36.92    1.11
  12  -2   4   37.76    1.09
 -12  -2   4   36.16    1.17
   1  -7   7   92.53    1.70
   1   7   7  102.20    1.63
   1  -7   7  105.78    1.62
  -1  -7   7  104.70    1.51
  -1   7   7  111.02    1.87
  -1   7   7  104.82    1.66
  -1   7   7  108.02    1.50
  -1  -7   7  105.12    1.52
  -1  -7   7  112.30    1.61
  -1  -7   7  106.91    1.55
  -1  -7   7  116.70    1.56
  -1   7   7  108.14    1.80
   1   7   7  101.47    1.94
  -1  -7   7  108.57    1.52
   1  -7   7  110.61    1.53
  -1  -7   7   95.29    1.60
   1  -7   7  104.58    1.61
   3  -1   7   60.22    1.26
  -3   1   7   61.69    1.31
   3   1   7   45.47    1.55
   3  -1   7   48.47    1.49
  -3  -1   7   60.60    1.25
  -3  -1   7   61.61    1.31
  -3  -1   7   59.63    1.14
  -3   1   7   61.93    1.30
   3  -1   7   62.66    1.37
   3   1   7   63.35    1.27
  -3  -1   7   60.92    1.25
   3  -1   7   61.50    1.24
   3   1   7   59.89    1.33
  -3   1   7   62.50    1.27
   3   1   7   61.31    1.26
   9  13  -5  829.69    5.48
   9 -13   5  720.09    5.13
   9 -13   5  779.69    5.40
  -9 -13   5  774.44    5.01
  -9 -13   5  784.69    4.76
  -9 -13   5  786.60    5.10
  -9  13   5  764.39    4.74
   9  13   5  784.70    4.75
   9 -13   5  730.35    4.85
   9  13   5  751.90    4.80
   9  13   5  849.05    5.37
  -9  13   5  752.45    5.01
   9 -13   5  801.01    4.77
  -9  13   5  751.28    4.73
   9 -13   5  765.27    4.76
  -9 -13  -5  810.20    4.77
  14 -10   0  316.88    3.61
  14 -10   0  294.47    3.19
  14 -10   0  290.14    2.55
  14 -10   0  297.83    3.05
  14  10   0  291.29    3.30
 -14 -10   0  307.18    3.13
 -14 -10   0  310.41    3.00
 -14  10   0  310.67    3.58
  -2  36   0 1165.86    6.34
   2  36   0 1153.10    7.41
  -2 -36   0 1131.55    7.06
   2 -36   0 1150.53    7.51
  -2 -36   0 1180.43    5.93
   2 -36   0 1128.51    6.08
   2  36   0 1174.90    6.19
  -3   3   7   95.26    1.60
   3  -3   7   97.36    1.51
  -3  -3   7   99.74    1.53
  -3  -3   7   97.17    1.47
  -3   3   7   65.24    1.29
   3   3   7   63.67    1.82
   3   3   7   96.07    1.53
   3  -3   7   91.97    1.56
   3   3   7   89.93    1.50
   3  -3   7   98.10    1.66
   3  -3   7   85.39    1.83
  -3   3   7   93.69    1.52
  -3   3   7   97.03    1.60
  -3  -3   7   98.05    1.61
  -3  -3   7   96.63    1.56
   8   0   6    0.56    0.37
   8   0   6    0.35    0.44
   8   0   6    0.09    0.48
   8   0   6    0.28    0.51
   8   0   6    0.47    0.47
  -8   0   6    0.32    0.49
  -8   0   6    0.54    0.49
   8   0   6    0.01    0.52
  -8   0   6    0.48    0.56
   3  25   5  251.36    2.51
   3  25   5  257.07    2.52
  -3 -25   5  248.30    2.81
   3  25   5  246.45    3.43
   3  25   5  249.81    2.94
   3 -25   5  257.34    2.85
   3  25   5  263.95    2.56
  -3  25   5  230.33    2.72
   3 -25   5  247.87    2.98
   3 -25   5  225.44    2.71
  -3  25   5  262.85    2.45
   3  25  -5  241.50    2.95
  -3 -25   5  250.01    2.63
  -3  25   5  237.21    3.13
   3 -25   5  259.89    2.68
  -3  25   5  253.01    2.66
  -3  25   5  246.37    3.08
 -12   4   4    1.15    0.50
  12  -4   4    1.80    0.51
  12  -4   4    1.12    0.48
 -12   4   4    1.16    0.60
 -12  -4   4    0.77    0.49
  12  -4   4    1.74    0.53
 -12  -4   4    1.30    0.51
  12   4   4    2.72    0.50
 -12   4   4    0.97    0.49
  12   4   4    1.17    0.55
 -12  -4   4    1.14    0.57
  12   4   4    1.06    0.48
 -12  -4   4    1.28    0.47
  12  -4   4    1.59    0.52
  12  -4  -4    0.90    0.53
  12   4   4    1.12    0.52
 -12  -4   4    1.02    0.50
 -14   0   2  705.06    4.94
 -14   0   2  701.60    5.54
  14   0   2  699.04    4.67
  14   0  -2  702.75    5.04
  14   0   2  701.69    5.29
   0  20   6    0.23    0.45
   0  20   6    1.04    0.54
   0 -20   6    0.29    0.52
   0  20   6    0.15    0.59
   0 -20   6    0.40    0.48
   0  20  -6    0.35    0.46
   0 -20   6    0.87    0.51
   0  20   6    0.76    0.45
  12  18   2  660.54    5.14
 -12 -18   2  693.37    4.49
  12 -18   2  712.81    5.66
 -12 -18   2  687.32    4.86
 -12  18   2  676.71    5.16
 -12 -18  -2  680.51    4.69
  12 -18  -2  666.28    4.86
  12  18   2  675.86    4.82
 -12 -18   2  702.24    4.98
  12 -18   2  657.37    4.38
  12  18   2  687.83    4.85
  12 -18  -2  672.04    5.55
  12 -18   2  667.87    4.82
  12  18   2  673.79    6.15
  12 -18   2  659.99    4.76
 -12 -18   2  676.32    4.91
  -8   2   6  121.23    1.89
  -8   2   6  126.28    1.87
  -8  -2   6  127.30    1.91
   8   2   6  128.32    2.14
  -8   2   6  131.69    1.91
   8  -2   6  124.84    1.88
  -8  -2   6  131.27    1.97
  -8  -2   6  129.80    1.90
   8   2   6  137.97    2.06
   8  -2   6  123.30    2.15
   8   2   6  132.21    1.95
   8   2   6  126.54    1.80
   8  -2   6  129.27    1.78
   8  -2   6  126.78    1.92
   8  -2   6  131.08    1.94
   8  -2   6  130.38    1.92
  -5 -23   5  374.05    3.22
   5  23   5  393.34    4.07
   5 -23   5  393.77    3.72
  -5  23   5  382.48    4.03
   5  23  -5  381.47    3.66
   5  23   5  383.71    3.35
   5 -23   5  413.31    3.36
  -5  23   5  366.69    3.28
   5  23   5  405.10    3.79
   5 -23   5  409.29    2.87
   5  23   5  385.28    3.09
  -5  23   5  383.48    3.32
  -5 -23   5  385.66    3.27
   5  23   5  385.39    4.32
  -5 -23   5  395.97    3.56
   5  23   5  397.35    3.26
   5 -23   5  391.93    3.47
  -1 -33   3  181.54    2.58
  -1  33   3  175.24    2.25
   1  33   3  177.93    2.07
   1  33   3  172.71    2.37
  -1  33   3  168.87    2.66
  -1 -33   3  174.32    2.29
  -1  33   3  181.19    2.18
   1 -33  -3  171.23    2.00
   1 -33   3  180.18    2.42
   1  33   3  184.39    2.97
  -1  33  -3  188.44    2.37
   1  33  -3  180.22    2.10
   1  33   3  178.19    2.43
  -1  33   3  174.53    2.41
  -1  33  -3  181.11    2.20
  -1 -33  -3  172.34    2.09
   1  33   3  169.65    2.18
   1  33   3  174.01    2.57
   1 -33   3  182.38    2.61
   1  33  -3  183.78    2.40
 -14  -2   2  755.07    4.75
  14  -2   2  745.00    5.48
  14  -2   2  776.84    5.35
  14  -2  -2  768.02    5.20
  14  -2  -2  772.85    5.23
  14   2  -2  776.72    5.40
  14  -2   2  747.42    4.85
  14   2   2  792.76    5.21
  14   2   2  810.71    5.05
 -14  -2   2  783.09    5.19
 -14   2   2  761.38    5.17
 -14  -2   2  787.56    5.86
  13  -7   3  102.35    1.54
 -13  -7   3  101.57    1.93
 -13   7   3   98.27    1.98
 -13  -7   3  101.46    1.57
  13   7   3  103.38    1.88
  13  -7  -3  100.26    1.95
 -13  -7   3  105.06    1.80
 -13   7   3  102.69    1.54
  13   7   3   99.92    1.86
 -13   7  -3  105.30    2.03
  13   7  -3  103.66    1.96
  13  -7   3  103.09    1.71
  13   7   3  104.05    1.76
  13  -7  -3   98.91    1.99
  13  -7   3  106.42    2.01
 -13  -7   3   96.14    1.76
   2 -30   4  177.75    2.20
   2  30   4  184.26    2.10
   2  30   4  175.67    2.26
  -2 -30   4  181.33    2.41
  -2  30   4  180.94    2.27
   2 -30   4  181.03    2.52
  -2  30   4  175.70    2.78
   2 -30   4  189.15    2.48
  -2  30   4  175.89    2.74
   2  30   4  173.25    2.96
  -2 -30  -4  187.98    2.25
   2  30  -4  190.04    2.55
   2  30   4  176.13    2.44
   2  30   4  184.57    2.49
  -2  30   4  174.22    2.35
  -2 -30   4  178.12    2.40
  -3  -5   7   23.08    0.80
   3  -5   7   23.85    1.01
  -3  -5   7   23.06    0.76
   3  -5   7   23.73    0.80
   3  -5   7   25.82    0.88
  -3   5   7   22.89    0.84
   3   5   7   22.70    0.86
  -3   5   7   23.51    0.91
   3   5   7   23.19    0.83
  -3  -5   7   23.05    0.85
  -3  -5   7   22.61    0.80
   3  -5   7   25.22    0.90
  -3  -5   7   22.38    0.86
  -8  -4   6  285.63    2.94
  -8   4   6  289.27    2.85
  -8   4   6  279.98    2.59
   8  -4   6  286.91    2.97
   8  -4   6  298.14    2.87
   8  -4   6  294.61    2.94
  -8  -4   6  292.03    2.90
   8   4   6  285.18    2.89
  -8  -4   6  277.76    2.82
   8  -4   6  291.10    2.94
  -8   4   6  297.85    2.94
   8  -4   6  298.68    3.05
   8  -4   6  268.59    2.55
   8   4   6  296.54    3.08
   8   4   6  285.60    2.81
   8   4   6  265.28    3.26
 -14   4  -2  133.00    2.33
 -14  -4   2  134.40    2.09
  14  -4  -2  132.42    2.14
  14  -4   2  136.94    2.20
  14  -4   2  132.33    2.26
 -14  -4   2  128.30    1.88
  14   4   2  132.32    2.07
  14  -4   2  130.16    1.85
  14  -4  -2  128.16    2.33
  14   4  -2  130.20    2.16
  14   4   2  128.76    1.97
 -14  -4   2  129.36    2.33
 -12  -6   4  176.60    2.26
  12  -6   4  186.83    2.36
 -12  -6   4  179.13    2.33
 -12   6   4  180.10    2.53
  12   6   4  184.16    2.51
  12  -6   4  176.94    2.16
 -12   6   4  172.06    2.10
  12   6  -4  170.56    2.34
 -12  -6   4  181.99    2.43
 -12  -6   4  183.07    2.41
 -12   6   4  176.81    2.15
  12   6   4  174.97    2.16
  12   6   4  171.45    2.31
  12   6   4  177.62    2.35
  12  -6   4  163.32    2.18
  12  -6   4  175.71    2.48
  12  -6  -4  168.60    2.47
 -12  -6   4  177.02    2.18
  -6 -14   6 1225.77    6.71
   6 -14   6 1312.84    6.71
   6  14   6 1286.50    7.71
  -6  14   6 1170.17    6.30
   6 -14   6 1316.76    7.31
   6  14  -6 1267.67    6.96
   6  14   6 1316.22    6.67
  -6 -14   6 1253.58    6.62
   6  14   6 1268.66    7.33
   6  14   6 1260.51    6.56
   6  14   6 1289.07    6.75
  -6  14   6 1255.64    6.65
  -6  14   6 1269.14    6.44
   6 -14   6 1258.59    6.15
   6 -14   6 1284.60    6.53
   6 -14   6 1338.34    5.99
  -1   9   7  214.69    2.08
  -1   9   7  206.02    2.36
  -1  -9   7  214.34    2.16
  -1   9   7  211.47    2.11
  -1   9   7  198.30    2.51
   1   9   7  189.32    2.68
   1   9   7  204.73    2.45
  -1  -9   7  206.16    2.13
   1   9   7  213.90    2.37
   1  -9   7  222.18    2.34
   1  -9   7  198.99    2.40
  -1  -9   7  216.45    2.12
  -1  -9   7  209.68    2.17
  -1  -9   7  188.30    2.14
  -1   9   7  207.84    2.34
   1  -9   7  208.85    2.14
   1  -9   7  218.18    2.08
   1  -9   7  213.94    2.30
  -1  -9   7  216.61    2.17
  -1  -9   7  211.84    2.24
 -11 -19   3  222.39    2.78
  11 -19   3  224.18    2.62
 -11  19   3  215.49    2.78
  11  19   3  224.98    3.13
  11 -19   3  231.61    2.84
 -11  19   3  220.18    2.33
 -11 -19   3  220.85    2.53
  11 -19   3  211.86    2.41
 -11  19   3  210.48    2.81
  11 -19  -3  214.56    2.96
 -11 -19  -3  227.43    2.56
  11 -19  -3  223.68    2.65
  11 -19   3  207.95    2.52
  11 -19   3  230.20    3.08
  11  19   3  228.47    2.77
  11  19  -3  211.11    2.76
   4 -18   6 1171.67    5.85
  -4  18   6 1150.25    6.23
   4  18   6 1108.70    6.00
   4 -18   6 1120.78    6.69
  -4 -18   6 1114.07    5.85
   4  18   6 1135.30    6.23
  -4  18   6 1145.29    5.94
   4  18   6 1163.18    6.98
   4  18   6 1142.99    5.97
   4 -18   6 1148.01    6.15
  -4  18   6 1120.43    6.05
   4  18   6 1141.73    7.23
  -4 -18   6 1180.96    5.79
  -4  18   6 1112.66    6.85
  -4  18   6 1116.24    6.30
   4  18  -6 1070.62    6.45
  -4 -18   6 1111.78    6.34
  -5  31   3  729.32    5.47
   5  31   3  741.01    6.28
  -5  31   3  731.11    4.78
   5 -31   3  802.06    5.48
  -5 -31   3  720.06    4.85
   5  31   3  724.97    4.88
   5 -31   3  707.57    4.43
   5  31   3  763.77    5.07
   5 -31  -3  743.14    5.54
   5  31  -3  745.16    5.22
   5  31  -3  753.48    5.24
   5 -31   3  740.96    5.75
  -5  31   3  727.78    4.87
  -5 -31   3  661.78    5.08
  -5 -31   3  741.14    4.76
  -5  31   3  713.67    5.67
   5  31   3  737.77    5.66
   5 -31   3  764.09    5.22
   2  20   6  338.83    3.10
   2 -20   6  332.16    3.43
   2 -20   6  333.27    3.02
   2  20   6  354.24    3.17
  -2  20   6  356.59    2.97
  -2  20   6  344.86    3.04
   2  20   6  342.77    3.75
  -2  20   6  354.29    3.25
   2  20   6  338.31    2.98
   2  20  -6  333.43    3.42
  -2 -20   6  346.21    3.26
  -2  20   6  356.26    3.43
  -2 -20   6  358.86    3.03
   2 -20   6  301.80    3.22
   2 -20   6  343.85    3.17
  -2  20   6  344.79    3.57
  -2  20   6  327.09    2.94
   6  32  -2   46.64    1.35
   6  32   2   46.18    1.22
   6  32  -2   48.96    1.26
   6 -32   2   48.82    1.62
  -6 -32   2   48.02    1.23
  -6 -32   2   48.29    1.41
  -6  32   2   49.95    1.21
   6  32   2   49.11    1.32
  -6  32   2   46.60    1.44
   6  32   2   48.05    1.65
  -6 -32  -2   45.49    1.20
   6 -32  -2   48.06    1.57
   6 -32   2   49.17    1.36
  -6  32   2   47.59    1.19
  10 -18   4  488.49    4.18
  10  18   4  501.29    5.09
  10  18   4  469.41    3.87
  10  18   4  505.58    3.89
  10 -18   4  511.05    3.64
  10 -18   4  524.40    3.79
 -10  18   4  516.48    4.40
  10 -18  -4  504.63    4.39
 -10  18   4  494.55    4.13
  10 -18   4  511.20    3.90
 -10  18   4  506.30    3.72
  10  18   4  500.76    4.77
  10  18   4  511.61    4.17
 -10 -18  -4  517.14    3.91
 -10 -18   4  508.25    4.06
 -10 -18   4  525.23    4.03
  10  18  -4  518.05    4.39
  10 -18  -4  509.64    4.05
  -8   6   6   39.11    1.12
   8  -6   6   35.72    1.17
  -8   6   6   39.65    1.05
   8  -6   6   41.75    1.00
   8  -6   6   41.77    1.19
  -8   6   6   40.03    1.15
   8  -6   6   39.08    1.06
  -8  -6   6   38.24    1.15
   8   6   6   40.35    1.14
   8   6   6   39.07    1.19
   8   6   6   37.13    1.32
  -8  -6   6   41.56    1.18
   8   6   6   36.35    1.07
   8  -6   6   39.38    1.15
  -4 -34   2  479.07    3.66
   4  34   2  501.04    3.91
   4  34   2  502.46    3.92
  -4 -34  -2  491.12    3.79
  -4  34  -2  493.02    3.84
   4  34   2  494.02    5.04
   4 -34   2  484.37    4.04
  -4  34   2  440.38    4.24
   4  34   2  465.72    4.30
  -4 -34   2  478.08    3.61
  -4 -34   2  494.63    4.31
   4 -34   2  444.56    4.53
  -4  34   2  498.95    3.67
 -14  -6   2 1328.60    7.14
 -14  -6   2 1295.97    6.80
  14   6   2 1279.37    6.91
  14  -6  -2 1299.25    7.75
  14   6   2 1305.46    7.48
 -14  -6   2 1273.16    7.63
  14   6   2 1268.57    6.47
  14  -6   2 1279.04    6.37
  14  -6   2 1327.41    7.55
  14   6   2 1318.68    7.07
 -14   6  -2 1306.61    7.83
  14  -6   2 1280.19    6.49
  14  -6  -2 1326.28    7.27
  14   6  -2 1319.74    7.61
  14  -6   2 1294.46    7.59
   9  25   3  293.29    3.85
  -9 -25   3  305.31    2.94
  -9  25   3  293.02    3.43
   9 -25   3  313.23    3.67
   9 -25   3  302.19    2.79
   9  25   3  293.93    3.79
   9  25   3  297.58    3.16
  -9 -25   3  296.53    3.14
   9 -25   3  299.99    2.62
  -9  25   3  314.02    3.20
   9 -25  -3  304.63    3.01
  -9 -25  -3  301.77    3.05
   9 -25  -3  296.35    3.58
   9 -25   3  309.61    3.19
   9 -25   3  303.51    3.13
  -3  -7   7   55.77    1.08
  -3   7   7   78.63    1.50
  -3   7   7   63.77    1.41
  -3  -7   7   80.75    1.34
   3  -7   7   69.16    1.56
   3  -7   7   79.90    1.51
   3   7   7   83.18    1.41
   3  -7   7   79.52    1.31
   3   7   7   57.95    1.82
   3  -7   7   83.36    1.49
   3   7   7   81.53    1.59
  -3   7   7   80.02    1.41
  -3  -7   7   78.66    1.43
  -3  -7   7   78.08    1.40
  -3  -7   7   78.42    1.42
  13   9   3  481.74    3.89
 -13  -9   3  461.82    3.65
 -13   9   3  482.92    3.73
  13  -9  -3  463.08    4.21
 -13  -9   3  491.05    4.05
  13  -9   3  490.62    4.09
  13  -9   3  466.17    3.50
 -13   9   3  472.66    3.15
  13   9   3  475.67    3.94
  13  -9  -3  469.72    4.07
 -13  -9   3  480.51    3.81
 -13  -9   3  461.17    3.25
  13   9  -3  476.47    4.19
  13   9   3  489.60    3.71
  14 -12   0 2796.32   13.14
  14 -12   0 3059.98   12.17
 -14 -12   0 2988.01   12.10
 -14 -12   0 2999.07   11.90
  14 -12   0 2866.83   10.95
 -14  12   0 2901.79   13.04
 -13  17   1  262.18    3.10
  13  17   1  251.09    2.78
  13  17   1  245.46    2.70
  13 -17  -1  258.29    2.35
  13 -17  -1  262.90    3.48
 -13 -17  -1  266.15    2.78
 -13  17  -1  264.40    3.04
 -13 -17  -1  265.94    2.88
  13 -17   1  252.04    2.51
 -13 -17   1  259.93    2.93
  13 -17   1  244.93    3.34
 -13 -17   1  261.21    2.98
  13  17   1  263.48    3.69
  13  17   1  256.33    2.99
  13 -17   1  260.77    2.97
  -9  15   5  916.42    5.72
   9 -15   5  949.76    5.21
   9  15   5  956.88    5.32
  -9  15   5  943.50    5.32
  -9 -15   5  947.65    5.39
   9  15   5  947.28    5.89
   9  15   5  935.49    5.55
   9 -15   5  962.97    5.35
   9 -15   5  948.45    5.37
  -9  15   5  936.94    5.40
  -9 -15   5  948.12    5.76
  -9 -15   5  961.26    5.77
  -9 -15  -5  956.20    5.38
   9  15  -5  967.42    6.15
 -12   8   4  297.47    2.76
  12  -8  -4  283.61    3.14
  12   8  -4  306.92    3.27
 -12  -8   4  299.22    2.97
  12   8   4  293.21    3.00
 -12  -8   4  287.01    2.94
  12   8   4  304.87    3.29
 -12   8   4  295.08    2.77
 -12  -8   4  295.91    3.09
 -12   8   4  303.87    3.32
  12  -8   4  288.45    2.74
  12   8   4  305.28    3.07
 -12  -8   4  297.66    2.84
 -12  -8   4  289.32    3.02
  12   8   4  290.35    2.77
  12  -8   4  301.12    3.00
  -9 -29  -1  173.54    2.34
  -9  29  -1  180.36    2.51
   9  29   1  171.97    2.75
   9  29   1  169.52    2.42
   9 -29  -1  161.40    2.88
   9  29  -1  169.65    2.34
   9 -29  -1  171.54    2.37
   9  29   1  169.23    2.92
   9  29  -1  164.95    2.70
  -9 -29  -1  183.49    2.32
  -9  29   1  169.82    2.06
   9  29  -1  166.08    2.24
  -9  29  -1  172.05    2.15
  -9  29   1  169.68    2.59
  -9 -29   1  175.29    2.46
   9 -29   1  176.44    2.46
  -9  29   1  174.19    2.23
   3 -33   3  292.83    3.10
   3 -33  -3  303.80    2.57
  -3  33  -3  302.96    3.04
  -3  33   3  294.49    3.65
   3  33  -3  303.23    3.18
   3 -33   3  291.13    3.41
  -3  33   3  300.99    3.57
  -3 -33   3  291.94    2.96
   3  33   3  292.70    2.86
   3  33   3  298.18    3.91
   3  33   3  294.89    3.05
  -3 -33   3  289.04    3.27
  -3  33   3  289.15    2.83
   3  33   3  284.65    3.19
  -1 -27   5  542.09    3.95
  -1  27   5  555.92    4.36
  -1 -27   5  551.66    4.00
  -1  27   5  535.03    4.80
  -1  27   5  550.25    4.96
   1  27   5  552.86    5.12
  -1 -27   5  550.79    4.32
   1  27   5  530.94    4.00
  -1  27   5  557.57    3.67
  -1  27   5  549.53    4.07
   1  27   5  578.38    4.53
   1  27   5  554.56    3.73
   1 -27   5  551.29    3.98
   1 -27   5  549.63    4.00
   7 -29   3  150.31    1.90
   7  29   3  140.99    2.14
   7  29  -3  142.50    2.24
  -7 -29   3  142.14    2.02
   7 -29   3  134.13    1.77
   7 -29   3  142.00    2.11
   7 -29   3  140.07    2.50
  -7  29   3  136.50    1.94
  -7 -29   3  141.06    2.08
  -7  29   3  137.60    2.41
   7  29   3  145.06    2.60
   7  29   3  145.63    2.11
   7 -29  -3  135.86    2.40
  -7 -29  -3  141.27    2.09
   7 -29   3  129.32    2.12
  -7  29   3  141.41    2.06
   7  29   3  140.73    2.66
   6 -34   0  532.29    4.09
   6  34   0  513.91    4.82
  -6 -34   0  507.39    4.33
  -6 -34   0  527.91    4.05
   6  34   0  494.46    4.02
   6 -34   0  510.61    5.03
   6  34   0  551.49    4.70
  12  22   0  107.93    1.96
  12  22   0  105.31    2.38
 -12  22   0  108.09    1.92
 -12 -22   0  110.49    1.87
  12 -22   0  107.34    1.98
  12 -22   0  101.78    1.60
 -12 -22   0  107.85    1.90
  12  22   0  104.33    1.80
   1 -11   7  241.27    2.48
   1 -11   7  252.72    2.37
  -1 -11   7  219.67    2.36
   1  11   7  234.16    2.82
  -1 -11   7  252.55    2.25
  -1  11   7  241.33    2.21
   1 -11   7  242.87    2.33
  -1  11   7  254.24    2.28
   1  11   7  239.87    2.53
   1 -11   7  248.63    2.44
  -1  11   7  254.60    2.81
  -1  11   7  243.17    2.53
   1  11   7  243.91    2.68
  -1  11   7  239.62    2.49
   1  11   7  228.06    2.48
  -1 -11   7  238.78    2.27
  -1 -11   7  242.83    2.41
  -1 -11   7  237.77    2.27
   8 -24   4  567.23    4.40
   8  24   4  555.26    4.13
  -8 -24   4  547.93    3.99
   8 -24   4  574.98    3.65
   8  24  -4  572.99    4.70
  -8  24   4  558.16    3.74
   8  24   4  574.42    5.34
  -8 -24  -4  568.14    4.16
  -8  24   4  572.94    4.80
  -8 -24   4  564.73    4.11
  -8 -24   4  557.82    4.05
   8 -24   4  638.06    4.53
   8  24   4  628.44    4.13
   8 -24   4  575.71    3.65
   8  24   4  577.88    4.25
   8 -24  -4  558.24    3.97
   8  24   4  549.57    5.11
   8 -24   4  566.06    4.09
  -8  24   4  568.80    4.18
   8 -24   4  557.28    4.33
   8  -8   6  213.33    2.59
   8   8   6  198.71    2.48
   8  -8   6  254.73    3.12
  -8   8   6  214.67    2.46
   8   8   6  221.84    2.77
  -8  -8   6  214.30    2.55
   8  -8   6  243.62    2.38
  -8  -8   6  220.26    2.56
   8   8   6  207.62    2.46
   8   8   6  227.73    2.89
  -8   8   6  213.07    2.34
   8  -8   6  228.95    2.40
  -8   8   6  219.51    2.53
   8  -8   6  218.66    2.53
 -14  -8   2   19.30    0.86
  14   8  -2   18.35    0.97
 -14   8  -2   17.16    0.99
 -14   8   2   19.33    1.09
  14  -8   2   17.86    0.99
  14  -8  -2   17.31    1.03
  14  -8   2   18.40    0.80
  14   8   2   18.07    0.92
  14   8   2   21.05    0.85
  14  -8   2   18.02    0.80
  14   8   2   18.77    0.87
 -14  -8   2   18.47    1.00
  -7 -21  -5  372.55    3.21
  -7 -21   5  373.06    3.11
  -7 -21   5  373.88    3.25
  -7  21   5  375.93    3.04
   7 -21   5  367.77    3.18
   7  21   5  362.68    3.27
   7 -21   5  379.98    2.84
   7  21   5  387.98    3.66
   7  21   5  370.35    3.11
  -7  21   5  381.32    3.10
   7  21  -5  384.14    3.86
   7  21   5  371.46    4.00
   7 -21   5  374.23    3.61
  -7 -21   5  379.77    3.35
   7 -21   5  379.01    3.08
   3  -9   7   86.35    1.66
   3   9   7   87.08    1.44
   3  -9   7   87.44    1.52
   3  -9   7   80.53    1.48
   3  -9   7   76.06    1.59
  -3  -9   7   82.87    1.47
   3   9   7   71.18    1.77
  -3   9   7   82.95    1.45
  -3   9   7   76.48    1.50
   3   9   7   86.81    1.62
  -3   9   7   84.07    1.31
  -3   9   7   86.33    1.53
  -3  -9   7   83.77    1.44
  -3  -9   7   88.61    1.37
  -3  -9   7   82.60    1.47
  11   1   5   29.77    0.95
  11  -1   5   28.92    1.04
  11   1   5   26.44    1.02
  11   1   5   29.58    1.02
  11  -1   5   28.08    1.02
  11   1   5   28.26    1.01
 -11  -1   5   30.39    1.03
 -11  -1   5   30.26    0.98
 -11   1   5   31.64    1.04
  11  -1   5   27.30    0.99
  11  -1   5   24.28    1.00
 -11   1   5   30.45    0.99
  11   1   5   30.08    0.99
 -11  -1   5   30.18    1.03
 -11  -1   5   28.59    0.91
 -11   1   5   29.64    1.01
  11  -1   5   29.19    1.02
  -4  36   0  392.22    3.47
   4 -36   0  404.20    3.46
   4  36   0  405.93    3.98
  -4 -36   0  411.03    3.83
  -4 -36   0  398.27    3.38
   4  36   0  397.56    3.27
   4  36   0  394.70    3.52
   4  36   0  391.91    4.26
   4 -36   0  398.87    4.31
   0  36   2    0.68    0.51
   0 -36   2   -0.04    0.48
   0  36   2    0.03    0.48
   0  36   2    0.36    0.39
   0 -36  -2    0.20    0.39
   0  36   2    0.52    0.72
   0  36   2    0.23    0.44
   0  36  -2    0.17    0.46
   0  36  -2    0.16    0.55
   0  36   2    0.89    0.56
  12 -20  -2  280.23    3.07
  12 -20   2  277.50    2.78
  12 -20   2  292.72    3.66
 -12  20   2  286.11    3.26
 -12 -20  -2  283.64    2.99
  12  20   2  286.89    4.04
  12 -20   2  292.02    3.03
 -12 -20   2  297.29    3.21
  12  20   2  281.43    3.06
  12  20   2  287.68    3.29
 -12 -20   2  288.01    3.16
  12  20   2  302.24    3.07
 -12  20   2  284.76    3.28
  12 -20   2  293.87    3.09
  12 -20  -2  287.94    3.57
  -1 -37  -1  117.63    2.11
   1 -37  -1  121.57    2.20
  -1 -37  -1  117.99    1.67
   1  37   1  117.25    2.29
   1  37   1  113.64    1.87
   1  37   1  114.95    1.76
   1  37   1  119.24    2.06
  -1  37   1  113.87    2.29
   1 -37   1  113.84    2.21
  -1  37  -1  120.45    1.86
  -1 -37   1  114.41    2.19
   1 -37   1  117.56    1.83
  -1  37   1  121.11    1.70
  -1  37   1  113.68    1.90
   1  37  -1  119.48    2.23
   8  30  -2  479.85    4.10
  -8 -30  -2  479.48    3.92
  -8  30   2  463.24    3.58
   8 -30  -2  474.67    3.83
   8  30  -2  468.24    4.36
   8  30   2  468.78    4.77
  -8 -30   2  494.19    4.22
   8 -30   2  476.14    4.82
  -8 -30   2  467.98    3.92
  -8  30   2  477.16    3.83
   8 -30   2  488.02    4.09
  -8  30   2  469.84    4.44
  10  26   2   28.48    1.26
  10 -26  -2   27.25    1.32
  10  26   2   28.01    1.11
  10 -26   2   29.51    0.96
  10 -26   2   28.98    1.32
  10  26  -2   27.13    1.05
  10  26  -2   27.90    1.00
  10 -26  -2   27.41    1.09
 -10  26   2   28.73    1.08
 -10 -26  -2   29.77    1.06
 -10  26   2   28.07    1.15
  10  26  -2   27.53    1.16
  10  26   2   30.99    1.44
   6  16   6   96.05    2.03
  -6  16   6   95.48    1.65
  -6  16   6   95.04    1.61
   6 -16   6   96.61    1.60
   6  16  -6   84.56    1.72
   6 -16   6   91.38    1.51
   6 -16   6   95.09    1.84
   6  16   6   97.01    1.90
   6  16   6   90.15    1.63
  -6 -16   6   92.18    1.62
   6  16   6   92.67    1.60
   6  16   6   92.65    1.62
 -11  -3   5   39.10    1.05
  11   3   5   40.53    1.13
  11  -3   5   43.04    1.24
  11  -3  -5   39.23    1.16
  11   3   5   40.83    1.19
 -11   3   5   41.25    1.13
  11  -3   5   40.71    1.22
  11   3   5   34.27    1.18
 -11   3   5   38.70    1.13
 -11  -3   5   38.79    1.05
 -11  -3   5   39.75    1.19
 -11   3   5   40.18    1.13
  11   3   5   40.56    1.12
 -11  -3   5   41.50    1.16
  11  -3   5   43.37    1.20
  11  -3   5   40.81    1.18
  11   3   5   42.18    1.17
 -11  -3   5   34.43    1.13
  11  -3   5   37.96    1.10
 -13  11   3  480.74    3.41
 -13 -11   3  478.20    4.00
 -13 -11   3  489.12    4.16
  13 -11   3  477.07    3.72
  13 -11   3  476.49    4.22
 -13 -11   3  504.93    4.05
 -13 -11   3  482.56    3.55
  13  11   3  477.86    4.09
  13  11   3  479.90    3.91
  13  11   3  482.77    4.13
  13  11  -3  486.13    4.29
  13 -11   3  473.22    3.55
  13 -11  -3  478.59    4.10
 -13  11   3  496.60    4.10
 -11  25   1  708.95    5.11
  11  25  -1  709.06    4.83
  11  25  -1  725.41    5.31
  11 -25   1  712.68    4.05
 -11 -25   1  708.98    4.70
 -11 -25   1  717.33    4.81
  11 -25   1  716.66    5.78
 -11  25  -1  706.65    4.39
  11  25   1  711.49    4.48
 -11  25   1  712.97    4.56
  11  25   1  695.60    5.86
 -11 -25  -1  729.32    4.88
  11 -25  -1  719.84    5.11
  11  25   1  693.81    5.02
  11  25  -1  693.10    5.76
 -11 -25  -1  699.21    4.94
  11 -25  -1  711.65    6.03
  11  25   1  716.31    4.64
   5 -35   1   75.77    1.99
   5  35   1   75.27    1.46
  -5 -35   1   74.50    1.48
   5  35  -1   70.98    1.71
   5  35   1   74.18    1.97
  -5 -35   1   76.35    1.70
   5  35   1   69.94    1.75
   5 -35  -1   76.35    1.46
  -5  35   1   75.63    1.82
  -5 -35  -1   73.44    1.51
  -5 -35  -1   75.11    1.57
   5  35   1   75.66    1.52
   5 -35  -1   75.82    1.90
   5 -35   1   74.48    1.57
  -5  35  -1   73.99    1.54
  10  28   0 1148.90    6.49
 -10  28   0 1108.82    5.83
  10  28   0 1113.63    6.50
  10 -28   0 1115.55    6.60
  10  28   0 1078.07    7.61
 -10 -28   0 1171.90    6.63
  10 -28   0 1078.06    7.92
 -10 -28   0 1111.83    6.53
 -10  28   0 1133.95    7.00
  12  10   4  293.93    2.90
 -12 -10   4  302.13    3.02
 -12 -10   4  288.84    3.00
  12 -10   4  300.23    2.70
  12  10   4  296.30    3.00
  12  10   4  292.59    3.24
 -12 -10   4  302.98    2.82
  12 -10   4  302.02    3.08
  12 -10  -4  287.96    3.21
 -12  10   4  298.04    3.23
  12  10   4  296.17    2.69
 -12 -10   4  290.11    2.89
  12 -10  -4  292.83    3.15
 -12  10   4  294.29    2.61
  12 -10   4  282.71    3.13
 -12  10   4  293.81    2.67
   0 -22   6  442.26    3.56
   0 -22   6  456.17    3.56
   0  22   6  486.25    4.40
   0  22   6  469.87    3.62
   0  22   6  480.51    3.57
   0 -22   6  485.92    3.92
   0  22  -6  492.58    4.25
   0  22   6  485.97    4.25
  -4 -30   4  146.32    2.12
   4 -30   4  142.16    2.18
   4  30   4  143.87    2.40
  -4  30   4  146.39    2.17
   4  30  -4  148.45    2.27
  -4  30   4  136.91    2.36
  -4 -30   4  143.85    2.17
   4 -30   4  137.62    2.24
   4 -30   4  148.15    2.28
   4  30   4  142.03    2.00
   4 -30   4  146.70    1.97
   4  30   4  152.47    2.23
  -4  30   4  146.09    2.08
  -4  30   4  149.84    2.61
   5   1   7  114.04    1.75
  -5   1   7  115.64    1.67
  -5  -1   7  119.09    1.69
  -5  -1   7  113.86    1.68
  -5   1   7  119.87    1.79
  -5  -1   7  116.91    1.77
  -5   1   7  113.27    1.69
   5   1   7  120.54    1.81
  -5   1   7  119.15    1.85
   5  -1   7  121.47    1.75
   5  -1   7  119.37    1.81
  -5  -1   7  117.09    1.82
 -14 -14   0  438.22    3.71
  14 -14   0  431.84    3.25
  14 -14   0  435.88    3.85
 -14 -14   0  422.51    3.76
  14  14   0  434.14    4.09
 -14  14   0  432.76    4.20
  -6 -28   4  205.39    2.62
   6  28   4  204.26    3.02
  -6 -28  -4  205.84    2.45
   6  28  -4  216.59    2.79
   6  28   4  215.20    3.33
   6  28   4  216.14    2.56
  -6 -28   4  211.98    2.56
   6 -28   4  220.86    2.24
   6 -28   4  213.83    2.83
  -6  28   4  208.93    2.80
  -6  28   4  212.19    2.47
  -6  28   4  215.39    2.57
   6 -28   4  211.28    2.37
   6 -28   4  215.72    2.72
   6  28   4  216.86    2.73
  -6 -28   4  214.86    2.49
 -11   5   5  150.49    2.07
 -11   5   5  149.49    2.04
  11   5   5  152.73    2.14
 -11   5   5  158.59    2.18
 -11  -5   5  158.30    2.25
  11  -5   5  145.19    2.06
 -11  -5   5  151.03    2.18
  11   5   5  151.82    2.16
  11   5   5  149.11    2.06
  11  -5   5  157.71    2.22
  11  -5   5  155.06    2.30
  11  -5   5  147.05    2.09
  11   5   5  154.05    2.09
 -11  -5   5  145.88    1.94
  11  -5   5  145.71    2.06
 -11  -5   5  151.02    2.07
   7  33   1   48.06    1.52
   7  33   1   47.05    1.58
  -7  33   1   45.64    1.43
  -7  33   1   43.57    1.20
   7 -33  -1   46.73    1.26
  -7 -33  -1   45.06    1.25
  -7 -33   1   48.53    1.28
  -7 -33  -1   45.75    1.27
   7 -33   1   46.62    1.32
   7 -33  -1   48.67    1.65
  -7 -33   1   46.67    1.37
   7  33  -1   45.32    1.44
  -7  33  -1   42.90    1.18
   7  33  -1   45.69    1.27
   5   3   7   52.31    1.32
  -5   3   7   51.36    1.10
  -5  -3   7   54.82    1.28
  -5  -3   7   53.92    1.27
   5   3   7   54.19    1.27
   5  -3   7   56.88    1.32
  -5  -3   7   57.13    1.12
  -5  -3   7   53.82    1.20
  -5   3   7   54.45    1.23
   5  -3   7   55.06    1.26
   5  -3   7   54.11    1.20
   5   3   7   53.64    1.23
   8 -10   6  294.18    3.10
  -8  10   6  271.41    2.72
   8  10   6  270.38    2.72
  -8 -10   6  259.13    2.81
   8  10   6  294.12    3.16
  -8  10   6  293.23    2.81
   8  10   6  281.80    2.76
  -8 -10   6  256.53    2.71
  -8  10   6  284.95    2.71
   8  10   6  283.70    2.88
  -8 -10   6  286.20    2.89
   8 -10   6  294.04    2.59
   8  10   6  258.95    3.21
   8 -10   6  280.72    2.88
   8 -10   6  286.85    2.85
   8 -10   6  280.39    2.83
   5 -25   5  887.09    4.78
  -5 -25  -5  930.40    5.55
   5  25   5  924.54    6.57
  -5  25   5  926.86    5.10
   5  25   5  899.02    5.41
   5  25   5  958.76    5.07
  -5 -25   5  919.99    5.29
  -5  25   5  921.63    6.22
   5 -25   5  961.02    5.33
  -5  25   5  970.35    5.25
  -5  25   5  928.04    4.49
  -5 -25   5  955.03    4.89
   5  25   5  957.81    4.82
   5 -25   5  806.67    5.17
  -5 -25   5  950.05    5.03
   5  25   5 1004.80    6.39
   4  20   6  377.83    3.25
  -4  20   6  370.00    3.21
   4 -20   6  366.05    3.27
  -4  20   6  375.26    3.17
  -4  20   6  373.60    3.30
   4 -20   6  353.85    3.21
   4  20   6  373.81    3.13
  -4  20   6  364.22    3.07
   4  20   6  378.17    4.02
  -4  20   6  363.97    3.34
  -4 -20   6  371.01    3.04
   4  20   6  349.04    3.90
  -4  20   6  356.06    3.76
   4  20   6  390.34    3.28
   8  32   0    0.65    0.67
   8 -32   0    0.20    0.78
  -8 -32   0    0.51    0.53
   8  32   0    0.29    0.52
   8 -32   0    1.07    0.59
  -8  32   0    0.30    0.44
  -8  32   0    0.54    0.45
  -8 -32   0    0.90    0.53
 -14 -10   2  155.04    2.49
 -14  10   2  151.89    2.50
  14  10  -2  154.47    2.47
  14 -10   2  155.28    2.04
 -14 -10   2  156.10    2.32
 -14 -10   2  156.93    2.23
  14  10   2  155.93    2.22
  14 -10   2  160.49    2.11
  14  10   2  165.78    2.54
  14 -10   2  159.13    2.55
  14  10   2  161.22    2.14
 -14  10  -2  158.05    2.45
  14 -10  -2  152.44    2.51
  14 -10   2  162.12    2.48
   2  36   2  258.44    2.82
  -2  36   2  251.21    2.86
   2  36   2  261.29    3.66
  -2  36   2  251.73    3.40
  -2 -36   2  252.19    3.13
   2 -36   2  248.22    2.80
  -2  36   2  260.30    3.37
   2  36   2  255.49    3.01
  -2 -36  -2  252.33    2.59
   2 -36  -2  250.93    3.09
  -2 -36  -2  252.01    2.81
  -2  36  -2  253.92    2.69
  -2 -36   2  248.54    2.66
   2  36   2  259.64    2.67
   2  36  -2  251.76    2.54
  -2  36   2  260.20    2.52
  11  21   3  172.91    2.77
  11 -21   3  182.62    2.80
  11 -21   3  174.29    2.37
  11  21   3  180.89    2.49
 -11 -21   3  185.28    2.52
 -11 -21   3  171.52    2.24
  11 -21  -3  168.42    2.66
 -11  21   3  184.63    2.14
  11 -21  -3  173.87    2.35
  11 -21   3  173.53    2.43
 -11  21   3  183.98    2.55
  -3  27   5   95.27    1.99
   3 -27   5   92.89    1.74
   3  27   5  104.79    1.59
  -3 -27   5   97.46    1.68
  -3 -27   5   99.18    1.80
  -3  27   5   91.13    1.75
  -3  27   5   99.79    1.73
   3  27   5  104.17    1.57
   3  27   5  106.04    1.95
   3 -27   5   94.68    1.64
   3  27   5  103.48    2.27
   3 -27   5  110.98    1.92
   3  27   5  106.47    1.61
  15  -1   1  165.12    2.43
 -15   1  -1  166.22    2.74
 -15  -1  -1  161.66    2.69
  15   1  -1  166.83    2.50
  15  -1   1  157.99    1.92
  15   1  -1  166.01    2.27
 -15  -1   1  169.98    2.32
  15  -1  -1  166.06    2.27
  15  -1  -1  166.42    2.50
  15   1   1  159.24    1.93
  15   1   1  165.67    2.47
 -15   1   1  154.97    2.62
   1  13   7  216.44    2.42
   1 -13   7  215.92    2.53
  -1 -13   7  221.82    2.31
   1  13   7  217.10    2.56
   1 -13   7  218.77    2.32
  -1  13   7  216.21    2.18
  -1  13   7  216.55    2.41
  -1  13   7  220.19    2.71
   1 -13   7  221.36    2.21
  -1 -13   7  211.44    2.36
  -1  13   7  211.81    2.20
  -1 -13   7  214.35    2.24
  -2  22   6  128.28    1.79
  -2  22   6  136.12    2.12
   2  22   6  128.47    1.91
   2  22   6  129.20    2.34
  -2 -22   6  126.98    2.00
  -2 -22   6  131.44    1.82
   2 -22   6  123.06    1.95
   2  22   6  129.68    1.89
  -2  22   6  130.03    1.89
   2 -22   6  120.32    1.95
   2  22   6  125.27    1.81
 -10 -20  -4 1185.38    6.46
 -10 -20   4 1155.56    6.59
  10  20   4 1176.41    6.30
  10 -20   4 1150.81    5.95
 -10  20   4 1152.71    6.06
  10 -20   4 1186.37    6.18
  10 -20   4 1174.79    6.42
 -10  20   4 1211.92    6.87
  10  20   4 1183.12    6.78
  10 -20  -4 1184.23    7.25
  10  20   4 1193.36    7.80
  10  20   4 1148.59    8.13
 -10 -20   4 1179.24    6.51
   3 -11   7    7.87    0.69
  -3 -11   7   11.21    0.66
   3 -11   7   10.44    0.73
   3  11   7   11.38    0.62
  -3  11   7   11.24    0.59
  -3  11   7   10.29    0.69
   3 -11   7   11.95    0.67
  -3 -11   7   11.31    0.69
   3  11   7   12.27    0.77
  -3 -11   7   11.36    0.68
  -3  11   7   11.44    0.76
  -3  11   7   10.54    0.68
   3  11   7   14.73    0.79
   9  17   5  154.99    2.12
  -9 -17  -5  165.15    2.11
  -9  17   5  163.23    2.30
  -9 -17   5  160.55    2.09
   9  17   5  158.12    2.29
   9  17   5  157.45    1.98
  -9 -17   5  165.49    2.26
   9 -17   5  161.45    2.05
  -9  17   5  160.45    2.04
  -9 -17   5  162.34    2.27
   9 -17   5  162.34    2.11
   9 -17   5  158.16    2.02
  -9 -17   5  155.61    2.25
  -9  17   5  152.85    2.37
   9 -17  -5  157.97    2.15
  -9  17   5  157.87    2.10
   0 -32   4  117.98    1.97
   0 -32   4  118.52    2.03
   0  32   4  122.72    1.86
   0  32   4  118.55    2.03
   0 -32  -4  123.19    1.80
  15   3   1  100.32    1.98
  15   3   1   98.07    1.57
  15  -3   1   99.70    1.61
 -15   3  -1   96.65    2.10
 -15   3   1  102.75    2.16
  15   3  -1   98.72    1.76
 -15  -3   1  102.11    1.86
  15  -3   1   96.88    1.55
  15  -3   1   98.97    1.92
  15  -3  -1   97.72    1.82
   5   5   7  150.85    2.02
   5  -5   7  156.50    2.05
  -5  -5   7  153.68    2.03
  -5  -5   7  153.00    2.02
   5  -5   7  157.85    2.11
   5   5   7  152.13    2.15
  -5  -5   7  152.64    1.98
  -5   5   7  151.98    1.95
   5  -5   7  154.39    1.88
   5   5   7  150.08    2.04
 -13 -19  -1    3.35    0.61
  13  19  -1    2.96    0.69
 -13 -19  -1    2.96    0.53
 -13  19  -1    3.51    0.62
  13 -19   1    3.08    0.53
  13 -19  -1    3.07    0.73
  13 -19   1    2.69    0.80
 -13 -19   1    4.19    0.65
  13 -19  -1    3.32    0.85
 -13 -19   1    3.59    0.63
  13  19   1    3.43    0.86
 -13  19   1    3.38    0.73
  13  19   1    2.32    0.56
  13 -19   1    2.70    0.67
  13 -19  -1    3.30    0.43
  11  -7   5   83.12    1.60
 -11   7   5   85.22    1.55
 -11  -7   5   80.49    1.49
  11  -7   5   85.13    1.62
 -11  -7   5   81.22    1.55
  11   7   5   81.36    1.52
 -11  -7   5   84.05    1.68
  11  -7   5   79.21    1.54
 -11   7   5   80.51    1.60
 -11  -7   5   81.74    1.63
 -11   7   5   80.86    1.50
  11   7   5   79.74    1.64
   0  38   0    0.22    0.53
   0  38   0    0.95    0.70
   0 -38   0    0.50    0.66
  12 -12  -4   16.53    0.96
 -12  12   4   18.25    0.84
 -12 -12   4   17.01    0.83
 -12 -12   4   15.78    0.80
 -12  12   4   17.46    0.97
  12 -12   4   13.79    0.87
  12  12   4   15.99    0.94
  12  12   4   16.96    0.89
  12 -12  -4   15.47    0.91
 -12 -12   4   16.44    0.86
  12 -12   4   16.67    0.74
 -12 -12   4   15.26    0.86
  -3  37  -1  787.24    5.04
  -3 -37  -1  770.26    4.86
  -3 -37  -1  782.85    5.41
   3 -37   1  778.76    5.15
   3  37  -1  785.73    5.98
   3  37   1  800.88    5.06
   3  37  -1  801.82    5.67
  -3  37   1  778.15    5.12
   3  37   1  784.79    5.02
   3  37   1  781.93    6.42
  -3 -37   1  788.34    5.75
   3 -37   1  779.80    6.16
   3  37  -1  796.64    4.78
 -15   5   1  345.13    3.88
 -15  -5   1  332.93    3.30
 -15  -5   1  340.63    3.91
  15   5   1  334.68    2.96
  15   5  -1  338.65    3.15
 -15  -5  -1  349.46    3.31
 -15   5  -1  343.14    3.78
  15  -5  -1  341.60    3.33
  15  -5   1  322.33    3.63
  15  -5   1  337.18    3.07
  15  -5   1  324.14    2.88
  13  13   3   94.18    1.85
  13 -13  -3   91.31    1.93
  13 -13   3   89.27    1.63
 -13 -13   3   94.85    1.71
 -13  13   3   90.01    1.92
  13 -13   3   93.23    1.60
  13 -13  -3   87.95    1.83
 -13 -13   3   92.33    1.77
 -13  13   3   90.34    1.47
  13 -13   3   98.09    1.95
  13  13   3   90.99    1.76
 -13 -13   3   91.18    1.54
 -13 -13   3   93.37    1.77
  -2 -32  -4  243.93    2.58
  -2  32   4  247.41    2.54
   2  32   4  246.68    2.84
  -2  32   4  239.24    3.29
   2 -32   4  250.69    2.93
   2 -32   4  240.98    2.80
   2 -32   4  230.88    2.44
  -2 -32   4  247.68    2.76
  -2 -32   4  240.96    2.75
   2  32   4  244.38    2.91
   5  -7   7   47.07    1.21
   5   7   7   47.19    1.27
  -5  -7   7   50.32    1.27
   5   7   7   50.24    1.18
   5   7   7   45.55    1.22
  -5  -7   7   49.86    1.20
   5  -7   7   50.23    1.08
   5  -7   7   48.60    1.22
  -5   7   7   50.17    1.20
   5   7   7   47.29    1.18
  -5   7   7   48.60    1.26
  -5  -7   7   50.55    1.21
   1  35   3   20.56    1.23
   1  35  -3   20.17    0.81
   1 -35   3   22.32    1.08
  -1  35   3   19.33    0.84
  -1 -35   3   19.60    1.02
  -1  35   3   18.93    0.86
   1 -35  -3   19.55    0.74
  -1 -35  -3   19.32    0.78
  -1 -35   3   19.77    0.88
  -1  35  -3   21.15    0.88
   1  35   3   19.26    0.90
  -1  35   3   17.64    0.93
   1  35   3   20.84    0.89
   1 -35   3   19.21    0.94
   1  35   3   19.39    0.97
   9 -27  -3  239.86    2.70
   9 -27   3  247.12    2.51
   9 -27   3  249.19    3.33
  -9 -27   3  245.95    2.84
   9 -27   3  225.86    2.24
   9 -27   3  236.66    2.82
  -9  27   3  248.41    2.86
  -9  27   3  238.63    2.48
  -9 -27   3  242.73    2.62
   9  27   3  232.14    3.42
  -9 -27  -3  246.94    2.77
   9  27   3  234.78    3.47
   9 -27  -3  241.30    3.29
   8 -12   6  765.93    4.53
  -8  12   6  756.19    4.79
   8  12   6  738.23    5.31
  -8 -12   6  725.35    4.92
   8  12   6  743.55    4.96
  -8  12   6  746.24    4.78
  -8 -12   6  754.36    4.96
   8  12   6  763.25    5.53
   8 -12   6  785.27    4.96
   8 -12  -6  727.32    4.68
   8  12   6  721.84    4.77
  -8  12   6  757.18    4.80
   8 -12   6  731.20    4.76
   8  12   6  727.39    4.80
  14 -12   2  104.48    1.67
  14  12   2  103.24    1.80
  14  12   2  102.20    1.76
  14 -12   2  100.80    2.07
 -14  12   2  102.41    2.08
 -14 -12   2  104.63    1.85
 -14 -12   2   99.16    1.89
 -14 -12   2  103.51    2.01
 -14  12  -2  101.18    2.02
  14 -12   2  101.31    1.73
  14 -12  -2  105.68    2.13
   2  38   0 1501.77    6.58
  -2 -38   0 1472.81    7.41
  -2  38   0 1539.59    6.86
   2  38   0 1466.23    8.22
   2  38   0 1538.87    6.68
   2 -38   0 1509.70    8.03
   6  18   6  156.22    2.57
  -6  18   6  159.10    2.08
   6 -18   6  156.66    2.00
  -6  18   6  153.79    2.07
  -6 -18   6  161.85    2.09
   6  18   6  157.27    2.08
   6  18   6  163.26    2.44
   6  18   6  160.27    2.06
   6 -18   6  162.65    2.13
   6  18   6  156.35    2.08
 -12 -24   0  928.66    5.25
  12  24   0  890.53    5.17
  12  24   0  897.60    6.71
  12 -24   0  930.19    5.48
 -12  24   0  914.68    5.18
  12 -24   0  863.24    4.49
 -12 -24   0  911.67    5.33
  -7 -23   5  265.36    2.73
   7  23   5  263.76    3.41
  -7 -23  -5  260.17    2.72
   7  23   5  259.39    3.03
   7 -23   5  259.01    2.35
   7  23   5  268.54    2.63
  -7 -23   5  263.26    2.67
  -7  23   5  265.36    2.68
   7 -23   5  262.09    2.60
  -7 -23   5  262.96    2.85
   7  23   5  264.13    2.79
   7 -23   5  262.67    2.75
  -7  23   5  265.89    2.58
 -11  -9   5   37.26    1.21
  11  -9   5   39.84    1.12
 -11  -9   5   37.91    1.12
 -11  -9   5   35.22    1.04
 -11   9   5   36.86    1.08
 -11   9   5   37.48    1.15
  11   9   5   39.70    1.09
 -11  -9   5   35.04    1.17
  11   9   5   38.92    1.22
 -11   9   5   37.76    1.11
  11  -9   5   34.96    1.13
  11  -9   5   38.53    1.10
  11   9   5   33.15    1.13
  11   9   5   35.97    1.11
  -5  33   3   53.90    1.31
   5 -33   3   61.17    1.67
   5  33   3   56.17    1.79
   5  33   3   55.15    1.38
   5  33   3   54.07    1.57
   5 -33   3   60.79    1.53
  -5  33   3   52.82    1.55
   5 -33  -3   52.47    1.49
   5  33  -3   53.98    1.41
   5  33   3   56.11    1.36
  -5 -33   3   55.94    1.27
  -5 -33   3   53.25    1.29
   5 -33   3   56.82    1.22
  -5 -33  -3   52.61    1.30
  -5  33   3   51.37    1.32
 -15   7  -1  312.41    3.62
  15   7  -1  306.02    2.94
 -15  -7   1  308.06    3.21
 -15  -7   1  297.94    3.61
  15  -7  -1  301.58    3.16
  15  -7   1  319.06    3.63
  15  -7   1  306.50    2.98
  15   7   1  318.16    2.90
 -15   7   1  302.43    3.66
  15  -7   1  300.18    2.76
  14 -16   0   73.37    1.64
  14 -16   0   73.60    1.34
 -14  16   0   73.95    1.70
 -14 -16   0   73.43    1.57
   3 -13   7   63.80    1.35
  -3  13   7   59.80    1.17
  -3  13   7   61.36    1.39
  -3 -13   7    0.01    0.15
  -3  13   7   59.94    1.29
   3 -13   7   -0.02    0.20
  -3 -13   7   61.29    1.22
   3  13   7   62.92    1.37
   3 -13   7   65.88    1.52
  -3 -13   7   60.80    1.30
   3  13   7   -0.06    0.19
   3  13   7   62.55    1.38
  -3  13   7   54.66    1.31
   3 -13   7   61.91    1.25
   3  13   7   61.27    1.19
  -3 -13   7   59.69    1.31
  -3  13   7   59.74    1.30
   6 -34   2   52.05    1.68
  -6 -34  -2   50.47    1.30
  -6  34  -2   52.23    1.31
   6  34   2   53.65    1.71
   6  34  -2   50.27    1.44
  -6 -34   2   51.22    1.48
  -6  34   2   49.52    1.30
  -6 -34   2   53.01    1.29
   6  34   2   50.33    1.36
   6 -34  -2   51.90    1.58
  -6  34   2   54.59    1.26
   6 -34   2   53.79    1.44
   6  34   2   50.24    1.25
  12 -22  -2  158.22    2.34
  12  22   2  164.89    2.34
  12  22   2  163.14    2.54
 -12  22   2  164.99    2.41
  12 -22   2  173.52    2.88
 -12 -22   2  172.16    2.47
  12  22   2  164.59    3.13
  12 -22   2  165.32    2.35
  12 -22   2  166.86    2.17
 -12 -22   2  158.62    2.37
  12 -22  -2  162.53    2.77
   8  26   4   84.81    1.50
  -8 -26  -4   84.33    1.62
   8 -26   4   87.17    1.81
   8 -26   4   84.65    1.44
   8 -26   4   88.82    1.48
   8  26   4   84.06    2.13
   8  26   4   83.76    1.68
  -8 -26   4   86.02    1.67
  -8 -26   4   82.37    1.65
   8  26   4   86.93    2.14
   8  26   4   89.50    1.80
  -8 -26   4   82.88    1.64
   8 -26   4   83.22    1.68
  -8  26   4   84.45    1.70
  -1 -15   7  186.79    2.23
  -1 -15   7  200.17    2.22
   1  15   7  185.81    2.50
   1  15   7  189.44    2.37
  -1 -15   7  186.74    2.06
   1 -15   7  197.82    2.20
   1  15   7  185.86    2.22
  -1  15   7  185.37    2.20
   1 -15   7  186.63    2.16
  -1  15   7  172.62    2.01
  -1  15   7  189.72    2.47
  -1  15   7  184.65    2.00
  -1 -29   5  218.66    2.69
   1 -29   5  217.96    2.47
   1 -29   5  218.86    2.70
  -1  29   5  223.10    2.52
   1  29   5  221.75    3.23
  -1  29   5  226.52    3.21
   1 -29   5  231.99    2.55
  -1  29   5  210.44    2.70
   1  29   5  219.41    2.55
  -1 -29   5  217.37    2.49
   1  29   5  217.17    2.76
   9  31   1   11.62    0.85
   9  31   1   11.84    0.90
  -9  31   1   13.13    0.73
   9  31   1   11.58    1.05
   9 -31  -1   10.30    1.06
  -9  31   1   11.27    0.68
  -9 -31  -1   11.28    0.71
   9 -31   1   10.29    0.82
   9 -31  -1   12.34    0.84
  -9 -31   1   10.64    0.81
   9  31  -1   11.25    0.80
   9  31  -1   11.20    0.93
  -9  31  -1   11.96    0.74
  -9 -31   1   11.30    0.80
  -9 -31  -1   10.70    0.78
   5   9   7  104.52    1.65
  -5   9   7  109.06    1.80
   5   9   7  111.40    1.77
  -5  -9   7  104.24    1.67
  -5   9   7   91.56    1.38
   5   9   7  102.01    1.81
   5   9   7   96.94    2.09
   5  -9   7  108.98    1.74
  -5   9   7  108.74    1.69
   5  -9   7  105.27    1.72
  -5  -9   7  105.11    1.71
   5  -9   7  104.48    1.81
  -5  -9   7  109.45    1.73
   7  31   3   35.50    1.40
  -7 -31   3   36.47    1.12
   7 -31   3   36.26    1.40
   7  31   3   38.59    1.16
   7  31   3   37.88    1.22
  -7 -31   3   35.66    1.07
   7 -31   3   34.89    0.95
  -7  31   3   35.28    1.08
  -7 -31  -3   37.65    1.17
   7 -31  -3   34.83    1.33
   7 -31   3   36.43    1.26
   7  31   3   38.74    1.54
  -7  31   3   36.64    1.13
   7  31  -3   34.41    1.15
  -4 -36  -2   97.91    1.68
   4  36   2  100.41    1.77
   4  36   2  100.60    1.78
  -4 -36   2  101.90    1.98
  -4 -36   2  100.47    1.59
   4 -36  -2  100.94    2.07
  -4  36   2  104.66    1.63
   4  36   2   99.82    2.32
   4  36   2  101.73    2.01
   4  36  -2   98.26    1.95
   4 -36   2   95.57    1.84
  -4  36  -2   99.48    1.73
  -4 -36   2  100.12    1.64
   0  24   6    0.01    0.52
   0  24   6    0.01    0.60
   0  24   6    0.13    0.42
   0 -24   6    0.39    0.46
   0  24   6    0.69    0.58
   0 -24   6   -0.08    0.48
   0 -24   6    0.82    0.53
 -12 -14   4   27.98    1.04
  12 -14   4   25.32    0.98
 -12  14   4   26.75    0.93
 -12 -14   4   29.22    1.02
  12 -14  -4   25.23    1.14
  12  14   4   25.60    1.05
  12 -14   4   26.81    0.86
  12 -14  -4   27.17    1.11
 -12 -14   4   27.39    1.10
  12  14   4   28.17    1.15
 -12 -14   4   27.10    1.01
   9 -19   5    4.23    0.59
  -9  19   5    3.72    0.56
  -9 -19   5    3.41    0.56
   9 -19   5    4.49    0.77
   9  19   5    4.65    0.62
   9  19   5    4.03    0.68
  -9 -19   5    3.71    0.69
   9 -19  -5    4.66    0.61
  -9 -19  -5    4.46    0.58
  -9 -19   5    4.50    0.68
   9 -19   5    4.61    0.57
  -9  19   5    3.99    0.75
   9 -19   5    4.11    0.62
  -9 -19   5    3.89    0.68
   4  22   6  519.51    4.67
   4 -22   6  527.07    4.01
  -4  22   6  508.76    3.90
  -4 -22   6  559.25    3.74
   4  22   6  541.30    3.80
   4 -22   6  513.12    3.97
  -4  22   6  521.83    3.89
   4  22   6  537.58    4.92
  -4  22   6  524.08    4.14
  -4  22   6  529.80    3.72
   4  22   6  541.18    3.90
   4  22   6  520.90    3.93
  -4  22   6  521.33    4.01
  15  -9   1  216.80    3.06
  15  -9   1  212.09    2.32
 -15   9   1  221.95    3.11
 -15   9  -1  211.99    2.98
 -15  -9   1  224.58    2.56
  15  -9   1  215.77    2.55
 -15  -9   1  218.34    2.73
  15   9  -1  213.17    2.38
 -15  -9   1  231.40    3.14
  15  -9  -1  217.26    2.67
 -13 -15   3   14.02    0.88
  13 -15   3   14.72    0.81
  13 -15  -3   11.68    0.93
  13 -15   3   13.52    0.91
  13 -15  -3   11.79    0.93
 -13  15   3   12.97    0.97
 -13 -15   3   13.66    0.80
 -13  15   3   12.16    0.69
  13  15   3   12.13    0.81
  13 -15   3   12.57    0.74
  13  15   3   12.27    0.82
 -13 -15   3   12.88    0.71
  11 -27   1  531.82    4.21
 -11  27   1  554.99    4.00
  11 -27   1  527.76    3.67
  11  27   1  525.59    4.09
  11  27   1  536.17    4.46
 -11 -27  -1  540.42    4.33
 -11 -27   1  525.29    4.17
  11  27  -1  536.26    5.04
 -11 -27  -1  538.59    4.11
  11 -27  -1  525.10    4.38
  11  27  -1  525.04    4.16
  11 -27  -1  516.46    5.23
 -11  27  -1  528.35    3.77
  11 -27   1  528.61    5.14
  11  27   1  530.94    5.22
 -11 -27   1  552.16    4.31
  10 -28  -2  479.12    4.88
  10 -28   2  496.92    3.72
  10  28  -2  473.62    3.88
  10 -28   2  512.29    4.96
 -10  28   2  492.58    3.56
  10  28   2  501.77    4.81
  10  28   2  506.75    5.20
 -10  28   2  502.86    4.06
  10  28   2  504.64    4.29
  10 -28  -2  489.93    4.07
  10  28  -2  491.68    4.62
 -10 -28   2  506.44    4.26
 -10 -28  -2  500.68    4.08
  -3  35   3   88.21    1.56
   3  35   3   92.47    2.28
  -3  35   3   85.68    1.96
   3 -35   3   88.96    1.74
  -3 -35   3   85.01    1.85
   3 -35   3   87.74    1.93
  -3  35  -3   89.54    1.61
  -3 -35  -3   85.08    1.54
   3  35   3   89.05    1.87
   3  35   3   89.63    1.71
   3  35   3   89.83    1.62
  -3 -35   3   88.32    1.62
  11 -23  -3  780.54    6.05
  11 -23   3  794.46    5.97
 -11 -23   3  781.65    4.96
  11  23   3  767.48    5.29
  11  23   3  780.87    6.06
 -11 -23   3  737.13    5.35
 -11  23   3  773.57    5.36
  11 -23   3  754.99    5.18
 -11 -23  -3  774.94    5.12
 -11  11   5  373.78    3.19
  11  11   5  363.27    3.35
 -11 -11   5  366.86    3.32
 -11 -11   5  373.90    3.54
  11  11   5  374.65    3.21
 -11 -11   5  368.31    3.53
 -11  11   5  376.51    3.45
  11 -11  -5  307.96    3.18
  11  11   5  336.39    3.60
  11  11   5  356.11    3.55
  11 -11   5  385.91    3.30
 -11 -11   5  359.21    3.19
  11  11   5  364.55    3.52
  11 -11   5  381.93    3.29
 -11  11   5  384.65    3.24
 -10  22   4   67.00    1.43
  10  22   4   67.68    1.88
  10 -22   4   72.18    1.39
  10 -22   4   70.11    1.55
 -10  22   4   66.97    1.59
 -10 -22   4   66.05    1.48
  10 -22  -4   66.16    1.45
 -10 -22   4   70.80    1.53
  10  22   4   68.63    2.00
  10  22   4   73.54    1.63
  10 -22  -4   66.06    1.69
  10 -22   4   68.87    1.31
 -10 -22  -4   67.80    1.47
  -8 -14  -6  345.44    2.98
   8  14   6  332.13    3.16
   8 -14   6  327.63    3.12
  -8 -14   6  347.63    3.30
  -8  14   6  333.72    3.14
   8 -14   6  377.19    3.03
   8 -14   6  346.07    3.19
   8  14   6  346.24    3.29
   8  14   6  355.12    3.60
   8  14   6  339.43    3.14
   8  14   6  352.20    3.75
  -8  14   6  369.88    3.24
  -8  14   6  345.75    3.16
  -8 -14   6  353.38    3.28
 -14 -14   2  123.08    2.04
 -14 -14   2  124.75    2.03
  14 -14   2  120.51    1.91
  14 -14   2  115.46    1.79
 -14  14  -2  118.30    2.10
 -14 -14   2  117.20    2.12
  14  14   2  120.18    1.94
  14  14   2  117.18    1.91
 -14  14   2  122.66    2.22
  14 -14   2  120.84    2.31
  14 -14  -2  117.67    2.33
  14 -14  -2  120.26    2.04
  13 -21  -1  342.54    3.48
  13 -21   1  338.97    3.40
 -13 -21  -1  341.36    3.17
  13  21  -1  327.48    3.96
 -13 -21   1  346.47    3.41
 -13 -21   1  330.85    3.36
  13 -21   1  323.69    2.92
  13 -21   1  331.40    4.05
  13  21   1  336.52    3.33
 -13 -21  -1  346.96    3.39
  13 -21  -1  341.62    3.99
  13  21  -1  321.13    3.09
  13  21   1  321.40    4.21
 -13  21   1  337.75    3.50
   6  36   0   -0.12    0.58
   6  36   0    0.25    0.66
   6 -36   0    1.73    0.81
  -6 -36   0    0.51    0.49
  -6 -36   0   -0.03    0.53
  10  30   0   20.70    0.99
 -10 -30   0   18.61    0.92
  10  30   0   19.24    1.17
 -10 -30   0   19.03    0.95
  10 -30   0   18.19    1.30
  10 -30   0   18.50    0.98
 -10  30   0   18.26    0.81
   2  24   6   42.12    1.08
  -2  24   6   42.68    1.08
   2  24   6   41.78    1.39
   2  24   6   44.90    1.18
   2 -24   6   43.86    1.22
  -2 -24   6   43.01    1.13
   2 -24   6   45.67    1.23
  -2  24   6   40.00    1.20
   2  24   6   42.67    1.43
  -2  24   6   41.99    1.14
  -8 -32  -2    5.17    0.63
   8 -32  -2    5.09    0.81
  -8  32   2    4.21    0.54
   8 -32   2    5.54    0.78
  -8  32   2    4.93    0.61
   8  32   2    4.92    0.84
  -8 -32   2    5.33    0.73
  -8 -32   2    4.82    0.63
   8  32  -2    4.54    0.68
   8  32  -2    4.16    0.65
   8 -32   2    4.18    0.89
  -8  32  -2    4.37    0.61
   8 -32  -2    5.27    0.59
   5  27   5  138.65    2.22
  -5  27   5  144.46    2.08
   5  27   5  155.09    2.58
   5  27   5  152.55    2.75
   5  27   5  153.17    2.08
  -5  27   5  149.84    2.13
   5 -27   5  156.90    2.24
  -5 -27  -5  151.74    2.05
  -5 -27   5  148.83    2.18
  -5 -27   5  147.06    2.06
  -5 -27   5  151.49    1.97
   5  27   5  152.74    1.95
   5 -27   5  151.03    2.06
   5 -11   7   62.67    1.35
   5 -11   7   58.35    1.32
  -5 -11   7   56.48    1.31
  -5 -11   7   58.58    1.35
   5  11   7   58.16    1.38
   5  11   7   58.85    1.36
   5  11   7   48.77    1.62
  -5 -11   7   58.95    1.30
   5  11   7   57.33    1.39
  -5  11   7   59.58    1.39
   5 -11   7   52.25    1.33
   5  11   7   56.83    1.25
  -5  11   7   60.96    1.34
  -5  11   7   59.83    1.20
  -4 -32   4  679.21    4.70
   4 -32   4  659.07    4.40
  -4  32   4  620.10    4.71
   4  32   4  687.58    4.95
   4 -32   4  680.60    4.89
  -4  32   4  656.31    4.57
  -4  32   4  643.42    5.34
   4  32   4  646.77    5.84
   4 -32   4  652.94    5.00
   4  32   4  683.20    4.53
  -4 -32   4  645.50    4.85
   4  32   4  672.68    5.31
   6 -30   4   59.64    1.56
   6  30   4   57.17    1.65
  -6  30   4   61.69    1.42
  -6 -30  -4   56.89    1.35
  -6  30   4   57.31    1.36
  -6 -30   4   55.91    1.35
  -6 -30   4   59.85    1.34
   6  30   4   57.61    1.37
   6 -30   4   58.45    1.26
  -6 -30   4   58.27    1.46
   6  30   4   61.19    1.87
  -6  30   4   57.21    1.52
   6  30   4   60.35    1.45
  -3  15   7  261.06    2.75
  -3 -15   7  281.46    2.39
   3 -15   7  266.92    2.65
  -3  15   7  251.03    2.53
  -3 -15   7  265.16    2.38
  -3 -15   7  264.55    2.58
  -3  15   7  264.67    2.49
   3  15   7  272.72    2.67
  -3  15   7  262.81    2.44
  -3  15   7  263.82    2.79
   3 -15   7  270.74    2.45
   3  15   7  265.58    2.74
   3 -15   7  301.28    3.20
   3 -15   7  261.17    2.44
  -3 -15   7  259.67    2.64
  -3 -29   5  375.39    3.23
  -3  29   5  363.48    3.79
   3  29   5  376.78    4.20
  -3  29   5  383.97    3.20
  -3  29   5  374.55    3.32
  -3 -29   5  373.83    3.36
   3  29   5  404.92    3.66
  -3 -29  -5  363.61    3.26
   3 -29   5  394.34    3.20
   4  38   0  351.90    3.75
   4 -38   0  336.59    3.14
   4 -38   0  327.18    3.93
  -4 -38   0  344.29    3.10
  -4  38   0  340.97    3.22
  -4 -38   0  321.47    3.43
   4  38   0  327.69    3.27
   4  38   0  316.63    3.88
   4  38   0  333.75    3.03
 -14 -18   0  116.07    1.94
 -14 -18   0  116.04    1.95
  14 -18   0  114.53    2.04
  14 -18   0  115.98    1.64
 -14  18   0  112.41    2.05
  10   0   6  285.72    2.80
  10   0   6  275.34    2.91
  10   0   6  262.73    2.88
 -10   0   6  268.48    2.81
  10   0   6  284.31    2.96
 -10   0   6  273.51    2.90
  10   0   6  264.51    2.86
   0 -38   2   50.75    1.53
   0 -38   2   51.91    1.28
   0  38   2   49.24    1.37
   0 -38  -2   53.70    1.15
   0 -38  -2   52.39    1.37
   0  38   2   52.56    1.68
   0  38  -2   53.99    1.50
   0  38  -2   55.48    1.28
   0  38   2   50.49    1.39
   6 -20   6  201.57    2.31
   6  20   6  203.73    2.37
  -6 -20   6  205.91    2.33
   6  20   6  207.22    2.29
   6  20   6  207.95    2.81
  -6 -20   6  189.93    2.41
  -6  20   6  210.29    2.41
   6  20   6  199.29    2.35
  -6  20   6  202.23    2.39
   6 -20   6  213.43    2.42
  -6 -20  -6  201.30    2.40
   6  20   6  204.38    2.95
  15 -11  -1  305.28    3.09
  15 -11   1  310.26    3.70
 -15 -11   1  304.92    3.61
 -15 -11   1  308.79    3.08
  15 -11   1  302.29    3.06
 -15 -11  -1  313.17    2.92
  15 -11   1  299.49    2.75
 -15 -11   1  303.22    3.22
 -15  11  -1  304.40    3.43
  15 -11  -1  310.68    3.64
  10  -2   6  632.70    4.20
 -10  -2   6  634.77    4.11
 -10   2   6  619.41    4.05
 -10  -2   6  618.47    4.21
  10   2   6  639.37    4.52
  10   2   6  634.31    4.45
  10   2   6  637.40    4.22
  10  -2   6  630.33    4.22
  10  -2   6  626.82    4.24
 -10  -2   6  644.47    4.26
  10   2   6  620.74    4.10
  10   2   6  635.38    4.21
 -10   2   6  624.72    4.14
  10  -2   6  632.81    4.28
  10  -2   6  627.93    3.88
   5 -37   1  261.05    2.94
  -5 -37  -1  266.31    2.76
   5 -37  -1  268.80    3.47
   5  37   1  265.09    2.84
   5  37   1  265.49    3.64
  -5 -37   1  264.57    3.09
   5  37   1  267.55    2.79
  -5 -37   1  271.37    2.80
   5  37  -1  262.51    3.27
  -5 -37  -1  259.40    2.90
   5 -37   1  268.72    3.60
  -5  37  -1  269.97    2.85
   5 -37  -1  269.16    2.72
  -1 -17   7  135.08    1.94
   1  17   7  141.34    2.06
  -1  17   7  142.67    1.75
  -1  17   7  138.22    1.90
   1 -17   7  147.22    1.92
   1 -17   7  138.95    1.90
  -1  17   7  137.86    1.82
  -1 -17   7  142.23    1.88
  -1 -17   7  141.90    1.83
   1 -17   7  144.58    2.20
  -1  17   7  131.18    2.08
   1  17   7  141.09    2.30
   1  17   7  143.92    1.93
   1  39  -1  544.58    4.56
  -1  39  -1  517.81    3.77
   1  39   1  529.53    3.90
   1 -39  -1  538.43    4.38
   1  39   1  534.00    4.88
   1  39   1  538.54    3.70
  -1  39   1  526.29    3.96
   1  39  -1  552.68    3.77
   1 -39   1  522.22    4.64
  -1 -39   1  528.35    4.49
  -1 -39  -1  519.60    4.18
  -1  39   1  554.40    4.95
   1 -39   1  549.60    3.81
   1  39   1  557.69    4.34
  -1  39  -1  547.14    4.55
  -8 -34   0   62.78    1.48
   8  34   0   59.30    1.78
  -8  34   0   64.48    1.39
  -8 -34   0   62.50    1.50
   8 -34   0   62.22    1.92
   8 -34   0   63.51    1.49
   8  34   0   63.55    1.54
   7 -35   1    1.76    0.89
   7 -35  -1    2.33    0.60
   7  35  -1    1.97    0.66
  -7 -35  -1    1.82    0.52
  -7  35   1    2.23    0.53
   7  35   1    1.66    0.71
   7 -35  -1    2.30    0.78
  -7 -35  -1    2.13    0.54
  -7 -35   1    1.57    0.53
   7  35   1    1.77    0.79
  -7 -35   1    2.09    0.65
   7 -35   1    1.92    0.59
   7  35  -1    2.01    0.62
 -10  -4   6   36.23    1.19
 -10   4   6   35.68    1.13
  10  -4   6   36.47    1.17
  10   4   6   40.90    1.23
  10   4   6   35.45    1.23
  10  -4   6   41.88    1.20
  10  -4   6   36.75    1.17
  10   4   6   40.36    1.19
 -10   4   6   38.63    1.04
  10  -4   6   35.76    1.01
 -10  -4   6   37.39    1.16
  10  -4   6   37.87    1.17
 -10   4   6   35.04    1.14
  10   4   6   38.50    1.14
 -10  -4   6   37.13    1.15
  10   4   6   37.02    1.20
  -7  -1   7   44.02    1.21
   7  -1   7   45.98    1.10
   7   1   7   42.29    1.13
   7  -1   7   39.80    1.33
  -7  -1   7   44.41    1.14
   7  -1   7   41.43    1.07
   7   1   7   45.40    1.12
   7  -1   7   44.82    1.17
  -7   1   7   42.45    1.19
  -7   1   7   38.34    1.18
   7   1   7   40.31    1.39
   7   1   7   45.99    1.20
  -7   1   7   44.14    1.15
   7  -1   7   44.31    1.23
   7   1   7   45.31    1.25
 -12 -16   4  265.48    2.92
  12 -16  -4  264.01    3.24
  12  16   4  249.25    3.20
 -12  16   4  269.92    2.62
  12 -16   4  274.86    2.58
 -12 -16   4  269.25    2.78
  12 -16   4  271.31    2.69
 -12 -16   4  269.10    3.06
 -12 -16   4  266.40    2.86
  12 -16   4  258.17    2.85
  12  16   4  257.56    2.99
  12 -16  -4  266.13    2.97
 -11 -13   5   91.29    1.77
 -11 -13   5   90.39    1.62
  11 -13   5   92.91    1.59
  11 -13  -5   92.39    1.74
  11  13   5   85.86    1.91
  11 -13   5   93.65    1.62
  11  13   5   91.29    1.55
  11  13   5   87.83    1.75
 -11  13   5   90.75    1.61
  11  13   5   88.71    1.74
 -11 -13   5   93.83    1.82
 -11  13   5   92.31    1.55
 -11  13   5   92.85    1.78
  11  13   5   91.14    1.69
 -11 -13   5   92.72    1.69
   0 -34   4    0.58    0.57
   0  34   4    0.01    0.59
   0 -34  -4    0.33    0.42
   0  34  -4    0.28    0.43
   0 -34   4    0.06    0.57
   0  34   4    0.19    0.68
   0  34   4    0.27    0.52
   0  34   4   -0.01    0.13
  -7   3   7  178.88    2.31
  -7  -3   7  175.74    2.24
   7   3   7  176.25    2.23
   7  -3   7  171.78    2.06
   7   3   7  181.56    2.24
   7   3   7  173.07    2.17
   7   3   7  175.48    2.33
   7  -3   7  169.31    2.44
  -7  -3   7  172.31    2.16
  -7   3   7  171.74    2.20
   7  -3   7  178.66    2.27
   7  25   5  151.06    1.97
   7 -25   5  161.19    1.85
  -7 -25   5  147.38    2.14
   7 -25   5  146.67    1.94
  -7 -25  -5  142.97    2.04
  -7 -25   5  142.13    2.03
   7  25   5  144.38    2.09
  -7  25   5  142.04    2.10
   7 -25   5  145.22    2.12
   7  25   5  146.71    2.57
   7  25   5  152.04    2.33
  -7 -25   5  147.54    2.07
   7 -25   5  166.35    2.40
  -2 -38   2  618.32    5.04
   2 -38  -2  631.35    4.94
  -2  38  -2  630.15    4.39
   2  38   2  600.50    4.89
  -2  38   2  615.38    5.45
   2 -38   2  625.94    4.57
  -2  38   2  611.15    4.54
  -2 -38  -2  629.61    4.58
   2  38   2  649.11    4.43
   2  38   2  647.47    5.82
  -2 -38   2  631.38    4.37
  -2  38   2  665.27    4.24
  -2  38   2  649.74    4.70
   2  38   2  626.65    4.61
 -13 -17   3  249.54    2.94
  13 -17   3  252.17    2.74
 -13 -17   3  257.66    2.60
  13 -17  -3  246.47    2.87
  13 -17  -3  247.97    3.29
  13 -17   3  260.66    3.25
 -13  17   3  247.60    3.08
 -13 -17   3  255.05    2.79
  13  17   3  253.21    3.01
  13  17   3  244.58    2.88
 -13  17   3  254.22    2.47
  13 -17   3  254.22    2.70
 -12  26   0 1150.42    5.47
  12  26   0 1136.18    7.64
 -12 -26   0 1121.19    5.78
 -12 -26   0 1174.06    6.10
  12 -26   0 1138.01    7.33
  12  26   0 1159.17    5.84
  12 -26   0 1176.34    6.19
 -12  24   2  113.91    1.96
  12 -24   2  112.94    2.38
 -12 -24   2  113.74    2.05
 -12 -24   2  115.87    2.03
  12  24  -2  112.39    1.81
 -12 -24  -2  113.66    1.95
  12 -24  -2  111.85    1.99
  12  24   2  120.28    2.70
  12  24   2  111.69    2.12
  12  24   2  113.14    1.96
  12 -24   2  116.73    2.03
  12 -24  -2  108.97    2.36
  12 -24   2  112.28    1.74
   9  29  -3   12.86    0.75
   9 -29   3   12.51    0.71
  -9  29   3   12.96    0.70
   9 -29  -3   13.45    0.79
  -9 -29   3   13.34    0.73
   9 -29  -3   12.50    1.00
  -9 -29   3   13.92    0.85
   9 -29   3   11.71    0.94
   9  29   3   11.90    1.09
   9  29   3   12.43    1.02
  -9 -29  -3   13.46    0.82
  -8 -16   6   23.96    0.95
   8  16   6   23.00    0.93
   8  16   6   32.33    1.00
   8 -16   6    0.00    0.12
   8  16   6   23.44    0.96
  -8 -16   6   23.04    1.01
   8 -16   6   23.10    0.80
  -8 -16  -6   23.14    0.86
  -8  16   6   24.57    1.11
   8 -16   6   10.78    0.99
   8 -16   6   24.37    0.97
  -8 -16   6    0.01    0.11
   8  16   6   19.91    0.99
   8  16   6   23.97    1.14
  -8 -16   6   22.99    0.99
  -8  16   6   21.69    0.93
  -8  16   6   22.87    0.92
 -14 -16   2   38.72    1.27
 -14 -16  -2   40.73    1.16
  14 -16  -2   37.95    1.28
  14  16   2   38.82    1.17
  14 -16   2   40.04    1.48
  14 -16  -2   37.49    1.48
  14 -16   2   37.50    1.07
  14  16   2   38.63    1.18
  14 -16   2   38.34    1.15
 -14 -16   2   42.00    1.24
 -14  16   2   35.77    1.34
 -14 -16   2   39.02    1.26
  -5 -13   7  646.30    4.30
   5 -13   7  644.06    4.35
   5  13   7  674.22    4.61
  -5  13   7  681.93    4.55
   5  13   7  667.73    4.72
  -5  13   7  667.18    4.20
  -5 -13   7  648.74    4.45
   5 -13   7  616.06    4.44
  -5  13   7  650.82    4.29
   5  13   7  642.07    4.46
   5  13   7  618.89    4.87
  -5 -13   7  651.83    4.47
   5  13   7  639.03    4.25
 -10  -6   6  368.86    3.33
  10   6   6  370.63    3.66
 -10   6   6  341.67    3.05
 -10   6   6  368.31    3.29
 -10  -6   6  322.97    3.23
  10   6   6  376.20    3.41
  10   6   6  397.14    3.54
  10   6   6  377.08    3.62
  10  -6   6  351.87    3.27
  10  -6   6  384.64    3.34
  10  -6   6  380.92    3.47
  10   6   6  364.40    3.31
 -10  -6   6  378.52    3.46
 -10   6   6  366.96    3.24
  10  -6   6  392.32    3.38
  -7   5   7   61.54    1.43
   7   5   7   60.56    1.37
   7   5   7   61.96    1.36
  -7  -5   7   62.03    1.40
   7  -5   7   62.50    1.22
  -7  -5   7   63.27    1.38
   7  -5   7   60.70    1.51
   7   5   7   60.37    1.34
  -7  -5   7   61.89    1.39
  -7   5   7   61.01    1.37
   7   5   7   60.02    1.42
   9 -21   5  737.18    4.85
   9 -21  -5  741.18    4.71
   9 -21   5  729.17    5.14
  -9 -21   5  747.33    4.84
  -9 -21  -5  800.18    5.03
   9  21   5  673.42    5.81
   9  21   5  756.37    5.11
   9 -21   5  710.87    4.70
  -9 -21   5  746.44    5.05
  -9  21   5  725.22    4.75
   9 -21   5  785.64    4.66
  -9  21   5  772.55    4.67
  -9 -21   5  707.81    4.99
   9  21   5  856.27    5.32
   9  21   5  778.93    5.32
  -2 -34  -4  404.15    3.32
   2 -34  -4  414.68    3.24
   2 -34   4  393.80    3.61
  -2 -34   4  400.30    3.55
  -2 -34   4  399.79    3.46
  -2  34   4  386.47    4.15
   2  34   4  409.97    3.75
  -2  34   4  396.79    3.25
   2 -34   4  401.41    3.56
   8 -28   4  256.11    3.11
  -8 -28   4  249.63    2.73
   8  28   4  252.36    3.62
  -8  28   4  260.68    2.85
  -8 -28  -4  241.89    2.77
  -8 -28   4  249.07    2.84
   8 -28   4  252.87    2.51
   8 -28   4  259.86    2.49
   8  28   4  267.44    2.97
   8  28   4  256.83    3.58
   8  28   4  257.63    2.88
   8 -28   4  255.65    2.91
  -8  28   4  249.57    2.53
  -8 -28   4  246.40    2.78
  16   0   0   65.72    1.36
  16   0   0   67.99    1.73
 -16   0   0   68.09    1.81
 -15  13   1  133.14    2.33
  15 -13   1  135.61    2.46
  15 -13  -1  135.64    2.14
 -15 -13   1  140.24    2.46
  15 -13   1  131.38    2.05
 -15 -13   1  137.98    2.09
 -15 -13  -1  135.88    2.00
 -15 -13   1  132.91    2.13
  15 -13  -1  130.87    2.48
 -15  13  -1  133.85    2.33
  15 -13   1  126.69    1.79
 -16  -2   0   10.30    0.99
  16  -2   0    9.52    0.86
  16  -2   0    9.23    0.67
 -16   2   0    9.05    0.95
  16   2   0    9.69    0.86
   4  24   6  145.93    1.93
   4  24   6  146.79    1.93
   4 -24   6  149.91    2.06
   4  24   6  149.27    1.86
   4  24   6  143.70    2.52
  -4  24   6  140.98    1.98
  -4  24   6  144.93    1.85
   4 -24   6  140.30    2.05
  -4 -24   6  142.18    2.12
  -4  24   6  145.33    2.12
   4  24   6  136.50    2.28
   0 -26   6   96.37    1.76
   0 -26   6   96.11    1.68
   0  26   6  100.78    2.07
   0  26   6  101.10    1.55
   0  40   0  642.04    4.33
   0  40   0  644.64    5.38
   0  40   0  629.28    4.47
   3 -17   7  255.79    2.45
   3  17   7   16.18    0.80
   3 -17   7  247.82    2.89
  -3 -17   7  255.63    2.55
  -3 -17   7  259.89    2.64
  -3  17   7  257.57    2.70
   3 -17   7  274.55    2.62
  -3  17   7  262.76    2.50
  -3  17   7  265.08    2.44
  -3 -17   7  273.30    2.39
   3  17   7  251.05    2.56
  -3  17   7  265.12    2.78
  -3  17   7  253.04    2.56
   3  17   7  252.20    2.66
  -3 -39  -1  150.09    1.98
   3  39   1  145.41    2.02
  -3  39   1  136.11    2.09
   3  39   1  140.37    2.64
   3 -39  -1  138.85    2.48
   3  39  -1  142.98    2.37
  -3 -39  -1  142.60    2.21
  -3  39   1  145.58    2.56
   3 -39   1  145.17    2.06
  -3 -39   1  143.37    2.28
   3  39  -1  147.95    1.98
  -3  39  -1  149.52    2.12
   3  39  -1  141.77    2.50
   3  39   1  147.29    2.05
   3 -39   1  145.25    2.57
  -1  37   3  425.75    3.29
   1  37  -3  440.81    3.43
   1 -37   3  415.77    3.53
   1  37   3  445.97    3.71
   1  37   3  427.22    3.69
  -1 -37  -3  433.96    3.42
  -1 -37   3  431.24    3.49
   1 -37  -3  430.38    3.25
  -1  37   3  419.94    3.66
  -1  37   3  429.03    3.53
   1 -37   3  431.54    3.98
  -1 -37   3  421.80    3.92
   1  37   3  453.28    4.71
  13  23  -1  237.23    2.59
  13  23  -1  236.23    3.33
 -13 -23  -1  249.20    2.59
  13 -23  -1  249.70    2.88
 -13 -23  -1  249.45    2.81
  13 -23   1  228.59    2.88
  13  23   1  240.67    2.77
  13 -23  -1  243.00    3.38
 -13  23   1  248.13    2.93
  13  23   1  224.18    3.60
 -13 -23   1  240.34    2.86
 -13 -23   1  234.38    2.85
  13 -23   1  242.42    3.49
  13 -23   1  232.11    2.45
   1 -31   5  129.89    1.92
   1 -31   5  134.85    1.95
  -1  31   5  129.54    2.46
   1 -31   5  127.71    2.10
  -1 -31   5  124.55    2.08
  -1  31   5  129.78    1.94
   1  31   5  127.77    1.97
   1  31   5  131.41    2.17
  -1 -31   5  130.09    1.95
   1  31   5  131.82    2.52
  10 -24   4  240.83    2.44
 -10 -24  -4  229.05    2.71
  10 -24  -4  229.02    2.58
  10 -24  -4  229.71    3.06
 -10 -24   4  232.34    2.61
  10 -24   4  237.68    2.31
  10  24   4  235.72    3.30
  10  24   4  208.65    2.67
 -10  24   4  251.74    2.85
  10 -24   4  236.84    2.70
  10  24   4  237.63    3.52
 -10 -24   4  231.68    2.75
 -10 -24   4  230.29    2.69
  10 -24   4  205.11    2.70
  11 -25  -3 1273.68    7.02
  11  25   3 1315.29    8.16
  11  25   3 1345.23    7.34
  11 -25   3 1316.39    8.14
 -11  25   3 1342.82    7.28
  11 -25  -3 1291.18    8.16
 -11 -25   3 1329.25    6.77
  10   8   6  146.86    2.21
  10  -8   6  148.66    1.99
 -10   8   6  141.62    1.97
  10  -8   6  138.66    2.09
  10   8   6  148.89    2.26
 -10  -8   6  137.75    2.09
 -10  -8   6  143.93    2.15
  10   8   6  136.64    2.08
 -10   8   6  143.77    2.03
  10  -8   6  141.91    2.07
 -10   8   6  141.30    2.04
  10   8   6  141.04    2.03
  10  -8   6  144.85    2.12
 -16  -4   0   11.25    1.05
  16  -4   0   12.53    0.74
  16  -4   0   11.39    0.91
 -16   4   0   11.76    1.01
 -16  -4   0   11.15    0.77
   7  -7   7  206.38    2.40
   7   7   7  207.14    2.81
  -7  -7   7  198.54    2.35
   7   7   7  198.77    2.44
  -7  -7   7  194.63    2.33
   7  -7   7  203.98    2.05
  -7   7   7  198.27    2.38
  -7  -7   7  202.44    2.36
   7   7   7  208.67    2.42
  -7   7   7  202.60    2.31
   7   7   7  202.15    2.35
   7   7   7  197.92    2.34
   7  -7   7  195.80    2.53
  -5 -35   3  489.47    3.81
  -5  35   3  479.72    4.47
   5  35  -3  497.42    4.28
  -5  35  -3  493.10    3.87
   5  35   3  475.83    5.06
   5  35   3  499.09    4.03
  -5  35   3  491.28    3.97
   5  35   3  490.83    4.61
   5 -35   3  481.40    4.09
   5  35   3  492.20    4.04
   5 -35   3  477.50    4.54
  -5  35   3  510.24    3.81
   9 -33  -1  246.44    2.79
   9  33   1  244.97    3.55
  -9 -33   1  251.22    2.93
  -9 -33   1  245.04    2.87
   9 -33  -1  245.89    3.46
  -9 -33  -1  250.58    2.71
   9  33   1  251.52    3.33
   9  33  -1  242.59    3.37
  -9  33  -1  245.98    2.60
   9 -33   1  247.94    2.90
  -9  33   1  250.05    2.62
  11 -15   5  242.22    2.55
 -11 -15   5  226.75    2.60
  11  15   5  219.41    3.02
  11  15   5  220.14    2.71
  11  15   5  222.96    2.58
 -11  15   5  230.07    2.40
 -11  15   5  221.37    2.72
 -11 -15   5  221.60    2.54
  11 -15   5  236.58    2.47
  11  15   5  231.23    2.68
 -11 -15   5  228.23    2.78
 -11 -15   5  236.42    2.76
  11 -15  -5  223.40    2.65
  11 -15   5  227.96    2.90
 -11  15   5  221.36    2.41
  11  29  -1   37.73    1.15
 -11  29  -1   37.95    1.04
  11  29   1   38.02    1.58
 -11  29   1   37.56    1.12
 -11 -29   1   38.01    1.24
  11  29   1   37.24    1.21
  11  29   1   35.10    1.27
  11 -29   1   35.97    1.55
 -11 -29   1   39.19    1.25
  11 -29  -1   37.96    1.60
  11 -29   1   37.82    1.26
 -11 -29  -1   37.68    1.22
 -11 -29  -1   39.24    1.11
  11 -29  -1   38.22    1.26
  11  29  -1   37.21    1.41
  14  20   0    0.94    0.48
  14 -20   0    0.44    0.41
 -14  20   0    0.94    0.63
  14  20   0    1.69    0.69
 -14 -20   0    0.93    0.53
 -14 -20   0    1.45    0.54
  -6 -36   2   77.52    1.51
   6 -36   2   71.92    1.64
   6  36   2   74.04    2.01
  -6  36   2   78.27    1.45
   6 -36   2   75.54    1.97
  -6  36  -2   77.04    1.54
   6  36  -2   74.76    1.72
  -6 -36   2   76.91    1.75
   6 -36  -2   73.55    1.83
   6  36   2   74.60    1.58
  -6  36   2   74.12    1.53
   6  36   2   76.87    1.53
  -6 -36  -2   75.12    1.52
   1  19   7  313.96    3.45
  -1  19   7  304.74    2.93
  -1  19   7  299.27    3.19
   1 -19   7  363.54    3.20
   1 -19   7  261.14    2.84
  -1 -19   7  309.35    3.00
  -1 -19   7  317.03    2.79
  -1 -19   7  333.40    2.88
   1  19   7  301.91    3.02
  -1  19   7  307.78    2.80
   1  19   7  308.35    2.91
   1 -19   7  305.85    2.91
   2  26   6  143.68    1.89
  -2  26   6  144.20    1.84
   2  26   6  142.93    1.93
   2  26   6  134.92    2.24
  -2  26   6  125.50    2.08
   2 -26   6  140.39    2.09
   2  26   6  139.53    2.48
  -2 -26   6  146.91    1.94
   2 -26   6  130.63    2.11
   7  33   3  125.94    1.99
   7  33   3  119.94    1.99
  -7 -33   3  118.41    1.91
  -7 -33   3  116.91    1.78
   7  33   3  118.29    2.50
   7  33   3  119.71    2.38
  -7  33   3  120.80    1.90
   7 -33   3  117.87    2.31
  -7 -33  -3  110.74    1.87
   7  33  -3  116.68    2.06
   7 -33   3  114.78    1.61
   7 -33   3  113.06    2.05
  -7  33   3  115.06    1.86
  -7  33   3  113.57    2.11
   7 -33  -3  114.51    2.19
   2  40   0  105.60    2.24
   2  40   0  109.11    1.77
  -2  40   0  106.76    1.82
   2  40   0  105.41    1.77
  -2  40   0  107.60    1.59
   2 -40   0  104.20    2.08
  -2 -40   0  104.46    1.99
  -2  40   0  108.22    2.16
  10 -30   2   25.91    1.11
  10  30   2   26.55    1.38
  10  30   2   26.26    1.23
  10  30   2   24.72    1.09
 -10  30   2   26.00    0.89
 -10 -30   2   27.69    1.12
  10 -30  -2   27.12    1.05
 -10 -30  -2   25.80    1.05
  10  30  -2   26.81    1.19
 -10  30  -2   26.64    0.94
 -10  30   2   25.55    1.01
  10 -30   2   27.45    1.37
 -10 -30   2   25.21    1.03
  10  30  -2   25.32    0.99
  10 -30  -2   25.58    1.26
 -16   6   0   88.48    2.08
  16  -6   0   91.51    1.68
  16  -6   0   92.74    2.02
 -16  -6   0   92.23    1.77
 -14   0   4    0.05    0.49
  14   0   4    0.10    0.53
 -14   0   4    1.19    0.58
  14   0   4    0.24    0.44
 -14   0   4   -0.04    0.50
 -12  18   4  113.58    2.03
  12  18   4  118.76    2.21
  12 -18   4  113.51    1.89
  12  18   4  119.62    2.00
  12 -18   4  122.00    1.68
  12 -18   4  118.95    1.80
 -12 -18   4  116.13    1.84
  12 -18  -4  117.04    2.18
 -12 -18   4  117.00    1.95
 -12  18   4  114.42    1.75
 -12 -18   4  119.73    1.95
 -12 -18  -4  120.11    1.85
  12 -18  -4  116.86    1.93
 -12 -18   4  118.15    2.05
  -6  22   6 1107.88    5.34
   6 -22   6 1175.53    5.51
  -6  22   6  981.34    5.02
  -6  22   6 1158.72    5.49
   6 -22   6 1134.12    5.40
   6  22   6  927.44    5.63
  -6 -22  -6 1174.86    6.22
   6  22   6 1138.41    6.80
  -6 -22   6 1110.00    5.74
   6  22   6 1159.63    5.22
  -6 -22   6 1128.64    5.26
   6  22   6 1138.59    5.33
   6  22   6 1172.95    5.44
  15  -1  -3   16.37    1.06
  15  -1  -3   19.46    1.11
  15  -1   3   16.57    0.85
 -15  -1   3   14.16    0.89
 -15  -1   3   18.36    0.81
 -15   1  -3   17.37    1.04
 -15   1   3   16.32    1.00
  15   1   3   15.13    0.73
 -15  -1   3   15.35    0.99
  15   1   3   15.74    0.81
  14  -2   4   44.25    1.14
 -14   2   4   44.06    1.11
 -14   2   4   43.50    1.13
 -14  -2   4   42.45    1.16
  14  -2  -4   40.93    1.31
  14   2   4   42.09    1.26
 -14  -2   4   42.26    1.19
 -14  -2   4   42.87    1.27
  14   2   4   42.27    1.17
 -14  -2   4   42.61    1.10
 -14   2   4   40.96    1.31
  14  -2   4   43.72    1.27
   5 -15   7  348.18    3.06
   5  15   7  342.14    2.93
  -5 -15   7  334.16    3.11
  -5 -15   7  325.61    3.11
  -5  15   7  334.13    2.99
   5  15   7  338.98    3.14
   5  15   7  345.19    3.14
   5  15   7  336.86    3.30
  -5  15   7  337.14    2.90
  -5 -15   7  324.70    2.92
   5  15   7  337.22    3.62
  -5  15   7  325.19    3.07
   5  29   5  353.44    2.82
   5  29   5  346.87    3.00
   5  29   5  313.16    3.92
  -5  29   5  346.80    3.10
  -5  29   5  322.99    3.43
   5 -29   5  349.49    3.28
   5 -29   5  338.76    3.00
  -5 -29   5  338.33    3.03
  -5  29   5  338.05    3.16
   5  29   5  359.75    3.48
  -5 -29  -5  344.95    3.13
  -5 -29   5  338.22    3.18
  15  -3  -3  642.41    5.21
  15  -3  -3  632.68    4.81
  15   3   3  665.15    4.66
 -15   3   3  674.21    5.26
 -15  -3   3  666.24    5.22
 -15  -3   3  673.73    4.50
  15   3   3  669.79    4.35
   0   0   8  471.39    3.69
   0   0   8  472.75    3.44
   7   9   7  689.05    4.19
  -7  -9   7  671.64    4.20
   7   9   7  714.83    4.47
  -7  -9   7  682.59    4.25
   7  -9   7  689.16    4.54
  -7   9   7   56.10    1.15
  -7  -9   7  699.49    4.30
   7  -9   7  690.97    4.34
  -7   9   7  699.87    4.37
   7   9   7  685.33    5.01
  -7   9   7  688.40    4.10
   7   9   7  680.11    4.35
  13  19   3  253.05    2.88
 -13 -19   3  253.46    2.98
  13 -19  -3  256.56    2.87
 -13 -19   3  264.15    2.63
  13  19   3  242.30    3.03
  13 -19   3  252.91    2.76
  13 -19   3  259.83    3.27
  13 -19   3  250.83    2.66
 -13 -19  -3  260.33    2.79
 -13 -19   3  248.74    2.71
 -13  19   3  258.84    3.07
   0  -2   8    0.04    0.40
   0   2   8    0.54    0.51
   0  -2   8    0.35    0.45
   0  -2   8    0.23    0.45
   0   2   8    0.11    0.45
   0   2   8    0.12    0.51
   0   2   8    0.53    0.45
   0  -2   8    0.07    0.45
  -8  18   6  377.38    3.10
  -8  18   6  389.60    3.17
  -8 -18   6  380.38    3.31
   8  18   6  381.45    3.16
  -8  18   6  379.88    3.14
   8 -18   6  390.48    3.18
  -8 -18   6  375.17    3.29
   8  18   6  378.97    3.24
  -8 -18  -6  391.91    3.25
   8 -18   6  410.01    2.91
   8  18   6  333.87    3.61
   8  18   6  375.87    3.78
   8 -18   6  318.82    3.45
  -8 -18   6  373.41    3.24
   8  18   6  370.59    3.03
  10 -10   6  227.86    2.75
  10  10   6  261.79    2.86
  10  10   6  256.07    2.94
 -10  10   6  252.69    2.60
  10 -10  -6  252.27    2.75
 -10 -10   6  247.63    2.70
  10 -10   6  256.60    2.55
  10 -10   6  260.97    2.67
  10  10   6  253.75    2.63
 -10  10   6  249.36    2.59
 -10  10   6  253.25    2.59
  10  10   6  232.24    2.70
 -10 -10   6  255.45    2.67
   4 -38  -2  139.62    2.38
   4  38  -2  141.39    2.34
  -4  38  -2  145.96    2.06
  -4 -38  -2  142.93    2.01
   4  38   2  139.86    2.04
   4  38   2  138.14    2.70
   4  38   2  135.54    2.04
   4 -38   2  143.22    2.14
   4  38   2  139.90    2.32
  -4  38   2  143.76    1.84
  -4 -38   2  140.82    2.25
 -14  -4   4  259.50    2.57
 -14  -4   4  251.37    2.79
 -14   4   4  254.53    3.02
  14  -4  -4  245.96    3.05
  14  -4   4  275.09    2.92
  14  -4   4  262.32    2.62
 -14  -4   4  265.07    2.80
 -14   4   4  262.82    2.53
 -14   4   4  264.15    2.62
  14   4   4  266.04    2.96
 -14  -4   4  252.05    2.87
  14   4   4  262.74    2.74
 -10 -32   0  252.86    2.85
  10  32   0  255.91    2.95
  10 -32   0  247.72    3.55
  10 -32   0  238.46    2.91
  10  32   0  241.09    3.44
 -10  32   0  240.46    2.52
 -14 -18   2   12.47    0.80
  14 -18  -2   13.33    0.90
 -14 -18  -2   13.53    0.76
  14 -18   2   14.38    0.84
  14 -18  -2   12.87    1.04
  14 -18   2   12.55    0.72
 -14 -18   2   13.44    0.85
  14 -18   2   12.85    1.01
  14  18   2   12.96    0.76
  14  18   2   12.57    0.76
 -14 -18   2   13.54    0.88
 -14  18   2   12.70    0.94
 -15 -15  -1  253.52    2.75
  15 -15  -1  236.12    3.38
 -15 -15   1  234.24    3.12
  15 -15   1  231.72    3.23
  15 -15   1  229.12    2.39
 -15 -15   1  239.92    2.84
 -15 -15  -1  247.81    2.68
  15 -15  -1  232.66    2.84
 -15 -15   1  250.00    2.83
 -15  15  -1  235.97    2.96
 -15  15   1  231.16    2.99
  15 -15   1  243.97    2.79
   3  37   3  235.98    2.70
   3  37   3  234.89    2.54
  -3 -37   3  230.66    2.52
  -3  37   3  232.90    2.39
   3  37   3  236.88    3.44
   3 -37   3  230.83    3.00
   3  37   3  240.53    3.03
   3 -37   3  233.49    2.69
  -3  37   3  224.27    3.14
  -3 -37  -3  229.25    2.55
  -3  37  -3  236.84    2.59
   3  37  -3  233.03    2.89
 -15   5  -3  397.36    4.10
 -15  -5   3  401.09    3.45
  15   5   3  388.86    3.56
 -15   5   3  403.30    3.97
  15  -5  -3  393.95    3.94
 -15  -5   3  391.21    3.83
  15  -5   3  380.00    3.35
  15   5   3  413.48    3.36
   0   4   8   73.60    1.45
   0   4   8   76.17    1.40
   0  -4   8   64.52    1.17
   0  -4   8   67.17    1.40
   0   4   8   76.30    1.49
   0   4   8   76.88    1.59
   0  -4   8   77.92    1.42
   0  -4   8   75.94    1.35
   8 -34   2   70.81    1.93
   8  34  -2   68.64    1.52
   8  34  -2   72.79    1.78
  -8 -34   2   69.47    1.52
   8 -34   2   69.18    1.63
  -8  34   2   67.93    1.44
   8  34   2   68.24    1.88
   8 -34  -2   71.05    1.47
   8 -34  -2   68.83    1.83
  -8  34   2   74.12    1.44
  -8 -34   2   67.02    1.63
 -16  -8   0   61.98    1.43
 -16   8   0   56.71    1.67
  16  -8   0   59.18    1.39
  16  -8   0   59.96    1.74
   3  31   5  395.06    3.64
  -3 -31   5  370.48    3.24
  -3  31   5  348.21    3.79
  -3  31   5  364.84    3.11
   3 -31   5  355.34    3.05
  -3  31   5  358.40    3.33
  -3 -31   5  363.66    3.31
   3  31   5  359.14    4.15
   6  32   4  161.15    2.19
   6  32   4  155.16    2.88
  -6  32   4  158.34    2.16
  -6  32   4  151.09    2.42
  -6 -32   4  160.52    2.08
  -6 -32   4  158.31    2.26
   6  32   4  159.49    2.64
   6 -32   4  156.46    2.40
   6  32   4  167.44    2.36
  -6 -32  -4  153.98    2.19
   6 -32   4  152.55    1.98
  -6 -32   4  161.99    2.21
  -6  32   4  155.04    2.15
   2   0   8    0.16    0.50
   2   0   8    0.14    0.47
  -2   0   8    0.05    0.47
  -2   0   8    1.02    0.54
  -2   0   8    0.36    0.42
  -2   0   8   -0.24    0.44
   2   0   8    0.33    0.40
  -2   0   8    0.04    0.11
   2   0   8    0.99    0.51
  -4  34   4   52.46    1.28
   4 -34   4   49.76    1.22
   4  34   4   52.00    1.79
  -4 -34   4   51.34    1.43
  -4  34   4   51.44    1.35
   4 -34   4   49.62    1.40
   4  34   4   52.17    1.50
   4 -34   4   53.08    1.45
  -4  34   4   48.71    1.54
  -4 -34   4   51.81    1.30
   4 -34  -4   54.56    1.11
   4  34   4   53.75    1.41
  -4 -34  -4   50.98    1.24
   4  34   4   53.64    1.26
 -14  -6   4   31.10    0.98
  14   6   4   31.31    1.17
 -14  -6   4   28.48    1.01
 -14  -6   4   28.54    1.05
  14  -6  -4   28.78    1.18
  14  -6  -4   28.79    1.27
 -14   6   4   30.69    0.95
  14  -6   4   31.25    1.08
 -14  -6   4   31.67    1.05
 -14   6   4   30.01    1.18
  14  -6   4   30.29    0.93
  14   6   4   32.79    1.07
   6 -38   0   42.47    1.20
   6 -38   0   39.31    1.53
  -6 -38   0   41.05    1.16
  -6 -38   0   42.32    1.29
   6  38   0   40.33    1.39
   6  38   0   41.47    1.44
   2   2   8  244.90    2.59
   2   2   8  247.60    2.41
  -2  -2   8  241.08    2.35
  -2  -2   8  248.16    2.23
   2  -2   8  245.98    2.57
  -2   2   8  248.95    2.22
   2  -2   8  240.23    2.32
  -2   2   8  233.08    2.39
   2  -2   8  238.25    2.68
  -2   2   8  254.49    2.50
  -2  -2   8  245.67    2.41
  -2  -2   8  245.45    2.37
   2   2   8  227.82    2.82
   2  -2   8  226.11    2.31
  -2   2   8  237.58    2.42
   3  19   7  439.52    3.90
   3 -19   7  446.70    3.50
  -3 -19   7  415.48    3.53
   3  19   7  416.45    3.49
  -3  19   7  376.43    3.46
   3  19   7  411.77    3.38
   3 -19   7  398.81    3.82
  -3 -19   7  420.71    3.38
   3 -19   7  418.26    3.34
  -3 -19   7  440.61    3.23
  -3  19   7  403.06    3.28
  -3  19   7  412.08    3.59
  -3  19   7  412.99    3.26
  -3  19   7  429.46    3.30
   9  23   5  588.32    4.55
  -9 -23   5  597.18    4.27
  -9 -23   5  618.67    4.46
  -9  23   5  581.22    3.92
  -9 -23  -5  621.67    4.46
  -9 -23   5  611.45    4.41
  -9  23   5  593.97    4.18
   9 -23   5  627.52    4.04
   9  23   5  619.88    4.36
   9 -23   5  586.94    4.27
   9 -23   5  614.78    4.96
  -9  23   5  538.74    4.29
   9  23   5  588.67    5.32
   9  23   5  578.51    4.46
   9 -23   5  586.41    4.05
  -7 -27  -5  107.82    1.77
   7 -27   5  112.69    1.56
   7  27   5  116.16    1.82
   7 -27   5  133.68    2.32
  -7  27   5   77.85    1.49
   7 -27   5  110.08    1.75
  -7 -27   5  103.52    1.80
   7  27   5  105.69    1.80
   7 -27   5  103.79    1.82
  -7 -27   5  100.55    1.71
  -7 -27   5  100.83    1.70
  -7  27   5  107.87    1.84
   7  27   5  105.00    2.21
   7  27   5  107.52    2.00
  12  26  -2  759.14    4.97
 -12 -26   2  768.03    5.31
  12 -26   2  768.66    4.77
  12  26   2  759.44    5.25
 -12  26   2  771.45    5.22
 -12 -26   2  773.97    5.42
  12 -26  -2  753.62    5.24
 -12 -26  -2  755.51    5.21
  12  26   2  755.35    6.83
 -12  26  -2  768.62    4.62
  12  26   2  758.74    5.67
  12 -26   2  751.65    5.33
   0  -6   8    0.08    0.42
   0  -6   8   -0.08    0.13
   0   6   8    1.51    0.52
   0  -6   8   -0.09    0.38
   0  -6   8    0.15    0.41
   0   6   8    0.80    0.52
   0   6   8    0.33    0.48
   0   6   8   -0.08    0.47
   0  -6   8    0.01    0.11
  15  -7  -3   75.48    1.78
 -15  -7   3   76.17    1.74
 -15   7  -3   72.98    1.77
  15   7   3   77.56    1.49
 -15  -7   3   75.88    1.55
  15   7   3   75.10    1.57
  15  -7   3   74.70    1.49
 -12 -28   0  497.17    3.81
  12  28   0  488.38    3.82
  12 -28   0  490.83    4.99
  12 -28   0  507.38    4.09
  12  28   0  513.43    5.12
 -12 -28   0  486.83    4.02
  -2   4   8    0.01    0.25
  -2   4   8  130.23    1.83
   2  -4   8  135.38    1.76
  -2   4   8  135.37    1.66
   2  -4   8  134.91    1.74
  -2  -4   8  140.17    1.81
  -2  -4   8  128.86    1.75
  -2  -4   8  125.94    1.63
   2   4   8  135.33    2.11
   2  -4   8  122.54    1.96
   2   4   8  131.83    1.97
  -2   4   8  131.74    1.83
  -2  -4   8  139.49    1.78
   2   4   8    0.02    0.20
  -2   4   8  141.49    1.93
   2  -4   8  137.56    1.93
   2   4   8  136.08    1.85
   7  11   7  495.24    4.01
   7  11   7  504.85    3.81
  -7 -11   7  490.49    3.88
   7  11   7  472.25    3.82
  -7  11   7  508.58    3.55
   7  11   7  509.96    4.30
   7  11   7  514.17    3.96
  -7  11   7  506.63    3.94
  -7 -11   7  500.31    3.95
  -7  11   7  500.56    3.79
  -7 -11   7  508.58    3.86
   7 -11   7  532.93    4.02
 -11  17   5  440.32    3.13
  11 -17  -5  418.67    3.60
  11  17   5  436.02    4.13
 -11  17   5  417.70    3.22
  11 -17   5  459.01    3.36
  11  17   5  425.31    3.64
 -11 -17   5  416.86    3.31
 -11 -17   5  378.90    3.43
 -11  17   5  432.34    3.62
 -11 -17  -5  447.62    3.54
  11 -17   5  448.89    3.37
 -11 -17   5  414.74    3.45
  11 -17   5  432.63    3.74
 -11 -17   5  437.87    3.60
  11  17   5  427.06    3.48
  10 -12  -6   59.33    1.38
 -10  12   6   60.23    1.30
  10  12   6   60.52    1.55
 -10  12   6   61.36    1.35
  10  12   6   61.85    1.49
 -10 -12   6   60.75    1.46
  10 -12   6   64.83    1.29
  10  12   6   59.23    1.31
  10 -12   6   58.67    1.32
 -10  12   6   57.19    1.39
 -10 -12   6   58.17    1.40
 -16 -10   0  695.04    4.81
 -16  10   0  655.27    5.41
  16 -10   0  649.21    4.70
  16 -10   0  682.88    5.54
 -16 -10   0  617.43    5.35
  13   1  -5  267.89    3.08
  13  -1  -5  271.16    3.07
 -13   1   5  277.14    2.81
 -13   1   5  279.29    2.73
 -13  -1   5  283.40    2.71
  13   1   5  273.18    3.02
  13  -1   5  275.78    2.84
 -13   1   5  268.56    2.80
 -13  -1   5  279.04    2.86
  13   1   5  277.38    2.83
 -13  -1   5  272.53    2.77
 -14   8   4  169.21    2.48
 -14   8   4  172.45    2.03
  14  -8   4  173.56    2.22
 -14  -8   4  168.61    2.24
 -14  -8   4  171.61    2.08
  14  -8   4  168.66    2.02
  14  -8  -4  164.32    2.46
  14   8   4  171.75    2.24
  14   8   4  167.87    2.45
 -14  -8   4  173.10    2.33
  14  -8  -4  169.68    2.44
  -8  36   0  491.32    3.78
   8  36   0  489.19    4.77
  -8 -36   0  471.55    3.98
   8 -36   0  484.06    4.01
   8 -36   0  481.27    4.89
  -8 -36   0  478.04    4.03
   8  36   0  469.94    4.01
   9 -31  -3   11.76    0.73
   9 -31  -3   10.68    0.92
   9 -31   3   10.32    0.90
  -9 -31  -3    9.39    0.79
   9  31  -3    9.42    0.73
  -9  31   3    9.84    0.64
  -9 -31   3    9.51    0.64
   9  31   3   10.40    0.96
  -9  31   3   10.79    0.76
   9  31   3   10.16    1.05
  -9 -31   3   10.21    0.76
  16   0   2    0.79    0.56
  16   0   2    1.04    0.47
 -16   0   2    0.07    0.70
  16   0  -2    0.27    0.76
 -16   0  -2    0.15    0.76
  16   0  -2    0.69    0.65
  -4  26   6  243.87    2.32
   4 -26   6  248.94    2.79
  -4 -26   6  239.51    2.69
  -4  26   6  245.49    2.70
   4  26   6  238.95    3.19
  -4 -26  -6  246.33    2.65
   4  26   6  243.68    2.40
   4 -26   6  249.67    2.62
   4 -26   6  241.11    2.62
   4  26   6  248.07    3.00
   4  26   6  247.16    2.44
   4 -40   0  213.06    3.06
   4  40   0  221.28    2.97
  -4 -40   0  210.96    2.71
   4  40   0  219.13    3.22
  -4 -40   0  223.15    2.43
   4 -40   0  225.80    2.51
  -4  40   0  227.49    2.63
   4  40   0  208.05    2.52
   4  40   0  212.35    2.43
   7 -37   1  191.37    2.50
   7  37   1  187.42    2.92
   7  37  -1  187.23    2.76
  -7  37   1  185.22    2.34
   7 -37   1  192.92    3.05
  -7 -37   1  181.22    2.60
  -7 -37  -1  188.99    2.43
  -7 -37   1  189.82    2.41
   7 -37  -1  192.99    2.36
   7  37  -1  181.54    2.51
   7  37   1  190.20    2.98
   7 -37  -1  188.23    2.97
  -7 -37  -1  186.10    2.34
  16  -2   2  434.90    3.26
  16   2   2  436.03    3.29
  16   2  -2  442.80    3.82
 -16  -2  -2  446.59    4.48
 -16  -2   2  438.55    3.78
 -16   2  -2  445.70    4.42
 -16  -2   2  437.90    4.13
  16  -2  -2  443.71    3.86
  16  -2   2  442.85    3.90
  16  -2  -2  432.04    4.32
  -5  17   7  585.75    3.97
   5  17   7  550.47    4.48
   5 -17   7  554.96    4.40
  -5 -17   7  549.54    3.79
   5  17   7  573.02    3.58
   5  17   7  566.59    4.23
  -5  17   7  552.24    3.55
   5 -17   7  577.33    3.67
  -5  17   7  546.77    3.67
   5  17   7  556.30    3.83
  -5  17   7  552.15    3.65
  -5 -17   7  546.00    3.90
  -5 -17   7  547.90    3.56
   5  17   7  542.85    3.71
  -2  -6   8   75.66    1.29
   2   6   8   79.87    1.46
  -2  -6   8   79.32    1.36
   2  -6   8   78.71    1.37
  -2   6   8   76.85    1.46
  -2   6   8   74.79    1.43
   2  -6   8   80.18    1.34
  -2   6   8   78.10    1.31
  -2   6   8   76.36    1.45
   2  -6   8   82.29    1.49
   2   6   8   76.02    1.71
   2  -6   8   76.95    1.49
  -2   6   8   15.02    0.70
  -2  -6   8    3.95    0.40
  -2  -6   8   77.94    1.36
  13  -3  -5  194.80    2.57
 -13   3   5  201.65    2.31
 -13  -3   5  207.86    2.31
 -13   3   5  203.95    2.44
 -13  -3   5  193.61    2.30
  13   3   5  207.13    2.41
 -13   3   5  207.23    2.28
  13   3   5  207.85    2.60
 -13  -3   5  205.73    2.43
  13  -3   5  198.75    2.36
  -5 -39   1   80.09    1.49
  -5 -39   1   72.62    1.69
   5  39   1   75.47    1.99
   5  39  -1   75.12    1.77
   5  39   1   76.06    1.49
  -5  39  -1   78.40    1.58
   5 -39   1   75.50    1.58
   5 -39   1   75.14    1.97
   5  39   1   73.79    1.59
   5 -39  -1   73.57    1.88
  -5 -39  -1   78.74    1.51
  -5 -39  -1   75.11    1.57
   0 -40   2    0.28    0.47
   0 -40  -2    0.96    0.53
   0 -40  -2    0.00    0.14
   0  40   2    0.27    0.82
   0 -40   2    1.16    0.69
   0  40   2   -0.17    0.60
   0  40   2    0.12    0.52
  13  25  -1  176.40    2.89
  13 -25  -1  179.71    2.49
  13  25  -1  178.50    2.28
 -13 -25   1  185.52    2.45
  13  25   1  190.78    3.24
  13 -25   1  188.94    3.09
 -13 -25  -1  182.14    2.22
  13 -25  -1  181.38    3.04
  13  25   1  183.51    2.47
  13 -25   1  185.39    2.17
 -13 -25  -1  181.61    2.45
 -13  25   1  183.76    2.38
 -13 -25   1  182.78    2.52
  -1 -21   7   10.71    0.66
   1  21   7   13.19    0.74
  -1  21   7   11.47    0.81
  -1  21   7   10.73    0.67
   1 -21   7   11.68    0.73
  -1 -21   7   11.15    0.72
   1  21   7   10.64    0.68
   1  21   7   11.23    0.86
  -1  21   7   11.57    0.72
  -1 -21   7   10.42    0.64
   1 -21   7   11.36    0.71
 -14 -22   0  164.38    2.25
  14  22   0  155.42    2.79
  14 -22   0  154.82    1.93
  14  22   0  148.21    2.10
 -14  22   0  159.45    2.30
 -14 -22   0  163.72    2.31
   0  -8   8   -0.36    0.25
   0   8   8  187.58    2.41
   0   8   8  190.81    2.28
   0  -8   8  147.41    1.94
   0   8   8  180.88    2.17
   0  -8   8  197.93    2.10
   0  36  -4  273.56    2.66
   0 -36   4  251.01    2.89
   0  36   4  254.69    3.59
   0 -36   4  248.70    2.86
   0 -36  -4  259.39    2.56
   0  36   4  259.48    2.98
  12 -20   4   54.43    1.29
 -12  20   4   55.39    1.50
 -12 -20   4   55.56    1.33
  12  20   4   55.28    1.54
 -12  20   4   54.54    1.24
 -12 -20   4   53.99    1.34
 -12 -20   4   52.63    1.45
  12 -20  -4   51.40    1.55
  12 -20   4   55.60    1.14
 -12 -20  -4   55.38    1.31
 -12 -20   4   57.36    1.33
  12  20   4   52.23    1.42
   0  28   6   -0.06    0.61
   0  28   6    0.42    0.60
   0  28   6   -0.01    0.41
   0 -28   6    0.11    0.51
  -8  30   4  134.42    2.03
  -8  30   4  126.38    2.06
  -8 -30   4  131.45    1.99
  -8 -30   4  127.74    2.07
   8 -30   4  132.19    2.23
   8  30   4  132.45    2.64
   8 -30   4  129.72    2.11
  -8 -30  -4  132.29    2.04
  -8 -30   4  133.27    1.94
   8 -30   4  131.47    1.78
   8  30   4  130.24    2.53
  -8  30   4  127.52    1.84
   8  30   4  139.61    2.14
   8  30   4  130.12    2.04
  10 -26  -4   78.31    1.53
  10 -26  -4   77.16    1.81
 -10 -26   4   79.72    1.54
 -10 -26  -4   82.31    1.62
  10 -26   4   84.24    1.42
  10  26   4   83.20    2.00
 -10  26   4   80.27    1.69
 -10 -26   4   80.20    1.63
  10 -26   4   81.42    1.46
  10  26   4   78.15    2.13
 -10 -26   4   79.09    1.65
  10 -26   4   79.47    1.60
  16  -4  -2  218.96    2.69
  16   4   2  213.48    2.37
  16  -4   2  220.85    2.85
 -16  -4   2  218.01    2.95
 -16   4  -2  216.84    2.99
 -16  -4   2  214.31    2.68
  16  -4   2  213.00    2.28
 -16  -4  -2  220.57    3.16
 -15  -9   3   34.59    1.24
  15   9   3   38.18    1.11
  15  -9   3   37.98    1.09
 -15  -9   3   38.52    1.17
  15   9   3   37.34    1.19
  15  -9  -3   38.70    1.38
 -15   9  -3   35.80    1.28
   1  41   1  614.57    5.37
  -1  41  -1  653.41    4.48
   1  41   1  600.64    4.63
   1  41  -1  635.46    4.36
  -1  41   1  629.75    4.28
   1 -41   1  605.63    4.80
  -1  41   1  642.81    4.54
   1  41   1  638.47    4.22
   1 -41   1  609.85    3.85
   1 -41  -1  622.49    4.90
  -1 -41  -1  617.73    4.78
  -1  41  -1  653.94    5.29
  -1  41   1  599.18    4.98
  -1 -41   1  606.30    4.67
   1  41  -1  629.84    5.31
   1  41   1  639.13    3.96
  11 -27  -3  147.74    2.61
  11 -27   3  158.04    2.29
  11 -27   3  150.27    2.57
 -11  27   3  152.33    2.22
  11  27   3  155.15    2.62
  11 -27  -3  146.90    2.16
  11  27  -3  150.19    2.04
 -11 -27  -3  146.06    2.17
 -11 -27   3  151.23    2.00
  11  27   3  150.61    2.29
 -15  17  -1   20.83    1.02
 -15  17   1   20.85    1.05
 -15 -17   1   21.47    0.96
 -15 -17  -1   21.57    0.86
  15 -17  -1   20.58    1.26
  15 -17   1   20.98    1.16
  15 -17   1   20.50    0.97
 -15 -17   1   20.83    1.00
  15  17   1   20.22    0.87
 -15 -17   1   21.06    1.07
  15 -17   1   19.93    0.78
 -15 -17  -1   21.56    0.92
 -13  -5   5    8.64    0.72
  13  -5   5    8.54    0.67
 -13   5   5    8.78    0.74
 -13   5   5    8.95    0.71
  13   5   5   10.45    0.85
 -13  -5   5    9.26    0.64
 -13   5   5    8.95    0.66
  13   5   5   10.19    0.74
 -13  -5   5    9.71    0.71
  13  -5  -5    7.69    0.71
   8 -20   6   83.08    1.35
   8  20   6   84.66    1.57
   8 -20   6   82.83    1.54
  -8 -20   6   80.33    1.62
   8 -20   6   81.96    1.78
  -8 -20   6   76.63    1.64
   8  20   6   80.05    1.55
   8  20   6   83.93    1.89
  -8 -20  -6   81.93    1.50
  -8  20   6   79.05    1.58
   8  20   6   78.84    1.74
  -8  20   6   84.79    1.57
  -8 -20   6   80.02    1.54
   8 -20   6   80.46    1.43
  -8  20   6   84.56    1.53
   8  20   6   84.73    1.46
  14  20   2    3.48    0.58
  14  20   2    4.36    0.58
  14 -20   2    6.19    0.70
  14 -20  -2    3.17    0.72
  14 -20  -2    4.54    0.83
 -14 -20  -2    4.13    0.58
 -14 -20   2    4.12    0.69
  14 -20   2    4.28    0.57
 -14  20   2    4.17    0.75
  14 -20   2    4.08    0.78
 -14 -20   2    4.28    0.68
   6 -24   6  343.55    3.00
   6  24   6  363.57    3.00
  -6 -24   6  362.61    3.28
   6  24   6  366.89    3.05
  -6  24   6  348.91    3.07
   6  24   6  372.15    3.51
  -6 -24   6  353.79    2.90
  -6 -24  -6  361.19    3.17
   6  24   6  360.20    3.83
   6  24   6  370.12    2.92
   6 -24   6  357.70    3.09
  -6  24   6  361.70    2.85
 -13 -21  -3  105.63    1.79
 -13 -21   3  104.19    1.66
 -13  21   3   99.88    1.91
 -13 -21   3  107.67    1.95
  13 -21   3   99.71    1.75
  13  21   3  100.15    1.95
  13 -21   3  107.71    2.12
 -13 -21   3  104.18    1.74
  13  21   3  104.26    1.86
  13 -21  -3   99.79    1.84
  13 -21   3  100.15    1.70
  -2  40   2  288.96    3.10
   2  40   2  288.06    3.27
   2 -40  -2  291.12    3.21
  -2  40   2  287.72    3.70
  -2  40  -2  297.64    2.95
   2  40  -2  302.77    2.81
   2  40  -2  308.04    3.38
   2 -40   2  297.04    2.96
  -2 -40  -2  298.91    2.77
   2  40   2  300.82    3.05
  -2  40   2  290.97    3.08
  -2 -40   2  279.23    3.32
   2  40   2  303.44    2.87
  -2 -40   2  301.20    2.82
   2  40   2  281.21    3.85
  -2  40  -2  314.94    3.46
  -2  -8   8    0.06    0.14
  -2   8   8   54.84    1.13
   2  -8   8   60.36    1.27
  -2  -8   8   25.77    0.75
  -2  -8   8   -0.01    0.11
   2  -8   8    0.01    0.13
  -2   8   8   57.60    1.31
   2   8   8   57.72    1.51
  -2  -8   8   60.30    1.18
   2  -8   8   59.96    1.31
  -2  -8   8   60.10    1.15
  -2   8   8   61.89    1.32
   2  -8   8   62.66    1.24
  -2   8   8   61.96    1.36
  -7 -13  -7   62.35    1.24
  -7 -13   7   53.48    1.33
  -7  13   7   56.48    1.19
   7  13   7   59.33    1.31
   7 -13   7   62.42    1.42
  -7 -13   7   56.22    1.29
  -7  13   7   57.00    1.41
   7  13   7   60.21    1.62
  -7 -13   7   60.35    1.40
   7  13   7   59.29    1.37
   7  13   7   58.78    1.43
   7  13   7   59.67    1.35
  -7  13   7   58.22    1.34
   7 -13   7   64.95    1.39
 -14 -10   4   50.59    1.30
 -14 -10   4   54.21    1.35
  14 -10   4   48.24    1.27
 -14  10   4   52.79    1.46
  14 -10  -4   47.14    1.41
  14  10   4   49.47    1.38
  14 -10   4   52.02    1.12
 -14 -10   4   52.37    1.20
  14 -10  -4   50.03    1.44
  14  10   4   50.55    1.30
 -14  10   4   50.34    1.16
  -2 -36   4    0.21    0.51
  -2  36   4    0.17    0.51
   2  36   4    0.49    0.57
   2  36   4    0.57    0.51
  -2  36   4    2.38    0.78
  -2 -36   4    0.42    0.51
   2 -36   4    0.19    0.55
  -2  36  -4    0.64    0.48
  -2 -36  -4    0.49    0.45
   2 -36  -4    0.57    0.37
   2 -36   4    0.92    0.59
   2 -28   6  168.78    2.14
  -2 -28   6  171.31    2.28
   2 -28   6  192.24    2.40
   2  28   6  182.26    2.80
  -2  28   6  184.94    2.45
   2  28   6  201.58    2.68
  -2  28   6  188.45    2.03
   2  28   6  186.05    2.08
   2  28   6  193.44    2.19
 -16  -6   2   39.02    1.40
  16  -6   2   38.44    1.04
  16   6  -2   37.10    1.17
  16  -6   2   37.36    1.28
 -16   6   2   38.58    1.38
  16   6   2   36.01    1.06
  16  -6  -2   36.89    1.27
 -16   6  -2   34.41    1.36
  16  -6  -2   36.31    1.38
 -16  -6   2   41.00    1.26
  -1 -33  -5  138.27    1.90
  -1  33   5  136.16    1.97
  -1  33   5  135.01    2.52
   1  33   5  139.84    2.61
   1 -33   5  142.04    2.19
   1 -33   5  139.62    1.98
  -1 -33   5  139.48    2.12
  -1 -33   5  137.19    2.01
 -16 -12   0    6.74    0.68
 -16  12   0    6.04    0.78
  16 -12   0    6.57    0.97
  16 -12   0    6.11    0.72
 -16 -12   0    7.27    0.90
  16 -12   0    6.31    0.52
 -11 -31  -1  892.40    5.72
  11  31  -1  882.62    6.60
 -11  31   1  919.46    5.33
  11  31   1  905.44    5.84
  11 -31  -1  871.06    6.71
  11  31  -1  862.15    5.60
 -11 -31   1  883.13    5.74
 -11  31   1  904.69    5.01
 -11  31  -1  863.32    5.05
  11 -31   1  909.84    5.89
  11 -31  -1  879.87    5.62
  11  31   1  894.06    6.98
  -4   0   8  637.14    4.29
   4   0   8  646.87    4.22
   4   0   8  625.57    4.08
  -4   0   8  624.19    4.06
  -4   0   8  652.91    4.18
   4   0   8  624.78    4.78
   4   0   8  653.98    4.53
  -4   0   8  647.09    4.13
   0 -10   8    0.00    0.15
   0 -10   8    0.10    0.39
   0  10   8    0.12    0.50
   0 -10   8    0.01    0.45
  10 -14   6   23.34    0.82
 -10  14   6   24.20    0.94
  10  14   6   23.22    1.05
 -10 -14   6   25.42    0.98
  10  14   6   27.80    1.06
  10 -14   6   22.22    0.90
  10  14   6   23.45    0.87
 -10 -14   6   23.67    0.98
  10 -14  -6   24.40    0.95
 -10  14   6   24.60    1.06
 -10  14   6   23.55    0.93
  10  14   6   21.03    1.01
  10 -14   6   25.07    1.15
 -13  -7   5   66.33    1.39
 -13   7   5   64.79    1.34
  13  -7   5   64.90    1.35
  13   7   5   63.57    1.42
 -13   7   5   61.54    1.44
  13  -7  -5   61.48    1.49
 -13  -7   5   63.93    1.46
  13  -7  -5   60.54    1.55
 -13   7   5   63.11    1.31
 -13  -7   5   59.22    1.31
  13   7   5   66.79    1.56
  -4  -2   8   52.24    1.17
  -4   2   8   52.58    1.18
  -4   2   8   56.90    1.28
   4   2   8   55.11    1.19
   4  -2   8   50.32    1.35
  -4   2   8   51.43    1.21
  -4   2   8   55.97    1.23
   4  -2   8   56.72    1.34
  -4  -2   8   55.06    1.21
  -4  -2   8   56.47    1.28
   4   2   8   56.44    1.27
   4   2   8   55.41    1.51
  -4  -2   8   58.04    1.16
   4  -2   8   55.03    1.20
   4  -2   8   50.40    1.16
  10  32   2   15.52    1.02
 -10 -32   2   16.84    0.95
 -10 -32   2   14.10    0.83
 -10  32  -2   14.79    0.78
  10  32  -2   13.60    0.82
  10  32  -2   15.09    0.98
  10 -32   2   15.47    1.05
  10 -32  -2   13.15    1.01
  10 -32  -2   14.73    0.84
 -10 -32  -2   15.22    0.86
  10  32   2   16.18    1.15
  10 -32   2   15.97    0.94
 -10  32   2   13.80    0.77
  10  32   2   13.57    0.92
 -10  32   2   13.80    0.71
  15  11   3    5.82    0.62
  15 -11   3    6.51    0.64
 -15 -11   3    5.11    0.67
 -15 -11   3    5.28    0.66
  15 -11  -3    5.86    0.81
  15 -11  -3    5.25    0.84
  15  11   3    5.63    0.65
   3 -21   7  124.20    1.81
   3  21   7  118.29    1.82
   3  21   7  122.50    2.07
  -3 -21   7  117.86    1.77
  -3  21   7  112.93    1.68
  -3  21   7  117.39    1.74
   3  21   7  120.44    1.84
  -3  21   7  119.66    1.91
  -3 -21   7  118.60    1.90
   9 -35   1   53.54    1.43
   9 -35  -1   52.32    1.73
  -9 -35  -1   54.75    1.28
   9 -35  -1   55.85    1.37
   9  35  -1   54.30    1.66
   9  35  -1   52.13    1.37
  -9 -35   1   53.03    1.38
   9  35   1   58.87    1.81
  -9  35  -1   55.14    1.27
  -9  35   1   54.32    1.26
  -9 -35   1   54.78    1.41
   9  35   1   55.94    1.43
   9  35   1   57.55    1.61
  11 -19  -5  429.99    3.54
  11 -19   5  431.50    3.34
  11 -19   5  436.90    3.82
  11  19   5  440.66    3.55
  11  19   5  434.28    3.76
  11 -19   5  408.89    3.23
 -11  19   5  425.52    3.38
 -11 -19  -5  459.08    3.61
  11  19   5  434.80    4.20
 -11 -19   5  437.84    3.50
 -11 -19   5  425.07    3.68
 -11 -19   5  453.34    3.62
  -5  37   3  106.10    2.13
   5  37   3  107.38    1.85
   5  37   3  110.78    2.20
   5  37   3  110.72    1.83
   5  37  -3  110.23    2.01
  -5  37   3  111.55    1.70
   5 -37   3  104.17    2.09
   5  37   3  111.41    2.39
  -5 -37   3  110.38    1.71
  -5  37  -3  114.98    1.84
  -5  37   3  103.71    1.83
   5 -37   3  106.94    1.87
  -4   4   8  170.58    2.13
  -4   4   8  173.06    2.05
  -4   4   8  176.17    2.11
  -4  -4   8  180.06    1.98
   4  -4   8  181.86    2.33
   4   4   8  171.89    2.39
   4   4   8  177.89    1.99
  -4  -4   8  171.31    2.03
  -4  -4   8  173.91    2.01
   4  -4   8  182.61    2.07
   4   4   8  177.59    2.14
  -4   4   8  174.64    2.00
   4  -4   8  183.85    2.01
   4  -4   8  183.07    2.22
   5 -31   5    0.02    0.17
   5  31   5   -0.09    0.33
  -5  31   5   93.82    1.68
   5 -31   5   78.48    1.63
  -5 -31   5   91.65    1.62
   5  31   5   96.91    1.60
   5  31   5   95.75    1.85
  -5 -31  -5   92.86    1.63
  -5  31   5   89.18    1.66
  -5  31   5   89.76    1.86
  -5 -31   5   90.19    1.69
   5 -31   5   89.63    1.57
  -1  39   3   56.80    1.50
   1  39   3   58.96    1.50
  -1 -39  -3   62.49    1.29
  -1  39  -3   60.62    1.32
   1  39  -3   63.08    1.29
   1 -39   3   54.29    1.52
  -1 -39   3   56.65    1.52
  -1  39   3   60.23    1.40
   1 -39   3   55.29    1.39
  -1 -39   3   60.36    1.35
  -1  39   3   65.92    1.37
   1  39   3   58.44    1.46
   1  39   3   62.86    1.95
 -16  -8   2  168.22    2.56
  16  -8   2  167.07    2.01
  16  -8   2  173.83    2.55
  16   8  -2  166.46    2.23
 -16   8  -2  171.65    2.67
 -16   8   2  168.73    2.58
  16  -8  -2  165.18    2.37
  16   8   2  167.90    2.08
 -16  -8   2  168.08    2.36
  16  -8  -2  164.60    2.67
  -7  35   3    8.54    0.65
   7 -35   3    8.45    0.82
  -7  35   3    8.56    0.82
   7  35   3    9.34    0.69
   7 -35  -3    8.49    0.80
  -7  35  -3    8.08    0.73
   7  35   3    9.68    1.00
   7  35  -3    9.68    0.79
  -7  35   3    8.22    0.70
   7  35   3    8.77    0.73
  -7 -35   3    9.65    0.68
   7  35   3    8.81    0.92
  -7 -35   3    9.58    0.64
   7 -35   3    8.80    0.84
   9   1   7   40.28    1.18
   9  -1   7   32.13    1.17
   9  -1   7   39.39    1.17
   9   1   7   42.90    1.18
   9   1   7   38.89    1.08
  -9   1   7   38.23    1.17
   9  -1   7   42.97    1.14
   9   1   7   32.62    1.21
  -9  -1   7   36.08    1.16
  -9   1   7   36.11    1.17
  -9  -1   7   39.17    1.17
   9  -1   7   39.27    1.07
   3 -41   1   39.60    1.43
  -3 -41   1   41.10    1.30
   3 -41  -1   39.12    1.36
   3  41  -1   41.48    1.09
  -3  41   1   41.04    1.26
   3  41   1   38.55    1.15
   3 -41   1   41.46    1.14
  -3  41   1   41.87    1.51
   3  41   1   39.07    1.49
  -3  41  -1   43.96    1.20
   3  41   1   42.75    1.16
  -3 -41  -1   41.21    1.20
  -3 -41  -1   42.41    1.09
   3  41  -1   43.36    1.38
   3  41  -1   41.36    1.19
   0  42   0    1.46    0.59
   0  42   0    0.14    0.74
   0  42   0    0.36    0.46
   0 -42   0    0.17    0.63
  -2  10   8   82.03    1.57
  -2 -10   8    0.01    0.18
  -2 -10   8   81.85    1.33
  -2  10   8   81.03    1.54
   2 -10   8   86.65    1.45
   2  10   8   68.93    1.61
   2 -10   8   75.99    1.53
   2  10   8   85.85    1.58
  -2 -10   8    9.55    0.53
  -2  10   8   83.58    1.54
   2 -10   8   87.71    1.44
  -2  10   8   79.91    1.49
   9   3   7    3.13    0.69
   9   3   7    3.33    0.55
  -9  -3   7    3.51    0.66
   9  -3   7    3.02    0.62
  -9   3   7    3.56    0.67
  -9  -3   7    3.81    0.56
   9   3   7    3.86    0.56
   9  -3   7    3.07    0.65
   9  -3   7    3.30    0.51
  -9  -3   7    4.09    0.69
   9  -3   7    2.09    0.60
   9   3   7    3.56    0.62
   9  -3   7    3.50    0.50
  -9   3   7    3.14    0.66
  -9 -25   5  119.35    1.92
   9  25   5  118.24    1.94
  -9 -25   5  121.45    1.93
   9  25   5  129.16    2.43
   9 -25   5  123.22    1.76
   9 -25   5  123.27    1.70
  -9  25   5  120.55    1.94
  -9 -25  -5  121.59    1.87
   9  25   5  124.12    1.81
   9 -25   5  116.00    2.02
   9  25   5  117.82    1.96
   9  25   5  121.89    2.45
   9 -25   5  122.08    1.90
  -9 -25   5  123.78    1.86
  -6 -38  -2  160.42    2.18
   6 -38  -2  161.72    2.60
  -6  38   2  158.76    2.22
   6  38   2  164.97    2.29
   6  38   2  151.30    2.65
  -6 -38   2  175.86    2.21
  -6 -38   2  166.01    2.47
   6 -38   2  149.28    2.68
   6  38   2  154.61    2.79
   6 -38   2  165.04    2.32
  -6  38  -2  162.51    2.22
   6  38   2  167.35    2.22
  -6  38   2  162.00    2.65
  -5 -19   7  186.45    2.04
   5  19   7  184.58    2.22
  -5 -19   7  176.45    2.24
  -5  19   7  175.98    2.31
  -5 -19   7  179.10    2.28
  -5  19   7  175.49    2.08
   5  19   7  186.30    2.51
  -5  19   7  181.31    2.14
   5  19   7  181.95    2.23
   5  19   7  185.42    2.04
  -5  19   7  179.53    2.12
  13   9   5  235.61    2.89
  13  -9   5  236.03    2.48
 -13   9   5  234.53    2.44
  13  -9  -5  222.65    2.68
 -13   9   5  226.52    2.65
 -13  -9   5  227.24    2.48
 -13   9   5  229.34    2.44
 -13  -9   5  231.68    2.69
 -13  -9   5  234.95    2.53
  13  -9  -5  218.77    2.75
 -14 -12   4    3.41    0.59
 -14  12   4    4.27    0.75
  14  12   4    2.51    0.62
 -14 -12   4    2.91    0.52
 -14  12   4    3.45    0.57
  14 -12  -4    3.24    0.68
  14 -12  -4    2.69    0.75
 -14 -12   4    2.96    0.59
  14 -12   4    2.39    0.56
  14  12   4    2.51    0.59
  -4  -6   8  237.28    2.29
   4   6   8  237.51    2.33
  -4   6   8  205.24    2.32
  -4   6   8  221.76    2.50
  -4  -6   8  227.43    2.36
   4   6   8  226.83    2.83
  -4   6   8  235.44    2.49
  -4  -6   8  229.05    2.36
   4   6   8  230.45    2.51
   4   6   8  216.20    2.55
  -4   6   8  220.44    2.29
   4  -6   8  223.08    2.59
   4  -6   8  236.69    2.53
   4  -6   8  239.54    2.51
 -10 -34   0   74.53    1.56
  10 -34   0   72.32    2.04
 -10  34   0   73.36    1.43
  10  34   0   76.35    1.65
  10  34   0   74.34    1.95
  10 -34   0   73.35    1.60
  12  28   2  105.05    2.04
  12  28   2   96.19    1.82
 -12 -28   2   99.00    1.92
  12  28   2  106.37    2.53
 -12  28   2   99.53    1.78
  12  28  -2  101.25    1.73
 -12 -28  -2  100.44    1.85
 -12 -28   2   93.82    1.83
 -12  28  -2  102.61    1.61
  12 -28  -2  101.69    1.84
  12 -28   2  102.89    2.23
  12 -28  -2   97.10    2.25
  12 -28   2  102.48    1.66
   0  12   8   58.00    1.43
   0 -12   8   54.90    1.15
   0  12   8   56.92    1.27
   0 -12   8    0.01    0.11
   0 -12   8   -0.38    0.32
   9   5   7   58.54    1.66
   9   5   7   74.49    1.49
   9   5   7   70.77    1.44
   9  -5   7   56.66    1.38
   9   5   7   67.58    1.45
   9   5   7   55.86    1.36
   9  -5   7   65.84    1.49
  -9   5   7   65.13    1.45
  -9   5   7   69.10    1.50
   9  -5   7   72.90    1.30
  -9  -5   7   65.47    1.45
   9  -5   7   74.71    1.33
  -9  -5   7   71.45    1.46
   9  -5   7   68.07    1.47
   3 -33   5    8.04    0.78
  -3 -33   5    7.97    0.74
   3  33   5    6.85    0.76
  -3  33   5    7.24    0.82
  -3  33   5    7.21    0.69
   3  33   5    7.74    0.90
  -3  33   5    7.39    0.71
   3 -33   5    6.87    0.64
  -3 -33   5    7.85    0.63
  -7  15   7   15.86    0.84
  -7 -15   7   15.69    0.77
   7 -15   7   15.62    0.79
  -7 -15  -7   22.98    0.83
  -7 -15   7   15.22    0.80
  -7 -15   7   13.97    0.83
   7  15   7   14.13    0.96
   7  15   7   15.01    0.80
  -7  15   7   15.86    0.74
   7  15   7   15.77    0.85
   7  15   7   15.53    0.77
   7 -15   7   16.34    0.87
  -7  15   7   14.59    1.03
   7  15   7   13.78    0.80
  -7 -29   5   95.05    1.65
   7 -29   5   97.09    1.76
  -7 -29  -5   94.65    1.68
  -7  29   5   97.43    1.63
   7  29   5   94.42    1.80
  -7 -29   5   95.58    1.70
   7 -29   5   92.51    1.57
   7  29   5   94.88    1.67
  -7  29   5   95.61    1.71
   7  29   5   98.78    2.10
  -7 -29   5   97.15    1.64
 -15 -19  -1  118.86    1.91
 -15 -19  -1  122.11    1.83
 -15  19  -1  117.07    1.98
 -15 -19   1  118.83    2.16
  15 -19   1  111.76    1.94
 -15 -19   1  115.62    1.96
 -15 -19   1  113.45    1.91
  15 -19   1  116.60    2.40
  15  19   1  112.86    1.81
 -15  19   1  113.48    2.02
  15 -19   1  114.72    1.65
   2 -42   0  500.64    4.25
   2  42   0  488.66    4.63
   2  42   0  488.64    4.17
   2  42   0  492.61    3.62
  -2  42   0  489.75    4.47
  -2  42   0  489.91    3.68
  -2 -42   0  472.67    3.91
   2  42   0  510.35    3.67
  16 -14   0   87.01    2.05
 -16 -14   0   79.46    1.88
  16 -14   0   82.43    1.68
 -16 -14   0   89.06    1.61
 -16 -14   0   86.80    1.65
 -16  14   0   77.16    1.80
  16 -14   0   83.93    1.34
   6 -34   4  112.82    1.95
  -6  34   4  106.76    2.08
   6 -34   4  113.64    1.67
  -6  34   4  114.25    1.80
  -6 -34  -4  101.19    1.78
   6 -34   4  110.46    2.00
   6  34   4  116.05    2.42
   6  34   4  123.39    2.00
  -6 -34   4  113.87    1.91
   6  34   4  118.39    2.29
  -6  34   4  107.57    1.79
  -6 -34   4  119.58    1.83
   6  34   4  115.72    1.85
 -12 -22   4   29.87    1.13
 -12 -22   4   29.76    1.04
  12 -22  -4   28.36    1.19
 -12 -22  -4   30.69    1.01
  12 -22   4   29.29    0.98
  12 -22   4   29.04    1.01
 -12  22   4   27.88    1.13
  12  22   4   28.93    1.19
  12  22   4   31.08    1.11
 -12 -22   4   28.55    1.03
  12 -22  -4   29.53    1.03
 -12 -22   4   30.11    1.01
   1  23   7  133.24    1.86
   1  23   7  134.84    2.17
  -1  23   7  144.90    1.93
   1  23   7  145.75    1.99
  -1  23   7  146.01    2.21
  -1  23   7  146.47    1.89
   1 -23   7  147.04    2.01
  -1  23   7  148.87    2.01
   1 -23   7  154.70    2.01
  -1 -23   7  155.47    1.95
  -1 -23   7  146.12    2.03
  -1 -23   7  151.49    1.87
 -14 -24   0 1061.75    6.13
  14  24   0 1021.23    7.30
  14  24   0 1024.27    5.93
 -14  24   0 1070.53    6.09
 -14 -24   0 1041.60    6.23
 -16  10   2  198.01    2.71
 -16 -10   2  203.64    2.36
 -16  10  -2  193.53    2.75
  16  10  -2  196.67    2.37
  16 -10   2  194.03    2.69
 -16 -10   2  201.17    2.75
  16 -10  -2  200.15    2.53
  16 -10  -2  197.05    2.88
  16 -10   2  197.62    2.20
  16  10   2  199.30    2.27
 -16 -10   2  200.54    2.48
  12 -30   0   72.40    1.63
  12  30   0   69.17    1.52
 -12 -30   0   70.37    1.49
  12 -30   0   74.19    2.03
 -12 -30   0   76.16    1.62
  -8  36   2   21.86    0.82
   8 -36   2   19.29    1.00
  -8  36   2   19.36    0.88
   8 -36  -2   20.63    1.09
   8 -36  -2   21.16    0.85
   8 -36   2   20.87    1.19
  -8 -36   2   21.68    0.99
  -8 -36   2   20.93    0.88
   8  36  -2   20.57    0.97
   8  36  -2   19.89    1.02
   8  36   2   19.64    1.13
 -15 -13   3  137.21    2.09
  15 -13  -3  133.27    2.36
 -15  13   3  133.37    2.24
  15  13   3  133.67    2.05
 -15 -13   3  126.06    1.98
  15 -13   3    0.02    0.20
  15  13   3  134.50    1.96
  15 -13  -3  134.84    2.15
  15 -13   3  140.39    1.92
 -10 -16   6    1.11    0.60
  10  16   6    0.25    0.52
 -10  16   6    0.66    0.49
  10  16   6    0.31    0.55
  10  16   6    0.80    0.62
  10  16   6    0.61    0.41
 -10 -16   6    0.30    0.56
  10 -16   6    0.85    0.43
  10 -16  -6    0.55    0.50
 -10  16   6    1.81    0.54
 -10 -16   6    0.77    0.61
 -10  16   6    1.64    0.78
 -10 -16   6    0.11    0.16
  10 -16   6    0.01    0.71
  10 -16   6    0.71    0.49
   4 -40  -2   50.03    1.43
   4  40   2   50.71    1.68
   4 -40   2   51.70    1.31
  -4  40   2   49.24    1.24
  -4  40  -2   50.49    1.26
  -4 -40  -2   54.34    1.25
   4  40  -2   52.39    1.45
  -4 -40   2   48.84    1.42
   4  40   2   49.04    1.26
   4  40   2   48.35    1.29
   4  40   2   54.40    1.55
   4  -8   8  407.92    3.34
   4  -8   8  436.76    3.22
  -4  -8   8  441.65    3.12
   4   8   8  422.65    3.29
  -4  -8   8  420.49    3.09
   4   8   8  437.34    2.98
   4   8   8  435.95    3.47
  -4   8   8  429.85    3.06
   4  -8   8  448.65    3.33
  -4  -8   8  430.34    3.10
  -4  -8   8  448.37    2.94
  -4   8   8  420.30    3.27
   4   8   8  432.86    3.70
   8 -22   6  300.02    2.74
   8 -22   6  287.64    2.64
   8  22   6  285.01    3.12
   8  22   6  293.40    3.42
  -8  22   6  293.61    2.67
  -8 -22  -6  300.35    2.86
  -8 -22   6  303.99    2.94
  -8 -22   6  300.35    2.81
  -8  22   6  300.35    2.86
   8  22   6  300.85    2.78
  -8 -22   6  293.72    2.89
  -8  22   6  291.72    2.72
   8  22   6  291.28    2.80
  -4  36  -4  166.41    2.13
  -4  36   4  164.18    2.73
  -4 -36  -4  162.80    2.12
  -4  36   4  164.83    2.26
   4  36   4  170.07    2.91
   4 -36   4  164.54    2.38
  -4 -36   4  167.72    2.34
   4  36   4  170.10    2.57
   4 -36   4  169.15    2.35
  -4  36   4  166.78    2.11
   4  36   4  171.37    2.11
   4  36   4  169.91    2.33
   4  28   6   31.52    1.30
   4 -28   6   30.48    1.06
   4  28   6   31.59    0.89
  -4 -28   6    0.01    0.11
   4  28   6   30.94    0.94
   4  28   6   33.72    1.26
  -4  28   6   31.04    0.87
  -4  28   6   30.31    1.04
   4 -28   6   31.87    1.04
   4  28   6    0.08    0.13
  -4 -28   6   30.14    1.11
  -4 -28  -6   30.83    1.00
 -14  22   2   33.58    1.18
  14 -22   2   34.58    1.02
 -14 -22   2   33.22    1.17
  14 -22   2   35.92    1.41
 -14 -22   2   33.33    1.17
  14 -22   2   33.58    1.13
  14 -22  -2   33.98    1.42
  14  22   2   34.09    1.11
  14 -22  -2   32.60    1.19
 -14 -22  -2   35.06    1.12
  14  22   2   33.09    1.07
  13  27   1  236.04    2.66
  13 -27   1  247.63    3.48
  13  27   1  249.37    3.68
 -13 -27  -1  257.36    2.85
  13  27  -1  244.95    2.64
 -13  27   1  253.62    2.68
 -13 -27  -1  258.05    2.57
 -13 -27   1  238.31    2.84
 -13 -27   1  247.33    2.75
  13  27  -1  254.08    3.43
  13 -27  -1  239.18    2.85
  13 -27  -1  247.90    3.50
   3  39  -3   34.64    1.19
  -3 -39  -3   34.80    1.02
   3  39   3   34.31    1.15
   3  39   3   34.25    1.25
   3  39   3   33.18    1.47
  -3  39   3   29.83    1.34
  -3  39   3   33.58    0.99
  -3 -39   3   32.67    1.00
   3 -39   3   31.12    1.22
   3  39   3   34.44    1.01
  -3  39  -3   33.60    1.05
   3 -39   3   36.14    1.15
  -9  -7   7  169.25    2.20
   9   7   7  170.15    2.19
  -9   7   7  169.98    2.17
   9  -7   7  186.50    2.41
   9  -7   7  165.25    2.16
   9   7   7  176.31    2.20
  -9  -7   7  172.08    2.18
   9   7   7  182.75    2.31
  -9   7   7  177.52    2.18
   9  -7   7  182.70    1.98
   9   7   7  169.39    2.18
  -2 -12   8   49.77    1.06
  -2  12   8   46.84    1.21
   2 -12   8   51.96    1.09
  -2  12   8   41.32    1.13
   2  12   8   50.10    1.24
   2 -12   8   29.66    1.09
   2 -12   8   52.54    1.17
   2  12   8   47.94    1.25
  -2 -12   8   47.93    1.08
  -2  12   8   17.64    0.73
   2  12   8   36.36    1.26
  -2 -12   8    0.00    0.12
  -2  12   8   46.81    1.21
 -13 -23   3   91.19    1.57
  13 -23  -3   89.29    1.69
  13 -23  -3   86.95    2.03
 -13  23   3   94.00    1.81
  13  23   3   89.22    1.75
  13 -23   3   90.15    1.67
 -13 -23   3   90.44    1.81
 -13 -23   3   90.38    1.73
  13 -23   3   95.91    1.98
  13  23   3   88.77    1.84
 -13 -23   3   94.04    1.57
  13 -23   3   93.25    1.59
 -13  11   5   24.19    0.92
  13  11   5   23.86    0.98
  13 -11   5   23.65    0.86
 -13 -11   5   23.90    0.88
 -13 -11   5   23.39    1.00
 -13  11   5   25.46    0.99
  13 -11   5   22.34    0.95
 -13 -11   5   24.37    1.04
  13 -11  -5   22.69    1.05
 -13  11   5   24.04    0.82
  13 -11   5   21.43    0.88
  13 -11  -5   23.12    1.01
  13  11   5   23.80    1.06
 -13 -11   5   24.96    0.94
 -10  28   4   36.17    1.16
  10 -28   4   36.80    1.01
  10 -28  -4   33.83    1.04
  10 -28   4   34.39    1.14
 -10 -28   4   33.72    1.12
  10 -28   4   35.34    0.94
 -10 -28   4   34.55    1.06
 -10 -28  -4   34.75    1.11
 -10 -28   4   34.03    1.12
  10  28   4   34.67    1.47
  10  28   4   34.61    1.38
 -12   0   6    0.21    0.56
  12   0   6    0.16    0.52
  12   0   6    0.17    0.55
  12   0   6    0.30    0.47
  12   0   6    0.24    0.51
 -12   0   6    0.42    0.60
   0  30   6  662.68    5.32
   0  30   6  680.22    4.34
  -6 -26  -6   89.64    1.60
   6  26   6   74.38    1.67
   6  26   6   92.06    1.54
   6  26   6   93.10    2.01
   6 -26   6   94.52    1.65
   6  26   6   93.58    1.54
  -6  26   6   93.86    1.46
  -6 -26   6   91.74    1.69
   6 -26   6   90.64    1.76
  -6 -26   6    0.00    0.17
  -6 -26   6   93.50    1.48
  -6  26   6    0.65    0.37
   6 -26   6   89.98    1.60
 -12  -2   6  107.59    1.71
  12   2   6  117.35    1.82
  12  -2   6  109.01    1.78
 -12  -2   6  108.75    1.80
  12   2   6  107.81    1.80
  12  -2   6  116.20    1.86
 -12   2   6  111.65    1.72
  12  -2   6  115.87    1.81
 -12   2   6  111.34    1.77
  12   2   6  112.18    1.77
  12   2   6  119.38    1.92
  -9  33   3  111.66    1.72
  -9  33  -3  106.24    1.77
  -9  33   3  113.78    1.79
   9  33   3  114.93    2.47
   9  33  -3  107.23    1.79
  -9 -33  -3  107.49    1.88
   9 -33  -3  107.08    2.15
  -9  33   3  112.62    1.99
  -9 -33   3  108.48    1.87
   9 -33   3  111.83    2.20
   9  33   3  115.49    2.30
   6 -40   0  722.93    5.76
   6  40   0  693.73    5.48
  -6 -40   0  739.99    4.84
   6 -40   0  717.45    4.76
  -6 -40   0  688.50    4.94
  11 -29   3   16.27    0.91
 -11 -29   3   15.40    0.90
  11  29   3   16.17    1.04
  11 -29  -3   17.25    0.86
  11  29   3   16.79    0.94
 -11  29   3   16.93    0.87
 -11 -29  -3   15.92    0.85
  11 -29  -3   15.79    1.04
  11 -29   3   16.83    1.03
 -11 -29   3   16.01    0.91
  11  29  -3   15.78    0.79
  17   1  -1  156.82    2.06
  17   1   1  158.29    2.41
 -17   1   1  162.80    2.65
 -17  -1  -1  153.47    2.64
  17  -1  -1  152.71    2.08
 -17   1  -1  161.08    2.65
  17  -1   1  166.43    2.47
  14  14   4   53.71    1.36
 -14  14   4   53.78    1.17
 -14 -14   4   53.01    1.31
  14 -14   4   54.44    1.29
 -14 -14   4   52.06    1.38
 -14 -14   4   55.23    1.22
  14 -14  -4   51.15    1.49
  14  14   4   54.51    1.42
  14 -14  -4   52.62    1.38
  -8  32   4  136.62    1.89
  -8 -32   4  139.40    1.97
   8  32   4  142.32    2.12
   8 -32   4  139.92    2.22
  -8 -32   4  141.43    2.02
   8  32   4  141.71    2.64
  -8 -32  -4  137.52    2.07
  -8  32   4  135.94    2.18
   8 -32   4  141.95    1.81
  -8 -32   4  136.46    2.06
   8  32   4  142.76    2.08
   8  32   4  141.70    2.66
  -8  32   4  135.88    2.00
  17   3  -1   21.14    1.16
 -17   3   1   24.06    1.24
 -17  -3  -1   22.78    1.24
  17   3  -1   22.90    0.87
  17  -3   1   21.55    0.77
 -17   3  -1   21.71    1.13
  17  -3   1   21.91    1.07
  17  -3  -1   23.88    0.94
  17   3   1   22.09    1.03
  11  21   5    9.55    0.89
  11 -21   5   10.91    0.67
 -11 -21   5   11.24    0.72
 -11 -21   5   11.97    0.81
  11 -21   5    9.75    0.81
  11 -21  -5   10.99    0.70
 -11 -21  -5   11.20    0.69
 -11  21   5   10.05    0.75
  11 -21   5   10.36    0.68
 -11 -21   5   11.00    0.75
  11 -21   5   11.07    0.67
  11  21   5   10.89    0.79
 -12  -4   6  581.25    4.23
  12  -4   6  604.13    4.19
 -12   4   6  573.04    3.98
  12   4   6  565.13    4.16
 -12   4   6  574.12    3.90
  12   4   6  584.64    4.25
  12  -4   6  579.33    4.12
 -12  -4   6  578.06    4.05
  12   4   6  567.50    4.14
  12  -4   6  574.02    4.37
 -12   4   6  568.25    4.10
  12   4   6  595.85    4.44
   0  14   8    0.37    0.53
   0 -14   8    0.39    0.41
   0 -14   8   -0.23    0.21
   0  14   8    0.16    0.54
   0  14   8    0.06    0.53
   0 -14   8   -0.01    0.19
   4  10   8   41.29    1.14
   4 -10   8   28.45    1.08
  -4  10   8   37.52    1.11
  -4  10   8   37.90    1.08
  -4 -10   8   37.91    1.01
  -4 -10   8   37.61    1.02
  -4 -10   8   -0.02    0.11
   4 -10   8   40.00    1.07
   4 -10   8   39.96    1.07
  -4 -10   8   37.63    0.99
  -4  10   8   38.20    1.09
   4  10   8    5.24    0.41
  16  12   2  113.16    1.73
 -16  12   2  107.76    2.09
 -16 -12   2  106.43    2.04
  16 -12   2  109.38    1.67
  16 -12   2  111.64    2.15
  16 -12  -2  102.21    2.23
  16  12  -2  102.02    1.67
 -16 -12   2  107.03    1.93
 -16 -12   2  110.61    1.82
 -16  12  -2  106.06    2.02
   3 -23   7   42.23    1.12
  -3  23   7   45.01    1.22
   3 -23   7   36.45    1.11
  -3 -23   7   43.83    1.14
   3 -23   7   35.66    1.13
   3  23   7   44.03    1.37
   3  23   7   42.60    1.11
  -3  23   7   45.29    1.09
   3  23   7   41.72    1.12
  -3  23   7   40.98    1.07
   3  23   7   46.26    1.32
  -3 -23   7   45.99    1.23
   9   9   7  237.21    2.56
   9  -9   7  244.61    2.89
   9   9   7  229.35    2.58
   9   9   7  235.36    2.85
   9  -9   7  223.42    2.60
   9  -9   7  246.91    2.33
  -9   9   7  238.27    2.53
   9  -9  -7  233.99    2.50
  -9  -9   7  238.75    2.61
   9  -9   7  241.47    2.59
  -9   9   7  243.52    2.62
  -9  -9   7  233.29    2.58
   9   9   7  240.07    2.71
   8  38   0  297.55    3.73
   8 -38   0  290.27    2.99
  -8  38   0  290.26    2.89
  -8 -38   0  294.37    3.01
   8  38   0  302.57    3.12
  -8 -38   0  300.90    3.04
   8 -38   0  298.08    3.68
   2  30   6   72.43    1.31
   2  30   6   70.45    1.77
  -2  30   6   71.24    1.55
   2 -30   6   69.16    1.50
  -2  30   6   67.50    1.39
  -2  30   6   68.88    1.63
  -2 -30   6   69.31    1.50
   2 -30   6   67.37    1.43
  -2 -30  -6   64.25    1.36
 -16 -16   0  271.32    2.86
  16 -16   0  276.56    3.51
 -16  16   0  269.51    3.10
 -16 -16   0  272.30    2.84
  16 -16   0  276.24    2.97
  16 -16   0  267.72    2.40
  17  -5   1   75.01    1.78
 -17   5  -1   76.20    1.82
  17  -5  -1   73.15    1.52
  17  -5   1   75.97    1.30
  17   5   1   71.85    1.64
 -17  -5   1   72.65    1.83
 -17   5   1   75.73    1.84
  -7 -17  -7  278.37    2.61
   7  17   7  262.82    2.58
   7  17   7  278.10    3.01
  -7 -17   7  267.52    2.65
  -7  17   7  271.31    2.59
  -7  17   7  266.91    2.70
   7  17   7  271.18    2.70
   7 -17   7  283.31    2.80
  -7 -17   7  252.91    2.71
  -7  17   7  259.58    2.69
  -7 -17   7  272.68    2.81
   7  17   7  281.97    3.10
   7  17   7  262.77    2.70
  -7 -39  -1  103.19    1.76
  -7 -39  -1  100.32    1.68
   7 -39   1   95.11    1.73
   7  39  -1   98.32    1.83
   7 -39  -1  105.57    1.70
   7 -39  -1  103.04    2.13
   7  39   1  101.83    2.16
  -7 -39   1  103.73    1.75
  -7  39   1   99.24    1.70
   7 -39   1   97.83    2.16
   7  39  -1  103.27    2.10
  -7 -39   1   96.44    1.85
   7  39   1  105.37    2.19
   5  21   7  334.39    2.87
   5  21   7  328.21    3.31
  -5 -21   7  304.11    2.83
   5  21   7  335.96    2.63
   5  21   7  318.94    2.84
  -5 -21   7   44.07    1.06
   5 -21   7  280.83    2.74
  -5  21   7  309.04    2.75
  -5 -21  -7  331.80    2.97
   5 -21   7  327.14    2.71
  -5  21   7  313.40    2.71
   5  21   7  325.79    3.29
   5 -21   7  311.74    3.10
  -5 -21   7  315.59    2.98
  -5  21   7  306.82    2.72
   0 -38   4    0.16    0.53
   0  38   4    0.53    0.82
   0 -38   4    0.16    0.56
   0  38   4    0.09    0.60
   0  38  -4    0.31    0.44
   0 -38  -4    0.98    0.41
  12   6   6   14.36    0.86
  12   6   6   13.88    0.83
  12  -6   6   12.61    0.86
  12   6   6   15.49    0.79
  12   6   6   14.56    0.78
 -12   6   6   14.84    0.81
 -12   6   6   14.58    0.80
 -12  -6   6   13.89    0.85
  12  -6   6   14.45    0.79
 -12   6   6   13.69    0.74
 -12  -6   6   14.46    0.80
  12  -6   6   14.98    0.79
  15 -15   3   -0.28    0.22
  15  15   3   24.63    0.98
  15 -15  -3   22.27    1.05
  15  15   3   23.93    0.93
  15 -15   3    0.01    0.19
  15 -15   3   23.19    0.86
  15 -15  -3   22.47    1.16
 -15 -15   3   24.40    0.98
 -15  15   3   25.21    1.13
 -15 -15   3   -0.01    0.17
  -2  14   8   17.71    0.84
   2  14   8   20.98    0.88
  -2  14   8    0.69    0.33
   2  14   8   16.28    0.95
  -2 -14   8   19.57    0.76
   2 -14   8   15.05    0.83
   2 -14   8   -0.08    0.13
  -2  14   8   20.30    0.85
  -2 -14   8   19.72    0.71
   2  14   8   18.57    0.85
  -2 -14   8    0.02    0.10
   2 -14   8   19.54    0.79
 -13  13   5   27.67    0.94
 -13  13   5   27.09    1.02
  13 -13  -5   27.09    1.05
 -13 -13   5   31.38    1.08
  13 -13   5   26.73    0.87
  13 -13   5   23.28    0.91
  13 -13   5   28.70    0.95
 -13 -13   5   28.47    1.09
  13  13   5   27.39    1.04
  13  13   5   27.67    1.10
 -13 -13   5   27.47    0.96
 -13 -13   5   28.69    0.94
   5  41   1   18.83    1.11
  -5 -41   1   20.62    0.78
  -5 -41   1   18.32    0.98
   5  41  -1   19.37    1.07
   5 -41  -1   18.89    1.08
   5  41   1   20.05    0.90
  -5 -41  -1   19.32    0.86
  -5  41   1   20.22    1.15
  -5 -41  -1   20.54    0.83
   5 -41   1   18.69    0.86
   5 -41   1   17.72    1.12
  -5  41  -1   19.34    0.90
   4  42   0   89.86    2.04
  -4  42   0   91.87    1.71
   4  42   0   92.56    1.96
  -4  42   0   95.68    2.03
  -4 -42   0   90.31    1.73
   4  42   0   90.36    1.64
   4 -42   0   88.50    1.97
  -6   0   8    1.11    0.46
   6   0   8    0.63    0.44
  -6   0   8   -0.03    0.12
  -6   0   8   -0.21    0.51
  -6   0   8   -0.18    0.52
   6   0   8    0.44    0.43
   0 -42   2  899.27    6.02
   0  42   2  903.23    5.78
   0  42   2  893.71    6.74
   0  42   2  884.36    5.65
   0 -42  -2  906.80    5.54
   0  42  -2  954.55    5.41
  15  21   1  295.21    2.93
 -15  21   1  297.12    3.16
 -15 -21   1  311.54    3.15
 -15 -21  -1  307.21    3.09
  15 -21   1  303.80    3.10
  15 -21   1  283.33    2.66
 -15 -21  -1  313.12    2.90
  15 -21   1  305.79    3.76
 -15 -21   1  312.56    3.37
 -15 -21   1  299.60    3.10
 -11  33  -1  489.54    3.60
 -11 -33  -1  500.83    4.06
 -11  33   1  483.38    3.52
  11  33  -1  506.49    4.91
  11 -33  -1  469.82    4.78
  11  33   1  506.18    4.14
  11 -33   1  510.07    4.11
  11  33   1  500.58    5.16
 -11 -33   1  485.64    4.03
  11  33  -1  491.24    3.98
 -11 -33  -1  492.13    3.69
  11 -33  -1  482.75    4.02
  -6   2   8   63.82    1.29
   6   2   8   56.04    1.32
  -6  -2   8   66.26    1.30
  -6  -2   8   66.55    1.26
  -6   2   8   63.24    1.30
  -6   2   8   58.76    1.32
   6  -2   8   63.66    1.24
   6   2   8   65.22    1.30
  -6  -2   8   66.93    1.36
   6  -2   8   61.74    1.29
   6   2   8   63.45    1.30
   6  -2   8   64.18    1.37
  -6   2   8   66.05    1.23
  10  18   6   55.49    1.16
 -10 -18   6   58.77    1.38
 -10 -18   6   55.27    1.35
  10 -18   6   61.39    1.29
 -10 -18  -6   60.42    1.25
  10 -18   6   62.12    1.21
 -10 -18   6   58.44    1.36
 -10  18   6   59.41    1.37
  10  18   6   58.79    1.31
  10  18   6   56.56    1.34
 -10  18   6   58.28    1.22
 -10  18   6   56.43    1.30
  10 -18   6   49.72    1.35
  10  18   6   56.05    1.52
  -1 -35   5   28.16    1.04
   1  35   5   27.71    1.11
  -1  35  -5   28.79    0.93
  -1  35   5   29.01    1.01
  -1 -35  -5   28.63    0.92
   1 -35   5   27.83    0.93
   1 -35  -5   28.29    0.88
   1  35   5   28.23    1.26
   1 -35   5   27.77    1.07
  -1  35   5   25.68    1.22
  -1 -35   5   26.62    0.96
  17   7   1    4.72    0.68
 -17  -7  -1    5.63    0.88
  17  -7   1    4.20    0.46
 -17  -7   1    3.79    0.63
  17  -7   1    4.56    0.75
  17  -7  -1    3.69    0.59
 -17  -7   1    3.59    0.75
 -17   7  -1    4.52    0.77
 -17   7   1    3.90    0.78
   9 -27   5   31.17    1.01
   9  27   5   31.88    1.29
  -9 -27   5   31.09    1.01
   9  27   5   30.46    1.05
   9  27   5   30.55    1.34
  -9 -27   5   31.70    1.02
  -9 -27   5   32.37    1.01
   9 -27   5   30.65    0.96
  -9 -27  -5   32.27    1.03
   9 -27   5   33.42    0.92
  -9  27   5   33.61    1.11
  -2  38  -4   80.53    1.47
  -2  38   4   76.87    1.93
   2 -38   4   81.09    1.67
   2 -38   4   78.49    1.63
   2 -38  -4   80.87    1.32
   2  38   4   81.59    1.65
  -2 -38   4   80.49    1.54
  -2 -38   4   79.71    1.62
  -2  38   4   81.98    1.48
  -2 -38  -4   77.92    1.45
   6  -4   8   62.88    1.32
   6  -4   8   63.17    1.40
  -6   4   8   66.39    1.27
  -6  -4   8   63.31    1.31
   6  -4   8   63.43    1.20
   6   4   8   64.33    1.44
   6   4   8   60.19    1.29
  -6  -4   8   65.79    1.24
  -6  -4   8   63.82    1.26
  -6   4   8   65.35    1.29
   6   4   8   61.22    1.27
  -6  -4   8   63.87    1.29
  -6   4   8   63.92    1.30
   6   4   8   57.17    1.52
  -1  43   1  856.91    5.65
   1  43  -1  894.01    5.27
   1  43  -1  903.07    5.92
   1  43   1  852.51    5.31
   1  43  -1  874.04    6.36
   1  43   1  902.68    5.13
  -1  43   1  881.61    5.42
  -1 -43   1  861.25    5.83
   1 -43  -1  860.96    5.70
  -1  43  -1  870.60    6.12
  -1 -43  -1  855.94    5.56
  -1  43  -1  889.01    5.30
   1 -43   1  841.28    5.80
   1  43  -1  881.54    5.26
   1  43   1  866.60    5.82
  -1  43   1  840.45    6.42
   1  43   1  861.71    6.50
 -10  34  -2   78.83    1.47
 -10  34   2   77.20    1.42
 -10 -34  -2   81.33    1.65
  10  34   2   84.56    1.70
 -10  34   2   82.59    1.48
  10 -34   2   77.63    1.68
  10  34   2   85.31    1.90
 -10 -34   2   81.34    1.66
  10 -34  -2   82.15    1.57
  10  34  -2   83.23    1.92
  10 -34   2   78.26    1.97
 -10 -34   2   82.79    1.65
  10  34   2   81.53    2.13
  10  34  -2   78.46    1.56
  -9  11   7   82.47    1.51
  -9 -11   7   80.98    1.52
   9 -11   7   80.19    1.51
  -9 -11   7   80.03    1.54
   9 -11   7   81.99    1.58
   9 -11   7   73.15    1.23
   9  11   7   77.93    1.48
  -9  11   7   79.48    1.53
  -9 -11   7   85.17    1.55
   9  11   7   81.08    1.68
  -9  11   7   78.75    1.34
   9  11   7   82.28    1.59
   9  11   7   78.18    1.48
  12  24   4   25.84    1.14
  12 -24   4   24.02    0.95
 -12 -24   4   23.99    0.95
 -12 -24   4   24.08    0.92
  12 -24   4   23.62    0.85
 -12 -24  -4   24.90    0.92
  12 -24  -4   23.15    0.93
 -12  24   4   26.04    1.05
 -12 -24   4   25.05    0.95
  12  24   4   23.65    1.04
 -12  -8   6   86.91    1.57
 -12  -8   6   85.35    1.62
  12   8   6   86.42    1.70
  12  -8   6   88.25    1.55
  12   8   6   83.65    1.49
 -12   8   6   85.48    1.53
 -12   8   6   85.50    1.50
  12  -8   6   86.47    1.54
  12   8   6   84.24    1.58
  12   8   6   87.60    1.52
 -12   8   6   84.48    1.50
 -12  -8   6   84.23    1.63
  12  -8  -6   85.54    1.67
   4  12   8   37.72    1.07
  -4  12   8   35.99    1.12
   4 -12   8   38.32    1.03
   4  12   8   34.24    1.04
  -4 -12   8   36.60    0.93
   4 -12   8   38.53    1.27
  -4  12   8   34.53    1.04
   4 -12   8   37.87    1.05
  -4 -12   8   35.22    0.99
  -4  12   8   36.24    1.01
  -4 -12   8   34.08    0.98
  -5  33   5   26.51    0.98
  -5  33   5   28.63    1.00
   5  33   5    0.12    0.25
   5 -33   5   27.23    0.92
   5  33   5   29.60    0.91
  -5 -33  -5   26.89    0.98
   5  33   5   22.14    1.00
  -5 -33   5   28.01    0.94
   5 -33   5   -0.08    0.15
  -5 -33   5   29.27    1.01
  -5  33   5   26.60    1.11
  14 -16   4  110.12    1.77
  14  16   4  112.61    1.86
  14  16   4  108.59    1.90
  14 -16  -4  111.65    1.87
  14 -16  -4  107.38    2.06
 -14 -16   4  108.13    1.82
 -14  16   4  112.87    1.62
 -14 -16   4  114.29    1.92
 -14 -16   4  115.56    1.68
   1  25   7   88.44    1.52
   1  25   7   86.40    1.45
  -1  25   7   85.90    1.53
  -1 -25   7   85.91    1.47
  -1  25   7   84.84    1.41
   1  25   7   88.36    1.79
  -1  25   7   86.76    1.53
   1 -25   7   88.02    1.58
  -1 -25   7   83.85    1.40
   1 -25   7   90.12    1.53
  -1 -25   7   85.07    1.56
   2  42   2   64.11    1.29
   2 -42  -2   61.62    1.45
  -2  42  -2   66.77    1.61
  -2 -42   2   67.89    1.57
   2  42   2   63.28    1.58
  -2  42   2   62.81    1.51
  -2  42   2   64.53    1.84
  -2  42  -2   65.80    1.37
   2  42   2   62.82    1.47
  -2  42   2   62.41    1.44
   2 -42   2   64.00    1.36
  -2 -42  -2   67.58    1.28
   2  42   2   64.60    1.85
   2  42  -2   67.05    1.61
 -16 -14   2   71.10    1.55
 -16 -14   2   70.01    1.65
 -16  14  -2   72.95    1.57
  16 -14  -2   69.00    1.86
  16 -14   2   70.79    1.36
  16  14   2   76.53    1.43
 -16 -14   2   71.26    1.47
  16 -14   2   72.24    1.41
 -16  14   2   71.18    1.71
  16 -14   2   72.50    1.75
  16  14   2   69.88    1.37
  14 -26   0   10.41    0.89
  14  26   0    9.86    0.71
 -14 -26   0    9.92    0.74
  14  26   0    9.77    0.96
 -14 -26   0   10.60    0.77
   0 -16   8  165.37    1.88
   0 -16   8  167.07    1.90
   0  16   8  166.89    2.04
   0  16   8  172.58    2.27
   0  16   8  174.22    2.16
  -8 -24  -6  703.90    4.53
  -8 -24   6  716.03    4.41
   8  24   6  695.14    4.20
  -8  24   6  653.05    4.07
   8 -24   6  665.31    3.96
  -8 -24   6  689.96    4.08
   8 -24   6  788.16    4.93
   8  24   6  746.98    4.38
   8  24   6  666.27    4.57
  -8 -24   6  689.20    4.28
   8 -24   6  661.06    3.96
  -8  24   6  674.93    3.75
   8  24   6  674.09    5.04
  14 -24   2   49.07    1.17
  14  24   2   47.75    1.29
  14 -24  -2   49.43    1.38
 -14 -24  -2   51.48    1.31
  14 -24  -2   48.38    1.62
  14 -24   2   51.52    1.59
 -14 -24   2   49.33    1.36
  14 -24   2   51.44    1.33
 -14 -24   2   49.44    1.34
  14  24   2   48.29    1.24
 -14  24   2   51.16    1.34
  -9 -37  -1   96.55    1.60
   9  37  -1   97.58    2.12
   9 -37  -1   95.47    1.69
   9  37  -1   91.65    1.73
  -9 -37   1   93.73    1.72
  -9 -37   1   97.70    1.76
   9 -37   1   96.14    1.79
  -9  37   1   92.26    1.59
   9  37   1   95.36    1.80
   9  37   1   97.98    2.16
  -9  37  -1   94.70    1.60
   9  37   1  101.04    2.00
   9 -37  -1   92.90    2.10
 -12 -30  -2  132.30    2.05
  12  30  -2  120.66    1.89
  12  30   2  135.47    2.77
  12  30   2  130.58    2.04
  12  30   2  129.67    2.16
  12 -30  -2  123.58    2.46
  12 -30  -2  128.39    1.99
  12 -30   2  128.73    2.47
 -12 -30   2  130.47    2.07
 -12  30   2  131.98    1.94
 -12  30  -2  130.23    1.77
   6  -6   8  249.72    2.42
  -6  -6   8  231.62    2.36
   6   6   8  228.12    2.37
   6   6   8  239.19    2.54
  -6  -6   8  231.25    2.37
   6   6   8  236.12    2.33
  -6   6   8  232.46    2.34
  -6   6   8  230.23    2.29
   6  -6   8  235.20    2.47
  -6  -6   8  232.37    2.15
   6   6   8  215.92    2.84
  -6  -6   8  233.54    2.33
   7  37   3  214.35    3.19
   7 -37   3  224.99    2.68
  -7  37   3  226.62    2.39
   7  37  -3  219.70    2.54
  -7 -37   3  220.40    2.40
  -7  37   3  215.07    2.45
   7  37   3  215.70    3.11
  -7  37   3  219.21    2.93
  -7  37  -3  222.17    2.48
   7 -37  -3  217.21    2.78
   7  37   3  219.75    2.56
   7  37   3  222.37    2.52
   7 -37   3  217.31    2.92
 -17  -9   1   71.92    1.58
  17   9   1   72.47    1.61
  17  -9   1   72.80    1.41
  17  -9  -1   69.78    1.48
 -17   9   1   71.35    1.75
  17  -9   1   70.01    1.25
 -17   9  -1   72.65    1.71
 -17  -9  -1   73.88    1.95
  17  -9   1   68.23    1.73
 -17  -9   1   68.78    1.76
  -7 -31   5  219.72    2.47
   7 -31   5  221.28    2.63
   7  31   5  220.09    3.01
   7 -31   5  227.87    2.39
  -7  31   5  227.81    2.45
  -7 -31   5  218.01    2.45
  -7 -31   5  236.94    2.43
  -7 -31  -5  218.55    2.49
  -7  31   5  221.93    2.50
   7  31   5  233.03    2.72
   7  31   5  225.59    2.48
  -5 -39   3  142.14    1.86
   5  39   3  140.42    2.00
   5  39   3  142.12    2.63
  -5  39   3  135.95    2.40
   5 -39   3  135.61    2.08
   5  39   3  140.94    2.44
  -5  39   3  143.23    1.86
   5 -39   3  139.20    2.28
   5  39   3  143.62    2.11
  -5  39  -3  136.12    1.96
   5  39  -3  140.29    2.22
  -5 -39  -3  134.33    1.92
  -5  39   3  134.41    2.03
  13 -25   3   40.76    1.06
  13 -25   3   41.78    1.21
  13  25   3   39.28    1.22
  13 -25  -3   39.17    1.20
  13  25   3   40.59    1.59
 -13 -25   3   42.44    1.26
 -13  25   3   40.07    1.21
 -13 -25   3   40.14    1.24
 -13 -25  -3   41.07    1.15
  13 -25  -3   39.60    1.47
  13 -25   3   41.83    1.38
 -13 -25   3   42.55    1.07
  13  25   3   38.64    1.23
  16 -18   0  311.53    3.75
  16 -18   0  309.76    2.58
  16 -18   0  316.96    3.22
 -16 -18   0  321.87    3.11
 -16 -18   0  322.35    3.09
 -16  18   0  305.48    3.21
 -16 -18   0  297.07    3.40
 -13  15   5    4.65    0.64
  13 -15   5    5.11    0.55
 -13 -15   5    3.89    0.59
  13  15   5    4.79    0.71
  13  15   5    4.92    0.65
 -13  15   5    4.28    0.68
 -13 -15   5    4.27    0.63
  13 -15  -5    4.29    0.68
  13 -15   5    3.36    0.57
  13 -15   5    5.26    0.60
 -13 -15   5    4.38    0.66
 -13 -15   5    4.16    0.55
   1  41   3  131.66    2.06
  -1  41   3  133.77    2.13
  -1  41  -3  137.97    1.87
  -1 -41  -3  137.35    1.76
   1 -41   3  132.99    1.95
   1 -41   3  132.69    2.17
  -1 -41   3  128.30    2.06
   1  41  -3  143.38    1.83
  -1  41   3  129.86    1.95
  -1 -41   3  133.57    1.90
   1  41   3  128.33    2.10
   1  41   3  129.72    2.62
  10 -36   0   28.29    1.39
  10 -36   0   29.69    1.06
 -10  36   0   29.38    0.95
 -10 -36   0   30.14    1.02
  10  36   0   31.58    1.38
  10  36   0   31.18    1.11
 -13 -29   1  431.87    3.84
  13  29   1  445.15    3.75
 -13  29   1  428.72    3.47
  13  29   1  437.44    4.82
  13 -29  -1  432.71    4.45
 -13 -29  -1  448.62    3.65
  13  29  -1  449.68    4.46
 -13 -29  -1  437.80    3.17
  13 -29   1  447.28    4.62
  13  29  -1  430.93    3.44
  13 -29  -1  435.96    3.62
 -13 -29   1  447.23    3.74
  12 -10  -6   17.25    0.90
 -12  10   6   17.31    0.75
 -12 -10   6   17.57    0.85
 -12 -10   6   16.16    0.88
  12  10   6   16.84    0.80
  12  10   6   17.39    0.76
 -12  10   6   16.58    0.85
 -12 -10   6   16.01    0.88
  12 -10   6   12.36    0.88
  12  10   6   12.36    0.84
  12 -10   6   17.62    0.78
  12 -10   6   18.00    0.78
  12  10   6   15.93    0.84
 -12  10   6   15.27    0.77
  15 -17   3   25.31    0.87
  15 -17  -3   22.98    1.17
 -15 -17   3   24.21    0.97
  15 -17  -3   23.11    1.03
  15  17   3   23.48    0.95
  15  17   3   24.58    0.96
 -15  17   3   24.88    1.09
 -15 -17   3   24.08    0.98
  15 -17   3   24.37    0.89
 -12 -32   0  596.44    4.50
  12  32   0  589.93    4.47
 -12 -32   0  600.79    4.28
 -12  32   0  603.73    3.81
  12 -32   0  585.86    5.36
  12 -32   0  598.49    4.50
  -2 -16   8    0.04    0.12
   2 -16   8    0.04    0.11
  -2 -16   8   12.36    0.66
  -2 -16   8   14.29    0.62
   2  16   8   13.77    0.76
  -2  16   8   10.65    0.70
   2  16   8   12.87    0.76
   2 -16   8    8.44    0.74
  -2  16   8   13.66    0.78
   2 -16   8   12.27    0.71
  -2  16   8   12.83    0.73
   2  16   8   11.87    0.82
  -3  35   5    0.71    0.56
  -3 -35  -5    1.11    0.50
  -3  35   5    0.64    0.61
   3 -35  -5    0.80    0.39
   3 -35   5    1.08    0.57
   3  35   5    1.26    0.68
  -3  35   5    0.86    0.53
  -3 -35   5    1.10    0.44
   3 -35   5    1.93    0.42
  -3 -35   5    0.86    0.55
   3  35   5    1.38    0.57
   7  19   7  468.87    3.51
  -7 -19   7  435.29    3.54
   7  19   7  464.76    3.54
   7  19   7  456.57    3.43
  -7 -19  -7  470.22    3.47
   7  19   7  455.63    3.87
  -7  19   7  461.81    3.39
  -7  19   7  439.80    3.36
   7  19   7  436.28    4.01
   7 -19   7  455.69    3.56
  -7  19   7  455.89    3.49
  -7 -19   7  460.27    3.44
  -7  19   7  445.32    3.53
  -4 -30   6  124.35    1.91
   4 -30   6  125.41    1.82
  -4 -30  -6  126.14    1.81
  -4  30   6  124.22    1.90
   4  30   6  121.87    2.05
   4  30   6  127.99    1.65
   4 -30   6  127.87    1.91
  -4  30   6  119.69    1.78
   4  30   6  126.69    2.30
  11 -23  -5  380.69    3.22
 -11 -23   5  380.91    3.26
  11 -23   5  387.14    3.08
 -11 -23   5  393.29    3.52
  11 -23   5  381.48    3.14
 -11 -23   5  375.73    3.30
  11 -23   5  381.74    3.00
 -11 -23   5  387.99    3.34
 -11 -23  -5  394.45    3.31
  -6 -40   2  336.27    2.83
   6 -40   2  326.25    3.05
  -6  40   2  310.17    3.49
   6  40   2  310.18    2.97
   6  40   2  321.00    3.74
  -6 -40  -2  320.57    3.02
   6 -40  -2  319.99    3.47
   6  40  -2  328.52    3.46
  -6  40   2  323.62    2.98
   6  40  -2  322.39    3.18
  -6  40  -2  323.48    3.04
   6  40   2  328.16    3.66
  -6 -40   2  316.93    3.19
  -6  -8   8  349.25    2.98
  -6  -8   8  339.76    2.93
  -6   8   8  355.56    3.12
   6   8   8  340.45    3.01
   6  -8   8  360.68    3.09
  -6   8   8  351.72    2.97
   6   8   8  357.54    3.49
   6   8   8  345.23    2.87
   6   8   8  356.94    3.21
   6  -8   8  358.11    3.13
  -6   8   8  346.73    2.93
  -6  -8   8  348.61    2.99
  -6  -8   8  356.83    2.72
   9  13   7   12.35    0.74
  -9 -13   7   13.59    0.78
  -9 -13   7   12.80    0.79
  -9 -13   7   13.62    0.78
   9 -13   7   12.95    0.79
   9  13   7   12.55    0.88
   9  13   7   13.47    0.77
   9  13   7   12.22    0.75
  -9  13   7   12.71    0.66
   9  13   7   12.80    0.69
  -9  13   7   13.57    0.76
  -9  13   7   12.07    0.91
  -6 -36   4   53.67    1.24
  -6  36   4   51.13    1.26
   6 -36   4   52.42    1.39
  -6 -36   4   53.53    1.32
  -6  36  -4   52.71    1.28
   6  36   4   55.77    1.34
   6  36   4   56.79    1.29
  -6  36   4   55.85    1.24
   6  36   4   56.28    1.61
   6 -36   4   55.78    1.40
  -6  36   4   52.88    1.55
   6  36   4   58.54    1.76
   3  43  -1  220.15    2.84
   3 -43   1  210.28    2.87
  -3  43  -1  220.82    2.88
   3  43  -1  222.72    2.52
  -3  43  -1  224.90    2.46
   3  43   1  218.02    2.48
  -3 -43  -1  216.69    2.47
  -3  43   1  228.29    2.61
  -3 -43   1  214.47    2.66
  -3  43   1  217.03    2.59
  -3  43   1  223.35    3.10
   3 -43   1  223.56    2.40
   3  43   1  231.52    2.54
   3  43   1  212.35    3.15
   6 -28   6  162.83    2.09
   6  28   6  160.48    2.54
  -6  28   6  150.55    1.96
   6  28   6  134.35    2.06
   6  28   6  170.64    1.97
  -6 -28   6  159.19    2.15
   6  28   6  168.93    1.97
  -6 -28  -6  163.91    2.07
   6 -28   6  161.06    2.03
  10  30  -4   53.73    1.22
 -10 -30   4   55.85    1.25
 -10 -30   4   53.48    1.30
 -10 -30   4   55.28    1.32
  10  30   4   54.46    1.71
  10 -30   4   52.55    1.35
 -10  30   4   55.75    1.30
 -10 -30  -4   53.83    1.31
  10  30   4   55.52    1.62
   0  44   0  454.44    3.66
   0  44   0  460.79    4.48
  -4 -14   8   17.75    0.76
   4 -14   8   17.07    0.75
  -4  14   8   17.07    0.87
  -4 -14   8   18.17    0.69
  -4  14   8   17.93    0.91
  -4  14   8   16.13    0.80
  -4  14   8   17.51    0.77
   4  14   8   17.54    0.83
   4  14   8   17.68    0.82
  -4 -14   8   17.63    0.76
   4 -14   8   20.41    0.76
  -3  25   7   57.16    1.35
   3 -25   7   56.39    1.23
  -3  25   7   55.78    1.21
  -3 -25   7   56.39    1.23
  -3 -25   7   54.33    1.29
   3  25   7   57.51    1.51
   3  25   7   55.39    1.19
   3  25   7   57.84    1.44
  -3  25   7   57.83    1.17
   3  25   7   57.07    1.20
   5 -23   7  351.24    2.97
   5  23   7  355.46    3.38
  -5 -23  -7  345.82    2.95
   5 -23   7  184.69    2.36
   5  23   7  339.78    2.82
   5 -23   7  345.09    2.78
  -5 -23   7  343.87    2.94
  -5  23   7  336.98    2.75
   5  23   7  351.62    2.80
   5  23   7  339.09    3.43
  -5  23   7  348.33    2.73
  -8 -38   2   11.57    0.82
   8  38   2   12.78    0.95
  -8  38   2   11.38    0.68
   8  38  -2   12.37    0.83
   8 -38   2   10.93    0.92
  -8 -38  -2   10.07    0.75
   8  38   2   11.65    0.77
   8  38  -2   10.95    0.81
  -8 -38   2   11.62    0.72
   8 -38   2   12.48    0.82
  -8  38   2   12.49    0.88
   8 -38  -2   10.73    0.89
  11  31  -3    8.48    0.65
 -11  31   3    7.94    0.70
 -11  31   3    8.33    0.66
  11 -31  -3    8.85    0.68
  11 -31   3    8.77    0.79
 -11 -31   3    8.01    0.71
 -11 -31   3    8.39    0.75
  11 -31   3    8.38    0.83
 -11  31  -3    8.99    0.66
  11 -31  -3    7.63    0.82
 -11 -31  -3    8.13    0.69
  11  31   3    8.36    0.81
  11  31   3    8.58    0.73
 -10  20   6   47.60    1.21
 -10 -20   6   46.64    1.25
  10  20   6   38.26    1.25
  10  20   6   29.52    1.20
  10  20   6   43.73    1.16
 -10  20   6   46.93    1.10
  10 -20   6   47.78    1.32
 -10 -20   6   31.02    0.86
  10 -20   6   48.28    1.13
  10  20   6   44.43    1.20
 -10 -20   6   48.49    1.22
  10 -20   6   45.47    1.03
 -10 -20  -6   46.18    1.11
 -10 -20   6   46.66    1.24
 -10  20   6   46.43    1.18
 -17  11  -1  136.74    2.25
  17 -11  -1  138.79    2.05
  17 -11   1  143.94    2.41
  17  11   1  134.18    2.09
 -17 -11   1  142.21    2.08
  17 -11   1  142.11    1.94
  17 -11   1  140.67    1.76
 -17  11   1  137.01    2.28
 -17 -11   1  131.62    2.32
   0 -32  -6   -0.01    0.49
   0  32   6    0.63    0.40
   0  32   6   -0.08    0.58
   0 -32   6    0.55    0.57
  16 -16   2  119.75    1.81
 -16 -16   2  113.29    2.00
  16 -16   2  116.88    2.21
  16 -16   2  114.06    1.67
  16  16   2  117.68    1.74
  16  16   2  124.29    1.78
 -16  16   2  115.18    2.04
 -16 -16   2  118.32    1.93
  16 -16  -2  117.39    2.26
 -16 -16   2  118.81    1.88
  -4  38   4  214.14    2.57
   4  38   4  231.78    2.95
   4  38   4  228.05    2.33
  -4 -38  -4  220.88    2.44
   4 -38   4  217.78    2.61
  -4  38   4  222.50    2.33
  -4 -38   4  224.47    2.46
  -4  38  -4  227.55    2.43
   4  38   4  226.64    2.68
   4  38   4  227.34    3.26
  -4  38   4  214.88    3.05
   4 -38   4  210.08    2.60
  -4 -38   4  214.74    2.61
  14 -18  -4    2.64    0.65
  14  18   4    2.96    0.59
 -14 -18   4    2.94    0.50
  14 -18   4    2.44    0.53
 -14 -18   4    2.68    0.60
 -14  18   4    3.01    0.67
 -14 -18   4    2.91    0.56
  14 -18  -4    2.98    0.61
  14  18   4    2.80    0.63
 -15 -23   1    6.16    0.68
  15 -23  -1    7.44    0.81
 -15 -23   1    7.12    0.69
 -15 -23  -1    7.13    0.57
  15  23   1    6.44    0.61
 -15 -23   1    7.07    0.66
  15 -23   1    6.69    0.89
 -15 -23  -1    7.33    0.66
 -15  23   1    7.26    0.68
  15 -23   1    7.30    0.57
  15 -23   1    6.39    0.70
  15 -23  -1    7.06    1.00
  -9  35   3   20.03    0.83
   9 -35   3   18.05    0.92
   9  35   3   20.05    1.12
   9  35  -3   18.46    0.85
  -9 -35  -3   18.60    0.87
   9 -35  -3   18.43    0.99
  -9  35   3   18.51    0.79
   9  35   3   17.18    0.86
  -9 -35   3   18.45    0.83
  -9 -35   3   17.45    0.91
   9  35   3   16.88    1.12
  -9  35   3   18.59    0.94
   9 -35   3   19.06    1.03
   2  44   0   11.88    0.71
  -2 -44   0   12.71    0.79
   2  44   0   13.36    0.73
   2 -44   0   12.64    0.88
  -2  44   0   11.71    0.94
  -2  44   0   14.21    0.80
   2  44   0   12.08    0.88
   2  44   0   12.83    0.95
 -12  12   6   83.33    1.40
 -12  12   6   77.66    1.48
  12  12   6   81.04    1.41
  12  12   6   82.40    1.52
 -12 -12   6   82.23    1.60
 -12  12   6   81.48    1.48
 -12 -12   6   80.35    1.56
  12 -12   6   82.12    1.45
  12  12   6   82.23    1.55
  12 -12   6   80.24    1.39
 -12 -12   6   81.10    1.50
  12 -12  -6   79.14    1.53
   0  18   8    0.42    0.48
   0  18   8    0.42    0.51
   0 -18   8    0.30    0.41
   0  18   8    0.26    0.48
   0 -18   8    0.92    0.41
  -8 -34   4   13.69    0.82
   8  34   4   14.40    1.05
   8  34   4   13.62    1.03
   8  34  -4   15.09    0.80
  -8  34   4   13.75    0.73
  -8 -34  -4   13.31    0.78
   8 -34   4   13.61    0.82
  -8 -34   4   13.57    0.68
  -8 -34   4   13.80    0.74
   8  34   4   13.29    0.75
  -8  34   4   14.55    0.79
  -8  34   4   13.61    0.86
   8  34   4   13.28    0.77
   6  10   8   13.79    0.68
  -6  10   8   14.29    0.83
   6 -10   8   13.03    0.84
  -6 -10   8   15.67    0.74
  -6  10   8   15.02    0.91
  -6  10   8   15.04    0.74
  -6 -10   8   15.64    0.77
   6  10   8   14.11    0.88
   6 -10   8   14.75    0.74
  -6  10   8   15.05    0.77
   6  10   8   13.84    0.76
   6 -10   8   13.69    0.75
  -6 -10   8   15.53    0.73
  -4 -42   2  149.55    2.24
   4  42   2  153.62    2.11
  -4 -42  -2  157.29    1.99
   4  42   2  152.42    2.04
  -4  42   2  152.55    2.08
   4  42   2  154.40    2.70
   4 -42   2  155.31    2.11
   4  42   2  159.49    2.48
   4  42  -2  153.51    2.37
  -4  42  -2  156.71    2.06
   4 -42  -2  149.84    2.23
   3  41   3  122.75    2.14
  -3  41  -3  124.36    1.81
   3  41   3  127.66    1.95
   3 -41   3  121.88    1.87
   3 -41   3  120.52    2.07
  -3 -41  -3  122.64    1.74
   3  41  -3  124.88    2.09
  -3 -41   3  125.05    1.72
  -3  41   3  126.28    1.73
   3  41   3  124.23    2.46
   2  32   6   34.43    1.19
  -2  32   6   36.46    1.06
  -2  32   6   34.80    1.19
   2  32   6   36.34    1.32
  -2 -32   6   36.94    1.14
  -2  32   6   37.34    1.16
   2 -32   6   37.22    1.05
 -13 -17   5  142.04    2.02
 -13  17   5  141.59    1.82
  13  17   5  146.28    2.21
 -13  17   5  144.82    2.10
  13 -17   5  150.22    1.80
 -13 -17   5  143.28    2.09
  13 -17   5  150.36    1.91
 -13 -17   5  141.94    1.93
 -13 -17   5  145.81    1.93
  13 -17  -5  137.11    1.94
  13  17   5  143.73    2.07
  12 -26   4   99.47    1.69
 -12  26   4   99.92    1.75
 -12 -26  -4   98.76    1.69
 -12 -26   4  101.55    1.63
 -12 -26   4   99.56    1.75
  12  26   4  101.69    1.99
  12 -26  -4   96.35    1.94
  12  26   4   96.88    1.75
 -12 -26   4   98.56    1.63
  12 -26  -4  100.53    1.68
  -9 -15   7   86.40    1.56
   9  15   7   95.02    1.67
   9 -15   7   90.65    1.55
   9  15   7   85.68    1.62
  -9  15   7   88.50    1.42
  -9  15   7   86.46    1.49
   9  15   7   85.30    1.46
   9  15   7   84.70    1.49
   9  15   7   80.79    1.71
  -9  15   7   82.86    1.56
  -9 -15   7   84.63    1.50
  -9 -29   5   37.02    1.04
   9 -29   5   39.35    1.13
   9  29   5   39.88    1.12
   9 -29   5   39.40    1.00
  -9  29   5   40.17    1.14
  -9 -29  -5   38.49    1.09
  -9 -29   5   38.17    1.06
  -9 -29   5   40.63    1.13
   9  29   5   38.87    1.41
   6 -42   0  185.91    2.19
   6 -42   0  172.61    2.66
   6  42   0  188.82    2.74
  -6 -42   0  178.27    2.29
  -6 -42   0  182.74    2.20
   2 -18   8   64.31    1.28
   2  18   8   62.41    1.47
   2  18   8   60.52    1.26
  -2  18   8   59.18    1.22
  -2 -18   8   60.74    1.22
  -2  18   8   62.44    1.33
   2  18   8   60.54    1.28
  -2 -18   8   64.33    1.13
  -2  18   8   62.11    1.34
   1  27   7   22.30    0.82
  -1 -27   7   23.14    0.79
   1 -27   7   21.35    0.83
  -1  27   7   22.83    0.88
   1 -27   7   22.62    0.88
  -1 -27   7   22.65    0.88
  -1  27   7   23.58    1.00
   1  27   7   22.48    1.02
  -1  27   7   23.55    0.79
   1  27   7   23.04    0.81
  -1  27   7   22.89    0.84
  15 -19  -3   34.66    1.32
  15 -19  -3   34.86    1.17
 -15 -19   3   37.45    1.15
  15 -19   3   38.61    1.05
  15  19   3   36.62    1.11
 -15 -19   3   36.71    1.14
  15  19   3   36.76    1.10
  15 -19   3   39.49    1.05
 -15  19   3   37.61    1.19
 -16 -20   0  480.85    3.84
  16 -20   0  470.15    3.86
 -16 -20   0  480.34    3.73
 -16  20   0  475.40    3.88
 -17  13   1    2.58    0.69
 -17 -13   1    2.52    0.67
  17 -13   1    2.09    0.71
  17 -13   1    2.43    0.53
  17  13   1    2.60    0.58
 -17  13  -1    2.39    0.63
  17 -13  -1    2.30    0.63
 -17 -13   1    2.56    0.57
  17 -13   1    2.19    0.43
  -4  16   8   19.15    0.80
  -4 -16   8   19.45    0.78
   4  16   8   19.41    0.84
  -4  16   8   18.24    0.89
  -4 -16   8   20.83    0.77
   4 -16   8   20.03    0.80
  -4  16   8   20.00    0.82
  -4  16   8   19.54    0.69
   4  16   8   19.81    0.83
   8  26   6  133.91    2.28
  -8 -26   6  136.50    1.84
   8 -26   6  117.91    2.12
   8  26   6  146.52    1.90
   8  26   6  126.84    2.17
  -8 -26  -6  141.33    1.92
   8 -26   6  135.97    1.85
   8 -26   6  144.63    1.94
  -8  26   6  142.62    1.70
  -8 -26   6  138.78    1.98
  -8 -26   6  146.67    2.06
   8  26   6  140.74    1.89
   8  40   0    2.97    0.64
   8 -40   0    2.00    0.58
   8  40   0    2.56    0.77
   8 -40   0    2.26    0.83
  -8 -40   0    2.05    0.52
  -8 -40   0    2.40    0.55
  -8  40   0    2.34    0.56
  14  26   2    2.21    0.50
  14 -26   2    2.97    0.60
  14 -26   2    2.28    0.51
  14  26   2    2.15    0.53
 -14  26   2    1.86    0.52
 -14 -26   2    2.35    0.61
  14 -26  -2    2.00    0.63
 -14 -26   2    2.16    0.59
  14 -26  -2    2.78    0.77
 -14 -26  -2    2.95    0.58
  14 -26   2    1.86    0.73
   7 -21   7  453.46    3.30
   7  21   7  466.21    3.16
   7  21   7  454.81    3.67
  -7  21   7  447.80    3.15
  -7  21   7  467.35    3.14
   7  21   7  458.63    3.27
  -7 -21   7  455.87    3.11
   7  21   7  466.98    3.18
  -7 -21   7  443.21    3.31
  -7  21   7  463.13    3.20
  -7 -21  -7  465.42    3.43
   7  21   7  476.28    3.82
  16   0   4  458.14    3.23
 -16   0  -4  475.03    4.20
 -16   0   4  453.80    3.75
  16   0  -4  412.62    3.91
 -11  35  -1   87.13    1.46
 -11  35   1   85.14    1.43
 -11 -35  -1   95.08    1.74
 -11 -35  -1   84.85    1.43
  11  35  -1   84.42    1.60
  11 -35  -1   81.57    1.58
  11  35  -1   89.58    2.02
 -11 -35   1   84.27    1.60
  11  35   1   86.88    2.13
  11 -35   1   88.56    1.72
  11  35   1   87.29    1.72
  11 -35  -1   88.76    2.05
 -14 -28   0   17.13    0.88
 -14 -28   0   17.50    0.77
  14 -28   0   17.07    0.94
  14  28   0   15.24    0.76
  14  28   0   16.15    1.03
 -16   2   4  180.95    2.37
 -16   2  -4  185.01    2.63
  16   2  -4  174.43    2.50
  16  -2  -4  177.62    2.48
  16   2   4  183.21    2.05
  16  -2   4  179.60    2.16
 -16  -2   4  184.69    2.36
 -16  -2   4  181.78    2.06
  16   2  -4  172.92    2.36
 -16  -2  -4  180.41    2.62
   6 -12   8  104.31    1.64
   6  12   8  102.53    1.92
  -6  12   8   99.37    1.61
  -6  12   8  102.24    1.67
  -6  12   8   98.61    1.59
   6 -12   8  103.58    1.62
   6  12   8  103.03    1.68
  -6 -12   8  101.29    1.54
  -6 -12   8   98.77    1.58
  -6 -12   8  100.26    1.56
   6  12   8   99.49    1.47
  -6  12   8  100.33    1.57
   0  40  -4   74.84    1.32
   0 -40   4   68.43    1.43
   0  40   4   60.92    1.75
   0 -40  -4   70.37    1.28
   0  40   4   63.25    1.50
   0 -40   4   66.47    1.43
 -11  -1   7   18.37    0.84
  11  -1   7   18.08    0.76
  11   1   7   17.31    0.83
  11   1   7   16.59    0.84
 -11   1   7   18.89    0.85
  11   1   7   15.46    0.81
  11  -1   7   16.76    0.78
  11  -1   7   17.18    0.83
 -11   1   7   19.02    0.85
  11  -1   7   16.21    0.83
 -11  -1   7   17.22    0.85
  11   1   7   17.54    0.77
   7 -41   1  597.33    5.06
  -7 -41  -1  600.31    4.05
   7  41  -1  622.30    5.06
  -7 -41   1  597.25    4.38
  -7 -41   1  596.86    4.13
   7  41   1  591.71    5.20
   7 -41   1  601.94    4.28
   7  41   1  602.44    4.34
   7 -41  -1  595.28    4.95
  -7  41   1  602.44    4.21
   7  41  -1  620.47    4.38
  -7 -41  -1  602.72    4.23
  13 -27  -3   44.48    1.19
  13  27   3   47.28    1.66
  13  27   3   44.42    1.25
  13 -27   3   47.09    1.40
  13 -27   3   45.15    1.25
  13 -27   3   44.89    1.10
 -13 -27   3   45.45    1.26
  13  27   3   44.01    1.24
 -13  27   3   44.99    1.20
  13 -27  -3   43.95    1.48
 -13 -27  -3   45.34    1.20
 -13 -27   3   46.15    1.28
 -13  27  -3   45.95    1.06
 -12 -14   6    1.70    0.59
 -12 -14   6    1.39    0.58
 -12  14   6    1.34    0.51
  12 -14  -6    0.89    0.51
  12 -14   6    1.00    0.45
 -12 -14   6    0.87    0.34
  12  14   6    0.86    0.45
  12 -14   6    0.90    0.48
  12  14   6    1.12    0.57
  12  14   6    0.92    0.40
 -12 -14   6    1.02    0.55
 -12  14   6    1.16    0.46
 -12  14   6    1.30    0.68
  12 -14   6    1.09    0.56
  -1  37  -5    9.87    0.61
  -1  37   5    9.12    0.87
   1 -37  -5    9.71    0.56
   1  37   5    8.52    0.88
   1 -37   5    9.87    0.74
  -1 -37   5    9.09    0.61
  -1 -37   5    9.14    0.72
   1  37   5    9.46    0.78
  -1 -37  -5    9.72    0.62
   1 -37   5    9.28    0.63
  18   0   0    0.10    0.59
 -18   0   0    0.92    0.73
 -11  -3   7  149.70    1.96
 -11   3   7  149.20    1.94
  11  -3   7  154.76    1.90
  11   3   7  159.87    2.08
 -11   3   7  152.93    2.00
  11   3   7  156.98    2.01
 -11  -3   7  153.52    2.05
  11   3   7  156.90    2.03
  11  -3   7  156.19    2.03
  11   3   7  140.30    1.97
  11  -3   7  162.20    2.13
 -11  25   5  211.90    2.42
  11 -25   5  198.64    2.10
 -11 -25   5  206.13    2.45
 -11 -25   5  202.05    2.30
 -11 -25   5  203.89    2.35
  11 -25   5  204.08    2.26
  11 -25   5  206.13    2.15
 -11 -25  -5  205.49    2.34
  11  25   5  203.31    2.78
 -11 -25   5  199.90    2.33
  16   4  -4    8.74    0.80
  16  -4  -4    8.08    0.81
  16  -4   4    9.00    0.66
 -16   4   4    8.65    0.78
 -16  -4  -4    9.76    0.85
  16   4   4    9.09    0.68
 -16  -4   4    9.64    0.72
  16   4   4    9.29    0.62
  16   4  -4    8.99    0.88
 -16  -4   4    8.68    0.63
 -16  18   2   60.83    1.49
  16  18   2   60.73    1.29
  16 -18   2   61.45    1.33
  16 -18  -2   60.13    1.45
  16 -18  -2   57.19    1.67
  16 -18   2   61.27    1.20
 -16 -18   2   61.29    1.44
 -16 -18   2   61.01    1.37
  16 -18   2   61.37    1.65
 -16 -18   2   58.83    1.42
  18   2   0   93.93    1.83
  18  -2   0   96.49    1.88
 -18   2   0   96.19    2.01
 -18  -2   0   98.72    2.03
  10  36   2    6.42    0.71
  10  36  -2    6.88    0.66
 -10  36  -2    7.02    0.60
  10 -36   2    5.80    0.80
 -10 -36   2    6.09    0.66
 -10 -36  -2    6.19    0.68
  10  36  -2    6.93    0.78
 -10  36   2    7.20    0.56
  10 -36  -2    6.18    0.80
 -10 -36   2    6.89    0.65
  10  36   2    6.04    0.90
  10  36   2    6.78    0.70
  10 -36   2    5.85    0.71
 -10  36   2    5.78    0.55
  10 -36  -2    7.16    0.62
  -5 -35   5   99.56    1.62
   5  35   5  101.19    1.49
  -5  35   5   96.59    1.57
  -5  35   5   92.80    1.86
   5 -35   5    0.00    0.19
  -5 -35  -5   74.40    1.44
   5 -35  -5    0.14    0.20
  -5  35   5   93.63    1.65
   5  35   5   -0.06    0.25
   5  35   5   97.00    1.78
  -5 -35   5   98.83    1.59
  12  32   2  247.76    2.74
 -12  32   2  272.03    2.59
 -12 -32  -2  253.20    2.78
  12 -32  -2  244.87    3.22
 -12 -32   2  246.05    2.71
  12  32  -2  242.05    2.57
  12 -32   2  258.61    3.31
  12  32   2  251.51    3.61
  12 -32  -2  253.61    2.65
 -12  32  -2  252.46    2.43
  12  32   2  268.46    2.96
 -10 -22  -6   20.75    0.80
 -10 -22   6   20.98    0.75
 -10 -22   6   20.87    0.89
  10 -22   6   20.15    0.95
  10 -22   6   23.06    0.74
 -10 -22   6   20.79    0.89
  10  22   6   21.47    0.89
  10 -22   6   21.56    0.82
 -10  22   6   22.12    0.88
 -10 -22   6   22.60    0.88
   5  43   1  269.14    3.30
  -5 -43  -1  274.89    2.62
  -5  43  -1  275.64    2.77
   5  43   1  267.65    2.66
  -5 -43  -1  268.45    2.70
   5  43  -1  274.16    3.17
   5 -43   1  263.58    3.11
   5 -43   1  275.83    2.58
  -5  43   1  271.06    3.22
  -5 -43   1  260.50    2.80
 -14  20   4   29.67    1.07
 -14 -20   4   27.67    0.98
  14  20   4   27.30    1.04
  14 -20  -4   25.82    1.14
 -14 -20   4   27.18    1.05
  14  20   4   28.17    1.01
 -14 -20   4   29.63    0.89
  14 -20  -4   27.05    0.99
  14 -20   4   29.89    0.88
  17   1  -3  185.20    2.36
  17  -1  -3  183.10    2.37
 -17  -1   3  188.81    2.48
  17  -1  -3  178.64    2.55
 -17   1  -3  182.81    2.67
 -17  -1  -3  193.05    2.71
  17   1   3  182.25    2.10
  17   1  -3  173.95    2.52
 -17   1   3  189.21    2.50
  18  -4   0   11.70    0.62
 -18   4   0   10.07    0.94
  18  -4   0   10.66    0.88
  18   4   0    9.65    0.83
 -18  -4   0   10.97    0.95
 -11  -5   7  120.87    1.83
  11  -5   7  117.67    1.93
  11   5   7  115.38    1.78
  11  -5   7  119.16    1.78
 -11   5   7  117.06    1.74
  11   5   7  115.21    1.77
  11   5   7  119.71    1.81
 -11  -5   7  120.49    1.76
  11   5   7  118.03    1.76
 -11   5   7  117.42    1.74
  -7  33   5  165.61    2.04
  -7 -33  -5  167.73    2.13
   7  33   5  172.58    2.08
   7  33   5  162.09    2.49
  -7 -33   5  164.04    2.07
   7  33   5  161.15    2.20
  -7 -33   5  165.93    2.09
  -7  33   5  167.97    2.11
   7 -33   5  168.49    2.22
   7 -33   5  165.99    1.94
   7  33   5  169.57    2.65
  -2  40  -4   24.25    0.87
  -2 -40   4   22.95    0.86
  -2  40   4   21.32    1.15
  -2  40   4   23.45    0.89
   2 -40   4   21.18    0.91
  -2 -40   4   21.50    0.92
   2 -40   4   21.60    0.91
  -2 -40  -4   22.37    0.81
   2  40  -4   23.46    0.95
   2  40   4   23.42    0.96
  -4 -44   0   17.87    0.87
   4  44   0   19.04    0.85
  -4  44   0   19.65    0.88
   4 -44   0   19.99    1.00
   4  44   0   19.48    1.01
  -4  44   0   19.30    1.06
   4  44   0   19.18    1.03
   5  25   7   59.73    1.18
   5  25   7   -0.09    0.14
   5 -25   7   59.89    1.30
  -5 -25   7   59.92    1.28
  -5  25   7   59.53    1.23
   5 -25   7   22.27    0.95
   5  25   7   57.77    1.18
   5  25   7   56.00    1.43
  -5 -25  -7   59.16    1.21
  -5  25   7   60.60    1.17
   5  25   7   59.63    1.43
  -5  25   7   -0.17    0.26
   5 -25   7   56.69    1.18
   0  44  -2    0.12    0.47
   0  44   2    0.58    0.58
   0 -44   2    0.11    0.41
   0  44   2    0.64    0.75
   0 -44   2   -0.22    0.61
   0  44  -2    0.01    0.59
   0  44   2    0.14    0.50
  13 -31   1  170.90    2.35
  13  31   1  167.07    2.87
  13 -31   1  170.04    2.77
 -13 -31   1  177.08    2.37
 -13 -31  -1  171.44    2.27
  13 -31  -1  166.96    2.21
  13  31   1  167.77    2.22
 -13 -31   1  166.45    2.19
  13 -31  -1  170.93    2.76
  13  31  -1  169.99    2.73
 -17  -3  -3   48.63    1.53
  17   3  -3   43.88    1.21
 -17  -3   3   45.30    1.29
  17  -3  -3   44.32    1.25
  17   3   3   46.19    1.10
  17  -3   3   46.70    1.10
  17  -3  -3   43.02    1.38
  17   3  -3   43.65    1.38
 -17   3   3   47.44    1.35
 -17   3  -3   44.96    1.39
   8   0   8   57.16    1.38
  -8   0   8   58.92    1.24
   8   0   8   60.77    1.25
   8   0   8   59.97    1.32
  16   6   4   51.71    1.25
 -16  -6   4   52.22    1.26
  16  -6   4   51.50    1.21
 -16  -6   4   51.29    1.17
 -16   6   4   51.61    1.31
  16  -6  -4   48.94    1.38
  16   6   4   50.68    1.14
  16  -6  -4   49.55    1.35
   0  20   8   55.67    1.19
   0 -20   8   56.25    1.12
   0 -20   8   54.19    1.12
   0  20   8   54.33    1.25
   3  27   7   51.60    1.12
  -3 -27   7   51.72    1.16
  -3  27   7   49.55    1.24
   3  27   7   52.76    1.36
  -3  27   7   49.89    1.13
   3 -27   7   47.50    1.14
   3  27   7   50.24    1.09
  -3 -27  -7   48.68    1.15
   3  27   7   53.89    1.40
  -3  27   7   51.52    1.07
 -15   1   5  189.74    2.13
 -15  -1   5  195.45    2.16
 -15  -1   5  179.43    2.05
  15  -1   5  194.97    2.26
 -15  -1   5  190.75    2.05
  15  -1  -5  179.08    2.37
  15   1   5  187.08    2.15
  15   1   5  199.68    2.35
  15   1  -5  182.72    2.39
 -15   1   5  189.94    2.15
 -15   1   5  190.85    2.04
  15  -1  -5  187.49    2.46
  15  -1   5  188.37    2.11
   8   2   8   67.07    1.40
   8   2   8   67.70    1.28
   8   2   8   67.09    1.30
   8  -2   8   69.06    1.32
   8   2   8   63.38    1.44
  -8   2   8   66.12    1.32
  -8  -2   8   66.26    1.32
   8  -2   8   71.31    1.27
   8  -2   8   71.78    1.47
  -8   2   8   60.84    1.30
  -4 -32  -6   65.75    1.31
   4 -32   6   65.77    1.31
  -4 -32   6   68.50    1.40
   4  32   6   66.78    1.65
  -4  32   6   65.32    1.42
   4 -32   6   66.87    1.39
  -4  32   6   65.21    1.31
   6  30   6   57.35    1.56
  -6  30   6   60.93    1.26
  -6 -30   6   59.85    1.33
   6 -30   6   59.46    1.24
  -6 -30  -6   56.30    1.23
   6  30   6   58.62    1.17
   6  30   6   60.12    1.16
   6 -30   6   56.53    1.28
  -6  30   6   57.87    1.25
   6  30   6   62.60    1.44
  -9 -17   7   32.54    0.97
   9  17   7   27.14    1.10
   9  17   7   35.71    0.95
   9  17   7   31.05    0.97
  -9  17   7   34.00    1.14
  -9 -17   7   33.26    1.02
   9 -17   7   33.18    1.02
  -9  17   7   32.27    0.93
   9  17   7   33.25    1.05
   9  17   7   37.59    1.09
   9 -17   7   27.24    1.11
  -9  17   7   35.11    1.00
 -17 -15   1   33.12    1.20
  17 -15   1   36.71    1.05
 -17  15  -1   35.31    1.13
 -17 -15   1   38.61    1.04
  17  15   1   33.72    1.06
  17 -15   1   36.80    1.33
 -17  15   1   33.45    1.18
  17 -15  -1   36.79    1.16
  17 -15   1   35.92    0.90
 -17 -15   1   35.90    1.10
  15  -3   5  255.34    2.51
 -15  -3   5  253.53    2.44
 -15   3   5  255.26    2.33
  15   3   5  246.69    2.41
 -15   3   5  246.54    2.43
 -15  -3  -5  253.85    2.88
  15  -3  -5  238.75    2.76
  15  -3  -5  248.62    2.76
  15   3  -5  232.32    2.75
 -15   3   5  249.27    2.25
 -15  -3   5  248.37    2.27
  15   3   5  258.42    2.64
  15  -3   5  255.51    2.36
   9 -39  -1   47.41    1.48
   9 -39   1   51.21    1.27
   9  39   1   51.25    1.61
  -9 -39   1   49.33    1.24
   9  39  -1   50.29    1.54
   9 -39  -1   50.96    1.21
  -9 -39  -1   49.13    1.25
  -9 -39  -1   47.77    1.10
   9  39  -1   51.48    1.30
  -9  39  -1   48.79    1.18
  -9  39   1   47.24    1.15
   9  39   1   47.85    1.27
  -9 -39   1   51.22    1.24
 -15 -25   1   49.16    1.25
  15 -25  -1   47.39    1.59
 -15  25   1   48.20    1.20
  15 -25  -1   49.32    1.34
  15 -25   1   48.55    1.29
 -15 -25   1   48.16    1.28
 -15 -25  -1   50.07    1.27
  15  25   1   49.23    1.21
  15 -25   1   49.26    1.56
 -12 -34   0   53.04    1.32
  12  34   0   52.24    1.31
  12 -34   0   53.51    1.67
 -12 -34   0   52.43    1.21
  12 -34   0   50.12    1.31
  12  34   0   51.28    1.70
 -12  34   0   50.46    1.07
  18   6   0    1.09    0.59
  18  -6   0    0.89    0.70
  18  -6   0    1.10    0.46
 -18   6   0    0.95    0.67
 -13 -19   5  389.86    3.21
  13  19   5  385.08    3.56
 -13 -19   5  391.02    3.34
 -13 -19   5  397.06    3.16
  13  19   5  398.98    3.45
  13 -19   5  406.82    3.15
 -13 -19   5  392.97    3.43
  13 -19  -5  386.95    3.23
  17   5  -3   20.42    1.07
  17  -5  -3   19.88    0.92
  17   5   3   21.03    0.78
 -17  -5   3   19.81    0.95
 -17   5   3   19.34    0.97
  17  -5   3   20.81    0.80
 -17   5  -3   21.03    1.01
 -17  -5  -3   20.35    1.04
  17  -5  -3   20.62    1.05
  17   5  -3   20.21    0.93
   8   4   8    8.82    0.63
  -8  -4   8    7.67    0.66
   8  -4   8    8.15    0.62
   8   4   8    0.04    0.12
   8   4   8    8.13    0.68
   8   4   8    6.82    0.70
  -8   4   8   10.33    0.73
   8   4   8    7.49    0.62
   8  -4   8    8.13    0.53
   8  -4   8    5.41    0.67
  -8   4   8    0.01    0.14
  -8  -4   8    8.23    0.67
  -8   4   8    9.47    0.73
 -10 -32   4   32.31    0.93
  10  32   4   30.90    1.06
 -10 -32   4   31.81    1.04
 -10 -32   4   32.33    1.03
  10  32   4   31.01    1.32
  10  32  -4   30.41    0.93
 -10 -32  -4   32.55    1.04
  10  32   4   32.29    1.29
 -10  32   4   32.37    1.03
  10 -32   4   32.28    1.06
  10 -32   4   33.74    1.04
  -7 -39   3   66.37    1.25
   7  39   3   62.03    1.66
   7 -39   3   61.10    1.40
  -7  39   3   63.15    1.60
  -7  39   3   66.07    1.24
   7 -39   3   60.59    1.50
  -7  39  -3   63.25    1.34
   7  39  -3   64.49    1.41
   7  39  -3   62.87    1.53
   7 -39  -3   60.60    1.43
  -7 -39  -3   61.02    1.33
   7  39   3   62.71    1.71
   7  39   3   62.99    1.37
  -7  39   3   61.33    1.31
   1  45  -1   83.38    1.86
   1  45   1   83.48    1.98
   1  45   1   88.63    1.42
  -1  45  -1   84.56    1.42
   1  45  -1   83.73    1.48
  -1  45  -1   82.15    1.49
  -1  45  -1   84.21    1.85
   1  45  -1   86.77    1.51
   1 -45   1   78.74    1.66
  -1 -45   1   83.58    1.64
  -1  45   1   76.52    1.61
   1  45   1   80.48    1.72
  -1  45   1   80.80    1.92
  -1  45  -1   84.24    1.73
   1  45  -1   84.72    1.78
  -1  45   1   77.90    1.55
  -1 -45  -1   79.20    1.52
   1 -45  -1   79.89    1.58
   1  45   1   84.29    1.56
 -11  -7   7  181.39    2.12
  11  -7   7  182.29    1.98
 -11   7   7  168.44    2.04
  11   7   7  173.58    2.11
 -11  -7   7  175.57    2.16
 -11   7   7  170.58    2.06
  11  -7  -7  175.81    2.13
  11  -7   7  174.57    2.09
  11   7   7  177.74    2.16
  11   7   7  179.93    2.15
  -6  14   8   39.73    1.11
  -6  14   8   42.38    1.06
  -6  14   8   41.98    1.06
   6  14   8   40.92    1.08
   6  14   8   43.51    1.13
   6 -14   8   38.70    1.06
   6  14   8   44.07    1.30
  -6 -14   8   41.80    1.04
  -6 -14   8   42.40    1.02
  -6  14   8   40.61    1.16
   6  14   8   42.09    0.96
  -6 -14   8   41.68    1.07
  -2  44   2  329.64    3.07
   2  44   2  326.97    3.00
   2  44  -2  311.12    3.17
   2 -44  -2  311.27    2.80
   2  44   2  318.15    3.81
  -2  44   2  306.96    3.03
   2 -44   2  299.39    3.21
  -2 -44   2  320.21    3.14
   2  44   2  318.99    3.27
  -2  44   2  317.17    3.80
  -2  44  -2  319.96    2.75
  -2  44  -2  325.39    3.27
   2 -44   2  336.82    2.87
   4 -18   8   13.62    0.79
   4  18   8   15.93    0.78
   4  18   8   14.55    0.73
  -4 -18   8   15.20    0.71
  -4  18   8   16.74    0.76
  -4 -18   8   16.42    0.71
   4 -18   8   17.11    0.78
  -4  18   8   15.76    0.65
   2 -20   8   62.23    1.13
   2  20   8   60.16    1.25
  -2 -20   8   62.58    1.10
[truncated: 120,310 more chars]
