# Supplementary material for: Umpolung of an Aliphatic Ketone to a Magnesium Ketone‐1,2‐diide Complex with Vicinal Dianionic Charge
Source: Angew Chem Int Ed Engl. 2022 Jul 11;61(34):e202204472. doi: 10.1002/anie.202204472 (PMC9541192; doi:10.1002/anie.202204472)
Supplement: Supplementary file 3 — Supporting Information [file ANIE-61-0-s016.cif]

data_114
_audit_creation_date                               2021-07-14
_audit_creation_method                            'by CrystalStructure 4.3'

_publ_section_references
;
    ENTER OTHER REFERENCES

    Rigaku (2019). CrystalStructure. Version 4.3. 
    Rigaku Corporation, Tokyo, Japan.

    Sheldrick, G. M. (2014). Acta Cryst. (2014). A70, C1437.
    SHELXT Version 2018/2

    Sheldrick, G.M. (2008) SHELXL Version 2018/3, Acta Cryst. A64, 112-122.

    Rigaku (1998). REQAB. 
    Rigaku Corporation, Tokyo, Japan.

;


_chemical_formula_sum                             'C40 H62 Mg N2 O'
_chemical_formula_moiety                          'C40 H62 Mg N2 O'
_chemical_formula_weight                           611.25
_chemical_melting_point                            ?

#==============================================================================
# CRYSTAL DATA
_space_group_crystal_system                        triclinic
_space_group_name_H-M_alt                         'P -1'
_space_group_name_Hall                            '-P 1'
_space_group_IT_number                             2
loop_
_space_group_symop_id
_space_group_symop_operation_xyz
1   '+X,+Y,+Z'
2   '-X,-Y,-Z'
#------------------------------------------------------------------------------
_cell_length_a                                     10.617(4)
_cell_length_b                                     12.201(5)
_cell_length_c                                     16.321(7)
_cell_angle_alpha                                  98.437(7)
_cell_angle_beta                                   102.186(7)
_cell_angle_gamma                                  107.801(5)
_cell_volume                                       1916.3(14)
_cell_formula_units_Z                              2
_cell_measurement_reflns_used                      5416
_cell_measurement_theta_min                        1.80
_cell_measurement_theta_max                        27.50
_cell_measurement_temperature                      93
#------------------------------------------------------------------------------
_exptl_crystal_description                         prism
_exptl_crystal_colour                              colorless
_exptl_crystal_size_max                            0.100
_exptl_crystal_size_mid                            0.100
_exptl_crystal_size_min                            0.100
_exptl_crystal_density_diffrn                      1.059
_exptl_crystal_density_meas                        ?
_exptl_crystal_density_method                     'not measured'
_exptl_crystal_F_000                               672.00
_exptl_absorpt_coefficient_mu                      0.077
_exptl_absorpt_correction_type                     multi-scan
_exptl_absorpt_process_details                    'REQAB (Rigaku, 1998)'
_exptl_absorpt_correction_T_min                    0.548
_exptl_absorpt_correction_T_max                    0.992

#==============================================================================
# EXPERIMENTAL DATA

_diffrn_ambient_temperature                        93
_diffrn_radiation_type                            'Mo K\a'
_diffrn_radiation_wavelength                       0.71075
_diffrn_measurement_device_type                   'Rigaku XtaLAB P200'
_diffrn_measurement_method                         \w
_diffrn_detector_area_resol_mean                   5.814
_diffrn_reflns_number                              78471
_diffrn_reflns_av_unetI/netI                       0.0368
_diffrn_reflns_av_R_equivalents                    0.0957
_diffrn_reflns_theta_max                           25.355
_diffrn_reflns_theta_min                           2.622
_diffrn_reflns_theta_full                          25.242
_diffrn_measured_fraction_theta_max                0.996
_diffrn_measured_fraction_theta_full               0.998
_diffrn_reflns_Laue_measured_fraction_max          0.996
_diffrn_reflns_Laue_measured_fraction_full         0.998
_diffrn_reflns_point_group_measured_fraction_max   0.996
_diffrn_reflns_point_group_measured_fraction_full  0.998
_diffrn_reflns_limit_h_min                        -12
_diffrn_reflns_limit_h_max                         12
_diffrn_reflns_limit_k_min                        -14
_diffrn_reflns_limit_k_max                         14
_diffrn_reflns_limit_l_min                        -19
_diffrn_reflns_limit_l_max                         19
_diffrn_standards_number                           0
_diffrn_standards_interval_count                   .
_diffrn_standards_decay_%                          ?
_reflns_number_total                               6999
_reflns_number_gt                                  5935
_reflns_threshold_expression                       F^2^>2.0\s(F^2^)
_reflns_Friedel_coverage          0.000
_reflns_Friedel_fraction_max      .
_reflns_Friedel_fraction_full     .

#==============================================================================
# REFINEMENT DATA

_refine_special_details
;
    Refinement was performed using all reflections. The weighted 
    R-factor (wR) and goodness of fit (S) are based on F^2^.
    R-factor (gt) are based on F. The threshold expression of
    F^2^ > 2.0 sigma(F^2^) is used only for calculating R-factor (gt).
;
_refine_ls_structure_factor_coef                   Fsqd
_refine_ls_R_factor_all                            0.0493
_refine_ls_R_factor_gt                             0.0441
_refine_ls_wR_factor_ref                           0.1379
_refine_ls_wR_factor_gt                            0.1344
_refine_ls_number_restraints                       0
_refine_ls_hydrogen_treatment                      constr
_refine_ls_number_reflns                           6999
_refine_ls_number_parameters                       413
_refine_ls_goodness_of_fit_ref                     0.989
_refine_ls_weighting_scheme                        calc
_refine_ls_weighting_details
                   'w = 1/[\s^2^(Fo^2^)+(0.1084P)^2^] where P=(Fo^2^+2Fc^2^)/3'
_atom_sites_solution_hydrogens                     geom
_atom_sites_solution_primary                       direct
_atom_sites_solution_secondary                     difmap
_refine_ls_shift/su_max                            0.001
_refine_diff_density_max                           0.31
_refine_diff_density_min                          -0.22
_refine_ls_extinction_method                       none
_refine_ls_extinction_coef                         ?

loop_
_atom_type_symbol
_atom_type_description
_atom_type_scat_dispersion_real
_atom_type_scat_dispersion_imag
_atom_type_scat_source
  'C' 'C'  0.0033 0.0016 
;
International Tables for Crystallography
(Vol. C, Tables 4.2.6.8 and 6.1.1.4)
;
  'H' 'H'  0.0000 0.0000 
;
International Tables for Crystallography
(Vol. C, Table 6.1.1.4)
;
  'Mg' 'Mg'  0.0486 0.0363 
;
International Tables for Crystallography
(Vol. C, Tables 4.2.6.8 and 6.1.1.4)
;
  'N' 'N'  0.0061 0.0033 
;
International Tables for Crystallography
(Vol. C, Tables 4.2.6.8 and 6.1.1.4)
;
  'O' 'O'  0.0106 0.0060 
;
International Tables for Crystallography
(Vol. C, Tables 4.2.6.8 and 6.1.1.4)
;

#==============================================================================
# ATOMIC COORDINATES AND THERMAL PARAMETERS

loop_
 _atom_site_label
 _atom_site_type_symbol
 _atom_site_fract_x
 _atom_site_fract_y
 _atom_site_fract_z
 _atom_site_U_iso_or_equiv
 _atom_site_adp_type
 _atom_site_occupancy
 _atom_site_site_symmetry_order  
 _atom_site_calc_flag
 _atom_site_refinement_flags_posn
 _atom_site_refinement_flags_adp
 _atom_site_refinement_flags_occupancy
 _atom_site_disorder_assembly
 _atom_site_disorder_group
Mg1 Mg 0.27151(4) 0.76554(4) 0.27214(3) 0.02296(14) Uani 1 1 d . . . . .
O1 O 0.18429(10) 0.85036(8) 0.32151(6) 0.0323(2) Uani 1 1 d . . . . .
N1 N 0.33334(10) 0.63035(9) 0.29691(6) 0.0202(2) Uani 1 1 d . . . . .
N5 N 0.32959(10) 0.77324(9) 0.16283(6) 0.0195(2) Uani 1 1 d . . . . .
C2 C 0.39948(12) 0.58246(10) 0.24907(8) 0.0194(3) Uani 1 1 d . . . . .
C3 C 0.42952(12) 0.62018(10) 0.17535(8) 0.0210(3) Uani 1 1 d . . . . .
H3 H 0.479246 0.580197 0.148417 0.025 Uiso 1 1 calc R U . . .
C4 C 0.39863(11) 0.70684(10) 0.13472(7) 0.0186(3) Uani 1 1 d . . . . .
C6 C 0.29887(12) 0.58736(10) 0.37021(8) 0.0208(3) Uani 1 1 d . . . . .
C7 C 0.16664(13) 0.50434(11) 0.35904(8) 0.0235(3) Uani 1 1 d . . . . .
C8 C 0.12752(14) 0.47597(12) 0.43195(9) 0.0281(3) Uani 1 1 d . . . . .
H8 H 0.039015 0.420234 0.425419 0.034 Uiso 1 1 calc R U . . .
C9 C 0.21591(14) 0.52791(13) 0.51378(9) 0.0310(3) Uani 1 1 d . . . . .
H9 H 0.187037 0.508847 0.562792 0.037 Uiso 1 1 calc R U . . .
C10 C 0.34616(14) 0.60749(12) 0.52406(8) 0.0284(3) Uani 1 1 d . . . . .
H10 H 0.406313 0.641541 0.580344 0.034 Uiso 1 1 calc R U . . .
C11 C 0.39119(13) 0.63892(11) 0.45316(8) 0.0239(3) Uani 1 1 d . . . . .
C12 C 0.06636(13) 0.44935(11) 0.26994(8) 0.0271(3) Uani 1 1 d . . . . .
H12 H 0.119777 0.463633 0.226508 0.032 Uiso 1 1 calc R U . . .
C13 C -0.00412(17) 0.31536(13) 0.25563(11) 0.0433(4) Uani 1 1 d . . . . .
H13A H -0.065035 0.299151 0.293281 0.052 Uiso 1 1 calc R U . . .
H13B H 0.065739 0.278741 0.269023 0.052 Uiso 1 1 calc R U . . .
H13C H -0.058083 0.282605 0.195428 0.052 Uiso 1 1 calc R U . . .
C14 C -0.04188(15) 0.50947(15) 0.25449(10) 0.0384(3) Uani 1 1 d . . . . .
H14A H -0.097440 0.495016 0.295336 0.046 Uiso 1 1 calc R U . . .
H14B H -0.101493 0.476925 0.195569 0.046 Uiso 1 1 calc R U . . .
H14C H 0.004395 0.594741 0.262734 0.046 Uiso 1 1 calc R U . . .
C15 C 0.53419(13) 0.72824(12) 0.46552(8) 0.0280(3) Uani 1 1 d . . . . .
H15 H 0.562996 0.710963 0.411970 0.034 Uiso 1 1 calc R U . . .
C16 C 0.64259(14) 0.72068(14) 0.54152(10) 0.0363(3) Uani 1 1 d . . . . .
H16A H 0.640805 0.639058 0.535250 0.044 Uiso 1 1 calc R U . . .
H16B H 0.622091 0.745515 0.595575 0.044 Uiso 1 1 calc R U . . .
H16C H 0.733917 0.772662 0.542147 0.044 Uiso 1 1 calc R U . . .
C17 C 0.53185(16) 0.85507(13) 0.47802(11) 0.0439(4) Uani 1 1 d . . . . .
H17A H 0.507936 0.875557 0.531609 0.053 Uiso 1 1 calc R U . . .
H17B H 0.463362 0.860199 0.429430 0.053 Uiso 1 1 calc R U . . .
H17C H 0.622767 0.910208 0.480966 0.053 Uiso 1 1 calc R U . . .
C18 C 0.44488(13) 0.48006(11) 0.27177(8) 0.0229(3) Uani 1 1 d . . . . .
H18 H 0.430880 0.471155 0.329469 0.027 Uiso 1 1 calc R U . . .
C19 C 0.59755(13) 0.50370(13) 0.27804(9) 0.0305(3) Uani 1 1 d . . . . .
H19A H 0.613497 0.509091 0.221532 0.037 Uiso 1 1 calc R U . . .
H19B H 0.623240 0.438905 0.296771 0.037 Uiso 1 1 calc R U . . .
H19C H 0.653377 0.578192 0.319809 0.037 Uiso 1 1 calc R U . . .
C20 C 0.35678(15) 0.36309(12) 0.20689(10) 0.0337(3) Uani 1 1 d . . . . .
H20A H 0.385285 0.298941 0.224449 0.040 Uiso 1 1 calc R U . . .
H20B H 0.368993 0.369095 0.149646 0.040 Uiso 1 1 calc R U . . .
H20C H 0.259808 0.346550 0.205138 0.040 Uiso 1 1 calc R U . . .
C21 C 0.44531(13) 0.71996(11) 0.05243(8) 0.0220(3) Uani 1 1 d . . . . .
H21 H 0.435428 0.794183 0.037730 0.026 Uiso 1 1 calc R U . . .
C22 C 0.59582(14) 0.73142(13) 0.06403(9) 0.0297(3) Uani 1 1 d . . . . .
H22A H 0.607530 0.657536 0.074313 0.036 Uiso 1 1 calc R U . . .
H22B H 0.653856 0.796449 0.113292 0.036 Uiso 1 1 calc R U . . .
H22C H 0.622571 0.747626 0.011905 0.036 Uiso 1 1 calc R U . . .
C23 C 0.35178(15) 0.61724(14) -0.02286(9) 0.0364(3) Uani 1 1 d . . . . .
H23A H 0.378646 0.629888 -0.075547 0.044 Uiso 1 1 calc R U . . .
H23B H 0.256178 0.612870 -0.030398 0.044 Uiso 1 1 calc R U . . .
H23C H 0.360565 0.543126 -0.010867 0.044 Uiso 1 1 calc R U . . .
C24 C 0.29309(12) 0.85499(10) 0.11463(7) 0.0198(3) Uani 1 1 d . . . . .
C25 C 0.38877(13) 0.96959(11) 0.12648(8) 0.0224(3) Uani 1 1 d . . . . .
C26 C 0.34694(14) 1.04840(12) 0.08260(9) 0.0277(3) Uani 1 1 d . . . . .
H26 H 0.410019 1.125859 0.089842 0.033 Uiso 1 1 calc R U . . .
C27 C 0.21491(14) 1.01536(12) 0.02869(9) 0.0305(3) Uani 1 1 d . . . . .
H27 H 0.188763 1.069565 -0.001219 0.037 Uiso 1 1 calc R U . . .
C28 C 0.12195(13) 0.90372(12) 0.01873(8) 0.0276(3) Uani 1 1 d . . . . .
H28 H 0.031862 0.881854 -0.018191 0.033 Uiso 1 1 calc R U . . .
C29 C 0.15774(12) 0.82155(11) 0.06209(8) 0.0227(3) Uani 1 1 d . . . . .
C30 C 0.53242(13) 1.00904(11) 0.18802(8) 0.0269(3) Uani 1 1 d . . . . .
H30 H 0.555038 0.936395 0.194289 0.032 Uiso 1 1 calc R U . . .
C31 C 0.64324(15) 1.08789(15) 0.15440(11) 0.0439(4) Uani 1 1 d . . . . .
H31A H 0.734215 1.101748 0.192228 0.053 Uiso 1 1 calc R U . . .
H31B H 0.629562 1.163625 0.153463 0.053 Uiso 1 1 calc R U . . .
H31C H 0.636855 1.048755 0.096002 0.053 Uiso 1 1 calc R U . . .
C32 C 0.53374(18) 1.07077(16) 0.27733(10) 0.0475(4) Uani 1 1 d . . . . .
H32A H 0.623094 1.087028 0.318003 0.057 Uiso 1 1 calc R U . . .
H32B H 0.460948 1.019439 0.297000 0.057 Uiso 1 1 calc R U . . .
H32C H 0.518023 1.145276 0.274026 0.057 Uiso 1 1 calc R U . . .
C33 C 0.04761(13) 0.70316(12) 0.05635(9) 0.0273(3) Uani 1 1 d . . . . .
H33 H 0.094391 0.652739 0.083826 0.033 Uiso 1 1 calc R U . . .
C34 C -0.03150(15) 0.63629(14) -0.03624(10) 0.0382(3) Uani 1 1 d . . . . .
H34A H 0.032918 0.621787 -0.067797 0.046 Uiso 1 1 calc R U . . .
H34B H -0.079447 0.683583 -0.064291 0.046 Uiso 1 1 calc R U . . .
H34C H -0.098668 0.560657 -0.035962 0.046 Uiso 1 1 calc R U . . .
C35 C -0.05302(14) 0.72389(13) 0.10778(10) 0.0338(3) Uani 1 1 d . . . . .
H35A H -0.100086 0.773361 0.082065 0.041 Uiso 1 1 calc R U . . .
H35B H -0.001744 0.763716 0.167605 0.041 Uiso 1 1 calc R U . . .
H35C H -0.120985 0.647743 0.106268 0.041 Uiso 1 1 calc R U . . .
C36 C 0.10660(13) 0.90696(11) 0.35150(8) 0.0269(3) Uani 1 1 d . . . . .
C37 C 0.05473(15) 0.86489(12) 0.42591(9) 0.0310(3) Uani 1 1 d . . . . .
H37 H 0.050264 0.934974 0.463930 0.037 Uiso 1 1 calc R U . . .
C38 C -0.09095(17) 0.77305(15) 0.39374(12) 0.0451(4) Uani 1 1 d . . . . .
H38A H -0.091142 0.704679 0.353756 0.054 Uiso 1 1 calc R U . . .
H38B H -0.153700 0.808155 0.364108 0.054 Uiso 1 1 calc R U . . .
H38C H -0.121166 0.747593 0.442777 0.054 Uiso 1 1 calc R U . . .
C39 C 0.15078(17) 0.81615(14) 0.48107(10) 0.0378(4) Uani 1 1 d . . . . .
H39A H 0.118563 0.799524 0.531484 0.045 Uiso 1 1 calc R U . . .
H39B H 0.244123 0.874629 0.500007 0.045 Uiso 1 1 calc R U . . .
H39C H 0.151121 0.743110 0.447037 0.045 Uiso 1 1 calc R U . . .
C40 C 0.07294(14) 0.99123(12) 0.31612(9) 0.0306(3) Uani 1 1 d . . . . .
C41 C 0.12583(17) 1.03369(13) 0.24330(10) 0.0374(3) Uani 1 1 d . . . . .
H41A H 0.184558 0.990659 0.227393 0.045 Uiso 1 1 calc R U . . .
H41B H 0.179215 1.118495 0.261733 0.045 Uiso 1 1 calc R U . . .
H41C H 0.048025 1.019480 0.193507 0.045 Uiso 1 1 calc R U . . .
C42 C -0.02142(16) 1.05048(14) 0.34487(10) 0.0362(3) Uani 1 1 d . . . . .
H42A H -0.054219 1.016752 0.390620 0.043 Uiso 1 1 calc R U . . .
H42B H -0.100075 1.037581 0.295975 0.043 Uiso 1 1 calc R U . . .
H42C H 0.028892 1.135491 0.366644 0.043 Uiso 1 1 calc R U . . .

loop_
 _atom_site_aniso_label
 _atom_site_aniso_U_11
 _atom_site_aniso_U_22
 _atom_site_aniso_U_33
 _atom_site_aniso_U_23
 _atom_site_aniso_U_13
 _atom_site_aniso_U_12
Mg1 0.0299(2) 0.0227(2) 0.0233(2) 0.00888(18) 0.01242(18) 0.01373(19)
O1 0.0402(6) 0.0320(5) 0.0354(5) 0.0091(4) 0.0193(4) 0.0206(4)
N1 0.0232(5) 0.0190(5) 0.0198(5) 0.0066(4) 0.0076(4) 0.0072(4)
N5 0.0218(5) 0.0188(5) 0.0197(5) 0.0062(4) 0.0065(4) 0.0080(4)
C2 0.0191(6) 0.0171(6) 0.0206(6) 0.0040(5) 0.0042(5) 0.0053(5)
C3 0.0242(6) 0.0210(6) 0.0218(6) 0.0064(5) 0.0096(5) 0.0106(5)
C4 0.0176(6) 0.0181(6) 0.0179(6) 0.0035(5) 0.0049(5) 0.0035(5)
C6 0.0256(6) 0.0198(6) 0.0221(6) 0.0087(5) 0.0096(5) 0.0111(5)
C7 0.0255(6) 0.0224(6) 0.0278(7) 0.0101(5) 0.0104(5) 0.0112(5)
C8 0.0263(7) 0.0300(7) 0.0347(8) 0.0159(6) 0.0143(6) 0.0113(6)
C9 0.0351(7) 0.0417(8) 0.0286(7) 0.0201(6) 0.0168(6) 0.0194(6)
C10 0.0328(7) 0.0357(7) 0.0213(7) 0.0095(5) 0.0080(5) 0.0164(6)
C11 0.0274(6) 0.0246(6) 0.0232(7) 0.0069(5) 0.0085(5) 0.0123(5)
C12 0.0258(7) 0.0259(7) 0.0280(7) 0.0063(5) 0.0091(5) 0.0055(5)
C13 0.0462(9) 0.0282(8) 0.0466(9) 0.0062(7) 0.0161(7) -0.0004(7)
C14 0.0328(8) 0.0497(9) 0.0316(8) 0.0069(7) 0.0037(6) 0.0175(7)
C15 0.0288(7) 0.0291(7) 0.0226(7) 0.0041(5) 0.0057(5) 0.0070(6)
C16 0.0295(7) 0.0412(8) 0.0353(8) 0.0078(6) 0.0049(6) 0.0114(6)
C17 0.0390(8) 0.0296(8) 0.0518(10) 0.0095(7) -0.0003(7) 0.0048(7)
C18 0.0283(7) 0.0235(6) 0.0228(6) 0.0103(5) 0.0106(5) 0.0127(5)
C19 0.0293(7) 0.0338(7) 0.0344(8) 0.0141(6) 0.0085(6) 0.0165(6)
C20 0.0340(7) 0.0216(7) 0.0459(9) 0.0084(6) 0.0070(6) 0.0123(6)
C21 0.0288(7) 0.0222(6) 0.0210(6) 0.0091(5) 0.0109(5) 0.0124(5)
C22 0.0308(7) 0.0358(7) 0.0323(7) 0.0175(6) 0.0173(6) 0.0149(6)
C23 0.0393(8) 0.0432(8) 0.0225(7) 0.0027(6) 0.0108(6) 0.0091(7)
C24 0.0250(6) 0.0221(6) 0.0174(6) 0.0064(5) 0.0093(5) 0.0117(5)
C25 0.0257(6) 0.0223(6) 0.0220(6) 0.0061(5) 0.0093(5) 0.0097(5)
C26 0.0314(7) 0.0224(6) 0.0344(7) 0.0118(6) 0.0139(6) 0.0106(5)
C27 0.0339(7) 0.0341(7) 0.0358(8) 0.0206(6) 0.0146(6) 0.0197(6)
C28 0.0253(7) 0.0352(7) 0.0280(7) 0.0133(6) 0.0080(5) 0.0151(6)
C29 0.0237(6) 0.0244(6) 0.0227(6) 0.0067(5) 0.0084(5) 0.0103(5)
C30 0.0280(7) 0.0213(6) 0.0282(7) 0.0057(5) 0.0037(5) 0.0066(5)
C31 0.0268(7) 0.0484(9) 0.0475(9) 0.0172(8) 0.0042(7) 0.0014(7)
C32 0.0498(10) 0.0526(10) 0.0308(8) 0.0004(7) 0.0002(7) 0.0163(8)
C33 0.0233(6) 0.0265(7) 0.0305(7) 0.0078(5) 0.0040(5) 0.0081(5)
C34 0.0326(8) 0.0374(8) 0.0355(8) 0.0032(6) 0.0024(6) 0.0063(6)
C35 0.0274(7) 0.0334(7) 0.0408(8) 0.0126(6) 0.0122(6) 0.0070(6)
C36 0.0295(7) 0.0251(7) 0.0273(7) 0.0020(5) 0.0106(5) 0.0108(5)
C37 0.0401(8) 0.0287(7) 0.0320(7) 0.0068(6) 0.0170(6) 0.0179(6)
C38 0.0443(9) 0.0458(9) 0.0528(10) 0.0150(8) 0.0264(8) 0.0153(7)
C39 0.0523(9) 0.0377(8) 0.0359(8) 0.0134(7) 0.0211(7) 0.0246(7)
C40 0.0373(7) 0.0296(7) 0.0287(7) 0.0047(6) 0.0117(6) 0.0157(6)
C41 0.0511(9) 0.0329(8) 0.0380(8) 0.0116(6) 0.0201(7) 0.0211(7)
C42 0.0450(8) 0.0420(8) 0.0337(8) 0.0134(6) 0.0152(7) 0.0268(7)

#==============================================================================
_computing_data_collection
                                'CrystalClear-SM Expert 2.1 b32 (Rigaku, 2014)'
_computing_cell_refinement
                                               'CrystalClear-SM Expert 2.1 b32'
_computing_data_reduction
                                               'CrystalClear-SM Expert 2.1 b32'
_computing_structure_solution
                                      'SHELXT Version 2018/2 (Sheldrick, 2014)'
_computing_structure_refinement
                                      'SHELXL Version 2018/3 (Sheldrick, 2008)'
_computing_publication_material
                                          'CrystalStructure 4.3 (Rigaku, 2019)'
_computing_molecular_graphics                     'CrystalStructure 4.3'

#==============================================================================
# MOLECULAR GEOMETRY

_geom_special_details
;
 All esds (except the esd in the dihedral angle between two l.s. planes)
 are estimated using the full covariance matrix.  The cell esds are taken
 into account individually in the estimation of esds in distances, angles
 and torsion angles; correlations between esds in cell parameters are only
 used when they are defined by crystal symmetry.  An approximate (isotropic)
 treatment of cell esds is used for estimating esds involving l.s. planes.
;

loop_
 _geom_bond_atom_site_label_1
 _geom_bond_atom_site_label_2
 _geom_bond_distance
 _geom_bond_site_symmetry_2
 _geom_bond_publ_flag
Mg1 O1 1.7984(10) . ?
Mg1 N5 2.0123(13) . ?
Mg1 N1 2.0151(12) . ?
O1 C36 1.3477(15) . ?
N1 C2 1.3390(15) . ?
N1 C6 1.4463(16) . ?
N5 C4 1.3418(15) . ?
N5 C24 1.4498(15) . ?
C2 C3 1.4127(18) . ?
C2 C18 1.5361(17) . ?
C3 C4 1.4111(17) . ?
C3 H3 0.9500 . ?
C4 C21 1.5395(17) . ?
C6 C7 1.4136(18) . ?
C6 C11 1.4149(18) . ?
C7 C8 1.3964(19) . ?
C7 C12 1.5237(19) . ?
C8 C9 1.387(2) . ?
C8 H8 0.9500 . ?
C9 C10 1.384(2) . ?
C9 H9 0.9500 . ?
C10 C11 1.4022(19) . ?
C10 H10 0.9500 . ?
C11 C15 1.5258(19) . ?
C12 C13 1.534(2) . ?
C12 C14 1.5393(19) . ?
C12 H12 1.0000 . ?
C13 H13A 0.9800 . ?
C13 H13B 0.9800 . ?
C13 H13C 0.9800 . ?
C14 H14A 0.9800 . ?
C14 H14B 0.9800 . ?
C14 H14C 0.9800 . ?
C15 C16 1.5387(19) . ?
C15 C17 1.539(2) . ?
C15 H15 1.0000 . ?
C16 H16A 0.9800 . ?
C16 H16B 0.9800 . ?
C16 H16C 0.9800 . ?
C17 H17A 0.9800 . ?
C17 H17B 0.9800 . ?
C17 H17C 0.9800 . ?
C18 C20 1.5346(19) . ?
C18 C19 1.5351(18) . ?
C18 H18 1.0000 . ?
C19 H19A 0.9800 . ?
C19 H19B 0.9800 . ?
C19 H19C 0.9800 . ?
C20 H20A 0.9800 . ?
C20 H20B 0.9800 . ?
C20 H20C 0.9800 . ?
C21 C22 1.5287(18) . ?
C21 C23 1.5293(19) . ?
C21 H21 1.0000 . ?
C22 H22A 0.9800 . ?
C22 H22B 0.9800 . ?
C22 H22C 0.9800 . ?
C23 H23A 0.9800 . ?
C23 H23B 0.9800 . ?
C23 H23C 0.9800 . ?
C24 C29 1.4090(17) . ?
C24 C25 1.4119(18) . ?
C25 C26 1.4012(18) . ?
C25 C30 1.5262(18) . ?
C26 C27 1.390(2) . ?
C26 H26 0.9500 . ?
C27 C28 1.379(2) . ?
C27 H27 0.9500 . ?
C28 C29 1.4065(18) . ?
C28 H28 0.9500 . ?
C29 C33 1.5309(18) . ?
C30 C31 1.532(2) . ?
C30 C32 1.535(2) . ?
C30 H30 1.0000 . ?
C31 H31A 0.9800 . ?
C31 H31B 0.9800 . ?
C31 H31C 0.9800 . ?
C32 H32A 0.9800 . ?
C32 H32B 0.9800 . ?
C32 H32C 0.9800 . ?
C33 C34 1.529(2) . ?
C33 C35 1.5464(19) . ?
C33 H33 1.0000 . ?
C34 H34A 0.9800 . ?
C34 H34B 0.9800 . ?
C34 H34C 0.9800 . ?
C35 H35A 0.9800 . ?
C35 H35B 0.9800 . ?
C35 H35C 0.9800 . ?
C36 C40 1.3528(19) . ?
C36 C37 1.5279(19) . ?
C37 C39 1.531(2) . ?
C37 C38 1.532(2) . ?
C37 H37 1.0000 . ?
C38 H38A 0.9800 . ?
C38 H38B 0.9800 . ?
C38 H38C 0.9800 . ?
C39 H39A 0.9800 . ?
C39 H39B 0.9800 . ?
C39 H39C 0.9800 . ?
C40 C41 1.510(2) . ?
C40 C42 1.5126(18) . ?
C41 H41A 0.9800 . ?
C41 H41B 0.9800 . ?
C41 H41C 0.9800 . ?
C42 H42A 0.9800 . ?
C42 H42B 0.9800 . ?
C42 H42C 0.9800 . ?

loop_
 _geom_angle_atom_site_label_1
 _geom_angle_atom_site_label_2
 _geom_angle_atom_site_label_3
 _geom_angle
 _geom_angle_site_symmetry_1
 _geom_angle_site_symmetry_3
 _geom_angle_publ_flag
O1 Mg1 N5 128.92(5) . . ?
O1 Mg1 N1 135.00(5) . . ?
N5 Mg1 N1 95.98(4) . . ?
C36 O1 Mg1 173.77(10) . . ?
C2 N1 C6 122.23(10) . . ?
C2 N1 Mg1 123.12(8) . . ?
C6 N1 Mg1 114.65(7) . . ?
C4 N5 C24 120.69(10) . . ?
C4 N5 Mg1 122.63(8) . . ?
C24 N5 Mg1 116.68(7) . . ?
N1 C2 C3 123.11(10) . . ?
N1 C2 C18 120.59(11) . . ?
C3 C2 C18 116.29(10) . . ?
C4 C3 C2 131.30(10) . . ?
C4 C3 H3 114.3 . . ?
C2 C3 H3 114.3 . . ?
N5 C4 C3 123.59(11) . . ?
N5 C4 C21 120.35(10) . . ?
C3 C4 C21 116.04(10) . . ?
C7 C6 C11 120.98(11) . . ?
C7 C6 N1 119.05(11) . . ?
C11 C6 N1 119.55(11) . . ?
C8 C7 C6 118.56(12) . . ?
C8 C7 C12 120.21(12) . . ?
C6 C7 C12 121.20(11) . . ?
C9 C8 C7 121.02(13) . . ?
C9 C8 H8 119.5 . . ?
C7 C8 H8 119.5 . . ?
C10 C9 C8 120.05(12) . . ?
C10 C9 H9 120.0 . . ?
C8 C9 H9 120.0 . . ?
C9 C10 C11 121.41(12) . . ?
C9 C10 H10 119.3 . . ?
C11 C10 H10 119.3 . . ?
C10 C11 C6 117.95(12) . . ?
C10 C11 C15 120.85(11) . . ?
C6 C11 C15 121.18(11) . . ?
C7 C12 C13 112.48(11) . . ?
C7 C12 C14 110.55(11) . . ?
C13 C12 C14 110.29(12) . . ?
C7 C12 H12 107.8 . . ?
C13 C12 H12 107.8 . . ?
C14 C12 H12 107.8 . . ?
C12 C13 H13A 109.5 . . ?
C12 C13 H13B 109.5 . . ?
H13A C13 H13B 109.5 . . ?
C12 C13 H13C 109.5 . . ?
H13A C13 H13C 109.5 . . ?
H13B C13 H13C 109.5 . . ?
C12 C14 H14A 109.5 . . ?
C12 C14 H14B 109.5 . . ?
H14A C14 H14B 109.5 . . ?
C12 C14 H14C 109.5 . . ?
H14A C14 H14C 109.5 . . ?
H14B C14 H14C 109.5 . . ?
C11 C15 C16 112.92(11) . . ?
C11 C15 C17 110.88(12) . . ?
C16 C15 C17 109.36(12) . . ?
C11 C15 H15 107.8 . . ?
C16 C15 H15 107.8 . . ?
C17 C15 H15 107.8 . . ?
C15 C16 H16A 109.5 . . ?
C15 C16 H16B 109.5 . . ?
H16A C16 H16B 109.5 . . ?
C15 C16 H16C 109.5 . . ?
H16A C16 H16C 109.5 . . ?
H16B C16 H16C 109.5 . . ?
C15 C17 H17A 109.5 . . ?
C15 C17 H17B 109.5 . . ?
H17A C17 H17B 109.5 . . ?
C15 C17 H17C 109.5 . . ?
H17A C17 H17C 109.5 . . ?
H17B C17 H17C 109.5 . . ?
C20 C18 C19 109.79(11) . . ?
C20 C18 C2 111.33(10) . . ?
C19 C18 C2 112.47(10) . . ?
C20 C18 H18 107.7 . . ?
C19 C18 H18 107.7 . . ?
C2 C18 H18 107.7 . . ?
C18 C19 H19A 109.5 . . ?
C18 C19 H19B 109.5 . . ?
H19A C19 H19B 109.5 . . ?
C18 C19 H19C 109.5 . . ?
H19A C19 H19C 109.5 . . ?
H19B C19 H19C 109.5 . . ?
C18 C20 H20A 109.5 . . ?
C18 C20 H20B 109.5 . . ?
H20A C20 H20B 109.5 . . ?
C18 C20 H20C 109.5 . . ?
H20A C20 H20C 109.5 . . ?
H20B C20 H20C 109.5 . . ?
C22 C21 C23 110.68(11) . . ?
C22 C21 C4 112.94(10) . . ?
C23 C21 C4 110.51(10) . . ?
C22 C21 H21 107.5 . . ?
C23 C21 H21 107.5 . . ?
C4 C21 H21 107.5 . . ?
C21 C22 H22A 109.5 . . ?
C21 C22 H22B 109.5 . . ?
H22A C22 H22B 109.5 . . ?
C21 C22 H22C 109.5 . . ?
H22A C22 H22C 109.5 . . ?
H22B C22 H22C 109.5 . . ?
C21 C23 H23A 109.5 . . ?
C21 C23 H23B 109.5 . . ?
H23A C23 H23B 109.5 . . ?
C21 C23 H23C 109.5 . . ?
H23A C23 H23C 109.5 . . ?
H23B C23 H23C 109.5 . . ?
C29 C24 C25 121.02(11) . . ?
C29 C24 N5 118.79(11) . . ?
C25 C24 N5 119.96(11) . . ?
C26 C25 C24 118.28(12) . . ?
C26 C25 C30 120.43(11) . . ?
C24 C25 C30 121.24(11) . . ?
C27 C26 C25 121.23(12) . . ?
C27 C26 H26 119.4 . . ?
C25 C26 H26 119.4 . . ?
C28 C27 C26 119.84(12) . . ?
C28 C27 H27 120.1 . . ?
C26 C27 H27 120.1 . . ?
C27 C28 C29 121.36(12) . . ?
C27 C28 H28 119.3 . . ?
C29 C28 H28 119.3 . . ?
C28 C29 C24 118.22(12) . . ?
C28 C29 C33 119.65(11) . . ?
C24 C29 C33 121.97(11) . . ?
C25 C30 C31 112.88(11) . . ?
C25 C30 C32 110.19(11) . . ?
C31 C30 C32 110.92(13) . . ?
C25 C30 H30 107.5 . . ?
C31 C30 H30 107.5 . . ?
C32 C30 H30 107.5 . . ?
C30 C31 H31A 109.5 . . ?
C30 C31 H31B 109.5 . . ?
H31A C31 H31B 109.5 . . ?
C30 C31 H31C 109.5 . . ?
H31A C31 H31C 109.5 . . ?
H31B C31 H31C 109.5 . . ?
C30 C32 H32A 109.5 . . ?
C30 C32 H32B 109.5 . . ?
H32A C32 H32B 109.5 . . ?
C30 C32 H32C 109.5 . . ?
H32A C32 H32C 109.5 . . ?
H32B C32 H32C 109.5 . . ?
C34 C33 C29 113.10(11) . . ?
C34 C33 C35 110.15(11) . . ?
C29 C33 C35 109.53(11) . . ?
C34 C33 H33 108.0 . . ?
C29 C33 H33 108.0 . . ?
C35 C33 H33 108.0 . . ?
C33 C34 H34A 109.5 . . ?
C33 C34 H34B 109.5 . . ?
H34A C34 H34B 109.5 . . ?
C33 C34 H34C 109.5 . . ?
H34A C34 H34C 109.5 . . ?
H34B C34 H34C 109.5 . . ?
C33 C35 H35A 109.5 . . ?
C33 C35 H35B 109.5 . . ?
H35A C35 H35B 109.5 . . ?
C33 C35 H35C 109.5 . . ?
H35A C35 H35C 109.5 . . ?
H35B C35 H35C 109.5 . . ?
O1 C36 C40 122.44(12) . . ?
O1 C36 C37 114.79(11) . . ?
C40 C36 C37 122.72(11) . . ?
C36 C37 C39 113.00(11) . . ?
C36 C37 C38 111.38(12) . . ?
C39 C37 C38 110.10(13) . . ?
C36 C37 H37 107.4 . . ?
C39 C37 H37 107.4 . . ?
C38 C37 H37 107.4 . . ?
C37 C38 H38A 109.5 . . ?
C37 C38 H38B 109.5 . . ?
H38A C38 H38B 109.5 . . ?
C37 C38 H38C 109.5 . . ?
H38A C38 H38C 109.5 . . ?
H38B C38 H38C 109.5 . . ?
C37 C39 H39A 109.5 . . ?
C37 C39 H39B 109.5 . . ?
H39A C39 H39B 109.5 . . ?
C37 C39 H39C 109.5 . . ?
H39A C39 H39C 109.5 . . ?
H39B C39 H39C 109.5 . . ?
C36 C40 C41 122.58(12) . . ?
C36 C40 C42 123.46(12) . . ?
C41 C40 C42 113.96(12) . . ?
C40 C41 H41A 109.5 . . ?
C40 C41 H41B 109.5 . . ?
H41A C41 H41B 109.5 . . ?
C40 C41 H41C 109.5 . . ?
H41A C41 H41C 109.5 . . ?
H41B C41 H41C 109.5 . . ?
C40 C42 H42A 109.5 . . ?
C40 C42 H42B 109.5 . . ?
H42A C42 H42B 109.5 . . ?
C40 C42 H42C 109.5 . . ?
H42A C42 H42C 109.5 . . ?
H42B C42 H42C 109.5 . . ?

loop_
 _geom_torsion_atom_site_label_1
 _geom_torsion_atom_site_label_2
 _geom_torsion_atom_site_label_3
 _geom_torsion_atom_site_label_4
 _geom_torsion
 _geom_torsion_site_symmetry_1
 _geom_torsion_site_symmetry_2
 _geom_torsion_site_symmetry_3
 _geom_torsion_site_symmetry_4
 _geom_torsion_publ_flag
C6 N1 C2 C3 177.54(11) . . . . ?
Mg1 N1 C2 C3 -1.54(16) . . . . ?
C6 N1 C2 C18 -1.38(17) . . . . ?
Mg1 N1 C2 C18 179.54(8) . . . . ?
N1 C2 C3 C4 -1.7(2) . . . . ?
C18 C2 C3 C4 177.22(12) . . . . ?
C24 N5 C4 C3 -175.72(11) . . . . ?
Mg1 N5 C4 C3 4.24(16) . . . . ?
C24 N5 C4 C21 2.41(16) . . . . ?
Mg1 N5 C4 C21 -177.62(8) . . . . ?
C2 C3 C4 N5 0.2(2) . . . . ?
C2 C3 C4 C21 -178.01(12) . . . . ?
C2 N1 C6 C7 -95.36(14) . . . . ?
Mg1 N1 C6 C7 83.79(12) . . . . ?
C2 N1 C6 C11 92.01(14) . . . . ?
Mg1 N1 C6 C11 -88.83(11) . . . . ?
C11 C6 C7 C8 1.40(17) . . . . ?
N1 C6 C7 C8 -171.11(10) . . . . ?
C11 C6 C7 C12 179.47(10) . . . . ?
N1 C6 C7 C12 6.95(16) . . . . ?
C6 C7 C8 C9 0.09(18) . . . . ?
C12 C7 C8 C9 -178.00(12) . . . . ?
C7 C8 C9 C10 -1.28(19) . . . . ?
C8 C9 C10 C11 1.00(19) . . . . ?
C9 C10 C11 C6 0.46(18) . . . . ?
C9 C10 C11 C15 179.02(12) . . . . ?
C7 C6 C11 C10 -1.66(17) . . . . ?
N1 C6 C11 C10 170.82(10) . . . . ?
C7 C6 C11 C15 179.79(11) . . . . ?
N1 C6 C11 C15 -7.74(17) . . . . ?
C8 C7 C12 C13 -47.07(16) . . . . ?
C6 C7 C12 C13 134.89(13) . . . . ?
C8 C7 C12 C14 76.70(15) . . . . ?
C6 C7 C12 C14 -101.34(14) . . . . ?
C10 C11 C15 C16 34.72(16) . . . . ?
C6 C11 C15 C16 -146.77(12) . . . . ?
C10 C11 C15 C17 -88.42(15) . . . . ?
C6 C11 C15 C17 90.10(15) . . . . ?
N1 C2 C18 C20 108.08(13) . . . . ?
C3 C2 C18 C20 -70.91(14) . . . . ?
N1 C2 C18 C19 -128.22(12) . . . . ?
C3 C2 C18 C19 52.79(14) . . . . ?
N5 C4 C21 C22 131.93(12) . . . . ?
C3 C4 C21 C22 -49.80(14) . . . . ?
N5 C4 C21 C23 -103.48(13) . . . . ?
C3 C4 C21 C23 74.79(14) . . . . ?
C4 N5 C24 C29 100.72(13) . . . . ?
Mg1 N5 C24 C29 -79.25(12) . . . . ?
C4 N5 C24 C25 -84.72(14) . . . . ?
Mg1 N5 C24 C25 95.31(11) . . . . ?
C29 C24 C25 C26 -1.83(17) . . . . ?
N5 C24 C25 C26 -176.27(10) . . . . ?
C29 C24 C25 C30 175.82(11) . . . . ?
N5 C24 C25 C30 1.38(17) . . . . ?
C24 C25 C26 C27 0.00(18) . . . . ?
C30 C25 C26 C27 -177.67(12) . . . . ?
C25 C26 C27 C28 0.9(2) . . . . ?
C26 C27 C28 C29 -0.1(2) . . . . ?
C27 C28 C29 C24 -1.70(18) . . . . ?
C27 C28 C29 C33 173.93(12) . . . . ?
C25 C24 C29 C28 2.66(17) . . . . ?
N5 C24 C29 C28 177.16(10) . . . . ?
C25 C24 C29 C33 -172.86(11) . . . . ?
N5 C24 C29 C33 1.64(17) . . . . ?
C26 C25 C30 C31 -39.91(17) . . . . ?
C24 C25 C30 C31 142.49(13) . . . . ?
C26 C25 C30 C32 84.70(15) . . . . ?
C24 C25 C30 C32 -92.90(15) . . . . ?
C28 C29 C33 C34 52.70(16) . . . . ?
C24 C29 C33 C34 -131.84(13) . . . . ?
C28 C29 C33 C35 -70.57(15) . . . . ?
C24 C29 C33 C35 104.89(13) . . . . ?
O1 C36 C37 C39 28.78(17) . . . . ?
C40 C36 C37 C39 -153.68(13) . . . . ?
O1 C36 C37 C38 -95.77(14) . . . . ?
C40 C36 C37 C38 81.77(16) . . . . ?
O1 C36 C40 C41 -3.4(2) . . . . ?
C37 C36 C40 C41 179.22(13) . . . . ?
O1 C36 C40 C42 175.96(13) . . . . ?
C37 C36 C40 C42 -1.4(2) . . . . ?


#==============================================================================
# Additional structures and associated data_? identifiers
# should be added at this point if there is more than one 
# structure analysis in the CIF.

_shelx_res_file
;
TITL ASSB114
    shelxl.res
    created by SHELXL-2018/3 at 23:56:09 on 14-Jul-2021
CELL  0.71075 10.61700 12.20100 16.32100 98.43700 102.18600 107.80100
ZERR  2 0.00400 0.00500 0.00700 0.00700 0.00700 0.00500
LATT 1
SFAC C H MG N O
UNIT 80 124 2 4 2
OMIT     1   0   0
OMIT     0   1   0
OMIT     0   0   1
OMIT    -1   0   1
OMIT    -1   1   0
OMIT     0   1   1
OMIT    -1   1   1
OMIT     0  -1   1
L.S. 20
FMAP 2
PLAN 5
WPDB -2
HTAB
BOND $H
CONF
LIST 4
TEMP -180.0
ACTA
SIZE 0.100 0.100 0.100
WGHT    0.108400
FVAR       1.00539
MG1   3    0.271514    0.765535    0.272136    11.00000    0.02993    0.02270 =
         0.02328    0.00888    0.01242    0.01373
O1    5    0.184291    0.850361    0.321505    11.00000    0.04025    0.03198 =
         0.03536    0.00911    0.01931    0.02058
N1    4    0.333335    0.630349    0.296915    11.00000    0.02322    0.01899 =
         0.01982    0.00664    0.00757    0.00718
N5    4    0.329591    0.773243    0.162834    11.00000    0.02175    0.01876 =
         0.01967    0.00621    0.00652    0.00796
C2    1    0.399478    0.582464    0.249067    11.00000    0.01908    0.01709 =
         0.02056    0.00397    0.00420    0.00530
C3    1    0.429524    0.620183    0.175355    11.00000    0.02421    0.02100 =
         0.02184    0.00643    0.00963    0.01057
AFIX  43
H3    2    0.479246    0.580197    0.148417    11.00000   -1.20000
AFIX   0
C4    1    0.398634    0.706839    0.134717    11.00000    0.01760    0.01810 =
         0.01794    0.00352    0.00486    0.00347
C6    1    0.298867    0.587361    0.370213    11.00000    0.02561    0.01982 =
         0.02209    0.00865    0.00964    0.01114
C7    1    0.166640    0.504338    0.359040    11.00000    0.02552    0.02235 =
         0.02779    0.01011    0.01043    0.01123
C8    1    0.127522    0.475965    0.431950    11.00000    0.02626    0.02999 =
         0.03470    0.01587    0.01426    0.01129
AFIX  43
H8    2    0.039015    0.420234    0.425419    11.00000   -1.20000
AFIX   0
C9    1    0.215912    0.527906    0.513779    11.00000    0.03506    0.04173 =
         0.02860    0.02012    0.01685    0.01943
AFIX  43
H9    2    0.187037    0.508847    0.562792    11.00000   -1.20000
AFIX   0
C10   1    0.346160    0.607491    0.524057    11.00000    0.03279    0.03567 =
         0.02127    0.00952    0.00802    0.01638
AFIX  43
H10   2    0.406313    0.641541    0.580344    11.00000   -1.20000
AFIX   0
C11   1    0.391193    0.638916    0.453157    11.00000    0.02739    0.02456 =
         0.02323    0.00689    0.00845    0.01229
C12   1    0.066361    0.449347    0.269939    11.00000    0.02581    0.02585 =
         0.02802    0.00634    0.00912    0.00553
AFIX  13
H12   2    0.119777    0.463633    0.226508    11.00000   -1.20000
AFIX   0
C13   1   -0.004118    0.315365    0.255626    11.00000    0.04624    0.02823 =
         0.04661    0.00621    0.01613   -0.00041
AFIX 137
H13A  2   -0.065035    0.299151    0.293281    11.00000   -1.20000
H13B  2    0.065739    0.278741    0.269023    11.00000   -1.20000
H13C  2   -0.058083    0.282605    0.195428    11.00000   -1.20000
AFIX   0
C14   1   -0.041877    0.509469    0.254491    11.00000    0.03281    0.04972 =
         0.03157    0.00693    0.00371    0.01747
AFIX 137
H14A  2   -0.097440    0.495016    0.295336    11.00000   -1.20000
H14B  2   -0.101493    0.476925    0.195569    11.00000   -1.20000
H14C  2    0.004395    0.594741    0.262734    11.00000   -1.20000
AFIX   0
C15   1    0.534193    0.728243    0.465520    11.00000    0.02882    0.02910 =
         0.02258    0.00407    0.00570    0.00699
AFIX  13
H15   2    0.562996    0.710963    0.411970    11.00000   -1.20000
AFIX   0
C16   1    0.642591    0.720683    0.541522    11.00000    0.02951    0.04120 =
         0.03532    0.00784    0.00486    0.01139
AFIX 137
H16A  2    0.640805    0.639058    0.535250    11.00000   -1.20000
H16B  2    0.622091    0.745515    0.595575    11.00000   -1.20000
H16C  2    0.733917    0.772662    0.542147    11.00000   -1.20000
AFIX   0
C17   1    0.531852    0.855075    0.478016    11.00000    0.03901    0.02965 =
         0.05180    0.00954   -0.00026    0.00478
AFIX 137
H17A  2    0.507936    0.875557    0.531609    11.00000   -1.20000
H17B  2    0.463362    0.860199    0.429430    11.00000   -1.20000
H17C  2    0.622767    0.910208    0.480966    11.00000   -1.20000
AFIX   0
C18   1    0.444880    0.480056    0.271768    11.00000    0.02831    0.02350 =
         0.02284    0.01031    0.01056    0.01269
AFIX  13
H18   2    0.430880    0.471155    0.329469    11.00000   -1.20000
AFIX   0
C19   1    0.597549    0.503698    0.278037    11.00000    0.02928    0.03383 =
         0.03439    0.01406    0.00854    0.01655
AFIX 137
H19A  2    0.613497    0.509091    0.221532    11.00000   -1.20000
H19B  2    0.623240    0.438905    0.296771    11.00000   -1.20000
H19C  2    0.653377    0.578192    0.319809    11.00000   -1.20000
AFIX   0
C20   1    0.356782    0.363093    0.206889    11.00000    0.03396    0.02160 =
         0.04590    0.00839    0.00695    0.01228
AFIX 137
H20A  2    0.385285    0.298941    0.224449    11.00000   -1.20000
H20B  2    0.368993    0.369095    0.149646    11.00000   -1.20000
H20C  2    0.259808    0.346550    0.205138    11.00000   -1.20000
AFIX   0
C21   1    0.445309    0.719957    0.052435    11.00000    0.02884    0.02219 =
         0.02099    0.00914    0.01086    0.01237
AFIX  13
H21   2    0.435428    0.794183    0.037730    11.00000   -1.20000
AFIX   0
C22   1    0.595823    0.731421    0.064026    11.00000    0.03077    0.03584 =
         0.03234    0.01754    0.01726    0.01491
AFIX 137
H22A  2    0.607530    0.657536    0.074313    11.00000   -1.20000
H22B  2    0.653856    0.796449    0.113292    11.00000   -1.20000
H22C  2    0.622571    0.747626    0.011905    11.00000   -1.20000
AFIX   0
C23   1    0.351775    0.617236   -0.022855    11.00000    0.03932    0.04316 =
         0.02253    0.00269    0.01077    0.00913
AFIX 137
H23A  2    0.378646    0.629888   -0.075547    11.00000   -1.20000
H23B  2    0.256178    0.612870   -0.030398    11.00000   -1.20000
H23C  2    0.360565    0.543126   -0.010867    11.00000   -1.20000
AFIX   0
C24   1    0.293093    0.854994    0.114629    11.00000    0.02496    0.02209 =
         0.01738    0.00638    0.00934    0.01171
C25   1    0.388770    0.969592    0.126479    11.00000    0.02570    0.02228 =
         0.02199    0.00610    0.00933    0.00965
C26   1    0.346943    1.048397    0.082603    11.00000    0.03144    0.02244 =
         0.03440    0.01181    0.01391    0.01061
AFIX  43
H26   2    0.410019    1.125859    0.089842    11.00000   -1.20000
AFIX   0
C27   1    0.214906    1.015361    0.028692    11.00000    0.03386    0.03405 =
         0.03584    0.02060    0.01458    0.01970
AFIX  43
H27   2    0.188763    1.069565   -0.001219    11.00000   -1.20000
AFIX   0
C28   1    0.121946    0.903721    0.018727    11.00000    0.02535    0.03518 =
         0.02798    0.01332    0.00797    0.01512
AFIX  43
H28   2    0.031862    0.881854   -0.018191    11.00000   -1.20000
AFIX   0
C29   1    0.157743    0.821545    0.062091    11.00000    0.02372    0.02443 =
         0.02274    0.00669    0.00842    0.01027
C30   1    0.532423    1.009036    0.188018    11.00000    0.02805    0.02130 =
         0.02816    0.00573    0.00368    0.00661
AFIX  13
H30   2    0.555038    0.936395    0.194289    11.00000   -1.20000
AFIX   0
C31   1    0.643244    1.087892    0.154400    11.00000    0.02681    0.04838 =
         0.04748    0.01716    0.00422    0.00143
AFIX 137
H31A  2    0.734215    1.101748    0.192228    11.00000   -1.20000
H31B  2    0.629562    1.163625    0.153463    11.00000   -1.20000
H31C  2    0.636855    1.048755    0.096002    11.00000   -1.20000
AFIX   0
C32   1    0.533741    1.070773    0.277332    11.00000    0.04977    0.05255 =
         0.03078    0.00041    0.00022    0.01625
AFIX 137
H32A  2    0.623094    1.087028    0.318003    11.00000   -1.20000
H32B  2    0.460948    1.019439    0.297000    11.00000   -1.20000
H32C  2    0.518023    1.145276    0.274026    11.00000   -1.20000
AFIX   0
C33   1    0.047606    0.703161    0.056354    11.00000    0.02325    0.02646 =
         0.03048    0.00778    0.00398    0.00808
AFIX  13
H33   2    0.094391    0.652739    0.083826    11.00000   -1.20000
AFIX   0
C34   1   -0.031499    0.636294   -0.036236    11.00000    0.03259    0.03742 =
         0.03552    0.00324    0.00245    0.00630
AFIX 137
H34A  2    0.032918    0.621787   -0.067797    11.00000   -1.20000
H34B  2   -0.079447    0.683583   -0.064291    11.00000   -1.20000
H34C  2   -0.098668    0.560657   -0.035962    11.00000   -1.20000
AFIX   0
C35   1   -0.053016    0.723894    0.107782    11.00000    0.02739    0.03343 =
         0.04077    0.01256    0.01225    0.00703
AFIX 137
H35A  2   -0.100086    0.773361    0.082065    11.00000   -1.20000
H35B  2   -0.001744    0.763716    0.167605    11.00000   -1.20000
H35C  2   -0.120985    0.647743    0.106268    11.00000   -1.20000
AFIX   0
C36   1    0.106603    0.906959    0.351497    11.00000    0.02947    0.02509 =
         0.02729    0.00203    0.01064    0.01081
C37   1    0.054735    0.864887    0.425914    11.00000    0.04014    0.02870 =
         0.03200    0.00678    0.01701    0.01788
AFIX  13
H37   2    0.050264    0.934974    0.463930    11.00000   -1.20000
AFIX   0
C38   1   -0.090948    0.773052    0.393739    11.00000    0.04425    0.04584 =
         0.05276    0.01505    0.02636    0.01533
AFIX 137
H38A  2   -0.091142    0.704679    0.353756    11.00000   -1.20000
H38B  2   -0.153700    0.808155    0.364108    11.00000   -1.20000
H38C  2   -0.121166    0.747593    0.442777    11.00000   -1.20000
AFIX   0
C39   1    0.150777    0.816153    0.481074    11.00000    0.05228    0.03770 =
         0.03595    0.01337    0.02106    0.02460
AFIX 137
H39A  2    0.118563    0.799524    0.531484    11.00000   -1.20000
H39B  2    0.244123    0.874629    0.500007    11.00000   -1.20000
H39C  2    0.151121    0.743110    0.447037    11.00000   -1.20000
AFIX   0
C40   1    0.072936    0.991231    0.316123    11.00000    0.03727    0.02962 =
         0.02867    0.00472    0.01171    0.01569
C41   1    0.125827    1.033694    0.243296    11.00000    0.05112    0.03294 =
         0.03800    0.01165    0.02009    0.02113
AFIX 137
H41A  2    0.184558    0.990659    0.227393    11.00000   -1.20000
H41B  2    0.179215    1.118495    0.261733    11.00000   -1.20000
H41C  2    0.048025    1.019480    0.193507    11.00000   -1.20000
AFIX   0
C42   1   -0.021423    1.050479    0.344871    11.00000    0.04504    0.04204 =
         0.03369    0.01337    0.01517    0.02684
AFIX 137
H42A  2   -0.054219    1.016752    0.390620    11.00000   -1.20000
H42B  2   -0.100075    1.037581    0.295975    11.00000   -1.20000
H42C  2    0.028892    1.135491    0.366644    11.00000   -1.20000
AFIX   0
HKLF 4


REM  ASSB114
REM wR2 = 0.1379, GooF = S = 0.989, Restrained GooF = 0.989 for all data
REM R1 = 0.0441 for 5935 Fo > 4sig(Fo) and 0.0493 for all 6999 data
REM 413 parameters refined using 0 restraints

END

WGHT      0.0880      0.0536

REM No hydrogen bonds found for HTAB generation

REM Highest difference peak  0.311,  deepest hole -0.217,  1-sigma level  0.053
Q1    1   0.4587  0.6829  0.4556  11.00000  0.05    0.31
Q2    1   0.4629  0.9901  0.1612  11.00000  0.05    0.29
Q3    1   0.1416  0.8585  0.0415  11.00000  0.05    0.29
Q4    1   0.3816  0.5840  0.1995  11.00000  0.05    0.29
Q5    1   0.0239  0.3799  0.2621  11.00000  0.05    0.28
;

_shelx_res_checksum   18100

_shelx_hkl_file
;
   0   0   1    0.18    5.14
   0   0   1    0.40    1.14
   0   0  -1    0.00    1.04
   0   0   1    0.15    2.22
   0   0   1   -0.07    0.44
   0   0   1    0.93    2.43
   0   1   0   21.17    7.94
   0   1   0   -0.65    2.90
   0  -1   0    0.24    2.11
   0   1   0   -0.15    2.96
   0  -1   0    0.22    2.13
   0  -1   0    0.59    1.81
   0  -1   0   -0.54    2.31
   0  -1   0    0.30    2.10
   0  -1   0    0.27    2.07
   0  -1   1 1847.72  299.86
   0   1  -1   -2.03    4.02
   0   1  -1   -1.16    4.36
   0  -1   1    0.73    2.67
   0   1  -1   -1.56    4.34
   0   1  -1   46.87   32.14
   0   1  -1  141.88   29.04
   0  -1   1    0.10    3.51
   0  -1   1    0.02    1.96
   1   0   0   -0.75    2.79
  -1   0   0   -0.69    2.62
  -1   0   0   -1.64    3.56
   1   0   0   -0.04    2.88
   1   0   0   -1.47    3.03
  -1   0   0   -0.22    2.12
  -1   0   0   -1.08    3.27
  -1   0   0   -0.34    2.81
  -1   0   0   -0.46    2.21
   1   0  -1   -5.47    4.70
   1   0  -1   -2.99    3.55
   1   0  -1   -5.98    6.35
  -1   0   1  289.65   65.86
   1   0  -1   -1.79    3.16
  -1   0   1   -2.18    3.10
  -1   1   0   -1.71    3.42
  -1   1   0   -1.78    7.20
   1  -1   0  186.44   42.94
   1  -1   0   -3.04    4.09
  -1   1   0   -3.03    6.50
   1  -1   0   -2.63    6.01
  -1   1   0   -0.84    3.52
  -1   1   0  -14.33    6.52
   0   1   1  121.97   52.47
   0   1   1    0.72    4.80
   0  -1  -1    9.29    9.47
   0  -1  -1  -11.73    7.44
   0  -1  -1  361.18   63.18
   0  -1  -1   -1.84    4.54
   0   1   1  683.53  197.98
  -1   1   1  279.15   50.75
   1  -1  -1   -0.51    3.07
   1  -1  -1  195.30   48.52
  -1   1   1    1.34    4.63
   1  -1  -1  263.13   46.44
  -1   1   1  160.57   62.42
   0   0   2   -2.71    7.58
   0   0  -2   12.80   16.33
   0   0   2   41.35   11.70
   0   0   2   72.23   18.59
   0   0  -2   46.88   12.52
   0   0  -2    2.17    8.71
   0   0   2   68.14   10.56
   0   0   2   39.44   11.04
   0   0   2   43.27   12.49
   0   0  -2   39.05   11.88
   0   0   2    6.31   11.33
   0   0   2   38.48   11.43
   0   0  -2   24.52   11.59
   0   0   2   34.97    5.81
   0   0   2   38.37    7.15
  -1   1  -1  226.60   17.49
  -1   1  -1  259.58   14.16
  -1   0  -114197.50  690.97
   1   0   1 9509.93  478.39
  -1   0  -113658.33  828.69
  -1   0  -112603.25  568.43
   0  -1   2   10.18    6.39
   0  -1   2   17.34    7.69
   0  -1   2    8.31    8.86
   0   1  -2    7.64    9.08
   0  -1   2   16.09    7.14
   0  -1   2    8.86    9.13
   0   1  -2   11.98    8.67
   0  -1   2   44.09   42.48
   0  -1   2    8.23    7.71
   0  -1   2    7.70    3.88
   0  -1   2    8.78    7.96
   0  -1   2    7.85    3.26
   0  -1   2    8.11    5.94
   0  -1   2   11.78    9.68
   0  -1   2   11.73    7.32
   0   1  -2   10.65    7.90
  -1   0   2   48.40   12.81
  -1   0   2   37.98    9.74
   1   0  -2   33.96    9.67
  -1   0   2   35.68    7.35
   1   0  -2   33.41    6.78
  -1   0   2   31.06    6.76
   1   0  -2   36.09    8.75
  -1   0   2   34.68    9.09
  -1   0   2   30.96    8.91
  -1   0   2   30.04    6.57
   1   0  -2   34.49    7.28
  -1   0   2   40.47   12.23
  -1   0   2   32.08   10.43
  -1   0   2   36.32    8.95
   1   0  -2   31.52    9.16
  -1   0   2   32.58    9.73
  -1   0   2   34.81    8.56
   1   0  -2   35.54    7.80
  -1  -1   1   98.99   11.92
  -1  -1   1   97.39   11.23
  -1  -1   1  115.07   12.94
   1   1  -1  104.30   12.28
  -1  -1   1  115.15   15.27
  -1  -1   1  109.07   10.63
   1   1  -1  107.01   11.60
  -1  -1   1  104.28   11.84
  -1  -1   1  105.31   13.23
  -1  -1   1  104.43   10.55
  -1  -1   1  119.14   12.27
  -1  -1   012815.92  545.40
  -1  -1   014059.67  506.58
   1   1   012335.74  575.19
  -1  -1   011916.03  524.60
   1   1   017805.95  808.34
   1   1   012949.85  536.34
  -1  -1   013866.83  702.61
   1   1   013095.75  452.09
  -1  -1   013128.43  430.86
   1   1   013360.19  457.87
  -1  -1   013032.42  501.39
  -1  -1   012704.03  443.30
  -1  -1   013928.22  485.25
  -1  -1   013408.37  554.18
  -1  -1   013285.14  652.70
  -1   1   2  276.38   15.98
   1  -1  -2  360.87   19.11
  -1   1   2  343.42   18.42
  -1   1   2  344.09   25.94
   1  -1  -2  372.12   28.20
  -1   1   2  375.43   18.10
  -1   1   2  310.75   14.47
  -1   1   2  394.13   25.58
   1  -1  -2  355.70   18.44
  -1   1   2  420.09   41.62
   1  -1  -2  368.20   25.18
  -1   1   2  363.36   26.74
  -1   1   2  357.29   20.45
   1  -1  -2  333.76   21.39
   1  -1  -2  339.46   31.00
  -1   1   2  324.37   38.32
  -1  -1   2  512.66   24.31
  -1  -1   2  513.27   23.05
  -1  -1   2  542.65   32.47
  -1  -1   2  626.58   54.85
  -1  -1   2  534.41   28.29
   1   1  -2  595.30   28.19
   1   1  -2  513.11   23.35
  -1  -1   2  553.66   26.90
  -1  -1   2  431.01   20.69
   1   1  -2  514.71   24.69
  -1  -1   2  556.76   23.87
  -1  -1   2  543.80   25.71
  -1  -1   2  540.70   25.67
  -1  -1   2  538.96   24.29
  -1  -1   2  567.15   27.24
  -1  -1   2  505.40   23.61
  -1  -1   2  530.73   23.60
   1  -2   0   54.89    6.33
  -1   2   0   61.49    7.18
  -1   2   0   63.03    8.65
   1  -2   0   61.04    8.51
  -1   2   0   61.19    8.45
   1  -2   0   63.14    9.17
  -1   2   0   66.94    9.35
   1  -2   0   61.30    8.27
  -1   2   0   56.33    8.06
   1  -2   0  123.72   17.50
   1  -2   0   51.80   24.58
  -1   2   0   67.67    9.20
   1  -2   0   68.15   22.44
   1  -2   0   80.93   11.39
  -1   2   0   80.51   12.67
   0  -1  -2  679.51   66.34
   0  -1  -2  692.57   43.50
   0  -1  -2  687.25   35.98
   0   1   2  710.92   39.76
   0   1   2  668.12   26.77
   0   1   2  972.07   77.31
   0   1   2  587.06   52.49
   0  -1  -2  661.53   67.38
   0   1   2  682.45   58.21
   0   1   2  672.74   22.89
   0  -1  -2  663.40   29.71
   0   1   2  686.10   56.12
   0  -1  -2  748.37   70.49
   0  -1  -2  682.84   45.44
   0   1   2  596.99   22.81
   0   1   2  656.03   33.27
   0   1   2  686.95   48.22
   0   2  -1  635.45   56.26
   0  -2   1  674.19   43.12
   0  -2   1  724.17   38.35
   0  -2   1  611.58   27.82
   0   2  -1  744.78   76.59
   0  -2   1  737.65   41.12
   0   2  -1  622.61   24.73
   0  -2   1  618.12   36.78
   0   2  -1  720.09   45.43
   0  -2   1  667.70   25.36
   0  -2   1  680.83   35.56
   0  -2   1  760.36   61.45
   0  -2   1  626.55   25.45
  -1   1  -2   72.51   12.38
  -1   1  -2   67.50   14.18
   1  -1   2   72.48   10.61
   1  -1   2  109.49   12.12
   1  -1   2   65.83   11.64
   1  -1   2   62.46    9.73
  -1   1  -2   64.46   11.95
  -1   1  -2   68.72   16.46
  -1   1  -2   59.26    9.89
   1  -1   2   62.10    8.80
   1  -1   2   87.54   12.42
   1  -1   2   73.62    9.27
   1  -1   2   65.20   13.10
   1  -1   2  152.48   17.30
  -1   1  -2   64.00   10.23
   0  -2   0  633.59   24.04
   0   2   0  633.49   29.91
   0  -2   0  625.13   22.23
   0  -2   0  517.92   18.95
   0  -2   0  618.64   65.01
   0   2   0  575.28   25.73
   0  -2   0  629.12   22.18
   0  -2   0  648.03   41.49
   0  -2   0  555.45   26.19
   0   2   0  581.60   24.17
   0  -2   0  568.88   28.32
   0   2   0  679.24   55.33
   1  -2   1 9635.67  323.22
   1  -2   1 9173.38  336.42
   1  -2   1 8713.84  422.13
  -1   2  -1 9299.95  306.90
   1  -2   1 8804.12  358.18
   1  -2   1 9656.38  321.72
  -1   2  -1 9690.16  320.70
  -1   2  -1 9660.05  327.32
  -1   2  -110059.96  334.81
  -1   2  -110015.50  337.82
   1  -2   1 9449.24  310.08
   1  -2   1 9535.50  362.39
   1  -2   1 8277.47  277.76
   1  -2   1 9637.37  391.74
  -1   2  -110054.40  400.36
   1  -2   110388.86  370.33
  -1   2  -1 9098.85  388.83
  -1   0  -2  206.04   19.23
   1   0   2  208.79   31.08
   1   0   2  212.44   14.76
  -1   0  -2  213.18   16.60
  -1   0  -2  208.28   27.20
  -1   0  -2  204.78   14.18
   1   0   2  198.94   13.52
   1   0   2  203.87   17.39
  -1   0  -2  213.97   19.80
   1   0   2  207.81   21.35
   1   0   2  189.35   11.61
   1   0   2  189.85   14.89
  -1   0  -2  206.38   20.75
   1   0   2  217.90   15.41
  -1   0  -2  207.51   15.98
  -1   2   1    2.96    4.12
  -1   2   1    2.29    4.58
   1  -2  -1    3.09    5.08
   1  -2  -1    3.92    7.02
   1  -2  -1    3.75    6.61
   1  -2  -1    2.69    3.47
   1  -2  -1    2.46    4.79
   1  -2  -1    2.08    5.12
  -1   2   1    3.50    6.00
   1  -2  -1    2.59    6.22
   1  -2  -1    3.32    4.59
  -1   2   1    5.17   11.15
  -1   2   1    2.76    5.68
  -1   2   1    3.95    6.59
  -1   2   1    3.24    5.32
  -1   2   1    2.18    4.18
  -1  -1  -1  958.76   97.02
  -1  -1  -1  980.21  104.21
  -1  -1  -1 1000.86   99.32
  -1  -1  -1  901.89   95.90
   1   1   1 1007.55   71.28
   1   1   1  862.76   61.17
  -1  -1  -1  984.29   79.72
  -1  -1  -1  994.43   85.34
  -1  -1  -1  948.88   66.25
  -1  -1  -1  981.93   87.88
   1   1   1  970.34   70.99
   1   1   1  954.93   68.42
   1   1   1 1018.69   93.15
   1   1   1  957.59   79.90
  -1  -1  -1  927.41   70.81
  -2   1   1  354.93   17.19
  -2   1   1  391.56   17.78
   2  -1  -1  346.29   17.86
  -2   1   1  424.65   23.08
   2  -1  -1  384.38   17.14
   2  -1  -1  401.17   20.65
  -2   1   1  382.79   18.98
   2  -1  -1  338.32   19.90
  -2   1   1  364.88   17.15
  -2   1   1  415.79   21.51
  -2   1   1  396.07   22.29
  -2   1   1  390.77   18.91
  -2   1   1  379.35   22.17
  -2   1   1  355.32   16.50
   2  -1  -1  399.16   19.36
  -2   1   1  377.52   21.02
  -2   1   1  373.62   16.40
   2  -1  -1  404.82   18.35
  -2   1   1  383.08   18.42
   2  -1  -1  388.26   18.16
  -1   0   313029.81  458.64
  -1   0   312996.32  428.24
   1   0  -312732.43 1428.35
  -1   0   312725.18  870.48
   1   0  -313194.16  877.29
  -1   0   312567.15  513.19
  -1   0   312558.51  935.00
  -1   0   312111.35  709.88
  -1   0   311964.00  459.85
  -1   0   312566.13  511.04
  -1   0   314262.33 1830.43
   1   0  -313852.04 1401.07
   1   0  -315936.99  736.00
   1   0  -315579.15  879.69
  -1   0   312815.79  509.80
   0   0   3  199.54   27.01
   0   0   3  193.77   27.14
   0   0   3  186.22   14.73
   0   0  -3  164.55   14.84
   0   0   3  106.31   11.32
   0   0   3  175.69   16.62
   0   0  -3  231.81   29.38
   0   0  -3  185.18   17.84
   0   0  -3  224.17   21.37
   0   0  -3  152.67   11.00
   0   0   3  198.03   14.46
   0   0   3  169.26   11.26
   0   0   3  185.62   25.31
   0   0   3  174.26   14.13
   0  -1   3 5813.62  220.18
   0   1  -3 4890.03  163.29
   0  -1   3 5659.77  229.42
   0   1  -3 5847.85  794.58
   0  -1   3 6291.18  653.52
   0  -1   3 6003.69  281.33
   0  -1   3 5724.82  217.04
   0  -1   3 6239.12  377.43
   0  -1   3 5756.85  223.93
   0  -1   3 3817.03  307.12
   0  -1   3 7136.57  585.83
   0  -1   3 6472.08  600.10
   0   1  -3 5762.98  689.05
   0  -1   3 5791.47  706.83
   0  -1   3 6161.82  278.29
  -2   1   0  330.68   20.75
   2  -1   0  326.72   17.96
   2  -1   0  333.77   17.71
   2  -1   0  337.47   17.09
  -2   1   0  311.95   15.01
   2  -1   0  321.32   16.17
   2  -1   0  359.35   19.54
  -2   1   0  358.33   18.07
  -2   1   0  334.28   19.47
  -2   1   0  305.28   14.36
  -2   1   0  323.31   17.15
  -2   1   0  315.11   19.68
   2  -1   0  313.44   16.06
   2  -1   0  318.14   16.66
   2  -1   0  361.84   18.10
   2  -1   0  322.89   19.45
  -2   1   0  329.76   17.19
   2  -1   0  352.18   17.87
  -2   1   0  348.63   17.24
   2  -1   0  431.44   26.58
  -2   1   0  326.66   23.62
   0   2  -2 4017.32  150.44
   0  -2   2 4461.41  170.79
   0   2  -2 4354.93  184.76
   0  -2   2 4167.55  178.19
   0  -2   2 3910.41  150.76
   0  -2   2 4122.93  171.19
   0   2  -2 4190.31  320.20
   0  -2   2 3952.83  142.77
   0  -2   2 4181.60  167.20
   0  -2   2 3774.22  144.18
   0   2  -2 5187.55  186.29
   0  -2   2 4159.74  147.28
   0  -2   2 3603.84  129.85
   0  -2   2 3529.96  129.99
   0  -2   2 4037.90  181.76
   0   2  -2 3601.40  125.85
   0  -2   2 4057.02  246.12
  -2   0   1   14.40    7.14
  -2   0   1   11.83   10.76
  -2   0   1   13.81    5.29
   2   0  -1   13.76    6.24
  -2   0   1   12.88    6.20
   2   0  -1   13.13    6.05
  -2   0   1   10.25    7.16
   2   0  -1   11.56    5.77
  -2   0   1   10.78    4.55
  -2   0   1   13.93    5.88
  -2   0   1   12.29    5.49
   2   0  -1   12.29    7.62
  -2   0   1   11.44    5.94
  -2   0   1   12.53    5.48
  -2   0   1   14.12    5.67
   2   0  -1   10.91    5.46
   2   0  -1   11.01    6.68
  -2   0   1   13.34    6.10
  -2   0   1   12.53    5.81
   2   0  -1   12.24    6.03
   2   0  -1   13.10    7.45
  -2   0   1   12.17    4.60
   0   2   1  413.90   31.63
   0   2   1  439.08   24.25
   0  -2  -1  396.99   25.37
   0  -2  -1  458.00   19.24
   0   2   1  430.72   18.08
   0   2   1  433.53   30.54
   0  -2  -1  507.07   24.61
   0  -2  -1  455.52   33.58
   0  -2  -1  562.10   25.51
   0  -2  -1  416.79   25.19
   0   2   1  422.84   18.26
   0  -2  -1  425.70   39.65
  -2   0   0 5611.02  234.69
   2   0   0 5247.88  185.33
  -2   0   0 4838.63  164.29
  -2   0   0 5569.47  219.90
  -2   0   0 5445.73  221.54
   2   0   0 5244.74  183.87
  -2   0   0 5425.05  233.98
   2   0   0 5282.31  253.26
   2   0   0 6778.05  228.02
  -2   0   0 4995.38  176.09
  -2   0   0 5088.38  202.44
   2   0   0 5526.13  227.82
  -2   0   0 5174.87  206.28
  -2   0   0 5208.94  193.44
   2   0   0 5413.74  204.38
   2   0   0 5202.42  212.18
  -2   0   0 5939.25  244.48
  -2   0   0 5589.96  251.56
  -2   0   0 5400.32  210.11
  -1   2  -2 4616.44  165.25
   1  -2   2 4868.81  414.75
   1  -2   2 5646.36  211.59
  -1   2  -2 5331.00  212.78
   1  -2   2 4972.48  260.07
   1  -2   2 6006.24  226.43
  -1   2  -2 5712.61  327.94
   1  -2   2 5277.53  184.54
   1  -2   2 4843.76  164.65
   1  -2   2 4979.45  267.41
  -1   2  -2 4527.99  230.59
   1  -2   2 5275.73  217.73
   1  -2   2 4649.32  342.98
  -1   2  -2 5308.80  219.43
   1  -2   2 2794.41  633.02
  -1   2  -2 5046.71  199.86
   1  -2   2 5005.61  236.65
   1  -2   2 4986.73  239.75
   1  -2   2 6033.63  221.27
  -1   2  -2 5859.86  441.97
  -1   2  -2 5043.77  353.47
   1  -2   2 4876.51  417.53
   1  -2   2 4562.27  240.45
   1  -2   2 4715.54  189.35
  -1  -1   3 2722.65   99.84
  -1  -1   3 2828.76  125.48
  -1  -1   3 3058.08  121.49
  -1  -1   3 2847.54  122.77
  -1  -1   3 3243.07  278.55
  -1  -1   3 3138.32  162.66
   1   1  -3 2536.04  101.16
  -1  -1   3 3131.88  146.51
  -1  -1   3 2730.47  109.88
  -1  -1   3 2795.63  111.03
  -1  -1   3 3074.07  137.35
  -1  -1   3 2845.61  123.72
   1   1  -3 2788.94  108.32
  -1  -1   3 3192.12  119.82
  -1  -1   3 2997.64  179.73
  -1  -1   3 3092.31  348.95
  -2   0   2 4052.96  148.04
   2   0  -2 3525.37  157.07
   2   0  -2 3643.31  172.19
  -2   0   2 3747.39  160.27
   2   0  -2 4069.22  156.61
  -2   0   2 4227.59  158.24
  -2   0   2 4557.76  191.11
  -2   0   2 3644.64  151.12
   2   0  -2 3576.93  127.77
  -2   0   2 4084.87  179.54
  -2   0   2 3975.64  146.53
  -2   0   2 3499.09  122.92
  -2   0   2 3333.70  114.36
  -2   0   2 3604.43  153.79
   2   0  -2 3538.64  153.00
  -2   0   2 3925.83  231.73
  -2   0   2 3651.81  167.75
  -2   0   2 3760.92  141.48
  -2   0   2 3818.33  191.24
   2   0  -2 3876.62  163.29
  -2   1   2  190.27   12.12
   2  -1  -2  194.49   12.93
  -2   1   2  219.57   14.42
   2  -1  -2  173.84   58.72
  -2   1   2  395.34  169.26
  -2   1   2  188.52   13.23
  -2   1   2  178.59   15.13
   2  -1  -2  183.29   12.28
  -2   1   2  296.40   22.79
   2  -1  -2  206.78   14.88
   2  -1  -2  193.60   15.71
  -2   1   2  170.48   10.65
   2  -1  -2  180.12   14.86
  -2   1   2  331.20   74.28
  -2   1   2  187.60   13.76
   2  -1  -2  192.40   13.04
   2  -1  -2  193.10   12.32
  -2   1   2  182.97   11.96
  -2   1  -1 3412.76  211.74
   2  -1   1 2910.18  119.22
  -2   1  -1 2883.67  110.91
   2  -1   1 3045.39  120.67
   2  -1   1 3181.45  121.02
  -2   1  -1 3329.06  203.14
  -2   1  -1 3075.13  179.76
   2  -1   1 3014.01  178.28
   2  -1   1 3162.74  144.42
   2  -1   1 3258.24  123.01
  -2   1  -1 3820.99  244.48
  -2   1  -1 2965.22  176.76
   2  -1   1 3166.11  119.71
   2  -1   1 3256.31  125.33
   2  -1   1 2933.53  113.62
  -2   1  -1 3078.79  137.51
   2  -1   1 3158.65  157.05
   2  -1   1 3048.41  366.17
   2  -1   1 2853.46  232.49
   2  -1   1 3385.73  136.80
  -2   1  -1 3303.97  156.35
  -2   1  -1 3254.47  138.94
   2  -1   1 3126.11  299.55
   1  -1  -3 5652.24  341.59
  -1   1   3 5643.87  360.58
   1  -1  -3 5774.83  196.00
   1  -1  -3 5166.49  273.79
  -1   1   3 5884.17  205.40
   1  -1  -3 5690.15  202.96
   1  -1  -3 5742.60  495.09
  -1   1   3 5701.85  234.39
  -1   1   3 5608.34  320.93
  -1   1   3 4557.69  278.04
  -1   1   3 6092.91  522.01
  -1   1   3 5586.40  217.99
  -1   1   3 5480.93  205.98
  -1   1   3 5765.65  285.39
   1  -1  -3 5820.11  296.24
  -1   1   3 7177.14  250.70
  -1   1   3 6256.80  234.09
  -2   2   0 4975.27  319.36
  -2   2   0 5145.40  180.96
   2  -2   0 5089.55  318.43
   2  -2   0 5571.96  197.30
   2  -2   0 4887.33  193.06
  -2   2   0 4562.26  383.85
   2  -2   0 4985.75  265.34
  -2   2   0 4478.43  180.53
   2  -2   0 5952.33  257.01
   2  -2   0 5096.98  182.42
  -2   2   0 5643.85  190.25
  -2   2   0 8290.41  495.87
   2  -2   0 4440.97  231.87
  -2   2   0 5036.67  301.38
  -2   2   0 5422.49  438.38
   2  -2   0 5785.56  272.88
  -2   2   0 5404.22  337.68
   2  -2   0 4840.75  210.35
  -2   2   0 4987.92  288.09
   2  -2   0 5580.93  328.06
   2  -2   0 5198.28  341.43
  -1   2   2  341.43   28.01
   1  -2  -2  326.27   23.07
  -1   2   2  322.06   34.46
   1  -2  -2  312.52   16.01
   1  -2  -2  416.01   28.81
  -1   2   2  287.85   23.20
   1  -2  -2  264.02   18.84
   1  -2  -2  292.49   26.16
   1  -2  -2  282.26   22.41
  -1   2   2  256.36   17.80
   1  -2  -2  280.86   18.50
  -1   2   2  303.04   20.55
   1  -2  -2  266.52   17.75
  -1   2   2  280.07   16.53
  -1   2   2  302.94   25.75
  -1   2   2  276.89   13.87
   1  -2  -2  308.21   26.97
  -1   2   2  302.39   14.05
   1   2  -1 6409.55  262.53
  -1  -2   1 6515.94  266.99
  -1  -2   1 6889.01  353.29
  -1  -2   1 6516.88  257.62
   1   2  -1 6896.89  249.96
  -1  -2   1 7059.45  238.28
  -1  -2   1 7209.30  256.06
   1   2  -1 6481.67  220.89
  -1  -2   1 6615.20  248.26
  -1  -2   1 6369.93  266.10
  -1  -2   1 6833.07  231.60
   1   2  -1 6455.20  855.98
  -1  -2   1 7279.66  272.19
  -1  -2   1 8239.34  356.66
   1   2  -1 5533.32  308.29
  -1  -2   1 6956.73  433.22
   1   2  -1 6791.43  232.65
   2  -2  -1 1855.47  128.70
   2  -2  -1 1994.40  140.93
   2  -2  -1 1806.55  136.61
   2  -2  -1 1969.22  138.59
  -2   2   1 2228.91  106.18
  -2   2   1 2011.38  144.36
   2  -2  -1 1951.04  163.88
  -2   2   1 2250.02  100.17
  -2   2   1 2530.19  100.78
   2  -2  -1 2092.07  151.92
  -2   2   1 2393.12   95.54
  -2   2   1 1992.73  222.48
  -2   2   1 1888.21  127.98
   2  -2  -1 2026.67  184.99
  -2   2   1 2084.31  152.44
   2  -2  -1 2338.67  190.84
   2  -2  -1 1775.43  120.94
  -2   2   1 1737.55  142.75
  -2   2   1 2108.65  176.98
   1  -1   3   24.65    7.36
   1  -1   3   23.82   10.21
   1  -1   3   25.01    6.54
   1  -1   3   27.90   10.99
   1  -1   3   26.23    8.73
   1  -1   3   24.32    6.36
  -1   1  -3   26.44   10.79
  -1   1  -3   29.33    9.97
  -1   1  -3   21.62    5.93
  -1   1  -3   24.71    9.90
   1  -1   3   24.65    7.97
   1  -1   3   60.37   12.72
   0  -1  -3 5775.17  242.51
   0  -1  -3 5899.16  202.62
   0   1   3 5808.73  194.75
   0  -1  -3 6034.30  291.61
   0   1   3 5535.31  212.24
   0  -1  -3 5782.56  433.34
   0  -1  -3 6299.76  221.97
   0   1   3 4901.73  196.46
   0  -1  -3 5879.33  253.26
   0  -1  -3 5824.97  451.83
   0   1   3 5819.85  209.86
   0   1   3 5106.65  236.33
   0  -1  -3 5266.76  179.40
   0   1   3 5751.94  196.07
   0   1   3 5748.52  200.97
   0   2  -3  305.59   22.80
   0  -2   3  316.66   40.53
   0  -2   3  293.37   35.94
   0  -2   3  311.04   16.54
   0   2  -3  362.28   42.99
   0   2  -3  288.07   16.55
   0  -2   3  286.53   21.40
   0  -2   3  322.45   23.19
   0  -2   3  290.54   16.45
   0  -2   3  289.68   16.16
   0   2  -3  303.51   47.10
   0  -2   3  363.33   41.03
   0  -2   3  288.12   26.53
   0  -2   3  479.61   32.39
   0  -2   3  290.43   17.55
   0  -2   3  270.50   15.58
   0  -2   3  276.03   18.16
   0   2  -3  308.61   27.80
   0   2  -3  274.17   15.96
  -1  -2   2   24.21    9.27
  -1  -2   2   35.25   20.60
  -1  -2   2   21.28    8.78
   1   2  -2   21.41    9.24
  -1  -2   2   20.89    8.45
   1   2  -2   19.50    9.44
  -1  -2   2   24.59    8.49
  -1  -2   2   23.26    8.09
   1   2  -2   21.81    7.06
  -1  -2   2   19.91    9.44
  -1  -2   2   21.16    7.61
   1   2  -2   21.88    8.29
  -1  -2   2   25.75   10.61
  -1  -2   2   30.70   10.86
  -1  -2   2   18.49    8.75
   1   2  -2   18.07    6.64
  -1  -2   2   23.91    8.51
   2   0   1  214.87   24.17
  -2   0  -1  217.81   19.06
   2   0   1  199.63   12.82
   2   0   1  216.54   16.60
  -2   0  -1  205.00   15.03
  -2   0  -1  199.30   12.49
  -2   0  -1  233.64   17.99
   2   0   1  207.46   14.72
  -2   0  -1  216.77   14.25
   2   0   1  217.34   14.93
   2   0   1  215.18   14.49
  -2   0  -1  237.13   23.71
   2   0   1  215.05   13.47
  -2   0  -1  207.80   14.87
  -2   0  -1  232.57   28.41
   2   0   1  211.93   13.71
   2   0   1  210.36   14.51
  -2   0  -1  206.45   14.43
  -1  -1  -2 4384.56  157.36
   1   1   2 4739.48  162.88
   1   1   2 3831.45  141.64
   1   1   2 4358.20  152.88
   1   1   2 4944.44  177.58
   1   1   2 4011.15  177.69
   1   1   2 4484.78  189.48
   1   1   2 4463.17  152.77
  -1  -1  -2 3940.23  137.43
  -1  -1  -2 4311.72  294.05
   1   1   2 4116.38  141.73
  -1  -1  -2 4387.16  454.51
   1   1   2 3807.46  217.86
  -1  -1  -2 4668.65  236.37
  -1  -1  -2 4680.56  171.68
  -1  -1  -2 4381.95  272.91
   2  -2   1 1133.39   90.96
  -2   2  -1 1178.29  149.00
  -2   2  -1 1265.11   93.31
  -2   2  -1 1112.99  129.29
  -2   2  -1 1099.24   76.56
  -2   2  -1 1017.39   77.41
   2  -2   1 1221.72   86.10
   2  -2   1  957.81  122.61
   2  -2   1 1120.28   78.51
  -2   2  -1 1092.67   95.10
   2  -2   1 1069.01   86.09
   2  -2   1 1214.55   86.86
   2  -2   1 1108.67   76.64
   2  -2   1 1183.88   89.11
   2  -2   1 1141.01   84.05
  -2   2  -1 1131.77   99.06
   2  -2   1 1162.01  101.85
   2  -2   1 1197.00   96.37
   2  -2   1 1037.39   89.93
  -2   2  -1 1173.28   84.28
  -1  -2   0 1078.83   77.15
  -1  -2   0 1167.29   81.34
  -1  -2   0 1109.22   79.31
  -1  -2   0 1115.90   77.98
   1   2   0 1175.29   83.82
   1   2   0 1226.36   86.13
   1   2   0 1250.98   89.25
   1   2   0  948.48   74.65
  -1  -2   0 1037.33   73.21
  -1  -2   0 1171.17   91.13
  -1  -2   0 1150.23  109.13
  -1  -2   0 1076.94   76.04
  -1  -2   0 1035.47   71.84
   1   2   0 1028.46   72.64
   1   2   0 1095.26   77.00
   1   2   0 1073.95   74.69
   1   2   0 1091.85   76.25
  -1  -2   0  743.46   69.06
   2   1  -1   65.36   44.59
   2   1  -1   13.28    7.42
  -2  -1   1   12.00    8.17
  -2  -1   1   12.24    6.83
  -2  -1   1   13.39    6.07
   2   1  -1   13.24    7.58
  -2  -1   1   16.80    7.84
  -2  -1   1   12.11    8.89
  -2  -1   1   11.63    6.69
   2   1  -1   12.07    6.96
   2   1  -1   14.04    7.44
  -2  -1   1   11.75    6.38
  -2  -1   1   15.63    7.21
  -2  -1   1   12.62    6.14
   2   1  -1   12.95    6.69
  -2  -1   1   12.77    6.78
  -2  -1   1   11.93    5.55
  -2  -1   1   14.16    9.88
  -2  -1   1   12.70    7.18
   2   0  -3  105.44   12.89
   2   0  -3   92.75   16.00
   2   0  -3   97.28   12.52
  -2   0   3  100.93   12.02
  -2   0   3  120.43   16.64
  -2   0   3  157.42   24.37
  -2   0   3  110.86   11.53
  -2   0   3  100.72    9.30
  -2   0   3  169.32   21.70
  -2   0   3  107.33   10.18
   2   0  -3  113.15   11.79
   2   0  -3   87.46   18.18
  -2   0   3  110.55   13.15
  -2   0   3  100.22    9.32
  -2   0   3  127.96   17.43
  -2   0   3   92.60    9.78
  -2   0   3  109.97   38.39
   2   0  -3  120.05   12.25
  -2   0   3  108.00   17.47
  -2   0   3  110.65   10.54
  -2   0   3  116.30   45.31
   0   2   2 8753.61  291.87
   0  -2  -2 8473.47  466.33
   0   2   2 8468.91  277.12
   0  -2  -2 8818.40  301.06
   0   2   2 8150.88  271.98
   0  -2  -2 8094.30  284.08
   0   2   2 9524.76  333.51
   0  -2  -2 8931.03  365.66
   0  -2  -2 8164.74  604.65
   0   2   2 8412.14  324.14
   0   2   2 8214.86  270.16
   0  -2  -2 9011.92  784.34
   0   2   2 8677.64  297.80
   0   2   2 7414.95  512.02
   0  -2  -2 8885.97  682.76
  -1   0  -3 6865.06  226.59
  -1   0  -3 8923.50  517.78
   1   0   3 7346.36  314.86
   1   0   3 8804.83  321.17
   1   0   3 8508.76  287.46
  -1   0  -3 9082.22  428.56
  -1   0  -3 7542.23  252.37
  -1   0  -3 8980.83  581.58
   1   0   3 7792.27  257.98
   1   0   3 8195.67  266.19
   1   0   3 9410.44  322.80
  -1   0  -3 8975.69 1328.54
   1   0   3 8452.47  278.30
   1   0   3 8599.06  293.74
  -1   0  -3 8867.46  589.17
  -1   0  -3 7675.49  254.93
   1   0   3 9070.04  319.01
  -2  -1   2  754.94   56.65
   2   1  -2  752.39   63.51
   2   1  -2  799.63   60.56
  -2  -1   2  865.71   64.96
  -2  -1   2  724.73   36.47
  -2  -1   2  856.11   91.32
  -2  -1   2  735.84   41.70
  -2  -1   2  877.72   76.42
   2   1  -2  758.08   60.81
  -2  -1   2  746.68   56.68
  -2  -1   2  730.15   34.86
  -2  -1   2  680.34   23.15
   2   1  -2  780.89   63.62
  -2  -1   2  745.37   56.67
  -2  -1   2  722.99   42.66
   2   1  -2  726.90   42.45
  -2  -1   2  738.90   55.29
  -2  -1   2  783.99   61.18
  -2  -1   2  870.45   62.83
   2   1  -2  753.72   55.85
   2   1  -2  789.89   59.83
  -2  -1   2  753.49   55.88
   2  -2  -234048.91 1216.78
  -2   2   237455.49 1332.24
   2  -2  -231874.20 1062.54
   2  -2  -236157.63 1644.31
  -2   2   238947.46 1407.04
   2  -2  -235188.86 1936.25
   2  -2  -234939.09 1923.63
  -2   2   239789.64 1376.64
  -2   2   235898.21 1167.71
  -2   2   235304.12 1508.41
   2  -1  -3    7.26    8.49
   2  -1  -3    7.05    8.19
  -2   1   3    6.40    6.96
  -2   1   3    4.68    6.65
   2  -1  -3    3.16    8.62
  -2   1   3    4.66    8.45
   2  -1  -3    4.93    5.43
  -2   1   3    8.37    8.50
  -2   1   3    3.82    4.35
  -2   1   3    6.91    7.96
  -2   1   3    3.57    3.97
  -2   1   3   14.92    6.49
  -2   1   3    7.46    6.39
   2  -1  -3    6.41    5.33
  -2   1   3    5.18    6.64
   2  -1  -3    3.85    6.65
   2  -1  -3    5.00    5.83
  -2   1   3    4.99    7.23
  -2   1   3    4.39    5.95
  -2   1   3    5.20    6.51
  -1   2  -3  242.38   37.24
   1  -2   3  229.18   19.75
   1  -2   3  232.34   17.97
  -1   2  -3  223.24   12.96
   1  -2   3  237.47   28.56
  -1   2  -3  260.25   36.79
   1  -2   3  205.67   13.49
   1  -2   3  247.04   17.71
   1  -2   3  231.15   14.02
   1  -2   3  223.92   11.75
  -1   2  -3  235.29   17.91
  -1   2  -3  235.15   13.23
  -1   2  -3  226.67   13.62
  -1   2  -3  244.04   31.54
   1  -2   3  214.72   13.73
  -1   2  -3  234.52   17.04
   1  -2   3  244.53   23.65
   1  -2   3  232.50   19.70
   1  -2   3  236.75   16.05
   1  -2   3  233.23   16.85
   1  -2   3  271.27   27.27
  -1   3  -1 1572.79  164.20
  -1   3  -1 1566.01  110.54
   1  -3   1 1715.55  119.88
   1  -3   1 1684.66  121.79
  -1   3  -1 1965.05  140.81
   1  -3   1 1686.77  114.13
  -1   3  -1 1473.10  119.06
   1  -3   1 1150.42  114.05
   1  -3   1 1671.09  151.77
  -1   3  -1 1674.77  125.53
  -1   3  -1 1747.24  121.35
   1  -3   1 1447.94  112.77
  -1   3  -1 1813.63  126.30
   1  -3   1 1867.86  170.73
   1  -3   1 1533.05  130.70
  -1   3   0 5802.55  265.43
  -1   3   0 6375.55  339.03
   1  -3   0 6934.25  395.91
  -1   3   0 6381.67  257.27
  -1   3   0 6647.44  599.71
   1  -3   0 6367.75  225.33
  -1   3   0 6338.64  284.24
   1  -3   0 6581.68  257.25
  -1   3   0 6055.40  299.31
  -1   3   0 7547.31  318.53
   1  -3   0 6276.22  209.49
   1  -3   0 5956.09  559.85
   1  -3   0 6464.88  361.36
   1  -3   0 5930.75  238.11
  -1   3   0 5781.76  247.10
  -1   0   4  232.27   19.94
  -1   0   4  243.10   17.48
  -1   0   4  237.17   16.96
   1   0  -4  249.73   24.79
   1   0  -4  222.99   14.21
  -1   0   4  247.93   24.72
   1   0  -4  239.85   22.72
  -1   0   4  262.55   14.80
   1   0  -4  205.65   13.15
   1   0  -4  242.49   22.26
  -1   0   4  250.22   22.87
  -1   0   4  237.96   18.18
  -1   0   4  273.66   23.76
  -1   0   4  242.22   13.69
  -1   0   4  259.01   18.54
   2   1   0  589.35   22.61
   2   1   0  594.09   24.18
  -2  -1   0  597.61   21.59
   2   1   0  697.18   26.24
  -2  -1   0  612.86   29.46
  -2  -1   0  655.44   38.30
   2   1   0  596.69   33.99
   2   1   0  593.13   22.55
  -2  -1   0  587.21   22.25
  -2  -1   0  596.90   26.54
   2   1   0  606.69   23.73
  -2  -1   0  855.00   72.02
  -2  -1   0  614.96   27.50
  -2  -1   0  600.54   23.94
  -2  -1   0  638.19   46.62
   2   1   0  618.14   23.90
  -2   1  -2 1604.23  137.22
   2  -1   2 1658.41  125.24
  -2   1  -2 1536.30  128.66
   2  -1   2 1798.20  128.58
   2  -1   2 1491.98  161.81
  -2   1  -2 1669.03  117.29
   2  -1   2 1790.06  138.88
  -2   1  -2 1902.09  142.65
  -2   1  -2 1548.12  105.74
   2  -1   2 1685.24  115.17
   2  -1   2 1912.09  130.76
  -2   1  -2 1463.46  101.63
   2  -1   2 1595.15  107.82
   2  -1   2 1724.44  117.26
  -2   1  -2 1660.52  129.88
   2  -1   2 1645.66  111.22
   2  -1   2 1635.81  111.01
  -2   1  -2 1355.59   96.35
  -2   1  -2 1247.82   84.04
   0  -1   4 8944.36  376.24
   0  -1   4 9612.34  470.40
   0   1  -4 8101.53  273.11
   0  -1   4 8409.36  284.41
   0  -1   4 8706.41  486.41
   0  -1   4 8551.07  305.00
   0  -1   4 8953.73  571.01
   0   1  -4 7186.18  238.80
   0   1  -4 8845.73 1273.34
   0  -1   4 8608.16  619.36
   0  -1   410152.43  361.46
   0   1  -4 8189.46  341.31
   0  -1   4 9060.48  310.10
   0  -1   4 8125.20  349.05
   0   1  -4 9342.03  404.38
   0  -1   4 4089.73 1519.44
   0   1  -4 8545.30  315.17
   0   1  -4 7332.02  560.71
  -1  -2   3  728.30   37.85
  -1  -2   3  743.46   59.45
  -1  -2   3  683.91   26.20
   1   2  -3  825.15   62.20
  -1  -2   3  746.27   56.93
  -1  -2   3  811.45   60.02
  -1  -2   3  749.67   77.98
   1   2  -3  612.76  106.52
  -1  -2   3  783.04   57.42
  -1  -2   3  675.26   40.73
   1   2  -3  715.66   38.99
  -1  -2   3  800.84   63.17
  -1  -2   3  698.56   30.20
  -1  -2   3  676.54   26.23
   1   2  -3  774.26   58.80
  -1  -2   3  792.67   57.97
  -1  -2   3  751.29   56.69
  -1  -2   3  719.40   92.96
   1   1  -4 3367.62  124.73
  -1  -1   4 3866.29  152.56
  -1  -1   4 3951.45  171.32
   1   1  -4 3656.33  290.48
  -1  -1   4 3618.90  248.87
   1   1  -4 3646.99  159.26
  -1  -1   4 3620.37  130.77
   1   1  -4 3648.50  139.24
  -1  -1   4 3508.12  210.50
  -1  -1   4 3665.24  131.66
  -1  -1   4 3681.84  128.19
   1   1  -4 3566.61  125.28
  -1  -1   4 4022.66  269.74
   1   1  -4 3313.01  195.11
  -1  -1   4 3517.81  190.70
   1   1  -4 3586.31  132.85
  -1  -1   4 3587.96  132.70
   0   0   4 5890.25  201.18
   0   0   4 6268.92  227.40
   0   0   4 6241.47  220.62
   0   0   4 5991.02  269.55
   0   0  -4 5286.01  197.83
   0   0   4 6209.19  232.18
   0   0  -4 6006.69  204.43
   0   0   4 6409.07  220.70
   0   0   4 6160.34  250.03
   0   0   4 6768.95  253.73
   0   0   4 3978.49  352.25
   0   0  -4 7050.88  492.51
   0   0  -4 6959.84  385.68
   0   0   4 5941.54  266.14
   0  -3   118005.14 1133.95
   0  -3   119093.17  631.25
   0  -3   119507.15  729.50
   0  -3   118925.82  643.82
   0   3  -119542.21 1458.74
   0  -3   120923.89  790.35
   0   3  -117846.19  638.75
   0  -3   118402.70  825.31
   0   3  -116957.80  594.63
   0  -3   117392.35  667.25
   0  -3   117716.52  794.87
   0  -3   118249.87  795.07
   0   3  -121797.20  799.80
   0   3  -115914.78  563.45
   0   3  -119146.74 1101.49
   0   3  -115750.68  640.85
   0   3  -118978.21 1047.67
  -1  -2  -1 2374.42  128.93
  -1  -2  -1 2489.55  176.37
   1   2   1 2524.39   94.83
  -1  -2  -1 2384.93  158.10
   1   2   1 2552.61  124.03
   1   2   1 2392.03   88.16
   1   2   1 2325.79  113.92
   1   2   1 2330.54   85.17
  -1  -2  -1 2495.56  126.98
  -1  -2  -1 2132.03  142.50
   1   2   1 2423.08   87.65
  -1  -2  -1 2612.58  111.79
  -1  -2  -1 2228.39   91.57
  -1  -2  -1 2288.80   85.08
   1   2   1 2348.55   87.80
   1   2   1 2423.43   88.91
  -2   2  -2 8243.83  338.36
   2  -2   2 8696.99  286.71
   2  -2   210132.81  452.73
  -2   2  -2 8342.42  308.30
  -2   2  -2 8888.00  554.06
  -2   2  -2 8550.13  359.19
   2  -2   2 9405.86  324.30
   2  -2   210762.40  469.01
  -2   2  -2 8854.06  974.55
  -2   2  -2 8446.67  442.61
   2  -2   2 9249.28  533.62
  -2   2  -2 9610.34  458.42
   2  -2   2 9458.27  393.62
   2  -2   2 9719.72  526.84
   2  -2   2 9103.87  759.78
   2  -2   2 8373.45  297.57
  -2   2  -2 9240.32  455.84
   2  -2   2 9078.63  332.46
   2  -2   2 8875.99  308.56
  -2   2  -2 9797.03  369.89
  -2   2  -2 9278.60 1084.62
   2  -2   2 8489.18  365.29
   1  -3   2 9064.03  538.14
   1  -3   2 8551.03  607.03
   1  -3   2 9526.45  319.94
   1  -3   2 9123.79  305.77
   1  -3   2 8654.61  634.88
  -1   3  -2 8159.79  289.40
  -1   3  -2 9117.91  967.13
  -1   3  -2 9852.09 1148.93
  -1   3  -2 9751.76  336.44
  -1   3  -214471.54 1283.83
   1  -3   2 8083.88  421.18
   1  -3   2 8852.17  737.75
  -1   3  -2 8454.30  288.90
   1  -3   2 8014.04  307.56
   1  -3   2 9971.98  622.23
  -1   3  -2 8898.84  657.29
  -1   3  -2 8552.12  314.72
   1  -3   2 9775.64  348.74
   1  -3   2 7333.18  265.81
   1  -3   2 9098.79  660.50
   1  -3  -1 2376.84  122.43
   1  -3  -1 2540.22  151.38
  -1   3   1 2152.59  123.85
   1  -3  -1 2366.20  119.19
  -1   3   1 2176.34  146.51
  -1   3   1 2385.34  185.64
  -1   3   1 2410.88  199.73
   1  -3  -1 2469.29  267.08
  -1   3   1 2382.20  148.27
   1  -3  -1 2528.35  126.61
   1  -3  -1 2653.43  141.51
  -1   3   1 2578.18  106.71
   1  -3  -1 2560.99  112.75
   1  -3  -1 2370.29  113.67
  -1   3   1 2604.89  106.76
  -1   3   1 2452.16  162.00
  -1   3   1 2890.21  245.99
   1  -3  -1 2397.16  166.14
   0  -3   0  364.80   19.87
   0   3   0  428.63   94.31
   0   3   0  372.08   24.09
   0  -3   0  369.93   20.45
   0  -3   0  322.40   15.75
   0  -3   0  350.77   25.43
   0  -3   0  321.90   25.16
   0  -3   0  349.33   95.78
   0   3   0  301.59  141.42
   0  -3   0  349.12   42.55
   0   3   0  414.89   29.13
   0  -3   0  352.03   22.55
   0   3   0  377.52   25.87
   0   3   0  311.09  222.76
  -2  -1   310853.17  383.56
  -2  -1   310816.24  379.27
  -2  -1   313173.94  614.70
  -2  -1   312043.47  441.42
  -2  -1   311570.00  400.16
  -2  -1   311285.62  393.67
   2   1  -311008.87  371.04
  -2  -1   312175.32  409.35
   2   1  -310224.99  361.34
   2   1  -310699.14  410.81
   2   1  -310424.86  590.14
  -2  -1   310415.64  438.54
  -2  -1   310321.07  354.52
  -2  -1   311915.23  433.37
   2   1  -310136.18  417.97
  -2  -1   310269.69  381.17
  -2  -1   310784.94  364.82
   2   1  -310017.22  344.25
  -2  -1   310764.91  363.47
  -2  -1   311144.70  527.26
  -2  -1   3 9398.69  340.61
   1  -2  -3 2223.39   83.82
  -1   2   3 2410.00  104.36
   1  -2  -3 2242.96   91.98
   1  -2  -3 2234.65  107.86
  -1   2   3 2209.51   85.99
   1  -2  -3 2245.82   85.81
   1  -2  -3 2363.49  158.06
  -1   2   3 2594.01  124.45
  -1   2   3 2173.68  146.57
  -1   2   3 2332.14   82.75
  -1   2   3 2186.62   87.82
   1  -2  -3 2359.98  133.78
   1  -2  -3 2494.89   95.67
  -1   2   3 2279.15   84.98
   1  -2  -3 2333.53  123.87
  -1   2   3 2214.05   88.51
   1  -2  -3 2943.26  138.22
   0  -3   2 3260.04  134.11
   0   3  -2 3241.26  122.34
   0  -3   2 4504.78  192.93
   0  -3   2 3582.61  134.49
   0   3  -2 3418.17  171.86
   0   3  -2 3003.10  123.02
   0  -3   2 3577.45  136.16
   0  -3   2 4129.06  150.68
   0  -3   2 3510.24  132.08
   0  -3   2 3426.29  152.12
   0  -3   2 3405.85  122.64
   0   3  -2 3345.55  213.71
   0   3  -2 3510.61  126.71
   0   3  -2 2624.35  139.21
   0   3  -2 3510.77  126.98
   0   3  -2 3123.50  111.05
   0   3  -2 3693.53  136.76
   0  -3   2 3652.50  154.91
   0  -3   2 3254.86  116.59
  -2   0  -2  400.12   18.52
   2   0   2  427.53   19.61
   2   0   2  420.78   20.88
  -2   0  -2  414.99   27.20
  -2   0  -2  440.61   24.52
   2   0   2  392.91   19.62
  -2   0  -2  419.04   25.79
   2   0   2  433.98   26.23
   2   0   2  391.65   17.11
   2   0   2  406.84   19.53
  -2   0  -2  416.64   27.61
  -2   0  -2  418.61   21.28
   2   0   2  438.83   23.09
   2   0   2  382.17   20.18
  -2   0  -2  343.67   16.59
   2   0   2  386.16   18.11
  -1   1   4 1853.23  130.69
  -1   1   4 1771.09  122.75
   1  -1  -4 1687.40  124.55
   1  -1  -4 1670.04  136.24
  -1   1   4 1772.53  122.57
   1  -1  -4 1793.59  130.61
  -1   1   4 1645.45  110.61
   1  -1  -4 1650.15  113.91
  -1   1   4 1709.10  116.92
  -1   1   4 1745.43  119.88
   1  -1  -4 1763.25  147.11
   1  -1  -4 1791.84  127.01
   1  -1  -4 1397.44   94.59
  -1   1   4 1779.29  122.30
  -1   1   4 1678.70  120.03
  -1   1   4 1650.51  122.95
   2  -3   0 7904.27  289.49
  -2   3   0 8711.00  307.05
   2  -3   0 6458.23  430.45
   2  -3   0 6105.08  254.07
  -2   3   0 6560.74  719.52
  -2   3   0 6809.73  260.40
  -2   3   0 6386.90  276.51
   2  -3   0 6137.55  523.31
   2  -3   0 6517.97  287.47
  -2   3   0 7155.94  296.80
  -2   3   0 5980.14  267.90
   2  -3   0 6765.77  334.05
   2  -3   0 8450.39  283.39
   2  -3   0 6915.92  352.47
  -2   3   0 9110.30  660.99
  -2   3   0 7351.24  640.11
  -2   3   011683.92  968.25
  -2  -1  -122486.02 1554.78
  -2  -1  -121216.19 1166.08
   2   1   121030.98  847.84
  -2  -1  -124007.89  993.01
  -2  -1  -123290.97  959.67
   2   1   123665.62  814.45
   2   1   125621.68  863.49
   2   1   121439.45  697.07
   2   1   121897.57  824.04
   2   1   121944.14  745.90
  -2  -1  -122636.68  729.12
   2   1   125002.13  805.33
  -2  -1  -123572.65  902.73
   2   1   122821.26  749.95
  -2  -1  -121843.18  747.92
  -2  -1  -122606.01  763.30
   0  -2   4  703.78   33.00
   0   2  -4  751.70   69.11
   0  -2   4  738.39   54.43
   0  -2   4  926.70   95.89
   0  -2   4  656.67   53.54
   0  -2   4  683.59   24.29
   0   2  -4  757.83   55.06
   0  -2   4  800.58   62.48
   0  -2   4  760.36   57.94
   0   2  -4  822.31   87.48
   0   2  -4  719.08   37.13
   0   2  -4  679.84   24.26
   0   2  -4  765.15   60.91
   0  -2   4  758.51   55.41
   0  -2   4  826.38   82.32
   0  -2   4  782.09   57.32
   0  -2   4  707.89   38.02
   0  -2   4  743.34   54.18
   0  -2   4  752.93   54.89
   0   2  -4  717.25   35.87
   0  -2   4  770.43   59.58
   2  -3   1 2045.15  147.65
  -2   3  -1 2337.73   86.46
  -2   3  -1 2379.54   93.47
  -2   3  -1 2311.77   86.45
  -2   3  -1 2263.05   98.73
  -2   3  -1 1671.59  136.06
  -2   3  -1 2460.38  101.04
   2  -3   1 2515.17   94.22
   2  -3   1 1978.08  133.34
   2  -3   1 2409.09   87.78
  -2   3  -1 2342.98   91.93
   2  -3   1 1833.01  121.99
   2  -3   1 1933.28  135.69
  -2   3  -1 2669.90  105.70
   2  -3   1 2461.70   95.46
   2  -3   1 2585.39  131.68
  -2   3  -1 1986.83  133.10
   2  -3   1 2430.80  101.05
  -2   3   1 1032.80   78.53
   2  -3  -1 1175.45   79.15
   2  -3  -1 1273.37   98.22
   2  -3  -1 1974.60  143.08
  -2   3   1 1466.40  160.47
  -2   3   1 1250.01   84.13
   2  -3  -1 1362.06   97.62
  -2   3   1 1267.94   96.49
  -2   3   1 1353.13   93.59
   2  -3  -1 1209.03   87.57
  -2   3   1 1201.23  100.12
  -2   3   1 1376.06   94.49
   2  -3  -1 1772.98  146.82
  -2   3   1 1407.23  124.37
   2  -3  -1 1295.02  113.54
  -2   3   1 1252.81   87.92
  -2   3   1 1384.10  151.82
   2  -3  -1 2086.23  147.88
  -2   2   3 1632.17  117.48
   2  -2  -3 1421.68  109.10
   2  -2  -3 1439.25  110.79
  -2   2   3 1504.12  100.99
  -2   2   3 1458.20  100.60
  -2   2   3 1270.16   90.60
  -2   2   3 1431.15  105.22
   2  -2  -3 1220.67   94.75
  -2   2   3 1199.73   87.19
   2  -2  -3 1336.43   95.69
   2  -2  -3 1360.82   94.22
  -2   2   3 1445.98   99.12
   2  -2  -3 1252.32   84.90
  -2   2   3 1491.61  105.47
  -2   2   3 1306.50   90.48
  -2   0   4 3871.21  161.47
  -2   0   4 3787.32  140.63
  -2   0   4 4262.45  173.68
  -2   0   4 4017.01  151.56
  -2   0   4 4001.91  217.77
  -2   0   4 4063.09  223.07
  -2   0   4 3827.46  142.33
  -2   0   4 4262.25  193.36
  -2   0   4 4138.79  165.34
   2   0  -4 3734.77  182.53
   2   0  -4 4486.56  264.74
   2   0  -4 3957.12  155.46
  -2   0   4 4229.46  180.27
  -2   0   4 3957.58  145.74
  -2   0   4 4437.93  318.06
   2   0  -4 4285.82  170.32
   2   0  -4 3834.57  138.46
  -3   1   1 1536.15  114.91
  -3   1   1 1627.58  118.09
   3  -1  -1 1544.70  104.02
  -3   1   1 1524.69  112.96
   3  -1  -1 1709.03  115.48
  -3   1   1 1678.84  115.02
  -3   1   1 1741.26  118.02
   3  -1  -1 1694.73  124.65
   3  -1  -1 1508.70  103.73
   3  -1  -1 1373.36   94.33
  -3   1   1 1517.08  110.24
   3  -1  -1 1562.14  108.61
  -3   1   1 1660.34  114.93
  -3   1   1 1508.61  103.48
   3  -1  -1 1530.34  114.37
  -3   1   1 1499.80  104.54
  -3   1   1 1574.29  116.18
   3  -1  -1 1777.43  127.66
   3  -1  -1 1542.88  114.75
  -3   1   1 1508.16  106.38
  -1  -1  -3 2268.16  136.31
   1   1   3 2190.00   94.79
  -1  -1  -3 2405.15   91.58
   1   1   3 2356.29   85.75
  -1  -1  -3 2126.95  140.83
   1   1   3 2160.69   85.37
   1   1   3 2428.85  208.73
  -1  -1  -3 2334.49   91.00
  -1  -1  -3 2327.69  118.58
   1   1   3 2451.90  104.47
  -1  -1  -3 2243.31   82.62
  -1  -1  -3 2370.73   93.71
   1   1   3 2364.91   87.92
   0  -3  -1  528.77   21.48
   0   3   1  471.08   19.51
   0  -3  -1  478.57   19.71
   0   3   1  480.19   20.60
   0  -3  -1  593.54   31.30
   0   3   1  519.59   28.27
   0  -3  -1  487.99   20.08
   0  -3  -1  470.21   32.31
   0   3   1  539.44   33.53
   0   3   1  545.50   22.89
   0   3   1  480.37   19.62
   0  -3  -1  472.61   32.50
   0   3   1  808.98   74.32
   0  -3  -1  544.09   38.18
   1  -1   4 1123.34   77.31
   1  -1   4 2081.26  140.87
  -1   1  -4 1416.10   96.95
   1  -1   4 1469.37  102.07
   1  -1   4 1514.79  106.32
  -1   1  -4 1344.61   90.78
   1  -1   4 1489.58  103.85
  -1   1  -4 1482.67  120.65
   1  -1   4 1484.67  106.59
  -1   1  -4 1369.01  101.63
  -1   1  -4 1483.71  207.04
  -1   1  -4 1238.41   87.47
   1  -1   4 1320.41   92.00
  -1   1  -4 1285.10   87.48
   1  -1   4 1369.56   94.77
  -3   1   0 1089.65   83.99
  -3   1   0 1141.07   81.84
  -3   1   0 1095.79   84.03
   3  -1   0 1096.28   80.54
   3  -1   0 1196.50   83.53
  -3   1   0 1175.33   90.19
  -3   1   0 1148.42   87.59
   3  -1   0 1129.99   79.51
   3  -1   0 1121.67   76.96
   3  -1   0 1088.49   79.24
   3  -1   0 1136.29   80.97
   3  -1   0 1184.52   83.98
  -3   1   0 1142.83   79.43
   3  -1   0 1165.78   86.10
  -3   1   0 1060.13   90.66
  -3   1   0 1163.54   87.69
   3  -1   0 1214.49   87.87
  -3   1   0 1148.45   80.81
  -3   1   0 1230.42   87.13
   0  -2  -3 3996.37  136.75
   0   2   3 4143.97  143.84
   0   2   3 3986.29  136.67
   0  -2  -3 4161.25  144.59
   0  -2  -3 4179.50  151.19
   0   2   3 4209.79  147.62
   0   2   3 4213.07  144.80
   0  -2  -3 4060.50  199.73
   0   2   3 4583.43  159.60
   0  -2  -3 4042.82  142.56
   0  -2  -3 4170.84  446.61
   0   2   3 3798.34  144.48
   0  -2  -3 3900.46  134.84
   0  -2  -3 4085.10  221.20
   0  -2  -3 4491.07  178.63
   0   2   3 5131.01  177.68
   0   2   3 3813.02  139.03
   0  -2  -3 3854.99  136.38
  -3   1   2   11.52    6.29
  -3   1   2   10.86    8.43
  -3   1   2   12.07   10.05
  -3   1   2   14.23    9.05
   3  -1  -2   10.22   14.75
  -3   1   2   10.59    9.73
  -3   1   2    8.64    6.53
  -3   1   2   10.71    5.69
  -3   1   2   11.01   11.25
   3  -1  -2   12.58    6.17
  -3   1   2   10.41   10.45
   0  -3   3  355.39   19.68
   0   3  -3  338.47   17.40
   0  -3   3  361.69   21.10
   0  -3   3  381.91   21.92
   0  -3   3  454.58   25.92
   0  -3   3  357.11   22.14
   0  -3   3  356.16   19.38
   0   3  -3  314.84   16.89
   0   3  -3  386.22   18.80
   0  -3   3  502.25   24.63
   0  -3   3  336.24   19.12
   0  -3   3  385.50   21.97
   0   3  -3  348.20   22.50
   0  -3   3  339.07   17.39
   0   3  -3  318.17   16.52
   0   3  -3  391.97   25.52
   0   3  -3  373.79   23.15
   0   3  -3  378.86   62.46
   0  -3   3  369.39   21.28
   0   3  -3  451.77   25.29
   0  -3   3  345.25   17.16
   0   1   4  623.70   23.31
   0   1   4  411.57   61.24
   0   1   4  603.37   21.44
   0   1   4  524.69   20.78
   0  -1  -4  606.48   33.06
   0  -1  -4  575.85   26.72
   0   1   4  577.03   23.77
   0   1   4  645.63   28.36
   0   1   4  617.58   23.64
   0  -1  -4  589.05   26.04
   0  -1  -4  527.34   18.60
   0  -1  -4  562.65   23.83
   0   1   4 1074.61   83.91
   0  -1  -4  618.97   37.19
   0  -1  -4  642.52   33.77
   0  -1  -4  581.69   23.81
   0  -1  -4  558.57   18.39
  -2   1   410030.81  358.21
  -2   1   410934.25  405.37
  -2   1   4 9726.43  342.22
  -2   1   411254.27  421.49
   2  -1  -411779.72  468.70
  -2   1   411086.24  372.23
   2  -1  -410483.79  401.42
  -2   1   411671.68  554.66
  -2   1   413780.31  678.99
  -2   1   412126.82  519.75
  -2   1   410943.72  469.25
   2  -1  -411422.33  502.24
   2  -1  -4 9938.54  337.55
   2  -1  -411497.86  484.46
  -2   1   4 8992.36 1133.13
   2  -1  -410664.40  898.48
   2  -1  -412110.24  562.78
  -2   1   410931.41  405.25
  -2   1   410925.42  401.15
  -1  -2   4   20.99    6.77
   1   2  -4   15.27    6.42
  -1  -2   4   17.90    8.54
   1   2  -4   14.39    8.85
  -1  -2   4   15.18    8.69
  -1  -2   4   14.92    6.18
  -1  -2   4   13.80    9.09
  -1  -2   4   17.42    9.25
  -1  -2   4   13.99    8.41
  -1  -2   4   23.13   10.05
   1   2  -4   14.97    5.44
  -1  -2   4   38.69   19.08
  -1  -2   4   14.88    9.21
  -1  -2   4   19.35    6.26
   1   2  -4   15.43    6.77
  -1  -2   4   16.47    7.81
  -1  -2   4   17.11    7.76
   1   2  -4   16.85    7.81
  -1  -2   4   13.88    5.96
  -1  -2   4   14.04    5.18
  -1  -2   4   31.04    7.95
   1   2  -4   17.15    6.08
  -1   3  -3 1967.85  141.99
   1  -3   3 2217.37  180.77
  -1   3  -3 2169.37  200.84
   1  -3   3 2082.20  142.24
   1  -3   3 2116.08  143.63
   1  -3   3 2157.25  139.18
  -1   3  -3 2019.10  141.16
   1  -3   3 2048.83  175.88
   1  -3   3 2702.30   98.52
   1  -3   3 2057.88  150.56
  -1   3  -3 2255.59  263.99
   1  -3   3 2258.57   96.91
   1  -3   3 2284.90   84.09
   1  -3   3 2289.62  199.71
   1  -3   3 2158.52   95.93
   1  -3   3 2154.34  105.71
   1  -3   3 2105.46  146.44
  -1   3  -3 2044.03  136.35
  -1   3  -3 2166.84  130.99
   1  -3  -2  641.50   45.10
  -1   3   2  706.05   32.39
   1  -3  -2  662.74   28.45
   1  -3  -2  773.37   62.18
  -1   3   2  675.56   25.46
   1  -3  -2  641.34   23.47
  -1   3   2  557.11   34.07
   1  -3  -2  640.77   27.20
   1  -3  -2  684.22   28.99
  -1   3   2  726.00   48.53
   1  -3  -2  653.63   21.12
  -1   3   2  697.06   22.56
   1  -3  -2  817.79   62.40
  -1   3   2  699.07   40.22
   3  -2  -1  389.32   18.54
   3  -2  -1  448.97   19.08
  -3   2   1  370.13   15.02
   3  -2  -1  458.63   22.63
   3  -2  -1  365.98   16.66
   3  -2  -1  413.97   23.15
  -3   2   1  478.56   22.66
  -3   2   1  387.83   26.43
  -3   2   1  440.52   24.66
   3  -2  -1  427.27   22.41
   3  -2  -1  414.25   18.36
  -3   2   1  370.06   16.58
  -3   2   1  389.80   19.51
  -3   2   1  400.12   17.75
  -3   2   1  492.12   24.01
   3  -2  -1  805.65   69.50
   3  -2  -1  425.04   21.69
   3  -2  -1  427.65   20.16
  -3   2   1  421.85   19.66
  -3   2   1  447.92   20.17
  -3   2   0 2070.45  150.66
   3  -2   0 2258.88   93.52
   3  -2   0 1890.86  128.52
  -3   2   0 2004.61  135.79
   3  -2   0 1950.61  135.18
  -3   2   0 1727.17  144.22
   3  -2   0 1937.71  132.34
  -3   2   0 1836.86  127.66
  -3   2   0 2008.49  146.06
   3  -2   0 1611.74  131.91
   3  -2   0 2355.65   91.70
  -3   2   0 1679.80  117.38
  -3   2   0 1994.09  146.62
  -3   2   0 1499.93  101.84
   3  -2   0 1911.69  132.38
   3  -2   0 1913.82  128.63
  -3   2   0 1947.22  134.87
   3  -2   0 2526.22   94.38
   3  -2   0 1918.42  131.52
   3  -2   0 1932.88  131.31
  -3   0   1 1873.69  128.81
  -3   0   1 1984.32  134.98
  -3   0   1 1894.15  128.39
  -3   0   1 2006.14  140.35
   3   0  -1 2113.58  158.55
  -3   0   1 2162.23   94.93
   3   0  -1 2102.56  156.44
   3   0  -1 2075.85  140.33
  -3   0   1 1879.70  125.80
   3   0  -1 1892.97  131.74
  -3   0   1 1924.46  129.33
  -3   0   1 2149.38   89.07
  -3   0   1 2119.83  146.86
  -3   0   1 2164.49   96.87
  -3   0   1 1981.45  134.81
  -3   0   1 1987.00  144.48
  -3   0   1 1911.72  128.96
   3   0  -1 2009.27  138.42
   3   0  -1 2072.66  144.93
   2  -1   3 1225.56   84.79
  -2   1  -3 1281.72  104.07
   2  -1   3 1183.10   95.21
  -2   1  -3 1169.14   97.59
   2  -1   3 1257.56   87.08
   2  -1   3 1283.05   88.11
  -2   1  -3 1239.62  110.42
  -2   1  -3  930.05   63.01
  -2   1  -3 1154.29   81.54
  -2   1  -3 1256.96  129.21
  -2   1  -3 1182.82   82.73
   2  -1   3 1333.06   96.16
  -2   1  -3 1296.96  109.67
  -2   1  -3 1361.83   99.09
   2  -1   3 1247.83   87.17
   2  -1   3 1240.92   85.60
   2  -1   3 1190.45   80.91
   2  -1   3 1259.74   87.88
  -1  -2  -2   75.39   12.32
  -1  -2  -2   70.26   15.39
  -1  -2  -2   60.32    8.44
  -1  -2  -2   72.39   12.17
   1   2   2   64.32   11.01
   1   2   2   75.47   18.30
  -1  -2  -2   66.16   12.46
  -1  -2  -2   62.72    8.51
  -1  -2  -2   77.35   19.73
   1   2   2   77.05   11.30
   1   2   2   60.04   18.98
  -1  -2  -2   75.25   11.55
   1   2   2   65.37   10.63
   1   2   2   67.18   10.16
   1   2   2   69.77   13.76
   1   2   2   71.97   18.60
  -1  -2  -2   65.12   19.63
   1   2   2  161.47   20.32
   1  -2   4    5.87    5.28
   1  -2   4    2.64    6.45
  -1   2  -4    2.67    8.37
   1  -2   4   10.24   12.99
   1  -2   4    2.78    4.54
  -1   2  -4    6.25    5.50
  -1   2  -4    2.98    3.80
   1  -2   4    3.56    3.42
   1  -2   4   13.08    7.52
  -1   2  -4    2.49    4.69
   1  -2   4    2.61    9.09
  -1   2  -4    2.37    8.31
   1  -2   4   12.38   12.54
   1  -2   4   15.40   10.76
   1  -2   4    2.02    5.66
  -2  -1   4  729.00   53.29
   2   1  -4  575.12   27.35
  -2  -1   4  661.82   24.51
  -2  -1   4  699.03   27.21
  -2  -1   4  644.46   27.95
  -2  -1   4  772.00   59.86
  -2  -1   4  711.50   42.36
  -2  -1   4  694.68   27.41
  -2  -1   4  706.22   38.07
  -2  -1   4  719.90   38.53
   2   1  -4  699.74   25.92
  -2  -1   4  753.26   63.25
  -2  -1   4  694.77   27.23
   2   1  -4  624.51   23.55
  -2  -1   4  688.04   25.39
   2   1  -4  679.31   29.60
  -2  -1   4  824.16   68.75
  -2  -1   4  749.83   58.62
  -2  -1   4  728.25   37.10
  -2  -1   4  657.64   36.60
   2  -3   2  477.11   25.44
  -2   3  -2  564.41   27.29
   2  -3   2  508.34   24.65
   2  -3   2  502.83   24.86
  -2   3  -2  609.22   32.82
   2  -3   2  508.90   28.07
  -2   3  -2  422.79   24.59
   2  -3   2  599.90   31.95
   2  -3   2  392.51   15.14
  -2   3  -2  452.40   33.98
  -2   3  -2  509.09   38.29
   2  -3   2  541.90   24.44
   2  -3   2  398.26   17.15
  -2   3  -2  483.94   24.26
   2  -3   2  496.51   22.86
   2  -3   2  455.43   20.33
  -2   3  -2  451.06   18.82
   2  -3   2  512.85   24.74
  -2   3  -2  444.00   25.55
  -2   3  -2  464.20   22.15
   3   0  -2  327.11   18.98
  -3   0   2  311.44   16.23
  -3   0   2  308.75   15.64
  -3   0   2  323.91   19.42
   3   0  -2  249.20   15.85
   3   0  -2  276.23   14.31
  -3   0   2  292.36   16.20
  -3   0   2  306.71   16.20
  -3   0   2  290.79   15.05
  -3   0   2  480.39   30.10
   3   0  -2  305.39   19.36
   3   0  -2  298.02   22.72
  -3   0   2  314.26   16.86
   3   0  -2  332.73   19.16
   3   0  -2  303.29   16.75
   3   0  -2  304.89   18.20
  -3   0   2  313.27   19.79
   3   0  -2  249.84   15.68
   3   0  -2  300.12   16.89
   3   0  -2  358.91   22.33
  -3   0   2  310.22   16.50
  -3   0   2  282.23   16.24
  -3   0   2  344.55   19.20
  -3   0   2  311.82   24.34
  -3   0   2  303.96   16.89
   3   0  -2  284.65   16.78
  -2  -2   1  682.76   24.64
  -2  -2   1  627.79   36.73
  -2  -2   1  629.76   34.59
   2   2  -1  687.42   26.16
  -2  -2   1  638.78   30.47
   2   2  -1  586.23   23.46
  -2  -2   1  635.09   24.88
  -2  -2   1  916.92   70.15
   2   2  -1  620.14   43.91
  -2  -2   1  627.49   23.68
   2   2  -1  616.50   27.79
  -2  -2   1  670.45   25.64
  -2  -2   1  608.77   31.56
  -2  -2   1  601.51   28.29
   2   2  -1  666.81   26.91
  -2  -2   1  693.54   25.55
  -2  -2   1  760.82   56.95
   2   2  -1  592.67   29.55
  -2  -2   1  655.66   25.89
  -2  -2   2 2178.35   87.17
   2   2  -2 2150.94  113.07
  -2  -2   2 2118.89  145.74
  -2  -2   2 2306.75  104.58
  -2  -2   2 2234.50  105.64
  -2  -2   2 2228.98   92.31
   2   2  -2 2299.36   98.00
   2   2  -2 2313.23  104.33
  -2  -2   2 2020.70  137.31
  -2  -2   2 2249.39   85.39
  -2  -2   2 2033.41  144.04
   2   2  -2 1937.15  133.32
  -2  -2   2 2420.12   90.58
   2   2  -2 2407.94   91.32
  -2  -2   2 2575.88  106.41
   2   2  -2 2411.98   92.53
  -2  -2   2 2100.30  141.82
  -2  -2   2 2258.95   97.28
   2   2  -2 2237.70   85.65
  -1   0  -4 1551.07  109.91
   1   0   4 1460.77  100.89
  -1   0  -4 1574.92  114.16
  -1   0  -4 1366.79   92.14
   1   0   4 1503.47  102.38
  -1   0  -4 1412.62   96.85
  -1   0  -4 1389.36  108.36
   1   0   4 1625.38  111.14
   1   0   4 1539.78  108.73
   1   0   4 1570.24  109.02
   1   0   4 1410.63   97.25
   1   0   4 1483.68   99.77
  -1   0  -4 1450.94   99.81
   1   0   4 1542.51  105.53
  -1   0  -4 1456.45   99.40
  -2   2  -3  385.65   41.40
   2  -2   3  382.80   19.77
  -2   2  -3  293.87   12.07
   2  -2   3  360.17   20.43
   2  -2   3  369.52   19.87
  -2   2  -3  359.37   26.95
   2  -2   3  333.91   22.64
  -2   2  -3  356.12   18.97
   2  -2   3  334.49   29.23
   2  -2   3  304.34   12.59
  -2   2  -3  348.84   52.45
  -2   2  -3  332.80   17.48
  -2   2  -3  347.18   20.47
   2  -2   3  434.13   22.31
   2  -2   3  322.00   26.55
   2  -2   3  398.00   18.27
   2  -2   3  318.23   16.41
  -2   2  -3  324.54   15.34
   2  -2   3  338.43   21.74
   2  -3  -2 1199.56   85.15
  -2   3   2 1208.93   83.87
  -2   3   2 1344.86   91.92
   2  -3  -2 1083.94   76.78
   2  -3  -2 1014.27   70.79
  -2   3   2 1145.75   77.49
   2  -3  -2 1149.86   88.78
   2  -3  -2 1281.22  106.63
   2  -3  -2 1303.45   92.83
  -2   3   2 1282.10   98.15
  -2   3   2 1210.92   86.34
   2  -3  -2 1029.03   95.35
   2  -3  -2 1161.46   91.37
  -2   3   2 1284.25   92.35
  -1  -3   1   19.28    6.55
  -1  -3   1   12.15   14.49
  -1  -3   1   20.19    7.83
   1   3  -1   16.64    8.97
   1   3  -1   15.42    6.38
  -1  -3   1   16.86    6.12
   1   3  -1   15.56    6.89
  -1  -3   1   18.49    6.78
   1   3  -1   20.47    7.52
   1   3  -1   18.32    6.60
  -1  -3   1   19.45    6.66
   1   3  -1   19.91    7.66
  -1  -3   1   17.39    5.49
  -1  -3   1   18.31    6.09
  -1  -3   1   19.23    7.08
   3  -2  -2  527.78   28.41
  -3   2   2  566.35   25.52
  -3   2   2  565.76   20.87
   3  -2  -2  559.15   22.71
   3  -2  -2  542.11   22.89
  -3   2   2  856.16   64.33
  -3   2   2  527.80   23.42
  -3   2   2  552.18   24.94
  -3   2   2  485.21   22.95
   3  -2  -2  577.02   22.51
   3  -2  -2  571.73   20.88
  -3   2   2  505.43   20.30
  -3   2   2  555.18   28.26
  -3   2   2  503.06   24.42
   3  -2  -2  546.50   22.10
  -3   2   2  505.54   21.61
   3  -2  -2  618.42   30.21
  -3   2   2  482.54   15.59
  -1  -3   2  268.38   15.80
  -1  -3   2  271.16   16.56
  -1  -3   2  260.72   15.27
   1   3  -2  301.54   31.99
  -1  -3   2  285.87   18.40
   1   3  -2  263.28   16.05
  -1  -3   2  249.66   15.81
   1   3  -2  247.24   17.87
   1   3  -2  290.52   19.08
  -1  -3   2  387.25   26.79
   1   3  -2  250.43   15.48
  -1  -3   2  278.28   17.74
   1   3  -2  270.68   21.54
  -1  -3   2  288.26   17.24
   1   3  -2  276.51   17.40
  -1  -3   2  242.74   21.16
   1   3  -2  250.87   15.79
  -1  -3   2  303.54   17.61
  -1  -3   2  334.85   29.39
  -3   0   0 3576.11  152.63
   3   0   0 2917.18  106.60
   3   0   0 2625.09  103.92
  -3   0   0 3015.00  141.14
  -3   0   0 3067.70  131.78
   3   0   0 3053.19  124.96
  -3   0   0 2766.15  145.64
  -3   0   0 3014.79  113.03
  -3   0   0 2793.67   97.59
  -3   0   0 2793.64  134.79
  -3   0   0 2729.01  103.16
   3   0   0 2810.18  222.05
  -3   0   0 2967.04  105.44
  -3   0   0 2825.82  148.93
   3   0   0 2964.35  112.06
   3   0   0 2709.00  119.81
  -3   0   0 2934.97  118.06
  -3   0   0 2599.85  103.97
   1   0  -5 1657.10  147.91
  -1   0   5 1502.80  101.43
  -1   0   5 1563.75  108.38
  -1   0   5 1504.77  103.83
  -1   0   5 1688.20  120.45
   1   0  -5 1533.03  105.67
   1   0  -5 1721.68  134.01
   1   0  -5 1514.39  105.58
  -1   0   5 1708.84  136.20
   1   0  -5 1520.70  107.45
   1   0  -5 1566.06  111.82
  -1   0   5 1518.22  115.80
  -1   0   5 1658.07  117.18
  -1   0   5 1634.38  114.56
  -1   0   5 1853.29  135.98
   3  -1   1   50.17    9.02
   3  -1   1   54.90    8.70
   3  -1   1   54.35    7.47
  -3   1  -1   54.73   10.95
  -3   1  -1   55.68    9.95
   3  -1   1   52.18    9.66
  -3   1  -1   57.97   11.20
   3  -1   1   57.82   11.68
   3  -1   1   63.31   11.72
   3  -1   1   46.88   16.90
  -3   1  -1   51.54   12.78
   3  -1   1   53.89    7.65
  -3   1  -1   51.75    7.82
  -3   1  -1   52.28    7.54
   3  -1   1   49.00    7.16
  -3   1  -1   51.48    8.21
   3  -1   1   54.41    8.32
  -3   1  -1   53.34    9.56
   3  -1   1   52.60    8.50
  -3   1  -1   28.97    6.80
  -3   1   3 1715.31  120.03
   3  -1  -3 1393.82   95.66
   3  -1  -3 1630.02  122.66
  -3   1   3 1442.71  120.17
   3  -1  -3 1710.89  118.13
   3  -1  -3 1561.35  115.58
   3  -1  -3 1580.79  116.77
  -3   1   3 1662.31  114.50
   3  -1  -3 2014.29  144.86
   3  -1  -3 2059.81  145.59
  -3   1   3 1763.50  122.23
  -3   1   3 1682.01  114.24
  -3   1   3 2233.29  111.30
   3  -1  -3 1538.47  105.70
   3  -1  -3 1781.60  120.86
  -3   1   3 1495.89  102.15
  -3   1   3 1834.48  126.27
  -3   1   3 1725.93  117.38
   3  -1  -3 1722.22  116.74
   3  -1  -3 1587.38  109.98
  -1  -1   5  397.38   25.06
   1   1  -5  366.19   17.70
  -1  -1   5  341.00   15.21
  -1  -1   5  339.91   18.72
   1   1  -5  335.72   19.10
   1   1  -5  341.43   15.76
  -1  -1   5  347.97   17.72
   1   1  -5  385.78   20.56
  -1  -1   5  353.26   18.57
  -1  -1   5  357.72   15.83
   1   1  -5  341.46   32.21
  -1  -1   5  307.43   17.49
  -1  -1   5  318.75   23.82
   1   1  -5  376.68   24.65
   1   1  -5  345.32   18.89
  -1  -1   5  396.73   20.80
  -1  -1   5  381.97   32.60
  -1  -1   5  442.70   29.48
  -1  -1   5  362.30   22.28
   3  -2   1  643.46   31.34
  -3   2  -1  726.69   43.67
  -3   2  -1  693.18   42.90
  -3   2  -1  738.11   43.24
   3  -2   1  733.88   34.72
   3  -2   1  734.35   34.38
  -3   2  -1  734.85   40.72
   3  -2   1  782.54   57.12
  -3   2  -1  736.25   54.70
   3  -2   1  787.09   59.67
   3  -2   1  773.72   57.94
  -3   2  -1  744.25   61.43
  -3   2  -1  680.54   31.89
   3  -2   1  806.61   87.78
  -3   2  -1  718.15   38.17
  -3   2  -1  691.87   25.46
  -3   2  -1  714.46   38.73
   3  -2   1  783.48   60.88
   3  -2   1  744.52   56.21
   3  -2   1  711.13   37.20
   3  -2   1  713.08   35.45
  -3   2  -1  676.71   26.45
   0   1  -5    5.39    4.68
   0   1  -5   12.99    6.43
   0   1  -5   43.95   11.76
   0  -1   5    6.89    7.51
   0   1  -5   22.63    7.58
   0  -1   5   14.62    7.34
   0   1  -5   10.49    6.66
   0  -1   5    3.52    6.17
   0  -1   5   48.24   16.12
   0  -1   5    5.10    5.80
   0  -1   5    5.62    4.65
   0  -1   5   44.21   30.78
   0   1  -5  119.00   17.64
   0   1  -5   16.03    6.30
   0  -1   5    3.04    6.41
   2   2   0 6138.20  226.13
  -2  -2   0 6186.61  220.56
   2   2   0 6363.72  246.83
   2   2   0 6504.18  221.14
   2   2   0 6725.12  230.83
  -2  -2   0 5808.17  236.94
   2   2   0 6672.07  227.43
  -2  -2   0 7160.87  248.39
  -2  -2   0 6819.15  228.90
   2   2   0 5806.57  229.72
  -2  -2   0 6431.89  238.92
  -2  -2   0 6179.43  259.03
  -2  -2   0 6353.62  233.70
  -2  -2   0 6219.56  215.24
  -2  -2   0 6269.43  291.33
   2   2   0 6883.66  270.28
  -2  -2   0 6228.26  221.15
  -2  -2   0 5228.66  190.04
   2   1   2 4826.16  204.84
   2   1   2 4820.15  163.98
   2   1   2 4803.13  167.22
  -2  -1  -2 5252.96  181.72
   2   1   2 5106.79  175.05
  -2  -1  -2 5037.04  198.60
  -2  -1  -2 5034.32  171.41
   2   1   2 5186.93  202.45
  -2  -1  -2 5325.62  227.03
  -2  -1  -2 4845.46  178.52
  -2  -1  -2 4396.84  165.86
  -2  -1  -2 5064.78  256.70
   2   1   2 4563.84  167.72
   2   1   2 4786.90  168.10
   2   1   2 5011.90  173.85
   2   1   2 4511.56  156.13
  -2  -1  -2 5056.10  178.79
  -2  -2   3 1308.02  103.97
  -2  -2   3 1235.30   87.95
  -2  -2   3 1293.57   91.86
   2   2  -3 1152.05   80.98
   2   2  -3 1292.35   90.72
  -2  -2   3 1351.18   97.23
   2   2  -3 1227.90   92.98
  -2  -2   3 1262.61  111.82
  -2  -2   3 1357.46   98.70
  -2  -2   3 1393.81  100.30
  -2  -2   3 1365.62   96.07
   2   2  -3 1247.41  108.09
  -2  -2   3 1304.19   91.47
  -2  -2   3 1301.51   93.49
  -2  -2   3 1362.91   95.11
  -2  -2   3 1407.75  103.90
  -2  -2   3 1116.07   84.74
   2   2  -3 1176.89   83.95
   2   2  -3 1360.63   97.91
  -1  -3   0    2.33    4.91
   1   3   0    3.05    5.46
   1   3   0    3.32    5.79
   1   3   0    4.12    6.26
  -1  -3   0    2.75    4.99
  -1  -3   0    3.31    4.99
  -1  -3   0    8.49    6.16
   1   3   0    2.63    6.44
   1   3   0    1.61    5.37
   1   3   0    1.91    5.49
   1   3   0    3.46    4.87
  -3   0   3   10.22    5.70
  -3   0   3    7.93    5.30
   3   0  -3    9.40    6.54
   3   0  -3    7.83    4.70
  -3   0   3    8.81    5.12
  -3   0   3    8.83    5.20
   3   0  -3    9.55    6.71
   3   0  -3    9.68    4.88
  -3   0   3    8.92    5.71
   3   0  -3    7.76   14.53
  -3   0   3    9.31    6.21
  -3   0   3    8.43    6.20
   3   0  -3    8.92    5.33
   3   0  -3    6.42   14.87
  -3   0   3    8.63    8.38
  -3   0   3    8.88    5.38
  -3   0   3   13.14    9.55
  -3   0   3    9.65    5.67
   3   0  -3    9.28    9.93
  -3   0   3   11.82    7.07
  -3   0   3   11.63    6.38
  -3   0   3    9.81    7.60
  -2   0  -3  120.23   12.78
   2   0   3  112.18   11.08
   2   0   3  118.83   11.67
  -2   0  -3  111.51   10.72
  -2   0  -3  116.57   19.76
   2   0   3  103.52   12.67
   2   0   3  120.71   11.55
   2   0   3  109.94    9.26
  -2   0  -3   98.25    9.78
  -2   0  -3  115.92   12.44
   2   0   3  119.33   13.09
   2   0   3  116.27   11.43
  -2   0  -3  119.01   15.68
   2   0   3  126.21   12.25
  -2   0  -3  118.39   12.38
  -2   0  -3   95.74    9.15
   2   0   3   81.30   11.76
  -1   2   4 3188.86  116.85
  -1   2   4 3167.51  113.06
   1  -2  -4 2943.03  105.62
  -1   2   4 2765.70  109.20
  -1   2   4 3433.02  123.69
   1  -2  -4 3981.54  188.25
   1  -2  -4 2991.54  120.95
   1  -2  -4 2896.37  101.29
  -1   2   4 3201.52  119.38
  -1   2   4 3125.67  109.71
   1  -2  -4 3184.67  121.46
   1  -2  -4 3217.21  167.18
   1  -2  -4 2761.47   98.69
  -1   2   4 3176.31  114.20
   1  -2  -4 2794.94  106.86
   1  -2  -4 3155.25  156.09
  -1   2   4 2930.23  112.16
   0  -3  -2 1542.67  108.57
   0  -3  -2 1582.96  121.37
   0  -3  -2 1529.87  112.92
   0   3   2 1427.26  102.40
  -1  -3   3  637.54   25.42
   1   3  -3  614.18   37.90
  -1  -3   3  688.72   28.51
  -1  -3   3  635.04   28.03
  -1  -3   3  702.52   38.15
  -1  -3   3  576.88   40.09
   1   3  -3  632.97   24.87
  -1  -3   3  671.67   25.37
  -1  -3   3  656.82   25.63
  -1  -3   3  625.60   26.09
   1   3  -3  580.75   21.84
   1   3  -3  641.92   24.69
  -1  -3   3  630.89   32.92
  -1  -3   3  616.79   30.07
  -1  -3   3  653.02   27.14
  -1  -3   3  648.48   28.83
   1   3  -3  693.22   29.31
   1   3  -3  617.03   45.45
   1   3  -3  561.42   40.82
  -1  -3   3  667.76   27.15
  -1  -3   3  606.44   30.81
   0   0   5 1775.31  296.13
   0  -3   4  526.53   21.47
   0   3  -4  544.06   24.65
   0  -3   4  567.34   26.65
   0   3  -4  515.40   82.77
   0  -3   4  548.09   20.80
   0  -3   4  559.81   22.93
   0  -3   4  623.71   24.43
   0  -3   4  643.19   28.76
   0   3  -4  546.90   25.49
   0  -3   4  610.36   30.63
   0  -3   4  564.15   22.22
   0   3  -4  580.62   22.82
   0  -3   4  553.17   20.38
   0  -3   4  607.10   28.42
   0   3  -4  521.14   24.59
   0  -3   4  410.38   38.49
   0  -3   4  489.16   19.19
   0  -3   4  584.66   48.54
   0   3  -4  526.56   40.78
   0  -3   4  975.13   74.46
   0   3  -4  595.59   31.13
   2  -2  -4 1550.02  108.62
   2  -2  -4 1775.18  128.10
  -2   2   4 1832.67  128.09
   2  -2  -4 1440.30   96.79
  -2   2   4 1229.75   86.94
  -2   2   4 1514.97  105.58
   2  -2  -4 1550.30  106.73
  -2   2   4 1687.09  113.22
   2  -2  -4 1647.57  120.76
  -2   2   4 1625.71  121.94
  -2   2   4 1705.20  121.08
  -2   2   4 1374.08   92.07
   2  -2  -4 1619.89  127.87
   2  -2  -4 1277.50   85.90
  -2   2   4 1527.65  104.79
  -2   2   4  962.69   94.40
   2  -2  -4 1283.38   91.88
  -2   2   4 1499.09  106.84
  -1   4  -1 1254.24   87.45
   1  -4   1 1441.74  124.46
  -1   4  -1 1264.59   93.84
  -1   4  -1 1353.74   92.74
   1  -4   1 1277.70   97.65
  -1   4  -1 1374.15   98.20
  -1   4  -1 1578.49  115.26
   1  -4   1 1407.81   95.44
  -1   4  -1 1268.43  115.45
  -1   4  -1 1394.41   97.55
   1  -4   1 1236.35   88.78
   1  -4   1 1495.70  102.22
   1  -4   1 1474.24  111.47
  -1   4  -1 1300.45  141.60
   1  -4   1 1439.47  101.98
  -1   4  -1 1518.18  160.78
   1  -4   1 1392.03  133.65
   3  -3   0  984.46   73.76
  -3   3   0  770.10   53.48
   3  -3   0  747.21   61.43
  -3   3   0  851.53   78.93
  -3   3   0  775.86   70.43
   3  -3   0  763.72   75.51
   3  -3   0  914.24   66.79
  -3   3   0  750.81   56.40
   3  -3   0  864.40   63.11
   3  -3   0  762.84   54.19
   3  -3   0  819.92   58.00
  -3   3   0  810.16   70.70
   3  -3   0  836.55   71.66
  -3   3   0  917.23   72.92
   3  -3   0  752.82   58.16
  -3   3   0  935.89   73.84
  -3   3   0  853.00   61.85
  -3   3   0  835.21   59.59
  -3   3   0  761.65   54.97
   3  -3   0  921.74   66.26
  -3   2   3 1229.15   85.90
  -3   2   3 1198.01   89.46
  -3   2   3 1177.96   81.13
  -3   2   3 1133.81   78.93
   3  -2  -3 1170.60   87.35
   3  -2  -3 1155.86   82.33
  -3   2   3 1111.12   76.23
   3  -2  -3 1132.25   80.92
   3  -2  -3 1305.25   94.99
  -3   2   3 1212.32   86.65
  -3   2   3 1107.32   79.03
   3  -2  -3 1206.45   83.67
  -3   2   3 1285.55   89.66
  -3   2   3 1069.84   72.46
  -3   2   3 1071.55   78.51
   3  -2  -3 1251.40   88.84
   3  -2  -3 1242.32   86.42
   3  -2  -3 1076.97   78.97
   3  -2  -3 1180.97   83.25
  -3   2   3 1931.08  136.93
   0   2  -5  515.88   30.79
   0  -2   5  458.46   26.89
   0   2  -5  426.47   18.40
   0  -2   5  467.02   22.69
   0  -2   5  225.97   31.55
   0  -2   5  453.72   20.17
   0  -2   5  460.42   23.47
   0  -2   5  423.59   18.06
   0  -2   5  458.25   24.72
   0  -2   5  441.47   18.03
   0   2  -5  470.52   27.02
   0   2  -5  411.22   28.24
   0  -2   5  443.96   23.80
   0  -2   5  453.48   19.26
   0   2  -5  442.02   20.94
   0   2  -5  408.89   19.59
   0  -2   5  379.88   34.16
   0   2  -5  505.82   23.33
   0  -2   5  496.71   27.53
   3  -3  -1   13.10    8.17
   3  -3  -1   10.02    5.09
  -3   3   1   13.47    5.85
  -3   3   1   11.56    5.89
  -3   3   1   11.07    3.97
   3  -3  -1   12.70    5.55
  -3   3   1   10.38    4.51
  -3   3   1    9.94    4.93
   3  -3  -1    9.94    3.75
  -3   3   1   10.55    5.77
   3  -3  -1   10.76    6.94
  -3   3   1   10.92    6.83
  -3   3   1   13.30    6.43
   3  -3  -1   12.29    5.90
   3  -3  -1   11.08    5.92
  -3   3   1    0.36    4.85
   3  -3  -1   10.59    5.47
   3  -3  -1   12.47    5.81
  -3   3   1   23.84   11.97
  -3   3   1   13.29    8.92
   2   0  -5 2047.76  138.79
   2   0  -5 2019.23  138.50
   2   0  -5 2046.71  138.22
  -2   0   5 2095.02  164.40
  -2   0   5 2167.39   83.27
  -2   0   5 2089.35  143.23
  -2   0   5 2132.94  165.74
  -2   0   5 1886.03  128.19
  -2   0   5 2301.10  104.43
  -2   0   5 1705.10  238.97
  -2   0   5 2005.06  139.86
   2   0  -5 2126.65  151.09
   2   0  -5 2359.61  151.24
  -2   0   5 2118.89  167.22
   2   0  -5 2000.50  139.96
  -2   0   5 2191.53  101.39
  -3   0  -1 1610.66  127.19
  -3   0  -1 1534.03  108.61
  -3   0  -1 1697.74  117.64
   3   0   1 1717.13  117.28
   3   0   1 1816.01  124.52
   3   0   1 1618.67  109.55
  -3   0  -1 1608.22  108.94
   3   0   1 1518.44  163.35
  -3   0  -1 1820.80  123.14
   3   0   1 1641.06  117.74
   3   0   1 1456.71  105.83
   3   0   1 1597.73  108.72
  -3   0  -1 1605.26  123.89
  -3   0  -1 1664.06  114.66
   3   0   1 1641.48  112.11
  -3   0  -1 1619.86  111.62
  -3   0  -1 1341.46   90.51
  -3   0  -1 1510.83  109.82
   2  -3   3 1116.60   84.59
   2  -3   3  817.43   57.15
   2  -3   3  906.28   71.27
   2  -3   3  973.87   73.77
  -2   3  -3  876.63   63.88
  -2   3  -3  960.35   69.11
   2  -3   3  615.21   55.17
   2  -3   3  855.35   65.73
  -2   3  -3  997.39   71.16
   2  -3   3  904.74   87.53
   2  -3   3  866.83   62.48
  -2   3  -3  860.41   61.30
  -2   3  -3  895.01   74.79
   2  -3   3  832.81   71.04
   2  -3   3 1161.44   83.73
   2  -3   3  913.51   96.32
  -2   3  -3 1002.12  110.23
   2  -3   3  940.33   73.83
  -2   3  -3  941.14   80.01
  -2   3  -3  935.16  136.70
  -2   3  -3  961.12  108.28
   2  -3   3 1002.50   93.17
   2  -3   3 1019.50   82.62
  -1   4   0 3701.95  127.22
   1  -4   0 3642.05  126.41
  -1   4   0 3540.29  241.55
  -1   4   0 3333.51  119.34
   1  -4   0 3733.07  134.76
  -1   4   0 3698.61  281.38
   1  -4   0 3277.44  122.39
  -1   4   0 2824.30  383.39
   1  -4   0 3333.42  159.02
   1  -4   0 3233.37  290.85
   1  -4   0 3675.97  246.62
  -1   4   0 4338.38  184.38
  -1   4   0 3969.24  312.00
  -1   4   0 3629.31  145.84
   1  -4   0 3307.69  113.65
   1  -4   0 4011.93  253.99
  -1   4   0 3382.68  200.93
  -1   1   5 2576.22   96.57
   1  -1  -5 2785.06  163.98
  -1   1   5 2891.87  108.24
   1  -1  -5 2878.78  119.47
   1  -1  -5 2888.78  182.01
  -1   1   5 2642.70  100.52
  -1   1   5 2488.46  102.52
   1  -1  -5 2432.40   84.98
  -1   1   5 2199.84  124.23
  -1   1   5 2694.84  100.30
  -1   1   5 2794.24  102.72
   1  -1  -5 2576.67   97.27
  -1   1   5 3079.93  123.34
   1  -1  -5 3036.05  119.61
   1  -1  -5 2983.66  134.20
  -1   1   5 2665.92   96.76
   1  -1  -5 2688.55  104.15
   1  -3   4  711.85   95.29
   1  -3   4 1175.00   82.50
   1  -3   4 1308.54   91.95
   1  -3   4  782.81  225.00
   1  -3   4 1312.97  124.00
  -1   3  -4 1317.06  170.38
  -1   3  -4 1222.89   87.07
   1  -3   4 1243.53   89.04
  -1   3  -4 1133.30   78.11
   1  -3   4 1170.81   79.90
  -1   3  -4 1080.72   74.84
  -1   3  -4 1096.82   75.75
   1  -3   4 1272.25   87.54
   1  -3   4 1332.65  104.69
  -1   3  -4 1235.49   94.77
  -1   3  -4 1043.36   73.47
   1  -3   4 1564.84  108.50
   1  -3   4 1293.58  127.14
   1  -3   4 1190.67   85.48
  -1   3  -4 1245.10  112.02
   1  -3   4 1267.75   97.64
   1  -3   4 1219.67   83.31
   1  -3   4  723.16  117.50
   1  -3   4 1261.48   86.34
  -1   3  -4 1098.29   77.50
  -1   3   3   15.08    5.01
   1  -3  -3   12.71    5.92
   1  -3  -3   14.13    5.45
   1  -3  -3   12.57    8.11
   1  -3  -3   14.27    7.32
   1  -3  -3   14.30    7.69
  -1   3   3   15.63    5.48
   1  -3  -3   13.99    4.71
  -1   3   3   16.37    6.43
   1  -3  -3   13.68    5.13
  -1   3   3   14.91    6.81
  -1   3   3   18.70    6.85
   1  -3  -3   15.05    7.73
  -1   3   3   15.27    6.69
   1  -3  -3   12.58    3.79
   1  -3  -3   14.59    8.00
  -3  -1   2    0.62    4.84
  -3  -1   2    0.09    5.27
  -3  -1   2    1.68    4.25
  -3  -1   2    3.14    5.90
  -3  -1   2    0.72    5.23
   3   1  -2    1.52    6.64
  -3  -1   2    1.77    6.68
   3   1  -2    1.73    5.33
  -3  -1   2    2.13    5.17
   3   1  -2    1.36    5.56
   3   1  -2    6.24    5.81
   3   1  -2    1.72    4.98
  -3  -1   2    0.14    4.56
   3   1  -2    1.72    4.12
  -3  -1   2    0.71    4.12
  -3  -1   2    0.29    4.73
   3   1  -2    1.84    4.80
  -3  -1   2    1.34    5.02
  -3  -1   2    1.43    4.54
  -3  -1   2    2.21    5.15
  -3  -1   2    0.84    4.68
   3   1  -2    1.89    3.72
  -3  -1   2    1.49    3.93
  -3  -1   1    1.29    4.96
   3   1  -1    1.63    8.17
  -3  -1   1    0.46    4.91
  -3  -1   1    1.60    4.79
   3   1  -1    0.31    4.68
   3   1  -1    1.02    5.13
   3   1  -1    0.19    4.95
  -3  -1   1    0.08    5.30
  -3  -1   1    0.90    4.67
   3   1  -1    0.80    4.75
  -3  -1   1    0.31    4.79
  -3  -1   1    1.13    4.56
  -3  -1   1   -0.05    4.37
   3   1  -1    0.07    4.09
  -3  -1   1    0.29    4.78
  -1   4  -2  559.93   23.44
  -1   4  -2  579.19   24.18
   1  -4   2  608.12   24.65
  -1   4  -2  464.48   17.58
   1  -4   2  598.99   23.87
   1  -4   2  460.41   30.48
   1  -4   2  633.59   34.80
  -1   4  -2  569.49   42.75
  -1   4  -2  435.17   20.91
   1  -4   2  520.74   24.65
  -1   4  -2  543.93   23.32
   1  -4   2  571.38   35.56
   1  -4   2  574.05   22.22
   1  -4   2  571.35   28.69
  -1   4  -2  557.69   25.24
  -1   4  -2  792.23   77.21
   1  -4   2  541.66   25.34
   2  -3  -3 5875.39  205.00
   2  -3  -3 5264.53  213.13
  -2   3   3 6471.49  470.88
  -2   3   3 6040.88  209.40
   2  -3  -3 6216.40  223.93
   2  -3  -3 6344.18  253.49
   2  -3  -3 5112.32  364.99
   2  -3  -3 5918.73  206.26
  -2   3   3 6151.76  226.01
  -2   3   3 5857.63  200.53
   2  -3  -3 4026.91  257.60
   2  -3  -3 5630.02  194.60
   2  -3  -3 5746.30  199.48
  -2   3   3 5547.18  234.02
  -2   3   3 6158.36  206.04
  -2   3   3 5813.53  194.41
  -1  -2   5  868.73   63.70
  -1  -2   5  661.58   25.60
  -1  -2   5  666.87   26.75
  -1  -2   5  674.63   21.57
  -1  -2   5  749.16   67.05
   1   2  -5  713.47   49.21
  -1  -2   5  621.10   24.99
  -1  -2   5  711.14   36.57
   1   2  -5  743.20   58.45
  -1  -2   5 1118.49   86.21
  -1  -2   5  737.74   41.26
  -1  -2   5  632.56   35.25
  -1  -2   5  690.36   49.24
   1   2  -5  558.04   25.48
  -1  -2   5  713.02   41.37
  -1  -2   5  675.59   23.44
  -1  -2   5 1119.06   85.66
   1   2  -5  668.74   44.92
   1   2  -5  722.53   36.71
  -2  -2  -1 7723.98  359.89
  -2  -2  -1 7838.41  279.10
   2   2   1 7567.53  256.50
  -2  -2  -1 7930.48  278.58
  -2  -2  -1 7757.52  257.22
   2   2   1 8907.35  299.50
   2   2   1 7845.54  304.76
   2   2   1 8441.34  279.87
  -2  -2  -1 7806.59  310.73
  -2  -2  -1 7821.13  332.04
  -2  -2  -1 8237.03  273.57
   2   2   1 7654.12  267.50
   2   2   1 8385.36  277.73
  -2  -2  -1 7531.25  291.24
  -2  -2  -1 6955.30  325.82
  -2  -2  -1 8097.27  277.38
   2   2   1 8398.71  281.80
  -1  -3  -1   71.83    9.57
   1   3   1   67.93    9.59
   1   3   1   68.67    8.51
  -1  -3  -1   67.91   11.16
   1   3   1   69.90    9.68
   1   3   1   68.89    8.73
  -1  -3  -1   77.49   10.97
  -1  -3  -1   65.27   51.14
  -1  -3  -1   87.10   10.79
  -1  -3  -1   58.55   64.75
   1   3   1   67.27    8.88
   1   3   1   65.38    9.21
   1   3   1   68.38   14.54
   3  -3   1 1891.65  168.69
   3  -3   1 1840.67  129.34
  -3   3  -1 1758.85  126.78
   3  -3   1 2191.22  106.13
  -3   3  -1 2026.34  194.91
   3  -3   1 2031.10  148.72
  -3   3  -1 1931.29  165.40
  -3   3  -1 1993.49  172.39
   3  -3   1 1811.73  144.04
  -3   3  -1 1893.51  134.63
   3  -3   1 1787.07  171.18
   3  -3   1 1970.87  148.54
  -3   3  -1 1842.73  160.32
   3  -3   1 1671.38  114.58
  -3   3  -1 1831.54  129.04
  -3   3  -1 1753.14  140.86
   3  -3   1 2183.66  113.63
  -3   3  -1 1739.44  118.94
   3  -3   1 1765.14  124.12
   3  -3   1 1691.72  133.20
  -3   3  -1 1762.10  194.96
   3  -3   1 1807.93  128.21
  -2  -2   4  587.58   30.75
  -2  -2   4  565.63   25.00
   2   2  -4  561.28   27.63
  -2  -2   4  537.68   29.17
  -2  -2   4  591.62   25.76
  -2  -2   4  546.83   22.33
  -2  -2   4  578.45   24.28
  -2  -2   4  614.79   26.58
  -2  -2   4  613.39   25.68
  -2  -2   4  569.03   25.07
  -2  -2   4  516.99   47.20
  -2  -2   4  608.09   25.74
  -2  -2   4  619.56   23.04
  -2  -2   4  570.35   30.13
  -2  -2   4  619.68   28.56
   2   2  -4  543.52   31.96
  -2  -2   4  538.52   26.00
  -2  -2   4  548.34   24.27
  -2  -2   4  582.52   44.03
   2   2  -4  561.76   46.06
  -2  -2   4  606.99   35.99
  -1  -1  -4  196.16   16.75
  -1  -1  -4  215.62   17.31
  -1  -1  -4  185.96   11.15
  -1  -1  -4  226.79   15.76
   1   1   4  226.62   14.32
  -1  -1  -4  198.75   14.74
   1   1   4  211.05   13.50
   1   1   4  184.84   12.52
  -1  -1  -4  182.60   12.01
   1   1   4  220.40   16.42
  -1  -1  -4  200.48   14.78
   1   1   4  226.57   18.17
   1   1   4  210.43   19.68
   1   1   4  104.91   14.33
  -1  -1  -4  209.88   15.32
   1   1   4  191.78   15.22
  -1  -1  -4  185.18   17.94
   1   1   4  203.69   14.60
  -1  -1  -4  181.94   12.37
   3  -2   2   13.52    5.04
   3  -2   2   19.57    9.17
   3  -2   2   18.46    5.63
   3  -2   2   19.47    6.17
  -3   2  -2   16.06    5.21
   3  -2   2   17.17    6.39
  -3   2  -2   17.45    5.11
   3  -2   2   16.10    5.71
  -3   2  -2   19.44    5.71
   3  -2   2   19.78    5.54
  -3   2  -2   17.90    9.58
  -3   2  -2   21.04   10.49
  -3   2  -2   17.90    5.87
   3  -2   2   17.94    5.09
   3  -2   2   19.88    6.06
   3  -2   2   18.96    6.66
  -3   2  -2   17.60    7.23
   3  -2   2   18.64    5.88
   3  -2   2   15.25    5.76
  -3   2  -2   21.73    7.10
  -3   2  -2   18.18    9.34
  -3   2  -2   15.84    8.36
   2  -4   0   12.19   13.16
  -2   4   0    6.44    5.48
  -2   4   0    9.71    6.86
   2  -4   0    9.05   10.20
   2  -4   0    3.96    5.60
  -2   4   0    9.54    6.13
  -2   4   0    8.23    5.27
   2  -4   0    6.81    3.90
  -2   4   0    8.13    4.54
   2  -4   0    6.79    6.95
   2  -4   0    8.35    5.80
  -2   4   0    6.65    5.43
   2  -4   0    7.63    8.80
  -2   4   0    6.99    5.65
  -2   4   0    8.78    6.36
  -2   4   0    7.62    6.37
  -3   1  -2    7.01    5.42
   3  -1   2    6.71    8.21
   3  -1   2    6.64    4.93
   3  -1   2    8.30    6.16
  -3   1  -2    8.39    4.62
   3  -1   2    8.98    5.36
  -3   1  -2    7.19    4.80
   3  -1   2    8.12    5.68
  -3   1  -2    6.63    5.13
   3  -1   2    6.85    5.67
  -3   1  -2    7.80    6.10
  -3   1  -2    8.47    7.39
   3  -1   2   10.15    5.79
   3  -1   2    7.41    4.31
   3  -1   2    8.03    6.12
  -3   1  -2    7.31    4.68
  -3   1  -2   15.24    8.11
  -3   1   4 2338.20  108.03
  -3   1   4 2271.06   88.67
  -3   1   4 2061.62  158.81
   3  -1  -4 2399.85   96.91
  -3   1   4 2168.04  101.24
  -3   1   4 1462.14  338.44
  -3   1   4 1998.14  164.09
  -3   1   4 2100.78  160.87
  -3   1   4 1872.30  129.71
   3  -1  -4 2057.47  142.68
  -3   1   4 2269.48  107.24
   3  -1  -4 2234.95   87.71
   3  -1  -4 2044.09  138.68
  -3   1   4 2030.43  141.00
   3  -1  -4 2156.45   88.25
   3  -1  -4 2569.81   96.37
  -3   1   4 2177.65   87.94
   3  -1  -4 1900.87  137.88
  -3   1   4 2205.14  111.31
  -3   1   4 2165.15   91.75
  -3   1   4 2378.73   94.59
   3  -1  -4 2397.25  102.34
   2   1  -5   95.95   10.33
   2   1  -5  101.12   12.95
  -2  -1   5  109.98   19.83
  -2  -1   5   88.94    9.88
  -2  -1   5  103.95    8.95
  -2  -1   5  101.87    9.25
  -2  -1   5   88.11   11.81
   2   1  -5  102.16    9.40
  -2  -1   5  110.60   11.42
  -2  -1   5  101.48   13.64
   2   1  -5   91.64   10.05
   2   1  -5  100.54    9.76
  -2  -1   5  104.79   12.55
  -2  -1   5  102.87   15.71
   2   1  -5  209.78   21.55
  -2  -1   5   96.43   20.59
  -2  -1   5  100.91   14.98
  -2  -1   5   93.49   11.52
  -2  -1   5   93.64   10.25
  -2  -1   5  103.77   10.02
   2   1  -5  100.28   10.98
  -2  -1   5  149.89   23.37
  -2  -1   5  101.88   14.93
  -2  -1   5   88.12    8.93
   2  -4   1    6.72    4.71
  -2   4  -1    7.31    9.72
   2  -4   1    5.51   13.06
   2  -4   1   11.84    8.77
   2  -4   1    9.48    5.64
   2  -4   1   12.58    5.62
  -2   4  -1   10.98   10.87
  -2   4  -1   11.72    6.84
  -2   4  -1    9.09    4.47
  -2   4  -1   12.32    7.00
   2  -4   1    8.38    7.00
  -2   4  -1    5.78    5.49
  -2   4  -1    8.61    5.79
  -2   4  -1   11.39   10.33
   2  -1  -5  743.50   55.54
   2  -1  -5  800.12   61.98
  -2   1   5  710.27   60.29
   2  -1  -5  856.51   72.18
  -2   1   5  810.09   66.45
   2  -1  -5  880.33   74.02
  -2   1   5  793.60   61.05
   1   2   3  544.98  113.03
   1   2   3  465.39  119.21
   1   2   3  478.37  141.69
  -1  -2  -3  492.93  282.44
  -1  -2  -3  504.92   25.12
   1   2   3  661.91   53.94
  -1  -2  -3  530.73  171.08
   1   2   3  493.43   20.70
  -1  -2  -3  512.51   28.47
  -1  -2  -3  456.58   24.29
   1   2   3  473.94   21.69
  -1  -2  -3  521.56  168.00
   1   2   3  461.34   90.89
   1   2   3  522.47   24.54
  -1  -2  -3  429.30   18.82
   1   2   3  496.65   28.30
  -1  -2  -3  570.80  193.32
   0   2   4  251.33   16.81
   0  -2  -4  244.48   16.55
   0  -2  -4  201.71   13.45
   0  -2  -4  227.04   14.17
   0  -2  -4  235.59   21.73
   0   2   4  229.85   14.21
   0  -2  -4  224.37   19.95
   0   2   4  218.44   13.22
   0   2   4  275.78   16.61
   0   2   4  228.06   15.79
   0  -2  -4  234.24   16.35
   0   2   4  204.53   15.31
   0   2   4  265.48   16.74
   0  -2  -4  234.29   19.33
   0   2   4  210.63   13.33
   0  -2  -4  229.45   12.99
   0  -2  -4  224.54   16.51
  -3   0   4 1545.66  107.10
  -3   0   4 1704.01  129.14
   3   0  -4 1582.02  116.39
  -3   0   4 1764.41  121.58
  -3   0   4 1762.74  124.71
  -3   0   4 1626.47  110.80
  -3   0   4 1811.00  138.10
   3   0  -4 1664.56  113.09
  -3   0   4 1628.49  121.65
   3   0  -4 1558.77  108.18
  -3   0   4 1761.03  136.70
  -3   0   4 1674.58  115.71
  -3   0   4 1728.84  118.46
  -3   0   4 1765.01  124.68
  -3   0   4 1567.00  188.61
   3   0  -4 1703.41  128.73
   3   0  -4 1439.68  100.22
  -3   0   4 1622.40  112.83
   3   0  -4 1929.02  135.84
   3   0  -4 1578.85  109.94
  -3   0   4 1822.04  123.65
   0   4  -1 2589.82   97.26
   0   4  -1 2738.20  109.08
   0  -4   1 2335.56  171.78
   0   4  -1 2523.27  102.76
   0  -4   1 2296.85  119.29
   0  -4   1 2290.56   91.20
   0  -4   1 2378.74  131.30
   0   4  -1 2406.50   94.77
   0   4  -1 2283.47  138.88
   0   4  -1 2421.71  126.31
   0  -4   1 2701.61  101.10
   0   4  -1 2167.10   91.01
   0  -4   1 2443.23  103.21
   0  -4   1 2509.47  112.42
   0   4  -1 2312.56   86.49
   0   4  -1 2292.87   89.44
   0  -4   1 2616.02   96.15
  -3   3   2  224.85   17.18
  -3   3   2  207.59   16.32
  -3   3   2  192.12   11.50
  -3   3   2  203.15   13.36
  -3   3   2  205.39   17.44
   3  -3  -2  216.80   14.79
  -3   3   2  230.70   16.25
  -3   3   2  202.05   17.40
   3  -3  -2  192.40   14.02
  -3   3   2  205.46   10.55
   3  -3  -2  194.90   10.30
   3  -3  -2  200.75   11.58
   3  -3  -2  219.14   15.66
   3  -3  -2  212.80   16.32
   3  -3  -2  221.62   13.00
  -3   3   2  211.70   12.39
  -3   3   2  216.66   14.07
  -3  -1   3   45.97    7.57
   3   1  -3   53.17    8.74
  -3  -1   3   56.54   13.49
  -3  -1   3   47.61    9.00
   3   1  -3   45.86   26.97
  -3  -1   3   52.50   31.24
  -3  -1   3   70.93   58.13
  -3  -1   3   44.35   22.43
  -3  -1   3   43.11   24.92
   3   1  -3   46.74   27.44
  -3  -1   3   44.05   18.08
   3   1  -3   56.17   10.60
  -3  -1   3   47.01    7.72
   3   1  -3   49.39   11.87
  -3  -1   3   44.85   10.59
  -3  -1   3   48.19    6.98
  -3  -1   3   53.15   19.81
   3   1  -3   42.64    8.23
   3   1  -3   45.42   11.27
  -3  -1   3   44.62    7.93
  -3  -1   3   43.63   32.86
  -3  -1   3   45.73   42.17
   3   1  -3   41.74    6.41
  -1   1  -5  751.49   53.57
   1  -1   5  790.25   58.67
  -1   1  -5  651.85   21.01
   1  -1   5  784.04   57.98
   1  -1   5  656.99   23.24
  -1   1  -5  759.00   56.27
  -1   1  -5  799.49   63.04
  -1   1  -5  734.09   34.42
   1  -1   5  827.29   58.59
   1  -1   5  787.70   60.19
   1  -1   5  736.88   36.62
  -1   1  -5  839.58   64.16
   1  -1   5  761.95   67.68
   1  -1   5  308.30   73.82
   1  -1   5  753.73   54.78
  -1  -3   4 1234.27   90.34
   1   3  -4 1254.82   89.44
   1   3  -4 1131.83  121.54
  -1  -3   4 1056.68  102.02
  -1  -3   4 1095.31   81.56
  -1  -3   4 1191.50   90.44
   1   3  -4 1139.47   78.34
   1   3  -4 1103.56   81.99
   1   3  -4 1051.86   74.09
  -1  -3   4 1182.71   83.13
  -1  -3   4 1272.02   90.17
  -1  -3   4 1029.23   82.02
  -1  -3   4 1242.03   89.10
   1   3  -4 1153.16   82.09
  -1  -3   4 1158.20   81.34
  -1  -3   4 1068.99   75.77
  -1  -3   4 1083.33   78.40
  -1  -3   4 1264.95   87.92
  -1  -3   4 1377.47  100.15
   1   3  -4 1066.58   81.62
  -1  -3   4 1051.83   88.69
  -1  -3   4 1090.84   79.92
   0  -4   2 1697.19  123.11
   0   4  -2 2102.62  149.89
   0  -4   2 1705.93  118.09
   0  -4   2 2071.04  146.09
   0   4  -2 2113.80  142.37
   0   4  -2 1984.74  154.75
   0   4  -2 2545.33  121.85
   0  -4   2 1865.69  134.95
   0   4  -2 2081.72  139.87
   0  -4   2 2236.25   85.91
   0   4  -2 2386.99   95.30
   0  -4   2 2020.40  138.28
   0   4  -2 1947.51  135.93
   0  -4   2 2290.46   86.95
   0  -4   2 2148.10  107.16
   0  -4   2 2904.28  138.44
   0   4  -2 2026.18  137.38
  -1   4   1 1197.08   93.92
   1  -4  -1 1092.70   85.38
   1  -4  -1 1079.06   94.80
  -1   4   1 1088.14   98.45
   1  -4  -1 1102.52   89.35
  -1   4   1 1275.20  101.46
   1  -4  -1 1012.32   73.25
  -1   4   1 1169.79  166.43
   1  -4  -1 1051.91   82.39
   1  -4  -1 1064.61  117.13
   1  -4  -1 1116.73   78.83
   1  -4  -1 1035.99   74.19
   1  -4  -1 1042.65   79.31
  -1   4   1 1020.43   81.96
   1  -4  -1 1062.66   97.64
  -1   4   1 1047.18  105.66
   1  -4  -1 1058.94   93.52
  -1   4   1 1050.15  119.98
  -3  -1   0 3536.59  159.60
  -3  -1   0 3581.14  163.09
   3   1   0 3841.54  137.99
   3   1   0 4240.69  147.88
  -3  -1   0 3520.63  124.28
   3   1   0 3073.80  111.83
   3   1   0 3519.35  133.80
   3   1   0 3546.03  129.08
   3   1   0 4032.22  144.51
   3   1   0 3660.77  129.62
  -3  -1   0 3864.25  143.14
  -3  -1   0 3484.12  153.34
  -3  -1   0 3851.18  142.26
   3   1   0 3980.96  156.03
   3   1   0 3962.26  160.77
  -3  -1   0 3539.97  135.65
   2  -1   4   30.69    7.88
   2  -1   4   26.80    5.32
  -2   1  -4   28.20    8.43
  -2   1  -4   20.68    4.06
   2  -1   4   23.92    6.01
   2  -1   4   28.43    7.03
  -2   1  -4   28.18    7.71
  -2   1  -4   21.04    5.33
  -2   1  -4   26.88    7.87
   2  -1   4   23.03    5.79
   2  -1   4   28.42    6.76
   2  -1   4   27.46    6.43
  -2   1  -4   27.56   10.30
  -2   1  -4   25.63    6.16
   2  -1   4   25.37    6.29
  -2   2  -4  795.90   56.11
  -2   2  -4  759.86   59.52
   2  -2   4  865.22   63.21
  -2   2  -4  880.64   67.25
   2  -2   4  862.46   62.37
  -2   2  -4  757.57   55.03
  -2   2  -4  804.81   59.71
   2  -2   4  709.37   37.32
  -2   2  -4  714.40   30.85
   2  -2   4  853.63   60.52
   2  -2   4  818.80   63.88
   2  -2   4  687.73   19.68
   2  -2   4  919.29   64.82
   2  -2   4  746.90   60.98
  -2   2  -4  890.35   65.01
  -2   2  -4  879.28  125.70
   2  -2   4  886.44   74.87
  -2   4   1 1292.76   91.02
   2  -4  -1 1365.94   94.26
   2  -4  -1 1446.85  147.73
  -2   4   1 1445.53  172.65
   2  -4  -1 1506.79  104.86
  -2   4   1 1629.44  180.99
  -2   4   1 1574.73  141.97
   2  -4  -1 1299.82  102.11
  -2   4   1 1473.72  108.47
  -2   4   1 1464.68  100.49
  -2   4   1 1430.95  120.07
  -2   4   1 1562.20  104.93
  -2   4   1 1391.52  120.51
  -2   4   1 1680.49  130.20
   2  -4  -1 1286.83   86.34
   2  -4  -1 1610.07  118.57
   2  -4  -1 1458.19  131.95
   2  -4  -1 1236.86   91.52
  -2   4   1 1530.90  162.28
   0  -1  -5   58.67    8.52
   0   1   5   67.68    9.45
   0  -1  -5   80.08   12.06
   0   1   5   54.86    8.44
   0  -1  -5   53.88    6.36
   0  -1  -5   66.62   12.37
   0  -1  -5   57.35    6.47
   0  -1  -5   59.59    8.53
   0   1   5   67.34    7.97
   0  -1  -5   66.10   10.93
   0   1   5   70.51   11.97
   0   1   5   71.41   11.06
   0  -1  -5   62.08   10.88
   0   1   5   69.93    8.65
   0   1   5   62.64    9.30
   0   1   5   74.26   16.84
  -1   2  -5  100.16   12.42
  -1   2  -5  131.88   16.00
  -1   2  -5  125.20   19.46
  -1   2  -5   98.25   13.41
  -1   2  -5  111.99   10.79
   1  -2   5  137.60   15.06
   1  -2   5  134.89   15.72
   1  -2   5  132.45   14.93
   1  -2   5  127.92   10.94
  -1   2  -5  118.41   11.79
  -1   2  -5  103.59    8.66
   1  -2   5  111.38    7.92
  -1   2  -5  112.92   10.25
   1  -2   5  127.29   16.14
  -1   2  -5  114.62   10.23
   1  -2   5  111.86    9.26
   1  -2   5  126.70   13.32
   1  -2   5  132.44   13.59
   0  -4   0 1162.70  102.42
   0   4   0 1023.64   98.30
   0   4   0 1241.16   86.10
   0   4   0 1390.86   97.55
   0   4   0 1222.98  110.98
   0  -4   0 1116.24  118.57
   0  -4   0 1201.34   82.61
   0   4   0 1253.43   87.54
   0   4   0 1131.96   83.61
   0  -4   0 1274.32  106.28
   0  -4   0 1104.14   88.77
   0   4   0 1198.37   92.16
   0  -4   0 1172.78   90.08
   0  -4   0 1282.29   89.30
  -2   4  -2 1990.73  143.05
   2  -4   2 1553.36  119.66
  -2   4  -2 1147.20   79.54
  -2   4  -2 1569.50  113.86
  -2   4  -2 1951.98  139.01
   2  -4   2 1609.24  127.96
  -2   4  -2 1680.53  120.49
   2  -4   2 1505.86  114.65
   2  -4   2 1579.02  113.01
  -2   4  -2 1492.90  111.01
   2  -4   2 1304.25   87.93
  -2   4  -2 1505.05  102.88
   2  -4   2 1317.33  107.81
   2  -4   2 1441.39   99.78
   2  -4   2 1530.17  114.23
   2  -4   2 1425.18  100.85
  -2   4  -2 1422.81   98.36
   1  -4   3  321.94   20.73
   1  -4   3  346.62   19.64
   1  -4   3  361.56   17.57
   1  -4   3  325.45   17.77
   1  -4   3  355.37   18.40
  -1   4  -3  317.38   39.01
   1  -4   3  338.33   16.09
  -1   4  -3  347.36   21.08
   1  -4   3  342.95   21.30
   1  -4   3  334.04   20.91
  -1   4  -3  311.93   17.51
  -1   4  -3  365.42   24.74
   1  -4   3  298.24   15.04
  -1   4  -3  339.20   18.24
   1  -4   3  298.16   16.00
  -1   4  -3  533.24   34.12
  -1   4  -3  338.48   18.80
  -1   4  -3  314.48   16.01
   1  -4   3  359.72   20.05
  -1   4  -3  324.21   31.80
  -1   4  -3  329.31   16.04
  -2  -1  -3 7999.77  271.01
  -2  -1  -3 6851.77  229.90
   2   1   3 7807.75  286.60
  -2  -1  -3 9750.79  519.43
  -2  -1  -3 8112.36  277.27
  -2  -1  -3 7470.64  280.61
   2   1   3 8202.31  315.38
  -2  -1  -3 8978.22  312.07
  -2  -1  -3 8508.74  292.01
   2   1   3 7794.02  287.04
  -2  -1  -3 8782.04  297.30
   2   1   3 8268.41  335.80
   2   1   3 8460.40  280.85
   2   1   3 8555.57  300.94
  -2  -1  -3 8522.91  387.61
   2   1   3 8357.75  292.09
   2   1   3 7812.51  320.19
   0   3   3  823.22   59.48
   0  -3  -3  732.40   34.47
   0   3   3  735.90   34.29
   0  -3  -3  749.73   58.28
   0   3   3  755.66   55.55
   0   3   3  738.75   54.26
   0  -3  -3  673.22   23.79
   0   3   3  730.46   34.14
   0  -3  -3  770.74   55.95
   0  -3  -3  822.05   59.41
   0  -3  -3  700.57   35.07
   0   3   3  736.94   34.34
   0  -3  -3  694.50   25.92
   0   3   3  691.44   32.55
   0  -3  -3  806.10   60.49
   0  -3  -3  718.33   37.64
   0  -3  -3  797.07   58.00
   3  -3   2 4311.17  284.31
   3  -3   2 4049.90  177.50
  -3   3  -2 4017.61  263.77
   3  -3   2 3996.36  195.95
   3  -3   2 3819.51  154.52
   3  -3   2 3309.30  116.20
  -3   3  -2 3694.57  414.48
   3  -3   2 3698.73  146.10
  -3   3  -2 3072.16  117.20
  -3   3  -2 3998.50  245.02
   3  -3   2 3500.15  197.67
   3  -3   2 3679.06  183.43
  -3   3  -2 3420.86  136.88
   3  -3   2 3656.02  147.45
  -3   3  -2 3858.91  203.45
   3  -3   2 3719.38  173.03
  -3   3  -2 3441.88  217.58
  -3   3  -2 3636.73  193.30
   3  -3   2 3563.88  163.25
   3  -3   2 4002.07  153.68
  -3   3  -2 3723.49  146.19
  -3   3  -2 3358.25  144.52
   0   4  -3  725.64   33.65
   0  -4   3  765.43   56.38
   0  -4   3  805.30   61.36
   0  -4   3  784.83   57.06
   0  -4   3  801.15   62.69
   0   4  -3  802.71   58.17
   0   4  -3  782.74   57.15
   0   4  -3  548.92   77.95
   0   4  -3  759.81   56.14
   0  -4   3  814.98   60.91
   0   4  -3 1040.30   92.55
   0  -4   3  825.96   60.95
   0   4  -3  890.25   68.79
   0  -4   3  917.75   68.30
   0   4  -3  833.00   62.28
   0   4  -3  867.62   63.95
   0  -4   3  792.51   57.56
   0  -4   3  877.97   64.55
  -1   0  -5   27.74    5.73
   1   0   5   29.70    5.47
   1   0   5   33.71    7.86
  -1   0  -5   37.41    9.12
   1   0   5   35.92    8.33
   1   0   5   36.63   10.45
  -1   0  -5   36.95    9.83
  -1   0  -5   28.97    5.12
   1   0   5   30.75    6.50
  -1   0  -5   30.75    6.08
  -1   0  -5   38.62    7.33
   1   0   5   34.32    7.30
  -1   0  -5   33.57    9.31
   1   0   5   33.13    6.73
   1   0   5   33.50    7.53
  -3   2   4 1151.53   77.80
  -3   2   4 1390.64  101.33
  -3   2   4 1309.69   97.98
  -3   2   4 1889.78  135.25
   3  -2  -4 1353.09   97.53
   3  -2  -4 1251.63   99.82
  -3   2   4 1243.12   85.83
   3  -2  -4 1931.66  138.02
  -3   2   4 1315.00   91.13
  -3   2   4 1725.19  122.05
  -3   2   4 1148.08   82.93
   3  -2  -4 1288.86   89.74
  -3   2   4 1205.52   81.93
  -3   2   4 1295.85   91.84
   3  -2  -4 1226.82   85.48
  -3   0  -2 1062.58   74.63
   3   0   2 1193.49   82.68
  -3   0  -2 1227.54   88.95
  -3   0  -2 1241.68   86.62
  -3   0  -2 1081.65   90.49
  -3   0  -2 1212.62   84.91
  -3   0  -2 1059.45   75.09
   3   0   2 1124.66   81.42
   3   0   2 1262.56   89.33
   3   0   2 1233.70   86.66
  -3   0  -2 1171.06   87.74
  -3   0  -2 1214.67   84.86
   3   0   2 1167.47  113.41
   3   0   2 1079.28   81.00
   3   0   2 1223.38   84.96
   3   0   2 1231.02   84.64
   3   0   2 1161.77   83.07
   3   0   2 1151.23   79.77
  -3  -1   4 3927.38  152.27
  -3  -1   4 3808.83  141.47
  -3  -1   4 3521.22  128.52
   3   1  -4 3798.16  137.62
  -3  -1   4 3518.35  126.52
  -3  -1   4 4057.18  167.26
  -3  -1   4 3299.71  127.73
   3   1  -4 3137.54  132.42
  -3  -1   4 3678.67  140.10
  -3  -1   4 3243.93  160.41
  -3  -1   4 3366.05  121.66
  -3  -1   4 3416.01  130.97
   3   1  -4 3572.90  130.45
  -3  -1   4 3479.22  160.36
  -3  -1   4 3234.89  134.16
  -3  -1   4 3472.47  148.59
  -3  -1   4 3448.83  209.41
  -3  -1   4 3370.91  187.26
  -3  -1   4 3554.18  125.76
  -3  -1   4 3226.36  125.37
   3   1  -4 3323.91  123.59
  -3  -1   4 3524.10  128.73
   0  -3   5 5188.89  191.86
   0  -3   5 6184.06  218.76
   0   3  -5 4366.62  160.21
   0  -3   5 5059.69  171.06
   0  -3   5 4890.24  177.09
   0   3  -5 5011.65  175.12
   0  -3   5 4189.94  159.66
   0  -3   5 4738.87  167.36
   0  -3   5 4831.87  169.13
   0   3  -5 5033.53  186.09
   0  -3   5 5024.89  179.13
   0   3  -5 4528.81  157.71
   0  -3   5 4996.95  308.24
   0   3  -5 4480.39  153.73
   0  -3   5 4593.70  173.20
   0  -3   5 4737.10  163.59
   0  -3   5 4127.63  250.15
   0  -3   5 4880.53  166.01
   0  -3   5 5193.53  192.81
   0   3  -5 4748.83  181.34
   0   3  -5 4805.09  163.71
   0  -3   5 4929.86  170.37
  -3   3   3  191.40   10.13
   3  -3  -3  219.05   15.80
  -3   3   3  194.60   13.05
   3  -3  -3  200.60   12.25
  -3   3   3  180.90   15.32
  -3   3   3  210.86   12.25
   3  -3  -3  195.86   14.19
   3  -3  -3  190.15   15.22
  -3   3   3  200.43   13.23
   3  -3  -3  211.53   15.46
  -3   3   3  207.32   14.02
   3  -3  -3  188.91   11.32
  -3   3   3  177.91   11.25
  -3   3   3  189.75   14.15
   3  -3  -3  187.47   13.55
   1   1  -6 1130.88   77.28
  -1  -1   6 1328.03   95.89
  -1  -1   6 1192.48   85.35
  -1  -1   6 1208.09   84.23
   1   1  -6 1144.69   81.71
  -1  -1   6 1148.24   80.20
   1   1  -6 1193.04   83.99
  -1  -1   6 1080.55   75.66
  -1  -1   6 1167.66   83.20
   1   1  -6 1260.00  112.25
   1   1  -6 1272.86   87.28
  -1  -1   6 1177.18   88.85
  -1  -1   6 1240.24   90.76
   1   1  -6 1727.82  123.34
  -1  -1   6 1447.59  106.97
  -1  -1   6 1288.75   93.81
  -2  -3   2   48.90    7.36
  -2  -3   2   56.23    8.97
  -2  -3   2   46.05   15.34
  -2  -3   2   48.48    7.74
  -2  -3   2   56.54    8.67
   2   3  -2   51.00    9.04
  -2  -3   2   47.22   16.04
  -2  -3   2   55.34   13.65
  -2  -3   2   59.01    9.49
  -2  -3   2   51.62    8.65
  -2  -3   2   50.97    8.70
   2   3  -2   56.41    9.52
   2   3  -2   43.73   18.45
   2   3  -2   54.63    9.54
  -2  -3   2   57.45    9.06
  -2  -3   2   51.98    9.09
   2   3  -2   44.47   10.61
  -2  -3   2   72.00   16.03
   2   3  -2   54.80    9.82
  -2   0  -4  606.62   31.61
   2   0   4  550.73   21.88
  -2   0  -4  620.54   26.01
  -2   0  -4  564.99   23.75
  -2   0  -4  752.87   67.35
  -2   0  -4  514.75   20.84
  -2   0  -4  507.11   17.80
   2   0   4  568.49   20.47
   2   0   4  624.14   25.25
   2   0   4  576.76   21.60
   2   0   4  507.65   25.97
   2   0   4  579.82   22.57
   2   0   4  501.42   34.76
  -2   0  -4  512.60   21.38
   2   0   4  573.51   27.11
  -2   0  -4  571.54   25.42
   1   0  -6 1160.65   82.40
   1   0  -6 1151.69   80.11
  -1   0   6 1495.52  109.34
  -1   0   6 1187.97   83.54
   1   0  -6 1227.66   90.45
  -1   0   6 1181.76   84.20
  -1   0   6 1258.27   88.06
  -1   0   6 1239.31   89.33
   1   0  -6 1132.29   82.47
  -1   0   6 1318.20   97.35
  -1   0   6 1247.48   89.59
  -1   0   6 1136.69   82.57
  -1   0   6  938.23   86.06
   1   0  -6 1126.47   78.04
  -1   0   6 1027.49  112.03
   1   0  -6 1083.15   76.79
  -1   0   6 1141.35   81.76
   1   0  -6 1229.18  106.44
  -1   0   6 1119.28   80.42
  -2   3  -4  995.86  120.43
   2  -3   4 1220.75   86.60
   2  -3   4 1220.11  116.57
  -2   3  -4 1313.41   91.47
  -2   3  -4 1242.01  143.95
  -2   3  -4 1109.49   79.81
   2  -3   4 1097.76   79.25
   2  -3   4 1169.31   86.64
  -2   3  -4 1015.42   85.31
   2  -3   4 1068.90  109.03
   2  -3   4 1146.25   84.37
  -2   3  -4 1097.99   75.86
  -2   3  -4 1099.41  118.12
   2  -3   4 1232.16   95.83
   2  -3   4 1061.90   92.01
  -2   3  -4  986.53   75.69
   2  -3   4 1007.40   70.67
  -2   3  -4 1170.25  100.29
   2  -3   4 1005.49   69.39
  -2   3  -4 1098.94  133.41
   2  -3   4  814.10   79.73
   2  -3   4  952.77   74.14
  -2   3  -4 1134.68   77.74
   2  -3   4 1021.65   69.37
   1   3   2   95.90   12.81
  -1  -3  -2  118.44   13.13
  -1  -3  -2   94.96   22.16
  -1  -3  -2  103.91   51.56
  -1  -3  -2   91.44   11.32
  -1  -3  -2   95.80   12.09
   1   3   2   95.16   32.55
   1   3   2   99.46    9.92
   1   3   2   65.63   10.38
  -1  -3  -2   91.83   12.72
  -1  -3  -2  102.29   11.31
  -1  -3  -2  103.69   50.06
   1   3   2  106.72   11.66
  -1  -3  -2   89.53   54.45
   1   3   2   87.66   39.54
  -1  -3  -2  115.19  114.09
   1   3   2   96.27   17.68
   1   3   2   96.62    9.47
   3   1   1  419.56   19.92
  -3  -1  -1  401.28   24.57
   3   1   1  454.38   20.09
   3   1   1  424.97   21.50
  -3  -1  -1  430.48   25.63
  -3  -1  -1  427.09   25.02
   3   1   1  414.19   34.24
  -3  -1  -1  430.14   21.57
   3   1   1  381.77   21.10
  -3  -1  -1  419.17   19.29
   3   1   1  407.98   21.84
   3   1   1  415.83   23.32
  -3  -1  -1  424.43   21.04
   3   1   1  397.80   31.70
  -3  -1  -1  422.01   19.01
  -3  -1  -1  421.71   18.15
   3   1   1  393.06   18.89
   0   4   1 1803.31  126.09
   0   4   1 1714.74  116.30
   0  -4  -1 1608.95  108.66
   0  -4  -1 1876.87  127.07
   0   4   1 1521.76  114.02
   0  -4  -1 1993.09  139.49
   0   4   1 1640.12  114.59
   0  -4  -1 1819.30  124.77
   0  -4  -1 1662.89  112.43
   0   4   1 1884.15  129.70
   0   4   1 1540.67  105.63
   0  -4  -1 1660.89  125.02
   0   4   1 1699.04  118.19
   0  -4  -1 1612.19  116.05
   2  -4  -2  202.36   12.82
  -2   4   2  237.21   28.15
  -2   4   2  232.32   25.81
   2  -4  -2  233.46   13.52
   2  -4  -2  223.81   15.11
  -2   4   2  195.10   19.84
   2  -4  -2  219.87   15.47
  -2   4   2  203.51   20.31
  -2   4   2  207.53   15.52
  -2   4   2  205.60   17.01
   2  -4  -2  168.58   13.15
  -2   4   2  269.62   17.96
   2  -4  -2  201.11   13.55
  -2   4   2  228.02   14.52
   2  -4  -2  206.55   15.54
   2  -4  -2  206.33   16.59
  -2   4   2  222.77   17.95
   2  -4  -2  239.25   16.80
   2   3  -1   76.09   10.35
   2   3  -1   67.61    9.50
  -2  -3   1   73.50    9.41
   2   3  -1   64.04   10.00
  -2  -3   1   74.70    9.54
  -2  -3   1   73.34   10.38
  -2  -3   1   34.18   10.10
   2   3  -1   65.84    7.49
  -2  -3   1   66.33    8.49
  -2  -3   1   71.52    8.91
  -2  -3   1   67.62    8.03
   2   3  -1   68.62    9.07
  -2  -3   1   73.35    9.89
   2   3  -1   74.15   10.02
  -2  -3   1   78.73    9.29
  -2  -3   1   65.27    8.50
  -2  -3   1   74.43    9.55
  -2  -2  -2 2242.54  120.93
  -2  -2  -2 2085.95  154.40
   2   2   2 2028.25  137.90
   2   2   2 2282.47   88.40
  -2  -2  -2 2168.42   89.25
   2   2   2 2322.30   88.10
   2   2   2 2133.49  158.30
  -2  -2  -2 2458.87  111.92
   2   2   2 2411.99   92.83
   2   2   2 2181.45   90.72
  -2  -2  -2 2253.41  150.66
   2   2   2 2211.39   89.30
  -2  -2  -2 2410.58  106.26
  -2  -2  -2 2100.46  179.89
   1  -4  -2  146.11   24.70
  -1   4   2   98.04   13.88
   1  -4  -2  124.09   46.92
  -1   4   2  119.08   15.00
  -1   4   2  131.84   20.47
   1  -4  -2  120.55   34.08
   1  -4  -2  140.75   34.77
  -1   4   2  113.02   19.29
   1  -4  -2  139.38   13.99
   1  -4  -2  121.59   11.99
   1  -4  -2  114.21   11.49
  -1   4   2  134.93   38.80
  -1   4   2  154.21   17.60
   1  -4  -2  115.82   13.60
   1  -4  -2  120.01   10.21
   1  -2  -5  371.86   22.01
  -1   2   5  366.58   16.00
  -1   2   5  364.62   18.33
   1  -2  -5  340.84   23.84
  -1   2   5  394.37   20.53
   1  -2  -5  357.79   22.77
   1  -2  -5  343.58   18.18
   1  -2  -5  452.11   23.41
  -1   2   5  457.48   22.77
  -1   2   5  349.69   16.78
  -1   2   5  366.67   18.91
  -1   2   5  334.35   14.68
  -1   2   5  340.15   20.58
  -2  -2   5 2677.72   97.11
  -2  -2   5 2663.25  108.14
   2   2  -5 2568.49  111.83
  -2  -2   5 2895.81  212.80
   2   2  -5 2629.22  172.85
  -2  -2   5 3024.91  148.26
  -2  -2   5 2496.46   89.38
  -2  -2   5 2469.17   90.64
  -2  -2   5 2574.10   97.73
  -2  -2   5 3007.79  113.80
  -2  -2   5 2564.01  127.13
  -2  -2   5 2836.71  120.76
   2   2  -5 2538.50  158.40
  -2  -2   5 3014.23  113.71
   2   2  -5 2387.79   97.40
  -2  -2   5 2552.45  102.71
  -2  -2   5 2693.72  111.80
  -2  -2   5 2539.53   98.21
  -2  -2   5 2702.52  136.84
  -2  -2   5 2730.55  114.65
  -2  -2   5 2608.71   95.56
   2   2  -5 2514.47   97.42
   0   1  -6 3590.18  121.65
   0   1  -6 3368.80  118.21
   0   1  -6 4141.43  156.74
   0  -1   6 4001.16  145.94
   0  -1   6 2737.57  425.21
   0  -1   6 3941.95  146.82
   0  -1   6 4226.98  153.25
   0   1  -6 4517.75  174.10
   0  -1   6 3469.16  126.33
   0  -1   6 4089.06  145.13
   0  -1   6 3405.70  164.81
   0   1  -6 3776.56  138.23
   0  -1   6 4073.02  156.90
   0   1  -6 4327.41  183.42
   0  -1   6 4012.79  151.40
   0  -1   6 3993.68  147.78
   0   1  -6 3971.82  143.03
   0  -1   6 3953.16  144.70
   0  -1   6 3344.10  128.20
   2  -2  -5    1.04    2.40
   2  -2  -5    1.54    7.28
   2  -2  -5    0.04    5.91
  -2   2   5    6.43    5.03
  -2   2   5    1.36    5.10
   2  -2  -5    2.23    5.79
  -2   2   5    1.36    7.30
  -2   2   5    0.40    2.71
  -2   2   5    2.76    5.20
  -2   2   5    0.08    4.67
  -2   2   5    0.58    5.83
  -2   2   5    1.22    4.84
  -2   2   5    2.32    6.98
   2  -2  -5    2.51    5.71
  -2   2   5    1.50    5.76
   2  -2  -5    0.60    4.70
   2  -2  -5   -0.20    7.73
   3  -2   3    3.67    7.53
   3  -2   3    4.22    3.87
  -3   2  -3    4.20    4.41
   3  -2   3    4.94    4.29
   3  -2   3    4.35    5.48
  -3   2  -3    6.56    7.05
  -3   2  -3    4.01    3.92
  -3   2  -3    5.14    7.78
  -3   2  -3    4.27    3.95
  -3   2  -3    4.23    4.14
  -3   2  -3    3.96    4.26
   3  -2   3    3.78    5.47
   3  -2   3    6.98    5.71
  -3   2  -3    4.71    3.51
   3  -2   3    5.69    5.57
  -2  -3   3  540.39   23.75
   2   3  -3  450.51   31.28
  -2  -3   3  502.42   25.70
  -2  -3   3  485.70   25.14
  -2  -3   3  557.34   23.97
   2   3  -3  474.09   23.43
  -2  -3   3  541.68   22.51
   2   3  -3  526.52   23.98
   2   3  -3  504.15   29.34
  -2  -3   3  473.02   22.69
  -2  -3   3  502.97   27.00
  -2  -3   3  512.62   21.45
  -2  -3   3  531.46   37.12
   2   3  -3  547.84   27.24
   2   3  -3  446.53   21.45
  -2  -3   3  517.55   22.89
  -2  -3   3  484.35   22.22
   2   3  -3  480.87   23.37
   2   3  -3  558.47   25.98
  -2  -3   3  527.78   23.93
   2  -3  -4   37.12    8.14
  -2   3   4   36.35    7.63
   2  -3  -4   39.75    8.96
   2  -3  -4   55.82    8.30
   2  -3  -4   36.02    7.23
  -2   3   4   34.11    7.08
  -2   3   4   31.96    9.47
   2  -3  -4   37.07    7.97
  -2   3   4   33.08    5.77
   2  -3  -4   38.92    6.43
  -2   3   4   36.71    6.90
  -2   3   4   33.67    6.55
   2  -3  -4   50.48    8.84
   2  -3  -4   32.65    6.85
   2  -3  -4   32.79    8.17
  -2   3   4   93.52   26.08
   2  -3  -4  195.78   37.67
  -2   3   4   34.19    5.37
  -4   1   1   13.39    4.80
   4  -1  -1   13.76    5.77
  -4   1   1   12.74    5.23
   4  -1  -1   12.97    5.74
   4  -1  -1   12.92    5.08
  -4   1   1   13.50    5.09
   4  -1  -1   17.12    6.54
   4  -1  -1   13.50    6.00
   4  -1  -1   11.15    5.02
  -4   1   1   14.29    6.15
   4  -1  -1   12.18    4.93
   4  -1  -1   12.24    5.77
   4  -1  -1   13.35    6.85
   4  -1  -1   13.15    5.23
  -4   1   1   11.91    5.47
   4  -1  -1   12.51    5.24
  -4   1   1   17.60    5.53
   4  -1  -1   13.84    5.25
  -4   1   1   11.38    5.02
   3  -4   0 6905.86  465.48
  -3   4   0 9022.64  399.63
   3  -4   0 6251.62  280.31
  -3   4   0 6334.42  240.26
  -3   4   0 7006.34  288.70
   3  -4   0 6955.25  418.54
  -3   4   0 7223.65  592.42
  -3   4   0 7758.32  817.94
   3  -4   0 5920.27  402.24
  -3   4   0 6333.58  389.66
  -3   4   0 6208.00  356.34
   3  -4   0 7796.15  309.51
   3  -4   0 6124.65  364.73
   3  -4   0 6636.00  550.16
   3  -4   0 8858.43  351.88
  -3   4   0 7009.97  515.77
   3  -4   0 6297.60  218.39
  -3   4   0 6762.74  297.10
  -3   4   0 6088.08  402.93
   2  -4   3   28.09    8.95
   2  -4   3   19.91    8.98
   2  -4   3   25.14    5.83
   2  -4   3   26.49    7.40
  -2   4  -3   22.46   12.37
   2  -4   3   22.31    7.17
   2  -4   3   23.51   13.70
  -2   4  -3   30.29    6.11
  -2   4  -3   20.82    5.42
   2  -4   3   24.48    9.88
   2  -4   3   21.62    8.02
   2  -4   3   25.11   10.97
  -2   4  -3   20.07   12.61
   2  -4   3   21.69    4.44
  -2   4  -3   27.17    8.17
   2  -4   3   21.02    9.11
  -2   4  -3   26.31   20.06
  -2   4  -3   28.22   14.79
  -2   4  -3   24.65    6.82
  -2   4  -3   22.17    5.40
   4  -1  -2    0.05    4.69
   4  -1  -2    1.40    4.61
  -4   1   2    1.81    3.88
  -4   1   2    2.26    4.78
   4  -1  -2   -0.65    6.60
  -4   1   2    1.74    4.69
   4  -1  -2   -0.54    4.59
   4  -1  -2    1.55    4.33
  -4   1   2    1.98    4.42
  -4   1   2    3.64    5.42
   4  -1  -2    2.17    4.60
  -4   1   2    2.82    4.21
   4  -1  -2   -3.33    3.66
  -4   1   2    3.61    4.43
  -4   1   2    3.59    4.08
  -4   1   2    2.53    3.90
  -4   1   2    2.87    4.95
  -4   2   1  195.12   15.15
   4  -2  -1   91.54   15.90
   4  -2  -1  198.26   16.75
   4  -2  -1  218.02   16.93
  -4   2   1  164.78   11.49
   4  -2  -1  192.01   13.83
   4  -2  -1  174.22   14.56
  -4   2   1  189.82   15.60
  -4   2   1  184.47   14.91
  -4   2   1  184.71   11.87
  -4   2   1  185.26   13.22
  -4   2   1  205.78   15.56
   4  -2  -1  197.81   13.67
   4  -2  -1  188.35   13.54
  -4   2   1  202.21   13.92
   4  -2  -1  193.86   15.02
  -4   2   1  184.43   12.95
  -4   2   1  180.01   15.39
   1  -3   5 2146.56   85.30
   1  -3   5 2121.18  142.50
  -1   3  -5 1819.28  123.50
  -1   3  -5 2094.89  147.73
   1  -3   5 2138.73  148.90
   1  -3   5 1507.89  108.66
   1  -3   5 2422.90   96.91
  -1   3  -5 2095.13  142.89
   1  -3   5 2340.40  121.77
   1  -3   5 1511.87  126.14
   1  -3   5 2067.89  142.31
   1  -3   5 1309.89  215.63
  -1   3  -5 2136.58  161.71
  -1   3  -5 2052.12  137.73
   1  -3   5 1840.11  124.13
   1  -3   5 2188.91   89.18
   1  -3   5 2213.56   85.08
  -1   3  -5 1798.78  121.84
  -1   3  -5 1922.12  128.89
  -1   3  -5 1960.66  187.08
   1  -3   5 1805.13  168.38
  -1   3  -5 1884.38  130.92
  -3   0   5    9.63    6.18
   3   0  -5   14.31    4.99
  -3   0   5   16.30    5.41
  -3   0   5   14.19    7.64
  -3   0   5   16.85    7.72
   3   0  -5   18.09    5.80
   3   0  -5   13.89    6.39
  -3   0   5   16.53    6.99
  -3   0   5   17.34    8.97
  -3   0   5   17.72    5.74
   3   0  -5   15.65    5.99
  -3   0   5   16.13    5.44
  -3   0   5   15.91    5.39
  -3   0   5   17.61    6.81
  -3   0   5   12.06    6.13
  -3   0   5   16.44    4.97
   3   0  -5   13.45    5.51
  -3   0   5   18.46    5.60
  -3   0   5   14.84    5.78
   3   0  -5   19.44    6.23
   3   0  -5   15.85    5.01
  -1   3   4  954.73   67.93
   1  -3  -4  900.54   61.87
  -1   3   4 1020.68   70.89
   1  -3  -4  924.27   64.92
  -1   3   4 1105.07   78.18
   1  -3  -4 1016.11   75.94
   1  -3  -4  996.19   70.74
   1  -3  -4  918.93   64.75
  -1   3   4  970.13   68.62
   1  -3  -4  855.60   61.19
  -1   3   4  940.32   68.73
  -1   3   4 1010.18   69.79
   1  -3  -4 1000.24   72.57
  -1   3   4  891.02   63.68
   1  -3  -4  973.11   69.36
   1  -3  -4 1037.56   73.27
   1  -3  -4  972.41   70.39
   1  -3  -4 1055.76   74.67
   3  -1   3    1.49    8.23
  -3   1  -3    1.97    4.76
  -3   1  -3    0.14    5.18
   3  -1   3    1.38    4.35
   3  -1   3    0.35    4.56
  -3   1  -3    1.07    4.13
   3  -1   3    1.98    3.71
  -3   1  -3    1.89    5.58
  -3   1  -3    0.78    6.27
  -3   1  -3    1.69    5.29
   3  -1   3    2.02    4.57
  -3   1  -3    1.04    3.72
   3  -1   3    1.04    4.24
   3  -1   3    1.25    5.69
   3  -1   3    0.38    5.49
  -3   1  -3    0.91    3.73
   3  -1   3    1.72    4.74
   3  -1   3    1.74    5.62
  -3   1  -3    1.80    4.27
  -3   1   5 5211.44  198.80
  -3   1   5 5272.73  241.54
  -3   1   5 5049.09  236.39
  -3   1   5 5263.29  183.44
   3  -1  -5 4668.04  163.14
   3  -1  -5 5603.44  228.78
  -3   1   5 5813.02  258.39
   3  -1  -5 5580.93  245.37
  -3   1   5 5625.28  249.58
   3  -1  -5 5395.62  200.93
  -3   1   5 6173.08  281.92
  -3   1   5 6090.68  219.73
  -3   1   5 5623.28  214.42
  -3   1   5 4987.95  190.94
  -3   1   5 4489.77  510.45
  -1  -3   5   92.96    9.31
  -1  -3   5   91.21    9.42
   1   3  -5   93.02   10.79
  -1  -3   5   86.71   11.91
   1   3  -5   92.59   20.58
  -1  -3   5   95.09   15.18
  -1  -3   5   94.80    9.59
  -1  -3   5   97.35   12.64
   1   3  -5  104.87   12.84
  -1  -3   5   95.38    9.96
  -1  -3   5   92.35    8.80
  -1  -3   5  105.99   12.14
  -1  -3   5  101.01   14.66
  -1  -3   5  106.02   13.00
   1   3  -5   94.68   10.68
   1   3  -5   90.27   10.49
  -1  -3   5  104.14   11.01
  -1  -3   5  108.77   14.21
  -1  -3   5  109.70   11.36
  -1  -3   5   95.57   15.47
   4  -2  -2 2094.87  155.02
  -4   2   2 2057.36  144.36
  -4   2   2 2010.37  142.35
   4  -2  -2 2224.63   84.14
   4  -2  -2 2827.13  113.23
  -4   2   2 2164.83   87.02
   4  -2  -2 2370.95   89.11
   4  -2  -2 2251.03   93.51
  -4   2   2 2227.49   85.06
   4  -2  -2 2302.18  100.52
  -4   2   2 2192.62   86.35
  -4   2   2 1936.68  128.43
   4  -2  -2 2090.04  148.45
  -4   2   2 2114.41  156.29
   4  -2  -2 2142.58  118.82
   4  -2  -2 2521.03  104.95
  -4   2   2 2185.59   95.29
  -4   2   2 2372.80  107.49
  -4   2   2 2464.78  112.51
  -4   2   2 2142.75   83.58
   3  -4  -1 1164.81   86.31
  -3   4   1  808.33   61.38
   3  -4  -1  754.24   62.15
  -3   4   1  839.96   67.46
  -3   4   1  834.05   76.00
   3  -4  -1  948.79   83.53
   3  -4  -1  783.86   60.09
  -3   4   1  795.18   62.63
  -3   4   1  598.20  124.27
  -3   4   1  852.49   78.28
  -3   4   1  741.13   85.02
   3  -4  -1 1283.52   90.79
   3  -4  -1  782.23   65.86
   3  -4  -1  703.14   44.79
  -3   4   1  774.95   61.13
  -3   4   1  746.69   56.37
   3  -4  -1  834.56   69.07
   3  -4  -1  759.56   58.88
  -2   0   6    0.13    7.53
  -2   0   6    0.57    3.20
  -2   0   6    0.53    3.51
   2   0  -6    1.03    3.41
  -2   0   6    0.19    4.55
  -2   0   6    1.60    5.75
  -2   0   6    0.23    4.53
  -2   0   6    1.46    4.65
  -2   0   6   -2.61    8.93
   2   0  -6    0.16    3.74
  -2   0   6   -0.20    7.62
  -2   0   6    1.19    6.74
   2   0  -6    0.39    4.10
  -3   4  -1 3473.57  126.24
   3  -4   1 3410.61  254.10
   3  -4   1 2971.56  165.35
   3  -4   1 3531.88  129.93
   3  -4   1 3702.25  145.97
  -3   4  -1 2832.57  285.51
   3  -4   1 4301.42  151.26
   3  -4   1 3170.32  127.77
  -3   4  -1 3457.61  135.16
  -3   4  -1 3651.87  144.74
   3  -4   1 4001.99  143.00
  -3   4  -1 3116.94  113.42
   3  -4   1 3371.48  125.86
  -3   4  -1 3508.97  125.95
  -3   4  -1 2748.46  135.58
  -3   4  -1 3226.41  126.49
  -3   4  -1 3556.47  155.53
   3  -4   1 3311.93  179.15
   3  -4   1 3906.39  138.67
   3  -4   1 3777.90  137.56
   3   2  -2  219.24   22.87
  -3  -2   2  189.98   18.31
  -3  -2   2  208.28   14.98
  -3  -2   2  222.60   20.72
   3   2  -2  199.79   19.65
   3   2  -2  192.32   64.66
  -3  -2   2  196.13   30.07
  -3  -2   2  209.13   13.97
  -3  -2   2  210.40   33.46
   3   2  -2  217.41   15.17
   3   2  -2  242.22   30.31
  -3  -2   2  210.67   14.48
  -3  -2   2  225.29   31.98
  -3  -2   2  218.79   32.79
  -3  -2   2  214.76   13.88
   3   2  -2  222.62   15.17
  -3  -2   2  212.00   52.47
  -3  -2   2  231.53   39.68
   0   0  -6   42.43    9.80
   0   0   6   38.74    8.30
   0   0  -6    7.79    7.25
   0   0  -6   34.56    7.08
   0   0   6   33.15    6.92
   0   0   6   30.80    5.13
   0   0   6   39.77    9.49
   0   0   6   37.94    6.42
   0   0   6   36.08   10.10
   0   0  -6   37.74    7.99
   0   0   6   41.23    7.97
   0   0  -6   35.41    6.49
   0   0  -6   41.57   10.73
   0   0   6   42.27   10.36
   0  -2   6  176.41   31.09
   0   2  -6  190.25   46.17
   0  -2   6  206.22   53.71
   0   2  -6  185.18   18.69
   0   2  -6  191.72   14.64
   0  -2   6  211.96   17.00
   0   2  -6  149.88   18.61
   0   2  -6  187.49   25.51
   0   2  -6  179.80   12.86
   0  -2   6  185.39   12.97
   0  -2   6  194.72   15.83
   0   2  -6  225.30   38.43
   0  -2   6  198.44   27.11
   0   2  -6  172.02   13.40
   0   2  -6  190.99   13.93
   0  -2   6  185.83   19.55
   0  -2   6  207.39   14.04
   0   2  -6  244.72   17.41
   0  -2   6  215.76   21.15
   0  -2   6  182.00   12.12
   0   2  -6  183.60   12.32
   1   4  -2  438.57   24.21
   1   4  -2  465.66   21.07
  -1  -4   2  399.08   19.65
   1   4  -2  391.92   21.72
  -1  -4   2  454.22   22.31
   1   4  -2  484.85   24.10
   1   4  -2  425.38   19.57
   1   4  -2  408.59   19.41
  -1  -4   2  439.08   19.08
   1   4  -2  419.88   21.07
   1   4  -2  538.32   35.09
  -1  -4   2  446.82   19.81
  -1  -4   2  364.17   22.70
  -1  -4   2  419.21   19.14
  -1  -4   2  457.01   20.98
   1   4  -2  311.36   17.89
  -1  -4   2  463.20   20.86
  -1  -4   2  478.51   21.56
  -1  -4   2  373.00   39.98
  -1   4  -4  999.75   70.39
  -1   4  -4  942.73   66.66
   1  -4   4 1035.94   76.09
   1  -4   4  660.92  110.69
  -1   4  -4  971.37   69.08
  -1   4  -4 1088.45   81.53
   1  -4   4 1075.70   78.55
   1  -4   4 1039.58   73.23
  -1   4  -4  946.08   69.10
  -1   4  -4 1134.13  140.54
   1  -4   4 1115.04   80.50
   1  -4   4 1107.10   82.54
   1  -4   4  795.36   56.41
  -1   4  -4  987.96  119.61
  -1   4  -4 1007.99   69.91
  -1   4  -4 1034.73   86.24
   1  -4   4 1009.34   70.10
  -1   4  -4  962.56   67.51
   1  -4   4 1110.81   98.35
   1  -4   4 1093.12   78.78
   1  -4   4 1010.39   73.49
  -1   4  -4  868.69   61.69
   4  -2   0 1145.85   80.65
   4  -2   0 1023.29   70.80
  -4   2   0 1032.49   75.76
   4  -2   0 1010.31   71.46
   4  -2   0 1005.22   69.86
  -4   2   0 1044.79   73.41
  -4   2   0  898.23   69.88
  -4   2   0  916.12   74.23
   4  -2   0 1150.61   80.28
  -4   2   0  969.93   70.56
  -4   2   0 1020.68   72.14
   4  -2   0 1022.29   73.02
   4  -2   0 1067.83   75.72
   4  -2   0  862.16   60.42
  -4   2   0 1044.79   72.25
  -4   2   0  943.82   65.15
   4  -2   0  978.72   68.31
  -4   2   0 1028.80   72.57
  -4   2   0  972.09   76.14
   4  -2   0  967.67   71.05
   4  -2   0 1090.02   75.63
   0  -4   4   72.29    8.26
   0   4  -4   67.93    7.45
   0  -4   4   88.90   12.38
   0  -4   4   80.96   10.77
   0  -4   4   70.77    8.48
   0  -4   4   70.07    8.77
   0  -4   4   73.00   10.07
   0  -4   4   69.76    7.77
   0   4  -4   61.16    7.57
   0   4  -4   79.14    8.93
   0  -4   4  147.53   17.08
   0   4  -4   70.12   12.83
   0   4  -4   63.83    8.01
   0  -4   4   42.74   17.20
   0   4  -4   72.01   21.94
   0   4  -4   70.48   10.94
   0  -4   4   80.17   11.85
   0   4  -4  100.98   15.44
   0   4  -4   76.60   13.09
   0   4  -4   68.25    9.06
   0  -4   4   70.35    8.59
   0  -4   4   80.96   10.66
  -2  -3   0  219.04   17.65
   2   3   0  225.81   28.09
   2   3   0  200.69   24.64
  -2  -3   0  221.57   26.69
   2   3   0  205.75   25.25
  -2  -3   0  237.08   15.22
  -2  -3   0  225.88   17.43
   2   3   0  233.43   16.18
  -2  -3   0  201.57   30.15
  -2  -3   0  209.18   25.10
  -2  -3   0  238.13   15.52
   2   3   0  179.59   22.74
  -2  -3   0  226.94   15.20
   2   3   0  196.33   12.74
  -1  -2   6 4906.70  429.48
  -1  -2   6 4487.49  391.12
  -1  -2   6 4469.18  395.46
   1   2  -6 7994.77  904.09
  -1  -2   6 4454.12  439.68
   1   2  -6 4617.21  402.87
  -1  -2   6 4707.79  413.07
   1   2  -6 4594.39  405.62
  -1  -2   6 5057.94  447.05
   1   2  -6 4469.53  413.80
  -1  -2   6 4893.77  426.73
  -1  -2   6 4701.56  412.24
  -1  -2   6 4574.53  401.12
   1   2  -6 4641.77  405.57
  -1  -2   6 5290.57  467.16
  -1  -2   6 4638.16  435.06
  -1  -2   6 4723.90  419.12
   1   2  -6 4826.48  421.61
   1   2  -6 4539.00  457.08
  -1  -2   6 4491.90  395.65
  -1  -2   6 4389.13  383.91
  -1  -2   6 4844.50  427.05
   1   4  -1  717.94   74.49
   1   4  -1  786.36   84.31
  -1  -4   1  742.54   78.10
   1   4  -1  717.85   74.43
  -1  -4   1  796.76   82.28
  -1  -4   1  649.64   69.33
  -1  -4   1  766.37   78.67
   1   4  -1  760.28   79.36
  -1  -4   1  823.81   83.83
   1   4  -1  913.40   97.23
  -1  -4   1  836.56   85.07
  -1  -4   1  796.35   82.83
   1   4  -1  743.05   75.57
   1   4  -1  795.76   81.72
   4  -1   0  268.37   31.52
  -4   1   0  234.57   26.83
   4  -1   0  235.85   27.26
  -4   1   0  311.58   37.39
   4  -1   0  243.80   30.07
   4  -1   0  224.25   26.92
  -4   1   0  209.17   26.79
  -4   1   0  232.91   27.69
   4  -1   0  226.34   27.08
  -4   1   0  235.03   29.04
   4  -1   0  245.27   29.78
  -4   1   0  231.46   29.43
   4  -1   0  255.35   31.06
  -4   1   0  169.33   22.71
   4  -1   0  238.70   28.58
   4  -1   0  201.49   24.98
  -4   1   0  241.70   27.94
  -4   1   0  218.05   26.25
   4  -1   0  232.38   27.71
  -3  -2   1  618.64   65.65
  -3  -2   1  609.96   63.83
  -3  -2   1  663.08   68.54
  -3  -2   1  617.69   68.61
   3   2  -1  560.22   59.44
   3   2  -1  659.36   68.59
  -3  -2   1  640.40   66.11
  -3  -2   1  794.37   82.42
  -3  -2   1  616.26   63.47
  -3  -2   1  634.60   66.73
  -3  -2   1  610.74   65.41
  -3  -2   1  663.69   71.01
   3   2  -1  597.51   61.65
   3   2  -1  601.26   62.08
   3   2  -1  664.41   69.37
  -2  -1   6  538.83   59.18
  -2  -1   6  541.12   60.59
   2   1  -6  573.17   64.70
   2   1  -6  566.78   58.90
  -2  -1   6  572.22   58.75
  -2  -1   6  585.01   63.28
  -2  -1   6  603.67   65.41
  -2  -1   6  544.86   60.94
   2   1  -6  587.76   62.09
  -2  -1   6  589.88   69.55
  -2  -1   6  549.76   56.93
  -2  -1   6  554.79   58.84
   2   1  -6  538.09   66.11
  -2  -1   6  546.84   56.00
  -2  -1   6  607.77   63.59
   2   1  -6  534.88   56.45
   2   1  -6  539.80   58.59
  -2  -1   6  538.34   64.04
   2   1  -6  543.06   56.07
   2   1  -6  544.37   56.08
  -2  -1   6  641.30   70.58
  -4   1   3  438.49   48.07
  -4   1   3  420.75   47.51
   4  -1  -3  464.37   52.16
  -4   1   3  387.43   43.12
   4  -1  -3  379.63   45.42
   4  -1  -3  448.46   49.57
   4  -1  -3  450.49   50.76
  -4   1   3  467.10   50.82
   4  -1  -3  398.31   44.85
  -4   1   3  371.62   41.26
  -4   1   3  369.33   42.46
  -4   1   3  482.25   54.32
  -4   1   3  396.22   43.79
   4  -1  -3  419.86   48.61
   4  -1  -3  436.07   48.37
   4  -1  -3  358.25   42.68
  -4   1   3  415.70   45.74
  -4   1   3  460.59   51.40
   4  -1  -3  459.68   50.87
  -4   1   3  439.67   48.70
  -4   1   3  479.46   55.89
  -4   1   3  423.88   46.36
  -4   1   3  435.73   49.35
  -3  -2   3 2128.83  189.36
   3   2  -3 2182.47  194.91
   3   2  -3 2162.35  195.04
  -3  -2   3 2135.94  192.59
   3   2  -3 2216.82  197.74
  -3  -2   3 1613.70  152.35
   3   2  -3 1836.09  167.03
  -3  -2   3 2079.91  185.70
   3   2  -3 1831.10  174.62
  -3  -2   3 1841.64  165.01
  -3  -2   3 2141.35  194.92
  -3  -2   3 2097.61  190.18
  -3  -2   3 2100.91  190.84
   3   2  -3 2134.79  190.17
  -3  -2   3 1976.00  178.57
  -3  -2   3 2022.35  196.36
  -3  -2   3 2078.72  186.38
  -3  -2   3 2930.08  268.86
   3   2  -3 1706.61  154.09
  -3  -2   3 1966.97  175.83
  -3  -2   3 1971.10  193.14
   3  -3   3  774.35   78.01
   3  -3   3  878.71   97.99
  -3   3  -3  874.47  131.83
  -3   3  -3  839.69   85.42
   3  -3   3  904.34  107.02
   3  -3   3  985.74   99.18
   3  -3   3  996.37  102.77
   3  -3   3  841.45   86.26
  -3   3  -3  870.41   89.13
   3  -3   3  866.48   88.85
  -3   3  -3  822.04   84.11
  -3   3  -3  810.23   81.95
   3  -3   3  960.49   96.83
   3  -3   3  746.72   77.37
  -3   3  -3  873.86   88.60
  -3   3  -3  947.77  105.31
  -3   3  -3  910.24   97.26
  -3   3  -3  763.14   76.09
  -3   3  -3  958.41   98.70
   3  -3   3  832.51   92.06
   3  -3   3  874.87   92.91
   3  -3   3  970.96  100.05
  -3   3  -3  905.11   91.83
   1  -1  -6    0.39    3.24
   1  -1  -6   -0.79    7.34
  -1   1   6    0.74    6.40
  -1   1   6   -0.41    5.00
  -1   1   6    0.37    2.37
   1  -1  -6    0.70    4.11
   1  -1  -6   -0.41    7.25
   1  -1  -6    0.05    9.16
  -1   1   6    2.06    7.36
  -1   1   6    0.31    3.71
   1  -1  -6   -0.33    5.39
   1  -1  -6    1.12    7.31
  -1   1   6    1.95    8.56
  -1   1   6    0.07    5.51
   1   2   4   44.17    7.45
   1   2   4   45.95   10.33
   1   2   4   46.72   10.36
  -1  -2  -4   55.08   12.07
  -1  -2  -4   56.76    9.60
   1   2   4   52.03    8.64
   1   2   4   44.12    7.91
   1   2   4   45.05    8.06
   1   2   4   53.11    8.76
   1   2   4   49.75    7.82
  -1  -2  -4   88.19   18.25
  -1  -2  -4   49.25   11.91
  -1  -2  -4   46.91   11.77
   1   2   4   45.48   10.91
  -1  -2  -4   44.76    6.86
   1   2   4   45.34   10.39
  -1  -2  -4   53.98    9.73
  -1  -2  -4   41.40    6.75
  -1  -4   3   62.21   16.27
  -1  -4   3  107.50   12.81
   1   4  -3  106.93   13.29
  -1  -4   3  143.56   23.40
  -1  -4   3  116.04   17.33
   1   4  -3  100.48   11.25
  -1  -4   3   90.39   11.23
  -1  -4   3  117.20   17.76
  -1  -4   3  110.24   11.92
   1   4  -3  119.25   22.21
  -1  -4   3  132.47   18.79
   1   4  -3  121.49   17.98
  -1  -4   3  121.60   17.93
   1   4  -3  111.14   19.57
  -1  -4   3  117.48   18.15
  -1  -4   3  103.77   13.72
  -1  -4   3  109.30   10.95
   1   4  -3  100.56   10.09
   1   4  -3  105.09   11.66
   4   0  -2 1084.82  111.55
  -4   0   2 1033.33  104.06
  -4   0   2  792.70   87.48
   4   0  -2  983.36  103.16
  -4   0   2 1167.91  121.38
  -4   0   2 1084.15  112.96
   4   0  -2 1226.10  145.39
  -4   0   2 1091.84  109.60
   4   0  -2  989.07   99.39
  -4   0   2 1013.82  101.24
   4   0  -2 1073.39  111.18
  -4   0   2 1058.93  106.65
  -4   0   2 1148.16  117.04
   4   0  -2 1096.48  111.64
   4   0  -2 1147.01  119.08
   4   0  -2 1047.65  105.97
   4   0  -2 1163.84  118.73
  -4   0   2 1119.93  111.83
  -4   0   2  997.52  100.64
   4   0  -2  831.65   83.79
  -4   0   2 1098.26  109.72
   4   0  -2 1110.29  114.46
   4   0  -2 1065.28  112.45
  -4   0   2 1168.19  124.82
  -4   0   2 1306.22  119.70
   2   3  -4  411.98   47.07
  -2  -3   4  474.91   53.06
  -2  -3   4  483.32   53.77
  -2  -3   4  481.60   53.73
  -2  -3   4  390.66   43.85
   2   3  -4  356.92   43.99
  -2  -3   4  470.18   53.47
   2   3  -4  421.31   50.32
   2   3  -4  406.39   46.12
   2   3  -4  415.37   46.73
  -2  -3   4  417.28   47.31
  -2  -3   4  359.78   41.69
  -2  -3   4  429.43   47.99
  -2  -3   4  415.03   48.17
   2   3  -4  412.41   52.51
  -2  -3   4  465.07   52.27
   2   3  -4  440.15   50.74
  -2  -3   4  484.65   65.68
  -2  -3   4  458.27   53.46
  -2  -3   4  450.77   50.46
  -2  -3   4  439.23   49.80
  -3  -1   5  602.03   64.74
  -3  -1   5  505.35   65.21
  -3  -1   5  633.40   71.21
  -3  -1   5  581.20   64.42
   3   1  -5  578.91   62.64
  -3  -1   5  564.41   59.14
  -3  -1   5  583.51   61.54
   3   1  -5  633.79   67.05
   3   1  -5  623.19   92.98
  -3  -1   5  586.65   60.32
   3   1  -5  603.81   62.79
  -3  -1   5  583.75   66.27
  -3  -1   5  528.35   55.82
  -3  -1   5  423.86   47.27
  -3  -1   5  565.91   58.88
  -3  -1   5  504.89   61.85
   3   1  -5  554.58   59.31
  -3  -1   5  591.74   62.44
  -3  -1   5  644.54   71.17
   3   1  -5  568.42   59.72
  -3  -1   5  404.50   51.03
  -3  -1   5  634.39   65.94
  -3  -1   5  621.66   66.89
  -3  -1   5  566.42   61.29
  -3  -1   5  608.86   62.74
  -3  -1   5  634.20   66.49
  -4   0   1    0.53    4.47
  -4   0   1   -0.08    4.28
   4   0  -1   -0.14    5.03
  -4   0   1   -0.49    4.16
   4   0  -1    0.39    5.46
   4   0  -1    0.35    4.78
   2  -1  -6 2471.31  222.00
  -2   1   6 1847.33  516.76
  -2   1   6 2946.20  263.65
  -2   1   6 2993.38  269.53
   2  -1  -6 3012.79  270.51
   2  -1  -6 6149.99  557.06
  -2   1   6 3770.67  332.76
  -2   1   6 2766.80  247.01
  -2   1   6 2730.64  247.46
   2  -1  -6 2734.13  243.01
   2  -1  -6 2886.00  262.93
  -2   1   6 2810.80  251.68
  -2   1   6 2848.65  253.18
   2  -1  -6 3115.49  294.49
  -2   1   6 2869.35  259.05
   2  -1  -6 2692.66  236.46
  -2   1   6 2747.60  243.72
   2  -1  -6 2752.29  242.84
  -2   1   6 2454.65  215.08
  -1  -1  -5 2683.21  242.35
  -1  -1  -5 2758.28  245.90
   1   1   5 3106.60  278.23
   1   1   5 3064.27  271.82
  -1  -1  -5 5187.48  461.04
   1   1   5 2811.07  247.74
  -1  -1  -5 2564.77  225.12
   1   1   5 3102.25  272.62
   1   1   5 2882.57  254.81
   1   1   5 2254.48  216.53
   1   1   5 2851.26  251.60
  -1  -1  -5 2804.31  248.30
  -1  -1  -5 2467.08  216.97
  -1  -1  -5 2569.04  229.13
  -1  -1  -5 2703.98  246.99
   1   1   5 2836.93  254.55
  -4   2   3  509.87   61.68
  -4   2   3  457.31   48.79
   4  -2  -3  547.82   56.49
  -4   2   3  543.93   58.08
   4  -2  -3  547.06   58.14
  -4   2   3  587.75   61.88
   4  -2  -3  488.76   60.09
  -4   2   3  412.89   45.98
  -4   2   3  530.45   57.42
   4  -2  -3  582.57   62.76
   4  -2  -3  488.98   57.89
  -4   2   3  499.51   59.16
  -4   2   3  639.83   68.20
   4  -2  -3  497.63   60.24
   4  -2  -3  524.08   54.47
  -4   2   3  533.80   55.09
   4  -2  -3  499.27   61.28
   4  -2  -3  543.93   57.93
  -4   2   3  482.88   53.29
  -3   4   2   74.99    9.84
  -3   4   2   66.25   10.59
   3  -4  -2  158.86   26.65
  -3   4   2   77.60   10.04
   3  -4  -2  175.80   25.39
   3  -4  -2  425.36   71.65
  -3   4   2   71.39   10.35
   3  -4  -2  105.53   12.33
  -3   4   2   73.73    9.21
  -3   4   2   66.25    9.81
  -3   4   2   71.57   12.27
   3  -4  -2   65.14   10.09
  -3   4   2   72.66   14.04
  -3   4   2   71.83    9.45
   3  -4  -2   71.52   12.89
   3  -4  -2   74.72   11.09
   3  -4  -2   63.80   11.72
   3  -4  -2   71.66    9.51
   3  -4  -2   58.46    8.26
   0  -2  -5 1591.04  170.03
   0   2   5 1294.20  132.32
   0  -2  -5 1485.16  132.11
   0   2   5 1523.82  136.22
   0  -2  -5 1757.99  163.50
   0   2   5 1582.42  146.86
   0   2   5 1747.88  156.00
   0   2   5 1561.88  139.10
   0  -2  -5 1720.25  160.42
   0   2   5 1840.43  167.42
   0  -2  -5 1832.14  170.51
   0  -2  -5 1780.23  190.62
   0  -2  -5 1821.89  178.52
   0  -2  -5 1746.53  157.03
   0   2   5 1976.73  176.52
   0   2   5 1692.89  153.46
   0  -2  -5 1648.79  147.92
   0   2   5 1633.62  157.99
   0  -2  -5 1540.18  138.02
   1   4   0  380.16   43.84
  -1  -4   0  351.85   39.33
  -1  -4   0  617.92   73.07
  -1  -4   0  364.47   42.76
   1   4   0  369.84   44.39
   1   4   0  324.69   38.98
  -1  -4   0  403.12   45.36
   1   4   0  365.61   44.96
   1   4   0  356.72   41.41
  -1  -4   0  363.60   40.69
  -1  -4   0  394.51   47.97
  -1  -4   0  359.20   40.89
   1   4   0  366.84   43.02
  -1  -4   0  332.50   38.72
  -4   3   1  710.29   72.62
   4  -3  -1  552.86   56.65
   4  -3  -1  523.46   57.22
  -4   3   1  592.53   68.61
  -4   3   1  594.31   67.99
   4  -3  -1  524.13   55.55
  -4   3   1  591.92   62.79
  -4   3   1  608.35   63.27
   4  -3  -1  889.67   96.74
   4  -3  -1  565.83   58.48
  -4   3   1  540.43   55.85
   4  -3  -1  606.94   64.46
  -4   3   1  593.13   63.78
   4  -3  -1  536.09   59.15
   4  -3  -1  497.08   58.80
  -4   3   1  526.53   55.09
   4  -3  -1  550.64   56.73
   4  -3  -1  570.85   59.55
   4  -3  -1  529.35   54.75
  -4   3   1  548.79   57.27
   3  -4   2  309.17   36.20
  -3   4  -2  284.13   34.26
   3  -4   2  327.11   38.08
   3  -4   2  289.96   35.40
  -3   4  -2  266.56   31.68
   3  -4   2  298.23   35.23
  -3   4  -2  382.91   51.93
   3  -4   2  349.59   39.86
  -3   4  -2  288.27   32.92
   3  -4   2  301.92   35.76
   3  -4   2  341.24   39.58
   3  -4   2  320.77   36.34
  -3   4  -2  283.64   33.37
   3  -4   2  397.97   44.61
  -3   4  -2  254.24   28.54
   3  -4   2  293.95   33.44
  -3   4  -2  337.13   40.07
   3  -4   2  336.52   38.34
  -3   4  -2  275.82   38.41
  -3   4  -2  310.09   35.60
  -3   4  -2  351.03   49.82
  -3   4  -2  307.93   34.94
   2  -2   5    2.33    5.39
  -2   2  -5   -0.15    5.08
  -2   2  -5   -0.76    6.38
   2  -2   5    0.51    5.32
   2  -2   5   -0.07    4.16
  -2   2  -5    1.02    6.38
  -2   2  -5    0.45    2.73
   2  -2   5    0.92    4.25
  -2   2  -5    0.37    3.87
  -2   2  -5    0.68    4.05
   2  -2   5    1.05    3.95
   2  -2   5   -0.23    4.20
  -2   2  -5    0.42    3.52
  -2   2  -5    0.25    3.14
   2  -2   5    0.34    2.40
  -2   2  -5    0.49    4.95
   2  -2   5    2.06    7.86
   2  -2   5   -0.49    6.00
  -2   2  -5    1.51    6.81
   2  -2   5    0.84    4.67
   0  -4  -2  641.84   67.08
   0   4   2  518.46   54.49
   0   4   2  561.66   57.88
   0  -4  -2  507.74   60.13
   0  -4  -2  609.99   63.45
   0   4   2  586.36   63.98
   0  -4  -2  546.51   57.84
   0  -4  -2  565.80   60.62
   0  -4  -2  694.43   72.38
   0   4   2  580.37   60.10
   0   4   2  556.82   59.75
   0  -4  -2  580.56   60.93
   0  -4  -2  587.63   60.59
   0  -4  -2  597.01   61.88
   0   4   2  545.35   60.16
   0   4   2  629.18   65.16
   0   4   2  560.88   58.21
   0   4   2  522.31   57.16
   3  -3  -4   55.44    7.08
  -3   3   4   64.56    9.18
   3  -3  -4   57.38    9.46
  -3   3   4   62.68    9.11
  -3   3   4   52.61    9.95
   3  -3  -4   64.91    9.04
  -3   3   4   55.82    6.20
  -3   3   4   53.70    7.03
  -3   3   4   63.20    9.67
   3  -3  -4   49.74    7.11
   3  -3  -4   60.02    7.52
  -3   3   4   65.21    8.04
  -3   3   4   68.89   10.06
   3  -3  -4   50.99    7.75
  -4   2  -1   52.76    9.98
   4  -2   1   52.98    8.71
  -4   2  -1   54.28    8.69
   4  -2   1   47.17    8.11
  -4   2  -1   49.41    8.64
   4  -2   1   58.95    8.62
  -4   2  -1   71.16   11.67
   4  -2   1   56.52    8.30
   4  -2   1   61.63    9.52
  -4   2  -1   50.82    6.70
   4  -2   1   52.00    7.67
  -4   2  -1   43.91    5.75
  -4   2  -1   52.78    7.85
   4  -2   1   52.21    7.82
  -4   2  -1   47.87    8.26
   4  -2   1   53.96    7.90
  -4   2  -1   53.77    8.10
   4  -2   1   51.51    8.49
  -4   2  -1   51.53    9.81
  -4   2  -1   55.56    7.94
  -4   2  -1   42.26   10.45
   4  -2   1   61.94   10.09
   4  -2   1   58.13    8.21
  -4   0   3   76.25    8.87
  -4   0   3  117.96   19.99
   4   0  -3   75.86    9.69
  -4   0   3   84.48   10.50
  -4   0   3   71.25   11.74
  -4   0   3   77.05    8.75
  -4   0   3   69.18    8.25
  -4   0   3   78.14    9.38
   4   0  -3   82.62   10.73
   4   0  -3   73.41    9.88
   4   0  -3   78.34   10.85
  -4   0   3   77.49    9.66
  -4   0   3   66.11    8.48
   4   0  -3   70.03    9.11
  -4   0   3   81.13    9.02
  -4   0   3   67.41    8.32
   4   0  -3   80.60   10.78
   4   0  -3  116.58   18.91
  -4   0   3   82.17   10.42
   4   0  -3   76.83   12.14
  -4   0   3   85.89   10.25
  -4   0   3   80.22   10.63
   4   0  -3   76.43   10.47
  -4   0   3   75.95    9.44
   4   0  -3   75.88    9.48
  -2   4   3  177.16   21.88
   2  -4  -3  169.07   20.68
   2  -4  -3  180.21   23.87
   2  -4  -3  229.42   28.67
   2  -4  -3  171.99   21.91
   2  -4  -3  196.50   24.03
  -2   4   3  199.08   23.31
  -2   4   3  169.72   21.51
   2  -4  -3  202.29   25.91
  -2   4   3  183.30   24.92
  -2   4   3  192.25   23.63
   2  -4  -3  186.60   23.34
  -2   4   3  402.27   49.69
  -2   4   3  180.67   21.42
   2  -4  -3  206.04   25.51
  -2   4   3  211.97   26.36
   4  -3   0   81.71    9.44
  -4   3   0   84.32    9.11
  -4   3   0  100.87   10.86
   4  -3   0   79.19   10.22
  -4   3   0   90.04   13.44
  -4   3   0   84.35   10.64
   4  -3   0   80.76    9.23
   4  -3   0   71.10    9.49
   4  -3   0   70.10    9.78
  -4   3   0   83.84    9.99
  -4   3   0   80.55    9.98
   4  -3   0   75.40    8.50
  -4   3   0   77.20    9.23
  -4   3   0   79.44    8.55
  -4   3   0   84.17    9.54
   4  -3   0   98.17   10.90
   4  -3   0   82.30    9.23
   4  -3   0   80.03    8.78
   4  -3   0   77.50   12.04
  -4   3   0   78.89    8.70
   4  -3   0   99.22   11.11
   4  -3   0   73.26    7.86
  -4   3   0   83.21   10.00
  -3   2   5   63.94   13.93
   3  -2  -5   30.18    7.41
  -3   2   5   25.19    5.92
   3  -2  -5   25.65    6.15
  -3   2   5   28.84    5.27
   3  -2  -5   32.04    8.22
   3  -2  -5   32.99    6.33
  -3   2   5   34.38    9.79
   3  -2  -5   43.32    9.71
  -3   2   5   29.99    7.66
  -3   2   5   30.78    7.18
  -3   2   5   30.41    5.37
  -3   2   5   32.95    7.88
   3  -2  -5   28.00    7.00
  -3   2   5   33.00    6.47
   3  -2  -5   29.07    9.39
   3  -2  -5   27.36    7.77
  -3   2   5   27.11    6.60
  -3   2   5   27.78    9.68
  -3   2   5   31.32    8.03
   3  -2  -5   29.99    8.08
   2  -1   5    9.21    8.03
  -2   1  -5    9.63    5.91
  -2   1  -5    8.42    7.85
  -2   1  -5   13.48    5.77
   2  -1   5    9.86    6.11
  -2   1  -5    9.79    5.52
   2  -1   5    7.56    4.50
   2  -1   5    9.15    4.48
  -2   1  -5    7.75    6.46
   2  -1   5   10.24    6.59
   2  -1   5    8.60    5.25
  -2   1  -5    7.92   10.17
   2  -1   5    7.79    4.82
  -2   1  -5    8.28    4.20
   3   2   0  470.67   52.23
  -3  -2   0  474.33   54.29
  -3  -2   0  479.89   53.91
   3   2   0  496.11   61.31
   3   2   0  462.05   51.45
  -3  -2   0  464.27   53.31
  -3  -2   0  470.96   51.46
   3   2   0  480.06   53.49
   3   2   0  460.92   50.98
   3   2   0  458.69   53.95
  -3  -2   0  466.02   54.21
  -3  -2   0  509.48   63.27
  -3  -2   0  494.74   60.98
  -3  -2   0  513.06   62.64
   3   0   3  818.03   83.43
   3   0   3  777.54   82.35
   3   0   3  900.91   93.33
  -3   0  -3  923.48   96.83
   3   0   3  865.26   87.46
  -3   0  -3  876.89   88.83
  -3   0  -3  848.34   89.98
   3   0   3  934.88   94.31
   3   0   3 1096.01  112.50
   3   0   3  946.49   98.09
  -3   0  -3  961.35   97.70
   3   0   3  918.50   92.59
   3   0   3  906.50   94.51
  -3   0  -3  873.47   89.51
  -3   0  -3  957.23  106.15
  -3   0  -3  809.08   82.86
   3   0   3  909.04   91.92
  -3  -1  -2 2039.14  184.45
   3   1   2 2088.07  188.53
  -3  -1  -2 2063.93  182.69
   3   1   2 2069.80  187.01
  -3  -1  -2 2128.37  190.15
   3   1   2 2141.50  190.30
  -3  -1  -2 1776.19  157.72
   3   1   2 2200.85  200.70
  -3  -1  -2 1945.29  181.38
   3   1   2 2883.01  255.33
  -3  -1  -2 2241.42  206.91
  -3  -1  -2 1988.55  178.33
  -3  -1  -2 1648.47  150.13
   3   1   2 2182.50  196.72
   3   1   2 1832.69  164.18
  -3  -1  -2 2184.71  200.94
   3   1   2 2195.99  194.39
  -4   3   2  586.04   61.10
  -4   3   2  556.67   58.34
  -4   3   2  521.05   56.38
  -4   3   2  731.25   74.03
   4  -3  -2  543.44   57.71
   4  -3  -2  615.79   63.98
   4  -3  -2  576.56   59.91
  -4   3   2  531.92   55.08
   4  -3  -2  670.82   69.25
  -4   3   2  598.12   62.23
   4  -3  -2  565.30   58.58
   4  -3  -2  575.34   62.23
   4  -3  -2  580.83   59.06
  -4   3   2  885.57   92.20
   4  -3  -2  566.08   58.01
  -4   3   2  589.58   61.39
  -4   3   2  575.94   61.64
   4  -3  -2  542.32   57.05
  -4   3   2  677.79   69.84
   4  -3  -2  745.54   77.13
  -3  -2   4  461.72   51.27
  -3  -2   4  465.83   52.23
  -3  -2   4  465.16   54.38
  -3  -2   4  483.66   60.73
  -3  -2   4  445.65   53.04
  -3  -2   4  470.79   52.21
  -3  -2   4  482.26   53.56
   3   2  -4  433.51   51.52
  -3  -2   4  354.52   42.40
  -3  -2   4  465.35   55.86
  -3  -2   4  492.36   59.34
   3   2  -4  442.70   51.06
  -3  -2   4  504.49   61.23
  -3  -2   4  462.97   51.38
   3   2  -4  479.52   54.72
  -3  -2   4  495.47   69.32
   3   2  -4  420.98   47.20
  -3  -2   4  461.27   50.68
  -3  -2   4  349.63   41.42
  -3  -2   4  475.04   52.97
  -3  -2   4  415.47   46.36
   3   2  -4  395.48   43.52
   3   2  -4  407.40   46.76
  -1   1  -6    0.51    4.08
   1  -1   6    3.16    7.81
  -1   1  -6   -1.07    6.90
  -1   1  -6   -0.39    6.94
   1  -1   6    0.05    5.90
   1  -1   6    1.06    6.09
  -1   1  -6    0.66    4.63
   1  -1   6    1.04    3.83
   1  -1   6    0.48    6.50
   1  -1   6    1.85    5.74
  -1   1  -6    0.16    3.48
   1  -1   6    1.07    3.42
   1  -1   6    2.16    5.13
   1  -1   6    0.58    4.51
  -1   1  -6    1.25    4.87
   4  -1   1  723.42   74.71
   4  -1   1  751.70   77.28
  -4   1  -1  709.12   73.34
   4  -1   1  718.50   73.38
  -4   1  -1  700.61   70.81
   4  -1   1  716.04   73.64
  -4   1  -1  715.75   77.72
  -4   1  -1  594.41   61.01
  -4   1  -1  687.38   70.84
   4  -1   1  695.09   71.64
  -4   1  -1  671.56   72.61
  -4   1  -1  693.14   70.61
   4  -1   1  711.05   72.03
   4  -1   1  709.96   74.23
  -4   1  -1  678.60   73.42
   4  -1   1  634.69   68.58
  -4   1  -1  685.24   70.46
   0  -3  -4  768.43   78.80
   0   3   4  764.19   80.14
   0   3   4  797.45   81.71
   0  -3  -4  710.78   73.68
   0   3   4  677.46   73.06
   0  -3  -4  717.30   75.87
   0  -3  -4  710.47   74.77
   0   3   4  823.46   83.87
   0   3   4  714.71   72.71
   0  -3  -4  688.61   70.16
   0   3   4  729.76   80.36
   0   3   4  753.27   77.69
   0  -3  -4  689.01   71.09
   0   3   4  824.67   83.81
   0   3   4  646.89   66.17
   0  -3  -4  761.71   77.31
   0  -3  -4  630.40   65.40
   0   3   4  679.65   70.32
  -1   4   3  730.34   74.66
  -1   4   3  728.82   74.83
  -1   4   3  715.03   73.54
  -1   4   3  740.54   74.65
   1  -4  -3  742.62   76.61
  -1   4   3  753.16   78.24
   1  -4  -3  828.11   84.29
   1  -4  -3  797.87   82.11
   1  -4  -3  765.01   78.30
   1  -4  -3  696.84   71.64
   1  -4  -3  755.07   78.53
  -1   4   3  815.93   82.40
   1  -4  -3  753.79   76.49
  -1   4   3  833.20   86.27
   1  -4  -3  748.98   80.83
  -1   4   3  760.25   79.24
   1  -4  -3  767.40   77.63
   1  -4  -3  762.69   78.17
  -2  -1  -4  305.67   35.36
  -2  -1  -4  323.84   35.95
   2   1   4  379.03   42.58
   2   1   4  336.24   41.43
   2   1   4  369.86   41.26
   2   1   4  366.76   41.70
  -2  -1  -4  297.85   35.06
   2   1   4  377.36   46.20
  -2  -1  -4  368.61   50.93
  -2  -1  -4  348.43   41.79
   2   1   4  363.65   41.91
  -2  -1  -4  393.25   52.63
  -2  -1  -4  357.49   41.43
   2   1   4  341.26   40.45
  -2  -1  -4  379.49   43.39
   2   1   4  349.90   42.92
  -2  -1  -4  312.35   37.27
   1  -2   6  596.34   63.59
   1  -2   6  559.16   58.02
  -1   2  -6  490.30   59.41
  -1   2  -6  610.75   66.11
   1  -2   6  599.48   62.86
  -1   2  -6  568.13   62.04
  -1   2  -6  556.77   57.18
  -1   2  -6  563.21   59.38
  -1   2  -6  542.12   56.44
   1  -2   6  612.28   65.23
   1  -2   6  580.23   62.35
   1  -2   6  481.14   52.07
   1  -2   6  541.48   58.81
  -1   2  -6  579.42   62.82
  -1   2  -6  481.23   52.80
  -1   2  -6  502.62   59.90
  -1   2  -6  520.31   55.07
   1  -2   6  414.26   44.39
   1  -2   6  562.20   59.31
  -1   2  -6  562.51   58.31
  -1   2  -6  513.04   62.20
  -4   0   0 4004.30  353.65
  -4   0   0 4247.63  376.23
   4   0   0 4007.77  355.73
   4   0   0 4216.43  370.16
  -4   0   0 4371.27  403.75
  -4   0   0 4164.76  363.45
   4   0   0 4019.55  358.48
  -4   0   0 3584.20  368.09
  -4   0   0 4097.74  360.10
   4   0   0 3972.85  355.18
  -4   0   0 3719.83  337.48
   4   0   0 4562.30  406.59
  -4   0   0 3867.73  361.13
  -4   0   0 3819.33  337.75
   4   0   0 4656.21  410.16
  -4   0   0 4754.89  431.09
   4   0   0 3954.46  351.21
  -4   0   0 4391.62  385.35
  -4   0   0 3621.00  320.06
   4   0   0 4340.15  381.83
  -1   5  -1  869.97   88.22
   1  -5   1 1024.47  104.11
   1  -5   1  609.30   63.06
  -1   5  -1  869.71   88.84
  -1   5  -1  922.14   93.61
   1  -5   1  883.22   92.22
  -1   5  -1 1022.02  128.73
   1  -5   1  838.11   98.14
  -1   5  -1  863.15   91.42
   1  -5   1 1055.58  110.03
  -1   5  -1  885.95  110.02
  -1   5  -1  978.84  101.01
   1  -5   1  848.56   87.46
   1  -5   1  981.95   98.94
   1  -5   1  842.07   87.04
   2   3   1 2273.99  203.51
  -2  -3  -1 2300.62  207.88
  -2  -3  -1 2205.92  196.36
  -2  -3  -1 2333.01  215.97
   2   3   1 2472.40  219.20
   2   3   1 1996.09  260.54
  -2  -3  -1 2046.46  183.06
   2   3   1 1971.82  174.77
  -2  -3  -1 2472.17  219.06
   2   3   1 2247.78  199.30
   2   3   1 2254.07  202.18
   2   3   1 2166.73  194.15
  -2  -3  -1 2078.54  185.21
   2   3   1 2020.29  179.31
  -2  -3  -1 1942.41  173.28
  -2  -3  -1 1998.84  219.72
  -2  -3  -1 2283.26  203.50
  -2  -3  -1 2022.23  192.45
  -2   4  -4 1259.53  116.05
   2  -4   4 1517.34  135.76
   2  -4   4 1274.71  119.55
   2  -4   4 1388.19  124.98
  -2   4  -4 1263.63  126.27
  -2   4  -4 1201.69  138.03
   2  -4   4 1174.02  116.79
   2  -4   4 1260.03  116.12
  -2   4  -4 1313.01  172.66
   2  -4   4 1257.53  116.42
   2  -4   4 1433.64  141.33
  -2   4  -4 1112.62  110.50
   2  -4   4 1615.01  148.74
  -2   4  -4 1179.77  136.40
   2  -4   4  781.00  183.54
   2  -4   4 1222.58  143.78
   2  -4   4 1324.53  135.86
  -2   4  -4 1339.47  135.47
   2  -4   4 1124.23  112.63
  -2   4  -4 1228.89  110.89
   2  -4   4 1376.12  144.45
  -2   4  -4 1347.14  183.27
  -4   1   4  716.83   75.03
   4  -1  -4  603.40   62.74
   4  -1  -4  514.06   63.84
  -4   1   4  941.25   97.99
  -4   1   4  618.08   64.06
   4  -1  -4  641.42   66.10
   4  -1  -4  576.06   60.38
  -4   1   4  655.74   67.55
   4  -1  -4  708.08   73.37
  -4   1   4  803.24   85.57
  -4   1   4  672.07   69.16
  -4   1   4  920.25   95.16
   4  -1  -4  566.28   59.98
  -4   1   4  440.44   49.09
  -4   1   4  574.55   59.21
   4  -1  -4  595.08   61.14
   4  -1  -4  560.35   58.07
  -4   1   4  631.71   64.33
  -4   1   4  610.30   62.40
   4  -1  -4  642.08   66.15
  -1  -3  -3 1910.61  178.97
   1   3   3 1816.20  173.10
  -1  -3  -3 1875.25  168.13
   1   3   3 2614.50  234.01
   1   3   3 2022.31  180.26
  -1  -3  -3 2087.48  186.46
   1   3   3 1881.24  169.42
  -1  -3  -3 3728.38  339.65
   1   3   3 1883.56  166.98
  -1  -3  -3 2036.65  181.21
   1   3   3 2176.49  193.49
   1   3   3 1972.17  183.12
   1   3   3 2137.04  189.37
  -1  -3  -3 2388.14  213.65
  -1  -3  -3 1887.92  171.65
  -1  -3  -3 1780.05  158.79
  -1  -3  -3 1712.25  154.26
  -1  -4   4  273.44   32.08
   1   4  -4  294.22   35.38
  -1  -4   4  278.37   33.01
   1   4  -4  248.27   33.41
  -1  -4   4  226.38   27.11
  -1  -4   4  135.71   35.05
   1   4  -4  286.34   38.67
  -1  -4   4  266.93   31.41
   1   4  -4  250.85   29.26
  -1  -4   4  257.69   29.98
  -1  -4   4  310.25   37.68
  -1  -4   4  241.93   30.29
   1   4  -4  246.37   29.41
   1   4  -4  253.42   30.01
  -1  -4   4  195.11   29.35
   1   4  -4  399.81   48.37
  -1  -4   4  279.41   33.73
  -1  -4   4  274.07   31.77
  -1  -4   4  219.78   26.52
   1   4  -4  288.54   33.97
  -1  -4   4  290.88   35.13
  -1  -4   4  274.30   34.11
   1  -5   2  739.87   79.98
  -1   5  -2  700.40   75.41
   1  -5   2 1443.94  156.12
   1  -5   2  616.63   84.75
  -1   5  -2  630.35   69.01
   1  -5   2  636.30   73.82
   1  -5   2  692.28   74.21
  -1   5  -2  647.02   74.57
   1  -5   2  662.46   73.25
  -1   5  -2  602.41   64.53
   1  -5   2  686.26   74.16
  -1   5  -2  808.88   83.92
  -1   5  -2  746.02   84.71
  -1   5  -2  626.12   72.86
   1  -5   2  752.67   83.39
  -1   5  -2  707.83   88.97
  -1   5  -2  572.42   66.98
  -1   5  -2  664.27   76.55
   1  -5   2  732.70   77.18
  -1   5  -2  607.17   64.32
   0   1   6  112.43   16.46
   0  -1  -6   98.05   11.27
   0  -1  -6  109.58   14.93
   0   1   6  112.59   18.60
   0   1   6  117.03   20.08
   0  -1  -6  165.92   21.83
   0  -1  -6  112.14   20.06
   0   1   6   76.49   10.01
   0   1   6  106.31   11.57
   0  -1  -6   97.23   11.22
   0   1   6   93.79   10.98
   0   1   6   28.93   14.44
   0   1   6  106.90   10.19
   0  -1  -6  107.57   16.02
   0  -1  -6  104.76   11.11
   0  -1  -6   94.81    9.08
   2  -5   1 1430.74  134.59
  -2   5  -1 1304.57  131.92
   2  -5   1 1472.13  152.25
  -2   5  -1 1303.42  127.23
   2  -5   1 1419.20  147.78
  -2   5  -1 1429.79  139.11
  -2   5  -1 1190.54  144.53
  -2   5  -1 1144.23  144.13
   2  -5   1 1252.92  127.54
   2  -5   1 1402.61  129.46
  -2   5  -1 1185.74  201.49
  -2   5  -1 1302.18  135.95
   2  -5   1 1251.38  126.31
  -2   5  -1 1253.25  114.21
  -2   5  -1 1288.17  152.40
   2  -5   1 1430.49  155.43
   0  -3   6    5.56    3.78
   0  -3   6    5.77    4.43
   0   3  -6    5.70    6.75
   0  -3   6    4.43    6.67
   0  -3   6    5.32    8.15
   0  -3   6    5.71    4.79
   0  -3   6    4.33    5.28
   0   3  -6    5.33    4.65
   0  -3   6    7.94    8.75
   0  -3   6    3.93    7.13
   0  -3   6    5.44    7.12
   0  -3   6    6.26    4.28
   0  -3   6    4.49    4.51
   0  -3   6    5.90    5.71
   0   3  -6    5.05    4.88
   0   3  -6    5.58    4.65
   0   3  -6    5.43    8.26
   0  -3   6    5.57    4.43
   0  -3   6    5.55    6.87
   0   3  -6    6.32    7.92
   0  -3   6    4.15    8.32
   0   3  -6    5.56    4.29
   0  -3   6    5.22    4.75
  -2  -2  -3 1596.81  143.39
  -2  -2  -3 1658.91  155.09
   2   2   3 1460.31  130.58
  -2  -2  -3 1519.84  141.59
  -2  -2  -3 1557.98  145.72
  -2  -2  -3 1778.72  159.04
  -2  -2  -3 1700.19  153.42
   2   2   3 1912.55  170.80
   2   2   3 1543.11  142.29
  -2  -2  -3 1705.34  162.39
   2   2   3 1607.79  146.16
  -2  -2  -3 1622.25  147.56
   2   2   3 1518.76  138.55
   2   2   3 1464.68  135.85
   2   2   3 1680.81  151.50
   2   2   3 1632.38  145.41
   2   2   3 1570.36  147.52
   2   2   3 1557.55  140.75
  -2  -2  -3 1730.55  154.70
  -2  -2   6    7.26    4.50
  -2  -2   6   14.02    9.56
  -2  -2   6    7.83    3.99
  -2  -2   6   10.01    6.42
  -2  -2   6    9.66    7.71
   2   2  -6    7.71    6.35
   2   2  -6    8.52    5.39
  -2  -2   6    8.59    6.02
  -2  -2   6    9.21    9.92
   2   2  -6    7.91    7.51
  -2  -2   6    6.31    9.49
  -2  -2   6    5.94    6.32
  -2  -2   6    7.98    5.07
  -2  -2   6    8.35    5.81
  -2  -2   6    6.92    6.34
  -2  -2   6    7.03    4.39
   2   2  -6    9.30    5.49
   2   2  -6    6.92    7.47
  -2  -2   6    9.04    6.54
   2   2  -6    9.95    5.70
  -2  -2   6    7.76    7.34
   4  -3   1   31.28    9.15
  -4   3  -1   23.40    6.30
  -4   3  -1   24.09    9.59
   4  -3   1   21.67    5.62
   4  -3   1   21.52    7.06
  -4   3  -1   25.11    6.09
  -4   3  -1   22.03    6.02
   4  -3   1   24.55    5.80
  -4   3  -1   44.43   12.83
   4  -3   1   21.59    5.40
   4  -3   1   23.62    6.18
   4  -3   1   26.72    6.83
   4  -3   1   23.59    5.12
   4  -3   1   24.89    7.42
  -4   3  -1   24.37    7.95
   4  -3   1   22.18    5.81
  -4   3  -1   24.36    6.19
  -4   3  -1   19.97    6.77
   4  -3   1   22.95    5.50
  -4   3  -1   23.74    6.38
   4  -3   1   27.72    6.74
  -1   5   0   33.86   10.44
  -1   5   0   24.88    8.97
  -1   5   0   29.97   10.04
  -1   5   0   38.19   11.52
   1  -5   0   78.96   16.44
   1  -5   0   35.25   16.68
   1  -5   0   28.92    7.08
  -1   5   0   54.89   11.67
   1  -5   0   16.53    8.59
   1  -5   0   12.58   10.22
   1  -5   0   22.78    7.12
   1  -5   0   20.35    7.52
  -1   5   0   26.49    7.69
  -1   5   0   68.70   11.03
  -1   5   0   26.90   12.96
   1  -5   0   25.53    7.84
  -2   5   0  613.20   63.18
   2  -5   0  511.24   65.67
   2  -5   0  649.39   67.08
  -2   5   0  673.58   69.45
  -2   5   0  652.01   66.66
  -2   5   0  652.15   74.66
   2  -5   0  619.75   63.42
  -2   5   0  583.75   62.12
  -2   5   0  564.61   66.33
   2  -5   0  708.38   72.96
  -2   5   0  617.93   76.73
   2  -5   0  558.12   60.90
  -2   5   0  692.29   75.33
   2  -5   0  535.15   58.71
  -2   5   0  643.24   73.52
   2  -5   0  789.41   95.77
  -2   5   0  705.25   89.05
  -2   5   0  583.60   63.70
   2  -5   0  598.87   61.22
  -2   3  -5 1255.26  113.59
   2  -3   5  869.90   89.45
  -2   3  -5  998.92  154.08
  -2   3  -5 1279.18  114.58
  -2   3  -5 1282.56  118.45
   2  -3   5 1249.49  111.56
  -2   3  -5 1096.23  166.98
   2  -3   5 1320.55  120.64
  -2   3  -5 1244.40  113.44
   2  -3   5 1217.25  139.86
  -2   3  -5 1122.49  121.42
  -2   3  -5 1252.14  173.51
   2  -3   5 1324.13  122.20
   2  -3   5 1127.31  128.11
  -2   3  -5 1202.75  209.23
  -2   3  -5 1197.79  137.69
   2  -3   5 1322.94  120.40
   2  -3   5 1257.63  118.58
   2  -3   5 1321.93  121.32
   2  -3   5 1252.44  120.73
  -2   3  -5 1223.80  142.64
   2  -3   5 1224.99  146.31
   0  -4   5  596.91   66.40
   0  -4   5  357.49   41.98
   0  -4   5  343.85   38.96
   0   4  -5  339.37   37.79
   0  -4   5  380.86   45.60
   0   4  -5  331.14   39.23
   0  -4   5  328.73   37.20
   0  -4   5  368.81   42.71
   0   4  -5  336.78   48.12
   0  -4   5  250.12   41.72
   0  -4   5  398.95   45.85
   0  -4   5  346.32   38.63
   0   4  -5  327.22   38.51
   0   4  -5  526.70   57.25
   0  -4   5  320.06   35.80
   0  -4   5  237.69   28.85
   0  -4   5  377.82   43.95
   0  -4   5  338.81   37.95
   0  -4   5  400.00   46.12
   0   4  -5  330.40   39.49
   0   4  -5  366.30   44.25
   3  -2   4  312.67   36.45
  -3   2  -4  246.13   28.88
  -3   2  -4  235.21   31.74
  -3   2  -4  258.82   34.92
   3  -2   4  392.20   47.16
   3  -2   4  292.29   33.47
   3  -2   4  313.21   36.95
   3  -2   4  312.24   36.35
   3  -2   4  274.33   37.88
   3  -2   4  303.58   34.45
  -3   2  -4  360.66   42.97
   3  -2   4  293.88   33.32
  -3   2  -4  608.37   64.69
  -3   2  -4  290.39   33.13
   3  -2   4  276.59   31.12
  -3   2  -4  267.77   30.53
   3  -2   4  280.02   32.44
  -3   2  -4  285.00   57.86
   4   0  -4  205.11   25.11
  -4   0   4  472.22   58.74
  -4   0   4  212.85   24.87
  -4   0   4  200.68   25.14
   4   0  -4  217.56   26.33
  -4   0   4  213.94   26.01
  -4   0   4  225.08   27.51
   4   0  -4  180.33   22.46
  -4   0   4  217.66   26.39
  -4   0   4  238.86   28.42
   4   0  -4  229.05   30.30
  -4   0   4  203.83   25.98
  -4   0   4  198.24   24.45
  -4   0   4  241.14   28.73
   4   0  -4  209.04   26.39
  -4   0   4  198.08   28.56
   4   0  -4  197.89   23.72
  -4   0   4  211.53   24.85
   4   0  -4  214.42   27.01
  -4   0   4  233.80   28.02
   4   0  -4  221.69   26.71
  -4   0   4  225.36   26.80
   4   0  -4  211.80   27.30
  -4   0   4  223.69   26.66
  -1  -4  -1  388.50   44.00
   1   4   1  392.25   44.50
   1   4   1  451.73   61.11
  -1  -4  -1  604.10   68.62
  -1  -4  -1  592.41  162.20
  -1  -4  -1  376.58   43.83
   1   4   1  373.65   43.18
  -1  -4  -1  378.08   65.93
  -1  -4  -1  390.85   54.37
   1   4   1  358.47   44.36
   1   4   1  340.78   67.27
   1   4   1  376.63   49.40
   1   4   1  359.20   40.51
  -1  -4  -1  360.15   45.59
   1   4   1  332.47   51.66
  -1  -4  -1  302.89   35.06
   1   4   1  368.85   43.62
   4  -2  -4   65.10    8.05
  -4   2   4   57.42   11.17
   4  -2  -4   55.14   11.79
  -4   2   4   61.22    7.61
   4  -2  -4   58.92    8.90
  -4   2   4   45.41    7.29
  -4   2   4   57.61    9.64
   4  -2  -4   61.34    8.13
  -4   2   4   57.55    8.38
   4  -2  -4   60.46    9.17
   4  -2  -4   57.73    7.47
  -4   2   4   63.86    9.65
   4  -2  -4   66.77    8.84
  -4   2   4   62.88    7.85
  -4   2   4   60.47    8.35
  -4   2   4   59.86    9.37
   4  -2  -4   57.94   10.47
   4  -2  -4   63.76    9.08
  -4   2   4   54.69    6.21
   4  -2  -4   59.96   10.10
  -4   2   4   51.31    7.13
   4  -2  -4   62.47    9.14
  -4   2   4   74.52   10.40
   2   3  -5   68.74   12.26
  -2  -3   5   78.74   12.94
  -2  -3   5   74.52    9.39
  -2  -3   5   76.40   13.99
   2   3  -5   76.85   11.95
  -2  -3   5  131.20   24.26
  -2  -3   5   80.78   13.00
   2   3  -5   65.57   11.58
  -2  -3   5   81.20   11.78
  -2  -3   5   73.61    9.21
   2   3  -5   72.30    9.36
  -2  -3   5   77.95   10.35
   2   3  -5   78.07   11.07
  -2  -3   5   85.33   11.07
  -2  -3   5   78.19   10.46
  -2  -3   5   69.42   11.63
  -2  -3   5   81.32    9.53
  -2  -3   5   74.17    8.50
  -2  -3   5   82.07   11.91
  -2  -3   5   81.15   10.41
  -2  -3   5   75.97   10.38
  -2  -3   5   73.12   11.16
   2   3  -5   72.54   12.91
   2  -5   2 4235.44  445.62
   2  -5   2 4013.37  486.01
  -2   5  -2 3928.03  354.98
  -2   5  -2 4647.26  591.62
   2  -5   2 4141.57  369.97
  -2   5  -2 4311.08  518.57
   2  -5   2 3535.46  491.03
   2  -5   2 4809.27  430.06
  -2   5  -2 4091.64  401.20
   2  -5   2 4745.49  489.24
  -2   5  -2 5454.76  634.68
  -2   5  -2 4301.26  389.05
   2  -5   2 4479.64  408.26
  -2   5  -2 5001.41  507.64
   2  -5   2 4457.15  427.61
  -2   5  -2 4187.73  378.40
  -2   5  -2 4122.28  363.85
   2  -5   2 4679.50  461.93
   2  -5   2 4665.60  409.71
  -3   0   6  214.02   25.38
   3   0  -6  210.36   25.56
  -3   0   6  230.41   30.66
   3   0  -6  190.31   27.49
  -3   0   6  266.32   32.66
  -3   0   6  188.51   23.23
   3   0  -6  197.64   24.52
  -3   0   6  248.95   32.50
  -3   0   6  187.51   22.97
   3   0  -6  207.24   24.61
  -3   0   6  208.24   24.68
   3   0  -6  209.85   27.22
  -3   0   6  214.50   28.40
  -3   0   6  184.41   23.27
   3   0  -6  203.26   24.26
  -3   0   6  210.49   24.66
  -3   0   6  208.73   28.64
  -3   0   6  212.79   27.51
   3   0  -6  290.33   36.01
  -3   0   6  199.80   26.95
  -3   4   3  287.34   35.46
   3  -4  -3  226.34   28.61
   3  -4  -3  246.36   31.74
   3  -4  -3  402.36   48.64
   3  -4  -3  754.44   85.68
  -3   4   3  261.52   39.03
   3  -4  -3  242.41   29.37
  -3   4   3  258.46   39.18
  -3   4   3  249.76   32.27
  -3   4   3  260.33   31.10
  -3   4   3  257.54   37.04
   3  -4  -3  246.08   31.07
  -3   4   3  230.55   26.26
   3  -4  -3  314.82   38.88
   3  -4  -3  209.82   27.01
  -3   4   3  255.97   35.47
   3  -4  -3  258.43   30.97
  -1   4  -5  813.24   82.67
  -1   4  -5  869.79   91.51
  -1   4  -5  758.04   76.92
   1  -4   5  926.09   99.02
  -1   4  -5  910.44  105.43
  -1   4  -5  759.30   80.95
   1  -4   5  898.25   90.26
   1  -4   5  858.59   89.25
   1  -4   5 1049.15  109.06
   1  -4   5  844.89   86.49
   1  -4   5  797.75   81.51
   1  -4   5  894.95   92.17
   1  -4   5  911.67   95.65
   1  -4   5  940.31   94.79
  -1   4  -5  942.93   95.25
  -1   4  -5  946.38  144.87
   1  -4   5  920.98   95.18
   1  -4   5  899.57   93.46
   1  -4   5  919.28   93.44
  -1   4  -5  777.11   79.06
   1  -4   5  933.39   94.28
  -1   4  -5  781.06   79.07
   4  -3  -3  330.48   37.44
  -4   3   3  420.03   45.87
  -4   3   3  336.43   39.24
   4  -3  -3  330.04   38.07
  -4   3   3  334.64   37.93
   4  -3  -3  353.94   39.66
  -4   3   3  324.23   36.90
   4  -3  -3  370.06   42.31
  -4   3   3  294.77   34.49
   4  -3  -3  339.32   37.85
  -4   3   3  326.63   36.09
   4  -3  -3  344.60   38.89
  -4   3   3  280.92   35.14
  -4   3   3  344.25   38.25
  -4   3   3  322.97   37.13
  -4   3   3  331.36   39.54
   4  -3  -3  343.24   37.87
   4  -3  -3  360.89   41.24
  -4   3   3  293.65   33.25
   4  -3  -3  329.76   37.30
  -4   3   3  304.22   36.58
  -4   3   3  332.09   40.56
   4  -3  -3  355.14   40.86
  -1  -3   6  727.48   76.87
  -1  -3   6  637.40   71.15
   1   3  -6  732.85   75.28
  -1  -3   6  571.53   72.37
   1   3  -6  665.91   71.07
  -1  -3   6  636.63   64.87
   1   3  -6  638.12   66.69
  -1  -3   6  643.25   66.06
  -1  -3   6  618.80   63.41
   1   3  -6  753.82   77.66
  -1  -3   6  826.11   85.39
  -1  -3   6  690.05   72.83
  -1  -3   6  377.94  122.45
  -1  -3   6  700.98   75.03
  -1  -3   6  690.61   71.23
  -1  -3   6  842.09   91.16
   1   3  -6  678.30   80.11
  -1  -3   6  873.67   90.69
   1   3  -6  750.70   78.78
  -1  -3   6  878.46   91.77
  -1  -3   6  886.26   91.97
   2  -3  -5   57.34   10.78
  -2   3   5   58.03    7.18
   2  -3  -5   53.99    8.25
  -2   3   5   70.81   10.86
  -2   3   5   59.60    8.98
   2  -3  -5  129.07   19.25
  -2   3   5   34.59    6.57
   2  -3  -5   60.62    8.90
  -2   3   5   64.55    9.96
   2  -3  -5   55.78    8.44
   2  -3  -5   61.92   10.16
  -2   3   5   52.66   10.51
  -2   3   5   56.10    6.72
   2  -3  -5   61.48   10.60
  -2   3   5   60.71    8.85
  -2   3   5   47.35    8.53
  -2   3   5   56.40    8.91
   2  -3  -5   49.92    6.30
   1   0   6   54.33    9.04
  -1   0  -6   50.46    6.96
   1   0   6   52.04    7.63
  -1   0  -6   57.70    9.60
   1   0   6   57.66    9.07
   1   0   6   52.15   10.56
  -1   0  -6   55.77    9.22
   1   0   6   62.04   11.65
   1   0   6   56.02    8.61
  -1   0  -6   55.16    7.53
   1   0   6   57.13    9.81
  -1   0  -6  231.70   49.69
  -1   0  -6   58.69   10.19
  -1   0  -6   55.26   11.61
   1   0   6   54.19    7.20
   2   0   5  672.11   69.60
   2   0   5  604.74   82.75
   2   0   5  623.59   68.40
  -2   0  -5  564.28   60.90
  -2   0  -5  552.41   68.71
   2   0   5  648.53  132.14
  -2   0  -5  522.94   53.46
  -2   0  -5  689.15   99.61
   2   0   5  716.90   76.37
  -2   0  -5  646.91   90.66
   2   0   5  580.95   61.77
   2   0   5  639.59   71.06
  -2   0  -5  662.73   70.59
  -2   0  -5  627.71   68.72
   2   0   5  582.81   84.63
  -2   0  -5  671.58   78.13
   3  -4   3  811.30   88.09
   3  -4   3 1045.34  108.49
  -3   4  -3  748.82   85.68
  -3   4  -3  733.52  111.09
   3  -4   3  804.38   84.59
  -3   4  -3  810.33   84.84
   3  -4   3  735.76   74.86
   3  -4   3  844.11   89.17
   3  -4   3  837.56   87.91
  -3   4  -3  748.03   78.34
   3  -4   3  796.43   81.90
  -3   4  -3  726.04  112.98
   3  -4   3  825.37   93.09
   3  -4   3  762.86   79.34
   3  -4   3 1256.87  115.12
  -3   4  -3  677.29   70.50
  -3   4  -3  725.39   75.43
  -3   4  -3  714.13   76.61
   3  -1   4 5438.76  475.36
  -3   1  -4 5473.19  479.15
  -3   1  -4 4310.25  377.60
   3  -1   4 4131.13  371.66
   3  -1   4 5571.86  486.55
   3  -1   4 5760.14  506.49
   3  -1   4 5298.22  462.37
   3  -1   4 5401.91  476.04
  -3   1  -4 4989.05  437.36
   3  -1   4 5181.06  464.03
  -3   1  -4 5420.94  486.66
  -3   1  -4 5723.57  507.55
  -3   1  -4 5671.26  496.52
  -3   1  -4 5504.88  505.48
  -3   1  -4 5565.33  487.30
  -3   1  -4 5124.93  483.58
   3  -1   4 5209.45  453.95
   3  -1   4 5800.35  530.12
   1  -5   3 2022.37  191.90
  -1   5  -3 3476.80  310.92
   1  -5   3 1762.52  162.05
  -1   5  -3 1798.87  162.61
   1  -5   3 1009.22  176.11
  -1   5  -3 2104.12  187.91
  -1   5  -3 1803.29  189.57
  -1   5  -3 2044.05  181.43
   1  -5   3 2764.14  245.34
   1  -5   3 2074.01  184.70
   1  -5   3 2116.14  193.22
   1  -5   3 1920.76  173.52
   1  -5   3 1919.72  171.37
   1  -5   3 2093.74  185.56
  -1   5  -3 2091.23  188.28
  -1   5  -3 2513.68  224.14
  -1   5  -3 2073.17  186.79
  -1   5  -3 2016.48  181.97
   1  -5   3 2288.81  205.70
  -1   5  -3 2201.34  204.40
  -1   5  -3 1694.99  150.55
   3  -1  -6 1501.02  138.70
  -3   1   6 1332.76  119.67
   3  -1  -6 1383.08  124.57
   3  -1  -6 1339.33  121.49
  -3   1   6 1446.67  132.32
   3  -1  -6 1427.20  136.75
  -3   1   6 1445.00  134.44
   3  -1  -6 1342.12  122.37
  -3   1   6 1302.35  122.15
  -3   1   6 1406.00  134.28
  -3   1   6 1190.90  157.54
   3  -1  -6 1247.11  115.87
  -3   1   6 1438.35  134.89
  -3   1   6  802.92  201.44
   3  -1  -6 1419.92  133.06
  -3   1   6 1458.01  133.97
   3  -1  -6 1192.11  139.34
   3  -1  -6 1505.72  144.38
  -3   1   6 1536.66  141.23
  -3   1   6 1345.41  122.27
  -3   1   6 1356.27  121.89
  -3   1   6 1319.28  120.83
  -2   5   1 1500.44  139.37
  -2   5   1 1561.86  183.90
   2  -5  -1 1554.95  138.26
   2  -5  -1 1624.84  145.00
   2  -5  -1 1281.89  122.46
  -2   5   1 1473.35  133.19
   2  -5  -1 1595.89  143.55
  -2   5   1 1542.44  138.83
  -2   5   1 1705.78  151.42
   2  -5  -1 1429.68  155.23
  -2   5   1 1648.60  180.62
   2  -5  -1 1284.31  128.66
   2  -5  -1 1715.63  155.41
  -2   5   1 3251.72  293.85
  -2   5   1 1817.70  190.80
  -2   5   1 1783.73  158.96
   2  -5  -1 3472.41  319.92
  -3  -2  -1 2195.24  196.50
   3   2   1 2343.70  212.38
   3   2   1 2305.52  275.64
   3   2   1 2419.65  214.15
   3   2   1 2305.76  204.87
  -3  -2  -1 2121.25  211.03
   3   2   1 1948.61  176.73
  -3  -2  -1 2090.95  191.17
   3   2   1 2348.31  209.91
   3   2   1 2485.10  219.93
  -3  -2  -1 2251.44  200.05
  -3  -2  -1 2225.14  198.27
  -3  -2  -1 2492.42  231.22
   3   2   1 2243.50  198.29
   3   2   1 2301.01  205.70
  -3  -2  -1 2378.25  213.52
  -3  -2  -1 2192.96  193.74
  -3  -2  -1 2254.32  201.96
  -1  -1   7 1845.82  166.77
  -1  -1   7 2439.25  221.24
   1   1  -7 4377.80  390.63
   1   1  -7 2115.41  191.76
  -1  -1   7 2071.42  187.44
  -1  -1   7 1844.85  177.28
   1   1  -7 1961.68  173.46
  -1  -1   7 2170.95  196.04
  -1  -1   7 2499.82  231.40
   1   1  -7 1930.25  181.36
   1   1  -7 1992.49  177.67
   1   1  -7 2026.77  181.87
  -1  -1   7 1980.80  179.12
  -1  -1   7 1416.85  154.78
  -1  -1   7 2199.37  198.53
  -1  -1   7 2045.27  183.90
  -1  -1   7 2021.71  180.66
   1   1  -7 2087.21  184.45
  -1  -1   7 2268.23  209.06
   4  -2   2  124.16   16.99
  -4   2  -2  158.71   20.38
   4  -2   2  142.56   18.06
  -4   2  -2  150.31   18.75
   4  -2   2  164.90   19.96
   4  -2   2  146.45   24.68
  -4   2  -2  135.20   16.69
  -4   2  -2  188.74   24.66
  -4   2  -2  146.48   19.05
   4  -2   2  145.73   18.99
  -4   2  -2  165.71   22.44
  -4   2  -2  144.49   19.21
   4  -2   2  171.96   21.58
   4  -2   2  144.46   25.37
   4  -2   2  172.94   22.03
   4  -2   2  166.38   20.85
  -4   2  -2  150.71   19.03
   4  -2   2  156.44   19.74
   4  -2   2  157.25   19.60
  -4   2  -2  149.00   23.04
   4  -2   2  167.12   21.93
  -4   2  -2  193.81   24.74
   4   1  -2    0.94    3.90
  -4  -1   2   -0.01    4.26
   4   1  -2    0.18    5.23
   4   1  -2   -0.14    3.62
  -4  -1   2    0.14    3.79
  -4  -1   2   -0.58    4.47
   4   1  -2    0.66    7.10
  -4  -1   2    0.90    5.28
  -4  -1   2    0.04    4.45
  -4  -1   2   -0.81    4.39
  -4  -1   2    0.28    4.68
  -4  -1   2    0.43    4.01
   4   1  -2    1.71    5.32
   4   1  -2    0.53    4.96
  -4  -1   2    1.07    4.99
  -4  -1   2    0.70    4.72
  -4  -1   2   -0.59    4.98
   4   1  -2   -0.76    5.59
  -4  -1   2    0.98    5.52
   4   1  -2   -0.10    6.01
  -4  -1   2    0.28    4.51
  -2   2   6  143.03   20.41
  -2   2   6  151.58   20.06
   2  -2  -6  175.52   24.34
  -2   2   6  129.94   18.04
  -2   2   6  325.55   45.98
  -2   2   6   72.92   14.90
   2  -2  -6  130.09   17.40
  -2   2   6  118.18   15.59
   2  -2  -6  126.60   16.87
   2  -2  -6  145.59   21.80
   2  -2  -6  146.81   20.98
  -2   2   6  141.41   19.56
   2  -2  -6  122.62   17.63
  -2   2   6  128.53   17.79
  -2   2   6  138.07   18.43
   2  -2  -6  125.77   16.85
   2  -2  -6  123.02   15.01
   2  -2  -6  137.57   17.35
   2  -2  -6  141.11   20.09
  -2   2   6  156.88   21.05
   0  -5   2 1667.69  149.84
   0   5  -2 1419.49  128.17
   0  -5   2 1542.98  143.41
   0   5  -2 1623.67  145.06
   0   5  -2 1897.17  172.98
   0   5  -2 1541.38  138.88
   0  -5   2 1748.69  157.21
   0   5  -2 2055.59  186.47
   0  -5   2 1408.72  130.04
   0  -5   2 1070.27  115.82
   0  -5   2 1544.61  138.77
   0  -5   2 1815.58  162.64
   0  -5   2 1473.76  162.37
   0   5  -2 1866.81  169.78
   0  -5   2 1731.71  154.97
   0   5  -2 1542.18  140.80
   0   5  -2 1596.37  145.14
   0   5  -2 1741.34  155.73
   1  -3   6  502.49  105.70
  -1   3  -6  555.96   59.89
  -1   3  -6  753.05   81.09
   1  -3   6  624.64   66.26
   1  -3   6  651.86   66.53
   1  -3   6  699.43   73.45
   1  -3   6  723.03   77.96
   1  -3   6  648.57   70.14
  -1   3  -6  632.52   68.23
   1  -3   6  678.44   70.67
  -1   3  -6  633.44   64.74
   1  -3   6  825.29   86.82
  -1   3  -6  698.12   74.57
   1  -3   6  666.17   68.67
  -1   3  -6  597.62   61.84
  -1   3  -6  615.07   63.38
   1  -3   6  657.04   66.75
  -1   3  -6  664.43   68.70
   1  -3  -5   42.45    7.07
  -1   3   5   46.18    7.02
   1  -3  -5   47.06    8.64
  -1   3   5   46.95    8.40
  -1   3   5   48.28    7.92
   1  -3  -5   42.98    7.49
  -1   3   5   44.60    8.28
  -1   3   5   45.31    8.48
   1  -3  -5   44.13    7.98
   1  -3  -5   48.57   10.32
   1  -3  -5   43.70   11.10
   1  -3  -5   41.96    7.34
   1  -3  -5   43.81   10.11
   1  -3  -5   46.49    9.04
  -1   3   5   47.82    8.65
   1  -3  -5   43.23    7.84
   1  -3  -5   33.63    4.72
  -1   3   5   43.63    6.37
   0   5  -1  243.07   31.46
   0   5  -1  219.42   27.57
   0  -5   1  292.41   34.45
   0  -5   1  249.49   31.71
   0   5  -1  252.77   42.46
   0   5  -1  334.39   42.51
   0  -5   1  224.97   32.04
   0   5  -1  265.12   37.30
   0  -5   1  307.81   36.03
   0  -5   1  221.63   28.24
   0   5  -1  247.96   41.85
   0  -5   1  255.68   34.07
   0  -5   1  266.32   32.03
   0   5  -1  257.77   30.77
   0   5  -1  393.48   45.22
   0   5  -1  289.17   35.72
   0  -5   1  392.77   47.32
   0   5  -1  292.63   35.20
   3  -3   4   33.33    6.79
   3  -3   4   51.09   10.34
   3  -3   4   45.49    8.71
  -3   3  -4   46.28    7.75
  -3   3  -4   48.01    9.65
   3  -3   4   40.70    5.35
  -3   3  -4   43.88   12.90
   3  -3   4   55.34   11.51
   3  -3   4   49.69    8.74
  -3   3  -4   47.58   19.14
   3  -3   4   53.03   14.65
   3  -3   4   48.29    6.85
  -3   3  -4   48.65    6.75
   3  -3   4   32.69   13.08
   3  -3   4   46.14    7.16
   3  -3   4   43.33    9.28
  -3   3  -4   40.38    5.25
   3  -3   4   47.59    8.08
   3  -3   4   47.74    9.37
  -3   3  -4   47.93   15.93
  -3   3  -4   37.30   11.49
   3  -3   4   41.64   11.78
  -3   3  -4   50.00   13.16
  -3   3  -4   18.30    6.80
   4   0   1  343.88   41.32
  -4   0  -1  372.31   43.07
  -4   0  -1  340.83   40.03
  -4   0  -1  386.83   45.94
   4   0   1  373.73   43.27
  -4   0  -1  337.85   38.58
   4   0   1  351.72   48.03
   4   0   1  367.22   41.84
  -4   0  -1  385.66   43.89
   4   0   1  208.85   25.24
   4   0   1  499.18   69.13
   4   0   1  366.23   41.40
  -4   0  -1  249.79   36.88
  -4   0  -1  376.40   42.09
  -4   0  -1  375.69   42.59
  -4   0  -1  378.03   42.82
  -1   5   1   40.80   11.31
  -1   5   1   43.63    7.96
   1  -5  -1   46.28    8.03
   1  -5  -1   47.84    8.97
   1  -5  -1   46.85    8.26
  -1   5   1   53.96    8.66
   1  -5  -1   45.37    8.60
   1  -5  -1   44.09    8.00
  -1   5   1   56.34    9.76
   1  -5  -1   46.06    8.66
  -1   5   1   47.85    9.01
   1  -5  -1   44.50    8.78
  -1   5   1   44.05    9.50
   1  -5  -1   49.36    7.10
   1  -5  -1   43.65    7.24
  -1   5   1   45.65    6.84
  -1   5   1   50.94    7.96
   1  -5  -1   50.55    8.14
   1  -2  -6 1774.18  160.40
   1  -2  -6 1099.83  111.20
   1  -2  -6 1217.17  143.05
   1  -2  -6 1290.22  119.43
  -1   2   6 1106.61  114.18
   1  -2  -6 1184.03  140.46
   1  -2  -6 1290.77  118.54
  -1   2   6 1314.39  120.88
  -1   2   6 1258.87  115.77
   1  -2  -6 1397.98  124.63
  -1   2   6 1128.36  121.94
  -1   2   6 1222.24  141.73
  -1   2   6 1196.22  141.46
  -1   2   6 1278.45  115.55
  -1   2   6 1104.91  110.17
   1  -2  -6 1109.21  110.97
  -1   2   6 1180.02  136.96
  -3  -2   5  379.57   54.09
   3   2  -5  564.82   60.63
  -3  -2   5  528.39   58.64
  -3  -2   5  536.58   62.46
  -3  -2   5  319.13   37.63
  -3  -2   5  553.91   58.19
  -3  -2   5  568.53   60.45
  -3  -2   5  572.26   60.49
  -3  -2   5  507.56   60.57
   3   2  -5  492.45   61.05
  -3  -2   5  534.34   57.84
  -3  -2   5  543.58   57.06
  -3  -2   5  460.28   53.89
  -3  -2   5  482.48   54.07
  -3  -2   5  570.56   67.76
  -3  -2   5  510.80   60.60
  -3  -2   5  546.08   58.44
  -3  -2   5  511.37   63.68
  -3  -2   5  539.29   56.46
  -3  -2   5  450.70   51.89
  -3  -2   5  528.07   56.45
   3   2  -5  525.37   56.59
  -3  -2   5  544.01   60.42
   3   2  -5  520.78   58.81
  -1   0   7  392.71   49.75
   1   0  -7  427.27   47.89
  -1   0   7  463.73   53.54
   1   0  -7  416.51   47.73
  -1   0   7  296.88   34.98
   1   0  -7  453.82   53.37
  -1   0   7  472.51   53.60
   1   0  -7  462.53   54.74
  -1   0   7  453.81   53.07
  -1   0   7  447.40   51.37
  -1   0   7  573.67   63.33
   1   0  -7  400.57   45.51
  -1   0   7  345.38   47.27
  -1   0   7  505.89   63.96
  -1   0   7  450.79   49.89
  -1   0   7  410.90   46.27
  -1   0   7  423.33   47.58
   1   0  -7  404.92   45.17
   1   0  -7  415.04   45.33
   4   1  -3   28.19    7.64
   4   1  -3   29.05    8.61
   4   1  -3   22.65    8.55
  -4  -1   3   31.05    7.74
  -4  -1   3   23.57    7.23
  -4  -1   3   26.45    9.35
  -4  -1   3   28.35    9.10
   4   1  -3   24.32   10.57
   4   1  -3   24.66    6.05
  -4  -1   3   29.82   13.46
   4   1  -3   27.99   11.78
  -4  -1   3   29.65    7.73
  -4  -1   3   23.56    7.18
   4   1  -3   27.49   12.00
  -4  -1   3   25.81    8.86
  -4  -1   3   24.22    7.61
   4   1  -3   30.62   10.65
  -4  -1   3   26.32    7.52
  -4  -1   3   28.26    7.29
  -4  -1   3   27.93    6.68
   4   1  -3   21.06    8.81
  -4  -1   3   31.42    7.16
   4   1  -1  124.97   23.96
   4   1  -1  135.62   17.69
  -4  -1   1   77.29   15.76
   4   1  -1  120.29   16.89
  -4  -1   1  142.58   20.61
  -4  -1   1  141.25   18.16
  -4  -1   1  147.46   19.42
  -4  -1   1  155.05   20.00
   4   1  -1  144.42   19.07
   4   1  -1  142.66   20.18
  -4  -1   1  140.51   19.53
  -4  -1   1  170.81   21.92
   4   1  -1  137.52   17.74
   4   1  -1  134.24   18.40
  -4  -1   1  122.48   18.33
   4   1  -1  144.60   19.84
  -4  -1   1  184.74   23.39
  -4  -1   1  132.35   17.79
   4   1  -1   69.19    8.69
  -4  -1   1  133.98   17.33
   4   1  -1  141.45   18.71
   3   1  -6 2073.27  186.86
  -3  -1   6 1813.47  172.33
  -3  -1   6 2196.38  207.03
  -3  -1   6 1875.21  183.11
  -3  -1   6 1971.73  179.84
   3   1  -6 2002.56  179.45
  -3  -1   6 2067.56  183.27
  -3  -1   6 2168.90  195.82
  -3  -1   6 2143.20  213.62
   3   1  -6 2199.71  195.70
  -3  -1   6 2055.47  190.11
   3   1  -6 2028.85  184.85
   3   1  -6 2049.36  187.96
  -3  -1   6 2113.54  187.18
  -3  -1   6 2312.87  237.75
  -3  -1   6 2194.69  207.01
  -3  -1   6 2024.80  184.07
   3   1  -6 1902.70  174.28
  -3  -1   6 2102.59  192.56
  -3  -1   6 2058.31  185.41
   3   1  -6 3047.49  278.59
  -3  -1   6 1814.28  165.58
  -3  -1   6 1844.04  168.29
   4  -1   2   33.36    9.64
  -4   1  -2   33.97    6.99
   4  -1   2   37.71    6.52
  -4   1  -2   36.85    7.51
   4  -1   2   37.41    6.93
   4  -1   2   38.55    6.96
   4  -1   2   42.56    7.95
   4  -1   2   39.95    8.65
  -4   1  -2   36.76    7.11
  -4   1  -2   42.47    8.66
   4  -1   2   35.38    6.91
   4  -1   2   38.54    7.19
  -4   1  -2   33.13    9.09
   4  -1   2   34.04    7.41
  -4   1  -2   35.45    7.11
   4  -1   2   38.19    7.60
  -4   1  -2   37.68    7.05
  -4   1  -2   36.80    7.77
   0  -1   7  265.40   31.39
   0  -1   7  207.49   27.55
   0   1  -7  246.36   29.50
   0   1  -7  220.90   26.24
   0   1  -7  228.55   26.74
   0   1  -7  297.83   38.54
   0  -1   7  254.04   32.41
   0   1  -7  236.43   28.82
   0  -1   7  258.11   30.63
   0   1  -7  269.94   32.88
   0  -1   7  252.60   32.91
   0  -1   7  212.19   25.38
   0  -1   7  229.69   29.46
   0  -1   7  256.15   32.44
   0  -1   7  220.42   25.70
   0   1  -7  275.86   34.99
   0  -1   7  315.64   38.50
  -4   4   0   23.83    5.85
   4  -4   0   24.80    7.34
   4  -4   0   21.80    4.62
  -4   4   0   26.38    6.65
   4  -4   0   22.45    8.02
  -4   4   0   20.98    8.48
  -4   4   0   27.74    7.76
  -4   4   0   23.05   12.24
   4  -4   0   25.13    6.23
   4  -4   0   21.84    8.38
   4  -4   0   21.96    6.72
  -4   4   0   28.99    6.47
   4  -4   0   27.76    7.67
  -4   4   0   24.01    6.32
  -4   4   0   22.29    6.42
   4  -4   0   23.45    5.52
   4  -4   0   22.62    8.34
  -4   4   0   19.56    5.03
   4  -4   0   28.66    7.43
  -4   4   0   21.17    5.92
  -4   4   0   19.79    9.24
  -4   4   0   23.87    7.91
  -4   4   1    1.28    4.73
  -4   4   1    0.32    6.05
  -4   4   1    1.42    5.27
   4  -4  -1    1.57    3.98
  -4   4   1    1.06    3.98
   4  -4  -1    0.51    2.60
   4  -4  -1    2.20    4.86
  -4   4   1    0.30    2.87
   4  -4  -1    2.24    4.77
  -4   4   1    1.63    4.55
   0   4   3  704.61   73.60
   0   4   3  579.84   63.28
   0  -4  -3  713.02   73.61
   0   4   3  744.30   76.54
   0   4   3  500.04   61.31
   0  -4  -3  605.99   64.64
   0   4   3  600.40   61.40
   0   4   3  679.72   69.68
   0  -4  -3  649.64   67.62
   0  -4  -3  699.20   72.17
   0  -4  -3  636.52   66.26
   0   4   3  658.25   67.72
   0  -4  -3  612.36   63.63
   0  -4  -3  719.44   73.21
   0  -4  -3  661.63   67.47
   0   4   3  639.38   66.45
   0  -4  -3  676.91   71.40
   4  -3   2 1220.23  140.34
  -4   3  -2 1750.43  160.71
   4  -3   2 1143.31  116.56
  -4   3  -2 1058.00  108.02
  -4   3  -2 1269.59  131.09
   4  -3   2 1080.98  109.63
   4  -3   2 1266.74  113.41
  -4   3  -2 1204.08  140.34
   4  -3   2 1311.47  117.47
   4  -3   2 1194.83  153.64
  -4   3  -2 1215.92  151.15
  -4   3  -2 1076.22  112.64
   4  -3   2 1163.61  117.63
   4  -3   2 1146.62  117.51
   4  -3   2 1243.49  113.36
  -4   3  -2 1111.36  112.99
   4  -3   2 1176.64  116.93
  -4   3  -2 1202.18  143.88
  -4   3  -2 1014.95  106.42
  -4   3  -2 1210.08  140.60
   4  -3   2 1277.31  117.12
   0  -5   3    8.34    4.62
   0  -5   3    8.72    8.24
   0  -5   3    7.95    5.40
   0   5  -3    8.65    7.52
   0  -5   3    8.15    5.87
   0   5  -3    6.96    7.83
   0   5  -3    5.39    5.44
   0   5  -3    8.82    5.22
   0   5  -3    8.19    6.28
   0  -5   3    7.19    6.02
   0   5  -3    5.41    4.27
   0  -5   3    7.79    5.60
   0   5  -3    5.99    7.12
   0  -5   3    9.90    6.85
   0  -5   3    8.34    7.72
   0  -5   3    7.17    5.65
   0   5  -3    6.00    4.02
  -2   5  -3 8405.47 1028.99
   2  -5   3 4209.69  368.64
  -2   5  -3 4118.85  446.11
   2  -5   3 4384.64  390.21
   2  -5   3 4209.73  442.21
  -2   5  -3 4231.31  570.40
  -2   5  -3 4290.68  510.53
  -2   5  -3 3211.69  285.28
   2  -5   3 4262.39  376.25
  -2   5  -3 3771.33  332.54
   2  -5   3 4245.94  419.05
  -2   5  -3 4224.56  507.54
  -2   5  -3 3920.56  346.36
   2  -5   3 3669.45  426.88
   2  -5   3 4448.73  452.93
  -2   5  -3 4028.15  365.27
   2  -5   3 4253.86  377.55
  -2   5  -3 4013.01  375.17
   2  -5   3 3840.18  360.12
  -2   5  -3 4021.76  358.13
  -2   5  -3 3957.10  461.77
  -1  -4   5  660.30   70.10
   1   4  -5  588.38   62.17
  -1  -4   5  515.23   54.57
  -1  -4   5  589.21   61.01
  -1  -4   5  497.14   90.08
   1   4  -5  640.72   66.10
  -1  -4   5  651.49   68.74
   1   4  -5  585.33   61.69
  -1  -4   5  628.75   64.99
  -1  -4   5  653.11   69.29
   1   4  -5  550.95   59.90
   1   4  -5  616.12   63.20
   1   4  -5  537.46   69.65
   1   4  -5  539.94   56.75
  -1  -4   5  549.80   57.67
  -1  -4   5  596.85   61.79
   1   4  -5  635.27   73.31
  -1  -4   5  736.63   80.58
  -1  -4   5  613.81   71.37
  -1  -4   5  554.70   58.10
  -1  -4   5  641.69   69.63
  -2   0   7 2071.69  183.21
   2   0  -7 2016.59  181.94
  -2   0   7 2314.79  206.38
   2   0  -7 2272.53  200.61
  -2   0   7 2372.00  214.48
  -2   0   7 2343.72  211.71
  -2   0   7 1718.86  163.43
  -2   0   7 2334.74  210.49
  -2   0   7 1811.64  163.01
  -2   0   7 2131.74  191.43
   2   0  -7 2193.36  194.06
  -2   0   7 2511.44  228.31
  -2   0   7 2115.60  189.98
  -2   0   7 2341.16  210.61
   2   0  -7 2418.13  238.48
   2   0  -7 2299.58  203.98
   2   0  -7 2373.42  225.49
   0  -5   0   96.65   10.11
   0  -5   0  101.04   11.42
   0   5   0  101.80   11.21
   0  -5   0   92.40    9.80
   0   5   0   89.67   12.12
   0   5   0   98.25   10.21
   0  -5   0   85.91   10.61
   0   5   0  107.49   11.58
   0  -5   0   94.35   11.57
   0  -5   0   97.87   14.75
   0   5   0  105.80   11.51
   0  -5   0  104.64   11.01
   0  -5   0   91.36   10.30
   0  -5   0  113.34   17.57
   0   5   0  116.32   17.85
   0  -5   0  107.22   12.47
   0  -5   0   96.67   12.90
   0   5   0   87.52   12.30
   2  -4  -4  176.24   22.82
   2  -4  -4  186.63   24.64
  -2   4   4  174.45   22.04
   2  -4  -4  151.56   17.74
  -2   4   4  177.90   21.18
  -2   4   4  174.08   23.73
  -2   4   4  174.42   20.94
   2  -4  -4  172.64   21.64
  -2   4   4  169.85   21.74
  -2   4   4  180.05   22.85
  -2   4   4  210.60   29.30
   2  -4  -4  194.05   23.10
   2  -4  -4  145.31   19.04
   2  -4  -4  192.29   24.45
   2  -4  -4  171.93   22.22
   2  -4  -4  168.96   21.03
  -2   4   4   75.25   18.35
  -3   5   0 2917.56  274.08
  -3   5   0 2617.43  315.45
   3  -5   0 2618.37  270.54
   3  -5   0 2214.15  256.36
  -3   5   0 4313.37  492.87
   3  -5   0 2428.75  240.50
   3  -5   0 5174.03  516.06
  -3   5   0 2823.40  306.95
  -3   5   0 4597.03  539.47
   3  -5   0 2636.99  255.55
  -3   5   0 2405.43  236.56
  -3   5   0 2627.54  291.53
   3  -5   0 2287.85  212.90
  -3   5   0 2813.97  266.24
  -3   5   0 2730.39  260.34
   3  -5   0 2431.74  256.82
   3  -5   0 2614.69  246.23
  -3   5   0 2414.02  302.71
  -3   5   0 2496.19  258.28
   3  -5   0 2563.45  283.24
   4  -1  -5  335.91   39.24
  -4   1   5  402.80   46.31
  -4   1   5  325.00   37.59
   4  -1  -5  357.33   43.83
  -4   1   5  355.37   42.80
   4  -1  -5  473.63   52.49
  -4   1   5  435.05   50.71
   4  -1  -5  381.11   42.84
   4  -1  -5  348.43   42.36
  -4   1   5  379.22   41.63
  -4   1   5  345.95   39.87
  -4   1   5  399.85   46.00
  -4   1   5  300.85   34.40
  -4   1   5  322.21   36.16
   4  -1  -5  379.83   45.40
  -4   1   5  403.21   46.46
  -4   1   5  245.89   44.25
  -4   1   5  445.35   48.93
  -4   1   5  392.08   43.73
  -4   1   5  342.42   39.03
   4  -1  -5  412.15   46.61
  -4   1   5  407.96   45.39
   1   2  -7 1042.77  109.83
  -1  -2   7 1629.45  155.62
   1   2  -7 1065.56  107.06
  -1  -2   7 1040.85  104.30
  -1  -2   7 1099.26  113.43
   1   2  -7  976.20   98.41
  -1  -2   7 1128.34  116.50
   1   2  -7 1014.70  105.49
  -1  -2   7 1047.24  105.53
  -1  -2   7 1071.25  109.63
   1   2  -7  956.69   96.33
  -1  -2   7  893.22   94.15
   1   2  -7 1039.65  104.08
  -1  -2   7 1100.45  111.13
  -1  -2   7 1049.95  106.08
  -1  -2   7 1033.02  103.87
  -1  -2   7  867.80  104.90
  -1  -2   7 1052.56  110.30
   1   2  -7  981.96  100.90
   1   2  -7 1033.85  112.01
  -3   3   5  117.65   16.45
   3  -3  -5  144.80   19.96
   3  -3  -5  128.58   16.28
   3  -3  -5  140.46   18.94
   3  -3  -5  210.90   27.76
  -3   3   5  253.76   34.35
  -3   3   5  136.02   17.95
  -3   3   5  110.64   14.59
   3  -3  -5  116.73   15.41
  -3   3   5  151.95   18.87
  -3   3   5  147.80   19.69
   3  -3  -5  138.36   19.62
   3  -3  -5  120.94   16.15
   3  -3  -5  135.65   18.08
  -3   3   5  166.97   22.22
  -2  -3  -2   76.93   11.04
  -2  -3  -2   79.33   10.33
  -2  -3  -2   65.75    8.42
   2   3   2   63.25   11.30
   2   3   2   76.00   10.05
   2   3   2   79.10    9.36
   2   3   2   63.83    9.39
  -2  -3  -2   73.37   12.90
  -2  -3  -2   75.01   13.66
   2   3   2   73.86    9.87
  -2  -3  -2   75.31   12.12
   2   3   2   69.07   10.13
   2   3   2   71.46    9.93
   2   3   2   80.22   11.01
  -2  -3  -2   75.35   12.40
  -2  -3  -2   69.97    9.34
   2   3   2   64.90    9.04
  -2  -3  -2   68.96   14.00
   2   1  -7 3884.38  345.80
  -2  -1   7 5205.92  463.60
  -2  -1   7 4474.38  396.08
  -2  -1   7 4008.63  365.33
   2   1  -7 4191.06  366.01
  -2  -1   7 4288.95  380.14
  -2  -1   7 4106.48  359.49
  -2  -1   7 3802.89  365.38
  -2  -1   7 4217.37  375.17
   2   1  -7 4246.44  407.06
  -2  -1   7 3517.92  320.95
  -2  -1   7 4789.68  431.19
   2   1  -7 4116.32  362.66
   2   1  -7 4065.84  359.58
  -2  -1   7 3881.91  354.79
   2   1  -7 4027.92  359.69
  -2  -1   7 4048.47  364.61
   2   1  -7 4372.40  382.36
  -2  -1   7 4631.94  435.99
   2   1  -7 3997.23  355.07
  -2  -1   7 5966.71  552.30
  -2  -1   7 4373.73  387.44
  -3   5  -1 7322.53  677.86
  -3   5  -1 6502.97  568.22
  -3   5  -1 7143.04  643.46
  -3   5  -1 6561.50  613.43
   3  -5   1 6166.03  635.64
  -3   5  -1 7429.15  652.20
   3  -5   1 7846.42  888.55
   3  -5   1 6460.89  568.42
  -3   5  -111261.73 1342.87
  -3   5  -1 7110.58  628.47
  -3   5  -1 5814.34  569.35
   3  -5   1 5220.06  483.49
   3  -5   1 5241.42  491.85
  -3   5  -1 8286.74  982.25
   3  -5   1 7338.99  688.88
   3  -5   1 5366.63  496.46
   3  -5   1 7949.62  897.69
   3  -5   1 5932.28  583.84
   0   2  -7  501.46   60.68
   0  -2   7  532.60   56.67
   0  -2   7  278.05   45.51
   0   2  -7  497.29   59.07
   0   2  -7  606.17   64.29
   0  -2   7  440.42   48.82
   0   2  -7  446.45   49.11
   0  -2   7  563.00   61.59
   0   2  -7  541.11   60.06
   0   2  -7  436.69   48.55
   0  -2   7  437.17   51.87
   0   2  -7  469.08   53.43
   0  -2   7  482.02   52.66
   0   2  -7  458.12   50.41
   0  -2   7  521.72   57.81
   0   2  -7  524.66   58.02
   0   2  -7  499.10   59.86
   0  -2   7  330.25   62.36
   0  -2   7  408.62   45.91
   0  -2   7  518.02   54.58
   0  -2   7  482.91   54.52
   0   2  -7  467.23   53.03
   0   2  -7  555.02   61.63
   0  -2   7  541.32   58.71
   3   1   3 2493.42  222.50
  -3  -1  -3 2500.60  223.41
  -3  -1  -3 2392.55  212.10
   3   1   3 2324.17  213.05
   3   1   3 2413.41  213.35
  -3  -1  -3 2145.87  190.16
   3   1   3 2400.30  215.58
   3   1   3 2653.89  235.92
   3   1   3 2349.89  217.85
   3   1   3 2743.42  248.11
   3   1   3 2197.81  201.29
  -3  -1  -3 2176.75  194.49
   3   1   3 2638.09  233.94
  -3  -1  -3 2500.36  221.05
  -3  -1  -3 2131.13  192.01
  -3  -1  -3 2368.47  234.04
  -3  -1  -3 2284.54  204.96
   3   1   3 2520.41  222.36
  -3  -1  -3 2573.34  229.83
  -2  -4   2 1678.25  156.12
  -2  -4   2 1808.31  162.60
   2   4  -2 1645.09  147.51
  -2  -4   2 1850.41  165.68
  -2  -4   2 1700.57  152.85
   2   4  -2 1650.60  148.21
  -2  -4   2 1764.70  158.34
   2   4  -2 1539.51  139.24
  -2  -4   2 1607.94  149.86
   2   4  -2 1430.42  130.05
   2   4  -2 1799.09  162.68
   2   4  -2 1848.96  166.50
  -2  -4   2 1432.69  128.94
  -2  -4   2 1753.67  158.36
  -2  -4   2 1316.57  157.60
  -2  -4   2 1420.41  180.01
   2   4  -2 1588.02  155.72
   2   4  -2 1519.95  136.68
  -2  -4   2 1457.81  138.05
  -4  -1   4  462.30   51.34
  -4  -1   4  468.63   53.94
   4   1  -4  444.23   50.10
  -4  -1   4  442.77   48.65
  -4  -1   4  428.44   51.00
  -4  -1   4  526.72   55.54
  -4  -1   4  480.55   53.58
  -4  -1   4  465.59   51.62
   4   1  -4  471.50   53.21
  -4  -1   4  484.16   58.96
   4   1  -4  464.92   52.59
  -4  -1   4  540.96   58.64
  -4  -1   4  971.44  108.50
  -4  -1   4  381.42   43.22
  -4  -1   4  413.56   49.90
  -4  -1   4  458.86   50.09
  -4  -1   4  455.99   50.58
   4   1  -4  457.26   53.62
  -4  -1   4  414.43   47.52
  -4  -1   4  308.59   62.51
   4   1  -4  585.94   62.62
  -4  -1   4  434.74   48.51
   4   1  -4  448.55   50.73
  -4   0   5  181.17   22.77
  -4   0   5  214.00   26.55
   4   0  -5  184.50   22.35
  -4   0   5  235.33   28.82
  -4   0   5  212.97   27.58
   4   0  -5  204.61   28.82
   4   0  -5  198.43   25.29
   4   0  -5  200.25   24.64
   4   0  -5  218.66   27.00
  -4   0   5  218.08   25.89
  -4   0   5  208.70   26.46
  -4   0   5  212.59   24.97
  -4   0   5  346.78   41.36
  -4   0   5  215.89   26.81
  -4   0   5  184.84   22.65
  -4   0   5  222.20   26.53
  -4   0   5  222.16   26.66
  -4   0   5 1205.79  157.39
   4   0  -5  244.79   30.84
  -4   0   5  212.94   25.05
   4   0  -5  186.14   23.76
  -4   0   5  239.65   34.00
  -4   4  -1  585.95   63.98
   4  -4   1  531.21   54.42
   4  -4   1  721.77   75.99
  -4   4  -1  634.70   73.30
  -4   4  -1  550.44   57.63
  -4   4  -1  528.22   55.84
   4  -4   1  660.66   72.56
   4  -4   1  530.95   56.00
  -4   4  -1  540.91   57.09
   4  -4   1  561.76   59.11
   4  -4   1  585.71   64.34
   4  -4   1  583.28   61.80
  -4   4  -1  538.45   56.78
   4  -4   1  577.81   63.77
  -4   4  -1  623.13   69.61
  -4   4  -1  602.06   67.77
  -4   4  -1  414.83   46.88
  -4   4  -1  536.39   57.93
  -4   4  -1  555.32   66.98
   4  -4   1  531.82   62.44
   4  -4   1  580.66   68.59
   4  -4   1  676.39   71.60
   4  -4   1  560.00   60.79
  -4   4   2   91.58   12.56
  -4   4   2  102.49   10.92
   4  -4  -2  113.46   17.34
  -4   4   2   91.08    7.78
   4  -4  -2   95.77   10.81
   4  -4  -2  130.93   19.03
  -4   4   2  103.65   10.84
  -4   4   2  104.70   13.30
   4  -4  -2   96.66   11.25
   4  -4  -2  104.43   11.75
  -4   4   2  111.43   16.57
  -4   4   2   94.28    9.22
   4  -4  -2   95.31    9.01
  -4   4   2   97.14   12.57
  -4   4   2   85.88    8.97
   4  -4  -2   91.77    8.17
  -3   5   1  230.70   34.35
  -3   5   1  246.66   38.20
   3  -5  -1  220.72   31.86
  -3   5   1  250.77   31.33
   3  -5  -1  211.39   30.48
  -3   5   1  273.50   34.65
  -3   5   1  419.14   55.39
  -3   5   1  276.11   37.47
   3  -5  -1  200.03   26.98
   3  -5  -1  341.86   49.67
   3  -5  -1  184.17   25.77
   3  -5  -1  242.00   64.16
  -3   5   1  273.57   45.15
  -3   5   1  230.29   32.65
  -3   5   1  279.44   34.98
   3  -5  -1  230.97   34.23
  -3   5   1  311.14   34.95
   3  -5  -1  212.19   39.20
  -3   5   1  265.35   31.87
   3  -5  -1  240.14   33.61
   3  -5  -1  207.77   28.93
  -3   5   1  272.93   40.69
   1   2   5  732.86   77.82
  -1  -2  -5  742.82   77.39
  -1  -2  -5  633.40   66.95
   1   2   5  666.55   73.24
  -1  -2  -5  809.12   84.94
  -1  -2  -5 1118.59  116.95
   1   2   5  773.35   80.25
  -1  -2  -5  734.34   76.70
  -1  -2  -5  765.66   82.60
   1   2   5  808.85   82.52
   1   2   5  750.08   76.48
   1   2   5  726.08   74.45
   1   2   5  745.69   76.39
   1   2   5  762.66   80.35
  -1  -2  -5  800.90   83.81
   1   2   5  755.62   76.95
   1   2   5  688.32   76.65
  -1  -2  -5  681.04   69.09
  -1  -2  -5  731.73   75.74
  -3  -3   2 3163.59  282.75
   3   3  -2 3695.25  327.89
  -3  -3   2 3850.83  342.90
   3   3  -2 3837.41  364.96
  -3  -3   2 3381.71  392.19
  -3  -3   2 4499.06  396.02
  -3  -3   2 3485.95  351.99
  -3  -3   2 3722.29  328.01
   3   3  -2 3637.04  323.27
   3   3  -2 4315.67  386.50
   3   3  -2 4393.56  386.55
  -3  -3   2 4271.43  378.53
  -3  -3   2 4060.58  357.71
  -3  -3   2 4166.38  366.00
  -3  -3   2 4490.63  394.02
   3   3  -2 3811.80  341.13
   3   3  -2 4273.03  375.03
  -3  -3   2 4147.42  372.98
  -3  -3   2 5230.94  463.94
  -3  -3   2 4092.90  359.01
   4   1   0  427.65   48.79
   4   1   0  455.34   51.40
  -4  -1   0  430.88   47.25
  -4  -1   0  288.88   50.67
   4   1   0  385.97   46.91
   4   1   0  386.65   42.93
   4   1   0  422.60   50.71
  -4  -1   0  428.91   48.48
  -4  -1   0  477.07   53.45
   4   1   0  397.17   46.35
  -4  -1   0  411.99   47.10
   4   1   0  462.89   51.16
  -4  -1   0  465.79   51.64
   4   1   0  485.16   58.83
  -4  -1   0  404.75   44.40
  -4  -1   0  365.89   40.93
   4   1   0  411.71   46.57
   4   1   0  444.15   49.28
  -4  -1   0  777.71   82.75
  -4  -1   0  434.62   49.71
  -2   5   2  105.78   13.97
   2  -5  -2   92.37   11.42
   2  -5  -2  105.59   11.65
  -2   5   2   88.81   33.66
  -2   5   2   97.54   17.47
   2  -5  -2   92.68   30.01
   2  -5  -2   95.57   12.95
  -2   5   2  100.30   14.95
  -2   5   2   93.70   25.77
   2  -5  -2   87.58   26.38
  -2   5   2   86.39   17.92
  -2   5   2  102.96   20.28
  -2   5   2   97.22   23.30
  -2   5   2  141.78   28.88
   2  -5  -2   99.53   69.27
   2  -5  -2  105.13   13.79
   2  -5  -2   84.02   11.29
  -2   5   2   90.54   22.29
   2  -5  -2   89.95   11.32
   2  -5  -2   91.62   16.88
  -2  -4   3 1254.56  136.39
   2   4  -3  715.21   74.16
   2   4  -3  760.05   80.42
   2   4  -3  727.81   78.55
   2   4  -3  770.69   80.32
   2   4  -3  650.35   70.76
  -2  -4   3  741.12   77.93
  -2  -4   3  812.95   83.99
   2   4  -3  575.93   75.08
  -2  -4   3  762.50   78.88
  -2  -4   3  453.29   96.96
  -2  -4   3  747.76   76.79
   2   4  -3  609.03   72.53
  -2  -4   3  671.88   70.97
   2   4  -3  678.55   70.56
  -2  -4   3  565.30   90.64
  -2  -4   3  728.00   79.11
   2   4  -3  702.33   75.41
  -2  -4   3  743.35   83.14
  -2  -4   3  719.19   80.42
   0   0  -7  491.59   60.13
   0   0   7  504.08   61.94
   0   0  -7  547.73   59.36
   0   0   7  499.52   60.84
   0   0  -7  546.08   68.11
   0   0   7  560.63   61.89
   0   0   7  538.93   56.68
   0   0   7  546.92   58.43
   0   0  -7  471.20   51.76
   0   0  -7  471.00   56.87
   0   0   7  546.67   57.33
   0   0  -7  330.16   39.71
   0   0   7  465.45   50.27
   0   0  -7  468.90   51.62
   0   0  -7  549.22   59.22
   4  -3  -4 1274.88  119.65
  -4   3   4 1483.12  133.03
   4  -3  -4 1409.18  127.21
   4  -3  -4 1454.95  131.52
  -4   3   4 1324.91  119.38
  -4   3   4 1278.32  148.16
  -4   3   4 2267.47  201.35
  -4   3   4 1571.02  141.35
   4  -3  -4 1506.33  135.24
  -4   3   4 1330.29  120.20
   4  -3  -4 1553.75  143.08
   4  -3  -4 1558.10  140.77
  -4   3   4 1295.47  124.86
   4  -3  -4 1458.85  130.44
  -4   3   4 1432.67  129.87
  -4   3   4 1143.04  143.66
   4  -3  -4 1331.89  121.43
  -4   3   4 1488.27  132.34
  -4   3   4 1369.80  141.64
  -4   3   4 1434.96  129.81
  -1   5  -4   43.72   26.02
  -1   5  -4   59.32   11.56
  -1   5  -4   44.63    8.73
   1  -5   4   41.62    8.85
  -1   5  -4   47.94    9.97
  -1   5  -4   42.41   20.41
   1  -5   4   42.75   10.32
  -1   5  -4   72.37   16.44
   1  -5   4   40.62    9.38
   1  -5   4   48.23   10.78
   1  -5   4   48.07    8.92
  -1   5  -4   48.51   11.06
  -1   5  -4   43.36    8.64
   1  -5   4   45.89    9.59
   1  -5   4   44.37   16.34
   1  -5   4   49.72   10.56
   1  -5   4   43.34    9.79
  -1   5  -4   39.73    6.66
  -1   5  -4   42.40    8.94
   1  -5   4   38.51    7.70
  -1   5  -4   41.34    8.98
   1  -5   4   47.15   13.95
   1  -4  -4  217.06   26.60
   1  -4  -4  211.63   25.27
   1  -4  -4  394.10   46.79
   1  -4  -4  253.22   30.08
   1  -4  -4  242.85   27.75
  -1   4   4  218.30   25.48
   1  -4  -4  241.52   27.35
  -1   4   4  219.68   28.34
   1  -4  -4  251.62   31.26
  -1   4   4  269.85   32.01
  -1   4   4  248.78   29.28
   1  -4  -4  269.94   31.96
  -1   4   4  216.01   24.98
   1  -4  -4  237.78   31.04
   1  -4  -4  240.70   28.37
  -1   4   4  247.98   29.35
  -1   4   4  238.46   29.91
   1  -4  -4  227.85   26.98
  -1   4   4  255.93   30.29
   1  -4  -4  240.71   29.47
   3  -2  -6 1110.60  115.62
  -3   2   6 1041.05  107.02
   3  -2  -6 1110.14  117.68
  -3   2   6 1351.01  121.17
  -3   2   6  882.02   91.63
   3  -2  -6 1062.18  112.33
  -3   2   6 1064.18  107.00
   3  -2  -6 1042.63  106.32
  -3   2   6  497.59  132.95
   3  -2  -6 1065.87  106.14
  -3   2   6 1049.90  104.74
  -3   2   6 1139.04  117.02
   3  -2  -6 1119.73  115.24
  -3   2   6 1038.18  109.79
  -3   2   6  890.73   91.61
  -3   2   6  863.78  102.30
  -3   2   6  987.41  100.27
   3  -2  -6  801.28   81.70
  -3   2   6 1008.58  101.30
   3  -2  -6 1087.18  110.57
  -3   2   6 1057.34  108.62
   3  -2  -6  972.67   99.56
  -3  -3   3  675.84   69.28
   3   3  -3  795.50   82.01
   3   3  -3  779.98   81.90
  -3  -3   3  718.51   82.47
   3   3  -3  655.14   72.42
   3   3  -3  637.38   66.15
  -3  -3   3  685.91   74.30
  -3  -3   3 1499.92  144.73
   3   3  -3  693.21   74.85
  -3  -3   3  691.89   76.13
  -3  -3   3  761.77   79.08
  -3  -3   3  690.32   71.28
  -3  -3   3  511.19   64.29
   3   3  -3  617.80   68.90
  -3  -3   3  732.60   75.95
  -3  -3   3  681.14   74.90
  -3  -3   3  709.90   79.62
  -3  -3   3  608.00   65.04
   3   3  -3  703.20   73.14
  -3  -3   3  815.51   83.91
   3   3  -3  766.11   79.22
   2   4  -1   60.02   12.15
   2   4  -1   61.00   18.71
   2   4  -1   51.28   28.87
  -2  -4   1   50.51   42.18
   2   4  -1   56.34   10.40
  -2  -4   1   48.42    9.08
  -2  -4   1   53.46   14.59
  -2  -4   1   55.07   10.04
  -2  -4   1   58.07   11.73
   2   4  -1   48.82   27.09
  -2  -4   1   46.47   24.89
   2   4  -1   43.99   22.28
  -2  -4   1   51.99   12.74
   2  -4   5 2198.03  193.63
  -2   4  -5 2376.20  375.96
  -2   4  -5 2218.45  198.54
   2  -4   5 2136.26  191.07
   2  -4   5 2321.96  213.96
  -2   4  -5 2191.80  215.46
   2  -4   5 1111.41  214.84
   2  -4   5 2358.05  208.13
  -2   4  -5 2018.77  177.77
   2  -4   5 1588.36  148.99
   2  -4   5 2128.67  188.85
   2  -4   5 1957.42  177.36
   2  -4   5 2432.61  219.10
  -2   4  -5 2117.36  187.59
   2  -4   5 2091.93  187.84
   2  -4   5 1232.34  346.33
  -2   4  -5 2157.40  288.55
   2  -4   5 2253.81  202.07
   2  -4   5 2462.23  235.83
   2  -4   5 1775.12  156.63
  -2   4  -5 2134.44  188.48
  -2   4  -5 2012.10  193.51
   2  -4   5 2093.30  188.35
  -3   0  -4   -0.05    6.20
  -3   0  -4    1.70    4.91
   3   0   4    0.64    5.17
   3   0   4   -0.25    5.03
  -3   0  -4    0.52    4.28
   3   0   4    0.55    5.02
   3   0   4    1.31    5.31
  -3   0  -4    1.00    5.62
  -3   0  -4    0.49    6.51
   3   0   4    0.61    5.20
  -3   0  -4    1.73    6.18
   3   0   4    0.10    4.32
  -3   0  -4    1.76    6.44
   3   0   4    1.76    7.27
   1   4   2  551.42   60.24
  -1  -4  -2  634.11   66.17
   1   4   2  588.17   61.17
  -1  -4  -2  788.13   86.54
  -1  -4  -2  546.33   57.26
   1   4   2  593.70   63.48
   1   4   2  604.32   62.55
  -1  -4  -2  629.12   67.43
   1   4   2  536.10   56.54
   1   4   2  623.14   66.10
  -1  -4  -2  551.71   57.69
   1   4   2  613.13   63.37
  -1  -4  -2  541.61   57.11
  -1  -4  -2  659.93   69.24
   1   4   2  606.55   65.50
  -1  -4  -2  562.57   59.64
  -1  -4  -2 1474.11  137.94
  -1  -4  -2  613.37   63.72
   1   4   2  594.28   61.51
   4  -2  -5  103.28   14.13
  -4   2   5  109.92    9.86
  -4   2   5  147.89   32.72
   4  -2  -5   94.49    9.98
  -4   2   5  112.96   18.04
   4  -2  -5  121.32   16.42
  -4   2   5  103.74    9.37
   4  -2  -5  102.17   12.10
  -4   2   5  153.38   25.60
   4  -2  -5  100.96   13.65
  -4   2   5  101.94   11.78
  -4   2   5  111.27   17.04
  -4   2   5   95.28    8.15
  -4   2   5   88.32   10.66
  -4   2   5  109.57   11.20
   4  -2  -5  104.25   10.20
   4  -2  -5  108.82   11.55
  -4   2   5   61.24    7.85
   4  -2  -5   92.77   13.53
   4  -2  -5  131.02   19.26
  -4   2   5  145.88   20.17
   4  -2  -5  126.10   17.54
  -3   5  -2  695.79   78.73
   3  -5   2  619.82   66.22
  -3   5  -2  649.53   77.49
   3  -5   2  709.90   73.53
  -3   5  -2  482.21   53.37
  -3   5  -2  548.43   56.66
  -3   5  -2  584.04   79.69
   3  -5   2  626.74   64.56
  -3   5  -2  568.55   78.31
   3  -5   2  546.35   56.95
  -3   5  -2  663.00   69.74
  -3   5  -2  645.95   68.37
  -3   5  -2  421.51   50.66
   3  -5   2  514.90   60.75
  -3   5  -2  552.51   64.40
   3  -5   2  492.38   63.93
   3  -5   2  676.93   73.75
   3  -5   2  618.45   64.92
   3  -5   2  693.52   72.84
   3  -5   2  617.60   66.44
  -3   5  -2  601.98   64.71
  -1   1   7  752.40   77.73
   1  -1  -7  769.49   81.65
  -1   1   7  736.58   77.54
   1  -1  -7  748.52   78.12
   1  -1  -7  737.46   74.51
   1  -1  -7  825.05   88.03
  -1   1   7  801.75   85.10
  -1   1   7  668.45   68.16
  -1   1   7  832.23   86.48
   1  -1  -7  761.86   80.99
  -1   1   7  990.74  104.38
   1  -1  -7  778.66   78.69
  -1   1   7  796.38   81.30
  -1   1   7  492.56   64.51
   1  -1  -7  754.88   77.78
  -3  -3   1   11.31    7.73
  -2   1   7 4097.64  363.93
  -2   1   7 4059.41  361.34
  -2   1   7 3928.93  347.23
   2  -1  -7 4273.93  378.08
   2  -1  -7 3764.22  334.78
  -2   1   7 4209.16  429.79
   2  -1  -7 3964.19  351.22
   2  -1  -7 4589.71  434.94
  -2   1   7 4086.42  359.06
  -2   1   7 1344.93  825.26
  -2   1   7 5374.74  471.30
   2  -1  -7 3882.86  362.13
   2  -1  -7 4428.37  393.39
  -2   1   7 4523.38  403.09
  -2   1   7 3332.25  295.60
  -2   1   7 3745.48  329.92
   3  -4  -4  515.13   54.51
   3  -4  -4  422.04   49.14
  -3   4   4  464.59   51.07
   3  -4  -4  451.96   50.11
   3  -4  -4  349.34   63.06
   3  -4  -4 1010.21  107.65
  -3   4   4  545.91   58.55
  -3   4   4  482.59   53.39
  -3   4   4  912.06   97.77
   3  -4  -4  492.31   59.32
  -3   4   4  486.78   57.64
   3  -4  -4  460.22   50.54
   3  -4  -4  410.07   45.40
  -3   4   4  483.80   59.79
   3  -4  -4  451.31   50.42
  -3   4   4  518.75   56.70
   3  -4  -4  422.23   46.27
  -3   4   4  471.88   51.89
   3  -4  -4  701.85   72.42
  -3   4   4  435.86   46.78
  -1   5   2 2314.24  204.99
   1  -5  -2 2125.05  192.79
  -1   5   2 2466.52  221.84
   1  -5  -2 2238.42  258.56
  -1   5   2 2001.83  176.98
   1  -5  -2 2060.96  184.06
  -1   5   2 2308.56  204.13
   1  -5  -2 2389.18  211.76
   1  -5  -2 1864.92  166.24
   1  -5  -2 2017.62  180.55
  -1   5   2 2104.75  186.47
   1  -5  -2 2139.87  190.37
   1  -5  -2 1932.01  176.73
  -1   5   2 1944.10  251.05
   1  -5  -2 2499.15  221.89
  -1   5   2 2021.64  183.51
  -2   2  -6  281.66   32.17
  -2   2  -6  336.35   37.28
   2  -2   6  346.56   39.07
   2  -2   6  230.38   40.63
  -2   2  -6  285.87   32.72
  -2   2  -6  294.12   34.07
   2  -2   6  317.20   39.41
  -2   2  -6  289.13   33.25
   2  -2   6  331.38   39.04
  -2   2  -6  302.22   34.28
   2  -2   6  314.30   35.05
   2  -2   6  286.65   43.06
  -2   2  -6  372.74   45.37
  -2   2  -6  321.84   40.86
   2  -2   6  332.86   40.96
  -2   2  -6  340.17   41.11
   2  -2   6  311.54   36.79
  -2   2  -6  321.38   42.47
   2  -2   6  376.77   43.14
  -2   2  -6  318.42   36.76
   2  -2   6  359.60   46.50
   2  -2   6  253.91   29.73
   0  -5   4   24.84   10.22
   0   5  -4   22.80    8.99
   0  -5   4   17.15    5.58
   0   5  -4   22.54    6.41
   0   5  -4   20.16    5.42
   0   5  -4   20.55    9.05
   0  -5   4   23.65    7.66
   0  -5   4   20.83    5.75
   0  -5   4   23.61    6.60
   0   5  -4   21.12    6.61
   0   5  -4   19.19    6.43
   0   5  -4   22.34    6.88
   0   5  -4   21.29   10.44
   0  -5   4   18.99    6.30
   0   5  -4   22.88   13.81
   0  -5   4   21.22    5.86
   0  -5   4   23.73    9.22
   0   5  -4   21.06   14.13
   0  -5   4   20.90    8.32
   0   5  -4   19.25    6.25
   0  -5   4   22.07    6.13
   0   5  -4   19.49    5.61
  -2  -3   6 4657.32  490.35
   2   3  -6 4152.86  428.45
   2   3  -6 4152.83  367.90
   2   3  -6 4605.18  406.24
  -2  -3   6 4025.71  387.09
  -2  -3   6 4099.39  383.15
  -2  -3   6 4348.46  394.50
  -2  -3   6 4218.38  372.90
  -2  -3   6 3994.54  353.06
   2   3  -6 4126.85  365.07
  -2  -3   6 4912.18  431.60
  -2  -3   6 4577.91  412.70
  -2  -3   6 4223.72  373.28
   2   3  -6 4339.04  401.48
  -2  -3   6 4906.13  440.32
  -2  -3   6 4470.93  396.03
  -2  -3   6 4572.50  407.91
  -2  -3   6 4682.93  411.88
  -2  -3   6 4791.68  422.25
   2   3  -6 4148.86  371.32
  -2  -3   6 4280.85  380.67
  -2  -3   6 2223.53  532.61
  -2  -3   6 4619.44  409.72
  -1  -1  -6 2750.93  242.72
   1   1   6 3529.55  313.52
  -1  -1  -6 4498.87  399.11
   1   1   6 3162.93  283.62
  -1  -1  -6 3301.55  302.35
   1   1   6 3168.38  283.70
  -1  -1  -6 2573.01  225.99
   1   1   6 3093.93  462.00
   1   1   6 2994.77  264.10
  -1  -1  -6 3007.00  267.96
   1   1   6 3232.70  285.34
   1   1   6 3184.38  281.26
  -1  -1  -6 2922.61  256.15
  -1  -1  -6 2762.17  252.12
   1   1   6 3146.63  282.00
   1   1   6 3247.06  287.53
   0   2   6  453.51   52.47
   0  -2  -6  416.39   46.80
   0   2   6  420.45   50.50
   0  -2  -6  483.27   63.72
   0   2   6  445.20   53.02
   0   2   6  388.74   45.11
   0  -2  -6  439.96   59.68
   0  -2  -6  398.30   43.68
   0   2   6  341.98   45.64
   0  -2  -6  413.21   45.37
   0  -2  -6  440.13   49.40
   0   2   6  419.28   46.44
   0   2   6  526.20   61.28
   0  -2  -6  446.56   61.16
   0  -2  -6  437.23   70.03
   0  -2  -6  430.51   49.31
   0   2   6  461.84   53.46
   0   2   6  480.47   55.33
   0   2   6  392.59   59.01
   1   3   4  339.95   45.70
   1   3   4  357.78   40.37
  -1  -3  -4  343.61   44.22
  -1  -3  -4  369.25   44.24
  -1  -3  -4  382.83   44.22
   1   3   4  332.96   38.32
  -1  -3  -4  305.37   35.21
   1   3   4  400.34   45.36
  -1  -3  -4  464.08   67.29
   1   3   4  338.28   42.36
  -1  -3  -4  283.93   33.21
   1   3   4  584.90   62.86
   1   3   4  333.02   44.86
   1   3   4  313.78   36.02
   1   3   4  329.64   38.03
  -1  -3  -4  423.03   53.48
   1   3   4  421.63   47.02
  -1  -3  -4  364.34   42.17
   0  -4   6  758.55   77.66
   0  -4   6  784.96   80.00
   0  -4   6  371.39  115.57
   0   4  -6  730.86   76.50
   0  -4   6  817.44   84.29
   0  -4   6  740.51   77.62
   0  -4   6 1010.22  103.24
   0   4  -6  756.18   77.15
   0   4  -6  801.31   85.23
   0  -4   6  855.78   90.11
   0  -4   6  777.71   81.06
   0   4  -6  688.86   73.13
   0  -4   6  745.69   75.65
   0   4  -6  744.59   76.31
   0   4  -6  670.05   68.47
   0  -4   6  576.66   61.32
   0  -4   6  817.06   85.25
   0   4  -6  748.99   80.08
   0  -4   6  882.45   91.42
   0  -4   6  461.80   52.69
   0  -4   6  762.74   78.06
   0  -4   6 1036.61  106.66
  -3   4  -4  746.96   75.27
   3  -4   4  721.50   80.49
  -3   4  -4  709.57   96.08
  -3   4  -4  663.11  102.36
   3  -4   4  579.73  100.51
   3  -4   4  731.04   82.28
  -3   4  -4  655.96   83.05
   3  -4   4  777.29   83.70
  -3   4  -4  624.71   64.33
   3  -4   4  883.23   89.59
  -3   4  -4  550.35   60.48
  -3   4  -4  766.00  112.78
  -3   4  -4  731.24   81.41
  -3   4  -4  687.04   84.65
   3  -4   4  312.43   98.65
   3  -4   4  798.02   94.41
   3  -4   4  733.08   77.16
   3  -4   4  637.20   77.24
   3  -4   4  700.17   78.73
  -3   4  -4  736.33  102.65
   3  -4   4  556.77   62.47
   3  -4   4  845.83  105.19
   0  -5  -1    2.65    4.81
   0  -5  -1   13.59    6.12
   0   5   1    3.45    5.31
   0   5   1    5.41    6.58
   0   5   1    4.24    6.24
   0  -5  -1    1.14    5.93
   0   5   1    2.23    5.54
   0   5   1    1.98    3.98
   0  -5  -1    6.01    6.39
   0   5   1    2.24    5.58
   0   5   1    2.60    5.30
   0  -5  -1    2.05    5.01
   0  -5  -1    2.85    6.92
   0  -5  -1    3.77    4.38
   0  -3  -5  451.10   51.12
   0  -3  -5  411.42   48.59
   0  -3  -5  422.69   48.20
   0   3   5  673.66   71.27
   0   3   5  397.91   44.33
   0  -3  -5  327.54   37.55
   0   3   5  381.11   44.28
   0  -3  -5  417.21   48.89
   0   3   5  388.50   47.30
   0   3   5  417.41   47.09
   0   3   5  469.26   52.40
   0  -3  -5  429.36   47.65
   0   3   5  412.35   45.52
   0  -3  -5  418.92   49.34
   0  -3  -5  414.94   46.15
   0   3   5  347.91   40.75
   0  -3  -5  417.53   48.76
   0   3   5  483.25   54.05
   0   3   5  368.37   41.64
  -3  -2  -2 3382.27  301.59
  -3  -2  -2 3339.12  327.49
   3   2   2 3381.60  298.83
  -3  -2  -2 2935.79  282.06
   3   2   2 4149.15  370.47
   3   2   2 3089.99  272.75
  -3  -2  -2 3258.20  289.42
   3   2   2 2732.33  251.14
  -3  -2  -2 3271.01  293.79
  -3  -2  -2 3315.65  302.37
   3   2   2 3509.30  308.86
  -3  -2  -2 3214.02  282.60
   3   2   2 2968.50  264.22
   3   2   2 3038.88  270.24
   3   2   2 3143.01  278.58
  -3  -2  -2 3493.86  312.62
   3   2   2 3460.33  304.77
  -3  -2  -2 3761.03  334.79
   3   2   2 3427.31  307.00
  -2  -4   4  854.77  113.38
  -2  -4   4  929.13  104.71
   2   4  -4 1034.48  117.55
   2   4  -4 1043.52  107.21
  -2  -4   4 1132.99  114.61
   2   4  -4  994.67  107.29
   2   4  -4 1082.31  110.31
   2   4  -4  958.25   97.98
  -2  -4   4 1073.04  109.13
   2   4  -4 1030.66  104.19
  -2  -4   4  908.37  101.77
   2   4  -4  955.20   97.07
  -2  -4   4  936.88   95.33
  -2  -4   4 1102.58  111.36
  -2  -4   4 1026.06  105.18
  -2  -4   4 1061.19  107.94
  -2  -4   4 1013.98  104.03
   2   4  -4 1035.37  105.21
  -2  -4   4 1058.50  107.43
  -2  -4   4  844.66   97.63
  -2  -4   4 1026.29  105.46
   2  -1   6  225.36   43.44
   2  -1   6  230.42   46.45
   2  -1   6  225.16   28.22
  -2   1  -6  201.98   29.92
   2  -1   6  205.21   25.02
  -2   1  -6  174.19   21.36
  -2   1  -6  215.32   33.23
   2  -1   6  229.41   29.61
   2  -1   6  130.92   27.83
  -2   1  -6  173.82   21.19
  -2   1  -6  229.44   34.16
  -2   1  -6  228.23   34.96
  -2   1  -6  177.46   21.22
   2  -1   6  200.55   51.22
   2  -1   6  218.09   29.01
   4   0   2  129.47   19.37
  -4   0  -2   81.50    9.89
  -4   0  -2   73.32    8.55
  -4   0  -2   90.42   11.26
   4   0   2   84.03    9.75
  -4   0  -2   85.68   10.13
  -4   0  -2   93.79   10.73
   4   0   2   81.89   12.48
  -4   0  -2   78.72   11.09
   4   0   2   80.15   10.96
  -4   0  -2   83.38   10.26
   4   0   2   85.35   10.05
   4   0   2   84.56   10.42
  -4   0  -2   70.61   11.48
   4   0   2   60.64    8.78
  -3  -3   4  837.17  100.57
  -3  -3   4  857.67   88.41
  -3  -3   4  805.57   85.64
  -3  -3   4  762.60   86.54
  -3  -3   4  764.82   81.10
   3   3  -4  789.67  150.20
  -3  -3   4  725.75   95.11
  -3  -3   4  840.23   92.57
   3   3  -4  750.00   95.63
  -3  -3   4  866.91   92.99
   3   3  -4  692.78   78.36
   3   3  -4  766.05   81.89
  -3  -3   4  557.80   97.34
  -3  -3   4  890.45   92.26
   3   3  -4  919.98   95.96
  -3  -3   4  857.64   91.02
   3   3  -4  787.69   80.79
  -3  -3   4  951.19   99.60
  -3  -3   4  848.28   87.43
   3   3  -4  785.00   81.11
   2   2   4 2028.99  179.84
  -2  -2  -4 2299.75  204.10
  -2  -2  -4 1747.42  159.31
  -2  -2  -4 2249.76  201.03
   2   2   4 1960.46  173.85
   2   2   4 2483.67  220.60
  -2  -2  -4 1791.89  165.51
   2   2   4 2253.54  203.33
  -2  -2  -4 2096.64  196.27
  -2  -2  -4 2069.25  186.60
  -2  -2  -4 1957.68  174.55
   2   2   4 2053.74  191.23
  -2  -2  -4 2147.27  195.86
  -2  -2  -4 1853.78  164.68
  -2  -2  -4 1913.35  175.14
   2   2   4 2229.71  199.73
  -2  -2  -4 1998.30  178.66
   2   2   4 1995.28  179.73
   2   2   4 1935.06  175.38
   2   2   4 2026.99  183.53
  -4   2  -3  324.77   36.15
  -4   2  -3  349.13   41.35
  -4   2  -3  385.42   43.55
  -4   2  -3  452.31   50.56
   4  -2   3  361.77   40.83
   4  -2   3  388.07   43.29
  -4   2  -3  373.58   42.13
  -4   2  -3  346.66   38.71
   4  -2   3  364.68   44.03
  -4   2  -3  383.27   43.02
   4  -2   3  393.67   44.40
   4  -2   3  430.03   48.92
   4  -2   3  398.00   44.81
  -4   2  -3  300.74   32.81
  -4   2  -3  392.77   43.65
   4  -2   3  431.80   47.46
  -4   2  -3  372.93   42.34
  -4   2  -3  405.57   50.33
   4  -2   3  362.55   41.55
   4  -2   3  430.82   47.30
  -4   2  -3  343.26   41.46
   2   1   5  149.31   23.32
   2   1   5  101.11   11.43
   2   1   5  138.63   18.28
  -2  -1  -5  119.35   16.70
  -2  -1  -5  137.34   20.15
   2   1   5  111.67   16.25
  -2  -1  -5  138.34   21.46
  -2  -1  -5  147.13   19.97
  -2  -1  -5  123.89   15.64
   2   1   5  148.50   20.33
  -2  -1  -5  135.64   20.85
   2   1   5  124.78   21.52
  -2  -1  -5  104.31   10.99
   2   1   5  117.90   17.00
   2   1   5  131.53   17.62
  -2  -1  -5  118.87   17.86
  -2  -1  -5  128.68   17.74
  -2  -1  -5  118.38   17.52
   2   2  -7 2925.27  257.76
  -2  -2   7 2016.90  280.19
  -2  -2   7 3000.34  263.21
  -2  -2   7 3030.25  285.55
  -2  -2   7 3010.70  269.05
  -2  -2   7 3076.36  274.84
   2   2  -7 3158.88  278.90
  -2  -2   7 2987.05  262.33
  -2  -2   7 8027.87  919.53
   2   2  -7 3167.33  307.55
   2   2  -7 2860.39  285.99
  -2  -2   7 3320.32  315.29
  -2  -2   7 2976.76  263.88
  -2  -2   7 2792.13  258.18
  -2  -2   7 3107.71  273.81
   2   2  -7 2958.53  292.54
   2   2  -7 2898.35  254.80
  -2  -2   7 2728.91  251.44
  -2  -2   7 2794.75  249.07
  -2  -2   7 2659.00  236.28
   2   2  -7 2835.50  255.76
   2   2  -7 3088.92  271.96
   3  -5  -2  420.47   47.27
  -3   5   2  375.78   42.32
   3  -5  -2  548.22   61.55
   3  -5  -2  478.33   55.00
  -3   5   2  433.84   54.91
  -3   5   2  386.47   44.09
   3  -5  -2  365.52   40.79
  -3   5   2  455.51   49.33
  -3   5   2  464.97   51.72
   3  -5  -2  441.32   49.44
  -3   5   2  442.15   51.60
   3  -5  -2  366.16   47.93
  -3   5   2  414.82   47.18
   3  -5  -2  384.77   45.24
  -3   5   2  402.42   44.85
  -3   5   2  478.60   57.83
   3  -5  -2  342.17   37.32
  -3   5   2  435.04   50.36
   4  -4   2 1099.77  111.78
  -4   4  -2  949.61  102.35
   4  -4   2  891.67   90.62
  -4   4  -2  903.64   92.73
   4  -4   2  873.27   88.29
   4  -4   2  823.65   93.01
   4  -4   2 1058.06  110.36
  -4   4  -2  971.45  119.84
  -4   4  -2  989.91  108.48
   4  -4   2  858.19  100.45
  -4   4  -2  957.99   98.76
  -4   4  -2 1099.85  117.83
  -4   4  -2  957.19   98.46
   4  -4   2 1055.36  112.94
  -4   4  -2  849.78   87.61
   4  -4   2  923.50   95.86
   4  -4   2  879.96  100.84
   4  -4   2  673.81   71.82
  -4   4  -2  923.39  105.21
   4  -4   2 1017.74  118.08
   4  -4   2 1081.67  109.68
  -4   4  -2 1011.92  103.43
   4  -4   2 1629.80  154.72
  -4   4  -2  830.49   90.07
   4  -4   2  917.77   94.41
  -4   4  -2  897.13   99.02
  -4   4  -2  775.33   78.09
  -2   5  -4 2492.79  219.90
  -2   5  -4 2611.35  250.55
   2  -5   4 2554.27  227.40
   2  -5   4 2701.11  259.02
   2  -5   4 2523.87  222.66
   2  -5   4 2448.14  219.38
  -2   5  -4 2445.88  215.66
   2  -5   4 2580.46  257.36
   2  -5   4 2598.97  250.91
  -2   5  -4 2518.66  302.82
  -2   5  -4 2504.68  226.89
   2  -5   4 4362.04  388.37
   2  -5   4 2634.82  245.05
   2  -5   4 1978.20  276.76
   2  -5   4 2118.47  189.75
  -2   5  -4 2626.76  388.97
  -2   5  -4 2461.98  221.07
  -2   5  -4 2308.47  205.09
   2  -5   4 2171.48  191.49
  -2   5  -4 2685.78  376.90
  -3  -2   6  591.22   83.02
  -3  -2   6  898.91   92.26
  -3  -2   6  905.26   95.95
  -3  -2   6  584.39   77.79
  -3  -2   6  963.73   98.88
  -3  -2   6  910.59  101.95
   3   2  -6  837.48   85.51
  -3  -2   6  869.84   91.49
  -3  -2   6  896.41   91.52
  -3  -2   6 1021.24  118.80
  -3  -2   6  867.68   88.46
  -3  -2   6  757.93   82.52
   3   2  -6  929.55   96.00
  -3  -2   6  888.22   90.67
   3   2  -6  730.90   76.55
  -3  -2   6  917.76   93.41
  -3  -2   6  867.35   90.09
  -3  -2   6  853.22   90.00
  -3  -2   6  926.18   99.75
   3   2  -6  944.91   98.18
  -3  -2   6  977.00   99.92
  -3  -2   6  869.84   87.86
  -3  -2   6  841.71   86.87
  -2  -4   0  468.29  131.36
  -2  -4   0  636.25   67.08
  -2  -4   0  490.04  108.07
   2   4   0  468.69   51.47
  -2  -4   0  480.17   53.07
   2   4   0  481.65   53.59
  -2  -4   0  460.22   50.53
   2   4   0  432.11   48.56
   2   4   0  483.57   56.22
   2   4   0  458.65   51.88
   2   4   0  448.01   79.62
  -2  -4   0  455.69   55.79
   2   4   0  440.75   62.88
  -2  -4   0  504.19   61.37
   2   4   0  815.43   88.16
   2   4   0  476.60   52.93
  -2  -4   0  469.92   61.40
   4  -4  -3 1029.39  104.70
   4  -4  -3  908.74   91.04
  -4   4   3  850.50   85.75
  -4   4   3  937.99  105.75
   4  -4  -3  984.65  100.59
   4  -4  -3  972.58   99.65
   4  -4  -3  749.71   78.33
  -4   4   3  933.64   94.90
  -4   4   3  867.28   86.13
  -4   4   3  892.36   90.51
  -4   4   3  977.91   99.55
  -4   4   3  857.05  100.77
   4  -4  -3  984.99  100.32
  -4   4   3  967.44   99.82
  -4   4   3  987.07   98.67
   4  -4  -3 1018.14  103.23
   1  -4   6   26.89   14.87
   1  -4   6   81.18   12.28
   1  -4   6   73.71    8.05
   1  -4   6   67.67    7.84
   1  -4   6   73.43   11.84
   1  -4   6   75.37   13.81
  -1   4  -6   74.48   13.35
   1  -4   6   31.99    6.82
  -1   4  -6   70.63   11.52
   1  -4   6   51.76    8.75
  -1   4  -6   62.50    8.36
   1  -4   6   74.18   11.84
  -1   4  -6   67.78   11.39
   1  -4   6   72.58    9.64
  -1   4  -6   71.04    9.14
   1  -4   6   67.02    9.95
   1  -4   6   80.52    9.74
   1  -4   6   66.71    9.32
   1  -4   6   66.18    8.62
   1  -4   6   71.04    8.61
  -1   4  -6   71.24    8.91
  -1   4  -6   59.27    7.66
   1  -4   6   31.84    7.80
  -1   4  -6   67.00    8.16
   0  -3   7   26.32    9.05
   0  -3   7   22.16    5.06
   0  -3   7   26.04    8.51
   0  -3   7   22.18    8.27
   0   3  -7   22.66    6.25
   0  -3   7   32.17   11.95
   0   3  -7   18.57    5.30
   0  -3   7   31.59   10.90
   0   3  -7   27.00    6.59
   0   3  -7   29.41   10.53
   0  -3   7   21.86    6.61
   0  -3   7   26.58    6.49
   0  -3   7   18.91    7.67
   0  -3   7   26.24    7.36
   0   3  -7   25.18    8.38
   0  -3   7   20.14    7.40
   0   3  -7   27.27    9.69
   0  -3   7   23.86    5.14
   0   3  -7   25.92    6.63
   0  -3   7   26.26    5.83
   3  -2   5 3280.90  298.54
   3  -2   5 3559.22  312.90
  -3   2  -5 3493.41  311.77
   3  -2   5 3398.37  300.56
   3  -2   5 3434.52  301.42
   3  -2   5 3395.23  299.56
  -3   2  -5 2596.11  240.86
  -3   2  -5 3040.06  269.10
  -3   2  -5 3187.24  292.80
   3  -2   5 3605.73  317.03
  -3   2  -5 4116.87  360.11
   3  -2   5 3302.01  290.63
   3  -2   5 3499.40  312.77
  -3   2  -5 3132.81  335.95
  -3   2  -5 3689.63  325.89
  -2   3  -6   52.69   10.53
   2  -3   6   57.58    9.49
   2  -3   6   55.95    7.84
   2  -3   6   50.29   11.80
  -2   3  -6   54.74    7.09
   2  -3   6   79.65    9.76
   2  -3   6   31.03    7.78
  -2   3  -6   47.15    7.03
  -2   3  -6   52.28   10.04
  -2   3  -6   47.63    7.85
  -2   3  -6   50.37    8.60
   2  -3   6   56.05   10.37
   2  -3   6   25.81    9.39
   2  -3   6   53.44    7.41
  -2   3  -6   58.66    7.97
  -2   3  -6   63.75   12.82
   2  -3   6   58.38    8.74
  -2   3  -6   50.94    9.81
   2  -3   6   70.47   12.13
  -2   3  -6   48.91    7.82
  -4   3  -3   22.69    8.49
   4  -3   3   25.79    6.49
  -4   3  -3   22.23    6.21
   4  -3   3   21.54    6.99
  -4   3  -3   22.68    6.44
  -4   3  -3   22.26    9.63
   4  -3   3   19.31    5.33
  -4   3  -3   20.69   10.10
  -4   3  -3   21.93    6.12
  -4   3  -3   22.89    6.52
  -4   3  -3   18.65    8.44
   4  -3   3   26.75    7.52
   4  -3   3   24.58    6.00
   4  -3   3   20.73    6.01
  -4   3  -3   21.58    9.13
   4  -3   3   20.03    6.09
   4  -3   3   19.19    9.73
   4  -3   3   20.06    6.74
   4  -3   3   23.90    5.67
  -4   3  -3   22.10    8.97
   4  -3   3   20.91    5.23
   4  -3   3   25.06    6.67
   4  -3   3   27.38    6.81
  -4   3  -3   25.45    7.59
  -4   3  -3   48.41   12.16
  -4  -1   5   17.35    5.90
  -4  -1   5   20.06    5.52
   4   1  -5   19.55    9.12
   4   1  -5   20.49    6.13
  -4  -1   5   15.91    5.11
   4   1  -5   19.84    6.76
   4   1  -5   22.94    7.40
  -4  -1   5   22.63    6.55
  -4  -1   5   17.99    7.69
  -4  -1   5   20.60    7.15
  -4  -1   5   22.07    8.36
  -4  -1   5   23.46    6.47
  -4  -1   5   21.04    6.27
  -4  -1   5   18.49    4.98
  -4  -1   5   19.00    5.93
   4   1  -5   19.18    6.41
  -4  -1   5   17.89    4.92
  -4  -1   5   10.56    6.94
  -4  -1   5   18.78    8.40
  -4  -1   5   16.26    5.64
  -4  -1   5   21.30    6.89
  -4  -1   5   16.02    5.91
   4   1  -5   20.51    6.78
  -4  -1   5   19.87    6.31
   4   1  -5   18.88    5.22
  -1  -5   2  212.18   33.19
   1   5  -2   79.45   13.26
   1   5  -2   58.42   12.88
  -1  -5   2   77.48    9.37
  -1  -5   2   15.69    9.03
   1   5  -2  102.37   14.10
   1   5  -2   43.25   13.40
   1   5  -2   29.85    9.80
   1   5  -2   26.89    8.90
   1   5  -2   84.03   10.62
  -1  -5   2   60.15   14.46
  -1  -5   2   26.67    6.22
  -1  -5   2   17.41   10.83
  -1  -5   2   98.40   24.07
   1   5  -2   56.51   14.76
  -1   2  -7   10.92    5.67
  -1   2  -7   11.00    5.39
  -1   2  -7   10.49    6.32
   1  -2   7    7.21    3.11
   1  -2   7   11.81    7.87
   1  -2   7    9.21    7.72
  -1   2  -7    9.37    9.31
  -1   2  -7    9.14    7.24
  -1   2  -7   12.73   14.75
  -1   2  -7   10.68    5.87
  -1   2  -7    7.21    4.58
   1  -2   7   11.88    7.50
   1  -2   7    8.41    3.93
  -1   2  -7    9.65    5.18
  -1   2  -7   11.91   10.71
  -1   2  -7    7.80    4.76
   1  -2   7    9.79    8.89
   1  -1   7  680.57   70.40
  -1   1  -7  626.82   65.99
   1  -1   7  727.12   79.37
  -1   1  -7  709.19   72.93
   1  -1   7  634.45   66.99
   1  -1   7  687.82   70.85
   1  -1   7  574.49   59.88
   1  -1   7  770.73   79.43
  -1   1  -7  778.79   82.90
  -1   1  -7  662.96   73.11
   1  -1   7  708.16   75.47
  -1   1  -7  635.23   66.53
  -1   1  -7  611.72   63.43
   1  -1   7  565.24   58.67
  -1   1  -7  653.72   69.87
   1  -1   7  714.23   74.40
  -3  -3   0 7937.68  910.06
   3   3   0 8778.71  994.25
   3   3   0 7615.05  669.37
  -3  -3   0 7372.55  781.08
  -3  -3   0 7539.71  663.09
  -3  -3   0 7170.67  778.39
   3   3   0 7483.94  650.63
   3   3   010801.05 1222.14
  -3  -3   0 8788.26 1051.99
  -3  -3   0 8674.50  986.86
  -3  -3   0 8556.48  979.06
  -3  -3   0 8444.54  954.27
   3   3   0 8183.91  925.31
   3   3   0 8974.71 1029.93
  -3  -3   0 8624.50  981.47
   3   3   0 9169.37 1047.84
  -3  -3   0 8525.92  964.37
   3   3   0 5244.54  476.72
  -3   0   7 2076.73  326.75
  -3   0   7 1829.31  165.93
   3   0  -7 2615.39  235.04
  -3   0   7 2555.44  233.08
  -3   0   7 3005.07  271.41
   3   0  -7 2750.79  243.37
  -3   0   7 2952.53  259.45
   3   0  -7 2690.16  252.30
  -3   0   7 2537.18  226.89
   3   0  -7 2397.26  214.46
  -3   0   7 5070.42  464.89
  -3   0   7 2739.80  254.16
  -3   0   7 2492.36  268.09
  -3   0   7 2694.89  260.69
   3   0  -7 2404.47  215.47
   3   0  -7 2477.82  222.54
   3   0  -7 2751.42  248.89
   3   0  -7 2545.94  243.85
  -3   0   7 3178.64  291.25
  -3   0   7 2699.95  251.50
   5  -2  -2  172.74   25.08
  -5   2   2  115.93   17.21
  -5   2   2  134.48   18.07
   5  -2  -2  121.58   16.88
  -5   2   2  116.66   16.11
  -5   2   2  101.69   10.49
  -5   2   2  117.63   15.90
   5  -2  -2  130.04   17.24
   5  -2  -2  145.59   21.20
  -5   2   2  117.48   16.50
   5  -2  -2  125.87   16.65
   5  -2  -2  126.65   17.50
   5  -2  -2  109.05   10.51
  -5   2   2  109.24   11.64
  -5   2   2  131.66   17.50
  -5   2   2  105.55   11.37
   5  -2  -2  120.33   17.38
  -5   2   2   90.87    9.94
   5  -2  -2   97.93   10.95
  -5   2   2  119.69   16.90
  -5   2   2  116.20   17.06
   4   1   1 1996.01  179.07
   4   1   1 1786.67  159.86
   4   1   1 1862.15  169.13
  -4  -1  -1 1669.32  160.70
  -4  -1  -1 2137.49  206.75
  -4  -1  -1 1627.79  147.83
  -4  -1  -1 1835.82  163.82
  -4  -1  -1 1968.47  180.46
  -4  -1  -1 1948.45  176.78
   4   1   1 1865.42  169.06
   4   1   1 1857.83  170.68
   4   1   1 1976.04  175.70
   4   1   1 1729.53  157.09
  -4  -1  -1 1963.35  179.55
   4   1   1 1907.85  170.39
  -4  -1  -1 1997.44  178.67
   4   1   1 1800.37  164.82
   4   1   1 1943.49  224.76
   4   1   1 2014.66  179.80
  -4  -1  -1 1936.35  173.10
   4   1   1 1972.19  181.33
  -1  -3   7  715.17   75.85
  -1  -3   7  732.39   77.07
   1   3  -7  687.60   72.84
   1   3  -7  642.00   66.84
  -1  -3   7  702.86   74.17
  -1  -3   7  692.44   71.80
  -1  -3   7  684.54   71.00
  -1  -3   7  855.92   91.17
   1   3  -7  706.60   80.62
  -1  -3   7  586.40   60.50
  -1  -3   7  714.83   75.98
   1   3  -7  680.68   69.92
  -1  -3   7  566.50   58.07
  -1  -3   7  560.42   75.03
  -1  -3   7  638.80   65.94
   1   3  -7  737.62   76.02
  -1  -3   7  695.33   71.66
   1   3  -7  680.89   78.07
  -1  -3   7  702.10   71.45
  -1  -3   7  537.30   56.19
  -1  -3   7  720.74   77.01
  -5   2   1  149.80   32.93
  -5   2   1  130.00   16.92
   5  -2  -1  149.44   19.08
  -5   2   1  133.39   17.05
   5  -2  -1  129.88   17.00
  -5   2   1  118.58   17.13
  -5   2   1  128.00   38.42
   5  -2  -1  131.85   21.18
  -5   2   1  138.51   18.87
   5  -2  -1  157.14   20.25
  -5   2   1  140.08   22.67
   5  -2  -1  127.75   16.73
   5  -2  -1  143.77   18.32
  -5   2   1  140.28   17.45
   5  -2  -1  130.34   17.68
   5  -2  -1  127.16   17.21
  -5   2   1  141.52   17.87
   5  -2  -1  139.03   17.82
  -5   2   1  116.17   32.94
  -5   2   1  139.40   18.37
   4  -1   3  350.09   43.36
  -4   1  -3  340.77   39.02
   4  -1   3  388.46   42.69
   4  -1   3  396.26   43.89
  -4   1  -3  363.41   44.97
   4  -1   3  423.85   46.99
  -4   1  -3  382.85   42.85
  -4   1  -3  355.71   40.17
   4  -1   3  358.25   40.19
  -4   1  -3  315.98   35.61
   4  -1   3  283.69   34.14
  -4   1  -3  320.45   35.58
  -4   1  -3  374.10   44.19
  -4   1  -3  407.02   45.68
  -4   1  -3  360.41   40.42
  -4   1  -3  337.54   38.54
   4  -1   3  414.14   46.16
   4  -1   3  415.64   47.59
  -4   1  -3  384.55   43.39
  -4   1  -3  389.27   43.75
   4  -1   3  384.35   42.72
   4  -1   3  363.82   42.27
  -4   1  -3  205.86   25.09
   4  -1   3  446.34   49.21
   1   5  -1  833.92   85.03
  -1  -5   1  836.99   85.55
   1   5  -1  737.95   75.80
  -1  -5   1  837.09   85.00
   1   5  -1  825.11   85.84
  -1  -5   1  763.97   80.25
   1   5  -1 1108.48  113.18
   1   5  -1  777.88   80.46
  -1  -5   1  879.27  101.10
   1   5  -1  889.78   92.47
  -1  -5   1  904.17   93.78
  -1  -5   1  827.58   84.49
   1   5  -1  779.99   79.67
  -1  -5   1  813.71   83.24
   1   5  -3 1391.72  132.76
   1   5  -3 1264.83  114.44
  -1  -5   3 1207.49  140.67
   1   5  -3 1139.63  115.48
   1   5  -3 1345.30  123.26
  -1  -5   3 1291.04  116.55
  -1  -5   3 1298.73  118.37
  -1  -5   3 1242.96  114.10
  -1  -5   3 1210.36  140.43
   1   5  -3 1119.08  113.08
  -1  -5   3 1323.41  119.53
  -1  -5   3 1396.66  126.42
  -1  -5   3 1231.48  110.70
   1   5  -3 1177.23  118.36
   1   5  -3 1237.64  115.03
   1   5  -3 1089.51  108.79
  -1  -5   3 1152.47  119.46
  -1  -5   3 1097.79  113.99
   5  -1  -2  774.43   79.41
   5  -1  -2  669.91   69.96
  -5   1   2  711.42   73.12
   5  -1  -2  728.88   75.34
  -5   1   2  757.83   77.04
  -5   1   2  745.65   78.16
  -5   1   2  686.03   71.09
  -5   1   2  711.41   72.70
   5  -1  -2  685.41   74.88
  -5   1   2  619.17   69.28
  -5   1   2  696.11   71.28
   5  -1  -2  643.65   66.78
  -5   1   2  767.51   79.06
   5  -1  -2  611.96   66.86
  -5   1   2  661.27   67.29
  -5   1   2  667.07   71.14
   5  -1  -2  722.32   75.84
   5  -1  -2  730.37   75.29
   5  -1  -2  728.92   75.05
  -5   1   2  644.72   69.28
   3  -5   3 3764.67  344.73
   3  -5   3 4302.51  381.74
  -3   5  -3 6695.73  593.16
  -3   5  -3 3044.54  267.15
  -3   5  -3 3946.80  360.31
  -3   5  -3 3575.49  354.46
   3  -5   3 3222.39  377.67
   3  -5   3 3267.28  297.35
  -3   5  -3 3685.08  323.68
  -3   5  -3 3705.73  329.72
   3  -5   3 3192.22  281.08
  -3   5  -3 4200.95  385.84
   3  -5   3 3405.67  306.93
  -3   5  -3 4050.38  366.08
   3  -5   3 3140.04  276.77
  -3   5  -3 3630.58  326.46
   3  -5   3 4260.95  380.40
  -3   5  -3 2334.90  216.93
  -3   5  -3 3145.13  276.71
   3  -5   3 3454.58  304.43
   3  -5   3 4169.54  366.89
   3  -5   3 4032.65  354.54
   3  -5   3 3673.76  323.52
  -1  -4   6    9.98    5.08
  -1  -4   6    5.18    4.14
   1   4  -6   11.38    6.60
  -1  -4   6    8.19    6.65
   1   4  -6    9.03    7.77
  -1  -4   6   11.90    8.52
  -1  -4   6    7.91    5.08
  -1  -4   6   11.18    7.49
  -1  -4   6   11.46    6.72
  -1  -4   6   16.08    8.80
   1   4  -6   13.31    9.34
  -1  -4   6    8.39    7.70
  -1  -4   6    6.86    4.30
   1   4  -6    7.94    5.77
   1   4  -6    7.98    5.73
  -1  -4   6    7.42    5.91
  -1  -4   6    9.06    4.65
  -1  -4   6    6.67    4.13
  -1  -4   6    7.33    9.51
  -1  -4   6    6.57    4.52
   1   4  -6    9.34    5.90
  -1  -4   6   15.01    9.52
  -2   3   6  335.71   51.58
   2  -3  -6  454.13   53.05
   2  -3  -6  378.74   44.52
   2  -3  -6  322.93   37.25
  -2   3   6  344.14   39.53
   2  -3  -6  367.86   40.23
  -2   3   6  352.55   39.95
   2  -3  -6  348.89   38.41
  -2   3   6  356.62   42.08
  -2   3   6  353.33   39.61
  -2   3   6  338.99   40.75
   2  -3  -6  324.30   37.77
  -2   3   6  328.60   38.54
   2  -3  -6  338.27   37.66
  -2   3   6  370.11   41.68
   2  -3  -6  363.10   40.89
  -2   3   6  372.80   42.16
   2  -3  -6  369.64   43.96
   3  -3   5 2593.74  236.29
   3  -3   5 2581.87  230.28
   3  -3   5 2407.65  214.93
   3  -3   5 3222.28  285.68
  -3   3  -5 2490.80  224.75
  -3   3  -5 2590.89  233.24
   3  -3   5 2161.95  192.94
  -3   3  -5 2482.65  221.33
   3  -3   5 1693.85  149.79
  -3   3  -5 2076.94  184.44
  -3   3  -5 2018.31  185.13
   3  -3   5 2558.04  225.02
  -3   3  -5 2376.02  211.73
  -3   3  -5 2505.64  227.88
   3  -3   5 2339.79  212.35
   3  -3   5 2214.61  469.01
  -3   3  -5 2136.13  258.13
   3  -3   5 2254.92  198.49
  -3   3  -5 2129.18  188.27
  -3   3  -5 2307.86  203.61
  -4  -2   2  170.17   38.10
  -4  -2   2  157.79   35.95
  -4  -2   2  255.43   33.60
  -4  -2   2  327.80   44.40
  -4  -2   2  352.83   50.48
  -4  -2   2  208.46   29.74
   4   2  -2  219.13   39.83
   4   2  -2  217.92   31.01
  -4  -2   2  176.19   40.08
   4   2  -2  220.99   27.28
  -4  -2   2  256.00   43.97
  -4  -2   2  266.26   31.65
   4   2  -2  232.94   29.16
   4   2  -2  227.07   29.04
   4   2  -2  245.32   29.01
  -4  -2   2  242.11   28.22
   4   2  -2  270.99   32.11
  -4  -2   2  253.06   33.04
  -4  -2   2  206.74   25.12
  -4  -2   2  256.14   30.43
   4   2  -2  281.69   34.51
  -3   1  -5  343.64   40.54
  -3   1  -5  307.57   35.85
   3  -1   5  297.31   37.03
  -3   1  -5  321.80   39.43
  -3   1  -5  330.54   38.31
  -3   1  -5  346.52   41.21
  -3   1  -5  243.08   26.97
  -3   1  -5  307.07   36.07
   3  -1   5  306.88   34.61
   3  -1   5  345.69   38.93
   3  -1   5  337.46   38.16
   3  -1   5  331.90   37.75
   3  -1   5  270.41   38.24
  -3   1  -5  287.91   33.08
   3  -1   5  335.25   37.85
   3  -1   5  301.09   35.01
   3  -1   5  343.85   40.28
   3  -1   5  308.68   37.37
   2  -5  -3   12.22    4.08
   2  -5  -3   14.92    7.10
  -2   5   3   14.12    5.56
   2  -5  -3   15.29    7.09
   2  -5  -3   14.54    6.28
  -2   5   3   13.96    6.20
  -2   5   3    5.49    7.00
   2  -5  -3   13.27    4.92
   2  -5  -3   14.30    5.62
   2  -5  -3   27.65   12.80
  -2   5   3   12.11    6.09
  -2   5   3   16.16    7.19
  -2   5   3   13.96    4.77
   2  -5  -3   13.74    5.94
  -2   5   3   15.60    8.06
   2  -5  -3   18.12    9.31
   2  -5  -3   14.91    4.80
  -2   5   3   15.33    5.21
   2  -5  -3   14.08    5.88
   0  -1  -7    2.13    6.57
   0  -1  -7    3.03    4.34
   0  -1  -7    1.33    3.56
   0   1   7    2.10   10.42
   0   1   7    2.94    8.34
   0  -1  -7    5.12   10.21
   0   1   7    1.77    4.37
   0  -1  -7    5.38    7.29
   5  -1  -1  491.26   59.72
  -5   1   1  444.92   49.86
   5  -1  -1  445.93   65.03
   5  -1  -1  426.31   47.95
  -5   1   1  475.05   54.36
   5  -1  -1  380.34   44.39
   5  -1  -1  443.05   50.01
   5  -1  -1  439.31   50.84
   5  -1  -1  412.80   46.62
   5  -1  -1  591.42   62.21
  -5   1   1  400.11   44.51
  -5   1   1  406.02   44.21
   5  -1  -1  480.58   57.97
  -5   1   1  481.07   52.52
  -5   1   1  393.87   45.46
  -5   1   1  432.47   53.57
  -5   1   1  438.66   49.54
   5  -1  -1  397.25   46.94
  -5   1   1  397.11   46.41
   5  -1  -1  426.40   48.77
  -5   1   1  433.50   48.00
   5  -1  -1  380.82   42.70
   5  -1  -1  446.33   49.55
   3  -1  -7 2803.74  251.23
  -3   1   7 3161.63  278.64
   3  -1  -7 3162.76  284.32
  -3   1   7 2778.89  244.21
   3  -1  -7 2979.06  262.11
   3  -1  -7 3035.61  267.16
   3  -1  -7 2971.94  263.36
  -3   1   7 2870.25  252.78
  -3   1   7 3164.96  281.72
  -3   1   7 2855.13  253.65
   3  -1  -7 2957.51  266.58
  -3   1   7 2748.57  255.41
  -3   1   7 1782.09  181.62
  -3   1   7 1378.55  259.58
  -3   1   7 3216.85  309.24
  -3   1   7 2738.89  310.85
  -3   1   7 2768.52  253.84
  -3   1   7 3174.22  281.25
  -3   1   7 3120.01  277.52
   3  -1  -7 3364.80  316.55
   3  -1  -7 3064.76  269.37
  -3   1   7 3111.62  278.00
  -4  -2   3  593.16   62.35
  -4  -2   3  444.86   51.28
   4   2  -3  573.12   59.90
   4   2  -3  566.61   59.54
   4   2  -3  505.21   60.69
   4   2  -3  567.88   60.13
  -4  -2   3  541.76   58.99
  -4  -2   3  463.15   64.84
  -4  -2   3  556.85   58.35
  -4  -2   3  524.07   56.72
  -4  -2   3  482.80   55.21
   4   2  -3  493.97   64.13
  -4  -2   3  654.87   67.92
  -4  -2   3  592.14   61.65
   4   2  -3  502.69   61.44
  -4  -2   3  574.37   59.44
   4   2  -3  609.11   64.12
  -4  -2   3  507.32   62.12
   4   2  -3  527.26   55.46
  -4  -2   3  592.66   63.28
  -4  -2   3  564.28   58.48
  -4  -2   3  548.00   57.17
  -4  -2   3  562.81   58.52
   4  -1  -6  468.94   58.54
  -4   1   6  398.50   45.85
  -4   1   6  476.33   63.51
  -4   1   6  548.65   60.89
  -4   1   6  386.35   53.39
   4  -1  -6  485.59   60.22
  -4   1   6  495.34   62.65
   4  -1  -6  467.15   51.81
   4  -1  -6  393.13   44.89
   4  -1  -6  490.79   60.15
  -4   1   6  370.69   43.94
  -4   1   6  544.58   57.61
   4  -1  -6  497.86   62.67
  -4   1   6  528.16   59.28
   4  -1  -6  602.21   63.75
   4  -1  -6  467.80   52.20
  -4   1   6  491.78   59.12
  -4   1   6  313.98   89.46
  -4   1   6  516.34   57.18
  -4   1   6  482.57   54.93
  -4   1   6  517.33   53.64
  -4   1   6  581.73   59.89
   4  -1  -6  484.18   60.12
   5  -2  -3 1102.21  113.05
  -5   2   3 1005.47  104.47
   5  -2  -3 1068.53  108.33
  -5   2   3 1037.16  103.61
   5  -2  -3  974.40  102.39
  -5   2   3  913.00   94.49
  -5   2   3 1183.41  140.02
   5  -2  -3 1005.21  102.96
  -5   2   3  864.29   93.02
   5  -2  -3 1105.63  111.29
  -5   2   3  960.24   95.83
  -5   2   3  949.07   98.42
   5  -2  -3  978.03  102.75
  -5   2   3  980.29  100.36
   5  -2  -3 1050.83  108.90
  -5   2   3 1066.51  107.41
   5  -2  -3 1007.55  101.16
  -5   2   3  838.52   86.41
  -5   2   3 1034.32  110.74
   1  -5   5 1860.45  149.57
   1  -5   5 1522.84  121.42
  -1   5  -5 1752.73  145.02
  -1   5  -5 1557.02  126.66
   1  -5   5 1684.13  136.61
   1  -5   5 1675.77  133.61
   1  -5   5 1798.87  144.76
  -1   5  -5 1689.12  133.41
   1  -5   5 1690.33  137.88
   1  -5   5 1811.63  145.10
   1  -5   5 1817.66  145.69
  -1   5  -5 1383.10  112.15
  -1   5  -5 1558.11  123.88
  -1   5  -5 1415.80  114.82
   1  -5   5 1858.79  149.68
  -1   5  -5 1726.95  215.02
  -1   5  -5 1573.75  124.70
  -3  -1   7  559.62   56.08
   3   1  -7  567.42   57.83
  -3  -1   7  539.80   57.11
  -3  -1   7  569.55   64.72
   3   1  -7  574.99   62.15
  -3  -1   7  567.53   59.84
  -3  -1   7  574.22   62.55
   3   1  -7  579.98   59.14
  -3  -1   7  631.08   65.32
   3   1  -7  529.28   53.93
  -3  -1   7  586.58   62.06
   3   1  -7  547.07   55.47
  -3  -1   7  524.18   53.51
  -3  -1   7  494.47   51.54
  -3  -1   7  488.68   54.49
  -3  -1   7  555.77   61.97
  -3  -1   7  752.58   69.18
  -3  -1   7  569.50   57.07
   3   1  -7  573.68   58.98
   3   1  -7  552.75   55.51
  -3  -1   7  565.44   60.37
   3   1  -7  554.80   56.16
  -3  -1   7  572.11   57.06
  -3  -1   7  425.41   85.85
  -3  -1   7  558.36   60.65
   5  -1  -3   48.52    8.94
  -5   1   3   44.57   10.80
  -5   1   3   51.11   10.33
   5  -1  -3   49.19   16.09
  -5   1   3   51.61   11.27
   5  -1  -3   51.68   11.41
  -5   1   3   52.21    9.95
  -5   1   3   52.31   10.45
   5  -1  -3   47.16   19.19
   5  -1  -3   50.42   14.08
  -5   1   3   42.25    6.99
  -5   1   3   52.05    9.89
   5  -1  -3   49.46   10.04
  -5   1   3   49.62   10.27
  -5   1   3   48.96   10.21
   5  -1  -3   55.21   14.31
  -5   1   3   46.67   10.91
  -5   1   3   48.55   10.36
  -5   1   3   53.61    9.37
   5  -1  -3   50.05    7.66
  -5   1   3   44.21    9.32
   4   0  -6  569.11   60.50
  -4   0   6  450.51   46.83
  -4   0   6  454.33   48.68
   4   0  -6  512.72   53.12
  -4   0   6  328.07   35.70
  -4   0   6  599.07   63.39
   4   0  -6  456.15   51.13
  -4   0   6  516.86   54.09
  -4   0   6  568.01   57.39
  -4   0   6  494.81   53.14
  -4   0   6  538.03   54.41
  -4   0   6  504.69   53.21
  -4   0   6  474.99   48.25
  -4   0   6  463.54   54.04
   4   0  -6  546.52   56.81
   4   0  -6  429.62   44.77
  -4   0   6  517.67   55.58
  -4   0   6  283.43   55.16
   4   0  -6  489.03   51.25
   4   0  -6  523.55   54.21
   4   0  -6  519.05   53.27
  -4   0   6  552.01   62.68
  -5   2   0   95.49   15.45
  -5   2   0   75.77   15.31
   5  -2   0  101.71   15.73
   5  -2   0  101.05   15.77
  -5   2   0   98.50   15.35
   5  -2   0  108.23   16.71
   5  -2   0  115.80   18.04
   5  -2   0  104.10   16.08
   5  -2   0   93.68   15.51
  -5   2   0  103.35   15.71
  -5   2   0  103.06   15.66
   5  -2   0   94.90   15.52
  -5   2   0   93.41   14.41
   5  -2   0  104.50   15.86
   5  -2   0  103.65   16.83
  -5   2   0   97.65   15.86
   5  -2   0   93.17   15.13
  -5   2   0   85.18   14.59
  -5   2   0   96.94   15.78
  -5   2   0   96.69   15.49
  -5   2   0   93.26   13.87
   0   4   4   21.89    6.54
   0   4   4   21.19    6.25
   0  -4  -4   24.40    6.41
   0  -4  -4   20.51    8.27
   0   4   4   23.59    7.92
   0  -4  -4   21.20    6.10
   0   4   4   24.62    7.93
   0   4   4   22.62    6.31
   0   4   4   18.68    9.74
   0  -4  -4   24.52    7.89
   0  -4  -4   24.35    7.77
   0   4   4   24.77    7.16
   0   4   4   22.91    7.91
   0  -4  -4   22.99    6.64
   0  -4  -4   22.81    7.81
   0  -4  -4   21.89    8.82
   2   3   3    0.54    6.96
  -2  -3  -3    1.36    3.97
   2   3   3   11.26    7.33
  -2  -3  -3    1.57    5.12
   2   3   3    3.83    6.83
   2   3   3    1.11    6.50
  -2  -3  -3    2.11    4.86
   2   3   3   -0.17    5.49
   3   3  -5 3265.69  257.21
   3   3  -5 3331.35  266.13
  -3  -3   5 3713.75  297.82
  -3  -3   5 2435.94  206.96
  -3  -3   5 3247.97  257.16
  -3  -3   5 3612.22  287.72
  -3  -3   5 2153.41  196.67
   3   3  -5 3358.20  270.11
  -3  -3   5 3585.61  322.61
   3   3  -5 3389.27  275.05
  -3  -3   5 3583.63  285.23
  -3  -3   5 3614.22  282.87
  -3  -3   5 3569.52  284.00
  -3  -3   5 3669.99  290.46
  -3  -3   5 3094.73  243.25
   3   3  -5 3220.23  293.39
  -3  -3   5 3458.49  273.06
  -3  -3   5 3133.22  250.63
  -3  -3   5 3480.10  281.76
  -3  -3   5 3417.55  268.06
  -3  -3   5 2183.36  443.50
   3   3  -5 3946.20  310.44
  -3  -3   5 3699.69  292.21
  -3  -3   5 3501.56  274.35
  -3  -3   5 3521.08  278.17
  -5   3   1  960.94   77.99
   5  -3  -1 1008.55   83.48
   5  -3  -1  872.29   72.28
   5  -3  -1  932.57   77.48
  -5   3   1  813.73   73.63
  -5   3   1  895.93   79.80
  -5   3   1  849.78   68.83
  -5   3   1  919.46   75.64
   5  -3  -1  853.20   72.34
   5  -3  -1  960.15   78.87
  -5   3   1  963.24   78.58
  -5   3   1  900.44   74.84
  -5   3   1  736.51   59.50
   5  -3  -1  972.86   81.55
   5  -3  -1 1068.82   87.21
  -5   3   1 1037.16   86.70
   5  -3  -1  918.06   75.41
  -5   3   1  962.71   79.12
   5  -3  -1 1104.52   89.63
   5  -3  -1 1334.33  116.25
  -4   3   5   75.81   12.83
  -4   3   5   75.60   11.61
  -4   3   5   69.70   12.55
   4  -3  -5  103.23   17.94
  -4   3   5   88.70   16.07
   4  -3  -5   88.08   14.66
   4  -3  -5   79.01    8.48
  -4   3   5  165.38   30.73
  -4   3   5   79.27    9.99
   4  -3  -5   70.89   11.58
  -4   3   5   79.30    8.38
  -4   3   5   70.02   11.49
   4  -3  -5  167.31   28.85
  -4   3   5  152.30   23.73
   4  -3  -5   77.75   12.05
   4  -3  -5   77.68   13.80
  -2  -4   5  167.59   25.38
   2   4  -5  183.14   25.87
  -2  -4   5   94.19   15.33
   2   4  -5  177.33   27.95
  -2  -4   5  210.41   30.02
  -2  -4   5  197.52   27.89
   2   4  -5  155.81   23.13
  -2  -4   5  193.84   28.26
  -2  -4   5  176.16   24.95
   2   4  -5  180.92   27.21
  -2  -4   5  204.16   29.91
  -2  -4   5  198.37   28.40
  -2  -4   5  194.95   27.43
  -2  -4   5  198.18   29.18
   2   4  -5  247.92   34.76
  -2  -4   5  185.18   27.29
  -2  -4   5  132.45   36.66
   2   4  -5  167.22   26.23
  -2  -4   5  123.60   21.30
  -2  -4   5  137.31   19.93
   2   4  -5  208.08   30.28
  -2  -4   5  198.53   28.42
   2   4  -5  165.00   26.19
   0   5  -5  372.20   38.19
   0   5  -5  490.53   50.81
   0  -5   5  440.91   45.26
   0  -5   5  429.37   44.56
   0   5  -5  456.86   50.36
   0  -5   5  190.12   56.71
   0   5  -5  461.59   47.48
   0   5  -5  490.71   64.31
   0  -5   5  465.17   47.95
   0   5  -5  481.78   49.00
   0  -5   5  440.92   44.98
   0  -5   5  451.90   45.86
   0  -5   5  215.59   52.43
   0  -5   5  497.81   52.85
   0  -5   5  377.60   52.19
   0  -5   5  509.84   63.11
   0   5  -5  440.33   47.06
   0   5  -5  461.21   66.66
   0  -5   5  529.42   55.36
   0  -5   5  400.36   41.62
   0  -5   5  443.12   56.22
   0   5  -5  441.90   46.75
  -2   0  -6 2968.72  249.42
   2   0   6 2900.91  234.59
   2   0   6 2524.41  212.41
  -2   0  -6 2469.66  193.24
  -2   0  -6 2145.70  170.09
   2   0   6 2619.76  212.98
   2   0   6 3044.25  239.03
  -2   0  -6 2790.63  224.54
  -2   0  -6 2246.65  178.52
   2   0   6 2790.39  220.66
   2   0   6 2690.30  211.38
  -2   0  -6 2497.94  194.86
  -2   0  -6 2834.27  226.66
   2   0   6 2733.28  217.49
   2   0   6 2487.58  199.78
  -2   0  -6 2359.92  187.30
  -2   0  -6 2668.22  211.52
  -4  -2   1   12.32    6.17
  -4  -2   1   18.37    9.21
   4   2  -1   11.41    6.77
   4   2  -1   12.74    7.20
   4   2  -1   10.30    5.39
  -4  -2   1   11.53    6.08
  -4  -2   1   11.47    7.68
  -4  -2   1   11.35    7.91
   4   2  -1   10.38    5.92
   4   2  -1    9.90    6.01
   4   2  -1   10.81    6.93
   4   2  -1   11.99    6.18
  -4  -2   1   13.59   10.14
  -4  -2   1    7.24    5.79
  -4  -2   1   11.05    7.91
   5  -3  -2  507.56   50.85
  -5   3   2  480.79   50.81
  -5   3   2  498.41   49.88
  -5   3   2  466.78   48.55
   5  -3  -2  570.62   57.62
  -5   3   2  487.66   48.52
   5  -3  -2  522.90   53.52
   5  -3  -2  592.62   59.00
   5  -3  -2  540.60   55.11
   5  -3  -2  549.46   55.22
   5  -3  -2  548.61   57.57
   5  -3  -2  492.31   52.73
   5  -3  -2  514.38   54.02
  -5   3   2  628.32   63.60
  -5   3   2  506.59   52.51
  -5   3   2  479.86   47.22
  -5   3   2  603.42   60.58
   5  -3  -2  536.27   54.50
   5  -3  -2  571.17   61.41
  -5   3   2  562.65   57.25
  -5   3   2  507.14   51.56
  -1   3  -7  125.90   21.25
   1  -3   7  114.67   20.64
   1  -3   7  139.91   21.34
  -1   3  -7  127.77   18.44
  -1   3  -7  121.71   18.19
  -1   3  -7  499.94   71.99
   1  -3   7  118.33   17.66
   1  -3   7  151.85   24.53
   1  -3   7  134.05   20.54
   1  -3   7  133.14   21.48
  -1   3  -7  119.08   18.11
   1  -3   7  129.55   20.50
   1  -3   7  120.50   21.25
   1  -3   7  133.79   19.48
  -1   3  -7  126.92   19.12
  -1   3  -7  115.19   20.20
  -1   3  -7   62.59   10.73
   1  -3   7  124.62   18.40
  -1   3  -7  166.99   25.12
  -2   4   5  669.52   68.55
   2  -4  -5  652.98   64.26
  -2   4   5  739.12   62.12
  -2   4   5  693.52   69.60
   2  -4  -5  784.82   66.92
  -2   4   5  731.29   60.07
  -2   4   5  753.05   62.02
   2  -4  -5  549.35   55.12
   2  -4  -5  686.94   68.32
   2  -4  -5  746.53   64.37
   2  -4  -5  666.71   67.49
  -2   4   5  684.62   68.89
   2  -4  -5  666.01   66.27
  -2   4   5  666.00   67.95
   2  -4  -5  732.53   63.08
  -2   4   5  576.35   64.93
  -1   3   6 1113.82   91.52
  -1   3   6  937.28   87.50
  -1   3   6 1021.31   83.81
   1  -3  -6  905.96   74.70
   1  -3  -6 1054.75   88.97
   1  -3  -6 1048.91   88.20
  -1   3   6  885.56   71.80
   1  -3  -6  805.98   78.82
   1  -3  -6 1104.00   91.88
   1  -3  -6  997.89   80.43
   1  -3  -6  895.54   78.47
  -1   3   6 1087.51   88.63
   1  -3  -6 1042.45   84.90
  -1   3   6 1385.78  113.26
   1  -3  -6 1152.99   94.22
  -1   3   6 1017.80   89.84
   2  -2  -7  720.62   29.74
  -2   2   7  768.09   70.44
   2  -2  -7  762.84   64.43
  -2   2   7  838.80   78.25
   2  -2  -7  774.27   66.50
   2  -2  -7  760.10   63.25
  -2   2   7  855.35   72.73
  -2   2   7  613.52   67.43
   2  -2  -7  800.83   69.50
  -2   2   7  633.07   65.09
   2  -2  -7  680.92   88.34
   2  -2  -7  942.63   79.58
   2  -2  -7  836.97   72.53
  -2   2   7  807.98   68.86
   2  -2  -7  825.48   67.46
  -2   2   7  803.28   65.40
  -2   2   7  780.32   65.19
  -2   2   7  754.70   63.10
  -1  -5   0 1249.34  102.27
  -1  -5   0 1171.94   94.39
  -1  -5   0 1194.07   97.01
   1   5   0 1260.21  102.79
  -1  -5   0 1146.58   99.80
   1   5   0  942.18   81.56
   1   5   0 1254.33  106.31
   1   5   0 1168.14   95.64
  -1  -5   0 1345.50  108.55
  -1  -5   0 1321.18  111.77
  -1  -5   0 1138.87   91.85
  -1  -5   0 1136.00   93.46
   1   5   0 1331.66  109.17
  -1  -5   0 1250.44  108.51
   0   5   2  266.45   36.42
   0  -5  -2  248.36   33.75
   0   5   2  195.36   27.83
   0  -5  -2  225.60   31.06
   0   5   2  255.51   34.75
   0  -5  -2  252.69   34.86
   0  -5  -2  332.64   37.27
   0  -5  -2  243.88   34.73
   0   5   2  225.63   32.10
   0   5   2  252.75   34.33
   0   5   2  227.19   31.52
   0  -5  -2  240.85   33.23
   0   5   2  249.54   33.66
   0  -5  -2  230.16   30.75
   0   5   2  239.09   32.13
   0  -5  -2  245.65   32.83
   0  -5  -2  236.71   31.92
   0   5   2  298.30   18.33
   0   5   2  208.14   30.55
   1   5  -4   50.15    9.87
  -1  -5   4   56.65   10.76
  -1  -5   4   48.21   11.42
  -1  -5   4   44.21    8.74
  -1  -5   4   43.40    9.80
   1   5  -4   63.20   15.84
  -1  -5   4   59.09   11.27
   1   5  -4   62.86   13.07
  -1  -5   4   63.47   12.10
   1   5  -4   70.17   14.34
   1   5  -4   47.76    9.04
   1   5  -4   78.78   11.20
  -1  -5   4   60.01   11.50
  -1  -5   4   58.87   11.33
   1   5  -4   53.07   10.22
  -1  -5   4   61.67   12.63
  -1  -5   4   63.89   13.16
   1   5  -4   58.26   11.63
  -4   5   0   30.33    8.74
   4  -5   0   36.34   11.46
  -4   5   0   34.21   10.15
  -4   5   0   33.58    9.88
   4  -5   0   32.79    9.39
   4  -5   0   41.63   10.97
  -4   5   0   46.29   11.30
  -4   5   0   32.42   10.00
  -4   5   0   32.09    7.55
   4  -5   0   37.17    9.52
   4  -5   0   32.16    9.47
   4  -5   0   34.86    8.37
  -4   5   0   71.36   19.59
  -4   5   0   58.91   21.19
   4  -5   0   41.93   12.25
  -4   5   0   37.34    9.49
  -4   5   0   38.41   10.76
  -4   5   0   34.48    7.82
   4  -5   0   52.54   12.35
  -4   5   0   28.75    9.17
  -1   0  -7  518.09   53.19
   1   0   7  556.57   58.06
  -1   0  -7  552.40   60.15
  -1   0  -7  501.67   52.15
  -1   0  -7  522.08   53.21
   1   0   7  534.79   54.27
   1   0   7  537.36   56.66
   1   0   7  490.49   50.42
  -1   0  -7  459.24   48.43
   1   0   7  499.12   50.32
   1   0   7  526.16   60.66
  -1   0  -7  542.22   55.34
   1   0   7  559.70   60.92
  -1   0  -7  742.86   66.82
   1   0   7  509.69   54.18
   1   0   7  508.92   52.04
  -4  -2   4  121.01   18.24
   4   2  -4  124.59   19.14
  -4  -2   4  125.15   19.28
  -4  -2   4   80.16   10.12
   4   2  -4  131.59   20.66
  -4  -2   4  101.03   17.66
  -4  -2   4  174.05   27.72
  -4  -2   4  134.30   20.10
  -4  -2   4  133.98   19.96
   4   2  -4  132.56   20.84
  -4  -2   4  130.03   19.55
  -4  -2   4  129.60   19.84
  -4  -2   4  128.11   18.96
   4   2  -4  112.04   21.19
  -4  -2   4  113.92   18.00
  -4  -2   4  137.88   21.26
  -4  -2   4  116.57   21.29
  -4  -2   4  114.48   19.77
  -4  -2   4  106.19   16.69
   4   2  -4  106.27   16.02
  -4  -2   4   96.40   17.12
   4   2  -4  145.77   23.30
   4   2  -4  126.93   19.55
  -3   5   3  824.37   67.09
   3  -5  -3  934.66   77.17
  -3   5   3  964.03   78.12
  -3   5   3  942.72   77.68
  -3   5   3 1352.38  114.82
   3  -5  -3 1574.23  129.41
   3  -5  -3  984.35   90.11
   3  -5  -3  832.82   70.31
   3  -5  -3  817.14   66.95
  -3   5   3  915.63   75.51
  -3   5   3  909.16   78.59
  -3   5   3  961.19   78.86
  -3   5   3  830.43   67.80
   3  -5  -3  860.09   71.71
   3  -5  -3  793.81   67.38
  -3   5   3  817.15   70.02
  -3   3   6  226.66   31.38
   3  -3  -6  246.85   33.93
  -3   3   6  250.38   35.16
  -3   3   6  176.90   26.83
   3  -3  -6  221.99   30.32
  -3   3   6  258.17   35.65
  -3   3   6  246.41   33.48
   3  -3  -6  226.44   31.19
  -3   3   6  197.76   26.29
  -3   3   6  237.69   31.81
  -3   3   6  170.65   24.50
   3  -3  -6  199.05   26.80
   3  -3  -6  252.54   36.06
   3  -3  -6  241.68   33.67
  -3   3   6  462.65   51.99
  -3   3   6  183.25   26.42
  -1   5   3   30.39    6.98
   1  -5  -3   29.06    9.11
   1  -5  -3   31.05    6.71
   1  -5  -3   31.57    8.86
   1  -5  -3   28.52    6.28
  -1   5   3   32.37    8.75
   1  -5  -3   29.09    7.64
  -1   5   3   29.11    6.84
  -1   5   3   33.50    8.31
  -1   5   3   62.25   15.65
   1  -5  -3   26.08    6.80
  -1   5   3   31.00    9.66
  -1   5   3   29.59    7.59
  -1   5   3   25.28    9.37
   1  -5  -3   30.67    8.21
   1  -5  -3   30.96    8.96
   1  -5  -3   28.54    7.58
   1  -5  -3   28.75    7.94
  -2  -4  -1  128.48   20.48
  -2  -4  -1  128.04   19.19
   2   4   1  124.92   22.15
   2   4   1  122.12   23.44
  -2  -4  -1  197.01   30.65
  -2  -4  -1  135.35   36.26
   2   4   1  127.02   20.10
  -2  -4  -1  142.13   25.90
   2   4   1  148.46   23.67
  -2  -4  -1  115.19   18.94
   2   4   1  143.87   21.29
   2   4   1  132.31   21.72
  -2  -4  -1  128.66   19.87
  -2  -4  -1  131.81   27.10
   2   4   1  143.62   22.16
  -2  -4  -1  135.34   25.29
   2   4   1  130.66   24.57
   2   4   1  124.33   19.38
  -5   3   0  980.27   80.54
  -5   3   0  849.64   74.07
  -5   3   0  976.51   83.60
  -5   3   0  952.07   80.07
  -5   3   0  919.03   75.10
  -5   3   0  865.73   69.96
   5  -3   0  893.12   73.63
   5  -3   0  958.85   79.94
   5  -3   0  992.37   81.91
  -5   3   0  980.74   79.68
   5  -3   0  962.17   77.95
   5  -3   0 1454.44  119.35
   5  -3   0 1054.10   85.90
  -5   3   0  973.12   79.50
  -5   3   0  844.03   79.55
   5  -3   0  935.85   77.11
  -5   3   0  928.78   80.74
  -5   3   0  939.36   77.51
   5  -3   0 1075.30   87.78
   5  -3   0  940.98   76.66
   1   4   3   54.40   11.99
  -1  -4  -3   58.60   10.52
  -1  -4  -3   61.98   10.67
   1   4   3   52.80   10.01
   1   4   3   52.96   10.60
  -1  -4  -3   53.92   10.37
   1   4   3   58.33   10.37
   1   4   3   55.57   10.03
  -1  -4  -3   68.32   18.26
   1   4   3   54.56   10.26
   1   4   3   60.88   11.72
  -1  -4  -3   49.76    9.06
  -1  -4  -3   70.62   13.15
   1   4   3   44.84   10.82
  -1  -4  -3   56.40   11.43
  -1  -4  -3   52.99   11.24
  -1  -4  -3   59.38   11.66
   5  -1   0  291.75   40.25
  -5   1   0  258.62   40.45
  -5   1   0  444.98   48.35
   5  -1   0  298.29   16.76
  -5   1   0  331.29   35.84
   5  -1   0  313.04   33.58
   5  -1   0  335.88   35.79
  -5   1   0  316.37   32.80
   5  -1   0  339.82   36.16
  -5   1   0  426.99   48.15
   5  -1   0  338.59   36.53
  -5   1   0  310.20   32.55
  -5   1   0  314.70   32.98
   5  -1   0  325.22   35.19
  -5   1   0  283.60   38.17
   5  -1   0  340.07   40.12
   5  -1   0  320.15   33.99
   5  -1   0  342.66   35.89
  -5   1   0  283.02   38.76
  -5   1   0  277.95   36.95
  -1  -1   8   25.70    7.93
  -1  -1   8   25.04    6.76
   1   1  -8   21.86    9.65
  -1  -1   8    6.58    4.81
  -1  -1   8   17.60    8.54
  -1  -1   8   18.54    6.78
   1   1  -8   22.46   29.07
   1   1  -8   23.68    8.11
  -1  -1   8   26.46    8.25
  -1  -1   8   25.89    8.18
  -1  -1   8   24.02   13.11
  -1  -1   8   28.62   10.83
   1   1  -8   25.34    7.59
   1   1  -8   24.28   11.22
   1   1  -8   28.00   30.71
  -1  -1   8   26.89   11.08
  -1  -1   8   22.50   22.92
   1   1  -8   31.35   23.40
  -1  -1   8   20.59   18.10
  -4   5   1 1444.33  132.71
   4  -5  -1 1416.46  126.50
   4  -5  -1 1802.49  143.13
   4  -5  -1 1365.42  114.19
  -4   5   1 1536.03  130.30
  -4   5   1 1436.67  117.29
  -4   5   1 1520.42  128.17
   4  -5  -1 1480.79  118.51
   4  -5  -1 1462.37  119.47
   4  -5  -1 1255.26  104.55
   4  -5  -1 1432.01  116.35
  -4   5   1 1302.31  104.77
   4  -5  -1 1009.52   86.72
  -4   5   1 1146.13   95.20
   4  -5  -1 1391.47  122.24
  -4   5   1 1352.73  113.07
  -4   5   1 1266.51  101.31
   4  -5  -1 1540.03  124.02
  -4   5   1 1382.27  119.45
  -4   5   1 1325.30  104.85
  -4   5   1 1374.46  111.54
   3   1   4 4445.56   81.27
  -3  -1  -4 4190.91  335.95
  -3  -1  -4 4731.52   82.77
  -3  -1  -4 3141.26  246.34
   3   1   4 4191.13  388.96
  -3  -1  -4 4767.45   97.41
  -3  -1  -4 3790.05  321.79
   3   1   4 4023.10  319.66
   3   1   4 5096.29   87.52
   3   1   4 4746.42   71.38
   3   1   4 4599.82   73.69
   3   1   4 4684.59  118.87
  -3  -1  -4 4277.42  335.67
  -3  -1  -4 5864.24  204.37
   3   1   4 4369.51  353.89
   3   1   4 4746.55   77.72
  -3  -1  -4 4715.71   90.08
   3   1   4 4227.52  329.75
   4  -4   3    8.00    5.43
  -4   4  -3   11.62    7.87
   4  -4   3    6.15    5.56
   4  -4   3    7.79    4.61
  -4   4  -3    7.88    4.38
   4  -4   3    7.05    6.25
   4  -4   3    5.91    4.08
  -4   4  -3    7.00    4.17
   4  -4   3    9.34    4.65
  -4   4  -3    6.59    4.87
   4  -4   3    4.29    4.88
   4  -4   3    6.86    4.95
  -4   4  -3    6.58    4.81
  -4   4  -3    6.81    7.01
  -4   4  -3    8.08    5.46
   4  -4   3    8.17    5.66
   4  -4   3   10.87    7.24
   4  -4   3    7.81    4.92
   4  -4   3    7.00    3.57
   4  -4   3    5.92    5.56
   4  -4   3    5.17    4.52
  -4   4  -3    5.98    4.76
   4  -4   3    8.18    4.85
  -4   4  -3    7.44    7.70
  -4   4  -3    8.13    5.46
  -4   4  -3    6.85    6.18
  -4   4   4   31.25    6.05
  -4   4   4   36.03    9.70
   4  -4  -4   33.95   10.34
  -4   4   4   26.67   10.27
   4  -4  -4   36.82    8.79
  -4   4   4   32.05    8.06
  -4   4   4   32.28    8.25
   4  -4  -4   73.43   18.59
  -4   4   4   32.04   14.28
  -4   4   4   36.43    8.93
   4  -4  -4   38.09    9.94
   4  -4  -4   32.54    7.64
  -4   4   4   30.48    8.02
  -4   4   4   29.61    9.18
  -4   4   4   32.36    7.01
   4  -4  -4   33.68    7.14
   4  -4  -4   35.17   18.17
   4  -4  -4   30.69   14.34
   1  -2  -7  256.48   34.16
   1  -2  -7  501.52   56.01
   1  -2  -7  211.21   29.51
   1  -2  -7  191.33   26.70
   1  -2  -7  246.95   34.68
  -1   2   7  244.36   33.08
  -1   2   7  248.70   34.15
  -1   2   7  252.48   35.10
  -1   2   7  235.43   38.43
   1  -2  -7  261.53   38.40
  -1   2   7  240.59   33.72
  -1   2   7  211.30   28.49
   1  -2  -7  253.63   35.96
   1  -2  -7  254.88   36.74
  -1   2   7  239.20   32.56
  -1   2   7  250.27   35.14
   1  -2  -7  231.81   33.57
  -1   2   7  369.48   47.11
  -2   6  -1  766.00   69.40
  -2   6  -1  786.34   64.97
  -2   6  -1  834.11   95.71
  -2   6  -1  803.55   68.70
  -2   6  -1  758.87   77.74
  -2   6  -1  816.69   71.77
   2  -6   1  635.06   77.14
  -2   6  -1  786.82   65.46
   2  -6   1  815.41   67.19
   2  -6   1  866.42   71.30
   2  -6   1  903.17   80.67
  -2   6  -1  822.86   72.62
  -2   6  -1  738.45   67.34
   2  -6   1  829.09   71.60
  -2   6  -1  828.11   82.13
  -4   5  -1  410.26   45.09
   4  -5   1  433.41   52.84
   4  -5   1  509.66   52.33
   4  -5   1  457.72   48.24
  -4   5  -1  381.97   40.96
  -4   5  -1  393.36   42.22
   4  -5   1  380.04   40.09
  -4   5  -1  397.03   47.27
   4  -5   1  409.35   42.95
   4  -5   1  399.35   52.89
  -4   5  -1  414.50   42.97
  -4   5  -1  401.11   43.19
  -4   5  -1  316.71   37.02
  -4   5  -1  383.51   49.35
  -4   5  -1  399.63   46.54
   4  -5   1  433.77   48.99
   4  -5   1  621.00   63.30
   4  -5   1  376.80   46.94
   4  -5   1  428.39   47.00
  -4   2   6   18.61    5.42
   4  -2  -6   26.22   17.08
   4  -2  -6   12.77   17.52
   4  -2  -6   21.17   16.94
  -4   2   6    4.23    8.19
  -4   2   6   14.96   10.71
  -4   2   6   17.59    4.98
  -4   2   6   17.82    6.29
  -4   2   6   15.36    6.97
  -5   0   2  312.35   33.93
   5   0  -2  300.74   18.13
   5   0  -2  298.02   19.97
  -5   0   2  260.96   46.55
   5   0  -2  284.95   39.89
  -5   0   2  313.86   33.32
  -5   0   2  379.66   44.79
  -5   0   2  214.49   30.81
  -5   0   2  297.61   15.09
   5   0  -2  320.88   34.82
  -5   0   2  297.31   17.40
  -5   0   2  303.39   15.95
   5   0  -2  349.47   38.18
  -5   0   2  327.98   37.19
   5   0  -2  349.05   38.52
   5   0  -2  306.79   16.55
  -5   0   2  303.26   14.76
   5   0  -2  281.01   44.18
  -5   0   2  299.85   15.58
  -5   0   2  329.10   37.12
   5   0  -2  309.99   33.70
   5   0  -2  323.69   40.12
  -5   1   4 2077.96  164.17
   5  -1  -4 2298.13  183.58
  -5   1   4 2113.23  173.48
  -5   1   4 1968.44  160.96
   5  -1  -4 1968.11  164.56
  -5   1   4 2167.91  186.91
   5  -1  -4 1933.52  152.86
   5  -1  -4 1773.49  146.09
  -5   1   4 2254.17  184.21
   5  -1  -4 1950.99  157.96
  -5   1   4 1936.70  157.02
   5  -1  -4 1724.25  137.03
   5  -1  -4 1976.08  159.72
   5  -1  -4 1884.24  155.33
  -5   1   4 1723.85  150.50
   5  -1  -4 2084.84  167.45
   5  -1  -4 1915.16  157.80
  -5   1   4 2196.96  177.79
  -5   1   4 1723.53  167.28
  -5   1   4 1819.18  143.66
   5  -1  -4 2079.65  170.78
  -5   1   4 1994.63  158.15
   5  -1  -4 2715.52  217.99
  -5   1   4 2004.36  157.59
   5  -1  -4 1995.70  157.67
  -5   1   4 2170.05  170.48
  -5   1   4 1892.41  152.71
   3   3   1 2751.03  217.36
  -3  -3  -1 2619.65  207.77
  -3  -3  -1 2716.53  216.86
  -3  -3  -1 2616.46  246.59
   3   3   1 2488.65  196.98
  -3  -3  -1 2282.84  180.76
   3   3   1 2731.23  237.94
   3   3   1 2359.32  201.10
  -3  -3  -1 2855.79  225.14
   3   3   1 2510.80  215.73
  -3  -3  -1 2672.82  213.80
  -3  -3  -1 2453.87  217.92
  -3  -3  -1 2513.18  199.20
  -3  -3  -1 2508.84  213.43
  -3  -3  -1 2574.15  204.01
   3   3   1 2780.95  337.69
   3   3   1 2749.35  222.09
  -3  -3  -1 2681.15  214.10
  -3  -3  -1 2528.15  199.81
   3  -4  -5  592.16   59.45
  -3   4   5  536.80   54.43
   3  -4  -5  586.19   59.60
  -3   4   5  500.93   52.95
   3  -4  -5  591.39   60.18
  -3   4   5  591.10   60.29
   3  -4  -5  578.14   61.00
  -3   4   5  561.87   59.18
  -3   4   5  578.96   60.05
   3  -4  -5  836.38   71.85
   3  -4  -5  660.77   64.93
   3  -4  -5  573.83   58.84
  -3   4   5  533.46   54.35
  -3   4   5  551.84   55.95
  -3   4   5  576.14   58.09
   3  -4  -5  694.68   70.15
   3  -4  -5  503.47   50.59
  -3   4   5  631.60   65.00
   3  -4  -5  598.44   59.39
  -3   4   5  484.23   48.35
   1  -6   1  393.80   43.00
  -1   6  -1  471.91   50.77
   1  -6   1  378.43   39.65
  -1   6  -1  806.27   71.75
  -1   6  -1  353.72   38.94
  -1   6  -1  405.28   42.85
   1  -6   1  450.72   46.87
   1  -6   1  405.94   41.57
   1  -6   1  435.16   44.61
  -1   6  -1  399.76   41.99
  -1   6  -1  355.63   37.61
   1  -6   1  299.16   18.12
  -1   6  -1  431.83   44.94
  -1   6  -1  406.66   41.50
  -1   6  -1  360.71   37.07
   1  -6   1  449.81   45.81
   5  -3  -3    4.81    4.27
  -5   3   3    4.45    4.11
   5  -3  -3    6.05    5.21
  -5   3   3    5.07    4.83
  -5   3   3    4.64    5.11
  -5   3   3    4.36    6.24
   5  -3  -3    4.88    4.62
   5  -3  -3    5.34    4.20
  -5   3   3    5.27    3.68
  -5   3   3    6.46    5.91
   5  -3  -3    4.54    4.60
  -5   3   3    4.37    5.10
   5  -3  -3   10.50    9.85
   5  -3  -3    5.26    5.40
  -5   3   3    3.74    5.54
   5  -3  -3    8.56    8.34
  -5   3   3    9.83    8.13
  -5   3   3    5.40    4.95
  -5   3   3    4.61    3.98
   5  -3  -3    6.11    5.46
  -1   6  -2    5.18    6.83
   1  -6   2    3.16    5.99
  -1   6  -2    3.08    4.68
  -1   6  -2    9.30    4.55
  -1   6  -2   11.27    9.45
  -1   6  -2    9.43    7.81
   1  -6   2    5.42    6.63
   1  -6   2    7.35    6.45
  -1   6  -2    2.80    5.81
  -1   6  -2    3.95    7.17
   1  -6   2   11.74    5.44
   1  -6   2    4.44    6.66
   1   0  -8  257.90   36.12
  -1   0   8  340.03   43.62
   1   0  -8  324.86   44.35
   1   0  -8  294.97   18.94
   1   0  -8  289.37   40.07
  -1   0   8  286.16   39.38
  -1   0   8  296.85   18.86
   1   0  -8  301.67   18.68
  -1   0   8  332.81   37.65
   1   0  -8  236.33   40.06
   1   0  -8  310.38   48.50
  -1   0   8  300.30   24.58
  -1   0   8  315.54   36.59
  -1   0   8  263.37   37.10
   1   0  -8  279.23   37.96
  -1   0   8  242.92   33.88
  -1   0   8  314.61   36.96
  -1   0   8  248.15   40.83
  -1   0   8  263.28   35.86
  -1   0   8  387.08   46.96
  -2   4  -6   24.06    9.07
  -2   4  -6   19.29    6.85
  -2   4  -6   22.83    9.21
   2  -4   6   25.15    8.97
  -2   4  -6   21.77    6.69
   2  -4   6   21.34    6.04
   2  -4   6   19.54    6.89
   2  -4   6   17.94    5.86
   2  -4   6   21.57    7.64
   2  -4   6   17.60    6.30
   2  -4   6   15.05    3.96
   2  -4   6   20.65    7.74
  -2   4  -6   19.18    6.10
  -2   4  -6   20.25    5.71
  -2   4  -6   21.60    6.65
   2  -4   6    8.47    4.69
   2  -4   6   12.12    5.10
   2  -4   6   18.79    6.14
  -2   4  -6   19.62    9.23
   2  -4   6   20.90    7.25
  -2   4  -6   23.87    9.13
   2  -4   6   22.26    6.06
  -5   2   4   75.08   12.14
   5  -2  -4   58.78   10.81
   5  -2  -4   79.97    8.34
  -5   2   4   72.04   12.17
   5  -2  -4   72.69   11.81
   5  -2  -4  105.65   17.25
  -5   2   4   81.73   12.88
   5  -2  -4   85.22   16.24
  -5   2   4   62.59   11.85
  -5   2   4   83.33   13.94
   5  -2  -4   74.29   11.86
  -5   2   4  113.03   19.28
   5  -2  -4   66.21   11.52
  -5   2   4   77.46   12.40
   5  -2  -4   74.02   12.53
  -5   2   4   71.72   10.68
  -5   2   4   79.94    7.99
   5  -2  -4   80.42    9.19
   5  -2  -4   74.02   11.89
  -1   4   5    4.06    9.18
  -1   4   5    1.68    5.11
  -1   4   5    0.91    3.75
  -1   4   5    2.42    6.14
   1  -4  -5    2.16    6.63
   1  -4  -5    1.22    5.59
  -1   4   5    1.81    3.69
   1  -4  -5    3.78    5.64
  -1   4   5    1.19   15.53
   1  -4  -5    1.05    4.18
  -1   4   5    1.13    4.94
  -1   4   5    3.04    5.76
  -1   4   5   -0.11    7.41
   1  -4  -5    2.45    3.38
   1  -4  -5    1.56    5.21
   1  -4  -5    0.16    7.23
   1  -4  -5    1.29    4.11
   1  -4  -5    0.88    7.02
   1  -4  -5    2.20    3.80
   1  -4  -5    0.67    7.30
  -5   0   3  221.92   51.90
  -5   0   3  193.77   36.42
  -5   0   3  203.87   40.38
   5   0  -3  203.42   38.75
  -5   0   3  231.20   33.83
   5   0  -3  252.19   51.82
  -5   0   3  199.48   29.48
   5   0  -3  202.75   30.38
  -5   0   3  214.02   34.06
   5   0  -3  196.94   30.09
  -5   0   3  219.41   46.90
   5   0  -3  226.86   50.35
   5   0  -3  211.58   34.73
  -5   0   3  205.40   31.70
   5   0  -3  200.86   29.24
   5   0  -3  227.29   37.03
  -5   0   3  216.41   63.95
   5   0  -3  200.47   32.38
  -5   0   3  158.57   27.56
  -5   0   3  224.99   31.12
   5   0  -3  224.39   32.21
  -5   0   3  198.22   26.88
   5   0  -3  212.26   30.03
  -5   0   3  205.40   28.15
  -2   6  -2  106.90   17.69
   2  -6   2  119.30   18.66
  -2   6  -2  144.45   23.57
   2  -6   2  134.49   20.33
   2  -6   2  122.82   20.76
   2  -6   2  121.53   19.43
   2  -6   2  119.06   19.80
  -2   6  -2  102.79   16.04
   2  -6   2  114.49   17.92
  -2   6  -2  201.12   34.11
  -2   6  -2  118.98   18.77
  -2   6  -2  120.85   22.50
   2  -6   2  123.23   18.27
  -2   6  -2  118.99   17.93
   2  -6   2  120.45   19.53
   2  -6   2   89.17   15.98
  -2   6  -2  123.08   19.95
  -2   6  -2  119.53   18.20
   2  -6   0 2265.06  178.50
   2  -6   0 1358.04  139.11
  -2   6   0 2452.64  203.76
   2  -6   0 2082.93  164.13
   2  -6   0 2126.22  188.37
  -2   6   0 2186.21  218.44
   2  -6   0 2295.22  180.54
  -2   6   0 2095.58  167.50
  -2   6   0 2296.03  199.78
  -2   6   0 1996.05  164.75
   2  -6   0 2217.96  183.75
  -2   6   0 2128.13  183.81
  -2   6   0 2623.25  213.50
   2  -6   0 2256.25  180.43
  -2   6   0 2078.81  164.58
  -2   6   0 2193.25  172.58
   2  -6   0 2033.59  178.97
  -2   6   0 2058.90  162.16
  -2  -3   7 1174.89  113.00
  -2  -3   7 1416.41  117.33
  -2  -3   7 1542.58  125.04
  -2  -3   7 1266.00  114.88
   2   3  -7 1451.25  117.52
  -2  -3   7 1339.17  107.28
   2   3  -7 1408.06  119.43
   2   3  -7 1531.44  129.92
  -2  -3   7 1428.12  125.18
  -2  -3   7 1569.41  128.11
  -2  -3   7 1478.10  121.79
  -2  -3   7 1384.98  113.43
   2   3  -7 1497.73  122.62
  -2  -3   7 1450.47  119.31
   2   3  -7 1401.43  138.02
  -2  -3   7 1283.61  113.14
  -2  -3   7 1469.83  118.51
  -2  -3   7 1361.76  108.39
  -2  -3   7 1419.24  114.55
  -2  -3   7 1502.32  122.12
   5  -2   1  326.98   35.21
   5  -2   1  318.80   33.35
  -5   2  -1  295.69   13.83
  -5   2  -1  285.02   37.50
  -5   2  -1  274.53   37.29
  -5   2  -1  304.86   17.58
  -5   2  -1  298.80   16.09
   5  -2   1  295.54   17.79
  -5   2  -1  326.97   34.32
  -5   2  -1  338.05   36.20
   5  -2   1  332.86   35.49
  -5   2  -1  303.59   16.73
   5  -2   1  302.63   15.87
  -5   2  -1  280.05   37.69
  -5   2  -1  246.05   32.15
   5  -2   1  320.18   33.74
   5  -2   1  310.31   33.33
   5  -2   1  308.82   33.26
  -5   2  -1  264.22   39.22
  -5   2  -1  283.02   37.48
   5  -2   1  261.22   34.91
   5  -2   1  307.07   16.92
   5  -2   1  293.93   39.28
  -5   2  -1  283.73   39.11
   2  -5   5   92.15   14.96
  -2   5  -5   79.40   12.26
   2  -5   5   92.88   15.25
  -2   5  -5   75.61   11.62
   2  -5   5   76.97   14.31
   2  -5   5   90.47   16.54
   2  -5   5   80.49    9.15
  -2   5  -5   78.25   12.18
  -2   5  -5   73.86   11.47
   2  -5   5   77.41   11.32
   2  -5   5   38.13    8.14
   2  -5   5   80.93   10.35
   2  -5   5   81.39    8.72
  -2   5  -5   92.07   19.28
   2  -5   5   79.14   11.75
   2  -5   5   77.12   12.85
  -2   5  -5   82.49   18.16
   2  -5   5  103.23   17.27
  -2   5  -5   84.90   19.19
   2  -5   5   75.54   11.97
   3   2   3  616.85   62.69
   3   2   3  627.05   63.82
   3   2   3  540.53   57.39
  -3  -2  -3  608.12   63.25
  -3  -2  -3  674.52   73.62
   3   2   3  582.72   58.45
   3   2   3  550.54   56.84
  -3  -2  -3  608.98   63.44
  -3  -2  -3  639.41   65.90
  -3  -2  -3  510.00   52.56
  -3  -2  -3  579.16   61.70
   3   2   3  570.36   59.55
   3   2   3  606.58   61.11
   3   2   3  668.96   67.66
  -3  -2  -3  653.72   66.14
   3   2   3  599.37   60.07
  -3  -2  -3  658.33   66.33
   4   0   3  312.61   34.42
   4   0   3  271.38   42.57
   4   0   3  284.65   37.63
  -4   0  -3  295.35   21.60
  -4   0  -3  305.17   18.77
  -4   0  -3  278.21   37.17
   4   0   3  296.27   18.35
  -4   0  -3  257.59   33.87
  -4   0  -3  315.84   35.35
   4   0   3  299.96   23.64
   4   0   3  221.96   31.57
  -4   0  -3  262.06   34.86
   4   0   3  304.10   16.60
  -4   0  -3  268.51   38.85
   4   0   3  203.17   29.69
   4   0   3  291.78   39.00
  -4   0  -3  282.69   39.14
   4   0   3  261.86   35.48
  -1  -2   8 3147.66  248.28
   1   2  -8 3628.65  289.27
   1   2  -8 2830.85  221.00
   1   2  -8 3238.49  258.80
  -1  -2   8 4252.44  466.73
  -1  -2   8 3118.74  253.41
   1   2  -8 3159.78  245.51
   1   2  -8 2928.34  232.10
  -1  -2   8 2736.81  218.22
   1   2  -8 3281.05  260.15
  -1  -2   8 3201.36  249.82
   1   2  -8 3393.86  264.68
  -1  -2   8 3347.59  266.61
  -1  -2   8 3526.90  278.80
   1   2  -8 2871.44  225.88
  -1  -2   8 4346.37  343.00
   1   2  -8 3342.35  269.79
  -1  -2   8 3373.01  266.61
  -1  -2   8 2926.55  303.39
  -4  -1   6  170.82   23.88
  -4  -1   6  166.51   24.06
  -4  -1   6  146.57   22.64
  -4  -1   6  181.82   28.52
   4   1  -6  173.98   25.21
  -4  -1   6   94.40   26.79
   4   1  -6  168.80   24.44
  -4  -1   6  168.90   23.84
  -4  -1   6  127.43   19.54
  -4  -1   6  182.43   25.40
  -4  -1   6  166.70   23.36
  -4  -1   6  180.63   27.92
  -4  -1   6  156.22   25.82
  -4  -1   6  125.18   19.02
   4   1  -6  175.66   26.12
   4   1  -6  167.69   25.31
  -4  -1   6  164.59   26.12
   4   1  -6  181.75   25.91
  -4  -1   6  162.33   25.80
  -4  -1   6  163.60   25.43
  -4  -1   6  178.66   26.36
  -4  -1   6  184.18   25.93
  -4  -1   6  168.16   25.05
  -4  -1   6  169.85   24.69
   4   1  -6  170.14   24.89
  -4  -1   6  118.38   20.70
  -4  -1   6  192.33   27.54
   4   1  -6  170.57   24.07
  -4  -1   6  171.22   23.60
  -2  -1   8   96.79   18.23
  -2  -1   8   83.54   14.77
  -2  -1   8   97.69   15.73
  -2  -1   8   83.48   14.22
  -2  -1   8  113.47   18.46
   2   1  -8   88.87   14.81
   2   1  -8  103.98   16.17
  -2  -1   8  123.57   23.90
  -2  -1   8   76.39   12.02
  -2  -1   8  106.36   20.49
   2   1  -8   93.25   16.87
  -2  -1   8   66.47   15.30
   2   1  -8  102.27   16.50
  -2  -1   8  103.74   18.18
  -2  -1   8   98.01   18.53
  -2  -1   8  112.95   22.73
  -2  -1   8  100.03   16.99
   2   1  -8   95.41   14.47
   2   1  -8  117.04   19.82
   2   1  -8   91.95   14.83
  -2   0   8  198.36   40.55
  -2   0   8  289.20   41.65
  -2   0   8  564.64   61.87
   2   0  -8  276.06   39.05
   2   0  -8  235.30   32.13
   2   0  -8  270.86   35.75
  -2   0   8  289.26   41.37
  -2   0   8  312.28   36.51
  -2   0   8  256.54   35.45
   2   0  -8  264.48   34.85
  -2   0   8  215.28   29.28
  -2   0   8  188.55   29.86
  -2   0   8  255.91   35.69
  -2   0   8  249.93   34.89
  -2   0   8  259.26   36.20
   2   0  -8  293.19   41.12
  -2   0   8  285.25   40.22
   2   0  -8  247.12   33.59
   2   0  -8  297.98   19.16
   3  -4   5   63.88   12.14
   3  -4   5   28.88    8.62
  -3   4  -5   53.15   11.98
   3  -4   5  115.56   19.60
  -3   4  -5   59.88   14.46
   3  -4   5   67.06   15.81
   3  -4   5   53.15    9.27
  -3   4  -5   55.36   14.35
  -3   4  -5   57.73   11.33
  -3   4  -5   44.95    9.24
   3  -4   5   73.72   13.07
   3  -4   5   43.27    8.35
  -3   4  -5   50.66   10.94
  -3   4  -5   50.55   11.87
  -3   4  -5   51.95    8.76
   3  -4   5   30.64   12.39
  -3   4  -5   46.81    8.12
   3  -4   5   42.49   13.82
   3  -4   5   61.14   13.25
  -3   4  -5   57.27   12.14
   3  -4   5   51.76   13.92
   3  -4   5   38.28    9.15
  -3   4  -5   51.69    9.62
   3  -4   5   48.41   10.73
   5   0  -1    6.89    6.49
   5   0  -1   17.42    8.88
  -5   0   1   15.23    5.58
   5   0  -1   16.11    6.92
  -5   0   1   15.23    5.76
   5   0  -1   15.21    6.49
  -5   0   1   14.05    5.28
  -5   0   1   14.14    5.32
  -5   0   1   19.34    7.07
   5   0  -1   15.13    7.40
  -5   0   1   17.38    8.20
   5   0  -1   18.33    8.53
  -5   0   1   16.91    6.04
   5   0  -1   17.03    7.08
   5   0  -1   17.26    7.50
  -5   0   1   17.79    8.54
  -5   0   1   20.44    8.03
   5   0  -1   18.25    7.09
  -5   0   1   10.09    5.57
  -4  -2   0   13.14    6.27
   4   2   0   15.69    6.84
   4   2   0   13.25    6.83
  -4  -2   0   14.06    6.06
   4   2   0   13.17    6.06
  -4  -2   0   10.68    6.69
  -4  -2   0   14.00    6.00
  -4  -2   0   12.20    5.80
  -4  -2   0   12.93    6.85
   4   2   0   13.03    7.60
  -4  -2   0   11.65    5.27
   4   2   0   11.26    5.61
  -4  -2   0   12.34    6.15
  -4  -2   0   12.04    6.73
   4   2   0   14.54    6.29
   4   2   0   16.16    7.18
  -4   5   2    7.79    8.60
   4  -5  -2    4.82    9.82
  -4   5   2    6.94    8.56
  -4   5   2   11.95    8.91
  -4   5   2   14.99   28.82
  -3   2   7 2620.50  229.66
  -3   2   7 2472.36  198.54
  -3   2   7 3174.69  249.55
  -3   2   7 2430.47  254.13
  -3   2   7 3208.03  254.74
  -3   2   7 3130.33  249.07
   3  -2  -7 2703.40  212.88
  -3   2   7 3233.43  257.97
   3  -2  -7 3370.55  267.95
  -3   2   7 3997.72  311.98
   3  -2  -7 3240.75  258.60
   3  -2  -7 4387.97  342.23
   3  -2  -7 3251.48  261.85
   3  -2  -7 3410.16  274.54
  -3   2   7 3485.67  271.80
  -3   2   7 3514.44  295.36
  -3   2   7 3466.46  273.06
   3  -2  -7 3263.10  256.80
   3  -2  -7 3495.36  279.04
   0   1  -8  458.37   46.55
   0  -1   8  450.16   48.58
   0  -1   8  412.89   46.59
   0   1  -8  529.50   56.57
   0   1  -8  483.72   50.10
   0  -1   8  450.52   51.63
   0  -1   8  228.39   48.78
   0   1  -8  454.94   47.49
   0   1  -8  541.05   58.74
   0  -1   8  514.23   55.05
   0  -1   8  413.52   48.24
   0   1  -8  513.97   52.72
   0   1  -8  431.46   44.40
   0  -1   8  372.24   38.30
   0  -1   8  485.94   52.35
   0  -1   8  494.26   51.81
   0  -1   8  499.98   51.35
  -3   0  -5  391.83   45.69
   3   0   5  372.97   44.33
   3   0   5  418.24   44.64
  -3   0  -5  389.72   45.72
   3   0   5  367.09   38.84
  -3   0  -5  340.38   34.84
  -3   0  -5  406.26   43.25
   3   0   5  378.35   40.54
   3   0   5  379.29   44.59
  -3   0  -5  367.70   42.98
   3   0   5  406.79   42.21
   3   0   5  334.37   39.57
  -3   0  -5  354.54   37.47
  -3   0  -5  482.40   56.75
   3   0   5  356.72   39.88
   3   0   5  356.53   37.71
   3   0   5  255.65   39.57
  -3   0  -5  339.37   35.60
  -3   0  -5  343.70   36.79
   4   1   2  271.21   36.61
   4   1   2  210.84   36.41
   4   1   2  257.97   35.08
   4   1   2  200.62   27.64
   4   1   2  228.92   33.26
  -4  -1  -2  273.26   37.79
  -4  -1  -2  265.95   36.36
   4   1   2  260.91   35.80
   4   1   2  251.20   35.45
   4   1   2  270.34   42.47
  -4  -1  -2  247.95   33.79
  -4  -1  -2  263.59   36.11
  -4  -1  -2  246.23   37.38
   4   1   2  282.00   38.26
  -4  -1  -2  223.55   29.94
   4   1   2  249.82   34.21
   4   1   2  249.94   34.70
  -4  -1  -2  241.71   32.97
  -4  -1  -2  260.43   34.95
  -4   2  -4  126.22   17.27
   4  -2   4  156.34   22.10
  -4   2  -4  160.32   22.64
   4  -2   4  167.82   24.19
  -4   2  -4  158.08   23.43
  -4   2  -4  115.02   19.98
   4  -2   4  143.13   21.76
  -4   2  -4  139.31   20.70
  -4   2  -4  142.78   20.17
  -4   2  -4  165.41   23.75
  -4   2  -4  141.11   21.12
   4  -2   4  139.07   23.08
  -4   2  -4  159.72   22.79
  -4   2  -4  160.08   23.88
   4  -2   4  177.81   25.48
   4  -2   4  167.06   24.55
   4  -2   4  168.45   25.21
   4  -2   4  150.27   23.37
  -4   2  -4  149.41   21.65
  -4   2  -4  147.50   20.89
   4  -2   4  165.71   22.97
   4  -2   4  160.72   23.06
  -3   5  -4  582.84   58.96
   3  -5   4  539.86   55.86
  -3   5  -4  563.59   80.30
  -3   5  -4  512.18   56.74
  -3   5  -4  444.91   48.41
   3  -5   4  553.25   67.33
  -3   5  -4  591.97   60.79
   3  -5   4  516.17   52.45
  -3   5  -4  513.91   52.79
   3  -5   4  506.02   52.59
  -3   5  -4  503.05   56.64
  -3   5  -4  522.41   56.72
  -3   5  -4  523.65   72.78
   3  -5   4  566.17   62.52
  -3   5  -4  542.46   58.18
  -3   5  -4  384.78   41.12
   3  -5   4  601.04   64.96
   3  -5   4  467.54   46.58
   3  -5   4  569.64   57.57
   3  -5   4  585.54   61.98
   3  -5   4  571.54   59.52
   3  -5   4  505.22   52.61
   1  -6   0   99.21   22.87
  -1   6   0  103.04   17.18
   1  -6   0  103.19   16.39
  -1   6   0  103.88   19.14
  -1   6   0  111.26   19.67
  -1   6   0   90.20   15.01
   1  -6   0   92.08   16.05
   1  -6   0  111.32   17.86
  -1   6   0  106.14   17.76
   1  -6   0   93.60   15.56
  -1   6   0  102.29   19.69
   1  -6   0  104.84   16.59
  -1   6   0   96.99   16.09
   1  -6   0  217.06   34.56
   1  -6   0  111.79   18.41
  -1   6   0  101.89   16.04
  -1   6   0   83.00   16.81
   5  -3   1  597.41   59.88
  -5   3  -1  485.28   49.97
  -5   3  -1  448.33   45.82
   5  -3   1  480.13   49.75
  -5   3  -1  523.03   53.83
  -5   3  -1  431.70   53.98
   5  -3   1  512.63   52.16
   5  -3   1  566.09   56.93
   5  -3   1  509.91   53.71
  -5   3  -1  547.48   55.45
  -5   3  -1  426.26   47.78
   5  -3   1  478.07   48.32
  -5   3  -1  506.73   50.42
   5  -3   1  535.83   53.34
   5  -3   1  532.05   58.08
  -5   3  -1  481.39   52.34
   5  -3   1  511.56   51.96
  -5   3  -1  502.57   52.75
   5  -3   1  524.20   53.43
   5  -3   1  513.96   51.34
  -5   3  -1  523.09   52.95
  -5   3  -1  424.17   41.97
   0   2  -8  860.99   71.05
   0   2  -8  962.11   80.02
   0   2  -8  861.77   70.61
   0  -2   8  928.52   76.04
   0   2  -8 1043.90   89.54
   0  -2   8  863.47   72.60
   0  -2   8 1007.56   84.94
   0  -2   8  773.77   93.78
   0   2  -8  903.00   76.38
   0   2  -8  925.83   74.78
   0  -2   8  963.63   81.48
   0  -2   8 1034.51   90.24
   0   2  -8 1126.92   98.20
   0  -2   8  939.77   79.83
   0   2  -8  917.20   79.19
   0  -2   8  990.75   84.74
   0  -2   8  937.94   80.21
   0  -2   8  664.01   74.57
   0   2  -8 1082.78   89.46
   0   2  -8  858.77   70.70
   0  -2   8  927.58   82.70
   0  -2   8  835.86   68.39
   0   2  -8  783.75   66.08
  -1   6  -3  319.95   35.40
   1  -6   3  363.33   38.15
   1  -6   3  305.14   21.99
   1  -6   3  379.68   41.96
   1  -6   3  365.40   39.12
  -1   6  -3  338.51   37.38
  -1   6  -3  312.49   35.14
  -1   6  -3  302.54   15.46
  -1   6  -3  298.59   14.94
   1  -6   3  289.63   38.58
   1  -6   3  346.48   37.36
  -1   6  -3  398.01   43.62
   1  -6   3  336.12   35.77
  -1   6  -3  292.73   38.87
  -1   6  -3  327.08   36.78
  -1   6  -3  334.38   35.56
   1  -6   3  197.78   30.12
  -1   6  -3  326.41   36.70
   1  -6   3  358.30   37.89
  -3  -2   7  755.98   73.22
   3   2  -7  791.45   67.85
  -3  -2   7  729.70   65.38
  -3  -2   7  579.70  147.45
  -3  -2   7  773.39   66.69
  -3  -2   7  699.53   68.52
   3   2  -7  698.20   69.08
   3   2  -7  803.45   68.59
  -3  -2   7  661.65   77.64
  -3  -2   7  519.21   63.60
  -3  -2   7  577.72   59.19
  -3  -2   7  767.22   65.36
  -3  -2   7  685.67   70.61
  -3  -2   7  605.43   60.44
   3   2  -7  681.84   68.15
   3   2  -7  771.17   65.15
  -3  -2   7  700.55   73.85
  -3  -2   7  738.67   65.05
  -3  -2   7  740.31   62.21
  -3  -2   7  695.39   74.62
  -3  -2   7  737.92   61.17
   0  -4   7    9.53    4.38
   0  -4   7   12.60    8.30
   0   4  -7    9.79    5.01
   0  -4   7   10.13   10.06
   0  -4   7    9.73    5.64
   0  -4   7   10.87    6.34
   0   4  -7   10.22    7.46
   0   4  -7    7.72    6.14
   0   4  -7    8.17    4.85
   0   4  -7    8.46    8.76
   0  -4   7   11.38    8.48
   0  -4   7    8.18    4.67
   0   4  -7    9.91    7.05
   0  -4   7    7.80    3.79
   0  -4   7   10.37    7.94
   0  -4   7    5.80    5.13
   0  -4   7    8.97    4.58
   0   4  -7    9.19    5.22
   0   4  -7    8.87    4.58
   0  -4   7   10.28    5.22
   0  -4   7    9.11    4.52
   0  -4   7   11.99   12.33
   0  -4   7    8.38    5.47
   0  -4   7    9.81    6.47
   0  -4   7    8.09    4.58
  -1  -2  -6  256.60   33.71
   1   2   6  301.23   18.47
   1   2   6  305.54   17.52
  -1  -2  -6  275.89   38.73
  -1  -2  -6  261.00   41.27
  -1  -2  -6  247.91   32.83
   1   2   6  194.58   36.90
  -1  -2  -6  294.36   21.11
   1   2   6  272.75   37.26
   1   2   6  283.89   37.96
   1   2   6  244.53   35.64
   1   2   6  283.52   40.75
  -1  -2  -6  273.29   38.47
  -1  -2  -6  405.76   52.67
   1   2   6  229.52   36.52
   1   2   6  236.99   32.26
  -1  -2  -6  306.20   21.59
   1   2   6  300.50   19.87
   1   2   6  158.94   26.51
   4  -3   4  100.95   16.24
   4  -3   4  101.67   16.34
   4  -3   4   95.53   15.13
  -4   3  -4   98.49   16.26
   4  -3   4   86.93   16.84
  -4   3  -4   82.54   13.05
   4  -3   4   96.31   15.96
  -4   3  -4   97.34   14.30
   4  -3   4  103.08   15.96
  -4   3  -4   94.94   14.70
   4  -3   4  105.33   16.28
  -4   3  -4   93.15   16.27
  -4   3  -4  105.48   18.99
   4  -3   4   89.65   14.40
  -4   3  -4   89.23   15.76
  -4   3  -4   81.24    8.77
   4  -3   4   83.28   14.63
   4  -3   4   93.79   14.28
  -4   3  -4   84.62   13.26
  -4   3  -4   80.10    8.82
  -4  -2   5  216.83   30.58
  -4  -2   5  171.42   26.60
  -4  -2   5  182.89   32.88
  -4  -2   5  218.35   29.45
  -4  -2   5  244.81   37.22
  -4  -2   5  261.34   36.47
  -4  -2   5  189.61   29.04
  -4  -2   5  231.60   36.09
  -4  -2   5  208.02   50.02
  -4  -2   5  227.27   32.18
   4   2  -5  234.38   36.67
   4   2  -5  208.54   56.47
  -4  -2   5  202.15   29.11
  -4  -2   5  233.97   32.11
  -4  -2   5  229.24  128.74
  -4  -2   5  242.15   42.15
   4   2  -5  206.02   28.99
  -4  -2   5  240.27   32.73
   4   2  -5  230.87   41.28
  -4  -2   5  224.80   33.38
  -4  -2   5  161.64   30.44
  -4  -2   5  230.48   31.40
   4   2  -5  215.22   40.00
  -4   5  -2  333.78   38.58
  -4   5  -2  295.36   29.73
  -4   5  -2  360.59   37.86
  -4   5  -2  195.28   53.51
   4  -5   2  394.59   42.38
  -4   5  -2  307.87   34.03
   4  -5   2  328.23   35.14
  -4   5  -2  287.60   38.95
  -4   5  -2  344.12   37.77
   4  -5   2  397.29   41.84
   4  -5   2  524.58   53.85
   4  -5   2  396.28   40.80
   4  -5   2  379.42   44.12
   4  -5   2  291.34   38.35
  -4   5  -2  334.67   37.63
  -4   5  -2  328.22   50.98
   4  -5   2  340.42   37.99
   4  -5   2  351.40   40.38
   4  -5   2  508.90   53.55
  -4   5  -2  303.18   13.55
   4  -5   2  539.74   63.22
  -4   5  -2  290.50   39.19
   1   5   1 1518.11  124.22
  -1  -5  -1 1883.78  151.17
   1   5   1 1410.26  115.46
  -1  -5  -1 1442.81  137.14
   1   5   1 1439.59  116.65
   1   5   1 1728.25  137.14
  -1  -5  -1 1525.40  125.42
  -1  -5  -1 1442.74  127.07
   1   5   1 1399.22  124.31
  -1  -5  -1 1509.49  121.17
   1   5   1 1429.69  116.38
  -1  -5  -1 1457.64  122.17
   1   5   1 1659.48  133.62
   1   5   1 1386.68  111.56
  -1  -5  -1 1495.86  119.32
   1   5   1 1514.87  125.55
  -1  -5  -1 1341.44  108.96
  -5   0   4 1202.42   97.90
   5   0  -4 1207.21  101.62
  -5   0   4 1004.54   81.77
   5   0  -4  987.03   82.60
  -5   0   4 1190.83   98.95
  -5   0   4 1038.94   91.33
   5   0  -4 1164.55  101.45
  -5   0   4  955.61   91.06
  -5   0   4 1072.02   91.11
   5   0  -4 1178.95   96.29
   5   0  -4 1017.91   83.43
   5   0  -4 1109.13   91.61
   5   0  -4 1215.86  100.92
   5   0  -4 1150.81   93.54
   5   0  -4 1138.14   93.53
  -5   0   4 1117.90   89.70
  -5   0   4 1142.17   91.54
  -5   0   4 1248.15  100.75
   5   0  -4 1177.91   98.85
  -5   0   4 1198.47  101.19
  -5   0   4 1098.97   97.31
  -5   0   4 1424.60  120.11
  -5   0   4 1137.77   91.84
   5   0  -4 1119.96   94.29
   5   0  -4 1102.37   89.35
  -5   0   4 1042.99   90.11
  -5   0   4 1144.09   92.63
  -1  -5   5    0.40    4.13
   1   5  -5    1.71    4.23
  -1  -5   5    1.96    5.47
   1   5  -5    3.36    4.78
   1   5  -5    2.24    4.21
  -1  -5   5    2.58    5.21
  -1  -5   5    2.21    6.74
  -1  -5   5    2.23    7.91
  -1  -5   5    2.91    7.47
   1   5  -5    2.36    4.04
  -1  -5   5   -0.03    6.02
  -1  -5   5    2.65    6.52
   5  -4  -1  116.71   17.10
   5  -4  -1  136.59   19.81
   5  -4  -1  118.75   18.30
   5  -4  -1  111.14   18.87
   5  -4  -1  126.73   18.14
   5  -4  -1  120.39   17.55
   5  -4  -1  110.89   17.79
   5  -4  -1  123.43   19.67
  -5   4   1  154.18   23.24
  -5   4   1  290.79   42.45
  -5   4   1  110.47   22.76
  -5   4   1  124.07   19.84
  -5   4   1  114.29   18.23
   5  -4  -1  114.68   17.34
  -5   4   1  116.10   17.64
  -5   4   1  113.34   18.53
  -5   4   1  129.35   20.18
  -5   4   1  132.51   19.69
  -5   4   1  117.09   25.82
  -5   4   1  119.35   17.46
  -5   1  -1  657.55   64.75
   5  -1   1  624.39   65.88
   5  -1   1  644.22   69.67
   5  -1   1  698.13   69.42
  -5   1  -1  706.21   27.77
   5  -1   1  672.28   66.57
  -5   1  -1  676.43   68.86
   5  -1   1  674.99   67.22
   5  -1   1  714.76   25.48
  -5   1  -1  701.30   71.19
   5  -1   1  637.40   64.22
  -5   1  -1  621.35   61.57
  -5   1  -1  671.44   66.21
  -5   1  -1  657.02   64.36
   5  -1   1  762.82   64.00
  -5   1  -1  695.28   69.27
  -5   1  -1  610.90   61.08
  -5   1  -1  616.04   61.71
  -5   1  -1  433.10   51.64
   2  -6   3  251.19   38.45
  -2   6  -3  225.57   32.01
  -2   6  -3  256.85   34.46
   2  -6   3  282.02   39.31
  -2   6  -3  242.44   32.70
  -2   6  -3  294.77   25.97
   2  -6   3  285.13   39.45
  -2   6  -3  227.79   30.47
  -2   6  -3  297.41   16.47
  -2   6  -3  321.47   43.55
   2  -6   3  289.81   38.83
   2  -6   3  261.34   38.32
  -2   6  -3  252.77   37.43
   2  -6   3  508.98   57.56
  -2   6  -3  223.29   31.46
  -2   6  -3  281.83   39.32
   2  -6   3  162.44   30.39
  -2   6  -3  236.19   33.72
   2  -6   3  285.48   37.67
  -2   6  -3  270.48   37.17
   2  -6   3  259.60   37.16
  -2   6   1  100.99   33.31
   2  -6  -1   98.81   32.29
  -2   6   1  114.19   27.69
  -2   6   1  104.38   22.32
   2  -6  -1  106.88   24.46
  -2   6   1   87.95   34.35
  -2   6   1  106.19   39.23
   2  -6  -1  144.42  112.17
   2  -6  -1  106.30   21.08
   2  -6  -1  104.21   18.97
  -2   6   1   97.84   23.75
   2  -6  -1  161.44   29.03
  -2   6   1  111.21   21.25
   2  -6  -1  111.72   49.40
  -2   6   1  497.86  107.28
  -2   6   1   99.84   52.27
  -2   6   1  115.07   19.21
   2  -6  -1   99.96   20.95
   1   3   5  264.22   35.95
  -1  -3  -5  347.54   43.15
   1   3   5  251.15   34.76
   1   3   5  291.32   39.10
  -1  -3  -5  287.33   39.45
  -1  -3  -5  382.21   44.99
   1   3   5  262.97   35.82
   1   3   5  241.31   32.85
  -1  -3  -5  293.27   39.90
  -1  -3  -5  249.43   33.30
   1   3   5  226.48   40.69
   1   3   5  226.81   30.65
  -1  -3  -5  295.52   22.50
   1   3   5  256.19   36.58
  -1  -3  -5  280.97   40.49
  -1  -3  -5  299.31   20.22
   1   3   5  280.07   38.55
  -1  -3  -5  229.80   30.65
   3   3  -6   13.36   10.21
  -3  -3   6   13.12    5.66
  -3  -3   6   14.35    6.92
   3   3  -6   13.19    9.70
  -3  -3   6    8.37    4.50
  -3  -3   6   12.99    5.31
  -3  -3   6   13.15    6.00
   3   3  -6   17.10   15.98
  -3  -3   6   13.25   10.53
  -3  -3   6   11.52    5.99
  -3  -3   6   14.16    8.90
   3   3  -6   10.01    4.46
   3   3  -6   13.69    8.59
  -3  -3   6   12.54    8.02
  -3  -3   6   11.93    6.03
  -3  -3   6   14.65    5.78
  -3  -3   6   12.87    6.99
   3   3  -6   10.30    9.58
  -3  -3   6   14.91    8.57
  -3  -3   6   11.31    5.01
  -3  -3   6   12.20    8.50
  -3  -3   6    9.21    5.52
   3   3  -6   12.57    6.12
  -3  -3   6   13.29    7.93
  -2  -4   6    2.37    4.82
  -2  -4   6    0.62    5.01
  -2  -4   6    1.44    6.65
  -2  -4   6    1.38    4.58
  -2  -4   6    3.19    6.22
  -2  -4   6    1.02    3.97
   2   4  -6    2.09    5.38
   2   4  -6   -0.47    7.49
  -2  -4   6   -0.81    8.08
  -2  -4   6    2.22    6.04
   2   4  -6    1.54    6.47
  -2  -4   6    2.03    4.71
  -2  -4   6   -1.56    7.43
  -2  -4   6    0.66    3.62
  -2  -4   6    1.35    5.71
  -2  -4   6    1.90    5.72
  -2  -4   6    2.53    5.65
  -2  -4   6    2.84    4.32
   2   4  -6    3.02    4.00
  -2  -4   6    1.68    4.34
  -2  -4   6    1.32    7.46
  -3   6  -1   99.11   19.11
   3  -6   1   87.78   14.75
   3  -6   1  102.94   17.59
   3  -6   1   75.69   29.88
  -3   6  -1   76.68   26.84
   3  -6   1   83.29   15.47
   3  -6   1   95.18   22.51
  -3   6  -1   96.86   19.49
  -3   6  -1   98.05   24.67
  -3   6  -1   96.17   15.99
  -3   6  -1   92.09   19.46
  -3   6  -1  122.88   22.16
   3  -6   1   91.23   17.20
   3  -6   1  483.09   77.41
  -3   6  -1   99.23   16.07
   3  -6   1  125.84   28.10
   3  -6   1   99.77   18.04
  -3   6  -1   87.73   19.67
   3  -6   1   98.69   18.31
  -3   6  -1   95.35   23.43
   3  -6   0 3630.09  305.70
  -3   6   0 3424.16  292.29
   3  -6   0 3431.59  294.00
  -3   6   0 3903.15  419.61
  -3   6   0 3264.72  262.06
   3  -6   0 3860.49  346.70
  -3   6   0 3733.56  303.75
   3  -6   0 3644.32  330.12
   3  -6   0 3124.51  444.87
  -3   6   0 3294.47  263.24
   3  -6   0 3413.98  271.14
  -3   6   0 3178.14  255.13
  -3   6   0 3570.03  304.51
   3  -6   0 3547.89  318.61
  -3   6   0 3390.29  297.20
  -3   6   0 3608.33  422.41
  -3   6   0 3734.51  329.85
   3  -6   0 3549.07  291.54
  -3   6   0 3335.06  410.31
   3  -6   0 3827.52  376.85
  -3   6   0 3900.77  319.71
  -3   6   0 4121.61  325.43
   3  -6   0 3267.31  253.97
   3  -6   0 3810.31  343.21
   5  -4   0 1104.19   99.28
   5  -4   0 1080.76   88.49
   5  -4   0 1260.88  101.03
   5  -4   0 1164.34   95.02
  -5   4   0 1051.58  101.35
  -5   4   0 1104.88   92.64
   5  -4   0 1210.14   97.61
  -5   4   0 1009.25   82.07
  -5   4   0 1049.68   86.41
  -5   4   0 1094.50   95.44
   5  -4   0 1098.31   89.30
   5  -4   0 1027.07   83.15
  -5   4   0 1070.03   90.38
  -5   4   0 1091.43   88.88
  -5   4   0 1270.63  103.35
   5  -4   0 1100.38   91.57
  -5   4   0 1097.10   89.59
   5  -4   0 1041.10   89.74
   5  -4   0 1069.15   95.92
  -5   4   0 1157.03   93.69
   5  -4   0 1131.74   91.47
  -2   5   4    0.18    5.38
  -2   5   4   -0.44    4.95
   2  -5  -4   -0.33    5.76
  -2   5   4   -0.36    3.81
   2  -5  -4    0.27    2.98
   2  -5  -4   -0.73    4.58
   2  -5  -4   -1.13    4.75
  -2   5   4    1.48    5.83
   2  -5  -4   -0.22    3.80
   2  -5  -4    0.04    7.52
   2  -5  -4    2.63    4.93
  -2   5   4    0.75    5.66
  -2   5   4    1.32   10.64
   2  -5  -4    0.16    5.85
   2  -5  -4   -0.41    5.93
  -2   5   4    0.55    4.62
   2  -5  -4   -0.43    4.56
   5  -4  -2  590.78   59.18
   5  -4  -2  723.48   25.86
   5  -4  -2  651.90   65.05
   5  -4  -2  558.13   58.26
  -5   4   2  808.40   67.46
  -5   4   2 1338.86  109.74
   5  -4  -2  517.88   53.79
  -5   4   2  797.47   67.99
   5  -4  -2  603.26   63.52
  -5   4   2  633.78   63.09
   5  -4  -2  639.15   64.45
   5  -4  -2  637.86   62.93
  -5   4   2 1407.38  119.40
   5  -4  -2  665.14   66.15
  -5   4   2  593.03   61.76
  -5   4   2  727.27   61.04
  -5   4   2  682.92   68.42
   5  -4  -2  632.30   63.38
   5  -4  -2  584.95   58.58
   5  -4  -2  626.64   62.01
  -5   0   0  100.47   15.76
   5   0   0  118.41   18.29
   5   0   0  110.10   20.16
   5   0   0  110.93   17.59
  -5   0   0  104.14   15.39
  -5   0   0  115.41   17.65
   5   0   0  101.49   17.68
   5   0   0  111.66   18.24
   5   0   0  109.31   18.18
  -5   0   0  103.59   15.80
  -5   0   0   96.65   15.48
   5   0   0  106.16   16.29
  -5   0   0  103.42   15.72
  -5   0   0   96.18   17.49
   5   0   0   98.29   15.29
   5   0   0  113.47   17.77
  -5   0   0  112.62   17.66
   5   0   0  117.23   17.85
  -5   0   0  113.47   17.27
  -5   0   0  101.19   16.03
  -5   0   0  109.29   16.36
  -2  -2  -5   46.48   33.92
  -2  -2  -5   52.22    9.78
  -2  -2  -5   57.84   11.49
   2   2   5   47.63   38.12
  -2  -2  -5   57.89   10.97
   2   2   5   59.20   18.37
   2   2   5   52.02   25.68
   2   2   5   43.14   12.72
  -2  -2  -5   51.25    9.97
   2   2   5   66.97   11.90
  -2  -2  -5   58.93   24.38
  -2  -2  -5   54.68   15.40
  -2  -2  -5   53.47   27.07
   2   2   5   49.41   29.09
   2   2   5   60.55   12.02
  -2  -2  -5   68.27   15.06
  -2  -2  -5   49.96   10.66
   5  -3  -4  234.95   31.47
   5  -3  -4  232.47   32.29
  -5   3   4  204.95   29.60
  -5   3   4  201.53   27.82
   5  -3  -4  233.34   31.21
   5  -3  -4  279.17   38.27
   5  -3  -4  225.31   31.46
  -5   3   4  189.71   26.53
   5  -3  -4  249.63   33.67
  -5   3   4  213.00   28.35
  -5   3   4  228.34   31.20
   5  -3  -4  236.71   33.06
  -5   3   4  225.79   30.85
  -5   3   4  204.36   26.80
   5  -3  -4  225.31   32.40
   5  -3  -4  241.76   33.25
  -5   3   4  193.45   27.50
   5  -3  -4  162.02   23.83
  -5   3   4  244.28   33.52
  -5   3   4  232.48   31.99
  -5   3   4  221.86   29.59
  -4   1  -4  954.27   79.09
   4  -1   4 1109.96   89.92
   4  -1   4  969.89  114.88
  -4   1  -4 1184.23   99.15
   4  -1   4 1130.98   96.19
   4  -1   4 1241.56  102.23
   4  -1   4 1153.14   92.63
  -4   1  -4  949.91   77.40
   4  -1   4 1038.35   85.38
  -4   1  -4 1246.01  102.92
   4  -1   4 1237.77   99.99
  -4   1  -4 1082.01   89.58
   4  -1   4 1070.63   91.45
  -4   1  -4 1049.43   89.85
  -4   1  -4 1081.84   88.55
   4  -1   4 1208.08   97.45
   4  -1   4 1129.29   91.31
  -4   1  -4 1161.89   95.19
  -4   1  -4 1001.81   81.28
  -4   1  -4  921.81   86.96
  -4   1  -4 1180.65   96.12
  -4   1  -4 1117.54   90.39
   4  -1   4 1246.18  110.04
  -4   1  -4 1068.02   86.87
   4  -1   4 1173.49   94.96
   2   2  -8    3.45    4.20
  -2  -2   8    3.08    6.02
  -2  -2   8    1.50    5.25
   2   2  -8    2.71    4.45
  -2  -2   8    1.76    4.88
  -2  -2   8    1.69    6.59
   2   2  -8    2.59    5.39
  -2  -2   8    3.00    9.39
  -2  -2   8    1.76    6.79
  -2  -2   8    2.64    6.23
  -2  -2   8   -0.60    8.78
   2   2  -8    2.10    5.29
  -2  -2   8    2.09   13.15
  -2  -2   8    0.32    4.36
   2   2  -8    2.34    9.52
  -2  -2   8    1.17    6.60
  -2  -2   8    1.18    6.17
   2   2  -8    2.80    5.36
   2   2  -8    2.67    6.74
  -2  -2   8    2.03    5.26
  -2  -2   8    2.61    3.64
   2   2  -8    2.28    4.14
  -2  -2   8    1.42    4.12
   0   0   8    7.04    3.70
   0   0  -8    8.67    4.56
   0   0  -8    7.37    4.10
   0   0   8   10.45    6.03
   0   0  -8   10.83    7.07
   0   0  -8    9.96    6.62
   0   0   8    9.45    6.39
   0   0   8   10.46    6.28
   0   0  -8    9.70    6.36
   0   0   8   10.52    8.60
   0   0   8    7.93    4.50
   0   0  -8    9.28    6.19
   0   0   8    7.38    5.86
   0   0  -8   10.08    9.90
   2  -2   7  637.95   69.07
  -2   2  -7 1063.19   93.04
  -2   2  -7 1009.79   82.84
  -2   2  -7  964.45   78.25
   2  -2   7 1045.02   88.31
   2  -2   7 1137.41   95.61
  -2   2  -7  872.74   84.14
   2  -2   7  959.92   83.45
  -2   2  -7  885.52   73.41
  -2   2  -7  986.69   82.33
  -2   2  -7 1079.25   95.16
  -2   2  -7 1063.02   91.13
   2  -2   7 1052.57   86.97
  -2   2  -7  980.04   88.40
   2  -2   7  611.53  122.97
   2  -2   7 1024.35   87.29
   2  -2   7 1113.32   96.52
   2  -2   7 1009.31   83.88
  -2   2  -7 1001.55   82.16
  -2   2  -7  937.01   76.78
   2  -2   7  885.89   72.50
  -2   1   8   35.01    9.30
  -2   1   8   28.95    7.92
  -2   1   8   24.39    6.82
   2  -1  -8   33.00    7.76
  -2   1   8   33.97   12.27
   2  -1  -8   29.35    9.79
  -2   1   8   33.46    9.85
  -2   1   8   33.66   10.40
   2  -1  -8   37.00   10.47
   2  -1  -8   31.51    9.38
   2  -1  -8   28.44    6.70
  -2   1   8  144.84   29.14
   2  -1  -8   27.23    8.31
  -2   1   8   37.82   13.20
   2  -1  -8   33.20   11.49
  -2   1   8   28.90    7.45
  -2   1   8   33.14    8.45
   2  -1  -8   33.21    6.88
   0   3   6  101.48   16.73
   0   3   6   97.39   19.25
   0  -3  -6  118.16   21.16
   0  -3  -6  115.97   19.35
   0   3   6  122.27   20.08
   0  -3  -6  102.05   18.00
   0   3   6  102.67   15.75
   0  -3  -6  104.77   16.32
   0  -3  -6  100.34   15.25
   0   3   6  271.65   42.81
   0   3   6   97.68   16.34
   0   3   6  122.13   18.94
   0   3   6   93.90   15.03
   0  -3  -6  106.84   16.25
   0  -3  -6  109.85   18.74
   0  -3  -6  112.77   18.65
   0  -3  -6  114.28   20.84
   0   3   6   98.42   16.70
   0  -3  -6   87.81   13.72
  -1   4  -7  699.47   72.08
  -1   4  -7  679.95   71.13
   1  -4   7  698.74   72.88
   1  -4   7  730.85   63.85
  -1   4  -7 1266.03  110.84
   1  -4   7  624.10   64.05
   1  -4   7  655.70   66.26
   1  -4   7  347.51   52.44
  -1   4  -7  695.93   69.34
   1  -4   7  584.23   58.69
   1  -4   7  724.08   30.25
   1  -4   7  704.44   69.40
   1  -4   7  666.66   67.30
  -1   4  -7  601.94   60.26
   1  -4   7  720.53   26.05
   1  -4   7  328.47  119.31
  -1   4  -7  644.98   71.36
   1  -4   7  797.78   69.32
   1  -4   7  689.13   70.40
   1  -4   7  721.49   23.27
   1  -4   7  170.70   87.15
  -1   4  -7  618.80   61.82
  -1   4  -7  649.10   64.70
   1  -4   7  653.17   66.68
  -1  -4   7  307.78   33.32
  -1  -4   7  269.48   37.95
  -1  -4   7  443.59   48.74
   1   4  -7  321.45   39.35
  -1  -4   7  394.05   43.97
  -1  -4   7  307.37   16.21
  -1  -4   7  355.10   39.46
  -1  -4   7  488.03   60.73
  -1  -4   7  254.44   41.54
  -1  -4   7  300.93   16.07
  -1  -4   7  301.85   15.99
  -1  -4   7  297.64   14.64
  -1  -4   7  362.81   39.71
  -1  -4   7  337.77   39.33
   1   4  -7  285.15   38.25
  -1  -4   7  314.13   37.01
   1   4  -7  287.88   41.39
   1   4  -7  316.47   35.37
   1   4  -7  274.36   36.99
   1   4  -7  295.24   19.69
  -1  -4   7  287.46   39.51
  -1  -4   7  285.25   37.72
   1   4  -7  286.31   38.09
  -1  -4   7  263.89   35.62
   0  -6   2  158.17   72.41
   0  -6   2  292.72   39.36
   0   6  -2  373.85   42.19
   0  -6   2  347.03   38.26
   0   6  -2  300.61   26.46
   0   6  -2  321.08   53.03
   0   6  -2  328.83   35.77
   0   6  -2  304.89   18.39
   0  -6   2  342.87   36.51
   0   6  -2  520.95   77.72
   0  -6   2  362.02   38.60
   0  -6   2  316.11   37.24
   0   6  -2  342.90   43.16
   0   6  -2  306.56   16.03
   0  -6   2  303.24   18.65
   0   6  -2  339.28   36.06
   0  -6   2  227.45   64.23
   0   6  -2  316.51   40.64
   0  -6   2  364.26   49.48
   0   6  -2  296.78   16.04
  -5   1   5  393.74   41.96
   5  -1  -5  323.27   34.37
   5  -1  -5  328.30   34.79
  -5   1   5  365.52   39.35
   5  -1  -5  336.73   37.99
  -5   1   5  348.17   36.09
   5  -1  -5  368.11   38.70
   5  -1  -5  337.86   40.16
  -5   1   5  384.24   39.74
  -5   1   5  328.71   34.58
  -5   1   5  684.91   76.64
  -5   1   5  378.72   38.97
  -5   1   5  350.14   37.13
   5  -1  -5  327.17   34.24
  -5   1   5  376.52   40.04
  -5   1   5  307.18   18.12
   5  -1  -5  325.17   35.73
  -5   1   5  228.42   42.46
  -5   1   5  328.77   33.97
   5  -1  -5  345.40   36.96
   0  -5   6   89.57   16.97
   0  -5   6   79.44    8.42
   0   5  -6   72.61   11.73
   0   5  -6   74.32   13.67
   0  -5   6   51.08   10.23
   0   5  -6   70.01   13.71
   0  -5   6   76.11   12.33
   0   5  -6   75.87   15.27
   0  -5   6   85.18   14.77
   0   5  -6   77.49   11.91
   0  -5   6   77.00   14.05
   0   5  -6   75.42   13.41
   0  -5   6   90.86   16.05
   0   5  -6   83.49   17.06
   0  -5   6   79.91   11.73
   0  -5   6   76.33   11.73
   0  -5   6  101.19   18.35
   0  -5   6   42.92    9.74
   0   5  -6   72.75   12.74
   0  -5   6   78.67    8.78
   0  -5   6   98.00   15.92
   0  -5   6  106.53   18.05
  -1   5  -6    5.83    8.28
   1  -5   6    7.08    5.34
  -1   5  -6    5.63    5.05
   1  -5   6    6.77    4.27
   1  -5   6    5.26    4.85
  -1   5  -6    5.81    3.78
   1  -5   6    4.83    4.05
   1  -5   6    4.74    7.59
  -1   5  -6    5.34    4.07
   1  -5   6    4.83    6.38
   1  -5   6   12.10   10.97
   1  -5   6    5.61    4.03
  -1   5  -6    9.49   10.41
   1  -5   6    3.79    4.19
  -1   5  -6    7.02    8.77
   1  -5   6    5.57    9.63
   1  -5   6    6.04    4.56
  -1   5  -6    5.35    6.61
  -1   5  -6    5.36    4.60
   1  -5   6    6.33    6.11
   1  -5   6    1.29    3.77
   1  -5   6    6.74    6.51
  -1   1   8  565.10   56.45
   1  -1  -8  673.22   70.57
   1  -1  -8  577.68   60.68
  -1   1   8  712.32   30.63
   1  -1  -8  505.76   51.29
  -1   1   8  479.01   53.29
  -1   1   8  592.65   59.86
  -1   1   8  837.62   73.36
   1  -1  -8  692.90   71.03
   1  -1  -8  648.43   66.58
   1  -1  -8  654.40   67.76
   1  -1  -8  574.89   59.42
  -1   1   8  630.64   63.48
  -1   1   8  625.25   63.15
   1  -1  -8  626.96   63.32
   2   4   2   13.74    6.20
   2   4   2   14.69    6.25
  -2  -4  -2   13.84    5.88
  -2  -4  -2   14.06    6.18
  -2  -4  -2   14.75    6.41
   2   4   2   15.06    6.23
  -2  -4  -2   15.75    6.99
  -2  -4  -2    9.11   12.51
  -2  -4  -2   13.17    8.18
  -2  -4  -2   15.37    7.42
   2   4   2   12.00    7.92
   2   4   2   12.97    6.33
  -2  -4  -2   13.07    8.54
   2   4   2   12.21    5.73
   2   4   2   15.94    7.69
  -2  -4  -2   16.36    7.16
   2   4   2   16.66    7.01
   2   4   2   13.35    6.65
  -3   6  -2  199.09   28.08
  -3   6  -2  227.79   34.01
   3  -6   2  196.65   28.75
  -3   6  -2  191.19   25.89
   3  -6   2  219.15   30.33
  -3   6  -2  181.43   31.16
   3  -6   2  237.45   34.01
  -3   6  -2  203.79   38.39
   3  -6   2  249.46   33.91
  -3   6  -2  275.40   38.21
   3  -6   2  238.07   35.32
   3  -6   2  159.80   24.98
  -3   6  -2  641.90   79.50
  -3   6  -2  221.55   39.52
   3  -6   2  224.33   31.86
   3  -6   2  173.44   26.06
   3  -6   2  215.25   31.62
  -3   6  -2  179.64   25.85
   1  -6  -1   49.94    9.69
   1  -6  -1   44.00    9.81
  -1   6   1   58.78   10.62
  -1   6   1   50.03   10.24
   1  -6  -1   53.29    9.46
  -1   6   1   55.17    9.99
  -1   6   1   50.54   11.68
   1  -6  -1   54.57   10.50
  -1   6   1   62.18   11.70
   1  -6  -1   52.85   10.08
   1  -6  -1   50.82    9.60
  -1   6   1   51.66    9.41
  -1   6   1   60.60   12.08
   1  -6  -1   49.83    9.36
   1  -6  -1   51.75   10.67
   1  -6  -1   44.02    9.67
   1  -6  -1   47.35    9.77
  -1   6   1   49.94   11.69
   0  -6   1  152.96   22.45
   0   6  -1  158.33   23.96
   0  -6   1  148.66   27.82
   0  -6   1  164.95   23.38
   0   6  -1  188.65   28.56
   0   6  -1  157.90   23.63
   0  -6   1  156.24   22.64
   0   6  -1  162.77   23.67
   0   6  -1  160.37   23.56
   0  -6   1  178.34   25.66
   0   6  -1  147.50   22.38
   0  -6   1  156.63   23.50
   0   6  -1  163.57   24.75
   0   6  -1  153.61   23.52
   0  -6   1  187.84   28.56
   0  -6   1   82.37   17.02
   0  -6   1  139.84   21.06
   0   6  -1  159.03   24.78
   0  -6   1  171.97   25.20
   0  -6   1  163.61   23.27
   0   6  -1  149.70   21.82
  -3  -4   3  428.85   48.20
  -3  -4   3  464.32   48.67
   3   4  -3  398.78   42.92
  -3  -4   3  395.39   43.02
  -3  -4   3  417.29   46.66
  -3  -4   3  515.50   53.10
   3   4  -3  455.14   48.16
   3   4  -3  469.68   48.96
  -3  -4   3  374.88   39.96
  -3  -4   3  364.51   38.39
   3   4  -3  399.14   46.06
   3   4  -3  488.19   52.08
  -3  -4   3  391.22   41.95
   3   4  -3  433.36   53.87
  -3  -4   3  444.65   46.36
   3   4  -3  413.37   43.24
  -3  -4   3  433.03   45.14
  -3  -4   3  395.53   50.45
   3   4  -3  478.59   50.58
  -3  -4   3  298.92   19.82
  -3  -4   3  456.98   47.62
  -3  -4   3  670.11   69.40
   3   4  -3  401.27   46.61
  -3   5   4  326.55   34.95
  -3   5   4  344.02   37.51
  -3   5   4  319.23   34.10
   3  -5  -4  283.97   38.36
   3  -5  -4  348.42   36.18
   3  -5  -4  194.99   26.96
  -3   5   4  285.37   38.33
  -3   5   4  303.94   16.56
   3  -5  -4  314.38   34.04
  -3   5   4  315.66   33.72
   3  -5  -4  352.90   37.71
  -3   5   4  313.14   35.79
  -3   5   4  320.61   35.94
   3  -5  -4  320.85   35.10
  -3   5   4  320.26   33.11
  -3   5   4  313.69   34.01
  -3   5   4  438.40   47.09
   3  -5  -4  320.68   34.77
   3  -5  -4  366.78   37.55
   3  -5  -4  281.99   38.25
   3  -5  -4  261.28   35.30
  -3  -4   2  314.59   36.00
  -3  -4   2  314.76   39.14
  -3  -4   2  342.65   36.67
  -3  -4   2  321.26   37.10
  -3  -4   2  344.09   37.34
  -3  -4   2  336.20   38.31
  -3  -4   2  341.94   37.04
   3   4  -2  361.84   38.87
   3   4  -2  307.44   24.00
  -3  -4   2  355.15   39.26
  -3  -4   2  332.94   37.60
  -3  -4   2  159.96   44.61
  -3  -4   2  284.59   37.92
   3   4  -2  338.96   35.85
  -3  -4   2  383.49   44.71
   3   4  -2  364.88   39.87
   3   4  -2  293.01   43.04
  -3  -4   2  342.59   40.09
  -3  -4   2  261.37   36.34
   3   4  -2  359.26   39.52
   3   4  -2  324.46   37.24
  -3  -4   2  239.46   36.61
   0  -2  -7  405.41   42.52
   0   2   7  507.63   52.22
   0   2   7  284.75   42.33
   0  -2  -7  419.24   47.37
   0   2   7  329.02   39.96
   0   2   7  469.53   48.69
   0  -2  -7  374.24   38.88
   0   2   7  402.46   41.08
   0   2   7  464.55   49.11
   0   2   7  375.56   40.87
   0  -2  -7  455.33   50.80
   0   2   7  438.22   47.82
   0  -2  -7  386.45   40.73
   0   2   7  417.65   43.21
   0  -2  -7  441.98   45.18
   0   2   7  384.53   40.43
   0  -2  -7  412.63   44.45
   0  -2  -7  416.64   45.07
   0   2   7  379.49   42.47
   0  -2  -7  318.48   35.93
   2   1   6 1389.64  112.65
  -2  -1  -6 1330.78  113.88
   2   1   6 1186.98   95.62
   2   1   6 1352.43  127.63
   2   1   6 1455.47  119.33
  -2  -1  -6 1248.07  102.06
  -2  -1  -6 1185.75   94.30
   2   1   6 1004.35  179.76
  -2  -1  -6 1261.72  104.17
   2   1   6 1439.20  120.88
   2   1   6 1206.59  100.20
  -2  -1  -6 1274.69  103.33
  -2  -1  -6 1320.48  109.46
   2   1   6 1379.80  111.69
  -2  -1  -6 1387.13  113.95
  -2  -1  -6 1150.01  102.38
  -2  -1  -6 1043.23   88.08
   4  -5  -3  602.62   62.35
   4  -5  -3  528.47   64.73
  -4   5   3  688.25   68.80
  -4   5   3  593.59   61.05
   4  -5  -3  792.50   66.73
   4  -5  -3  612.82   60.83
   4  -5  -3  641.48   65.69
   4  -5  -3  631.45   64.56
  -4   5   3  684.50   68.46
  -4   5   3  645.37   67.22
  -4   5   3  599.86   61.84
  -4   5   3  690.07   68.41
  -4   5   3  567.84   57.46
  -4   5   3  663.26   65.34
   4  -5  -3  631.51   63.97
  -4   5   3  584.76   63.10
   4  -5  -3  644.68   64.60
  -4   5   3  585.40   63.87
  -4   5   3  628.78   61.18
   1   1   7   21.29    7.05
   1   1   7   20.22   12.10
   1   1   7   19.30   12.08
  -1  -1  -7   18.67    4.84
  -1  -1  -7   13.81    7.99
   1   1   7   20.96    7.12
   1   1   7   20.29    7.87
  -1  -1  -7   26.32   16.35
  -1  -1  -7   19.22   10.11
   1   1   7   18.74   12.51
   1   1   7   19.71    6.25
  -1  -1  -7   19.66    5.75
  -1  -1  -7   26.36    7.30
   1   1   7    6.42    8.85
   1   1   7   20.80   12.12
  -1  -1  -7   17.63    9.81
  -1  -1  -7   19.37    7.97
  -3   2  -6  404.51   42.31
  -3   2  -6  504.45   53.90
   3  -2   6  419.73   52.21
  -3   2  -6  392.93   39.18
   3  -2   6  499.14   50.61
   3  -2   6  507.29   52.14
   3  -2   6  534.89   55.91
   3  -2   6  428.83   49.57
  -3   2  -6  368.48   38.47
  -3   2  -6  396.95   42.50
   3  -2   6  485.30   48.54
  -3   2  -6  511.39   53.32
  -3   2  -6  448.84   45.65
   3  -2   6  450.73   48.81
   3  -2   6  508.54   51.62
  -3   2  -6  452.80   47.57
  -3   2  -6  499.45   53.42
  -3   2  -6  359.22   38.32
  -3   6   1 2074.48  189.71
  -3   6   1 1942.63  215.03
  -3   6   1 2312.28  190.49
   3  -6  -1 1924.00  159.44
   3  -6  -1 1965.87  169.41
  -3   6   1 2222.11  187.39
   3  -6  -1 1982.05  158.75
  -3   6   1 1996.37  160.72
  -3   6   1 2002.54  162.14
   3  -6  -1 2077.01  223.12
   3  -6  -1 2297.45  210.67
  -3   6   1 1793.47  180.32
  -3   6   1 2280.69  200.78
   3  -6  -1 2154.63  193.36
  -3   6   1 2142.98  200.33
  -3   6   1 2015.63  161.14
   3  -6  -1 1966.51  159.65
   3  -6  -1 2433.54  202.51
  -3   6   1 2444.39  194.74
   0   5   3  133.39   20.45
   0   5   3  154.39   24.32
   0  -5  -3  144.69   21.49
   0  -5  -3  343.13   40.59
   0   5   3  166.18   23.94
   0   5   3  159.47   22.69
   0  -5  -3  148.20   21.57
   0   5   3  166.51   23.96
   0   5   3  163.70   23.41
   0  -5  -3  153.80   22.59
   0  -5  -3  164.59   22.99
   0  -5  -3  161.31   23.41
   0  -5  -3  157.12   22.03
   0  -5  -3  156.27   23.89
   0   5   3  139.71   22.71
   0  -5  -3  165.17   23.83
   0   5   3  155.03   21.90
   0  -5  -3  173.03   25.03
   0   5   3  134.52   20.00
  -4   0   7    1.12    4.13
  -4   0   7    1.97    6.30
  -4   0   7    1.05    5.35
   4   0  -7    0.48    8.38
   4   0  -7    1.64    4.01
  -4   0   7    0.71    3.94
   4   0  -7    1.93    5.11
  -4   0   7    1.55    4.10
   4   0  -7    1.79    4.03
  -4   0   7    1.26    4.87
   4   0  -7    1.33    4.37
  -4   0   7    2.79    4.29
  -4   0   7    2.78    7.23
   4   0  -7    1.08    5.01
  -4   0   7    1.63    7.90
   4   0  -7    1.60    3.87
  -4   0   7    0.72    6.74
  -4   0   7    0.51    5.56
  -4   0   7    1.30    5.36
  -4   0   7    1.63    3.84
  -4   0   7    1.43    4.46
   5  -2  -5  167.10   23.99
  -5   2   5  129.33   19.22
  -5   2   5  155.43   22.56
  -5   2   5  155.39   22.97
   5  -2  -5  149.39   22.29
  -5   2   5  146.45   21.75
  -5   2   5  154.35   22.80
  -5   2   5  163.18   22.50
   5  -2  -5  159.85   22.49
   5  -2  -5  128.52   20.11
   5  -2  -5  162.07   23.74
  -5   2   5  146.96   21.22
   5  -2  -5  149.40   21.23
   5  -2  -5  168.17   23.84
  -5   2   5  161.98   24.26
   5  -2  -5  170.31   24.60
  -5   2   5  148.16   21.52
  -5   2   5  160.84   22.43
   5  -2  -5  191.03   27.23
  -5   2   5  150.03   20.47
  -5   2   5  168.54   23.83
  -5   2   5  113.77   22.15
  -4   1   7   99.93   17.42
   4  -1  -7   93.93   16.63
   4  -1  -7   86.37   15.51
  -4   1   7   67.06   12.90
  -4   1   7  219.01   34.81
  -4   1   7  101.23   19.03
  -4   1   7  112.75   19.55
  -4   1   7   85.16   14.15
   4  -1  -7   88.68   14.11
   4  -1  -7  111.91   17.71
  -4   1   7   97.08   15.28
   4  -1  -7   96.40   15.23
  -4   1   7   93.80   28.15
  -4   1   7   87.50   13.86
  -4   1   7   99.66   14.92
   4  -1  -7   92.82   14.26
   4  -1  -7   92.42   15.56
   4  -1  -7   85.97   17.13
  -4   1   7  104.19   25.71
  -4   1   7   87.95   15.71
  -4   1   7   62.37   10.97
  -4   1   7   86.60   14.58
   0   6  -3 1269.35  101.95
   0   6  -3 1375.39  117.37
   0   6  -3 1237.07  102.04
   0   6  -3 1353.79  112.66
   0   6  -3 1419.84  117.46
   0  -6   3 1295.06  104.62
   0  -6   3 1390.83  112.21
   0   6  -3 1276.35  103.06
   0   6  -3 2768.13  226.53
   0  -6   3 1204.17  151.02
   0  -6   3 1346.62  108.21
   0  -6   3  778.37  258.52
   0   6  -3 1417.68  113.62
   0  -6   3 1342.82  108.19
   0  -6   3 1367.46  110.63
   0  -6   3 1613.50  129.97
   0   6  -3 1307.09  105.97
   1  -6   4   38.51    8.29
   1  -6   4   35.72    8.31
   1  -6   4   42.74   11.92
  -1   6  -4   38.59    9.76
   1  -6   4   11.14    9.64
  -1   6  -4   31.78    8.91
   1  -6   4   34.12    7.75
  -1   6  -4   41.70    8.91
  -1   6  -4   33.05    7.25
  -1   6  -4   38.21    8.70
  -1   6  -4   29.96    9.36
   1  -6   4   32.54    6.76
  -1   6  -4   38.05    8.34
  -1   6  -4   40.15   11.43
  -1   6  -4   38.45    9.70
   1  -6   4   36.70    9.19
  -1   6  -4   41.20   10.56
  -1   6  -4   33.89    7.66
   1  -6   4   36.73    8.05
   1  -6   4   37.07    7.77
  -1   6  -4   41.06   12.40
   1  -6   4   35.53    8.91
  -1   6  -4   35.41   10.03
   2  -1   7  312.69   37.77
  -2   1  -7  283.82   43.35
  -2   1  -7  289.22   38.25
   2  -1   7  337.85   36.16
  -2   1  -7  321.05   35.82
  -2   1  -7  342.96   39.81
  -2   1  -7  390.19   46.16
  -2   1  -7  349.89   58.99
   2  -1   7  337.02   36.01
   2  -1   7  341.79   35.33
   2  -1   7  382.67   45.48
   2  -1   7  222.15   32.25
  -2   1  -7  357.13   61.89
   2  -1   7  404.31   43.75
  -2   1  -7  346.61   37.65
   2  -1   7  381.09   43.69
  -2   1  -7  338.97   35.31
   2  -1   7  377.54   41.13
  -4   3   6  573.59   60.49
   4  -3  -6  511.46   57.35
  -4   3   6  561.92   57.03
   4  -3  -6  608.15   63.03
  -4   3   6  552.36   57.48
  -4   3   6  623.34   78.50
  -4   3   6  540.73   62.03
   4  -3  -6  409.28   42.92
   4  -3  -6  545.81   73.82
  -4   3   6  541.33   54.77
  -4   3   6  510.06   52.50
   4  -3  -6  543.57   58.37
   4  -3  -6  589.22   63.28
   0   3  -8   10.29    7.34
   0  -3   8    8.96    8.19
   0  -3   8    7.59    4.09
   0   3  -8   13.10    6.18
   0  -3   8   10.38    6.52
   0   3  -8   12.32    6.94
   2  -3   7   28.68    7.33
   2  -3   7   17.54    8.84
  -2   3  -7   22.44    5.63
   2  -3   7   23.57   10.14
  -2   3  -7   21.03   23.14
  -2   3  -7   21.60    9.49
   2  -3   7   27.26    9.64
   2  -3   7   31.52    6.78
   2  -3   7   25.04   11.92
   2  -3   7   19.74   12.76
  -2   3  -7   20.75    6.28
  -2   3  -7   24.66    6.33
  -2   3  -7   24.39    5.92
   2  -3   7   20.55   21.78
  -3   0   8   25.82    7.17
  -3   0   8   20.93    6.48
  -3   0   8   26.29    8.46
   3   0  -8   31.34    7.63
  -3   0   8   34.70   12.13
  -3   0   8   27.61    9.23
  -3   0   8   30.26    9.57
  -3   0   8   26.38    7.37
  -3   0   8   15.82    6.72
   3   0  -8   26.07    6.82
  -3   0   8   29.83   11.30
  -3   0   8   21.90    5.73
   3   0  -8   27.32    7.04
  -3   0   8   35.36   11.12
  -3   0   8   31.69    9.88
   3   0  -8   25.61    7.61
  -3   0   8   21.09    6.44
  -3   0   8   28.70    6.52
   3   0  -8   27.49    6.55
  -1  -3   8  285.96   45.67
  -1  -3   8  333.27   35.20
  -1  -3   8  325.34   36.06
   1   3  -8  361.96   39.68
  -1  -3   8  530.40  107.30
   1   3  -8  349.55   55.76
  -1  -3   8  371.38   90.41
   1   3  -8  353.91   37.36
  -1  -3   8  339.19   36.45
   1   3  -8  355.34   39.74
  -1  -3   8  382.12   45.99
  -1  -3   8  329.56   36.81
  -1  -3   8  371.17   41.06
  -1  -3   8  351.49   42.62
  -1  -3   8  364.30   38.40
   1   3  -8  340.00   37.68
  -1  -3   8  262.96   47.56
  -1  -3   8  370.76   41.12
  -1  -3   8  301.51   29.60
  -1  -3   8  381.78   58.38
   1   3  -8  310.50   33.03
   5  -2   2  138.96   19.73
  -5   2  -2  133.29   19.67
  -5   2  -2  166.66   24.92
   5  -2   2  117.62   17.67
  -5   2  -2  129.00   19.06
   5  -2   2  144.57   20.92
   5  -2   2  134.15   20.06
  -5   2  -2  129.56   19.62
   5  -2   2  154.84   22.63
  -5   2  -2  148.11   21.32
   5  -2   2  130.17   20.51
  -5   2  -2  115.92   20.28
   5  -2   2  138.17   20.17
  -5   2  -2  195.86   29.49
  -5   2  -2  124.38   18.34
   5  -2   2  135.46   19.24
  -5   2  -2  141.15   21.89
  -5   2  -2  111.36   15.95
   5  -2   2  127.65   21.51
  -5   4  -1  242.15   36.07
  -5   4  -1  276.92   37.08
   5  -4   1  271.60   36.25
  -5   4  -1  269.66   36.59
   5  -4   1  286.26   37.97
   5  -4   1  335.14   37.22
   5  -4   1  294.99   14.98
   5  -4   1  335.59   35.74
  -5   4  -1  294.04   39.22
   5  -4   1  273.81   38.00
   5  -4   1  311.90   33.47
  -5   4  -1  272.68   39.28
   5  -4   1  224.14   31.68
  -5   4  -1  265.99   38.51
  -5   4  -1  279.90   37.63
   5  -4   1  301.61   16.41
  -5   4  -1  267.19   36.62
   5  -4   1  247.85   33.77
  -5   4  -1  307.08   15.40
   5  -4   1  260.29   35.19
  -5   4  -1  272.64   36.53
  -5   4  -1  411.59   43.05
   5  -4   1  337.68   35.62
   5  -4   1  331.96   35.80
  -5   4  -1  260.04   34.99
   5  -4   1  264.61   37.31
   4   2   1  222.13   30.17
  -4  -2  -1  221.24   31.38
  -4  -2  -1  197.02   26.88
   4   2   1  204.39   29.04
  -4  -2  -1  218.28   31.09
  -4  -2  -1  191.42   29.15
   4   2   1  233.49   32.75
   4   2   1  191.49   26.62
   4   2   1  220.69   30.40
  -4  -2  -1  210.01   28.91
   4   2   1  217.13   29.92
   4   2   1  219.94   30.83
  -4  -2  -1  210.31   29.10
   4   2   1  530.64   60.61
  -4  -2  -1  175.51   25.11
  -4  -2  -1  208.31   29.07
  -4  -2  -1  213.75   30.16
   4   2   1  233.59   31.92
  -4  -2  -1  191.30   26.99
  -4  -2  -1  196.26   29.37
  -4   4  -4  776.81   65.64
   4  -4   4 1128.96   95.05
  -4   4  -4 1032.59   81.83
   4  -4   4 1173.60  105.36
   4  -4   4 1367.12  109.20
   4  -4   4 1240.91  108.70
  -4   4  -4 1106.46  140.41
   4  -4   4 1321.83  106.57
   4  -4   4 1232.16  121.42
  -4   4  -4 1208.36   99.25
   4  -4   4 1242.89   99.26
  -4   4  -4 1284.94  118.55
  -4   4  -4 1186.51   97.20
   4  -4   4  846.77   83.19
  -4   4  -4 1210.94  100.03
   4  -4   4 1233.71   99.00
  -4   4  -4 1132.62   97.86
   4  -4   4 1025.12   97.23
  -4   4  -4 1228.38   99.23
   4  -4   4 1047.05   88.70
   4  -4   4 1150.40   91.90
   4  -4   4  925.28   75.68
   4  -4   4 1014.94  154.72
  -3   3  -6 2522.24  200.55
   3  -3   6 2016.64  163.96
  -3   3  -6 1943.78  156.18
   3  -3   6 2048.33  161.89
  -3   3  -6 1964.34  160.62
   3  -3   6 2061.91  162.38
  -3   3  -6 2324.54  201.97
   3  -3   6 1813.69  142.79
   3  -3   6 2167.74  172.75
  -3   3  -6 1730.82  137.12
  -3   3  -6 1869.29  146.95
   3  -3   6 1941.92  157.77
  -3   3  -6 1844.22  148.35
  -3   3  -6 1885.98  156.77
  -3   3  -6 1924.26  151.99
   3  -3   6 1911.85  153.66
  -3   3  -6 1789.05  142.19
   3  -3   6 1514.13  152.20
   3  -3   6 1851.95  166.22
  -3   3  -6 1749.33  140.12
  -3  -3  -2  638.95   71.64
  -3  -3  -2  769.80   64.88
   3   3   2  631.59   66.61
   3   3   2  869.53   73.06
  -3  -3  -2  733.85   62.80
  -3  -3  -2  722.11   32.00
  -3  -3  -2  766.18   68.69
   3   3   2  706.36   29.37
  -3  -3  -2  708.65   33.41
  -3  -3  -2  706.96   27.40
   3   3   2  707.55   25.09
   3   3   2  675.16   71.09
   3   3   2  750.71   63.18
   3   3   2  654.28   66.13
   3   3   2  690.86   74.39
  -4   4   5  140.54   22.43
  -4   4   5  142.36   20.96
  -4   4   5  126.12   18.42
  -4   4   5  127.50   18.64
   4  -4  -5  156.72   22.39
   4  -4  -5  114.56   17.07
   4  -4  -5  140.80   20.01
  -4   4   5  157.59   22.23
   4  -4  -5  126.65   17.84
  -4   4   5  120.66   18.74
  -4   4   5  124.68   19.36
  -4   4   5  123.20   17.00
   4  -4  -5  173.50   25.72
  -4   4   5  134.04   19.92
   4  -4  -5  145.81   22.07
   4  -4  -5  139.66   20.94
  -2  -3  -4 3838.47  308.05
   2   3   4 3764.69  298.60
   2   3   4 4246.30  330.48
  -2  -3  -4 3979.81  312.17
   2   3   4 3757.59  296.94
   2   3   4 3380.91  430.06
  -2  -3  -4 4378.28  364.79
   2   3   4 4137.00  323.16
  -2  -3  -4 4018.84  355.67
   2   3   4 3708.34  290.96
  -2  -3  -4 3752.05  295.37
  -2  -3  -4 3721.74  294.48
   2   3   4 4215.66  349.77
  -2  -3  -4 4430.25  137.23
   2   3   4 3891.31  304.17
  -2  -3  -4 4171.06  329.63
  -2  -3  -4 3961.55  309.25
  -2  -3  -4 4578.38   88.06
  -2  -3  -4 4036.37  320.15
   5  -3   2  568.39   57.88
   5  -3   2  586.93   58.26
   5  -3   2  563.47   56.67
  -5   3  -2  572.92   59.07
   5  -3   2  531.32   54.59
   5  -3   2  562.65   56.43
   5  -3   2  514.00   57.51
  -5   3  -2  440.58   49.74
   5  -3   2  592.87   60.72
   5  -3   2  591.51   59.83
  -5   3  -2  510.49   60.54
  -5   3  -2  556.96   56.02
   5  -3   2  619.08   62.47
  -5   3  -2  576.24   58.19
  -5   3  -2  594.71   59.88
  -5   3  -2  555.72   55.13
  -5   3  -2  582.31   59.47
   5  -3   2  567.06   58.66
   5  -3   2  572.81   58.08
  -5   3  -2  510.25   51.96
  -5   3  -2  535.28   53.62
   5  -3   2  631.90   62.56
   5  -3   2  597.02   59.65
   5  -4  -3  349.33   36.64
   5  -4  -3  359.24   39.23
  -5   4   3  288.47   40.34
   5  -4  -3  375.48   39.05
   5  -4  -3  597.41   63.43
   5  -4  -3  352.49   37.76
  -5   4   3  338.33   34.83
   5  -4  -3  587.44   61.64
  -5   4   3  425.90   44.00
  -5   4   3  385.38   40.62
  -5   4   3  359.37   37.80
   5  -4  -3  421.68   44.73
   5  -4  -3  363.78   38.19
   5  -4  -3  364.75   39.75
  -5   4   3  373.60   39.98
  -5   4   3  385.60   40.46
  -5   4   3  328.39   37.29
   5  -4  -3  331.43   35.32
  -5   4   3  349.82   36.56
   5  -4  -3  373.50   38.09
  -5   4   3  259.29   36.04
  -5   4   3  468.19   48.06
   5  -4  -3  355.09   37.66
  -2  -5   2  338.95   36.63
  -2  -5   2  421.30   46.13
   2   5  -2  376.36   46.83
  -2  -5   2  340.02   43.83
  -2  -5   2  364.02   56.59
  -2  -5   2  447.97   47.42
  -2  -5   2  331.94   35.83
   2   5  -2  371.89   41.20
  -2  -5   2  271.70   38.04
   2   5  -2  354.41  108.19
   2   5  -2  303.39   19.52
   2   5  -2  342.17   47.19
  -2  -5   2  337.25   41.72
   2   5  -2  373.31   42.42
   2   5  -2  313.46   37.85
   1  -5  -4   23.71    8.11
   1  -5  -4   22.31    7.41
   1  -5  -4   17.58    8.10
  -1   5   4   21.84    6.90
  -1   5   4   22.68    5.94
  -1   5   4   19.63    6.58
  -1   5   4   24.33    7.27
  -1   5   4   22.37    8.27
   1  -5  -4   21.85    5.97
   1  -5  -4   20.80    6.12
   1  -5  -4   44.58   13.49
   1  -5  -4   18.30    5.69
   1  -5  -4   18.68    5.54
  -1   5   4   22.21    8.78
  -1   5   4   21.71    6.34
   1  -5  -4   23.85    8.62
   1  -5  -4   24.35    8.18
   1  -5  -4   21.23    7.16
  -1   5   4   22.88    7.61
  -1   5   4   25.53    7.79
   1  -5  -4   21.52    5.54
   2   5  -3 1695.01  135.58
   2   5  -3 1519.64  140.79
   2   5  -3 1734.36  138.80
  -2  -5   3 1815.80  145.87
  -2  -5   3 1841.03  149.62
  -2  -5   3 1646.06  134.35
   2   5  -3 1531.66  126.32
   2   5  -3 1928.92  155.31
  -2  -5   3 1853.31  148.20
   2   5  -3 1714.40  158.95
  -2  -5   3 1874.94  150.00
  -2  -5   3 1578.34  164.45
   2   5  -3 1721.64  141.87
   2   5  -3 1590.13  130.15
   2   5  -3 1777.48  142.12
  -2  -5   3 1924.12  154.04
  -2  -5   3 1554.62  126.21
  -2  -5   3 1333.59  132.31
  -2  -5   3 1575.05  130.68
   5   0  -5    8.69    5.51
  -5   0   5   11.44    5.73
   5   0  -5    8.65    6.11
  -5   0   5   10.41    5.43
  -5   0   5   10.18    4.78
   5   0  -5   10.11    5.19
  -5   0   5    8.46    6.91
  -5   0   5    9.34    4.82
   5   0  -5   11.11    6.24
  -5   0   5    8.37    4.91
  -5   0   5    7.69    5.72
   5   0  -5   11.37    7.80
  -5   0   5   11.68    5.66
  -5   0   5   11.67    6.86
   5   0  -5    7.66    5.59
  -5   0   5   10.41    5.32
  -5   0   5   12.28    7.80
   5   0  -5    8.78    4.96
  -5   0   5    7.14    4.42
  -5   0   5    8.61    4.36
   5   0  -5   10.28    5.39
   5   0  -5    9.53    5.54
  -5   0   5   10.22    5.85
  -5   0   5   11.29    4.84
  -3  -4   4  376.13   54.03
   3   4  -4  290.35   73.74
  -3  -4   4  319.28   40.62
  -3  -4   4  350.26   81.31
   3   4  -4  392.25   52.64
  -3  -4   4  317.63   83.66
  -3  -4   4  370.58   52.77
  -3  -4   4  279.55   78.29
  -3  -4   4  406.08   51.71
  -3  -4   4  396.69   81.71
   3   4  -4  370.63   63.16
  -3  -4   4  432.62   57.70
  -3  -4   4  339.08   66.49
  -3  -4   4  299.44   55.10
   3   4  -4  350.28   43.77
   3   4  -4  402.72   46.94
   3   4  -4  332.52  203.83
  -3  -4   4  386.28   89.83
  -3  -4   4  306.10   41.32
  -3  -4   4  305.83   80.39
   3   4  -4  318.57  141.44
   3   4  -1    5.25    6.77
  -3  -4   1    1.17    4.57
  -3  -4   1    2.53    5.95
  -3  -4   1    2.25    6.22
  -3  -4   1    3.27    6.45
  -3  -4   1    8.25   10.86
   3   4  -1    3.22    7.54
  -5  -1   2 1155.30   98.60
   5   1  -2 1394.19  112.68
   5   1  -2 1260.81  108.52
  -5  -1   2 1329.30  110.78
   5   1  -2 1315.37  107.13
   5   1  -2 1297.15  105.24
  -5  -1   2 1450.31  120.94
   5   1  -2 1191.08  103.10
  -5  -1   2 1346.07  117.08
   5   1  -2 1305.44  107.17
   5   1  -2 1235.85  102.25
  -5  -1   2  939.47   89.37
   5   1  -2 1129.83  114.32
   5   1  -2 1179.24   97.77
  -5  -1   2 1204.60  103.38
  -5  -1   2 1250.66  120.94
  -5  -1   2 1430.79  114.14
  -5  -1   2 1287.60  103.60
  -5  -1   2 1319.23  106.16
   5   1  -2 1364.21  111.12
  -5  -1   2 1426.59  117.46
   5   1  -2 1323.79  113.17
   5   1  -3  409.52   50.42
   5   1  -3  430.59   51.52
  -5  -1   3  417.50   59.33
  -5  -1   3  426.49   45.60
  -5  -1   3  397.84   45.42
  -5  -1   3  417.37   43.95
  -5  -1   3  464.06   53.05
  -5  -1   3  352.69   45.73
   5   1  -3  450.53   47.38
  -5  -1   3  454.66   49.98
   5   1  -3  453.81   50.10
  -5  -1   3  613.03   62.36
   5   1  -3  407.92   42.95
  -5  -1   3  478.14   58.73
  -5  -1   3  491.02   56.89
  -5  -1   3  422.80   55.39
   5   1  -3  494.02   52.79
   5   1  -3  502.85   60.16
  -5  -1   3  448.21   48.08
   5   1  -3  403.88   45.17
   5   1  -3  417.42   46.60
  -4   5  -3  968.76   82.84
   4  -5   3 1661.51  139.58
  -4   5  -3  927.75   81.00
   4  -5   3 1182.30   97.19
  -4   5  -3  988.00   90.22
   4  -5   3 1176.09   98.65
   4  -5   3 1093.18   97.30
   4  -5   3 1069.28   89.30
   4  -5   3 1290.06  121.53
  -4   5  -3 1083.12  101.38
  -4   5  -3  960.78   83.12
   4  -5   3 1071.81   90.19
  -4   5  -3  979.36   79.99
   4  -5   3 1413.63  114.92
  -4   5  -3 1128.30   95.38
  -4   5  -3 1047.76  120.87
   4  -5   3  933.29   86.85
   4  -5   3 1043.50   94.71
  -4   5  -3  993.64  129.96
   4  -5   3 1161.85  105.55
   4  -5   3 1166.51  101.50
  -4   5  -3 1012.16   86.54
  -3  -1   8 2596.35  207.85
  -3  -1   8 3558.59  291.66
  -3  -1   8 2483.27  197.93
   3   1  -8 2751.28  230.07
  -3  -1   8 3263.84  268.20
   3   1  -8 2698.17  213.09
   3   1  -8 3069.88  239.01
  -3  -1   8 3043.05  240.15
  -3  -1   8 3134.99  248.84
  -3  -1   8 3033.78  250.28
   3   1  -8 3222.97  276.98
  -3  -1   8 3182.46  264.97
  -3  -1   8 2748.00  219.70
  -3  -1   8 3345.96  267.48
   3   1  -8 3079.82  240.73
  -3  -1   8 3312.57  265.05
   3   1  -8 2790.93  220.74
   3   1  -8 3261.28  258.16
  -3  -1   8 3178.52  248.58
  -3  -1   8 2776.17  217.81
  -3  -1   8 3238.92  260.65
   3   1  -8 3310.51  263.11
  -3  -1   8 2925.79  294.09
  -3  -1   8 2197.96  180.63
   3   1  -8 3070.91  287.21
   0  -4  -5  230.01   32.02
   0   4   5  210.69   29.69
   0   4   5  239.22   32.98
   0  -4  -5  208.03   28.47
   0   4   5  211.29   32.47
   0  -4  -5  214.99   31.45
   0  -4  -5  224.55   30.12
   0   4   5  208.64   28.61
   0   4   5  213.57   29.29
   0   4   5  211.21   29.76
   0   4   5  217.87   29.49
   0  -4  -5  181.34   25.85
   0  -4  -5  213.48   30.20
   0   4   5  307.98   35.49
   0  -4  -5  206.48   30.58
   0  -4  -5  236.22   32.76
   0   4   5  198.83   28.86
   2  -6   4  954.74   79.30
  -2   6  -4  909.23   74.44
  -2   6  -4  864.67   71.15
  -2   6  -4  882.87   73.01
   2  -6   4  810.53   66.75
  -2   6  -4  879.80   76.36
  -2   6  -4  948.49   83.40
   2  -6   4  930.57   77.70
   2  -6   4  685.96  130.84
   2  -6   4  815.12   85.42
   2  -6   4  859.46  111.39
  -2   6  -4  941.93   77.73
   2  -6   4  893.28   74.66
  -2   6  -4  835.24   97.98
   2  -6   4  979.98   85.45
  -2   6  -4  877.73   82.08
  -2   6  -4  835.93   68.57
  -2   6  -4  941.36  101.16
  -2   6  -4  856.25   70.80
   2  -6   4  965.76   80.14
  -2   6  -4  831.60   67.75
   2  -6  -2  582.38   58.82
  -2   6   2  626.59   63.19
   2  -6  -2  567.50   57.76
   2  -6  -2  572.28   57.16
  -2   6   2  661.89   67.27
  -2   6   2  356.31   37.74
   2  -6  -2  595.55   60.40
   2  -6  -2  736.59   93.17
   2  -6  -2  519.88   52.76
   2  -6  -2  641.43   65.18
  -2   6   2  600.20  108.27
   2  -6  -2  546.91   56.96
  -2   6   2  609.30   61.06
  -2   6   2  572.58   59.77
  -2   6   2  611.11   61.76
   2  -6  -2  576.89   63.46
  -2   6   2  584.22   57.90
   2  -6  -2  628.41   63.38
   0  -6   0   46.93    9.18
   0  -6   0   46.04   10.50
   0   6   0   41.49    9.59
   0  -6   0   46.70    9.67
   0   6   0   50.29   10.60
   0  -6   0   56.50   11.78
   0  -6   0   36.08    9.68
   0   6   0   43.81    9.04
   0  -6   0   40.67    9.10
   0   6   0   41.08    8.17
   0   6   0   43.09    9.86
   0   6   0   35.24    9.73
   0   6   0   44.98    9.56
   0  -6   0   44.24    9.07
   0  -6   0   47.30    9.27
   0  -6   0   39.45    8.23
   0   6   0   37.37    8.08
   0  -6   0   49.18   12.15
   2  -3  -7  377.82   41.67
   2  -3  -7  441.32   48.10
  -2   3   7  242.30   48.25
  -2   3   7  396.70   42.08
  -2   3   7  375.48   41.29
   2  -3  -7  311.57   36.35
   2  -3  -7  385.30   40.12
   2  -3  -7  384.01   42.90
  -2   3   7  344.39   38.96
  -2   3   7  424.50   46.35
   2  -3  -7  417.85   46.01
  -2   3   7  332.36   34.30
   2  -3  -7  413.62   42.11
  -2   3   7  354.95   38.00
  -2   3   7  385.41   40.72
   2  -3  -7  403.90   44.77
  -1   2  -8   16.64    5.90
  -1   2  -8   17.22    4.95
   1  -2   8   18.91    7.20
  -1   2  -8   17.59    6.64
  -1   2  -8   18.29    7.03
   1  -2   8   18.57    6.33
  -1   2  -8   19.72    6.28
  -1   2  -8   19.48    8.66
  -1   2  -8   21.58   10.65
  -1   2  -8   20.81    5.57
   1  -2   8   18.28    5.49
   1  -2   8   24.20    8.95
  -1   2  -8   21.36    9.59
   1  -2   8   18.80    7.43
  -1   2  -8   17.14    5.75
  -1   2  -8   16.76    7.08
   1  -2   8   20.29    8.07
   1  -2   8   16.06    8.98
  -1   2  -8   26.37   10.53
   1  -2   8   20.02    6.17
  -3   1  -6   68.53   12.96
   3  -1   6   87.06   15.30
   3  -1   6   73.81   12.24
  -3   1  -6  105.87   17.37
   3  -1   6   67.90   10.77
  -3   1  -6   80.18   11.08
   3  -1   6   76.92   12.43
   3  -1   6   81.28    9.45
   3  -1   6   72.12   11.80
  -3   1  -6   86.27   16.82
   3  -1   6   41.30    9.40
  -3   1  -6  140.39   25.31
   3  -1   6   84.10   14.16
   3  -1   6   88.76   17.89
  -3   1  -6   55.50    8.37
  -3   1  -6   90.62   17.50
   3  -1   6   86.38   15.18
   4   2  -6 1874.76  150.53
  -4  -2   6 2292.00  181.71
  -4  -2   6 2256.10  179.77
  -4  -2   6 2156.33  171.48
   4   2  -6 3066.67  256.43
  -4  -2   6 2073.76  175.77
  -4  -2   6 2168.55  176.58
  -4  -2   6 2292.65  181.38
   4   2  -6 2133.91  169.80
  -4  -2   6 1921.94  177.31
   4   2  -6 1983.69  171.16
  -4  -2   6 2178.34  172.22
  -4  -2   6 1820.51  164.58
   4   2  -6 2008.29  162.29
   4   2  -6 2138.45  172.01
  -4  -2   6 2120.27  178.78
  -4  -2   6 2219.73  176.54
  -4  -2   6 2370.23  224.18
  -4  -2   6 2036.20  175.97
  -4  -2   6 1500.36  133.00
  -4  -2   6 1643.41  145.18
  -4  -2   6 2057.86  185.39
  -4  -2   6 1611.42  272.37
  -4  -2   6 2000.25  166.39
  -4  -2   6 2288.33  181.17
  -4  -2   6 2127.19  167.19
  -1  -4  -4  216.52   43.90
   1   4   4  165.21   25.08
   1   4   4  232.56   33.11
  -1  -4  -4  185.29   33.03
  -1  -4  -4  233.20   45.73
  -1  -4  -4  158.36   22.86
   1   4   4  194.29   27.52
   1   4   4  191.48   54.30
  -1  -4  -4  181.91   25.85
   1   4   4  202.32   29.00
  -1  -4  -4  242.36   40.54
   1   4   4  197.72   29.89
  -1  -4  -4  227.75   32.34
   1   4   4  204.81   32.95
  -1  -4  -4  196.78   30.10
  -1  -4  -4  354.34   67.42
  -3   1   8  666.55   75.70
  -3   1   8  789.94   66.60
  -3   1   8  796.74   69.71
  -3   1   8  702.48   73.47
   3  -1  -8  701.23   70.46
  -3   1   8  492.63   84.54
  -3   1   8  765.70   66.50
  -3   1   8  596.22   90.07
   3  -1  -8  737.89   65.42
  -3   1   8  569.27   55.55
   3  -1  -8  615.24   61.22
   3  -1  -8  796.04   65.16
   3  -1  -8  759.52   62.19
   3  -1  -8  857.12   73.21
  -3   1   8  810.09   66.98
  -3   1   8  668.04   88.25
  -3   1   8  811.28   69.36
   3  -1  -8  695.27   71.63
  -3   1   8  819.10   71.46
   2  -4  -6  291.40   38.72
  -2   4   6  274.38   37.58
   2  -4  -6  346.95   39.04
   2  -4  -6  304.94   18.04
   2  -4  -6  263.30   35.31
   2  -4  -6  283.16   39.51
   2  -4  -6  318.52   32.98
  -2   4   6  247.97   34.77
  -2   4   6  294.71   14.59
  -2   4   6  278.87   38.01
   2  -4  -6  270.27   38.48
  -2   4   6  286.45   38.50
  -2   4   6  322.89   35.28
  -2   4   6  216.45   37.51
  -2  -5   1  412.23   42.49
  -2  -5   1  432.26   47.96
  -2  -5   1  367.73   39.93
   2   5  -1  385.56   47.43
   2   5  -1  372.31   39.89
  -2  -5   1  429.55   50.15
   2   5  -1  428.72   45.88
  -2  -5   1  463.50   48.28
   2   5  -1  390.66   41.30
   2   5  -1  514.11   53.22
  -2  -5   1  432.74   45.83
  -2  -5   1  401.97   41.38
   2   5  -1  466.46   48.87
  -2  -5   1  388.65   41.80
   1  -1   8   42.39    7.53
   1  -1   8   44.10   13.10
  -1   1  -8   33.05    7.92
   1  -1   8   30.81    7.47
  -1   1  -8   54.94   18.46
  -1   1  -8   43.17   10.28
   1  -1   8   44.98    9.99
   1  -1   8   44.34   12.65
  -1   1  -8   44.35   11.74
   1  -1   8   45.26   11.17
   1  -1   8   52.22   13.33
   1  -1   8   48.08   23.64
  -1   1  -8   44.55    9.63
  -1   1  -8   50.38    9.61
  -1   1  -8   47.56   23.74
   1  -1   8   46.13   16.94
   0  -6   4  821.82   67.99
   0   6  -4  780.72   65.47
   0  -6   4  443.13  182.28
   0  -6   4  813.04   66.93
   0   6  -4  814.05   69.90
   0   6  -4  816.92   75.64
   0  -6   4 1555.71  131.24
   0  -6   4  860.82   72.23
   0   6  -4  760.36   62.78
   0  -6   4  892.53   74.86
   0   6  -4  856.51   73.52
   0   6  -4  792.97   65.67
   0   6  -4  775.48   64.81
   0   6  -4  814.72   67.68
   0  -6   4  895.87   74.88
   0  -6   4  897.55   74.30
   3  -6   3 1629.89  142.26
  -3   6  -3 1554.74  126.64
   3  -6   3 1538.77  144.71
  -3   6  -3 1429.47  135.56
   3  -6   3 1492.08  130.39
   3  -6   3 1676.05  162.71
  -3   6  -3 1786.54  188.84
   3  -6   3 1573.46  125.69
  -3   6  -3 1462.59  117.36
  -3   6  -3 1360.49  117.05
   3  -6   3 1659.65  139.75
  -3   6  -3 1402.22  111.73
   3  -6   3  950.93   81.53
  -3   6  -3 1238.78  148.76
  -3   6  -3 1647.46  135.04
  -3   6  -3 1544.79  127.55
  -3   6  -3 1670.12  141.59
   3  -6   3 1334.32  140.90
   3  -6   3 1414.53  111.20
   3  -6   3 1758.80  147.91
  -3   6  -3 1527.75  121.94
  -3   6  -3 1418.20  126.10
  -4  -3   3   32.80   12.75
  -4  -3   3   35.85    8.94
  -4  -3   3   31.96    8.90
  -4  -3   3   14.52   11.38
   4   3  -3   36.29   10.15
  -4  -3   3   47.44   18.96
  -4  -3   3   30.87   17.11
  -4  -3   3  137.69   47.23
   4   3  -3   36.47    9.20
  -4  -3   3   37.69   12.03
   4   3  -3   28.99   12.65
   4   3  -3   35.85    9.21
  -4  -3   3   34.14    8.50
  -4  -3   3   36.59    9.97
  -4  -3   3   22.25   13.89
   4   3  -3   33.22    9.49
  -4  -3   3   32.37   14.13
   4   3  -3   33.89   11.96
   4   3  -3   29.78   26.04
  -4  -3   3   34.67   13.99
   5   0   1  874.31   75.08
  -5   0  -1  912.05   85.03
   5   0   1  874.42   72.16
   5   0   1  855.82   70.92
  -5   0  -1  887.13   72.96
  -5   0  -1  956.50   77.93
  -5   0  -1  857.72   71.80
   5   0   1 1008.30   87.23
  -5   0  -1  897.75   73.64
  -5   0  -1  856.80   71.43
  -5   0  -1  941.14   77.76
  -5   0  -1  912.53   77.14
  -5   0  -1  868.44   71.30
   5   0   1  965.48   82.42
  -5   0  -1  978.65   81.27
  -5   0  -1  954.02   80.90
   5   0   1  933.28   83.77
   5   0   1  941.21   77.11
  -5   0  -1  790.59   75.33
   5   0   1 1021.92   85.95
   5   0   1  909.33   74.54
   4   1  -7  393.62   40.91
  -4  -1   7  449.68   49.95
  -4  -1   7  335.97   38.36
   4   1  -7  369.98   52.07
  -4  -1   7  384.39   42.06
  -4  -1   7  346.86   39.05
  -4  -1   7  472.81   51.86
   4   1  -7  468.33   49.73
  -4  -1   7  451.48   46.01
   4   1  -7  445.82   45.54
  -4  -1   7  420.12   43.92
  -4  -1   7  375.90   38.37
   4   1  -7  436.72   45.64
  -4  -1   7  426.73   44.60
  -4  -1   7  492.68   57.42
  -4  -1   7  443.74   48.62
  -4  -1   7  413.75   43.93
   4   1  -7  418.80   43.93
  -4  -1   7  448.39   46.83
   4   1  -7  464.49   48.08
   4   1  -7  482.00   51.87
  -4  -1   7  261.17   37.59
  -4  -1   7  449.49   49.50
  -4  -1   7  330.77   57.88
  -4  -1   7  459.73   51.67
   2   5  -4  776.23   67.12
  -2  -5   4  995.86   82.36
   2   5  -4  926.88   78.20
   2   5  -4  904.71   77.48
   2   5  -4  685.79   73.16
  -2  -5   4  804.85   68.09
  -2  -5   4  947.86   82.92
  -2  -5   4  531.68   63.76
   2   5  -4  812.73   69.01
   2   5  -4  802.57   67.46
  -2  -5   4  969.86   81.81
  -2  -5   4  865.29   73.49
  -2  -5   4  934.11   78.38
  -2  -5   4  928.08   77.68
   2   5  -4  879.43   78.74
  -2  -5   4  715.61   30.06
  -2  -5   4  566.79   70.40
  -2  -5   4  444.14   62.42
   2   5  -4  801.65   68.29
  -2  -5   4  823.89   77.55
   1   5   2  476.92   49.60
  -1  -5  -2 1135.61   97.25
  -1  -5  -2  554.72   57.60
  -1  -5  -2  557.09   59.96
   1   5   2  558.37   56.58
  -1  -5  -2  569.78   57.60
  -1  -5  -2  497.73   50.39
   1   5   2  532.26   55.41
  -1  -5  -2  586.75   59.62
   1   5   2  536.00   54.44
  -1  -5  -2  628.91   63.93
  -1  -5  -2  521.07   53.44
   1   5   2  542.63   55.22
  -1  -5  -2  516.11   52.84
   1   5   2  470.80   50.80
  -1  -5  -2  477.66   48.96
   1   5   2  468.54   48.15
   1   5   2  511.23   51.72
   1   5   2  536.55   54.19
   1   5   2  542.38   57.98
   5   1  -1  147.30   23.32
   5   1  -1  244.43   39.20
  -5  -1   1  225.82   45.50
  -5  -1   1   93.54   60.17
   5   1  -1  206.10   32.54
  -5  -1   1  223.16   36.57
   5   1  -1  230.03   34.89
  -5  -1   1  176.74   24.95
   5   1  -1  205.74   29.31
  -5  -1   1  176.15   34.58
   5   1  -1  177.99   25.87
  -5  -1   1  200.92   57.87
  -5  -1   1  195.45   26.60
   5   1  -1  418.85   61.76
  -5  -1   1  222.96   30.56
   5   1  -1  214.16   34.47
   5   1  -1  179.19   68.14
  -5  -1   1  161.44   71.92
  -5  -1   1  186.77   63.54
   5   1  -1  164.70   58.17
  -5  -1   1  158.17   58.89
  -5  -1   1  203.35   51.63
   5   1  -1  188.80   34.41
   1   5  -6    6.51    5.50
  -1  -5   6    3.46    4.58
   1   5  -6    5.10    4.14
  -1  -5   6    3.62    4.46
  -1  -5   6    5.04    4.37
  -1  -5   6    2.85    5.25
  -1  -5   6    3.62    5.66
   1   5  -6    4.39    8.16
  -1  -5   6    4.89    3.81
  -1  -5   6    5.33    4.97
  -1  -5   6    8.10    6.63
  -1  -5   6    2.06    4.72
   1   5  -6    4.75    3.82
   1   5  -6    7.21    5.59
   1   5  -6    4.46    3.84
   1   5  -6    4.76    6.64
  -1  -5   6    5.88    6.54
  -1  -5   6    5.10    5.81
   1   5  -6    4.95    5.81
  -1  -5   6    5.97    7.89
  -1  -5   6    2.45    3.90
  -4  -3   2  112.85   17.50
   4   3  -2  119.84   18.12
  -4  -3   2  144.37   21.03
  -4  -3   2  129.16   21.39
  -4  -3   2  129.01   19.66
  -4  -3   2  125.41   19.08
  -4  -3   2  107.03   20.10
  -4  -3   2   84.51   34.44
   4   3  -2  150.24   22.75
  -4  -3   2  144.88   23.09
  -4  -3   2  104.03   17.64
  -4  -3   2  157.60   23.20
   4   3  -2  133.15   19.36
  -4  -3   2  197.51   29.01
  -4  -3   2  127.89   19.31
  -4  -3   2  146.35   22.02
   4   3  -2  137.26   20.54
   4   3  -2  139.04   20.51
  -5  -1   4 1045.59   88.52
  -5  -1   4 1100.15   88.71
   5   1  -4 1211.23  100.03
  -5  -1   4 1007.09  100.28
   5   1  -4 1068.98   88.64
  -5  -1   4 1537.09  125.35
   5   1  -4 1110.33   93.69
  -5  -1   4 1157.74  108.04
   5   1  -4  812.69   83.69
  -5  -1   4 1052.34   87.92
  -5  -1   4  939.24   83.43
  -5  -1   4 1165.51   95.61
   5   1  -4 1081.80   92.34
  -5  -1   4 1144.13   92.57
  -5  -1   4 1062.84   85.71
  -5  -1   4 1183.76   98.01
   5   1  -4 1127.51   93.83
  -5  -1   4 1122.65   90.44
  -5  -1   4  928.16   76.69
   5   1  -4 1065.93   88.47
   5  -1   2  960.39   78.99
   5  -1   2  890.42   74.66
  -5   1  -2  987.47   82.72
  -5   1  -2 1014.55   83.04
   5  -1   2 1051.80   88.60
   5  -1   2 1064.56   85.88
  -5   1  -2  941.87   76.94
   5  -1   2  931.57   82.26
  -5   1  -2 1027.11   84.30
  -5   1  -2 1054.82   86.18
  -5   1  -2 1268.59  106.28
   5  -1   2 1058.86   86.72
   5  -1   2 1065.96   85.74
   5  -1   2  953.86   84.61
  -5   1  -2  944.33   77.41
  -5   1  -2  831.63   69.07
  -5   1  -2 1094.41   89.51
  -4   2   7 2025.12  171.60
  -4   2   7 2112.56  167.89
  -4   2   7 2214.84  177.84
   4  -2  -7 2390.22  199.25
  -4   2   7 1986.17  156.42
   4  -2  -7 2247.36  176.03
  -4   2   7 1361.19  215.20
  -4   2   7 2242.99  179.38
  -4   2   7 2035.80  160.62
   4  -2  -7 1875.68  172.85
  -4   2   7 2323.30  186.53
   4  -2  -7 2200.91  176.15
  -4   2   7 2152.16  170.15
  -4   2   7 1962.30  154.91
   4  -2  -7 2146.65  170.08
  -4   2   7 1707.42  147.81
  -4   2   7 1402.14  368.57
   4  -2  -7 2357.75  193.04
  -4   2   7 1951.00  161.41
  -3   5  -5   19.16    8.64
  -3   5  -5   19.70    6.01
   3  -5   5   20.93    6.98
   3  -5   5   23.57    6.18
  -3   5  -5   23.89    7.17
   3  -5   5   10.88    5.44
   3  -5   5   19.95    7.85
  -3   5  -5   19.96    5.54
  -3   5  -5   23.37    9.79
  -3   5  -5   22.81    5.96
   3  -5   5   19.37    8.84
   3  -5   5   22.10    6.83
  -3   5  -5   16.62    4.76
   3  -5   5   17.61    5.31
   3  -5   5   24.34    7.11
   3  -5   5   17.60    4.53
   3  -5   5   18.51    5.80
   3  -5   5   20.93    5.99
  -3   5  -5   20.41    9.96
  -3   5  -5   19.14    7.01
   3  -5   5   27.31    9.50
  -3   5  -5   23.54    6.88
   3  -5   5   21.42    7.80
   3  -6  -2 1184.42   95.41
   3  -6  -2 1335.61  111.33
  -3   6   2 1404.71  116.22
   3  -6  -2 1183.71  127.50
   3  -6  -2 1191.69  119.97
  -3   6   2 1489.36  119.28
   3  -6  -2  959.44   84.27
  -3   6   2 1146.66   98.78
   3  -6  -2 1129.17   91.04
  -3   6   2 1146.47   97.94
   3  -6  -2 1245.03  104.19
  -3   6   2 1374.25  122.56
  -3   6   2 1085.14   97.85
  -3   6   2 1325.00  115.74
   3  -6  -2 1265.86  102.95
  -3   6   2 1318.92  110.10
  -3   6   2 1113.47   98.52
  -2   5  -6  452.43   45.96
   2  -5   6  556.48   57.22
  -2   5  -6  343.73   36.53
   2  -5   6  506.52   52.64
  -2   5  -6  475.75   48.34
   2  -5   6  468.17   47.77
  -2   5  -6  403.06   41.83
   2  -5   6  451.07   44.88
  -2   5  -6  434.70   44.07
  -2   5  -6  459.05   50.91
   2  -5   6  433.73   44.87
   2  -5   6  464.09   49.43
   2  -5   6  520.12   53.18
   2  -5   6  527.94   53.63
   2  -5   6  494.30   51.41
   2  -5   6  468.42   47.86
  -2   5  -6  529.57   56.58
  -2   5  -6  464.58   64.55
  -2   5  -6  448.25   45.61
  -2   5  -6  330.74   37.10
   2  -5   6  384.15   42.15
   3  -3  -7 2071.97  172.40
  -3   3   7 3100.64  243.15
   3  -3  -7 2899.05  230.29
  -3   3   7 2658.29  213.04
   3  -3  -7 2980.76  235.41
  -3   3   7 2873.30  229.80
   3  -3  -7 2713.76  212.61
  -3   3   7 2582.25  208.76
  -3   3   7 2791.06  222.22
  -3   3   7 2503.50  201.30
   3  -3  -7 2825.10  223.13
  -3   3   7 2722.32  214.26
  -3   3   7 2228.64  188.88
  -3   3   7 2021.28  222.95
   3  -3  -7 2551.50  198.35
   3  -3  -7 2986.31  236.92
   4   1   3   21.03    7.03
   4   1   3   35.15    9.00
   4   1   3   38.97    9.61
   4   1   3   36.17    7.85
   4   1   3   37.73    8.57
  -4  -1  -3   34.56    8.37
   4   1   3   37.14   10.49
  -4  -1  -3   28.53    7.14
   4   1   3   35.43    8.33
  -4  -1  -3   30.60    7.27
  -4  -1  -3   32.25    9.31
   4   1   3   30.06    7.65
  -4  -1  -3   35.92    9.59
  -4  -1  -3   26.24    6.63
  -4  -1  -3   36.52    9.27
  -4  -1  -3   28.09    6.39
   3  -4  -6  676.76   69.69
   3  -4  -6  615.46   59.98
  -3   4   6  620.99   62.77
  -3   4   6  620.22   65.07
  -3   4   6  850.65   72.74
   3  -4  -6  648.44   66.51
   3  -4  -6  696.10   69.77
  -3   4   6  653.33   64.07
  -3   4   6  581.12   62.72
   3  -4  -6  619.77   61.78
   3  -4  -6  646.47   64.75
   3  -4  -6  675.30   68.93
   3  -4  -6  670.51   67.73
  -3   4   6  589.10   61.73
  -3   4   6  670.34   67.09
   3  -4  -6  626.36   63.92
  -3   4   6  627.93   64.08
   5  -3  -5  944.58   79.66
  -5   3   5  860.79   70.11
   5  -3  -5  782.45   69.08
   5  -3  -5 1015.77   83.66
   5  -3  -5  935.86   80.18
  -5   3   5  886.79   76.84
  -5   3   5 1015.11   86.64
  -5   3   5  840.59   69.01
  -5   3   5  755.09   71.36
  -5   3   5  893.18   76.49
   5  -3  -5  908.00   79.20
   5  -3  -5  875.58   73.82
   5  -3  -5  924.75   76.24
  -5   3   5  803.86   73.45
   5  -3  -5  873.09   73.27
  -5   3   5  657.85   77.74
   5  -3  -5  991.66   82.15
  -5   3   5 1014.20   83.41
  -5   3   5  727.92   75.60
  -5   3   5  839.70   69.97
   5  -3  -5 1058.28   87.73
  -5   3   5  939.28   78.24
   5  -3  -5 1117.50   93.86
   3   1   5   42.67   10.06
  -3  -1  -5   35.47    8.32
   3   1   5   47.74   15.00
  -3  -1  -5   42.34   11.49
  -3  -1  -5   40.63   12.03
   3   1   5   35.37   11.29
   3   1   5   39.42   11.49
   3   1   5   43.25   13.34
   3   1   5   20.78    7.15
  -3  -1  -5   37.75    7.38
  -3  -1  -5   41.60   12.92
   3   1   5   43.71    9.41
   3   1   5   36.25   10.00
  -3  -1  -5   30.32    7.53
  -3  -1  -5   32.85    8.53
  -3  -1  -5   41.00   15.92
   3   1   5   33.69    8.64
  -4   0  -4  595.39   60.43
  -4   0  -4  640.68   65.24
   4   0   4  592.32   59.65
   4   0   4  575.32   60.95
   4   0   4  542.56   54.33
  -4   0  -4  541.52   57.17
  -4   0  -4  555.66   61.79
  -4   0  -4  623.18   63.63
   4   0   4  576.89   57.79
  -4   0  -4  551.33   55.70
   4   0   4  599.38   59.85
   4   0   4  400.06   43.92
  -4   0  -4  568.95   57.36
   4   0   4  812.33   71.00
  -4   0  -4  520.19   52.37
   4   0   4  481.86   67.16
   4   0   4  604.95   61.42
  -4   0  -4  515.65   51.25
  -4   0  -4  502.16   51.10
   4   0   4  599.27   61.39
  -4  -3   4  302.97   43.90
  -4  -3   4  317.51   47.51
  -4  -3   4  366.21   42.30
   4   3  -4  367.42   58.62
  -4  -3   4  369.61   46.22
  -4  -3   4  352.22   42.56
   4   3  -4  297.18  103.82
   4   3  -4  382.62   64.89
  -4  -3   4  366.64   48.03
  -4  -3   4  272.20   99.28
  -4  -3   4  339.81   53.63
  -4  -3   4  335.52   38.93
  -4  -3   4  242.64   44.99
  -4  -3   4  343.20   44.05
   4   3  -4  367.96   44.30
  -4  -3   4  244.08   65.69
  -4  -3   4   64.05   62.47
   4   3  -4  304.60   36.34
  -4  -3   4  340.73   45.56
  -4  -3   4  292.22   69.63
  -4  -3   4  329.87   37.15
   4   3  -4  355.73   41.84
   0   1   8    2.97    7.95
   0  -1  -8    3.60    4.73
   0  -1  -8    3.66    5.91
   0   1   8    3.98    5.65
   0   1   8    0.04    4.66
   0   1   8    1.01    6.51
   0  -1  -8    2.40    6.27
   0   1   8    2.12    4.81
   0  -1  -8    5.84    8.27
   0  -1  -8    5.46    4.49
   0  -1  -8    4.10    9.55
   0   1   8    2.98    7.78
   0  -1  -8    2.23    3.69
   1  -3   8    4.40    3.98
  -1   3  -8    3.96    8.27
   1  -3   8    4.38    5.80
  -1   3  -8    5.39    7.64
  -1   3  -8    4.91    8.08
   1  -3   8    1.45    4.63
  -1   3  -8    5.41    5.59
  -1   3  -8    5.73    4.53
   1  -3   8    4.38    7.57
  -1   3  -8    4.31    4.32
   1  -3   8    4.95    6.06
  -1   3  -8    3.97    4.10
   1  -3   8    3.83    2.93
  -1   3  -8    4.78    5.36
  -1   3  -8    4.81    6.84
   1  -3   8    4.61    7.12
   1  -3   8    5.84    8.44
  -1   3  -8    3.68    4.35
   1  -3   8    4.69    4.25
  -1   3   7  581.20   61.57
  -1   3   7  635.29   64.52
   1  -3  -7  674.43   71.06
  -1   3   7  582.91   59.87
   1  -3  -7  545.77   55.79
  -1   3   7  553.68   56.28
   1  -3  -7  559.26   55.60
   1  -3  -7  720.04   28.70
  -1   3   7  637.01   63.54
   1  -3  -7  615.20   64.70
   1  -3  -7  678.80   69.49
  -1   3   7  530.48   61.15
   1  -3  -7  615.38   64.28
  -1   3   7  713.48   29.84
  -1   3   7  639.80   64.11
   3   4  -5 2435.36  228.33
  -3  -4   5 2891.79  227.94
   3   4  -5 2241.38  182.03
   3   4  -5 2524.62  200.97
  -3  -4   5 2698.80  214.82
  -3  -4   5 2741.43  234.74
  -3  -4   5 2783.59  223.64
  -3  -4   5 2500.24  208.28
  -3  -4   5 2083.36  191.71
  -3  -4   5 3028.29  239.43
  -3  -4   5 2618.17  211.67
  -3  -4   5 2759.83  232.40
  -3  -4   5 3056.43  239.97
  -3  -4   5 1614.40  141.57
   3   4  -5 2397.85  194.31
  -3  -4   5 2869.41  227.80
  -3  -4   5 2313.98  286.02
   3   4  -5 2590.51  203.79
  -3  -4   5 1844.09  156.19
   3   4  -5 2636.47  213.80
  -1   6   2  305.18   16.71
   1  -6  -2  264.08   35.11
   1  -6  -2  303.73   16.69
   1  -6  -2  266.04   37.08
  -1   6   2  341.98   40.02
  -1   6   2  309.07   34.12
   1  -6  -2  270.76   35.92
   1  -6  -2  316.60   34.36
   1  -6  -2  236.31   32.00
  -1   6   2  170.77   24.25
   1  -6  -2  240.08   35.32
  -1   6   2  255.41   33.91
   1  -6  -2  254.25   34.75
   1  -6  -2  270.44   37.40
  -1   6   2  245.90   40.50
  -1   6   2  270.55   36.82
   1  -6  -2  264.37   35.75
   3   2   4 1042.89   86.16
   3   2   4 1059.37   86.70
   3   2   4 1021.74   84.63
  -3  -2  -4 1017.56   85.95
  -3  -2  -4  957.87   90.36
  -3  -2  -4  826.73   69.72
  -3  -2  -4  967.40   86.60
  -3  -2  -4 1064.24   90.13
   3   2   4 1093.63   90.03
   3   2   4  891.44   77.50
   3   2   4  973.79   82.76
  -3  -2  -4 1128.09   93.10
   3   2   4  935.58   76.57
   3   2   4  959.75   88.24
  -3  -2  -4  876.08   71.13
  -3  -2  -4  995.58   81.32
   3   2   4  886.72   72.80
  -3  -2  -4 1068.07   88.32
  -3  -2  -4 1094.11   91.19
  -5   4  -2  155.08   32.56
   5  -4   2  172.92   24.72
   5  -4   2  149.60   30.38
  -5   4  -2  163.39   23.93
   5  -4   2  154.14   25.15
   5  -4   2  153.64   28.17
  -5   4  -2  172.96   25.47
   5  -4   2  163.28   23.89
   5  -4   2  191.08   30.29
   5  -4   2  183.89   25.49
  -5   4  -2  159.94   22.82
  -5   4  -2  162.19   22.51
   5  -4   2  180.10   24.79
   5  -4   2  162.08   27.15
  -5   4  -2  152.04   22.75
   5  -4   2  170.55   24.55
  -5   4  -2  166.71   24.46
  -5   4  -2  177.33   27.50
  -5   4  -2  164.79   25.11
   5  -4   2  167.39   25.13
   5  -4   2  197.70   27.31
  -5   4  -2  172.20   28.23
  -5   4  -2  158.17   24.77
  -5   4  -2  176.69   24.20
  -5   4  -2  152.57   25.08
   2   0   7 1039.78   95.52
   2   0   7  954.45   78.24
   2   0   7 1253.81  104.22
  -2   0  -7 1147.87   96.36
  -2   0  -7 1013.60   82.18
  -2   0  -7  913.14   76.06
   2   0   7 1219.36   98.73
  -2   0  -7 1725.45  138.58
  -2   0  -7 1001.64   82.03
   2   0   7 1104.14   93.11
  -2   0  -7 1111.90   91.46
   2   0   7 1262.86  104.65
  -2   0  -7 1083.66   90.09
   2   0   7 1267.03  102.84
  -2   0  -7 1051.47   86.45
  -2   0  -7 1238.40  103.48
  -3  -3   7  204.86   28.91
   3   3  -7  227.68   34.89
  -3  -3   7  207.43   30.35
  -3  -3   7  211.15   30.78
  -3  -3   7  200.31   31.73
  -3  -3   7  207.09   30.14
  -3  -3   7  241.29   33.46
  -3  -3   7  250.38   34.33
  -3  -3   7  207.93   28.84
  -3  -3   7  221.83   30.65
  -3  -3   7  203.48   27.41
  -3  -3   7  220.78   32.99
  -3  -3   7  218.30   31.77
  -3  -3   7  166.35   23.34
   3   3  -7  199.74   30.43
  -3  -3   7  233.89   33.01
   3   3  -7  435.43   52.94
  -3  -3   7  212.57   29.88
   3   3  -7  184.32   27.11
  -3  -3   7  214.98   29.26
  -3  -3   7  203.43   28.90
  -3  -4   0  163.19   25.19
  -3  -4   0  163.62   24.17
   3   4   0  161.76   23.34
  -3  -4   0  159.34   22.95
  -3  -4   0  180.24   25.76
   3   4   0  166.13   23.89
   3   4   0  136.03   20.82
  -3  -4   0  149.68   21.49
  -3  -4   0  148.24   24.61
  -3  -4   0  122.16   18.93
   3   4   0  189.69   26.68
  -3  -4   0  139.69   24.62
   3   4   0  142.88   22.16
  -3  -4   0  145.67   21.41
   3   4   0  175.42   25.75
  -3  -4   0  173.84   25.21
  -3  -4   0  166.98   23.95
   3   4   0  195.78   33.01
  -3  -4   0  167.61   24.55
   3   4   0  164.67   24.53
   3   4   0  143.87   20.96
  -3   4  -6   97.20   14.29
   3  -4   6  238.78   35.08
  -3   4  -6  114.15   20.98
   3  -4   6   69.22   20.91
   3  -4   6  126.63   20.77
  -3   4  -6  118.64   19.00
  -3   4  -6  116.47   20.40
  -3   4  -6  118.05   17.49
   3  -4   6  115.09   20.86
   3  -4   6  124.57   18.32
   3  -4   6   96.62   20.90
  -3   4  -6  113.46   18.05
   3  -4   6  103.46   16.60
  -3   4  -6  113.47   18.96
   3  -4   6  103.18   16.96
   3  -4   6  113.25   17.24
  -3   4  -6  117.94   17.90
  -3   4  -6  117.55   19.57
   3  -4   6  138.80   37.41
   3  -4   6  115.73   16.60
  -3   4  -6  123.24   17.71
  -3   4  -6  103.87   16.18
   3  -4   6   69.24   12.34
  -3   4  -6  116.69   18.42
   2   3  -8  132.61   20.41
   2   3  -8  130.60   20.67
  -2  -3   8  201.36   31.62
  -2  -3   8  157.66   32.32
  -2  -3   8  121.24   19.75
  -2  -3   8  134.86   19.39
   2   3  -8  134.68   22.63
  -2  -3   8  136.16   22.80
  -2  -3   8  119.52   20.19
   2   3  -8  131.97   22.43
  -2  -3   8  115.38   18.77
  -2  -3   8  568.03   72.91
  -2  -3   8  133.99   20.03
  -2  -3   8  147.63   22.78
  -2  -3   8  141.11   22.55
   2   3  -8  146.47   21.40
  -2  -3   8  126.43   19.33
  -2  -3   8  108.59   15.77
   2   3  -8  139.17   20.86
  -2  -3   8  135.18   20.29
   5  -1  -6 1216.27  104.98
  -5   1   6  629.07   64.58
  -5   1   6  968.25   88.11
   5  -1  -6  527.60   54.34
   5  -1  -6  581.04   61.05
   5  -1  -6  787.45   66.90
  -5   1   6  448.89   45.66
  -5   1   6  562.30   66.27
  -5   1   6  548.83   57.11
   5  -1  -6  698.56   69.84
   5  -1  -6  530.14   74.94
  -5   1   6  818.36   72.68
  -5   1   6  563.60   67.85
  -5   1   6  700.39   69.36
   5  -1  -6  618.27   62.35
   5  -1  -6  684.75   68.44
  -5   1   6  626.66   69.05
  -5   1   6  617.96   62.40
   5  -1  -6  581.22   62.20
  -5   1   6  651.96   64.35
  -5   1   6  582.98   57.91
  -2   2   8 1012.33   82.14
  -2   2   8  755.68   88.42
   2  -2  -8 1000.10   81.76
  -2   2   8 1096.63   90.49
   2  -2  -8 1265.46  104.20
  -2   2   8  951.09   80.24
  -2   2   8 1223.78  100.94
  -2   2   8 1003.02  103.44
  -2   2   8 1128.98   93.75
   2  -2  -8  968.97   81.71
   2  -2  -8 1170.53   98.56
   2  -2  -8 1002.00   81.29
  -2   2   8 1105.96   90.33
   2  -2  -8  965.42   81.08
   2  -2  -8 1115.29   93.29
  -2   2   8 1195.05   99.57
   2  -2  -8 1125.14   91.77
  -4  -3   1  411.95   44.17
  -4  -3   1  446.36   46.50
  -4  -3   1  406.75   42.07
   4   3  -1  406.93   43.06
  -4  -3   1  427.00   44.49
  -4  -3   1  305.45   22.02
   4   3  -1  377.86   38.80
  -4  -3   1  167.75   30.03
   4   3  -1  352.40   37.30
   4   3  -1  427.90   45.42
   4   3  -1  373.26   39.24
  -4  -3   1  386.36   40.85
  -4  -3   1  329.97   46.91
   4   3  -1  409.91   43.84
  -4  -3   1  346.85   43.03
   4   3  -1  395.81   41.52
  -4  -3   1  376.02   41.52
  -2   4  -7   10.01    6.58
   2  -4   7   10.97    5.33
  -2   4  -7   12.04    6.93
   2  -4   7   13.49    6.86
  -2   4  -7   11.63    4.17
  -2   4  -7   12.38    7.38
   2  -4   7   14.35    5.26
   2  -4   7   14.53    7.30
   2  -4   7    7.62    4.79
   2  -4   7   11.74    8.29
   2  -4   7    6.53    4.83
   2  -4   7   11.40    4.79
  -2   4  -7   12.42    4.94
  -2   4  -7   10.97    5.22
  -2   4  -7   12.29    4.65
   2  -4   7    9.25    3.33
  -2   4  -7    6.12    5.56
  -2   4  -7   14.57   10.36
   2  -4   7    9.52    7.53
   2  -4   7   13.35    7.60
  -2   4  -7   13.33    8.16
  -1   6  -5   39.05    7.69
   1  -6   5   41.62   10.96
   1  -6   5   43.75    9.88
   1  -6   5   41.07    8.59
   1  -6   5   42.28    9.86
   1  -6   5   38.75    8.57
   1  -6   5   49.49   10.07
  -1   6  -5   45.83   11.52
  -1   6  -5   39.88    8.16
  -1   6  -5   47.57   11.74
   1  -6   5   80.13   16.63
  -1   6  -5   43.86    8.68
   1  -6   5   38.73    7.29
   1  -6   5   45.37    8.64
  -1   6  -5   41.15    8.64
  -1   6  -5   48.74   13.16
  -1   6  -5   48.69   11.88
  -1   6  -5   35.38    7.58
   1  -6   5   45.29   12.13
   1  -6   5   29.01    6.64
  -2  -4   7  524.50   69.73
  -2  -4   7  420.59  108.63
  -2  -4   7  499.54   64.42
   2   4  -7  548.51   70.06
  -2  -4   7  643.24   40.81
  -2  -4   7  563.00   73.81
  -2  -4   7  583.87   35.52
   2   4  -7  516.79   67.26
  -2  -4   7  659.02   35.39
  -2  -4   7  503.45   64.38
  -2  -4   7  586.87   32.85
  -2  -4   7  558.13   70.57
  -2  -4   7  589.00   31.93
   2   4  -7  596.12   39.92
  -2  -4   7  592.86   37.70
   2   4  -7  587.09   39.29
  -2  -4   7  444.37   61.54
  -2  -4   7  588.38   34.35
  -2  -4   7  539.78   69.16
  -2  -4   7  533.04   72.36
   2   4  -7  605.32   38.54
  -2  -4   7  674.57   40.04
   4  -5  -4   29.98    8.26
  -4   5   4   26.26    7.95
  -4   5   4   36.44   11.22
  -4   5   4   24.36    6.57
   4  -5  -4   22.79    6.81
   4  -5  -4   20.90    4.91
   4  -5  -4   25.65    5.77
  -4   5   4   22.47    4.74
  -4   5   4   26.84    7.16
   4  -5  -4   22.96    6.78
  -4   5   4   25.42    6.50
   4  -5  -4   24.59    6.29
   4  -5  -4   27.19    8.81
   4  -5  -4   23.36    9.27
  -4   5   4   20.68    6.82
  -4   5   4   25.57    6.09
   4  -5  -4   24.16    7.49
  -4   5   4   25.99    5.97
  -4   5   4   20.74    7.85
  -4   5   4   24.40    6.27
  -5   4   4   21.93    6.53
  -5   4   4   34.68    8.27
   5  -4  -4   29.27    7.60
  -5   4   4   27.27    6.88
  -5   4   4   28.69    6.19
  -5   4   4   23.94    7.18
   5  -4  -4   23.18    5.52
  -5   4   4   23.49    5.27
  -5   4   4   29.47    7.70
   5  -4  -4   30.25    7.25
  -5   4   4   24.99    7.44
   5  -4  -4   29.40    6.73
  -5   4   4   23.27    7.59
  -5   4   4  137.89   36.26
  -5   4   4   48.30   10.40
   5  -4  -4   35.43    8.94
  -5   4   4   28.06    7.47
   5  -4  -4   31.22    7.45
  -5   4   4   25.83    6.30
  -5   4   4   32.12    8.27
   5  -4  -4   24.44    7.90
   5  -4  -4   28.24    7.36
   5  -4  -4   28.09    8.06
   5  -4  -4   54.00   14.63
   5  -4  -4   27.39    7.02
   4  -6   0   16.49   14.91
  -4   6   0   26.66    6.85
  -4   6   0   12.96   10.14
  -4   6   0   19.07   20.33
   4  -6   0    3.63    7.20
   4  -6   0    1.48    6.56
  -4   6   0   24.62   10.78
   4  -6   0   18.56   12.86
   4  -2   5    7.36    4.89
  -4   2  -5    7.65    5.34
  -4   2  -5    7.55    6.29
  -4   2  -5    7.70    5.90
  -4   2  -5    7.61    4.21
  -4   2  -5    6.32    4.15
   4  -2   5    7.69    5.59
   4  -2   5   11.00    7.24
  -4   2  -5    9.84    6.76
   4  -2   5    8.23    4.94
  -4   2  -5   11.34    6.26
  -4   2  -5    6.83    3.36
   4  -2   5    7.67    5.79
  -4   2  -5    6.87    4.26
   4  -2   5    6.84    4.79
   4  -2   5    9.16    4.84
   4  -2   5    6.68    6.54
   4  -2   5    8.89    5.23
  -1   4   6   46.16    9.76
  -1   4   6   63.65   14.87
   1  -4  -6   53.87   11.53
   1  -4  -6   48.49    8.10
   1  -4  -6   47.63   12.54
  -1   4   6   57.51   11.87
  -1   4   6   46.91   11.87
   1  -4  -6   53.24   10.95
  -1   4   6   49.44    8.99
   1  -4  -6   55.89   13.05
   1  -4  -6   46.12    8.67
  -1   4   6   55.09    9.99
  -1   4   6   53.06   10.07
   1  -4  -6   48.94    9.27
   1  -4  -6   43.89    8.88
   1  -4  -6   54.35   10.77
   1  -4  -6   54.15   12.58
  -1   4   6   55.96   11.81
   1  -4  -6   52.49    9.64
   4  -3   5  729.38   38.68
   4  -3   5  696.27   34.15
  -4   3  -5  614.39   31.11
   4  -3   5  765.76   42.28
  -4   3  -5  662.60   40.42
  -4   3  -5  482.38   62.69
   4  -3   5  662.34   41.16
   4  -3   5  754.04   42.83
  -4   3  -5  629.46   32.76
   4  -3   5  818.17   40.75
  -4   3  -5  740.60   41.76
   4  -3   5  683.57   36.32
   4  -3   5  658.08   43.64
  -4   3  -5  639.49   35.42
  -4   3  -5  699.98   38.88
   4  -3   5  667.12   44.70
   4  -3   5  750.56   37.56
  -4   3  -5  714.87   39.05
  -4   3  -5  591.17   28.71
   5  -5  -1  421.31   54.79
   5  -5  -1  487.68   62.65
   5  -5  -1  412.52   55.69
   5  -5  -1  431.88   56.63
  -5   5   1  411.46   53.04
  -5   5   1  398.58   51.24
  -5   5   1  601.62   37.94
   5  -5  -1  407.45   53.96
  -5   5   1  408.46   54.74
  -5   5   1  435.09   60.84
   5  -5  -1  377.47   51.57
  -5   5   1  437.01   60.73
   5  -5  -1  435.32   55.88
   5  -5  -1  407.13   53.69
   5  -5  -1  478.36   62.91
  -5   5   1  423.00   56.69
  -5   5   1  465.10   60.00
  -5   5   1  445.75   60.52
  -2  -5   0 2733.24  123.52
  -2  -5   0 2944.47  127.75
  -2  -5   0 3165.37  141.76
  -2  -5   0 2350.13  139.98
  -2  -5   0 2667.41  129.70
   2   5   0 2706.79  127.81
  -2  -5   0 2568.90  120.01
   2   5   0 2715.87  128.39
  -2  -5   0 2461.84  106.24
  -2  -5   0 2830.39  127.23
   2   5   0 2728.13  145.03
   2   5   0 2436.90  114.85
   2   5   0 2859.43  125.66
   2   5   0 2951.54  125.49
   0   6   1    0.20    5.06
   0  -6  -1    1.71    5.20
   0  -6  -1    1.43    4.79
   0  -6  -1    1.33    4.89
   0  -6  -1    1.27    5.37
   0   6   1    1.41    5.71
   0  -6  -1    1.85    5.06
   0   6   1    2.03    3.98
   0   6   1   -1.78    4.83
   0  -6  -1    2.93    5.68
   0  -6  -1    2.53    6.00
   0   6   1    1.66    5.26
   0   6   1    2.55    7.29
   0  -6  -1    0.05    4.52
   0   6   1    1.45    5.88
   0   6   1    0.24    4.41
  -5   5   0 1322.97   64.34
   5  -5   0 1330.01   68.49
   5  -5   0 1470.22   69.95
   5  -5   0 1449.61   74.32
   5  -5   0 1263.45   86.89
   5  -5   0 1326.99   78.84
  -5   5   0 1220.19   57.67
  -5   5   0 1201.69   59.21
   5  -5   0 1454.25   72.33
   5  -5   0 1381.16   66.68
   5  -5   0 1257.91   82.18
  -5   5   0 1300.85   77.58
  -5   5   0 1181.04   53.99
  -5   5   0 1342.83   61.08
   5  -5   0 1411.19   63.96
   5  -5   0 1406.67   68.44
  -5   5   0 1315.60   66.36
  -5   5   0 1490.96   74.63
   5  -5   0 1267.83   55.51
  -5   5   0 1400.47   67.93
  -5   5   0 1282.66   59.65
   5  -5   0 1308.53   60.32
  -5   5   0 1279.41   75.77
   4  -6   1 1273.71   82.39
   4  -6   1 1512.65   68.08
  -4   6  -1 1545.58   88.66
  -4   6  -1 1360.91   62.44
  -4   6  -1 1211.82  123.28
  -4   6  -1 1483.93   67.79
  -4   6  -1 1002.80   72.64
   4  -6   1 1175.25   70.64
   4  -6   1 1584.65   84.49
   4  -6   1 1352.80   86.55
  -4   6  -1 1493.78   68.14
   4  -6   1 1757.55   80.56
  -4   6  -1 1305.15  129.74
  -4   6  -1 1521.11   76.39
   4  -6   1 1501.92  109.20
  -4   6  -1 1661.45   87.02
   4  -6   1 1414.32   67.82
   4  -6   1 1156.37   73.31
  -3  -2   8  210.54   32.37
   3   2  -8  208.87   32.18
   3   2  -8  216.93   30.14
   3   2  -8  180.46   26.27
  -3  -2   8  205.21   30.32
  -3  -2   8  193.73   28.94
   3   2  -8  221.77   32.22
  -3  -2   8  197.10   28.52
  -3  -2   8  204.00   27.53
  -3  -2   8  336.52   47.91
  -3  -2   8  212.01   31.74
  -3  -2   8  230.53   34.98
   3   2  -8  224.52   30.61
  -3  -2   8   67.62   22.36
  -3  -2   8  187.37   25.22
  -3  -2   8  229.16   32.52
  -3  -2   8  185.94   25.66
  -3  -2   8  216.78   31.89
   3   2  -8  213.43   29.07
  -3  -2   8  162.08   50.08
  -3  -2   8  230.22   31.74
  -3  -2   8  196.17   31.38
  -5  -1   0  864.26   55.51
  -5  -1   0 1059.44   50.90
  -5  -1   0  873.12   42.40
   5   1   0  984.67   57.58
  -5  -1   0  537.35   97.03
   5   1   0  896.05   43.62
   5   1   0  950.80   47.81
[truncated: 1,919,430 more chars]
