# Supplementary material for: Umpolung of an Aliphatic Ketone to a Magnesium Ketone‐1,2‐diide Complex with Vicinal Dianionic Charge
Source: Angew Chem Int Ed Engl. 2022 Jul 11;61(34):e202204472. doi: 10.1002/anie.202204472 (PMC9541192; doi:10.1002/anie.202204472)
Supplement: Supplementary file 4 — Supporting Information [file ANIE-61-0-s015.cif]

data_120
_audit_creation_date                               2021-09-03
_audit_creation_method                            'by CrystalStructure 4.3'

# start Validation Reply Form
_vrf_PLAT331_120
;
PROBLEM: Small Aver Phenyl C-C Dist C46      --C48_a    .       1.34 Ang.  
RESPONSE: disordered solvent about a symmetry point.
;
# end Validation Reply Form


_publ_section_references
;
    ENTER OTHER REFERENCES

    Rigaku (2019). CrystalStructure. Version 4.3. 
    Rigaku Corporation, Tokyo, Japan.

    Sheldrick, G. M. (2014). Acta Cryst. (2014). A70, C1437.
    SHELXT Version 2018/2

    Sheldrick, G.M. (2008) SHELXL Version 2018/3, Acta Cryst. A64, 112-122.

    Rigaku Oxford Diffraction (2020), CrysAlisPro. version 1.171.41.82a.
    Rigaku Corporation, Tokyo, Japan

;


_chemical_formula_sum                             'C45 H71 Mg N2 O'
_chemical_formula_moiety                          'C45 H71 Mg N2 O'
_chemical_formula_weight                           680.37
_chemical_melting_point                            ?

#==============================================================================
# CRYSTAL DATA
_space_group_crystal_system                        triclinic
_space_group_name_H-M_alt                         'P -1'
_space_group_name_Hall                            '-P 1'
_space_group_IT_number                             2
loop_
_space_group_symop_id
_space_group_symop_operation_xyz
1   '+X,+Y,+Z'
2   '-X,-Y,-Z'
#------------------------------------------------------------------------------
_cell_length_a                                     9.8100(2)
_cell_length_b                                     10.2482(2)
_cell_length_c                                     21.6956(6)
_cell_angle_alpha                                  81.568(2)
_cell_angle_beta                                   88.7548(19)
_cell_angle_gamma                                  85.5449(19)
_cell_volume                                       2150.95(9)
_cell_formula_units_Z                              2
_cell_measurement_reflns_used                      17238
_cell_measurement_theta_min                        2.06
_cell_measurement_theta_max                        28.67
_cell_measurement_temperature                      93
#------------------------------------------------------------------------------
_exptl_crystal_description                         prism
_exptl_crystal_colour                              colourless
_exptl_crystal_size_max                            0.100
_exptl_crystal_size_mid                            0.030
_exptl_crystal_size_min                            0.030
_exptl_crystal_density_diffrn                      1.050
_exptl_crystal_density_meas                        ?
_exptl_crystal_density_method                     'not measured'
_exptl_crystal_F_000                               750.00
_exptl_absorpt_coefficient_mu                      0.074
_exptl_absorpt_correction_type                     multi-scan
_exptl_absorpt_process_details
;
CrysAlisPro 1.171.41.82a (Rigaku Oxford Diffraction, 2020)
Empirical absorption correction using spherical harmonics,
implemented in SCALE3 ABSPACK scaling algorithm.
;
_exptl_absorpt_correction_T_min                    0.672
_exptl_absorpt_correction_T_max                    0.998

#==============================================================================
# EXPERIMENTAL DATA

_diffrn_ambient_temperature                        93
_diffrn_radiation_type                            'Mo K\a'
_diffrn_radiation_wavelength                       0.71073
_diffrn_measurement_device_type                   'Rigaku XtaLAB P200'
_diffrn_measurement_method                         \w
_diffrn_detector_area_resol_mean                   5.814
_diffrn_reflns_number                              24819
_diffrn_reflns_av_unetI/netI                       0.0277
_diffrn_reflns_av_R_equivalents                    0.0326
_diffrn_reflns_theta_max                           28.600
_diffrn_reflns_theta_min                           2.015
_diffrn_reflns_theta_full                          25.242
_diffrn_measured_fraction_theta_max                0.829
_diffrn_measured_fraction_theta_full               0.993
_diffrn_reflns_Laue_measured_fraction_max          0.829
_diffrn_reflns_Laue_measured_fraction_full         0.993
_diffrn_reflns_point_group_measured_fraction_max   0.829
_diffrn_reflns_point_group_measured_fraction_full  0.993
_diffrn_reflns_limit_h_min                        -12
_diffrn_reflns_limit_h_max                         13
_diffrn_reflns_limit_k_min                        -12
_diffrn_reflns_limit_k_max                         13
_diffrn_reflns_limit_l_min                        -29
_diffrn_reflns_limit_l_max                         27
_diffrn_standards_number                           0
_diffrn_standards_interval_count                   .
_diffrn_standards_decay_%                          ?
_reflns_number_total                               9124
_reflns_number_gt                                  8127
_reflns_threshold_expression                       F^2^>2.0\s(F^2^)
_reflns_Friedel_coverage          0.000
_reflns_Friedel_fraction_max      .
_reflns_Friedel_fraction_full     .

#==============================================================================
# REFINEMENT DATA

_refine_special_details
;
    Refinement was performed using all reflections. The weighted 
    R-factor (wR) and goodness of fit (S) are based on F^2^.
    R-factor (gt) are based on F. The threshold expression of
    F^2^ > 2.0 sigma(F^2^) is used only for calculating R-factor (gt).
;
_refine_ls_structure_factor_coef                   Fsqd
_refine_ls_R_factor_all                            0.0466
_refine_ls_R_factor_gt                             0.0425
_refine_ls_wR_factor_ref                           0.1191
_refine_ls_wR_factor_gt                            0.1164
_refine_ls_number_restraints                       2
_refine_ls_hydrogen_treatment                      constr
_refine_ls_number_reflns                           9124
_refine_ls_number_parameters                       460
_refine_ls_goodness_of_fit_ref                     1.083
_refine_ls_weighting_scheme                        calc
_refine_ls_weighting_details
           'w = 1/[\s^2^(Fo^2^)+(0.0633P)^2^+0.6201P] where P=(Fo^2^+2Fc^2^)/3'
_atom_sites_solution_hydrogens                     geom
_atom_sites_solution_primary                       direct
_atom_sites_solution_secondary                     difmap
_refine_ls_shift/su_max                            0.000
_refine_diff_density_max                           0.47
_refine_diff_density_min                          -0.39
_refine_ls_extinction_method                       none
_refine_ls_extinction_coef                         ?

loop_
_atom_type_symbol
_atom_type_description
_atom_type_scat_dispersion_real
_atom_type_scat_dispersion_imag
_atom_type_scat_source
  'C' 'C'  0.0033 0.0016 
;
International Tables for Crystallography
(Vol. C, Tables 4.2.6.8 and 6.1.1.4)
;
  'H' 'H'  0.0000 0.0000 
;
International Tables for Crystallography
(Vol. C, Table 6.1.1.4)
;
  'Mg' 'Mg'  0.0486 0.0363 
;
International Tables for Crystallography
(Vol. C, Tables 4.2.6.8 and 6.1.1.4)
;
  'N' 'N'  0.0061 0.0033 
;
International Tables for Crystallography
(Vol. C, Tables 4.2.6.8 and 6.1.1.4)
;
  'O' 'O'  0.0106 0.0060 
;
International Tables for Crystallography
(Vol. C, Tables 4.2.6.8 and 6.1.1.4)
;

#==============================================================================
# ATOMIC COORDINATES AND THERMAL PARAMETERS

loop_
 _atom_site_label
 _atom_site_type_symbol
 _atom_site_fract_x
 _atom_site_fract_y
 _atom_site_fract_z
 _atom_site_U_iso_or_equiv
 _atom_site_adp_type
 _atom_site_occupancy
 _atom_site_site_symmetry_order  
 _atom_site_calc_flag
 _atom_site_refinement_flags_posn
 _atom_site_refinement_flags_adp
 _atom_site_refinement_flags_occupancy
 _atom_site_disorder_assembly
 _atom_site_disorder_group
Mg1 Mg 0.39655(4) 0.67530(3) 0.24007(2) 0.01553(10) Uani 1 1 d . . . . .
O1 O 0.51608(9) 0.53199(8) 0.24329(4) 0.02220(18) Uani 1 1 d . . . . .
N1 N 0.26698(9) 0.75679(8) 0.30019(4) 0.01327(18) Uani 1 1 d . . . . .
N5 N 0.34205(9) 0.81129(9) 0.16599(4) 0.01425(18) Uani 1 1 d . . . . .
C2 C 0.18477(10) 0.86656(10) 0.28328(5) 0.0134(2) Uani 1 1 d . . . . .
C3 C 0.17962(11) 0.93766(10) 0.22269(5) 0.0157(2) Uani 1 1 d . . . . .
H3 H 0.117798 1.014444 0.217962 0.019 Uiso 1 1 calc R U . . .
C4 C 0.25038(11) 0.91421(10) 0.16815(5) 0.0143(2) Uani 1 1 d . . . . .
C6 C 0.26927(10) 0.69349(10) 0.36409(5) 0.0130(2) Uani 1 1 d . . . . .
C7 C 0.36976(11) 0.72468(10) 0.40399(5) 0.0152(2) Uani 1 1 d . . . . .
C8 C 0.38165(11) 0.65279(11) 0.46373(5) 0.0196(2) Uani 1 1 d . . . . .
H8 H 0.449835 0.671955 0.490804 0.023 Uiso 1 1 calc R U . . .
C9 C 0.29544(12) 0.55376(12) 0.48420(5) 0.0213(2) Uani 1 1 d . . . . .
H9 H 0.305343 0.505152 0.524840 0.026 Uiso 1 1 calc R U . . .
C10 C 0.19475(11) 0.52596(11) 0.44513(5) 0.0192(2) Uani 1 1 d . . . . .
H10 H 0.135071 0.459093 0.459646 0.023 Uiso 1 1 calc R U . . .
C11 C 0.17965(11) 0.59475(10) 0.38475(5) 0.0154(2) Uani 1 1 d . . . . .
C12 C 0.46752(11) 0.83070(11) 0.38183(5) 0.0191(2) Uani 1 1 d . . . . .
H12 H 0.426715 0.887568 0.344349 0.023 Uiso 1 1 calc R U . . .
C13 C 0.60491(13) 0.76666(14) 0.36203(7) 0.0303(3) Uani 1 1 d . . . . .
H13A H 0.589224 0.707769 0.331570 0.036 Uiso 1 1 calc R U . . .
H13B H 0.650289 0.715527 0.398629 0.036 Uiso 1 1 calc R U . . .
H13C H 0.663004 0.835755 0.343237 0.036 Uiso 1 1 calc R U . . .
C14 C 0.48964(15) 0.92007(13) 0.43093(6) 0.0317(3) Uani 1 1 d . . . . .
H14A H 0.532570 0.867097 0.467697 0.038 Uiso 1 1 calc R U . . .
H14B H 0.401324 0.961111 0.442885 0.038 Uiso 1 1 calc R U . . .
H14C H 0.549185 0.989167 0.413618 0.038 Uiso 1 1 calc R U . . .
C15 C 0.06813(11) 0.56161(11) 0.34309(5) 0.0186(2) Uani 1 1 d . . . . .
H15 H 0.060694 0.632204 0.305990 0.022 Uiso 1 1 calc R U . . .
C16 C 0.10491(15) 0.42929(14) 0.31964(7) 0.0348(3) Uani 1 1 d . . . . .
H16A H 0.116057 0.358702 0.355279 0.042 Uiso 1 1 calc R U . . .
H16B H 0.190581 0.434138 0.295612 0.042 Uiso 1 1 calc R U . . .
H16C H 0.031622 0.410354 0.293030 0.042 Uiso 1 1 calc R U . . .
C17 C -0.07114(13) 0.56009(15) 0.37647(7) 0.0317(3) Uani 1 1 d . . . . .
H17A H -0.089607 0.642184 0.394361 0.038 Uiso 1 1 calc R U . . .
H17B H -0.070219 0.484343 0.409807 0.038 Uiso 1 1 calc R U . . .
H17C H -0.142650 0.552770 0.346582 0.038 Uiso 1 1 calc R U . . .
C18 C 0.08845(11) 0.92260(10) 0.33076(5) 0.0153(2) Uani 1 1 d . . . . .
H18 H 0.098518 0.861831 0.371157 0.018 Uiso 1 1 calc R U . . .
C19 C 0.12535(13) 1.06000(11) 0.34196(6) 0.0226(2) Uani 1 1 d . . . . .
H19A H 0.115772 1.121823 0.303045 0.027 Uiso 1 1 calc R U . . .
H19B H 0.220002 1.054515 0.356231 0.027 Uiso 1 1 calc R U . . .
H19C H 0.063847 1.091393 0.373763 0.027 Uiso 1 1 calc R U . . .
C20 C -0.06147(11) 0.92823(12) 0.31094(6) 0.0221(2) Uani 1 1 d . . . . .
H20A H -0.081939 0.841758 0.300831 0.026 Uiso 1 1 calc R U . . .
H20B H -0.076860 0.995454 0.274216 0.026 Uiso 1 1 calc R U . . .
H20C H -0.121297 0.951083 0.345141 0.026 Uiso 1 1 calc R U . . .
C21 C 0.21538(12) 1.01272(11) 0.10934(5) 0.0184(2) Uani 1 1 d . . . . .
H21 H 0.279650 0.990656 0.075319 0.022 Uiso 1 1 calc R U . . .
C22 C 0.23288(13) 1.15603(11) 0.11893(6) 0.0243(3) Uani 1 1 d . . . . .
H22A H 0.216465 1.214974 0.079551 0.029 Uiso 1 1 calc R U . . .
H22B H 0.326085 1.162975 0.132834 0.029 Uiso 1 1 calc R U . . .
H22C H 0.167251 1.181563 0.150540 0.029 Uiso 1 1 calc R U . . .
C23 C 0.06906(14) 1.00199(13) 0.08796(6) 0.0301(3) Uani 1 1 d . . . . .
H23A H 0.051057 1.063454 0.049463 0.036 Uiso 1 1 calc R U . . .
H23B H 0.004031 1.024287 0.120428 0.036 Uiso 1 1 calc R U . . .
H23C H 0.058677 0.911382 0.080341 0.036 Uiso 1 1 calc R U . . .
C24 C 0.40491(11) 0.78302(10) 0.10858(5) 0.0148(2) Uani 1 1 d . . . . .
C25 C 0.34456(11) 0.69349(10) 0.07562(5) 0.0164(2) Uani 1 1 d . . . . .
C26 C 0.41687(12) 0.64967(11) 0.02573(5) 0.0202(2) Uani 1 1 d . . . . .
H26 H 0.378414 0.588619 0.003377 0.024 Uiso 1 1 calc R U . . .
C27 C 0.54419(13) 0.69363(11) 0.00806(5) 0.0223(2) Uani 1 1 d . . . . .
H27 H 0.593277 0.660593 -0.025319 0.027 Uiso 1 1 calc R U . . .
C28 C 0.59994(12) 0.78580(11) 0.03909(5) 0.0208(2) Uani 1 1 d . . . . .
H28 H 0.685870 0.817299 0.025789 0.025 Uiso 1 1 calc R U . . .
C29 C 0.53191(11) 0.83300(10) 0.08951(5) 0.0168(2) Uani 1 1 d . . . . .
C30 C 0.20416(12) 0.64484(11) 0.09432(5) 0.0201(2) Uani 1 1 d . . . . .
H30 H 0.157546 0.708008 0.120449 0.024 Uiso 1 1 calc R U . . .
C31 C 0.21661(14) 0.50747(12) 0.13406(6) 0.0288(3) Uani 1 1 d . . . . .
H31A H 0.125367 0.481656 0.147635 0.035 Uiso 1 1 calc R U . . .
H31B H 0.272550 0.510378 0.170647 0.035 Uiso 1 1 calc R U . . .
H31C H 0.259864 0.442777 0.109249 0.035 Uiso 1 1 calc R U . . .
C32 C 0.11360(15) 0.64284(16) 0.03778(7) 0.0361(3) Uani 1 1 d . . . . .
H32A H 0.020910 0.623325 0.052034 0.043 Uiso 1 1 calc R U . . .
H32B H 0.151529 0.574564 0.013657 0.043 Uiso 1 1 calc R U . . .
H32C H 0.110492 0.729370 0.011505 0.043 Uiso 1 1 calc R U . . .
C33 C 0.59162(12) 0.93742(11) 0.12229(5) 0.0208(2) Uani 1 1 d . . . . .
H33 H 0.513230 0.990830 0.138830 0.025 Uiso 1 1 calc R U . . .
C34 C 0.68069(18) 0.87611(15) 0.17780(7) 0.0399(4) Uani 1 1 d . . . . .
H34A H 0.708591 0.946276 0.199944 0.048 Uiso 1 1 calc R U . . .
H34B H 0.762094 0.828092 0.162797 0.048 Uiso 1 1 calc R U . . .
H34C H 0.628372 0.814755 0.206159 0.048 Uiso 1 1 calc R U . . .
C35 C 0.67405(13) 1.03261(12) 0.07825(6) 0.0262(3) Uani 1 1 d . . . . .
H35A H 0.619265 1.068451 0.041533 0.031 Uiso 1 1 calc R U . . .
H35B H 0.757856 0.985224 0.065185 0.031 Uiso 1 1 calc R U . . .
H35C H 0.697883 1.105226 0.099782 0.031 Uiso 1 1 calc R U . . .
C36 C 0.62345(11) 0.43514(10) 0.25844(5) 0.0179(2) Uani 1 1 d . . . . .
H36 H 0.693296 0.479487 0.279159 0.022 Uiso 1 1 calc R U . . .
C37 C 0.69333(12) 0.40011(12) 0.19634(6) 0.0228(2) Uani 1 1 d . . . . .
C38 C 0.58958(15) 0.37202(15) 0.14907(6) 0.0345(3) Uani 1 1 d . . . . .
H38A H 0.636745 0.360157 0.109766 0.041 Uiso 1 1 calc R U . . .
H38B H 0.520229 0.446592 0.141747 0.041 Uiso 1 1 calc R U . . .
H38C H 0.545402 0.291353 0.165453 0.041 Uiso 1 1 calc R U . . .
C39 C 0.76448(16) 0.52322(14) 0.16721(7) 0.0388(3) Uani 1 1 d . . . . .
H39A H 0.808427 0.506895 0.127776 0.047 Uiso 1 1 calc R U . . .
H39B H 0.833742 0.542270 0.195847 0.047 Uiso 1 1 calc R U . . .
H39C H 0.696644 0.598979 0.159425 0.047 Uiso 1 1 calc R U . . .
C40 C 0.80382(13) 0.28398(13) 0.20521(6) 0.0286(3) Uani 1 1 d . . . . .
H40A H 0.868383 0.298140 0.236996 0.034 Uiso 1 1 calc R U . . .
H40B H 0.852832 0.278565 0.165716 0.034 Uiso 1 1 calc R U . . .
H40C H 0.760576 0.201296 0.218572 0.034 Uiso 1 1 calc R U . . .
C41 C 0.57601(12) 0.32172(11) 0.30931(5) 0.0209(2) Uani 1 1 d . . . . .
C42 C 0.47856(14) 0.23226(13) 0.28460(7) 0.0317(3) Uani 1 1 d . . . . .
H42A H 0.407004 0.286911 0.259931 0.038 Uiso 1 1 calc R U . . .
H42B H 0.436601 0.177604 0.319712 0.038 Uiso 1 1 calc R U . . .
H42C H 0.529716 0.174993 0.258353 0.038 Uiso 1 1 calc R U . . .
C43 C 0.69814(14) 0.23717(13) 0.34199(6) 0.0308(3) Uani 1 1 d . . . . .
H43A H 0.739061 0.177308 0.314209 0.037 Uiso 1 1 calc R U . . .
H43B H 0.666256 0.185269 0.380422 0.037 Uiso 1 1 calc R U . . .
H43C H 0.766619 0.295266 0.352078 0.037 Uiso 1 1 calc R U . . .
C44 C 0.50044(14) 0.38881(13) 0.36044(6) 0.0301(3) Uani 1 1 d . . . . .
H44A H 0.475566 0.321251 0.394753 0.036 Uiso 1 1 calc R U . . .
H44B H 0.417455 0.439133 0.343171 0.036 Uiso 1 1 calc R U . . .
H44C H 0.560108 0.448845 0.375992 0.036 Uiso 1 1 calc R U . . .
C46 C 0.1294(2) 0.9552(4) 0.51339(8) 0.0843(10) Uani 1 1 d D . . . .
H46 H 0.221371 0.923845 0.522734 0.101 Uiso 1 1 calc R U . . .
C47 C 0.0406(4) 0.8721(2) 0.49914(9) 0.0861(10) Uani 1 1 d D . . . .
H47 H 0.068841 0.781448 0.498653 0.103 Uiso 1 1 calc R U . . .
C48 C -0.0891(3) 0.9177(3) 0.48548(8) 0.0834(10) Uani 1 1 d D . . . .
H48 H -0.152460 0.859162 0.474962 0.100 Uiso 1 1 calc R U . . .

loop_
 _atom_site_aniso_label
 _atom_site_aniso_U_11
 _atom_site_aniso_U_22
 _atom_site_aniso_U_33
 _atom_site_aniso_U_23
 _atom_site_aniso_U_13
 _atom_site_aniso_U_12
Mg1 0.01966(19) 0.01308(18) 0.01300(18) -0.00176(13) 0.00007(14) 0.00394(14)
O1 0.0266(4) 0.0178(4) 0.0206(4) -0.0031(3) -0.0028(3) 0.0099(3)
N1 0.0152(4) 0.0122(4) 0.0124(4) -0.0021(3) -0.0010(3) -0.0004(3)
N5 0.0184(4) 0.0126(4) 0.0120(4) -0.0031(3) -0.0004(3) 0.0001(3)
C2 0.0137(5) 0.0124(5) 0.0150(5) -0.0045(4) -0.0007(4) -0.0017(4)
C3 0.0177(5) 0.0129(5) 0.0157(5) -0.0019(4) -0.0012(4) 0.0031(4)
C4 0.0171(5) 0.0123(5) 0.0137(5) -0.0022(4) -0.0027(4) -0.0017(4)
C6 0.0143(5) 0.0117(5) 0.0128(5) -0.0028(4) 0.0000(4) 0.0018(4)
C7 0.0142(5) 0.0158(5) 0.0159(5) -0.0038(4) -0.0004(4) 0.0005(4)
C8 0.0178(5) 0.0241(6) 0.0163(5) -0.0025(4) -0.0039(4) 0.0018(4)
C9 0.0226(6) 0.0233(6) 0.0155(5) 0.0036(4) -0.0002(4) 0.0027(4)
C10 0.0196(5) 0.0163(5) 0.0205(5) 0.0010(4) 0.0028(4) -0.0009(4)
C11 0.0154(5) 0.0130(5) 0.0177(5) -0.0032(4) 0.0000(4) 0.0006(4)
C12 0.0182(5) 0.0200(5) 0.0194(5) -0.0018(4) -0.0035(4) -0.0050(4)
C13 0.0193(6) 0.0344(7) 0.0368(7) -0.0024(6) 0.0038(5) -0.0059(5)
C14 0.0401(7) 0.0290(7) 0.0295(7) -0.0093(5) -0.0047(6) -0.0134(6)
C15 0.0185(5) 0.0172(5) 0.0209(5) -0.0041(4) -0.0017(4) -0.0043(4)
C16 0.0353(7) 0.0293(7) 0.0445(8) -0.0205(6) -0.0091(6) -0.0008(6)
C17 0.0185(6) 0.0444(8) 0.0337(7) -0.0089(6) -0.0010(5) -0.0070(5)
C18 0.0175(5) 0.0142(5) 0.0138(5) -0.0021(4) 0.0010(4) 0.0022(4)
C19 0.0274(6) 0.0196(6) 0.0227(6) -0.0099(5) 0.0034(5) -0.0024(5)
C20 0.0169(5) 0.0224(6) 0.0271(6) -0.0064(5) 0.0015(4) 0.0019(4)
C21 0.0258(6) 0.0152(5) 0.0131(5) -0.0011(4) 0.0000(4) 0.0035(4)
C22 0.0345(7) 0.0156(5) 0.0214(6) 0.0017(4) 0.0001(5) -0.0018(5)
C23 0.0384(7) 0.0225(6) 0.0281(7) 0.0010(5) -0.0164(6) 0.0009(5)
C24 0.0206(5) 0.0114(5) 0.0119(5) -0.0016(4) -0.0014(4) 0.0017(4)
C25 0.0232(5) 0.0114(5) 0.0143(5) -0.0014(4) -0.0021(4) 0.0001(4)
C26 0.0321(6) 0.0138(5) 0.0155(5) -0.0051(4) -0.0015(5) -0.0013(4)
C27 0.0335(6) 0.0170(5) 0.0166(5) -0.0053(4) 0.0060(5) 0.0006(5)
C28 0.0241(6) 0.0182(5) 0.0201(5) -0.0032(4) 0.0053(4) -0.0015(4)
C29 0.0212(5) 0.0134(5) 0.0156(5) -0.0022(4) -0.0012(4) -0.0002(4)
C30 0.0228(6) 0.0173(5) 0.0215(6) -0.0063(4) -0.0016(4) -0.0032(4)
C31 0.0312(7) 0.0187(6) 0.0364(7) -0.0024(5) 0.0064(5) -0.0063(5)
C32 0.0316(7) 0.0470(8) 0.0328(7) -0.0117(6) -0.0083(6) -0.0094(6)
C33 0.0225(6) 0.0194(5) 0.0227(6) -0.0088(4) 0.0019(4) -0.0045(4)
C34 0.0597(10) 0.0342(7) 0.0279(7) 0.0010(6) -0.0164(7) -0.0217(7)
C35 0.0301(6) 0.0189(6) 0.0303(6) -0.0030(5) -0.0023(5) -0.0065(5)
C36 0.0205(5) 0.0135(5) 0.0198(5) -0.0047(4) -0.0041(4) 0.0038(4)
C37 0.0247(6) 0.0216(6) 0.0213(6) -0.0046(5) -0.0006(5) 0.0067(5)
C38 0.0375(7) 0.0447(8) 0.0218(6) -0.0143(6) -0.0074(5) 0.0146(6)
C39 0.0423(8) 0.0315(7) 0.0385(8) 0.0030(6) 0.0142(7) 0.0038(6)
C40 0.0263(6) 0.0273(6) 0.0319(7) -0.0091(5) -0.0013(5) 0.0094(5)
C41 0.0222(6) 0.0171(5) 0.0223(6) -0.0019(4) -0.0028(4) 0.0029(4)
C42 0.0306(7) 0.0249(6) 0.0404(8) -0.0045(6) -0.0020(6) -0.0062(5)
C43 0.0321(7) 0.0254(6) 0.0310(7) 0.0050(5) -0.0047(5) 0.0061(5)
C44 0.0369(7) 0.0298(7) 0.0208(6) -0.0001(5) 0.0018(5) 0.0069(5)
C46 0.0353(9) 0.176(3) 0.0232(9) 0.0207(13) 0.0046(7) 0.0390(14)
C47 0.171(3) 0.0455(11) 0.0300(10) 0.0038(8) 0.0444(15) 0.0368(15)
C48 0.112(2) 0.130(2) 0.0211(8) -0.0203(12) 0.0115(11) -0.076(2)

#==============================================================================
_computing_data_collection
                                   'CrysAlisPro 1.171.41.82a (Rigaku OD, 2020)'
_computing_cell_refinement
                                   'CrysAlisPro 1.171.41.82a (Rigaku OD, 2020)'
_computing_data_reduction
                                   'CrysAlisPro 1.171.41.82a (Rigaku OD, 2020)'
_computing_structure_solution
                                      'SHELXT Version 2018/2 (Sheldrick, 2014)'
_computing_structure_refinement
                                      'SHELXL Version 2018/3 (Sheldrick, 2008)'
_computing_publication_material
                                          'CrystalStructure 4.3 (Rigaku, 2019)'
_computing_molecular_graphics                     'CrystalStructure 4.3'

#==============================================================================
# MOLECULAR GEOMETRY

_geom_special_details
;
 All esds (except the esd in the dihedral angle between two l.s. planes)
 are estimated using the full covariance matrix.  The cell esds are taken
 into account individually in the estimation of esds in distances, angles
 and torsion angles; correlations between esds in cell parameters are only
 used when they are defined by crystal symmetry.  An approximate (isotropic)
 treatment of cell esds is used for estimating esds involving l.s. planes.
;

loop_
 _geom_bond_atom_site_label_1
 _geom_bond_atom_site_label_2
 _geom_bond_distance
 _geom_bond_site_symmetry_2
 _geom_bond_publ_flag
Mg1 O1 1.8007(9) . ?
Mg1 N5 2.0190(10) . ?
Mg1 N1 2.0240(9) . ?
O1 C36 1.3998(13) . ?
N1 C2 1.3422(14) . ?
N1 C6 1.4417(13) . ?
N5 C4 1.3374(14) . ?
N5 C24 1.4354(13) . ?
C2 C3 1.4063(15) . ?
C2 C18 1.5267(14) . ?
C3 C4 1.4005(15) . ?
C3 H3 0.9500 . ?
C4 C21 1.5338(15) . ?
C6 C11 1.4092(14) . ?
C6 C7 1.4110(14) . ?
C7 C8 1.3961(16) . ?
C7 C12 1.5232(14) . ?
C8 C9 1.3883(16) . ?
C8 H8 0.9500 . ?
C9 C10 1.3879(16) . ?
C9 H9 0.9500 . ?
C10 C11 1.3987(16) . ?
C10 H10 0.9500 . ?
C11 C15 1.5231(15) . ?
C12 C14 1.5323(16) . ?
C12 C13 1.5336(17) . ?
C12 H12 1.0000 . ?
C13 H13A 0.9800 . ?
C13 H13B 0.9800 . ?
C13 H13C 0.9800 . ?
C14 H14A 0.9800 . ?
C14 H14B 0.9800 . ?
C14 H14C 0.9800 . ?
C15 C16 1.5317(16) . ?
C15 C17 1.5325(16) . ?
C15 H15 1.0000 . ?
C16 H16A 0.9800 . ?
C16 H16B 0.9800 . ?
C16 H16C 0.9800 . ?
C17 H17A 0.9800 . ?
C17 H17B 0.9800 . ?
C17 H17C 0.9800 . ?
C18 C19 1.5351(15) . ?
C18 C20 1.5356(15) . ?
C18 H18 1.0000 . ?
C19 H19A 0.9800 . ?
C19 H19B 0.9800 . ?
C19 H19C 0.9800 . ?
C20 H20A 0.9800 . ?
C20 H20B 0.9800 . ?
C20 H20C 0.9800 . ?
C21 C23 1.5349(17) . ?
C21 C22 1.5363(15) . ?
C21 H21 1.0000 . ?
C22 H22A 0.9800 . ?
C22 H22B 0.9800 . ?
C22 H22C 0.9800 . ?
C23 H23A 0.9800 . ?
C23 H23B 0.9800 . ?
C23 H23C 0.9800 . ?
C24 C25 1.4138(14) . ?
C24 C29 1.4143(15) . ?
C25 C26 1.3914(16) . ?
C25 C30 1.5275(15) . ?
C26 C27 1.3878(17) . ?
C26 H26 0.9500 . ?
C27 C28 1.3883(16) . ?
C27 H27 0.9500 . ?
C28 C29 1.3961(16) . ?
C28 H28 0.9500 . ?
C29 C33 1.5274(14) . ?
C30 C32 1.5336(17) . ?
C30 C31 1.5370(17) . ?
C30 H30 1.0000 . ?
C31 H31A 0.9800 . ?
C31 H31B 0.9800 . ?
C31 H31C 0.9800 . ?
C32 H32A 0.9800 . ?
C32 H32B 0.9800 . ?
C32 H32C 0.9800 . ?
C33 C35 1.5278(16) . ?
C33 C34 1.5319(18) . ?
C33 H33 1.0000 . ?
C34 H34A 0.9800 . ?
C34 H34B 0.9800 . ?
C34 H34C 0.9800 . ?
C35 H35A 0.9800 . ?
C35 H35B 0.9800 . ?
C35 H35C 0.9800 . ?
C36 C41 1.5721(16) . ?
C36 C37 1.5740(16) . ?
C36 H36 1.0000 . ?
C37 C38 1.5323(18) . ?
C37 C39 1.5369(19) . ?
C37 C40 1.5394(16) . ?
C38 H38A 0.9800 . ?
C38 H38B 0.9800 . ?
C38 H38C 0.9800 . ?
C39 H39A 0.9800 . ?
C39 H39B 0.9800 . ?
C39 H39C 0.9800 . ?
C40 H40A 0.9800 . ?
C40 H40B 0.9800 . ?
C40 H40C 0.9800 . ?
C41 C42 1.5312(17) . ?
C41 C44 1.5367(17) . ?
C41 C43 1.5441(16) . ?
C42 H42A 0.9800 . ?
C42 H42B 0.9800 . ?
C42 H42C 0.9800 . ?
C43 H43A 0.9800 . ?
C43 H43B 0.9800 . ?
C43 H43C 0.9800 . ?
C44 H44A 0.9800 . ?
C44 H44B 0.9800 . ?
C44 H44C 0.9800 . ?
C46 C47 1.336(3) . ?
C46 C48 1.335(4) 2_576 ?
C46 H46 0.9500 . ?
C47 C48 1.345(3) . ?
C47 H47 0.9500 . ?
C48 H48 0.9500 . ?

loop_
 _geom_angle_atom_site_label_1
 _geom_angle_atom_site_label_2
 _geom_angle_atom_site_label_3
 _geom_angle
 _geom_angle_site_symmetry_1
 _geom_angle_site_symmetry_3
 _geom_angle_publ_flag
O1 Mg1 N5 128.83(4) . . ?
O1 Mg1 N1 136.55(4) . . ?
N5 Mg1 N1 94.58(4) . . ?
C36 O1 Mg1 164.95(7) . . ?
C2 N1 C6 120.25(8) . . ?
C2 N1 Mg1 123.01(7) . . ?
C6 N1 Mg1 116.70(7) . . ?
C4 N5 C24 122.01(9) . . ?
C4 N5 Mg1 124.41(7) . . ?
C24 N5 Mg1 113.47(7) . . ?
N1 C2 C3 124.17(9) . . ?
N1 C2 C18 120.50(9) . . ?
C3 C2 C18 115.33(9) . . ?
C4 C3 C2 130.80(10) . . ?
C4 C3 H3 114.6 . . ?
C2 C3 H3 114.6 . . ?
N5 C4 C3 123.01(10) . . ?
N5 C4 C21 120.76(9) . . ?
C3 C4 C21 116.22(9) . . ?
C11 C6 C7 120.72(9) . . ?
C11 C6 N1 120.33(9) . . ?
C7 C6 N1 118.76(9) . . ?
C8 C7 C6 118.67(10) . . ?
C8 C7 C12 120.29(9) . . ?
C6 C7 C12 120.99(9) . . ?
C9 C8 C7 121.07(10) . . ?
C9 C8 H8 119.5 . . ?
C7 C8 H8 119.5 . . ?
C10 C9 C8 119.83(10) . . ?
C10 C9 H9 120.1 . . ?
C8 C9 H9 120.1 . . ?
C9 C10 C11 121.11(10) . . ?
C9 C10 H10 119.4 . . ?
C11 C10 H10 119.4 . . ?
C10 C11 C6 118.57(10) . . ?
C10 C11 C15 119.73(9) . . ?
C6 C11 C15 121.70(9) . . ?
C7 C12 C14 112.75(10) . . ?
C7 C12 C13 110.17(9) . . ?
C14 C12 C13 110.23(10) . . ?
C7 C12 H12 107.8 . . ?
C14 C12 H12 107.8 . . ?
C13 C12 H12 107.8 . . ?
C12 C13 H13A 109.5 . . ?
C12 C13 H13B 109.5 . . ?
H13A C13 H13B 109.5 . . ?
C12 C13 H13C 109.5 . . ?
H13A C13 H13C 109.5 . . ?
H13B C13 H13C 109.5 . . ?
C12 C14 H14A 109.5 . . ?
C12 C14 H14B 109.5 . . ?
H14A C14 H14B 109.5 . . ?
C12 C14 H14C 109.5 . . ?
H14A C14 H14C 109.5 . . ?
H14B C14 H14C 109.5 . . ?
C11 C15 C16 111.14(10) . . ?
C11 C15 C17 111.58(10) . . ?
C16 C15 C17 110.41(10) . . ?
C11 C15 H15 107.8 . . ?
C16 C15 H15 107.8 . . ?
C17 C15 H15 107.8 . . ?
C15 C16 H16A 109.5 . . ?
C15 C16 H16B 109.5 . . ?
H16A C16 H16B 109.5 . . ?
C15 C16 H16C 109.5 . . ?
H16A C16 H16C 109.5 . . ?
H16B C16 H16C 109.5 . . ?
C15 C17 H17A 109.5 . . ?
C15 C17 H17B 109.5 . . ?
H17A C17 H17B 109.5 . . ?
C15 C17 H17C 109.5 . . ?
H17A C17 H17C 109.5 . . ?
H17B C17 H17C 109.5 . . ?
C2 C18 C19 111.69(9) . . ?
C2 C18 C20 111.49(9) . . ?
C19 C18 C20 110.17(9) . . ?
C2 C18 H18 107.8 . . ?
C19 C18 H18 107.8 . . ?
C20 C18 H18 107.8 . . ?
C18 C19 H19A 109.5 . . ?
C18 C19 H19B 109.5 . . ?
H19A C19 H19B 109.5 . . ?
C18 C19 H19C 109.5 . . ?
H19A C19 H19C 109.5 . . ?
H19B C19 H19C 109.5 . . ?
C18 C20 H20A 109.5 . . ?
C18 C20 H20B 109.5 . . ?
H20A C20 H20B 109.5 . . ?
C18 C20 H20C 109.5 . . ?
H20A C20 H20C 109.5 . . ?
H20B C20 H20C 109.5 . . ?
C4 C21 C23 111.40(9) . . ?
C4 C21 C22 111.99(9) . . ?
C23 C21 C22 109.34(10) . . ?
C4 C21 H21 108.0 . . ?
C23 C21 H21 108.0 . . ?
C22 C21 H21 108.0 . . ?
C21 C22 H22A 109.5 . . ?
C21 C22 H22B 109.5 . . ?
H22A C22 H22B 109.5 . . ?
C21 C22 H22C 109.5 . . ?
H22A C22 H22C 109.5 . . ?
H22B C22 H22C 109.5 . . ?
C21 C23 H23A 109.5 . . ?
C21 C23 H23B 109.5 . . ?
H23A C23 H23B 109.5 . . ?
C21 C23 H23C 109.5 . . ?
H23A C23 H23C 109.5 . . ?
H23B C23 H23C 109.5 . . ?
C25 C24 C29 121.21(10) . . ?
C25 C24 N5 118.40(9) . . ?
C29 C24 N5 120.05(9) . . ?
C26 C25 C24 118.27(10) . . ?
C26 C25 C30 120.55(9) . . ?
C24 C25 C30 121.17(10) . . ?
C27 C26 C25 121.13(10) . . ?
C27 C26 H26 119.4 . . ?
C25 C26 H26 119.4 . . ?
C26 C27 C28 120.11(10) . . ?
C26 C27 H27 119.9 . . ?
C28 C27 H27 119.9 . . ?
C27 C28 C29 121.14(11) . . ?
C27 C28 H28 119.4 . . ?
C29 C28 H28 119.4 . . ?
C28 C29 C24 118.02(10) . . ?
C28 C29 C33 120.96(10) . . ?
C24 C29 C33 121.01(9) . . ?
C25 C30 C32 112.34(10) . . ?
C25 C30 C31 111.43(10) . . ?
C32 C30 C31 110.10(10) . . ?
C25 C30 H30 107.6 . . ?
C32 C30 H30 107.6 . . ?
C31 C30 H30 107.6 . . ?
C30 C31 H31A 109.5 . . ?
C30 C31 H31B 109.5 . . ?
H31A C31 H31B 109.5 . . ?
C30 C31 H31C 109.5 . . ?
H31A C31 H31C 109.5 . . ?
H31B C31 H31C 109.5 . . ?
C30 C32 H32A 109.5 . . ?
C30 C32 H32B 109.5 . . ?
H32A C32 H32B 109.5 . . ?
C30 C32 H32C 109.5 . . ?
H32A C32 H32C 109.5 . . ?
H32B C32 H32C 109.5 . . ?
C29 C33 C35 112.73(9) . . ?
C29 C33 C34 112.42(10) . . ?
C35 C33 C34 109.13(10) . . ?
C29 C33 H33 107.4 . . ?
C35 C33 H33 107.4 . . ?
C34 C33 H33 107.4 . . ?
C33 C34 H34A 109.5 . . ?
C33 C34 H34B 109.5 . . ?
H34A C34 H34B 109.5 . . ?
C33 C34 H34C 109.5 . . ?
H34A C34 H34C 109.5 . . ?
H34B C34 H34C 109.5 . . ?
C33 C35 H35A 109.5 . . ?
C33 C35 H35B 109.5 . . ?
H35A C35 H35B 109.5 . . ?
C33 C35 H35C 109.5 . . ?
H35A C35 H35C 109.5 . . ?
H35B C35 H35C 109.5 . . ?
O1 C36 C41 110.55(9) . . ?
O1 C36 C37 108.70(9) . . ?
C41 C36 C37 119.97(9) . . ?
O1 C36 H36 105.5 . . ?
C41 C36 H36 105.5 . . ?
C37 C36 H36 105.5 . . ?
C38 C37 C39 107.43(11) . . ?
C38 C37 C40 108.43(10) . . ?
C39 C37 C40 106.98(11) . . ?
C38 C37 C36 112.57(10) . . ?
C39 C37 C36 106.30(10) . . ?
C40 C37 C36 114.72(10) . . ?
C37 C38 H38A 109.5 . . ?
C37 C38 H38B 109.5 . . ?
H38A C38 H38B 109.5 . . ?
C37 C38 H38C 109.5 . . ?
H38A C38 H38C 109.5 . . ?
H38B C38 H38C 109.5 . . ?
C37 C39 H39A 109.5 . . ?
C37 C39 H39B 109.5 . . ?
H39A C39 H39B 109.5 . . ?
C37 C39 H39C 109.5 . . ?
H39A C39 H39C 109.5 . . ?
H39B C39 H39C 109.5 . . ?
C37 C40 H40A 109.5 . . ?
C37 C40 H40B 109.5 . . ?
H40A C40 H40B 109.5 . . ?
C37 C40 H40C 109.5 . . ?
H40A C40 H40C 109.5 . . ?
H40B C40 H40C 109.5 . . ?
C42 C41 C44 108.13(11) . . ?
C42 C41 C43 109.98(10) . . ?
C44 C41 C43 105.54(10) . . ?
C42 C41 C36 113.60(10) . . ?
C44 C41 C36 106.98(9) . . ?
C43 C41 C36 112.17(10) . . ?
C41 C42 H42A 109.5 . . ?
C41 C42 H42B 109.5 . . ?
H42A C42 H42B 109.5 . . ?
C41 C42 H42C 109.5 . . ?
H42A C42 H42C 109.5 . . ?
H42B C42 H42C 109.5 . . ?
C41 C43 H43A 109.5 . . ?
C41 C43 H43B 109.5 . . ?
H43A C43 H43B 109.5 . . ?
C41 C43 H43C 109.5 . . ?
H43A C43 H43C 109.5 . . ?
H43B C43 H43C 109.5 . . ?
C41 C44 H44A 109.5 . . ?
C41 C44 H44B 109.5 . . ?
H44A C44 H44B 109.5 . . ?
C41 C44 H44C 109.5 . . ?
H44A C44 H44C 109.5 . . ?
H44B C44 H44C 109.5 . . ?
C47 C46 C48 120.12(18) . 2_576 ?
C47 C46 H46 119.9 . . ?
C48 C46 H46 119.9 2_576 . ?
C46 C47 C48 119.5(2) . . ?
C46 C47 H47 120.3 . . ?
C48 C47 H47 120.3 . . ?
C47 C48 C46 120.4(2) . 2_576 ?
C47 C48 H48 119.8 . . ?
C46 C48 H48 119.8 2_576 . ?

loop_
 _geom_torsion_atom_site_label_1
 _geom_torsion_atom_site_label_2
 _geom_torsion_atom_site_label_3
 _geom_torsion_atom_site_label_4
 _geom_torsion
 _geom_torsion_site_symmetry_1
 _geom_torsion_site_symmetry_2
 _geom_torsion_site_symmetry_3
 _geom_torsion_site_symmetry_4
 _geom_torsion_publ_flag
N5 Mg1 O1 C36 127.5(3) . . . . ?
N1 Mg1 O1 C36 -55.8(3) . . . . ?
C6 N1 C2 C3 177.46(9) . . . . ?
Mg1 N1 C2 C3 -0.48(14) . . . . ?
C6 N1 C2 C18 -2.53(14) . . . . ?
Mg1 N1 C2 C18 179.53(7) . . . . ?
N1 C2 C3 C4 1.28(18) . . . . ?
C18 C2 C3 C4 -178.73(10) . . . . ?
C24 N5 C4 C3 174.70(9) . . . . ?
Mg1 N5 C4 C3 -1.14(14) . . . . ?
C24 N5 C4 C21 -4.16(15) . . . . ?
Mg1 N5 C4 C21 179.99(7) . . . . ?
C2 C3 C4 N5 -0.37(18) . . . . ?
C2 C3 C4 C21 178.55(10) . . . . ?
C2 N1 C6 C11 89.94(12) . . . . ?
Mg1 N1 C6 C11 -91.99(10) . . . . ?
C2 N1 C6 C7 -95.02(12) . . . . ?
Mg1 N1 C6 C7 83.05(10) . . . . ?
C11 C6 C7 C8 2.06(15) . . . . ?
N1 C6 C7 C8 -172.96(9) . . . . ?
C11 C6 C7 C12 179.62(9) . . . . ?
N1 C6 C7 C12 4.60(15) . . . . ?
C6 C7 C8 C9 -0.95(16) . . . . ?
C12 C7 C8 C9 -178.53(10) . . . . ?
C7 C8 C9 C10 -0.58(17) . . . . ?
C8 C9 C10 C11 1.05(17) . . . . ?
C9 C10 C11 C6 0.05(16) . . . . ?
C9 C10 C11 C15 179.94(10) . . . . ?
C7 C6 C11 C10 -1.62(15) . . . . ?
N1 C6 C11 C10 173.32(9) . . . . ?
C7 C6 C11 C15 178.50(9) . . . . ?
N1 C6 C11 C15 -6.56(15) . . . . ?
C8 C7 C12 C14 -44.63(15) . . . . ?
C6 C7 C12 C14 137.85(11) . . . . ?
C8 C7 C12 C13 78.97(13) . . . . ?
C6 C7 C12 C13 -98.54(12) . . . . ?
C10 C11 C15 C16 -73.54(14) . . . . ?
C6 C11 C15 C16 106.34(12) . . . . ?
C10 C11 C15 C17 50.17(14) . . . . ?
C6 C11 C15 C17 -129.95(11) . . . . ?
N1 C2 C18 C19 115.77(11) . . . . ?
C3 C2 C18 C19 -64.23(12) . . . . ?
N1 C2 C18 C20 -120.50(10) . . . . ?
C3 C2 C18 C20 59.51(12) . . . . ?
N5 C4 C21 C23 111.25(11) . . . . ?
C3 C4 C21 C23 -67.69(12) . . . . ?
N5 C4 C21 C22 -125.94(11) . . . . ?
C3 C4 C21 C22 55.12(13) . . . . ?
C4 N5 C24 C25 -93.26(12) . . . . ?
Mg1 N5 C24 C25 83.00(10) . . . . ?
C4 N5 C24 C29 93.41(13) . . . . ?
Mg1 N5 C24 C29 -90.33(10) . . . . ?
C29 C24 C25 C26 3.50(16) . . . . ?
N5 C24 C25 C26 -169.75(10) . . . . ?
C29 C24 C25 C30 -176.95(10) . . . . ?
N5 C24 C25 C30 9.80(15) . . . . ?
C24 C25 C26 C27 -0.79(17) . . . . ?
C30 C25 C26 C27 179.66(11) . . . . ?
C25 C26 C27 C28 -1.90(18) . . . . ?
C26 C27 C28 C29 1.95(18) . . . . ?
C27 C28 C29 C24 0.69(17) . . . . ?
C27 C28 C29 C33 -178.19(11) . . . . ?
C25 C24 C29 C28 -3.44(16) . . . . ?
N5 C24 C29 C28 169.70(10) . . . . ?
C25 C24 C29 C33 175.43(10) . . . . ?
N5 C24 C29 C33 -11.43(16) . . . . ?
C26 C25 C30 C32 -43.40(15) . . . . ?
C24 C25 C30 C32 137.06(11) . . . . ?
C26 C25 C30 C31 80.67(13) . . . . ?
C24 C25 C30 C31 -98.86(12) . . . . ?
C28 C29 C33 C35 31.71(15) . . . . ?
C24 C29 C33 C35 -147.13(11) . . . . ?
C28 C29 C33 C34 -92.16(14) . . . . ?
C24 C29 C33 C34 89.00(14) . . . . ?
Mg1 O1 C36 C41 90.3(3) . . . . ?
Mg1 O1 C36 C37 -136.0(3) . . . . ?
O1 C36 C37 C38 -49.13(13) . . . . ?
C41 C36 C37 C38 79.40(13) . . . . ?
O1 C36 C37 C39 68.22(12) . . . . ?
C41 C36 C37 C39 -163.25(11) . . . . ?
O1 C36 C37 C40 -173.77(10) . . . . ?
C41 C36 C37 C40 -45.23(15) . . . . ?
O1 C36 C41 C42 72.25(12) . . . . ?
C37 C36 C41 C42 -55.44(14) . . . . ?
O1 C36 C41 C44 -46.99(12) . . . . ?
C37 C36 C41 C44 -174.68(10) . . . . ?
O1 C36 C41 C43 -162.26(10) . . . . ?
C37 C36 C41 C43 70.05(13) . . . . ?
C48 C46 C47 C48 0.5(3) 2_576 . . . ?
C46 C47 C48 C46 -0.5(3) . . . 2_576 ?


#==============================================================================
# Additional structures and associated data_? identifiers
# should be added at this point if there is more than one 
# structure analysis in the CIF.

_shelx_res_file
;
TITL ASSB120
    shelxl.res
    created by SHELXL-2018/3 at 21:16:48 on 03-Sep-2021
CELL  0.71073 9.81000 10.24820 21.69560 81.56800 88.75480 85.54490
ZERR  2 0.00020 0.00020 0.00060 0.00200 0.00190 0.00190
LATT 1
SFAC C H MG N O
UNIT 90 142 2 4 2
OMIT     1   0   1
OMIT     1   1   0
OMIT     1   0   0
OMIT     0   0   2
OMIT     0   0   3
OMIT    -1   1   1
L.S. 20
FMAP 2
PLAN 5
WPDB -2
HTAB
BOND $H
CONF
LIST 4
TEMP -180.0
ACTA
SIZE 0.100 0.030 0.030
DFIX 1.3500 0.0050 C46 C47 C47 C48
WGHT    0.063300    0.620100
FVAR       0.55486
MG1   3    0.396548    0.675296    0.240073    11.00000    0.01966    0.01308 =
         0.01300   -0.00176    0.00007    0.00394
O1    5    0.516079    0.531991    0.243292    11.00000    0.02657    0.01781 =
         0.02061   -0.00309   -0.00279    0.00986
N1    4    0.266977    0.756789    0.300189    11.00000    0.01523    0.01218 =
         0.01243   -0.00211   -0.00101   -0.00039
N5    4    0.342053    0.811294    0.165987    11.00000    0.01837    0.01257 =
         0.01201   -0.00314   -0.00038    0.00013
C2    1    0.184768    0.866560    0.283276    11.00000    0.01372    0.01242 =
         0.01501   -0.00449   -0.00070   -0.00170
C3    1    0.179621    0.937656    0.222688    11.00000    0.01770    0.01288 =
         0.01575   -0.00188   -0.00117    0.00307
AFIX  43
H3    2    0.117798    1.014444    0.217962    11.00000   -1.20000
AFIX   0
C4    1    0.250378    0.914211    0.168150    11.00000    0.01714    0.01225 =
         0.01374   -0.00215   -0.00272   -0.00166
C6    1    0.269265    0.693488    0.364087    11.00000    0.01428    0.01167 =
         0.01281   -0.00279   -0.00005    0.00185
C7    1    0.369759    0.724675    0.403993    11.00000    0.01417    0.01578 =
         0.01590   -0.00383   -0.00040    0.00046
C8    1    0.381646    0.652792    0.463726    11.00000    0.01781    0.02406 =
         0.01631   -0.00246   -0.00386    0.00179
AFIX  43
H8    2    0.449835    0.671955    0.490804    11.00000   -1.20000
AFIX   0
C9    1    0.295438    0.553762    0.484197    11.00000    0.02262    0.02334 =
         0.01545    0.00358   -0.00017    0.00267
AFIX  43
H9    2    0.305343    0.505152    0.524840    11.00000   -1.20000
AFIX   0
C10   1    0.194746    0.525962    0.445131    11.00000    0.01956    0.01629 =
         0.02049    0.00101    0.00279   -0.00090
AFIX  43
H10   2    0.135071    0.459093    0.459646    11.00000   -1.20000
AFIX   0
C11   1    0.179651    0.594745    0.384747    11.00000    0.01542    0.01296 =
         0.01773   -0.00320   -0.00003    0.00063
C12   1    0.467517    0.830704    0.381830    11.00000    0.01823    0.02003 =
         0.01936   -0.00182   -0.00351   -0.00499
AFIX  13
H12   2    0.426715    0.887568    0.344349    11.00000   -1.20000
AFIX   0
C13   1    0.604908    0.766659    0.362030    11.00000    0.01929    0.03444 =
         0.03683   -0.00239    0.00376   -0.00592
AFIX 137
H13A  2    0.589224    0.707769    0.331570    11.00000   -1.20000
H13B  2    0.650289    0.715527    0.398629    11.00000   -1.20000
H13C  2    0.663004    0.835755    0.343237    11.00000   -1.20000
AFIX   0
C14   1    0.489643    0.920072    0.430932    11.00000    0.04009    0.02902 =
         0.02952   -0.00933   -0.00472   -0.01342
AFIX 137
H14A  2    0.532570    0.867097    0.467697    11.00000   -1.20000
H14B  2    0.401324    0.961111    0.442885    11.00000   -1.20000
H14C  2    0.549185    0.989167    0.413618    11.00000   -1.20000
AFIX   0
C15   1    0.068134    0.561612    0.343085    11.00000    0.01853    0.01716 =
         0.02094   -0.00405   -0.00173   -0.00429
AFIX  13
H15   2    0.060694    0.632204    0.305990    11.00000   -1.20000
AFIX   0
C16   1    0.104910    0.429285    0.319640    11.00000    0.03531    0.02928 =
         0.04446   -0.02049   -0.00914   -0.00085
AFIX 137
H16A  2    0.116057    0.358702    0.355279    11.00000   -1.20000
H16B  2    0.190581    0.434138    0.295612    11.00000   -1.20000
H16C  2    0.031622    0.410354    0.293030    11.00000   -1.20000
AFIX   0
C17   1   -0.071137    0.560090    0.376467    11.00000    0.01852    0.04443 =
         0.03374   -0.00889   -0.00098   -0.00697
AFIX 137
H17A  2   -0.089607    0.642184    0.394361    11.00000   -1.20000
H17B  2   -0.070219    0.484343    0.409807    11.00000   -1.20000
H17C  2   -0.142650    0.552770    0.346582    11.00000   -1.20000
AFIX   0
C18   1    0.088446    0.922598    0.330756    11.00000    0.01747    0.01420 =
         0.01377   -0.00209    0.00103    0.00224
AFIX  13
H18   2    0.098518    0.861831    0.371157    11.00000   -1.20000
AFIX   0
C19   1    0.125353    1.060004    0.341962    11.00000    0.02741    0.01958 =
         0.02265   -0.00989    0.00341   -0.00243
AFIX 137
H19A  2    0.115772    1.121823    0.303045    11.00000   -1.20000
H19B  2    0.220002    1.054515    0.356231    11.00000   -1.20000
H19C  2    0.063847    1.091393    0.373763    11.00000   -1.20000
AFIX   0
C20   1   -0.061473    0.928233    0.310944    11.00000    0.01689    0.02244 =
         0.02706   -0.00635    0.00152    0.00192
AFIX 137
H20A  2   -0.081939    0.841758    0.300831    11.00000   -1.20000
H20B  2   -0.076860    0.995454    0.274216    11.00000   -1.20000
H20C  2   -0.121297    0.951083    0.345141    11.00000   -1.20000
AFIX   0
C21   1    0.215384    1.012720    0.109340    11.00000    0.02578    0.01522 =
         0.01308   -0.00112    0.00000    0.00346
AFIX  13
H21   2    0.279650    0.990656    0.075319    11.00000   -1.20000
AFIX   0
C22   1    0.232880    1.156032    0.118935    11.00000    0.03452    0.01564 =
         0.02140    0.00166    0.00007   -0.00175
AFIX 137
H22A  2    0.216465    1.214974    0.079551    11.00000   -1.20000
H22B  2    0.326085    1.162975    0.132834    11.00000   -1.20000
H22C  2    0.167251    1.181563    0.150540    11.00000   -1.20000
AFIX   0
C23   1    0.069062    1.001991    0.087961    11.00000    0.03844    0.02252 =
         0.02810    0.00096   -0.01640    0.00094
AFIX 137
H23A  2    0.051057    1.063454    0.049463    11.00000   -1.20000
H23B  2    0.004031    1.024287    0.120428    11.00000   -1.20000
H23C  2    0.058677    0.911382    0.080341    11.00000   -1.20000
AFIX   0
C24   1    0.404910    0.783024    0.108576    11.00000    0.02056    0.01141 =
         0.01187   -0.00156   -0.00139    0.00170
C25   1    0.344565    0.693486    0.075621    11.00000    0.02319    0.01140 =
         0.01433   -0.00136   -0.00213    0.00006
C26   1    0.416865    0.649670    0.025729    11.00000    0.03214    0.01383 =
         0.01550   -0.00510   -0.00152   -0.00128
AFIX  43
H26   2    0.378414    0.588619    0.003377    11.00000   -1.20000
AFIX   0
C27   1    0.544187    0.693629    0.008064    11.00000    0.03347    0.01702 =
         0.01658   -0.00532    0.00603    0.00059
AFIX  43
H27   2    0.593277    0.660593   -0.025319    11.00000   -1.20000
AFIX   0
C28   1    0.599939    0.785801    0.039092    11.00000    0.02406    0.01818 =
         0.02008   -0.00320    0.00527   -0.00150
AFIX  43
H28   2    0.685870    0.817299    0.025789    11.00000   -1.20000
AFIX   0
C29   1    0.531907    0.833002    0.089507    11.00000    0.02116    0.01344 =
         0.01555   -0.00218   -0.00119   -0.00018
C30   1    0.204157    0.644841    0.094316    11.00000    0.02282    0.01731 =
         0.02153   -0.00632   -0.00159   -0.00325
AFIX  13
H30   2    0.157546    0.708008    0.120449    11.00000   -1.20000
AFIX   0
C31   1    0.216613    0.507467    0.134063    11.00000    0.03119    0.01866 =
         0.03640   -0.00244    0.00639   -0.00628
AFIX 137
H31A  2    0.125367    0.481656    0.147635    11.00000   -1.20000
H31B  2    0.272550    0.510378    0.170647    11.00000   -1.20000
H31C  2    0.259864    0.442777    0.109249    11.00000   -1.20000
AFIX   0
C32   1    0.113600    0.642845    0.037775    11.00000    0.03159    0.04700 =
         0.03280   -0.01174   -0.00827   -0.00941
AFIX 137
H32A  2    0.020910    0.623325    0.052034    11.00000   -1.20000
H32B  2    0.151529    0.574564    0.013657    11.00000   -1.20000
H32C  2    0.110492    0.729370    0.011505    11.00000   -1.20000
AFIX   0
C33   1    0.591624    0.937416    0.122293    11.00000    0.02250    0.01943 =
         0.02270   -0.00879    0.00194   -0.00454
AFIX  13
H33   2    0.513230    0.990830    0.138830    11.00000   -1.20000
AFIX   0
C34   1    0.680693    0.876113    0.177798    11.00000    0.05973    0.03416 =
         0.02787    0.00098   -0.01637   -0.02168
AFIX 137
H34A  2    0.708591    0.946276    0.199944    11.00000   -1.20000
H34B  2    0.762094    0.828092    0.162797    11.00000   -1.20000
H34C  2    0.628372    0.814755    0.206159    11.00000   -1.20000
AFIX   0
C35   1    0.674045    1.032613    0.078250    11.00000    0.03011    0.01889 =
         0.03029   -0.00296   -0.00235   -0.00647
AFIX 137
H35A  2    0.619265    1.068451    0.041533    11.00000   -1.20000
H35B  2    0.757856    0.985224    0.065185    11.00000   -1.20000
H35C  2    0.697883    1.105226    0.099782    11.00000   -1.20000
AFIX   0
C36   1    0.623445    0.435135    0.258436    11.00000    0.02050    0.01350 =
         0.01982   -0.00473   -0.00411    0.00378
AFIX  13
H36   2    0.693296    0.479487    0.279159    11.00000   -1.20000
AFIX   0
C37   1    0.693330    0.400106    0.196337    11.00000    0.02469    0.02155 =
         0.02135   -0.00464   -0.00061    0.00671
C38   1    0.589577    0.372021    0.149066    11.00000    0.03749    0.04473 =
         0.02177   -0.01431   -0.00736    0.01456
AFIX 137
H38A  2    0.636745    0.360157    0.109766    11.00000   -1.20000
H38B  2    0.520229    0.446592    0.141747    11.00000   -1.20000
H38C  2    0.545402    0.291353    0.165453    11.00000   -1.20000
AFIX   0
C39   1    0.764482    0.523215    0.167207    11.00000    0.04231    0.03148 =
         0.03853    0.00295    0.01424    0.00377
AFIX 137
H39A  2    0.808427    0.506895    0.127776    11.00000   -1.20000
H39B  2    0.833742    0.542270    0.195847    11.00000   -1.20000
H39C  2    0.696644    0.598979    0.159425    11.00000   -1.20000
AFIX   0
C40   1    0.803818    0.283977    0.205212    11.00000    0.02626    0.02727 =
         0.03192   -0.00911   -0.00128    0.00944
AFIX 137
H40A  2    0.868383    0.298140    0.236996    11.00000   -1.20000
H40B  2    0.852832    0.278565    0.165716    11.00000   -1.20000
H40C  2    0.760576    0.201296    0.218572    11.00000   -1.20000
AFIX   0
C41   1    0.576013    0.321717    0.309315    11.00000    0.02223    0.01714 =
         0.02235   -0.00187   -0.00281    0.00289
C42   1    0.478564    0.232256    0.284604    11.00000    0.03057    0.02489 =
         0.04038   -0.00455   -0.00200   -0.00621
AFIX 137
H42A  2    0.407004    0.286911    0.259931    11.00000   -1.20000
H42B  2    0.436601    0.177604    0.319712    11.00000   -1.20000
H42C  2    0.529716    0.174993    0.258353    11.00000   -1.20000
AFIX   0
C43   1    0.698141    0.237168    0.341990    11.00000    0.03207    0.02543 =
         0.03104    0.00498   -0.00471    0.00610
AFIX 137
H43A  2    0.739061    0.177308    0.314209    11.00000   -1.20000
H43B  2    0.666256    0.185269    0.380422    11.00000   -1.20000
H43C  2    0.766619    0.295266    0.352078    11.00000   -1.20000
AFIX   0
C44   1    0.500442    0.388813    0.360438    11.00000    0.03695    0.02983 =
         0.02082   -0.00014    0.00178    0.00685
AFIX 137
H44A  2    0.475566    0.321251    0.394753    11.00000   -1.20000
H44B  2    0.417455    0.439133    0.343171    11.00000   -1.20000
H44C  2    0.560108    0.448845    0.375992    11.00000   -1.20000
AFIX   0
C46   1    0.129390    0.955225    0.513388    11.00000    0.03532    0.17615 =
         0.02322    0.02066    0.00459    0.03899
AFIX  43
H46   2    0.221371    0.923845    0.522734    11.00000   -1.20000
AFIX   0
C47   1    0.040592    0.872088    0.499137    11.00000    0.17078    0.04548 =
         0.03004    0.00381    0.04443    0.03685
AFIX  43
H47   2    0.068841    0.781448    0.498653    11.00000   -1.20000
AFIX   0
C48   1   -0.089124    0.917722    0.485478    11.00000    0.11221    0.12983 =
         0.02107   -0.02032    0.01147   -0.07595
AFIX  43
H48   2   -0.152460    0.859162    0.474962    11.00000   -1.20000
AFIX   0
HKLF 4


REM  ASSB120
REM wR2 = 0.1191, GooF = S = 1.083, Restrained GooF = 1.083 for all data
REM R1 = 0.0425 for 8127 Fo > 4sig(Fo) and 0.0466 for all 9124 data
REM 460 parameters refined using 2 restraints

END

WGHT      0.0634      0.6157

REM No hydrogen bonds found for HTAB generation

REM Highest difference peak  0.468,  deepest hole -0.393,  1-sigma level  0.047
Q1    1  -0.0242  0.8939  0.4899  11.00000  0.05    0.47
Q2    1   0.0890  0.9055  0.5137  11.00000  0.05    0.46
Q3    1   0.1110  1.0168  0.5162  11.00000  0.05    0.44
Q4    1   0.6537  0.4053  0.2287  11.00000  0.05    0.37
Q5    1   0.1391  0.8972  0.3085  11.00000  0.05    0.34
;

_shelx_res_checksum   84435

_shelx_hkl_file
;
   0   0   2   -0.11    0.04
   0   0   2   -0.01    0.05
   0   0  -2    0.00    0.02
   0   0  -2   -0.13    0.11
   0  -1   0   18.67    0.18
   0   1   0   -0.01    0.04
   0  -1   0   19.99    0.17
   0   1   0    0.01    0.04
   1   0   0   -0.01    0.04
   1   0   0    0.01    0.05
  -1   0   0    0.12    0.07
  -1   0   0    0.02    0.04
   0  -1  -1  848.32    1.29
   0  -1  -1 1219.27    1.27
  -1   0  -1    0.00    0.02
  -1   0  -1   -0.01    0.04
   1   0   1   -0.01    0.04
  -1   0  -1   -0.05    0.07
   1   0  -1    1.11    0.09
   1   0  -1    0.02    0.05
  -1   0   1    0.02    0.03
  -1   0   1    1.13    0.14
  -1   0   1    0.88    0.11
   1   0  -1   -0.01    0.05
   0  -1   1  788.72    1.05
   0   1  -1  354.90    0.97
   0  -1   1  737.04    0.95
   0  -1  -2  260.85    0.70
   0   1   2  268.22    0.89
   1   1   0   -0.02    0.06
  -1  -1   0    0.01    0.04
   1   1   0   -0.04    0.04
   1   0   2  206.46    0.58
  -1   0  -2  233.63    1.39
   1   0   2   -0.05    0.19
   1   0  -2   34.31    0.27
  -1   0   2   32.34    0.35
  -1   0   2   -0.04    0.07
   1   0  -2   -0.01    0.09
   1   0  -2   -0.04    0.09
  -1   0   2   37.15    0.40
  -1  -1  -1 1241.60    1.08
   1   1   1 1283.75    1.57
  -1  -1  -1 1270.75    1.55
   0   0  -3   -0.02    0.04
   0   0   3   -0.03    0.12
   0   0  -3   -0.04    0.04
   0  -1   2  255.82    0.60
   0  -1   2   -0.14    0.12
   0   1  -2   -0.06    0.06
   0   1  -2   -0.01    0.04
   0   1  -2  268.81    1.05
  -1   1   0 1488.95    2.35
  -1   1   0 1439.73    2.85
   1   1  -1   -0.02    0.09
  -1  -1   1   46.73    0.28
  -1  -1   1   -0.02    0.08
  -1  -1   1   46.70    0.40
   1   1  -1   45.99    0.35
   1   1  -1   -0.04    0.07
   1  -1  -1   -0.06    0.10
  -1   1   1   -0.13    0.06
   1   1   2 3626.72    2.68
  -1  -1  -2 3557.75    2.55
   1  -1   1    0.54    0.24
  -1   1  -1   33.26    0.39
  -1   1  -1   35.82    0.62
  -1   1  -1   -0.16    0.08
   0   1   3  103.89    0.68
   0   1   3   -0.18    0.22
   0  -1  -3  711.36    1.26
   0  -1  -3   -0.17    0.23
   0   1   3  710.27    1.12
   1  -1  -2   -0.10    0.16
  -1   1   2    0.13    0.27
   1   0   3  757.62    1.26
  -1   0  -3  807.99    2.82
   1   0   3    7.30    0.43
   1   1  -2    0.88    0.16
  -1  -1   2    0.81    0.21
  -1  -1   2    0.82    0.14
  -1   0   3 1205.61    2.15
   1   0  -3 1109.31    1.67
  -1   0   3 1183.84    1.97
  -1   1  -2   22.67    0.72
  -1   1  -2   21.87    0.37
   1  -1   2   19.88    0.63
   0  -1   3 2301.62    4.28
   0   1  -3 3272.62    4.27
   1   1   3    1.33    0.16
  -1  -1  -3    1.07    0.14
   0   0  -4 1024.94   29.81
   0   0   4  912.11   29.88
  -1   1   3 3025.83   85.81
  -1   1   3 3138.60   85.87
   0  -2  -1  246.86    6.57
   0   2   1  236.77    6.54
   0  -2  -1  250.87    6.59
   0   2   1  239.37    6.58
   0   2   0  232.46    6.14
   0  -2   0  220.41    6.15
   0  -1  -4  127.83    3.61
   0  -1  -4  130.95    3.64
   0   1   4  116.24    3.66
   0   1   4  119.95    3.60
  -2   0   0   16.63    0.74
   2   0   0   19.82    0.69
  -2   0   0   21.75    0.62
   2   0   0   19.05    0.71
  -2   0   0   20.96    0.67
  -2   0   0   20.67    0.71
   0   2   2   96.91    2.73
   0   2   2   94.52    2.73
  -1  -1   3  131.35    3.87
   1   1  -3  130.67    3.90
   1   1  -3  132.94    3.89
  -1  -1   3  131.21    3.89
   1   1  -3  136.98    3.87
  -2   0  -1 3745.70  106.81
   2   0   1 3706.44  106.81
  -2   0  -1 3711.11  106.81
  -2   0  -1 3673.13  106.80
   0  -2   1 1633.39   47.15
   0   2  -1 1639.62   47.14
   0   2  -1 1619.12   47.16
   0   2  -1 1646.34   47.15
  -2   0   1  142.76    4.07
   2   0  -1  144.45    4.12
  -2   0   1  142.23    4.10
   2   0  -1  137.24    4.07
  -2   0   1  147.32    4.12
  -1   0  -4  495.16   14.04
   1   0   4  472.09   13.87
   1   0   4  512.57   14.05
  -1   0  -4  478.67   13.87
   1  -1   3 2024.58   49.70
  -1   1  -3 1871.88   49.50
   1   0  -4  316.81    9.45
  -1   0   4  326.96    9.45
  -1   0   4  334.27    9.45
   1   2   1  830.29   23.61
  -1  -2  -1  827.95   23.61
   1   2   1  844.06   23.59
  -1  -2  -1  778.56   23.59
   1   2   0  491.90   14.02
  -1  -2   0  477.44   14.02
  -1  -2   0  482.19   14.00
   1   2   0  488.53   14.00
   1   2   0  484.94   14.01
   1   1   4 5459.83  151.34
   1   1   4 5195.26  151.22
   2   1   0  301.99    8.76
  -2  -1   0  302.50    8.74
   2   1   0  304.15    8.73
  -2  -1   0  304.17    8.72
  -2  -1   0  296.05    8.70
   2   1   1  207.39    6.31
  -2  -1  -1  215.79    6.27
  -2  -1  -1  217.00    6.31
   2   1   1  216.97    6.31
  -2  -1  -1  225.81    6.31
   1   2   2    3.84    0.24
   1   2   2    3.66    0.22
  -1  -2  -2    3.78    0.24
  -1  -2  -2    3.57    0.22
   0  -1   4  256.10    6.91
   0  -1   4  225.51    6.78
   0   1  -4  220.43    6.84
   0   1  -4  234.47    6.78
   0   1  -4  244.70    6.79
  -2   0  -2   71.30    2.05
   2   0   2   74.12    2.11
  -2   0  -2   79.12    2.11
  -2   0  -2   69.01    2.09
  -2   0  -2   72.61    2.07
   0  -2  -3 3829.78  110.82
   0   2   3 3863.13  110.82
   2   0  -2  510.38   14.62
  -2   0   2  512.47   14.61
   2   0  -2  492.89   14.63
  -2   0   2  495.39   14.58
  -2   0   2  520.47   14.63
  -1  -2   1    6.66    0.30
   1   2  -1    6.75    0.27
  -1  -2   1    6.18    0.27
   1   2  -1    6.57    0.29
   1   2  -1    5.67    0.30
   1  -1  -4 1711.68   50.78
  -1   1   4 1787.03   50.79
  -1   1   4 1820.05   50.84
   1  -1  -4 1786.97   50.84
  -1   1   4 1761.66   50.77
  -1   2   1  231.47    6.57
  -1   2   1  228.26    6.59
   1  -2  -1  224.41    6.56
   1  -2  -1  236.65    6.61
  -1   2   1  234.86    6.62
  -2  -1   1   41.35    1.28
  -2  -1   1   46.14    1.34
   2   1  -1   43.22    1.35
  -2  -1   1   41.17    1.28
   2   1  -1   42.39    1.30
  -1   2   0 9999.00  288.01
   0   2  -2    0.36    0.26
   0   2  -2    0.47    0.17
   0   2  -2    0.34    0.16
   0  -2   2    0.76    0.20
   2   1   2  832.43   22.17
  -2  -1  -2  811.32   22.17
  -2  -1  -2  782.73   22.14
  -2  -1  -2  743.36   22.12
  -2  -1  -2  769.97   22.15
   2   1   2  749.11   22.12
   0   0  -5 1234.90   36.17
   0   0   5 1321.81   36.29
  -2   1   0  801.63   24.25
  -2   1   0  905.39   24.29
  -2   1   1  804.44   22.19
   2  -1  -1  746.11   22.20
  -2   1   1  759.14   22.14
  -1   2   2    3.00    0.45
   1  -2  -2    3.84    0.37
  -1   2   2    3.53    0.24
   1  -2  -2    3.61    0.27
   0   1   5  289.64    7.42
   0  -1  -5  297.60    7.46
  -1   2  -1  342.74    9.78
  -1   2  -1  328.62    9.67
   1  -2   1  315.85    9.69
  -1   2  -1  355.80    9.69
  -1  -2  -3   11.35    0.40
  -1  -2  -3   11.76    0.42
   1   2   3   11.44    0.41
   1   2   3   10.47    0.42
  -2   1  -1  744.87   21.18
  -2   1  -1  747.72   21.16
   1   1  -4  445.13   12.98
   1   1  -4  432.53   13.01
  -1  -1   4  449.84   12.97
   1   1  -4  459.72   13.01
  -1  -1   4  458.75   13.02
  -2  -1   2 1651.60   47.98
   2   1  -2 1692.35   48.00
  -2  -1   2 1703.98   48.02
   2   1  -2 1681.45   47.99
  -2  -1   2 1631.31   47.99
   2   1  -2 1633.56   48.02
  -2   0  -3 1340.64   36.28
  -2   0  -3 1268.42   36.08
   2   0   3 1209.57   36.07
   2   0   3 1236.07   36.09
  -2   0  -3 1238.75   36.08
  -2   0  -3 1391.19   36.12
  -2   0  -3 1226.65   36.07
  -1  -2   2  272.31    7.96
   1   2  -2  273.58    7.99
  -1  -2   2  249.79    7.99
   1   2  -2  273.15    7.98
  -2   1   2 1060.06   31.40
  -2   1   2 1106.46   31.45
   2  -1  -2 1146.19   31.47
  -1   1  -4  677.66   19.65
  -1   1  -4  671.49   19.47
   1  -1   4  668.98   19.48
   2   0  -3 3545.29  101.72
  -2   0   3 3626.74  101.72
   2   0  -3 3490.97  101.70
  -2   0   3 3472.19  101.67
  -2   0   3 3563.60  101.70
   0   2   4  497.51   13.86
   0  -2  -4  492.69   13.86
  -2  -1  -3    5.33    0.24
  -2  -1  -3    5.35    0.32
  -2  -1  -3    4.50    0.26
   2   1   3    4.89    0.21
  -2  -1  -3    5.19    0.17
   2   1   3    4.17    0.31
  -1   0  -5 1073.80   32.14
  -1   0  -5 1090.91   31.96
   1   0   5 1188.33   32.22
   1   0   5 1123.46   32.00
  -1   0  -5 1141.26   32.00
   1  -2  -3   66.87    1.98
   1  -2  -3   64.14    1.92
  -1   2   3   58.95    1.99
  -1   2   3   64.06    1.92
   1   0  -5  510.89   14.49
  -1   0   5  530.28   14.50
   1   0  -5  486.61   14.44
  -2   1  -2   73.51    2.11
  -2   1  -2   68.78    2.32
  -2   1  -2   69.44    2.08
   1   1   5  182.12    5.09
  -1  -1  -5  172.81    5.08
  -1  -1  -5  178.73    5.09
   1   1   5  181.96    5.09
  -1   2  -2  692.96   19.36
   1  -2   2  658.64   19.34
  -1   2  -2  692.30   19.46
  -1   2  -2  660.67   19.34
   0   2  -3  162.16    4.52
   0   2  -3  161.81    4.60
   0   2  -3  160.41    4.52
   0  -2   3  147.86    4.51
  -1   1   5 3085.23   84.57
  -1   1   5 2915.84   84.61
   1  -1  -5 2899.38   84.59
   1  -1  -5 2842.62   84.57
   1  -1  -5 2877.63   84.63
  -1  -2  -4   17.98    0.78
   1   2   4   15.93    0.50
  -1  -2  -4   14.59    0.52
  -1  -2  -4   15.31    0.52
   1   2   4   15.13    0.53
   1   2   4   13.97    0.55
   0   1  -5 3801.62  110.15
   0  -1   5 3770.63  110.05
   0  -1   5 3945.37  110.19
   0   1  -5 3851.22  110.06
  -2   1   3   15.20    0.61
   2  -1  -3   13.42    0.48
   2  -1  -3   14.90    0.59
  -2   1   3   13.69    0.46
   2   1  -3  183.19    5.73
  -2  -1   3  197.77    5.68
   2   1  -3  199.53    5.68
   2   1  -3  184.30    5.69
  -2  -1   3  196.60    5.74
  -2  -1   3  202.23    5.67
  -2  -2  -1 2155.97   63.71
  -2  -2  -1 2224.51   63.73
   2   2   1 2264.36   63.76
   2   2   1 2260.81   63.73
   1   2  -3 5001.09  143.49
  -1  -2   3 4942.23  143.46
   1   2  -3 4998.60  143.49
  -1  -2   3 5009.73  143.51
  -2  -2   0  642.87   18.36
   2   2   0  641.74   18.35
   2   2   0  623.16   18.38
  -2  -2   0  631.80   18.33
  -2   0  -4  378.34   10.54
  -2   0  -4  363.05   10.29
   2   0   4  338.40   10.28
  -2   0  -4  355.41   10.27
   2   0   4  355.89   10.29
   1  -2  -4  352.46   10.59
  -1   2   4  369.84   10.54
   2   1   4   55.62    1.71
   2   1   4   58.28    1.71
  -2  -1  -4   55.65    1.69
  -2  -1  -4   59.75    1.71
  -2   0   4 3801.76  109.73
   2   0  -4 3786.16  109.76
   2   0  -4 3723.65  109.78
  -2   0   4 3909.88  109.79
  -2   0   4 3829.68  109.76
  -2   1  -3 2450.40   71.83
   2  -1   3 2678.20   72.06
  -2   1  -3 2473.21   72.06
  -2   1  -3 2545.12   71.86
  -2   1  -3 2471.95   71.83
   2   2   2 3692.79  110.30
   2   2   2 3999.62  110.35
  -2  -2  -2 3864.83  110.30
  -2  -2  -2 3868.51  110.34
   2   2   2 3845.07  110.35
   0   0   6  881.72   25.20
   0   0  -6  845.35   25.21
   0  -1  -6  293.82    8.65
   0   1   6  305.52    8.66
   0  -1  -6  301.41    8.72
   0   1   6  310.59    8.63
   0   1   6  304.25    8.64
  -2  -2   1   88.85    2.68
   2   2  -1   92.68    2.70
   2   2  -1   89.06    2.66
  -2  -2   1   93.46    2.66
  -2  -2   1   87.06    2.63
   1  -2   3 3044.43   88.09
  -1   2  -3 3090.47   88.24
  -1   2  -3 3030.14   88.08
  -1   2  -3 3111.48   88.10
   0   2   5 2638.33   72.53
   0  -2  -5 2529.43   72.51
   0   2   5 2375.87   72.51
   0  -2  -5 2507.92   72.49
   0   2   5 2565.71   72.48
   0  -2  -5 2460.20   72.51
   1   1  -5  517.56   15.14
  -1  -1   5  552.01   15.17
  -1  -1   5  496.98   15.14
   1   1  -5  521.82   15.12
   1   1  -5  534.23   15.14
   1  -1   5  294.68    8.76
   1  -1   5  313.83    9.01
  -1   1  -5  320.28    8.98
  -1   1  -5  306.13    8.75
   0   2  -4   56.99    1.68
   0  -2   4   54.57    1.67
   0  -2   4   60.88    1.85
   0   2  -4   55.41    1.79
   0   2  -4   57.14    1.68
  -2   1   4  112.54    3.17
   2  -1  -4  104.82    3.16
   2  -1  -4   98.92    3.08
  -2   1   4  108.07    3.08
  -2   1   4  105.49    3.05
  -2  -2  -3 2346.50   70.73
  -2  -2  -3 2345.06   70.75
   2   2   3 2693.57   70.78
   2   2   3 2316.51   70.76
   2   2   3 2601.89   70.73
   0   3   1 1110.45   30.44
   0  -3  -1 1023.52   30.44
   0   3   1 1043.05   30.45
   0   3   1 1036.44   30.40
   0  -3  -1 1036.05   30.42
   0  -3  -1 1113.29   30.45
  -2   2   1 1127.28   32.64
   2  -2  -1 1138.57   32.71
  -2   2   1 1118.62   32.74
  -2   2   1 1124.84   32.65
  -2   2   1 1156.53   32.72
  -1  -2  -5  866.89   25.26
  -1  -2  -5  904.39   25.15
   1   2   5  902.47   25.14
   1   2   5  836.10   25.16
   1   2   5  858.66   25.14
  -1  -2  -5  846.23   25.14
  -2   2   0 1143.72   30.69
  -2   2   0 1101.69   30.62
  -2   2   0 1110.20   30.75
  -1   0  -6 3146.21   89.60
   1   0   6 3034.43   89.59
  -1   0  -6 3202.13   89.63
   0   3   0   84.14    2.39
   0  -3   0   78.35    2.42
   0  -3   0   81.19    2.41
   0   3   0   86.11    2.41
  -1  -1  -6  295.90    8.69
  -1  -1  -6  299.54    8.71
  -1  -1  -6  292.96    8.69
   1   1   6  300.40    8.71
   1   1   6  318.43    8.92
   1   1   6  310.62    8.69
   0   3   2  112.37    3.17
   0  -3  -2  111.77    3.17
   0  -3  -2  107.11    3.11
   0   3   2  109.08    3.10
   0   3   2  110.63    3.16
  -1   0   6   38.38    1.24
   1   0  -6   40.53    1.21
   1   0  -6   37.62    1.15
  -1   0   6   38.67    1.24
  -2  -2   2   11.15    0.41
   2   2  -2   11.34    0.45
   2   2  -2   11.43    0.41
  -2  -2   2   11.32    0.43
  -2  -2   2   12.29    0.49
   2   2  -2   11.21    0.51
   2   1  -4   92.42    2.65
  -2  -1   4   84.41    2.64
   2   1  -4   95.86    2.70
  -2  -1   4   87.15    2.63
   2   1  -4   87.42    2.65
  -2   2   2    1.53    0.15
  -2   2   2    1.51    0.41
   2  -2  -2    1.64    0.34
   2  -2  -2    1.40    0.19
  -2   2  -1 2592.25   75.48
  -2   2  -1 2605.95   75.43
   2  -2   1 2446.87   75.58
  -2   2  -1 2626.22   75.58
  -2   2  -1 2713.59   75.45
  -1  -3  -1  733.26   21.06
   1   3   1  750.08   21.05
   1   3   1  739.09   21.07
  -1  -3  -1  726.36   21.07
  -1  -3  -1  700.54   21.05
  -1  -2   4  339.03   10.37
  -1  -2   4  370.31   10.35
   1   2  -4  360.03   10.39
  -1  -2   4  357.62   10.42
   1   2  -4  356.09   10.35
   1   2  -4  362.03   10.39
   1  -1  -6   34.75    1.07
   1  -1  -6   35.75    1.15
  -1   1   6   35.92    1.13
  -1   1   6   35.77    1.07
   1  -1  -6   36.05    1.10
   1   3   0   16.43    0.54
  -1  -3   0   15.95    0.55
   1   3   0   16.89    0.52
  -1  -3   0   14.82    0.52
  -1  -3   0   14.92    0.54
   1   3   0   13.19    0.52
  -2   1  -4  343.96    9.78
   2  -1   4  381.86   10.10
  -2   1  -4  337.95    9.81
  -2   1  -4  368.10   10.06
  -2   1  -4  324.14    9.77
  -1   2   5   41.57    1.28
  -1   2   5   43.47    1.33
   1  -2  -5   45.21    1.39
   3   0   0  314.75    9.68
  -3   0   0  338.28    9.67
  -3   0   0  361.48    9.71
  -3   0   0  342.72    9.68
  -3   0   0  339.16    9.61
   3   0   0  319.63    9.61
   0  -3   1   16.68    0.70
   0   3  -1   20.14    0.67
   0   3  -1   19.45    0.66
   0  -3   1   18.71    0.67
   0   3  -1   22.52    0.66
  -1  -3  -2   49.06    1.52
  -1  -3  -2   49.97    1.51
  -1  -3  -2   49.50    1.48
   1   3   2   50.32    1.53
   1   3   2   50.20    1.48
  -2   0  -5  524.81   14.29
   2   0   5  552.11   14.30
   2   0   5  494.01   14.02
  -2   0  -5  470.89   14.01
   2   0   5  495.82   13.99
  -2   0  -5  473.23   13.97
   2   1   5   20.41    0.64
  -2  -1  -5   19.73    0.63
   2   1   5   18.74    0.62
  -2  -1  -5   18.28    0.60
   0   3   3  198.15    5.67
   0  -3  -3  201.80    5.74
   0  -3  -3  189.93    5.67
   0   3   3  208.19    5.74
  -3   0  -1  172.63    4.95
  -3   0  -1  167.65    4.91
   3   0   1  183.54    4.94
   3   0   1  163.33    4.87
   3   0   1  168.74    4.92
  -3   0  -1  176.08    4.87
   0  -1   6  365.09   10.12
   0   1  -6  345.82   10.14
   0  -1   6  341.38   10.13
   0   1  -6  324.03   10.21
   0   1  -6  347.45   10.13
   3   0  -1   12.50    0.64
  -3   0   1   16.63    0.68
  -3   0   1   15.04    0.62
  -3   0   1   15.67    0.58
   3   0  -1   15.75    0.50
  -3   0   1   17.27    0.49
  -2   0   5  605.52   17.73
   2   0  -5  630.41   17.78
  -2   0   5  639.22   17.77
   2   0  -5  662.03   17.79
   2   0  -5  601.30   17.67
  -1   2  -4  378.19   10.70
   1  -2   4  348.48   10.74
   1  -2   4  365.89   10.71
  -1   2  -4  375.91   10.72
  -2  -2  -4  878.28   25.99
   2   2   4  917.63   26.02
  -2  -2  -4  876.15   26.01
   2   2   4  933.88   26.04
   2   2   4  915.13   25.98
   2  -2  -3 5330.51  153.44
   2  -2  -3 5517.21  153.54
  -2   2   3 5168.57  153.42
  -3  -1   0    1.41    0.34
   3   1   0    1.42    0.24
   3   1   0    1.82    0.24
  -3  -1   0    1.67    0.23
  -3  -1   0    2.15    0.23
   3   1   0    1.60    0.14
   3   1   0    1.06    0.31
  -3  -1  -1 2163.68   61.12
   3   1   1 2094.13   61.14
  -3  -1  -1 2200.95   61.17
  -3  -1  -1 2112.59   61.17
   3   1   1 2114.90   61.17
  -3  -1  -1 2106.57   61.12
   3   1   1 2079.85   61.12
   1   3  -1    1.67    0.17
   1   3  -1    1.81    0.23
  -1  -3   1    0.82    0.22
   1   3  -1    1.51    0.19
  -2   2  -2   60.86    1.77
  -2   2  -2   58.35    1.99
  -2   2  -2   57.37    1.82
  -2   2  -2   57.34    1.74
   1   3   3    2.49    0.24
  -1  -3  -3    2.83    0.24
   1   3   3    2.50    0.19
  -1  -3  -3    2.14    0.23
  -1  -3  -3    2.77    0.16
   0   2   6  258.86    7.78
   0   2   6  259.15    7.85
   0  -2  -6  280.17    7.84
   0  -2  -6  273.17    7.80
   0   2   6  275.12    7.88
   0  -2  -6  272.26    7.85
  -1   3   1 1229.93   32.20
  -1   3   1 1001.46   32.17
   1  -3  -1 1074.44   32.22
  -1   3   1 1175.11   32.19
  -1   3   1 1122.78   32.24
   3   0   2  205.79    5.59
  -3   0  -2  207.58    5.60
   3   0   2  173.97    5.57
  -3   0  -2  190.11    5.53
   3   0   2  193.91    5.57
  -3   0  -2  185.84    5.58
  -3   0  -2  195.28    5.56
   3   0   2  181.36    5.53
   2   2  -3  812.49   25.40
  -2  -2   3  898.00   25.35
   2   2  -3  875.51   25.36
  -2  -2   3  874.63   25.38
   2   2  -3  908.75   25.38
  -1   3   0   17.25    0.60
   1  -3   0   16.28    0.74
  -1   3   0   17.40    0.67
  -1   3   0   17.55    0.62
   1  -3   0   18.77    0.65
  -3  -1   1   27.37    0.87
   3   1  -1   26.33    0.82
  -3  -1   1   27.49    0.87
   3   1  -1   26.89    0.88
  -3  -1   1   26.38    0.95
   3   1  -1   26.29    0.95
  -2   1   5   64.72    1.85
   2  -1  -5   60.00    1.98
   2  -1  -5   62.97    1.89
  -2   1   5   60.51    1.89
  -2   1   5   67.56    1.99
  -3   0   2    5.83    0.29
  -3   0   2    6.29    0.46
   3   0  -2    5.09    0.39
  -3   0   2    5.86    0.39
  -1   3   2 1180.41   30.98
  -1   3   2 1068.92   30.92
  -1   3   2 1094.79   30.96
  -1   3   2 1136.29   31.03
   1  -3  -2 1038.65   30.95
   1  -3  -2  974.69   30.95
   3   1   2  419.90   12.69
  -3  -1  -2  441.37   12.68
   3   1   2  426.31   12.68
  -3  -1  -2  434.46   12.73
  -3  -1  -2  463.89   12.73
   3   1   2  468.66   12.74
  -3  -1  -2  438.69   12.68
   0  -3   2  460.89   14.61
   0  -3   2  471.76   14.53
   0   3  -2  519.91   14.54
   0   3  -2  514.67   14.55
   0   3  -2  525.38   14.58
   0  -3   2  515.17   14.55
  -1  -1   6  590.80   16.68
   1   1  -6  613.66   16.70
  -1  -1   6  575.45   16.73
   1   1  -6  580.30   16.68
   1   1  -6  537.99   16.66
   0   0   7  738.18   21.67
   0   0  -7  740.11   21.69
   0   0   7  781.50   21.70
   0   0   7  754.59   21.86
   0  -3  -4   92.57    2.86
   0   3   4  100.10    2.87
   0   1   7  188.69    5.37
   0  -1  -7  180.86    5.40
   0  -1  -7  184.97    5.49
   0   1   7  189.85    5.38
   0   1   7  191.21    5.39
   0   2  -5  153.54    4.20
   0   2  -5  144.45    4.21
   0   2  -5  144.73    4.31
   0  -2   5  149.67    4.38
   0  -2   5  135.79    4.19
  -1   1  -6  397.54   11.39
   1  -1   6  386.08   11.40
   1  -1   6  415.81   11.68
  -1   1  -6  408.01   11.63
  -1  -2  -6    7.19    0.32
  -1  -2  -6    7.04    0.32
   1   2   6    7.50    0.37
  -1  -2  -6    6.32    0.63
   1   2   6    7.81    0.32
   1   2   6    7.65    0.33
  -3   1   0   15.13    0.53
  -3   1   0   13.10    0.62
  -3   1   0   15.05    0.62
   1  -3   1  239.82    6.92
  -1   3  -1  255.45    6.97
  -1   3  -1  259.87    6.91
  -1   3  -1  253.01    6.89
   3  -1  -1  292.60    9.08
  -3   1   1  321.40    9.13
  -3   1   1  325.06    9.14
  -3   1   1  318.43    9.07
   2   1  -5   53.61    1.62
   2   1  -5   50.31    1.65
  -2  -1   5   51.78    1.61
  -2  -1   5   53.71    1.60
   2   1  -5   51.65    1.61
  -1   3   3  657.92   18.96
  -1   3   3  657.03   19.02
   1  -3  -3  669.56   19.02
   1  -3  -3  642.96   18.96
   1   3  -2   84.82    2.58
  -1  -3   2   81.27    2.57
   1   3  -2   86.97    2.58
  -3  -1   2   54.34    1.66
   3   1  -2   54.09    1.67
  -3  -1   2   56.62    1.74
   3   1  -2   55.82    1.74
  -3  -1   2   53.83    1.66
   3  -1   1    7.46    0.42
  -3   1  -1    9.53    0.43
  -3   1  -1    8.89    0.41
  -3   1  -1    7.59    0.43
  -2   2   4  281.33    7.55
   2  -2  -4  270.95    7.54
  -2   2   4  251.31    7.40
   2  -2  -4  251.64    7.41
  -1  -3  -4   57.01    1.75
  -1  -3  -4   56.12    1.75
   1   3   4   55.05    1.76
   1   3   4   64.14    1.75
  -1  -3  -4   58.38    1.71
   1   3   4   56.50    1.72
  -3   0  -3    4.23    0.31
   3   0   3    3.84    0.31
  -3   0  -3    4.57    0.22
  -3   0  -3    4.58    0.27
   3   0   3    4.38    0.29
   3   0   3    3.95    0.24
  -3   0  -3    4.94    0.32
  -3   0  -3    4.31    0.83
   3   1   3  836.36   26.70
   3   1   3  880.21   26.75
   3   1   3 1006.66   26.76
  -3  -1  -3  917.12   26.68
  -3  -1  -3  964.60   26.71
  -3  -1  -3  999.35   26.76
  -3  -1  -3  936.42   26.73
   3   1   3  941.43   26.71
  -2   2  -3   71.17    2.22
  -2   2  -3   71.58    2.17
  -2   2  -3   73.93    2.14
  -2   2  -3   73.80    2.43
  -3   0   3  434.23   12.30
   3   0  -3  404.79   12.31
  -3   0   3  412.55   12.26
  -3   0   3  432.75   12.35
   3   0  -3  442.33   12.33
  -2   1  -5  961.80   27.36
   2  -1   5  975.50   27.09
  -2   1  -5  904.34   27.07
  -1  -2   5 2379.33   67.06
   1   2  -5 2380.93   67.03
  -1  -2   5 2283.86   67.00
   1   2  -5 2323.48   67.01
   1   2  -5 2300.32   66.98
  -2  -2  -5  618.33   18.12
  -2  -2  -5  661.19   18.14
  -2  -2  -5  665.10   18.16
   2   2   5  633.50   18.13
   2   2   5  672.69   18.14
   2   2   5  639.43   18.09
  -1  -1  -7   30.35    0.88
   1   1   7   27.77    0.86
  -1  -1  -7   27.37    0.86
   1   1   7   29.07    1.19
  -1  -1  -7   26.83    0.88
   1   1   7   28.15    0.88
   1   1   7   29.32    0.86
  -3   1   2  312.46    9.04
  -3   1   2  308.99    8.97
   3  -1  -2  295.11    8.98
  -1   2   6   30.16    0.92
   1  -2  -6   26.50    0.85
   1  -2  -6   28.21    1.00
  -1   2   6   28.61    0.87
  -1   0  -7   11.12    0.39
   1   0   7   11.33    0.37
   1   0   7   11.23    0.75
  -1   0  -7   11.76    0.43
   1   0   7   11.66    0.37
   2   1   6   13.31    0.48
   2   1   6   15.77    0.88
  -2  -1  -6   13.73    0.44
   2   1   6   12.83    0.44
  -2  -1  -6   13.07    0.47
   1   0  -7 1486.60   42.17
  -1   0   7 1405.51   42.19
  -1   0   7 1387.95   42.15
   1   0  -7 1462.68   42.11
  -2  -3  -1  378.73   11.33
   2   3   1  392.92   11.35
  -2  -3  -1  386.49   11.36
  -2  -3  -1  382.90   11.34
   2   0   6  204.50    6.11
   2   0   6  246.23    6.49
  -2   0  -6  226.86    6.15
  -2   0  -6  230.54    6.47
  -2   0  -6  208.46    6.10
  -3   1  -2   39.48    1.21
   3  -1   2   38.38    1.21
  -3   1  -2   35.35    1.46
  -3   1  -2   37.50    1.18
  -1   1   7   12.66    0.57
  -1   1   7   11.66    0.56
  -1   1   7   13.04    0.45
   1  -1  -7   13.30    0.52
   1  -1  -7   11.38    0.58
  -1   3  -2  186.06    5.18
  -1   3  -2  190.90    5.30
  -1   3  -2  186.46    5.20
   1  -3   2  174.67    5.18
   0  -3   3  851.80   24.95
   0   3  -3  865.49   24.94
   0   3  -3  895.79   24.95
   0  -3   3  825.02   24.96
   0   3  -3  893.08   25.01
  -1   2  -5  698.65   19.22
  -1   2  -5  689.31   19.25
   1  -2   5  687.98   19.26
   1  -2   5  662.87   19.22
  -1   2  -5  736.29   19.45
  -2  -3   0    3.82    0.24
   2   3   0    4.83    0.27
  -2  -3   0    4.93    0.29
   2   3   0    4.82    0.31
   2   3   2  720.10   21.00
   2   3   2  779.21   21.02
   2   3   2  768.54   20.98
  -2  -3  -2  668.40   20.98
  -2  -3  -2  721.87   21.01
  -2  -3  -2  722.06   21.00
   2   2  -4   36.08    1.13
  -2  -2   4   36.38    1.11
   2   2  -4   37.09    1.15
  -2  -2   4   36.15    1.16
   2   2  -4   34.48    1.19
   2   0  -6   50.13    1.45
   2   0  -6   53.83    1.56
  -2   0   6   47.73    1.54
  -2   0   6   49.75    1.52
   2   0  -6   45.21    1.51
   1  -3  -4  113.40    3.46
  -1   3   4  115.55    3.39
   1  -3  -4  113.23    3.39
   0  -3  -5   82.43    2.47
   0   3   5   89.34    2.56
   0   3   5   88.93    2.62
   0   3   5   87.40    2.55
   0  -3  -5   88.41    2.55
   3   2   1   71.01    2.02
  -3  -2  -1   66.24    1.96
  -3  -2  -1   66.96    2.02
   3   2   1   65.87    1.97
   3   2   1   64.69    1.97
  -3  -2  -1   64.06    2.00
   3   1  -3   15.31    0.62
  -3  -1   3   16.19    0.70
   3   1  -3   16.91    0.60
   3   1  -3   14.81    0.66
  -3  -1   3   17.06    0.58
  -3  -1   3   16.41    0.60
   3   2   0 1799.49   50.56
   3   2   0 1786.12   50.61
  -3  -2   0 1796.22   50.58
  -3  -2   0 1760.27   50.51
  -3  -2   0 1789.37   50.56
   3   2   0 1638.79   50.54
   3  -1  -3  753.31   22.59
   3  -1  -3  762.96   22.52
  -3   1   3  767.59   22.51
  -3   1   3  808.55   22.59
  -3   1   3  839.51   22.61
   0  -1   7   73.75    2.25
   0  -1   7   67.36    2.02
   0  -1   7   70.61    2.00
   0   1  -7   65.86    2.01
   0   1  -7   66.38    2.01
   0   1  -7   62.79    2.12
   1   3  -3  272.91    7.61
  -1  -3   3  244.29    7.58
   1   3  -3  256.16    7.60
  -1  -3   3  250.17    7.57
   1   3  -3  284.15    7.58
  -2   1   6  664.71   19.65
  -2   1   6  689.46   19.60
   2  -1  -6  671.74   19.64
   2  -1  -6  675.22   19.72
   0  -2  -7  284.30    8.06
   0   2   7  288.03    8.01
   0   2   7  277.93    8.03
   0   2   7  274.15    8.13
   0  -2  -7  279.32    8.02
   0   2   7  262.40    8.04
  -3  -2  -2 1640.51   46.63
  -3  -2  -2 1609.37   46.68
   3   2   2 1598.46   46.66
   3   2   2 1638.21   46.69
   3   2   2 1597.42   46.65
  -2  -3   1    0.59    0.23
  -2  -3   1    0.29    0.16
   2   3  -1    0.32    0.24
   2   3  -1    0.38    0.20
   3   1   4  172.83    5.05
  -3  -1  -4  172.44    5.07
  -3  -1  -4  181.02    5.07
  -3  -1  -4  186.33    5.14
   3   1   4  183.65    5.13
  -3  -1  -4  169.06    5.02
   3   1   4  170.66    5.10
  -2  -3  -3 1224.20   35.01
   2   3   3 1237.56   35.01
   2   3   3 1142.23   35.01
  -2  -3  -3 1237.29   35.00
   2   3   3 1233.89   34.98
  -2  -3  -3 1189.47   34.98
  -1  -3  -5  448.87   13.15
  -1  -3  -5  453.08   13.12
   1   3   5  424.29   13.17
  -3   0  -4    0.77    0.15
  -3   0  -4    0.71    0.24
  -3   0  -4    0.80    0.19
  -3   0  -4    0.67    0.22
   3   0   4    0.66    0.24
  -3   0  -4    0.82    0.72
   3   0   4    0.60    0.21
  -2   2   5    0.47    0.34
   2  -2  -5    0.74    0.14
  -2   2   5    0.62    0.13
  -3  -2   1    4.74    0.27
  -3  -2   1    4.38    0.24
   3   2  -1    3.57    0.41
  -3  -2   1    4.21    0.37
   3   2  -1    4.49    0.29
   3   0  -4    4.05    0.37
  -3   0   4    5.62    0.40
   3   0  -4    5.26    0.40
  -3   0   4    5.63    0.28
  -3   0   4    6.18    0.47
  -3   1  -3  431.05   12.44
  -3   1  -3  435.04   12.19
  -3   1  -3  458.94   12.22
   3  -1   3  419.63   12.19
  -2   2  -4 1174.16   33.97
   2  -2   4 1247.93   34.03
  -2   2  -4 1166.09   34.00
   0   2  -6  197.59    5.48
   0  -2   6  178.19    5.48
   0  -2   6  204.22    5.69
   0   2  -6  194.29    5.60
   0   2  -6  189.55    5.49
   0  -2   6  184.44    5.47
  -1  -2  -7   19.28    0.65
  -1  -2  -7   16.63    0.67
   1   2   7   19.46    0.68
   1   2   7   21.35    0.91
  -1  -2  -7   19.27    0.92
   1   2   7   20.18    0.65
   1   2   7   19.98    0.65
  -1   3  -3   52.52    1.66
  -1   3  -3   51.19    1.48
   1  -3   3   46.99    1.48
  -1   3  -3   50.75    1.51
   3   2   3   29.57    0.93
   3   2   3   27.69    0.83
  -3  -2  -3   26.00    0.88
  -3  -2  -3   26.39    0.82
   1   1  -7 1705.59   50.09
  -1  -1   7 1687.46   50.16
  -1  -1   7 1778.93   50.11
   1   1  -7 1755.14   50.08
   2   2   6  217.08    6.13
   2   2   6  205.87    6.18
   2   2   6  216.55    6.18
  -2  -2  -6  200.43    6.17
  -2  -2  -6  213.73    6.41
  -2  -2  -6  224.64    6.20
  -2  -2  -6  200.85    6.21
   2   1  -6  181.73    5.37
   2   1  -6  182.42    5.41
  -2  -1   6  188.14    5.35
  -2  -1   6  182.83    5.41
  -2  -1   6  177.63    5.38
  -1   1  -7   59.47    1.93
   1  -1   7   57.94    1.94
  -1   1  -7   53.98    1.59
   1  -1   7   52.45    1.59
  -2   3   1   17.77    0.63
   2  -3  -1   18.94    0.75
  -2   3   1   18.89    0.79
  -2   3   1   17.76    0.81
  -1   3   5   98.45    2.88
   1  -3  -5   93.30    2.87
   1  -3  -5   96.59    2.95
  -2  -3   2  510.13   15.44
   2   3  -2  553.79   15.47
   2   3  -2  539.75   15.44
   2   3  -2  544.75   15.50
   0   1   8  150.75    4.16
   0   1   8  146.91    4.17
   0  -1  -8  141.38    4.20
   0   1   8  149.68    4.19
   0  -1  -8  134.56    4.15
   0  -1  -8  145.34    4.28
   2   3   4    0.15    0.14
  -2  -3  -4    0.03    0.21
  -2  -3  -4    0.15    0.17
  -2  -3  -4    0.06    0.18
   2   3   4    0.34    0.23
  -3  -2   2  169.30    5.09
  -3  -2   2  177.47    5.13
   3   2  -2  180.10    5.14
  -3  -2   2  177.01    5.16
   3   2  -2  173.69    5.19
   0   3  -4  851.49   23.89
   0   3  -4  838.25   23.97
   0  -3   4  803.59   23.88
   0   3  -4  825.99   23.89
   0   0   8  583.18   16.58
   0   0  -8  565.47   16.60
   0   0  -8  533.09   16.58
   0   0   8  614.89   16.81
   0   0   8  613.82   16.61
   3  -1  -4  514.64   15.65
  -3   1   4  584.88   15.75
  -3   1   4  544.37   15.64
   3  -1  -4  520.21   15.72
  -3   1   4  571.81   15.75
  -2   3   0  155.65    4.63
  -2   3   0  158.08    4.56
  -2   3   0  149.91    4.68
  -2   3   0  160.46    4.58
  -2   1  -6 1058.50   31.40
  -2   1  -6 1112.28   31.71
   2  -1   6 1124.64   31.43
   2  -3  -2    2.89    0.37
  -2   3   2    2.56    0.44
  -2   3   2    1.91    0.43
  -2   3   2    2.08    0.24
  -2   3   2    2.25    0.18
  -3  -1   4    0.41    0.27
  -3  -1   4    0.19    0.39
  -3  -1   4   -0.02    0.22
   3   1  -4    0.34    0.29
   3   1  -4    0.39    0.33
  -1   2   7    0.81    0.27
   1  -2  -7    0.77    0.30
  -1   2   7    0.72    0.16
  -1   2   7    1.00    0.35
   1  -2  -7    0.63    0.16
   1   2  -6 1148.84   32.67
   1   2  -6 1112.54   32.65
  -1  -2   6 1100.46   32.64
   1   2  -6 1151.89   32.62
  -1  -2   6 1139.69   32.72
   0  -3  -6  494.05   11.93
   0  -3  -6  470.77   11.87
   0   3   6  466.16   11.92
  -3   2   1  366.19   10.70
  -3   2   1  373.87   10.78
  -3   2   0   21.83    0.77
  -3   2   0   25.41    1.06
  -3   2   0   25.96    0.91
  -2  -2   5  258.96    7.76
   2   2  -5  281.61    7.75
  -2  -2   5  263.97    7.72
   2   2  -5  267.03    7.73
  -2  -2   5  254.33    7.76
   2   2  -5  266.99    7.78
   2   1   7   44.34    1.35
  -2  -1  -7   48.28    1.39
  -2  -1  -7   43.41    1.35
   2   1   7   45.88    1.39
   2   1   7   49.31    1.74
  -2   3  -1   55.71    1.66
  -2   3  -1   60.62    1.71
  -2   3  -1   58.84    1.78
   2  -3   1   57.16    1.92
   1   3  -4   44.49    1.38
   1   3  -4   42.67    1.36
  -1  -3   4   42.22    1.33
   1   3  -4   47.62    1.33
  -1  -3   4   40.99    1.33
  -3  -1  -5   27.86    0.94
   3   1   5   28.40    0.90
  -3  -1  -5   28.39    0.87
  -3  -1  -5   26.99    0.80
   3   1   5   26.01    0.82
  -3  -1  -5   26.95    0.85
  -1  -1  -8  227.23    6.56
   1   1   8  225.43    6.59
  -1  -1  -8  220.55    6.57
   1   1   8  228.07    6.56
   1   1   8  246.84    6.86
  -1  -1  -8  204.28    6.76
   1   1   8  229.41    6.56
  -1   2  -6   90.15    2.71
   1  -2   6   84.57    2.47
  -1   2  -6   85.17    2.45
  -1   2  -6   89.13    2.46
  -3   2   2    2.08    0.44
  -3   2   2    1.69    0.19
   3  -2  -2    1.61    0.25
   2   0   7   66.98    1.89
  -2   0  -7   68.05    2.31
  -2   0  -7   66.35    1.87
  -2   0  -7   72.93    1.94
   2   0   7   75.23    2.38
  -2   0  -7   59.34    1.87
  -3   0  -5  230.29    6.44
   3   0   5  220.20    6.37
  -3   0  -5  217.89    6.36
  -3   0  -5  218.73    6.33
  -3   0  -5  211.84    6.35
  -3   0  -5  225.10    6.71
   3   2   4 1466.61   41.40
  -3  -2  -4 1426.92   41.37
   3   2   4 1457.42   41.33
  -3  -2  -4 1377.84   41.33
   3  -2   1  979.10   29.57
  -3   2  -1 1065.16   29.58
  -3   2  -1  997.50   29.70
  -3   2  -1 1030.66   29.52
  -2   3   3   76.75    2.35
  -2   3   3   76.98    2.45
   2  -3  -3   91.49    2.52
  -2   3   3   85.00    2.42
  -2   3   3   83.52    2.52
  -3   1  -4  136.77    4.40
   3  -1   4  165.70    4.83
  -3   1  -4  149.22    4.40
  -3   1  -4  149.88    4.42
  -3   1  -4  142.73    4.73
  -3   1  -4  164.60    4.40
  -1  -3  -6  529.40   15.38
   1   3   6  552.65   15.44
  -1  -3  -6  515.06   15.40
   1   3   6  554.97   15.40
   1   3   6  517.91   15.39
  -1  -3  -6  530.48   15.51
   1   0   8  209.51    5.99
  -1   0  -8  196.40    6.01
   1   0   8  207.27    6.33
   1   0   8  211.25    5.99
   2   0  -7   44.87    1.36
   2   0  -7   46.07    1.48
  -2   0   7   47.47    1.46
  -2   0   7   46.45    1.51
   2   0  -7   47.38    1.44
   3   0  -5   65.37    2.04
   3   0  -5   69.57    2.12
  -3   0   5   68.13    2.04
   3   0  -5   65.51    2.10
  -3   0   5   68.96    2.15
  -3   0   5   68.35    2.09
   1   0  -8  430.00   12.34
   1   0  -8  417.68   12.39
   1   0  -8  429.98   12.41
  -1   0   8  437.87   12.47
  -1   0   8  430.25   12.41
  -1   0   8  418.08   12.37
   2  -2  -6  415.81   11.48
   2  -2  -6  385.81   11.33
  -2   2   6  392.29   11.34
   1  -1  -8 1419.04   42.91
  -1   1   8 1496.91   42.92
  -1   1   8 1541.34   42.98
   1  -1  -8 1500.00   42.99
   1  -1  -8 1442.04   42.96
   3   2  -3  109.52    3.44
  -3  -2   3  109.52    3.36
  -3  -2   3  118.32    3.44
  -3  -2   3  114.97    3.40
   3   2  -3  121.84    3.41
   2   3  -3    2.47    0.33
  -2  -3   3    2.01    0.23
   2   3  -3    2.34    0.22
   2  -1  -7  136.40    4.12
  -2   1   7  147.18    4.12
  -2   1   7  147.67    4.19
   2  -1  -7  141.63    4.24
   2  -1  -7  137.91    4.16
   0   4   1  237.00    7.23
   0   4   1  274.69    7.29
   0   4   1  272.02    7.30
   0  -4  -1  253.73    7.30
   0  -4  -1  229.94    7.27
   1  -3   4 1848.04   56.48
   1  -3   4 1899.53   56.45
  -1   3  -4 1974.31   56.47
  -1   3  -4 2036.05   56.45
  -1   3  -4 2102.49   56.61
   2  -2   5   76.26    2.14
  -2   2  -5   72.69    2.10
  -2   2  -5   69.49    2.07
  -2  -3  -5 1457.05   41.86
  -2  -3  -5 1405.50   41.87
   2   3   5 1465.22   41.87
   2   3   5 1515.67   41.88
  -2  -3  -5 1397.30   41.84
   2   3   5 1476.78   41.83
   0  -4  -2   23.93    0.89
   0   4   2   26.64    0.93
   0   4   2   31.10    0.93
   0  -4  -2   27.00    0.88
   0  -4  -2   26.76    0.95
   0   4   2   29.53    0.85
  -3   2   3    7.58    0.32
   3  -2  -3    7.75    0.49
  -3   2   3    6.86    0.55
   3  -2  -3    7.42    0.35
  -2   3  -2   13.13    0.49
  -2   3  -2   12.44    0.60
  -2   3  -2   12.40    0.45
  -2   3  -2   11.13    0.67
   2  -3   2   11.74    0.82
   2  -3   2   11.55    0.47
  -3   2  -2  165.72    4.95
  -3   2  -2  164.16    5.14
   3  -2   2  164.81    4.95
  -3   2  -2  170.27    4.93
   0   4   0    1.64    0.23
   0   4   0    1.36    0.22
   0  -4   0    1.34    0.27
   0  -4   0    1.39    0.28
   0   2   8  224.32    6.72
   0  -2  -8  225.01    6.73
   0  -2  -8  219.26    6.66
   0   2   8  240.33    6.67
   0  -2  -8  221.24    6.75
   0   2   8  237.92    6.69
   0   2   8  227.69    6.81
  -3   1   5   34.59    1.08
   3  -1  -5   31.05    1.05
  -3   1   5   32.55    1.11
   3  -1  -5   29.87    0.95
  -1  -4  -1  441.23   12.90
  -1  -4  -1  430.57   12.88
   1   4   1  449.76   12.87
   1   4   1  476.99   12.92
  -1  -4  -1  431.89   12.90
  -1   3   6 1762.87   50.99
   1  -3  -6 1779.09   50.99
   1  -3  -6 1754.55   51.04
   2  -3  -4 1439.32   38.03
  -2   3   4 1411.69   37.95
  -2   3   4 1495.53   38.05
   1   4   2    2.30    0.27
  -1  -4  -2    2.95    0.27
  -1  -4  -2    2.04    0.28
   1   4   2    3.11    0.20
  -1  -4  -2    3.21    0.20
   0   1  -8  488.94   15.16
   0  -1   8  570.45   15.41
   0  -1   8  549.77   15.15
   0  -1   8  531.78   15.17
   0   1  -8  491.25   15.28
   0  -4  -3  140.23    4.12
   0   4   3  140.67    4.04
   0   4   3  147.63    4.13
   0  -4  -3  135.94    4.06
   0  -4  -3  132.50    4.13
  -1  -4   0  203.58    6.32
   1   4   0  218.60    6.31
   1   4   0  233.02    6.35
   1   4   0  215.34    6.32
  -1  -4   0  215.96    6.33
  -2  -2  -7   36.27    1.52
  -2  -2  -7   41.42    1.23
   2   2   7   37.09    1.19
   2   2   7   38.55    1.13
  -2  -2  -7   35.08    1.17
   2   2   7   37.62    1.18
  -2  -2  -7   39.82    1.19
  -3  -1   5   82.84    2.47
   3   1  -5   77.34    2.53
  -3  -1   5   86.23    2.48
   3   1  -5   79.80    2.50
   0   3  -5    2.33    0.21
   0   3  -5    2.06    0.22
   0   3  -5    2.22    0.39
   0  -3   5    2.32    0.21
  -1  -2  -8    1.84    0.26
   1   2   8    1.84    0.23
   1   2   8    1.84    0.27
   1   2   8    1.84    0.62
  -1  -2  -8    1.76    0.22
   1   2   8    1.95    0.19
  -1  -2  -8    1.48    0.57
   3   2   5    2.08    0.25
  -3  -2  -5    2.25    0.14
   3   2   5    2.73    0.33
  -3  -2  -5    2.30    0.23
  -3  -2  -5    2.25    0.24
   3   2   5    2.88    0.16
   1   4   3  244.81    6.99
  -1  -4  -3  247.36    7.03
   1   4   3  237.58    7.02
  -1  -4  -3  229.79    7.03
   1   4   3  256.53    7.05
  -1  -4  -3  234.47    6.99
   0  -4   1   33.23    1.14
   0  -4   1   31.74    1.07
   0   4  -1   35.29    1.08
   0  -4   1   33.28    1.10
   0   4  -1   35.49    1.08
   0   4  -1   31.76    1.06
   0   2  -7  710.01   19.70
   0  -2   7  736.84   19.82
   0  -2   7  688.17   19.57
   0   2  -7  666.53   19.57
   0  -2   7  661.26   19.58
   0   2  -7  671.04   19.58
  -2  -1   7   20.26    0.75
   2   1  -7   20.04    0.71
   2   1  -7   18.49    0.75
  -2  -1   7   18.87    0.79
   3   3   1  619.57   17.07
   3   3   1  597.12   17.03
  -3  -3  -1  591.83   17.02
  -3  -3  -1  566.38   16.98
   3   3   1  589.82   16.99
   0  -3  -7   38.26    1.23
   0  -3  -7   36.28    1.30
   0   3   7   38.71    1.33
   0   3   7   39.22    1.21
   0  -3  -7   35.56    1.23
  -4   0   0  274.28    7.91
   4   0   0  255.59    8.01
  -4   0   0  285.58    8.04
  -4   0   0  275.74    7.98
  -4   0   0  274.57    7.98
   3  -2  -4 1760.13   50.56
  -3   2   4 1743.43   50.55
  -3   2   4 1842.15   50.69
   3  -2  -4 1674.21   50.70
  -3  -1  -6  240.81    6.87
  -3  -1  -6  225.82    6.84
   3   1   6  246.80    6.87
  -3   1  -5  189.06    5.84
  -3   1  -5  180.58    5.47
  -3   1  -5  192.93    5.52
  -3   1  -5  193.15    5.51
  -3   1  -5  186.77    5.48
  -3  -3   0   55.86    1.69
   3   3   0   57.88    1.73
   3   3   0   57.32    1.67
  -3  -3   0   49.99    1.63
   3   3   0   53.58    1.63
  -3  -3  -2  337.76    9.80
  -3  -3  -2  334.32    9.84
   3   3   2  327.47    9.81
  -1  -4   1  436.33   13.16
  -1  -4   1  440.07   13.14
   1   4  -1  461.28   13.13
   1   4  -1  457.61   13.15
   1   4  -1  466.12   13.13
   1   3  -5  661.88   19.24
  -1  -3   5  640.38   19.21
   1   3  -5  683.16   19.20
   1   3  -5  674.15   19.26
  -2   1  -7  754.74   21.54
   2  -1   7  822.83   21.99
   2  -1   7  804.97   21.57
  -2   1  -7  799.51   21.61
  -4   0  -1  196.63    5.60
   4   0   1  186.93    5.60
  -4   0  -1  195.84    5.57
   4   0   1  182.05    5.57
  -4   0  -1  184.63    5.49
  -4   0  -1  196.32    5.56
  -3   2  -3  125.52    4.08
  -3   2  -3  123.34    3.80
   1   1  -8  209.54    6.23
  -1  -1   8  217.06    6.26
   1   1  -8  218.88    6.25
  -1  -1   8  217.66    6.36
  -1  -1   8  208.83    6.20
  -4   0   1   82.28    2.42
  -4   0   1   77.93    2.39
  -4   0   1   79.71    2.31
  -4   0   1   82.94    2.48
   0  -4  -4   30.87    0.93
   0   4   4   30.44    0.92
   0  -4  -4   29.75    1.02
   0   4   4   34.75    1.03
  -1   4   1  171.99    4.80
  -1   4   1  154.51    4.83
  -1   4   1  163.55    4.75
  -1   4   1  163.65    4.77
   1  -4  -1  150.30    4.83
  -2   3  -3   56.86    1.96
   2  -3   3   62.90    1.77
  -2   3  -3   62.03    1.74
   2  -3   3   59.32    1.71
   2  -3   3   56.51    2.05
  -2  -2   6   13.11    0.57
   2   2  -6   10.31    0.57
  -2  -2   6   12.09    0.57
  -2  -2   6   12.52    0.48
   2   2  -6   13.92    0.52
   2   2  -6   13.76    0.55
  -3   0  -6  267.14    7.79
  -3   0  -6  278.07    7.85
  -3   0  -6  275.20    7.82
   3   0   6  266.51    7.84
  -3   0  -6  261.49    7.80
  -3   0  -6  288.43    8.22
  -1   1  -8   13.72    0.45
   1  -1   8   14.07    0.85
   1  -1   8   13.18    0.45
  -1   1  -8   13.38    0.84
  -3  -2   4  338.85    9.65
   3   2  -4  325.75    9.69
  -3  -2   4  328.81    9.60
   3   2  -4  317.03    9.63
   3   2  -4  344.36    9.64
   1  -2  -8  230.05    6.87
  -1   2   8  244.84    6.97
  -1   2   8  226.89    6.90
  -1   2   8  241.80    6.86
  -1   2   8  229.50    6.96
   1  -2  -8  248.43    6.97
  -4  -1   0    3.03    0.29
  -4  -1   0    2.77    0.29
   4   1   0    3.27    0.33
  -4  -1   0    3.08    0.43
   4   1   0    2.97    0.19
   4   1   0    3.28    0.34
   1  -4  -2  574.67   17.96
  -1   4   2  612.77   18.03
  -1   4   2  613.28   17.89
  -1   4   2  662.62   17.98
  -1   4   2  640.66   17.95
   4   1   1   26.71    1.02
  -4  -1  -1   31.34    1.08
  -4  -1  -1   29.94    0.99
  -4  -1  -1   32.06    1.03
   4   1   1   32.38    1.05
  -4  -1  -1   32.10    0.96
   4   1   1   30.31    0.95
  -1  -3  -7   97.97    3.06
  -1  -3  -7   93.15    2.91
   1   3   7  104.89    2.91
   1   3   7   96.12    2.95
  -1  -3  -7   96.51    2.89
   1   3   7   98.13    2.91
   1   3   7   96.54    2.91
  -2  -3   4  239.11    6.76
  -2  -3   4  216.99    6.79
   2   3  -4  229.19    6.76
   2   3  -4  239.18    6.84
   2   3  -4  237.57    6.79
  -1  -2   7   50.15    1.66
  -1  -2   7   53.29    1.76
   1   2  -7   56.87    1.71
   1   2  -7   55.23    1.63
   1   2  -7   52.20    1.66
  -1   4   0  517.71   12.61
  -1   4   0  491.22   12.57
  -1   4   0  468.77   12.58
   1  -4   0  449.59   12.57
   1  -4   0  507.74   12.62
  -2  -3  -6    2.51    0.74
  -2  -3  -6    1.93    0.24
   2   3   6    2.08    0.25
  -2  -3  -6    1.59    0.21
  -2  -3  -6    2.04    0.23
   2   3   6    2.07    0.18
   2   3   6    2.16    0.23
   0  -1  -9  199.60    5.96
   0   1   9  212.30    5.99
   0  -1  -9  204.30    6.00
   0   1   9  216.68    5.97
   0  -1  -9  209.65    6.09
   0   1   9  204.78    5.97
  -1  -4  -4  206.53    6.12
  -1  -4  -4  203.16    6.06
   1   4   4  206.73    6.07
  -1  -4  -4  204.60    6.12
   1   4   4  212.55    6.12
  -3   0   6 1321.27   39.02
   3   0  -6 1353.23   39.02
   3   0  -6 1347.82   39.09
   3   0  -6 1353.23   39.08
  -3   0   6 1396.88   39.06
  -2   3   5  206.99    6.11
   2  -3  -5  225.08    6.30
  -2   3   5  231.88    6.31
  -2   3   5  212.15    6.20
   4   1  -1  181.26    5.24
  -4  -1   1  182.73    5.30
  -4  -1   1  179.42    5.31
   4   1  -1  168.64    5.32
   4   1  -1  184.19    5.32
  -4  -1   1  186.48    5.37
  -3  -3   1  853.32   24.50
   3   3  -1  848.91   24.58
   3   3  -1  849.46   24.53
  -3  -3   1  837.75   24.55
  -3  -3  -3  502.36   14.49
   3   3   3  514.41   14.45
   3   3   3  514.82   14.50
  -3  -3  -3  500.88   14.48
  -3  -3  -3  476.40   14.44
  -4   0  -2  217.44    6.40
  -4   0  -2  224.36    6.47
   4   0   2  216.35    6.48
   4   0   2  222.72    6.46
  -4   0  -2  222.23    6.48
  -4   0  -2  216.29    6.44
   4   0   2  226.65    6.48
   2   1   8  243.91    6.92
  -2  -1  -8  220.52    6.54
  -2  -1  -8  234.11    6.59
   2   1   8  225.71    6.54
  -2  -1  -8  208.12    6.86
   2   1   8  226.88    6.58
   0   0  -9    9.22    0.37
   0   0   9   11.31    0.75
   0   0  -9    9.38    0.42
   0   0   9    8.89    0.37
   0   0  -9    8.22    0.56
   0   0   9   10.09    0.44
   0  -4   2   44.10    1.46
   0   4  -2   43.26    1.36
   0   4  -2   43.99    1.37
   0  -4   2   40.33    1.35
   0  -4   2   42.89    1.37
   0   4  -2   46.29    1.36
  -2   2   7 1457.46   42.28
  -2   2   7 1494.73   42.24
   2  -2  -7 1479.62   42.26
  -4  -1  -2   55.13    1.68
  -4  -1  -2   53.66    1.67
   4   1   2   55.45    1.72
   4   1   2   60.06    1.76
  -4  -1  -2   53.81    1.76
   4   1   2   54.17    1.66
   4   1   2   54.81    1.77
  -4  -1  -2   61.91    1.75
  -4   0   2    0.10    0.09
  -4   0   2   -0.06    0.43
  -4   0   2   -0.01    0.20
  -4   0   2    0.09    0.36
  -1   4   3  211.86    6.17
   1  -4  -3  216.96    6.18
  -1   4   3  222.77    6.28
  -1   4   3  218.60    6.08
  -1   3  -5  169.68    4.81
  -1   3  -5  163.93    4.79
   1  -3   5  164.37    4.83
  -1   3  -5  176.87    5.01
   1  -3   5  158.82    4.79
  -1   2  -7 1152.22   30.03
  -1   2  -7 1067.59   29.78
  -1   2  -7 1072.59   29.77
   1  -2   7 1061.21   29.80
   2   0   8  484.53   14.01
  -2   0  -8  476.57   14.01
  -2   0  -8  506.37   14.08
  -2   0  -8  487.06   14.00
   2   0   8  528.80   14.45
  -2   2  -6  304.42    8.76
   2  -2   6  281.60    9.12
   2  -2   6  312.02    8.79
  -2   2  -6  308.41    9.05
  -2   2  -6  299.35    8.73
  -3   1   6  369.90   10.13
  -3   1   6  369.16   10.11
   3  -1  -6  338.47   10.10
  -3   1   6  335.74   10.00
   3  -1  -6  336.12   10.00
   1   4  -2   13.52    0.51
  -1  -4   2   11.94    0.49
   1   4  -2   13.09    0.49
   1   4  -2   12.37    0.47
  -1  -4   2   11.63    0.48
  -1  -4   2   11.76    0.55
  -1   4  -1    0.62    0.24
   1  -4   1    0.82    0.24
   1  -4   1    0.58    0.40
   1  -4   1    0.38    0.31
  -1   4  -1    0.53    0.20
  -1   4  -1    0.44    0.28
  -1  -1  -9    0.06    0.63
   1   1   9    0.10    0.22
   1   1   9    0.02    0.14
   1   1   9    0.61    0.69
   1   1   9    0.04    0.20
  -1  -1  -9    0.29    0.21
   1  -3  -7  391.30   10.67
  -1   3   7  384.81   10.67
  -2   0   8  252.78    7.39
   2   0  -8  249.33    7.25
   2   0  -8  249.74    7.31
   2   0  -8  247.74    7.35
  -2   0   8  254.62    7.35
  -2  -4  -1  492.56   14.60
  -2  -4  -1  492.31   14.60
  -2  -4  -1  497.92   14.62
   2   4   1  515.65   14.60
   2   4   1  530.40   14.64
   4   1  -2  413.01   11.94
   4   1  -2  397.85   12.02
  -4  -1   2  431.56   12.09
  -4  -1   2  421.96   12.00
  -4  -1   2  414.03   12.01
   4   1  -2  404.75   12.08
  -4   1   0    2.98    0.44
   4  -1   0    2.27    0.33
  -4   1   0    2.92    0.19
  -4   1   0    3.00    0.29
  -4   1   0    2.93    0.39
   4  -1   0    3.18    0.39
   2   4   2  333.48    9.40
   2   4   2  331.40    9.36
  -2  -4  -2  321.63    9.36
   2   4   2  325.17    9.37
  -2  -4  -2  313.64    9.36
  -2  -4  -2  310.34    9.38
   0   4   5   82.92    2.42
   0  -4  -5   77.50    2.40
   0   4   5   83.83    2.42
  -3  -2  -6   60.23    2.08
  -3  -2  -6   50.07    1.57
   3   2   6   56.01    1.57
  -3  -2  -6   53.66    1.69
  -3  -2  -6   53.68    1.62
   3   2   6   53.82    1.66
  -3  -2  -6   57.54    1.66
  -4   1   1  384.34   10.80
   4  -1  -1  370.79   10.77
  -4   1   1  388.61   10.83
  -4   1   1  380.30   10.75
  -4   1   1  363.05   10.68
   4  -1  -1  347.40   10.80
  -2   1   8 1709.52   49.44
   2  -1  -8 1636.08   49.41
  -2   1   8 1828.60   49.50
   2  -1  -8 1697.51   49.36
   2  -1  -8 1690.16   49.47
  -2   1   8 1743.41   49.36
  -3   2   5 1097.62   29.80
  -3   2   5 1003.19   29.66
   3  -2  -5 1041.65   29.81
   3  -2  -5 1028.84   29.68
   4   1   3  102.19    3.25
  -4  -1  -3  110.75    3.24
  -4  -1  -3  115.04    3.26
  -4  -1  -3  109.17    3.31
   4   1   3  111.14    3.28
  -4  -1  -3  113.75    3.33
   4   1   3  120.16    3.34
   4   1   3  108.00    3.34
   1   0   9   55.07    2.08
   1   0   9   57.87    1.67
  -1   0  -9   55.40    1.70
   1   0   9   56.08    1.67
  -4   0  -3   85.29    2.51
   4   0   3   85.60    2.57
  -4   0  -3   85.79    2.59
  -4   0  -3   84.15    2.53
   4   0   3   87.70    2.59
  -4   0  -3   83.88    2.58
   4   0   3   79.36    2.58
  -3  -3   2   52.09    1.64
   3   3  -2   53.70    1.62
   3   3  -2   51.34    1.69
  -3  -3   2   51.20    1.58
  -3  -3  -4  258.43    7.79
   3   3   4  283.59    7.74
   3   3   4  288.59    7.82
  -3  -3  -4  253.05    7.74
  -3  -3  -4  254.88    7.78
   2   4   0  448.12   13.03
  -2  -4   0  454.52   13.05
   2   4   0  474.60   13.08
  -2  -4   0  434.35   13.03
  -2  -4   0  446.50   13.05
   4  -1   1  432.60   12.35
   4  -1   1  397.82   12.33
  -4   1  -1  435.71   12.35
  -4   1  -1  427.66   12.32
  -4   1  -1  439.61   12.35
  -4   1  -1  418.66   12.26
   1  -1  -9  131.91    4.11
  -1   1   9  142.01    4.19
   1  -1  -9  136.38    4.20
  -1   1   9  147.50    4.12
   1  -1  -9  143.79    4.18
  -1   1   9  149.85    4.28
  -3   2  -4   82.49    2.45
  -3   2  -4   83.85    2.48
  -3   2  -4   82.76    2.55
  -3   2  -4   81.50    2.85
  -1   4   4   17.18    0.64
   1  -4  -4   16.32    0.64
   1   0  -9   21.00    0.79
  -1   0   9   22.11    0.91
  -1   0   9   19.82    0.81
  -1   0   9   20.76    0.74
   1   0  -9   20.14    0.67
   1   0  -9   20.69    0.75
   3   1  -6   29.20    1.05
  -3  -1   6   27.31    0.96
  -3  -1   6   31.55    0.99
   3   1  -6   28.74    1.02
   1   4   5  101.21    2.85
   1   4   5   98.62    2.87
  -1  -4  -5   93.84    2.85
   1   4   5   91.17    2.80
  -1  -4  -5   95.11    2.79
  -4   0   3  163.14    4.63
  -4   0   3  171.69    4.68
  -4   0   3  154.35    4.57
   4   0  -3  159.11    4.66
   2   4   3  796.67   22.17
  -2  -4  -3  722.89   22.17
  -2  -4  -3  765.35   22.18
  -2  -4  -3  735.30   22.19
   2   4   3  808.44   22.22
   2   4   3  785.20   22.18
  -2   3  -4   49.94    1.76
   2  -3   4   49.29    1.51
  -2   3  -4   45.69    1.45
   2  -3   4   50.35    1.46
   2  -3   4   47.22    1.84
  -2   3  -4   47.30    1.48
  -4   1   2  105.68    3.21
  -4   1   2  113.06    3.30
  -4   1   2  111.37    3.32
   4  -1  -2  101.52    3.23
  -4   1   2  109.00    3.14
   0  -3   6  164.60    4.82
   0   3  -6  166.40    4.96
   0  -3   6  154.45    4.83
   0   3  -6  164.91    4.84
   0   3  -6  177.06    4.84
  -2  -2  -8   32.87    1.46
  -2  -2  -8   35.21    1.08
   2   2   8   34.50    1.07
  -2  -2  -8   31.43    1.05
   2   2   8   34.14    1.02
   2   2   8   34.26    1.08
   0   2   9  214.50    6.40
   0   2   9  203.81    6.56
   0  -2  -9  220.19    6.48
   0  -2  -9  204.37    6.38
   0   2   9  236.42    6.43
   0  -2  -9  226.50    6.44
   0   2   9  224.90    6.38
   0   4  -3  192.26    5.46
   0  -4   3  198.24    5.57
   0  -4   3  179.02    5.43
   0   4  -3  184.54    5.42
   0   4  -3  194.37    5.42
   0  -4   3  171.90    5.40
   1  -4   2   79.95    2.77
  -1   4  -2   82.04    2.67
  -1   4  -2   92.94    2.62
  -1   4  -2   92.94    2.63
   1  -4   2   82.49    2.60
  -3   1  -6   65.15    1.97
  -3   1  -6   62.88    1.92
   3  -1   6   69.67    2.41
  -3   1  -6   65.45    1.92
  -3   1  -6   65.35    2.41
  -3   1  -6   65.98    1.97
  -3  -2   5   45.49    1.51
  -3  -2   5   47.59    1.48
   3   2  -5   50.78    1.51
   3   2  -5   48.24    1.52
   3   2  -5   48.67    1.60
  -4  -2  -1  550.09   16.44
   4   2   1  588.99   16.52
   4   2   1  570.62   16.46
   4   2   1  559.84   16.48
  -4  -2  -1  583.41   16.53
  -4  -2  -1  590.18   16.51
  -4   1  -2   39.01    1.68
   4  -1   2   39.06    1.28
  -4   1  -2   38.41    1.30
  -4   1  -2   39.14    1.28
  -4   1  -2   37.95    1.19
  -4   1  -2   39.95    1.28
  -2  -4   1  175.69    5.30
  -2  -4   1  172.45    5.32
   2   4  -1  188.86    5.32
   2   4  -1  191.65    5.36
  -3  -1  -7 1349.78   37.60
   3   1   7 1329.15   37.59
  -3  -1  -7 1262.43   37.56
   4   2   0  333.64    9.40
   4   2   0  301.96    9.38
  -4  -2   0  329.53    9.41
   4   2   0  329.15    9.33
  -4  -2   0  333.91    9.39
  -4  -2   0  311.67    9.33
  -2   3   6  213.10    6.31
  -2   3   6  224.10    6.39
   2  -3  -6  232.87    6.48
  -3   3   1  362.58   10.02
  -3   3   1  341.20    9.91
  -3   3   1  345.63    9.89
   0   3   8   35.94    1.17
   0   3   8   36.04    1.23
   0  -3  -8   38.13    1.17
   0  -3  -8   32.45    1.24
   0  -3  -8   34.96    1.20
   0   3   8   36.88    1.14
   0   3   8   38.21    1.28
  -4  -1   3 1220.87   32.93
   4   1  -3 1120.27   32.76
  -4  -1   3 1114.71   32.84
  -4  -1   3 1182.99   32.84
   4   1  -3 1119.00   32.91
  -3   3   0   24.02    1.13
  -3   3   0   26.77    0.95
  -3   3   0   25.52    0.82
   2   3  -5 1058.05   30.87
  -2  -3   5 1102.54   30.81
  -2  -3   5 1031.94   30.88
   2   3  -5 1056.42   30.82
  -2  -3   5 1006.01   30.84
   2   3  -5 1139.63   30.87
   4   2   2    3.82    0.37
   4   2   2    3.42    0.29
  -4  -2  -2    3.46    0.22
  -4  -2  -2    3.57    0.33
  -4  -2  -2    3.93    0.37
   4   2   2    4.14    0.25
  -1  -3   6  177.93    5.45
   1   3  -6  178.48    5.37
   1   3  -6  187.63    5.32
   1   3  -6  186.76    5.36
  -1  -3   6  175.04    5.32
   1   4  -3  113.37    3.22
  -1  -4   3  103.66    3.29
  -1  -4   3  108.23    3.23
   1   4  -3  114.29    3.25
  -1  -4   3  101.10    3.22
   1   4  -3  109.91    3.24
  -3   3   2   41.62    1.33
  -3   3   2   39.98    1.54
  -3   3   2   45.00    1.37
  -1  -2  -9  182.55    5.35
   1   2   9  196.85    5.64
   1   2   9  195.01    5.37
  -1  -2  -9  171.92    5.37
   1   2   9  182.97    5.36
   1   2   9  191.66    5.37
   2   3   7  815.61   25.51
  -2  -3  -7  959.18   25.53
   2   3   7  900.31   25.47
   2   3   7  900.08   25.52
  -2  -3  -7  896.72   25.71
  -2  -3  -7  833.30   25.50
   2   3   7  893.53   25.52
   0   1  -9   89.87    2.75
   0  -1   9   90.18    2.75
   0  -1   9   95.71    2.73
   0  -1   9   96.86    3.05
  -3   0  -7  467.19   13.74
  -3   0  -7  508.03   13.77
   3   0   7  471.90   13.79
  -3   0  -7  482.89   13.82
  -3   0  -7  469.36   13.77
   3   0   7  528.44   14.22
  -3   0  -7  503.44   14.20
  -2  -4  -4   55.97    1.81
  -2  -4  -4   58.59    1.80
  -2  -4  -4   60.05    1.84
   2   4   4   55.49    1.84
   2   4   4   59.21    1.81
   4   1   4   31.00    1.10
  -4  -1  -4   33.20    1.10
  -4  -1  -4   32.69    0.98
   4   1   4   30.16    1.01
   4   1   4   32.60    1.03
  -4  -1  -4   32.26    1.02
  -4  -1  -4   31.98    1.06
   4   1   4   35.02    1.12
   4   2  -1  194.99    5.54
   4   2  -1  176.52    5.53
  -4  -2   1  188.74    5.57
   4   2  -1  179.07    5.60
   4   2  -1  190.16    5.48
  -4  -2   1  195.59    5.53
  -4  -2   1  187.77    5.49
   0   2  -8   92.53    2.80
   0  -2   8   86.94    2.63
   0   2  -8   86.21    2.63
   0   2  -8   90.93    2.65
   0  -2   8   97.00    2.94
   0  -2   8   90.23    2.63
  -2  -1   8   15.73    0.72
  -2  -1   8   16.45    0.69
   2   1  -8   14.78    0.64
   2   1  -8   16.37    0.66
  -4   1   3   21.40    0.64
  -4   1   3   20.51    0.73
  -4   1   3   23.09    0.91
   4  -1  -3   19.83    0.75
  -4   1   3   22.14    0.88
  -1  -3  -8   99.48    3.02
   1   3   8  100.18    3.01
   1   3   8  100.10    3.07
  -1  -3  -8   97.73    3.01
   1   3   8  103.09    3.03
  -1  -3  -8   92.95    3.16
  -4   0  -4  572.36   15.37
  -4   0  -4  526.07   15.30
  -4   0  -4  535.00   15.27
  -4   0  -4  537.33   15.28
   4   0   4  485.23   15.31
   4   0   4  510.63   15.30
  -4   0  -4  557.11   15.64
  -3  -3   3  284.54    8.89
   3   3  -3  297.41    8.94
  -3  -3   3  317.66    8.85
   3   3  -3  310.65    8.89
  -1   4   5    4.13    0.32
   1  -4  -5    3.72    0.34
   3   3   5 3711.76  102.73
  -3  -3  -5 3382.39  102.69
   3   3   5 3557.86  102.73
  -3  -3  -5 3394.21  102.66
   3   3   5 3736.33  102.66
  -3  -3  -5 3645.17  102.72
   2   2  -7  218.33    6.43
  -2  -2   7  222.83    6.51
   2   2  -7  226.90    6.46
  -2  -2   7  212.33    6.47
   2   2  -7  218.28    6.48
  -3   3  -1  304.95    8.41
  -3   3  -1  306.95    8.34
   3  -3   1  278.80    8.60
  -3   3  -1  269.86    8.29
  -3   3  -1  264.83    8.51
   0   4   6  743.74   21.46
   0   4   6  701.03   21.51
   0  -4  -6  731.31   21.45
   0   4   6  779.06   21.47
   3   0  -7    4.44    0.44
  -3   0   7    3.98    0.31
  -3   0   7    4.20    0.42
   3   0  -7    3.90    0.15
   3   0  -7    4.19    0.31
  -2   1  -8  612.93   17.67
   2  -1   8  636.24   18.06
  -2   1  -8  608.84   17.60
   2  -1   8  609.79   17.62
  -2   1  -8  591.57   17.91
   4   0  -4   15.64    0.72
  -4   0   4   17.30    0.82
   4   0  -4   15.80    0.62
  -4   0   4   16.77    0.71
  -4   0   4   15.87    0.60
   3  -3  -3  142.21    4.00
  -3   3   3  145.27    4.02
  -3   3   3  130.11    3.87
  -3   3   3  140.24    4.01
  -4  -2  -3   59.29    1.75
   4   2   3   61.51    1.79
   4   2   3   55.79    1.71
   4   2   3   51.99    1.79
   4   2   3   57.17    1.71
  -4  -2  -3   54.56    1.66
   1  -3   6 1944.16   57.68
  -1   3  -6 2116.16   57.85
  -1   3  -6 1979.99   57.66
   1  -3   6 2038.64   57.64
  -1   3  -6 1985.38   57.64
   1  -2  -9  271.49    8.03
  -1   2   9  279.54    7.98
  -1   2   9  264.92    7.93
  -1   2   9  280.83    8.07
  -1   2   9  279.08    8.04
   1  -2  -9  275.02    7.97
  -4   1  -3  152.17    4.61
   4  -1   3  157.57    4.64
  -4   1  -3  160.19    4.97
  -4   1  -3  160.29    4.63
  -4   1  -3  160.66    4.65
  -4   1  -3  152.20    4.57
   2   4  -2  220.43    6.42
   2   4  -2  232.15    6.38
  -2  -4   2  214.38    6.37
   2   4  -2  224.96    6.39
  -2   2   8 1089.72   32.35
   2  -2  -8 1096.59   32.32
   2  -2  -8 1176.66   32.45
  -2   2   8 1140.34   32.30
   3  -2  -6   33.64    1.08
  -3   2   6   33.53    1.06
  -3   2   6   37.01    1.25
   3  -2  -6   35.74    1.25
  -1  -4  -6    0.19    0.14
  -1  -4  -6    0.29    0.52
  -1  -4  -6    0.04    0.21
   1   4   6    1.15    0.26
   1   4   6    0.07    0.37
   1   1  -9   18.20    0.69
  -1  -1   9   19.69    0.73
  -1  -1   9   18.82    0.63
  -1  -1   9   18.95    0.87
   1   1  -9   16.29    0.69
   3  -1  -7   38.81    1.37
   3  -1  -7   38.70    1.25
  -3   1   7   39.86    1.25
  -3   1   7   43.58    1.38
   2  -4  -1  125.17    4.09
  -2   4   1  142.97    4.04
   2  -4  -1  130.15    4.00
  -2   4   1  138.24    4.10
  -2   4   1  134.81    4.00
  -2   4   1  136.99    4.07
  -1  -2   8  343.83   10.44
   1   2  -8  367.49   10.42
   1   2  -8  338.24   10.45
  -1  -2   8  363.60   10.41
   1   2  -8  379.06   10.50
  -1  -2   8  365.13   10.57
   1  -4   3  123.95    3.67
  -1   4  -3  128.76    3.67
   1  -4   3  116.93    3.87
  -1   4  -3  127.81    3.68
  -1   4  -3  113.25    3.74
  -3   2  -5   69.62    2.07
  -3   2  -5   69.13    2.02
  -3   2  -5   70.95    2.44
  -3   2  -5   72.16    2.14
  -3   2  -5   63.53    2.06
   1  -1   9  433.97   12.32
  -1   1  -9  436.53   12.62
   1  -1   9  427.25   12.71
  -1   1  -9  393.66   12.36
   1  -1   9  443.13   12.36
  -2   4   2  136.06    4.11
  -2   4   2  136.00    4.21
  -2   4   2  134.83    4.14
  -2   4   2  147.83    4.16
  -4  -2   2  244.79    7.17
   4   2  -2  263.82    7.22
   4   2  -2  239.25    7.29
  -4  -2   2  251.91    7.26
  -4  -2   2  257.48    7.21
   3   2   7  548.84   16.81
  -3  -2  -7  558.92   16.79
  -3  -2  -7  562.35   17.11
   3   2   7  586.83   16.74
  -3  -2  -7  584.79   16.82
   3   2   7  592.54   16.81
  -3  -2  -7  614.78   16.87
   2   1   9   50.33    1.39
   2   1   9   48.99    1.45
  -2  -1  -9   46.25    1.81
  -2  -1  -9   49.42    1.39
   2   1   9   54.22    1.90
  -2  -1  -9   49.04    1.44
  -2   4   0  121.79    3.69
   2  -4   0  120.85    3.76
  -2   4   0  115.04    3.67
  -2   4   0  125.13    3.62
  -2   4   0  121.92    3.57
   2  -4   0  116.49    3.58
   1  -3  -8  592.63   16.98
  -1   3   8  548.43   17.04
  -1   3   8  603.66   17.01
  -1   3   8  577.07   17.13
   1  -3  -8  611.20   17.13
   2  -2   7  524.81   14.81
   2  -2   7  561.23   15.23
  -2   2  -7  555.73   15.13
  -3   3  -2   18.31    0.62
   3  -3   2   14.81    1.08
  -3   3  -2   18.86    0.68
  -3   3  -2   18.59    0.81
  -3   3  -2   18.10    1.01
   1  -2   8  836.52   23.94
  -1   2  -8  842.48   23.91
  -1   2  -8  884.88   23.92
  -2   3  -5  335.43   10.09
  -2   3  -5  358.45   10.35
   2  -3   5  319.60   10.43
   2  -3   5  355.41   10.14
   2  -3   5  359.70   10.08
  -2   3  -5  344.66   10.06
  -4  -1   4  133.82    4.04
   4   1  -4  129.89    4.02
  -4  -1   4  133.97    3.95
  -4  -1   4  132.20    3.93
  -2  -4  -5   46.43    1.46
   2   4   5   48.71    1.43
  -2  -4  -5   43.95    1.43
  -2  -4  -5   43.13    1.45
   2   4   5   50.97    1.45
   0   4  -4   72.31    2.17
   0  -4   4   73.36    2.35
   0   4  -4   73.19    2.24
   0  -4   4   66.96    2.17
   0   4  -4   75.69    2.17
   0   1  10  239.92    6.79
   0   1  10  248.73    6.81
   0   1  10  248.32    6.79
   0  -1 -10  247.86    6.92
   0  -1 -10  245.11    6.79
   0  -1 -10  227.74    6.82
  -4   1   4    2.99    0.55
   4  -1  -4    2.70    0.30
  -4   1   4    2.51    0.25
  -4   1   4    3.29    0.49
  -2   4   3  237.56    6.54
  -2   4   3  241.30    6.56
   3  -3  -4    3.03    0.49
   3  -3  -4    2.35    0.24
  -3   3   4    2.77    0.52
  -3   3   4    2.59    0.19
  -3   3   4    2.70    0.28
   2   0   9   97.86    2.83
  -2   0  -9   94.06    2.84
  -2   0  -9  102.00    2.91
   4   1   5  183.65    5.59
   4   1   5  180.06    5.63
  -4  -1  -5  190.82    5.54
   4   1   5  187.95    5.57
  -4  -1  -5  192.95    5.59
  -4  -1  -5  191.10    5.60
  -4  -2  -4  933.68   27.74
   4   2   4  955.23   27.72
  -4  -2  -4  960.06   27.68
   4   2   4  967.18   27.72
   4   2   4 1012.49   27.79
   4   2   4  941.17   27.79
   0   0  10   16.08    0.56
   0   0 -10   13.41    0.72
   0   0 -10   15.91    0.62
   0   0 -10   16.32    0.56
   0   0  10   14.93    0.62
   0   0  10   17.92    0.93
  -3  -1   7  204.14    5.97
  -3  -1   7  206.14    5.90
  -3  -1   7  194.78    5.90
   3   1  -7  199.65    5.93
   3   1  -7  197.06    5.95
  -1  -4   4  702.79   21.09
   1   4  -4  748.64   21.13
  -1  -4   4  680.62   21.18
   1   4  -4  751.48   21.13
   1   4  -4  800.21   21.10
  -1  -4   4  686.34   21.09
   2  -4   1  325.50    9.91
  -2   4  -1  336.33    9.80
  -2   4  -1  340.54    9.83
  -2   4  -1  352.00    9.73
  -2   4  -1  311.79    9.69
   2  -4   1  341.79    9.71
   4  -2  -1   -0.11    0.39
  -4   2   1   -0.11    0.22
  -4   2   1    0.05    0.44
   4  -2  -1    0.24    0.29
  -4   2   1    0.02    0.44
  -4   2   0    4.39    0.47
   4  -2   0    3.89    0.47
  -4   2   0    3.84    0.31
  -4   2   0    2.65    0.68
  -4   2   0    4.48    0.52
   2  -3  -7  761.41   22.17
  -2   3   7  765.81   22.19
   2  -3  -7  780.38   22.33
  -2   3   7  790.32   22.26
   2   0  -9    1.01    0.14
   2   0  -9    1.05    0.36
  -2   0   9    0.70    0.34
   2   0  -9    0.65    0.27
  -2   0   9    0.82    0.39
  -2   0   9    0.80    0.45
   4   0   5   55.21    1.73
  -4   0  -5   59.58    2.19
   4   0   5   55.38    1.76
  -4   0  -5   53.20    1.74
  -4   0  -5   57.44    1.71
  -4   0  -5   57.40    1.72
   1  -4  -6  106.16    3.31
   1  -4  -6  110.14    3.23
  -1   4   6  112.34    3.24
   3   2  -6   30.69    1.04
   3   2  -6   29.93    1.08
   3   2  -6   31.81    1.02
  -3  -2   6   30.75    0.98
  -3  -2   6   25.92    1.08
  -3  -2   6   29.25    1.03
  -2   1   9    6.88    0.57
   2  -1  -9    6.86    0.28
  -2   1   9    8.26    0.30
   2  -1  -9    6.79    0.47
  -2   1   9    6.77    0.52
  -2   1   9    7.30    0.45
   2  -1  -9    5.75    0.37
   3   3  -4    9.46    0.47
   3   3  -4    9.63    0.44
   3   3  -4    8.94    0.56
  -3  -3   4    9.87    0.42
  -3  -3   4    9.45    0.46
  -3  -3  -6 1032.10   31.62
   3   3   6 1135.31   31.70
  -3  -3  -6 1099.59   31.68
   3   3   6 1096.37   31.69
  -3  -3  -6 1055.66   31.66
   3   3   6 1156.20   31.61
   1   1  10   11.08    0.85
   1   1  10    9.51    0.41
  -1  -1 -10    7.75    0.40
   1   1  10    9.20    0.37
   1   1  10    9.30    0.35
  -1  -1 -10    7.41    0.75
  -4   1  -4  125.55    3.77
  -4   1  -4  124.00    3.74
   4  -1   4  128.42    3.79
  -4   1  -4  123.22    4.15
  -4   1  -4  125.87    3.78
  -4   1  -4  133.90    3.82
  -3   1  -7    0.70    0.12
  -3   1  -7    0.85    0.24
  -3   1  -7    0.68    0.27
  -3   1  -7    0.95    0.14
  -3   1  -7    1.42    0.80
   3  -1   7    0.80    0.76
   2   4  -3  103.12    2.94
  -2  -4   3   89.74    2.92
   2   4  -3  105.58    2.98
   2   4  -3  108.04    2.92
  -2  -4   3   85.40    2.94
  -2  -4   3   95.92    2.91
   0   3  -7  886.49   25.06
   0  -3   7  875.79   25.04
   0   3  -7  898.94   25.07
   0  -3   7  833.05   25.06
   0   3  -7  885.06   25.18
  -4   2   2  230.74    6.59
   4  -2  -2  224.46    6.49
  -4   2   2  223.78    6.58
  -4   2   2  213.31    6.46
  -4  -2   3 1062.90   30.49
  -4  -2   3 1024.20   30.46
  -4  -2   3 1106.80   30.55
   4   2  -3 1054.52   30.49
   4   2  -3 1054.83   30.57
  -4   2  -1  179.42    5.89
  -4   2  -1  188.15    5.62
  -4   2  -1  201.22    5.69
  -4   2  -1  197.14    5.67
   4  -2   1  183.46    5.68
   4   0  -5  158.88    5.16
  -4   0   5  176.00    5.09
   4   0  -5  168.46    5.09
  -4   0   5  188.53    5.23
   4   0  -5  171.16    5.18
  -4   0   5  180.09    5.16
  -2  -3   6  489.06   13.79
  -2  -3   6  474.85   13.89
   2   3  -6  462.33   13.80
   2   3  -6  476.05   13.87
  -2  -3   6  473.51   13.83
   2   3  -6  479.88   13.84
  -2   4   4   33.25    1.09
  -2   4   4   38.11    1.15
  -2   4   4   33.78    1.03
  -2   4   4   37.92    1.31
   2  -4  -4   38.70    1.29
   2   2   9  216.23    5.89
   2   2   9  174.09    5.48
   2   2   9  195.26    5.54
  -2  -2  -9  195.36    5.85
  -2  -2  -9  193.49    5.52
   2   2   9  201.09    5.52
  -2  -2  -9  194.03    5.54
  -3  -1  -8  154.33    4.61
   3   1   8  152.90    4.66
  -3  -1  -8  164.35    4.66
   3   1   8  160.02    4.63
   0   4   7    0.44    0.34
   0   4   7    0.48    0.44
   0  -4  -7    0.47    0.10
   0  -4  -7    0.77    0.28
  -2  -3  -8   47.24    1.76
   2   3   8   49.24    1.39
   2   3   8   50.24    1.44
   2   3   8   48.36    1.44
  -2  -3  -8   48.96    1.46
  -2  -3  -8   44.88    1.42
  -1   1  10   79.94    2.48
   1  -1 -10   78.61    2.37
   1  -1 -10   74.09    2.28
  -1   1  10   77.89    2.29
  -1   1  10   81.32    2.37
   1  -1 -10   72.89    2.37
  -1   0 -10   52.35    1.59
   1   0  10   54.04    1.56
  -1   0 -10   46.86    1.87
   1   0  10   54.95    2.00
   1   0  10   47.06    1.58
   1   0  10   54.17    1.56
   3  -3   3  238.70    7.35
  -3   3  -3  248.37    7.09
  -3   3  -3  250.86    7.04
  -3   3  -3  231.56    7.27
  -3   3  -3  231.32    7.00
   0   3   9  483.08   13.61
   0  -3  -9  472.16   13.61
   0   3   9  470.58   13.66
   0   3   9  486.07   13.74
   0  -3  -9  455.74   13.64
   0   3   9  464.69   13.59
   0  -3  -9  453.23   13.66
   1   0 -10  567.02   16.69
  -1   0  10  577.99   16.66
   1   0 -10  555.70   16.63
  -1   0  10  584.98   16.71
  -1   0  10  619.89   16.84
   1   0 -10  589.76   16.72
  -3  -4  -1    3.57    0.32
  -3  -4  -1    3.11    0.27
   3   4   1    3.54    0.32
  -3  -4  -1    2.84    0.27
   3   4   1    3.49    0.25
   3   4   1    3.49    0.37
  -1   4  -4  140.76    3.92
   1  -4   4  124.10    3.95
  -1   4  -4  121.82    4.01
  -1   4  -4  141.24    3.94
   1  -4   4  133.80    4.17
   1  -4   4  129.46    3.92
  -1  -4  -7    3.16    0.21
  -1  -4  -7    2.82    0.52
   1   4   7    2.22    0.28
  -1  -4  -7    2.27    0.30
   1   3  -7  403.44   11.88
   1   3  -7  428.62   11.96
   1   3  -7  419.89   11.92
  -1  -3   7  416.36   11.89
   0   2  10  370.13   10.39
   0  -2 -10  366.17   10.44
   0   2  10  354.19   10.37
   0  -2 -10  333.05   10.38
   0  -2 -10  347.30   10.47
   0   2  10  362.89   10.60
   0   2  10  383.70   10.43
  -2   4  -2   15.32    0.74
  -2   4  -2   17.15    0.63
  -2   4  -2   16.33    0.79
   2  -4   2   15.90    0.95
   2  -4   2   16.03    0.61
  -2   4  -2   15.88    0.58
   3   4   2  165.22    4.68
   3   4   2  161.15    4.63
  -3  -4  -2  156.41    4.63
  -3  -4  -2  155.60    4.63
   3   4   2  166.52    4.60
  -3   0  -8    3.65    0.91
  -3   0  -8    3.21    0.12
   3   0   8    3.36    0.89
  -3   0  -8    3.54    0.16
  -3   0  -8    2.98    0.27
  -3   0  -8    3.27    0.19
   3   0   8    3.53    0.24
   2   4   6  199.72    6.08
  -2  -4  -6  203.50    6.06
  -2  -4  -6  204.65    6.08
   2   4   6  224.78    6.06
  -2  -4  -6  203.11    6.07
  -4   2   3  131.51    3.98
   4  -2  -3  133.59    4.01
  -4   2   3  141.85    4.12
  -4   2   3  140.43    4.12
   3  -3  -5    1.07    0.43
  -3   3   5    0.39    0.14
   3  -3  -5    0.04    0.20
  -3   3   5    0.65    0.27
  -3   3   5   -0.12    0.52
  -4   2  -2   42.43    1.41
  -4   2  -2   40.61    1.68
   4  -2   2   42.50    1.39
  -4   2  -2   43.45    1.36
  -4   2  -2   36.78    1.33
  -3   2   7 1694.85   47.97
  -3   2   7 1746.98   48.14
   3  -2  -7 1624.85   48.00
  -3   2   7 1591.10   48.00
   3  -2  -7 1736.66   48.16
   3   4   0   51.99    1.58
  -3  -4   0   45.33    1.51
   3   4   0   49.12    1.51
  -3  -4   0   46.60    1.46
  -3  -4   0   48.26    1.50
   3   4   0   48.17    1.47
  -1  -3  -9  225.92    6.61
   1   3   9  231.40    6.66
  -1  -3  -9  221.32    6.64
  -1  -3  -9  192.32    6.74
   1   3   9  261.31    6.85
   1   3   9  237.26    6.63
   1   3   9  221.14    6.61
   4  -1  -5    7.35    0.53
   4  -1  -5    7.48    0.40
  -4   1   5    8.18    0.63
  -4   1   5    8.09    0.38
  -4   1   5    8.23    0.59
   4   2   5  501.41   15.22
   4   2   5  537.29   15.23
  -4  -2  -5  520.73   15.11
   4   2   5  515.65   15.17
  -4  -2  -5  504.77   15.17
  -4  -2  -5  558.04   15.19
   4   2   5  534.14   15.15
   4   1  -5   65.00    2.19
  -4  -1   5   73.76    2.27
   4   1  -5   68.80    2.24
  -4  -1   5   70.48    2.14
  -4  -1   5   72.94    2.17
   4   3   1  292.33    8.64
   4   3   1  300.76    8.68
  -4  -3  -1  288.15    8.68
  -4  -3  -1  302.05    8.61
  -3   2  -6   40.67    1.27
  -3   2  -6   38.36    1.15
  -3   2  -6   37.11    1.18
  -3   2  -6   38.64    1.66
  -3   2  -6   37.62    1.18
  -3  -4  -3  565.95   16.82
  -3  -4  -3  573.90   16.81
   3   4   3  629.47   16.79
  -3  -4  -3  540.86   16.79
   3   4   3  597.15   16.83
   3   0  -8  693.25   19.93
   3   0  -8  700.98   20.01
  -3   0   8  671.47   20.03
  -3   0   8  704.61   20.11
   3   0  -8  681.42   20.09
   1   2  10    0.37    0.27
   1   2  10    0.22    0.24
   1   2  10   -0.01    0.64
   1   2  10    0.09    0.21
  -1  -2 -10    0.23    0.27
  -1  -2 -10    0.75    0.58
  -1  -2 -10    0.65    0.22
   2   2  -8   37.37    1.31
  -2  -2   8   40.73    1.34
   2   2  -8   41.11    1.29
   2   2  -8   39.80    1.27
  -4  -3  -2  238.57    7.27
  -4  -3  -2  237.88    7.20
   4   3   2  252.86    7.23
   4   3   2  256.06    7.28
   4   3   2  262.17    7.24
  -1   3  -7   12.29    0.42
  -1   3  -7   10.80    0.74
   1  -3   7   10.82    0.47
   1  -3   7   10.87    0.40
  -1   3  -7   11.00    0.44
   4   3   0 1702.66   49.45
   4   3   0 1751.25   49.39
   4   3   0 1725.70   49.36
  -4  -3   0 1692.02   49.39
  -4  -3   0 1691.83   49.32
   0   4  -5  441.04   13.13
   0   4  -5  463.76   13.21
   0  -4   5  435.36   13.31
   0   4  -5  470.45   13.12
   0  -4   5  445.50   13.12
  -2  -1   9  210.84    5.93
   2   1  -9  199.25    5.90
   2   1  -9  194.97    5.89
  -2  -1   9  195.94    5.85
  -2  -1   9  200.88    5.94
   4   1   6  247.52    7.52
  -4  -1  -6  271.36    7.54
  -4  -1  -6  261.33    7.52
  -4  -1  -6  281.40    7.62
   4   1   6  255.22    7.57
  -4  -1  -6  255.68    7.46
   4   1   6  256.54    7.50
  -2   4   5  370.23   11.16
   2  -4  -5  393.34   11.17
  -2   4   5  377.03   11.07
   3  -1  -8  154.68    4.51
  -3   1   8  154.17    4.53
   3  -1  -8  148.99    4.61
   0  -2   9 1117.41   32.53
   0   2  -9 1100.21   32.55
   0  -2   9 1146.09   32.53
   0   2  -9 1185.90   32.70
   0   2  -9 1111.33   32.54
   0  -2   9 1191.93   32.86
  -3  -2  -8  179.31    5.10
  -3  -2  -8  166.20    5.40
   3   2   8  168.87    5.04
   3   2   8  169.77    5.03
  -3  -2  -8  172.85    5.01
  -3  -2  -8  169.96    5.04
   0   5   2    0.39    0.17
   0   5   2    1.01    0.29
   0  -5  -2    0.90    0.32
   0  -5  -2    0.54    0.27
   0   5   1  215.28    6.10
   0   5   1  210.45    6.15
   0  -5  -1  199.52    6.18
   0   5   1  216.60    6.17
   0  -5  -1  198.66    6.17
  -2   3  -6 1896.28   56.40
   2  -3   6 1911.07   56.43
   2  -3   6 1941.88   56.37
  -2   3  -6 2024.73   56.67
  -2   3  -6 2017.83   56.37
   3   4  -1  748.68   20.86
  -3  -4   1  718.26   20.87
  -3  -4   1  696.06   20.82
  -3  -4   1  703.01   20.86
   3   4  -1  765.17   20.93
   0  -1  10 1131.46   32.09
   0  -1  10 1096.39   32.11
   0   1 -10 1116.00   32.12
   0   1 -10 1083.93   32.12
   0  -1  10 1168.16   32.42
  -2   2   9    0.68    0.17
  -2   2   9    0.77    0.46
  -2   2   9    1.14    0.30
   2  -2  -9    0.40    0.43
   2  -2  -9    0.88    0.22
  -2   1  -9   27.62    0.87
  -2   1  -9   29.43    0.95
   2  -1   9   29.05    1.48
  -2   1  -9   31.33    1.40
   2  -1   9   29.66    0.90
   4   2  -4   21.65    0.90
  -4  -2   4   20.85    0.77
  -4  -2   4   21.75    0.77
   4   2  -4   22.26    0.80
  -4  -2   4   22.95    0.91
  -4   1  -5  252.34    6.95
  -4   1  -5  235.77    7.27
  -4   1  -5  230.12    6.86
  -4   1  -5  241.23    6.89
  -4   1  -5  231.95    6.84
  -4   1  -5  229.71    6.86
   1   4  -5  164.40    4.58
   1   4  -5  155.09    4.63
  -1  -4   5  147.55    4.58
   1   4  -5  154.83    4.61
  -1  -5  -2   92.05    2.82
  -1  -5  -2   91.06    2.87
  -1  -5  -2   91.61    2.85
   1   5   2   97.52    2.80
  -1   4   7  459.22   13.06
  -1   4   7  451.12   12.98
   1  -4  -7  434.68   12.96
   1  -4  -7  444.10   13.06
  -1  -5  -1   40.32    1.33
   1   5   1   43.50    1.28
  -1  -5  -1   38.17    1.31
   1   5   1   43.60    1.35
  -4   0  -6    7.65    0.47
  -4   0  -6    6.63    0.35
  -4   0  -6    6.76    0.34
   4   0   6    6.33    0.39
   4   0   6    6.32    0.32
  -4   0  -6    6.43    0.98
  -4   0  -6    7.42    0.32
   2   4  -4   67.43    1.97
   2   4  -4   65.60    2.01
   2   4  -4   65.89    1.94
  -2  -4   4   60.69    1.93
  -2  -4   4   60.90    1.95
  -4  -3  -3  106.46    3.16
   4   3   3  107.76    3.18
   4   3   3  106.36    3.13
  -4  -3  -3  101.16    3.09
   4   3   3  108.64    3.11
  -4  -3   1   25.85    0.83
   4   3  -1   25.57    0.88
  -4  -3   1   24.83    0.93
   4   3  -1   26.98    0.91
   4   3  -1   24.17    0.99
   1  -3  -9  247.43    7.24
  -1   3   9  261.41    7.24
   1  -3  -9  252.19    7.10
  -1   3   9  260.35    7.12
  -1   3   9  249.14    7.17
   1  -2 -10 1229.19   34.45
   1  -2 -10 1126.03   34.34
  -1   2  10 1211.63   34.37
  -1   2  10 1261.07   34.43
  -1   2  10 1201.25   34.33
  -1   2  10 1122.71   34.49
   1  -2 -10 1208.28   34.37
   0   5   3  138.59    3.83
   0   5   3  142.82    3.93
   0  -5  -3  140.94    3.95
   0  -5  -3  123.96    3.91
   0  -5  -3  114.19    3.85
   4  -2  -4  124.04    3.67
  -4   2   4  132.68    3.80
  -4   2   4  135.34    3.82
  -3  -3   5 1831.29   56.07
   3   3  -5 1924.66   56.04
   3   3  -5 1920.25   56.12
  -3  -3   5 1974.99   56.02
  -3  -3   5 1943.76   56.08
   3   3  -5 2035.49   56.07
   3   4   4   74.54    2.27
  -3  -4  -4   75.30    2.27
  -3  -4  -4   70.46    2.27
  -3  -4  -4   70.05    2.24
   3   3   7  444.91   12.12
   3   3   7  412.81   12.19
  -3  -3  -7  386.77   12.17
  -3  -3  -7  440.62   12.50
  -3  -3  -7  440.14   12.22
   3   3   7  426.03   12.18
  -3  -3  -7  394.36   12.13
   0  -5   0   80.56    2.60
   0   5   0   84.85    2.59
   0   5   0   90.61    2.60
   0  -5   0   79.87    2.58
   0   5   0   88.28    2.55
   0  -5   0   87.90    2.65
  -4   2  -3  339.55    9.53
  -4   2  -3  330.60    9.50
   4  -2   3  331.55    9.52
  -4   2  -3  314.38    9.78
  -4   2  -3  304.55    9.48
  -3   3  -4  125.27    4.25
   3  -3   4  136.87    4.37
  -3   3  -4  135.39    3.99
  -3   3  -4  132.98    3.95
  -3   3  -4  141.56    4.07
  -2   4  -3   97.42    2.91
  -2   4  -3   91.57    2.86
   2  -4   3   92.61    3.17
  -2   4  -3   92.08    3.05
   2  -4   3   97.30    2.88
   2  -2   8  191.88    5.79
  -2   2  -8  179.42    5.29
   2  -2   8  184.74    5.32
  -2   2  -8  178.40    5.64
   1   5   3   78.12    2.31
  -1  -5  -3   72.99    2.32
  -1  -5  -3   72.26    2.26
   1   5   3   77.28    2.25
  -1  -5  -3   73.58    2.32
   2  -3  -8    9.91    0.62
  -2   3   8   10.64    0.44
  -2   3   8   11.20    0.42
   2  -3  -8   10.60    0.37
  -2   3   8    9.66    0.65
  -1  -2   9    2.77    0.49
   1   2  -9    2.65    0.34
  -1  -2   9    2.62    0.33
  -1  -2   9    4.51    0.29
   1   2  -9    3.52    0.44
   1   2  -9    2.85    0.31
  -1  -5   0    3.44    0.33
  -1  -5   0    3.43    0.32
   1   5   0    3.63    0.32
   1   5   0    3.59    0.28
   1   5   0    3.03    0.30
   4   0  -6    1.08    0.37
  -4   0   6    1.30    0.26
  -4   0   6    1.32    0.54
  -4   0   6    1.32    0.43
   4   0  -6    1.04    0.27
   4   0  -6    1.18    0.40
  -1  -1  10  108.29    3.26
   1   1 -10  106.78    3.31
  -1  -1  10  114.42    3.33
  -2  -1 -10  991.87   29.38
  -2  -1 -10  974.64   29.38
  -2  -1 -10 1051.24   29.43
  -2  -1 -10  911.21   29.64
   2   1  10 1019.52   29.43
   2   1  10 1081.74   29.38
   2   1  10 1152.22   29.83
   1  -1  10   10.01    0.32
   1  -1  10    9.64    0.89
   1  -1  10    9.93    0.37
  -1   1 -10    9.32    0.40
   3   2  -7   20.72    0.91
   3   2  -7   23.38    0.85
  -3  -2   7   24.10    0.79
  -3  -2   7   22.16    0.84
   3   2  -7   24.01    0.84
  -3  -2   7   22.09    0.93
   3   1  -8    7.97    0.50
  -3  -1   8    8.14    0.60
   3   1  -8    6.94    0.42
   3   1  -8    7.12    0.49
  -3  -1   8    7.23    0.42
   3  -3  -6 1047.34   30.68
   3  -3  -6 1060.50   30.84
  -3   3   6 1070.51   30.76
  -3   3   6 1063.50   30.67
  -3   3   6 1109.66   30.84
  -1   2  -9   21.13    0.66
   1  -2   9   21.92    0.68
  -1   2  -9   18.58    0.63
  -3  -4   2  731.76   21.86
   3   4  -2  776.09   21.89
   3   4  -2  783.11   21.96
   0   5   4 1144.76   32.52
   0  -5  -4 1093.20   32.55
   0  -5  -4 1124.95   32.62
   0   5   4 1030.28   32.68
   0   5   4 1220.25   32.64
   0  -4  -8   13.03    0.55
   0  -4  -8   12.68    0.42
   0   5  -1  102.92    2.94
   0   5  -1   99.26    2.91
   0   5  -1  100.56    2.93
   0  -5   1   96.62    2.93
   0  -5   1   97.74    3.01
   2   4   7  861.20   23.92
   2   4   7  816.03   23.93
  -2  -4  -7  772.66   23.89
   2   4   7  819.68   23.92
   2   4   7  866.52   23.88
  -2  -4  -7  790.85   23.87
  -1   4  -5  190.36    5.11
  -1   4  -5  163.34    5.19
   1  -4   5  176.48    5.13
  -1   4  -5  190.94    5.09
   1  -4   5  151.86    5.06
   1  -4   5  172.43    5.37
   4   2   6    0.65    0.32
  -4  -2  -6    0.17    0.22
   4   2   6    0.27    0.23
  -4  -2  -6    0.56    0.23
  -4  -2  -6    0.28    0.10
   4   2   6    0.37    0.18
   4   3   4  395.52   10.99
   4   3   4  377.65   11.00
   4   3   4  366.32   10.93
  -4  -3  -4  363.12   10.94
   4   3   4  405.67   10.91
  -4  -3  -4  365.86   10.89
  -4  -3  -4  366.17   10.97
   4   3  -2   89.41    2.65
  -4  -3   2   90.33    2.64
  -4  -3   2   88.42    2.59
   4   3  -2   80.30    2.63
   4   3  -2   83.14    2.73
  -4  -3   2   88.98    2.68
   1   5   4  136.32    3.88
  -1  -5  -4  124.54    3.78
   1   5   4  137.12    3.86
  -1  -5  -4  125.37    3.86
  -1  -5  -4  124.20    3.84
   1   5   4  132.41    3.79
   4  -1  -6  704.99   20.45
  -4   1   6  679.93   20.43
  -4   1   6  736.68   20.54
   4  -1  -6  669.36   20.54
  -3   1  -8  154.30    4.45
   3  -1   8  168.22    5.03
  -3   1  -8  157.72    4.91
  -3   1  -8  147.39    4.50
  -3   1  -8  153.89    4.53
   1   4   8   70.79    2.08
  -1  -4  -8   65.60    2.20
   1   4   8   68.91    2.07
  -1  -4  -8   65.06    2.07
  -1  -4  -8   65.64    2.01
   1   4   8   72.10    2.07
   1   4   8   61.40    2.12
   1   5  -1  179.60    4.99
   1   5  -1  170.95    5.00
  -1  -5   1  166.83    4.99
   1   5  -1  178.11    4.97
  -1  -5   1  164.96    5.02
   2   3  -7 1136.85   32.06
   2   3  -7 1108.24   32.03
   2   3  -7 1083.50   32.09
  -2  -3   7 1097.94   32.13
  -2  -3   7 1110.53   32.04
   2   0  10  485.19   13.89
  -2   0 -10  480.57   13.92
   2   0  10  479.55   13.89
   2   0  10  505.41   14.40
  -2   0 -10  468.48   13.96
   0  -1 -11   12.83    0.49
   0   1  11   12.80    0.48
   0   1  11   13.45    0.50
   0   1  11   12.93    0.53
   0  -1 -11   13.10    0.56
   0  -1 -11   11.39    0.66
   2  -4  -6 1315.38   38.33
  -2   4   6 1327.75   38.24
  -1   5   2    1.06    0.47
  -1   5   2    1.24    0.32
   1  -5  -2    1.15    0.42
  -1   5   2    1.87    0.31
  -1   5   2    1.41    0.16
  -1   5   1   27.78    0.90
   1  -5  -1   26.30    0.95
  -1   5   1   29.86    0.96
  -1   5   1   30.12    1.00
   3   4   5   49.98    1.43
   3   4   5   50.14    1.49
  -3  -4  -5   45.21    1.47
  -3  -4  -5   44.56    1.44
  -3  -4  -5   43.81    1.47
  -2  -3  -9   74.70    2.78
  -2  -3  -9   84.92    2.51
   2   3   9   83.99    2.45
   2   3   9   84.65    2.50
  -2  -3  -9   78.68    2.47
   2   3   9   84.44    2.49
   2   3   9   80.37    2.49
   0   3  -8    9.26    0.59
   0  -3   8    8.84    0.36
   0   3  -8    8.84    0.42
   0  -3   8    9.00    0.75
   0   3  -8    8.75    0.37
   0  -3   8    7.78    0.39
   4   1  -6  131.06    3.97
  -4  -1   6  131.78    3.89
  -4  -1   6  132.27    3.88
   4   1  -6  124.86    3.93
  -2   1  10  823.06   23.38
   2  -1 -10  805.83   23.33
  -2   1  10  796.78   23.39
  -2   1  10  857.67   23.43
   2  -1 -10  801.37   23.28
   2  -1 -10  771.39   23.39
  -3  -1  -9   20.39    1.31
   3   1   9   25.70    1.33
  -3  -1  -9   21.81    0.70
   3   1   9   22.30    0.73
  -3  -1  -9   22.55    0.77
   3   1   9   21.16    0.77
  -2   0  10   65.41    2.09
   2   0 -10   63.44    1.92
   2   0 -10   62.92    2.05
   2   0 -10   66.84    2.01
  -2   0  10   61.17    2.09
  -2   0  10   68.96    2.03
  -5   0   0    6.04    0.26
   5   0   0    5.60    0.46
   5   0   0    5.29    0.49
  -5   0   0    5.91    0.39
  -5   0   0    6.22    0.56
  -5   0   0    5.03    0.47
   4  -2  -5  817.89   24.89
  -4   2   5  963.88   25.05
   4  -2  -5  894.96   25.05
  -4   2   5  840.96   24.88
  -4   2   5  896.92   25.02
  -3   2   8    0.04    0.13
   3  -2  -8   -0.32    0.42
   3  -2  -8    0.26    0.20
  -3   2   8    0.03    0.21
  -1   5   3   79.88    2.59
  -1   5   3   83.11    2.47
  -1   5   3   86.72    2.50
  -1   5   3   80.74    2.36
  -4   2  -4  104.19    2.98
  -4   2  -4   90.88    3.30
  -4   2  -4   88.38    2.93
  -4   2  -4   98.66    2.96
  -4   2  -4   98.98    2.91
   1  -5   0    4.35    0.34
  -1   5   0    5.17    0.34
   1  -5   0    5.12    0.43
  -1   5   0    5.16    0.37
  -1   5   0    5.35    0.33
   0   0 -11   16.19    0.65
   0   0 -11   16.91    0.60
   0   0  11   15.92    0.65
   0   0  11   17.50    0.60
   0   0 -11   14.73    0.78
   0   0  11   17.57    0.98
   5   0   1  422.98   13.35
  -5   0  -1  463.95   13.36
  -5   0  -1  466.16   13.25
  -5   0  -1  467.95   13.34
   5   0   1  430.64   13.34
  -5   0  -1  478.35   13.32
   2   2  10  239.03    7.23
  -2  -2 -10  248.34    7.25
  -2  -2 -10  249.82    7.22
  -2  -2 -10  245.65    7.53
   2   2  10  250.94    7.24
  -5  -1   0  389.16   10.87
  -5  -1   0  384.35   10.80
   5   1   0  356.09   10.74
  -5  -1   0  381.51   10.83
   5   1   0  368.45   10.85
   5   1   0  369.70   10.84
   5   1   1    6.77    0.32
   5   1   1    7.90    0.47
  -5  -1  -1    7.13    0.33
  -5  -1  -1    7.70    0.43
   5   1   1    5.80    0.50
  -5  -1  -1    6.85    0.42
  -5  -1  -1    7.07    0.54
   5   1   1    6.71    0.46
  -4  -2   5   33.15    1.08
   4   2  -5   34.53    1.11
  -4  -2   5   33.75    1.10
   4   2  -5   34.26    1.22
   4   2  -5   29.40    1.13
  -5   0   1  410.55   11.71
  -5   0   1  398.01   11.59
  -5   0   1  411.83   11.76
  -5   0   1  409.99   11.69
   5   0  -1  382.22   11.73
   0  -3 -10   37.19    1.20
   0   3  10   37.24    1.16
   0   3  10   37.98    1.26
   0   3  10   36.76    1.40
   0   3  10   36.53    1.21
   0  -3 -10   35.48    1.27
   0  -3 -10   35.00    1.24
  -4  -1  -7  426.26   11.37
   4   1   7  348.54   11.38
   4   1   7  374.02   11.36
  -4  -1  -7  405.12   11.33
   0   5   5  712.55   18.04
   0  -5  -5  653.77   17.92
   0   5   5  664.81   18.11
   0  -5  -5  678.80   18.02
   0   5   5  739.65   18.04
  -3   2  -7  224.47    6.42
  -3   2  -7  205.65    6.69
  -3   2  -7  213.47    6.33
  -3   2  -7  220.41    6.32
  -3   2  -7  218.91    6.36
  -1  -1 -11    2.42    0.30
   1   1  11    2.45    0.75
   1   1  11    3.06    0.29
   1   1  11    3.02    0.21
   1   1  11    3.60    0.25
  -1  -1 -11    3.75    0.62
  -1  -3   8   13.36    0.75
   1   3  -8   13.76    0.52
   1   3  -8   13.71    0.60
  -1  -3   8   14.30    0.55
  -1  -3   8   13.92    0.52
   1   3  -8   14.69    0.64
   2  -4   4  125.86    3.84
  -2   4  -4  132.38    3.87
   2  -4   4  125.70    3.89
   2  -4   4  133.97    4.23
  -2   4  -4  133.37    3.83
  -2   4  -4  133.45    4.05
  -3   4   1  183.00    5.93
  -3   4   1  195.23    5.78
  -3   4   1  198.39    5.91
  -3   4   1  193.99    5.76
  -2  -5  -2  174.49    5.31
  -2  -5  -2  177.37    5.29
   2   5   2  183.46    5.29
   2   5   2  190.18    5.34
   2   5   2  179.83    5.29
  -2  -5  -2  179.45    5.32
   2   5   1   19.63    0.70
  -2  -5  -1   15.70    0.66
  -2  -5  -1   17.09    0.66
   2   5   1   18.53    0.62
  -2  -5  -1   15.78    0.62
   2   5   1   17.44    0.62
   0  -5   2  215.32    6.26
   0   5  -2  209.65    6.24
   0   5  -2  220.76    6.25
   0   5  -2  226.89    6.25
   0  -5   2  211.92    6.38
   0  -4   6   31.44    1.13
   0   4  -6   37.24    1.26
   0  -4   6   30.36    1.36
   0   4  -6   37.01    1.14
   0  -4   6   34.98    1.12
   0   4  -6   37.39    1.13
  -4   1  -6  240.86    7.22
  -4   1  -6  260.23    7.27
  -4   1  -6  243.89    7.24
  -4   1  -6  249.26    7.66
  -4   1  -6  242.79    7.25
  -4   1  -6  271.01    7.35
  -3   0  -9  116.19    3.28
  -3   0  -9  110.20    3.18
   3   0   9  108.93    3.21
  -3   0  -9   98.38    3.19
   3   0   9  127.93    3.79
  -3   0  -9  115.63    3.18
   3  -4  -2  127.15    4.04
  -3   4   2  140.27    4.06
  -3   4   2  133.92    3.93
  -3   4   2  130.12    3.88
  -3   4   2  130.59    4.06
  -5  -1   1  218.51    6.32
  -5  -1   1  221.11    6.31
  -5  -1   1  223.81    6.40
   5   1  -1  210.16    6.23
   5   1  -1  209.72    6.36
  -1  -5  -5  277.02    8.26
   1   5   5  280.09    8.27
   1   5   5  301.51    8.36
  -1  -5  -5  306.14    8.36
  -1  -5  -5  264.64    8.33
   1   5   5  306.71    8.34
   2   4  -5  102.61    2.96
  -2  -4   5   96.87    2.98
  -2  -4   5   95.53    2.95
   2   4  -5   98.90    3.03
   2   4  -5  102.59    3.01
   5   1   2  322.46   10.11
  -5  -1  -2  345.12   10.01
   5   1   2  330.59   10.06
  -5  -1  -2  352.41   10.09
  -5  -1  -2  352.93   10.10
   5   1   2  330.36   10.00
  -5  -1  -2  362.45   10.02
   5   1   2  369.49   10.11
  -3   3  -5  355.76    9.90
  -3   3  -5  346.55    9.83
  -3   3  -5  343.18    9.78
   3  -3   5  354.99   10.24
   3   4  -3 1144.41   32.31
   3   4  -3 1109.26   32.37
  -3  -4   3 1103.87   32.27
   3  -4   0   29.71    1.27
  -3   4   0   26.05    0.92
  -3   4   0   24.10    1.15
  -3   4   0   28.65    1.13
  -3   4   0   27.53    0.96
   5   0   2    3.76    0.40
  -5   0  -2    4.12    0.37
   5   0   2    3.84    0.40
  -5   0  -2    3.88    0.24
  -5   0  -2    3.71    0.49
  -5   0  -2    3.83    0.37
   4   3   5  206.45    6.00
   4   3   5  214.35    6.10
  -4  -3  -5  212.98    6.08
   4   3   5  208.35    6.04
   4   3   5  220.56    6.09
  -4  -3  -5  203.94    5.98
  -1  -5   2   95.68    3.02
   1   5  -2  106.92    3.05
  -1  -5   2   96.43    3.02
   1   5  -2  104.59    3.02
   1   5  -2  104.26    3.01
  -1  -5   2   95.10    3.07
   1   3  10   52.42    1.56
  -1  -3 -10   48.74    1.54
  -1  -3 -10   45.76    1.59
  -1  -3 -10   41.29    1.69
   1   3  10   54.54    1.80
   1   3  10   51.83    1.54
   1   3  10   49.24    1.58
   4   3  -3    1.05    0.30
  -4  -3   3    1.41    0.39
  -4  -3   3    1.44    0.28
  -4  -3   3    0.72    0.24
   4   3  -3    1.23    0.44
   1  -4  -8   24.97    0.86
   1  -4  -8   21.80    0.98
  -1   4   8   23.11    1.02
   2   5   3  204.16    6.05
  -2  -5  -3  207.88    6.05
   2   5   3  210.86    6.11
  -2  -5  -3  203.85    6.08
  -2  -5  -3  198.38    6.09
   2   5   3  217.71    6.07
   1  -1 -11  210.97    6.53
   1  -1 -11  212.41    6.45
  -1   1  11  225.81    6.51
  -1   1  11  231.93    6.46
  -1   1  11  229.93    6.68
   1  -1 -11  222.36    6.53
  -4   0  -7   56.02    2.14
   4   0   7   51.90    1.61
  -4   0  -7   53.23    1.58
  -4   0  -7   54.75    1.56
  -4   0  -7   53.08    1.61
  -4   0  -7   57.59    1.72
  -4   0  -7   49.04    1.54
  -1   5   4   71.48    2.20
   1  -5  -4   70.55    2.19
  -5   0   2    1.05    0.54
  -5   0   2    0.83    0.41
   5   0  -2    0.88    0.37
   5   0  -2    1.38    0.33
  -5   0   2    1.03    0.26
  -2  -5   0   23.48    0.87
  -2  -5   0   26.02    0.88
   2   5   0   28.63    0.94
   2   5   0   25.88    0.87
  -1   5  -1   88.32    2.50
  -1   5  -1   81.95    2.50
   1  -5   1   78.68    2.49
   1  -5   1   82.80    2.53
  -1   5  -1   85.61    2.52
   1   4  -6  244.02    6.72
   1   4  -6  229.49    6.76
  -1  -4   6  218.43    6.71
   1   4  -6  227.43    6.79
  -1   0 -11  253.18    7.57
   1   0  11  258.42    7.52
   1   0  11  256.08    7.55
   1   0  11  257.51    7.94
  -1   0 -11  245.60    7.79
   1   0  11  268.80    7.52
  -2   3  -7  700.43   20.19
   2  -3   7  712.22   20.19
  -2   3  -7  720.94   20.52
  -2   3  -7  677.02   20.21
   2  -3   7  695.94   20.26
  -4   3   1   92.13    3.29
   4  -3  -1   99.01    3.17
  -4   3   1  101.12    3.05
   0  -2 -11   27.96    1.06
   0   2  11   27.63    1.25
   0  -2 -11   26.73    1.02
   0   2  11   30.26    0.99
   0  -2 -11   26.91    0.92
   0   2  11   27.42    0.91
   0   2  11   29.33    0.94
  -3  -3   6   23.36    0.88
   3   3  -6   20.94    0.82
   3   3  -6   24.05    0.92
  -3  -3   6   23.97    0.79
   3   3  -6   25.01    0.84
  -3  -3   6   21.36    0.85
   3   0  -9  447.14   12.39
   3   0  -9  423.06   12.46
  -3   0   9  433.24   12.42
  -3   0   9  429.93   12.49
   3   0  -9  417.87   12.30
   3   3   8  109.41    3.16
   3   3   8  114.90    3.08
  -3  -3  -8  117.50    3.21
   3   3   8  109.45    3.17
  -3  -3  -8  100.55    3.13
  -3  -3  -8  104.52    3.50
  -3  -2  -9   57.31    1.76
  -3  -2  -9   57.99    1.80
   3   2   9   59.57    1.80
  -3  -2  -9   61.68    1.87
  -3  -2  -9   56.16    2.24
   3   2   9   57.55    1.78
   3  -4  -3  266.44    7.24
  -3   4   3  256.35    7.12
  -3   4   3  244.65    7.20
  -3   4   3  263.41    7.24
  -1   3  -8   22.60    0.72
  -1   3  -8   20.52    0.99
   1  -3   8   20.52    0.75
   1  -3   8   20.66    0.68
  -1   3  -8   22.41    0.71
   4  -3   0  171.49    4.99
  -4   3   0  154.94    4.86
  -4   3   0  157.73    5.13
  -1   0  11   67.27    2.20
   1   0 -11   61.78    2.02
  -1   0  11   67.03    1.99
   1   0 -11   63.25    1.94
   1   0 -11   65.63    2.06
  -1   0  11   65.43    2.05
   3  -1  -9   53.46    1.77
   3  -1  -9   56.12    1.66
  -3   1   9   52.38    1.83
  -3   1   9   51.59    1.69
  -4   3   2   14.74    0.56
  -4   3   2   17.50    0.80
   5   1  -2   15.11    0.49
  -5  -1   2   14.39    0.64
  -5  -1   2   15.64    0.78
  -5  -1   2   15.45    0.60
   5   1  -2   14.04    0.67
   3  -4   1   17.52    1.01
  -3   4  -1   17.65    0.65
  -3   4  -1   18.50    0.84
  -3   4  -1   15.41    0.88
  -3   4  -1   18.76    0.72
   3  -3  -7  132.20    4.14
   3  -3  -7  138.33    3.97
  -3   3   7  137.28    4.15
  -3   3   7  134.83    4.04
  -3   3   7  132.88    3.95
   4   0  -7  738.16   21.92
   4   0  -7  738.41   22.01
  -4   0   7  776.42   21.94
  -4   0   7  775.76   21.98
  -3  -4  -6    2.47    0.28
  -3  -4  -6    2.13    0.29
   3   4   6    2.22    0.29
   3   4   6    2.66    0.21
  -3  -4  -6    2.54    0.24
   3   4   6    2.53    0.32
  -2  -2   9    3.26    0.44
  -2  -2   9    3.01    0.28
  -2  -2   9    2.25    0.44
   2   2  -9    2.79    0.38
   2   2  -9    3.86    0.36
  -5  -1  -3   18.26    0.74
  -5  -1  -3   19.64    0.65
   5   1   3   17.32    0.62
  -5  -1  -3   16.86    0.75
   5   1   3   18.01    0.78
   5   1   3   18.36    0.71
   5   1   3   19.95    0.76
  -5  -1  -3   17.41    0.62
   2   5   4   45.41    1.41
  -2  -5  -4   40.91    1.43
   2   5   4   50.46    1.43
  -2  -5  -4   45.39    1.40
   2   5   4   46.70    1.47
  -2  -5  -4   42.85    1.43
   1   2  11   10.33    0.45
   1   2  11    9.29    0.84
  -1  -2 -11    9.18    0.77
   1   2  11    9.43    0.42
   1   2  11   10.06    0.42
  -1  -2 -11    8.56    0.41
  -1  -2 -11    9.95    0.47
  -5   1   0    0.11    0.27
  -5   1   0   -0.10    0.47
   5  -1   0   -0.01    0.42
  -5   1   0   -0.04    0.43
  -5   1   0    0.04    0.16
   5  -1   0    0.56    0.34
  -4  -2  -7  197.85    5.70
  -4  -2  -7  185.21    5.63
  -4  -2  -7  204.08    6.13
   4   2   7  203.00    5.65
   4   2   7  206.19    5.75
  -4  -2  -7  207.88    5.72
  -2   2  10    7.01    0.29
   2  -2 -10    6.36    0.51
  -2   2  10    6.43    0.55
   2  -2 -10    6.59    0.36
  -2   2  10    5.06    0.43
  -5   0  -3  406.14   11.71
   5   0   3  424.29   11.76
  -5   0  -3  415.70   11.76
   5   0   3  373.23   11.76
  -5   0  -3  400.26   11.68
  -5   0  -3  399.74   11.76
  -4   3  -1  461.96   13.90
  -4   3  -1  456.65   13.64
  -4   3  -1  509.66   13.79
   4  -3   1  480.16   13.75
  -4   3  -1  463.13   13.67
  -5   1   1  736.56   20.97
  -5   1   1  743.13   21.10
   5  -1  -1  685.20   21.11
   5  -1  -1  734.58   21.07
  -5   1   1  702.96   21.05
  -5   1   1  739.27   21.13
  -2  -5   1   78.60    2.48
   2   5  -1   83.55    2.47
  -2  -5   1   76.90    2.45
  -2   3   9  696.47   20.52
  -2   3   9  734.03   20.58
   2  -3  -9  714.30   20.51
   2  -3  -9  694.69   20.67
  -2   3   9  715.40   20.67
  -2  -4  -8  853.59   23.95
   2   4   8  867.81   23.71
  -2  -4  -8  818.65   23.72
   2   4   8  814.00   23.74
  -2  -4  -8  763.57   23.73
   2   4   8  801.55   23.76
   2   4   8  835.49   23.75
   2  -4  -7  111.90    3.45
  -2   4   7  110.82    3.36
  -1   3  10    0.76    0.24
  -1   3  10    0.62    0.40
   1  -3 -10    0.57    0.20
   1  -3 -10    0.47    0.41
  -1   3  10    0.35    0.45
  -1   3  10    0.47    0.19
   2   1 -10    0.81    0.33
   2   1 -10    0.60    0.32
  -2  -1  10    0.96    0.39
  -2  -1  10    1.27    0.44
  -2  -1  10    0.94    0.29
   2   1 -10    0.95    0.34
   5  -1   1    3.39    0.39
  -5   1  -1    2.63    0.22
   5  -1   1    4.12    0.51
  -5   1  -1    3.85    0.54
  -5   1  -1    3.44    0.32
   4  -3  -3  951.35   27.14
  -4   3   3  911.31   27.12
  -4   3   3  990.52   27.28
   5   0  -3  202.16    6.18
  -5   0   3  224.37    6.21
  -5   0   3  207.79    6.16
  -5   0   3  231.42    6.30
   5   0  -3  191.13    6.23
   0   5   6  164.38    4.68
   0  -5  -6  153.54    4.66
   0   5   6  163.36    4.68
   1  -4   6  775.10   23.15
   1  -4   6  770.54   22.88
  -1   4  -6  779.80   22.99
   1  -4   6  787.99   22.84
  -1   4  -6  808.13   22.84
  -1   4  -6  795.27   22.85
   4  -1  -7  142.08    4.48
   4  -1  -7  142.73    4.37
  -4   1   7  155.06    4.48
  -4   1   7  145.55    4.37
   0  -2  10   23.20    1.15
   0  -2  10   23.24    0.75
   0   2 -10   21.22    0.77
   0   2 -10   22.14    0.77
   0  -2  10   23.83    0.76
   0   2 -10   23.82    0.98
  -4   2   6    7.17    0.60
   4  -2  -6    6.00    0.55
  -4   2   6    7.80    0.60
  -4   2   6    6.69    0.34
   4  -2  -6    6.80    0.37
  -2   1 -10  185.84    5.37
   2  -1  10  190.50    5.32
  -2   1 -10  191.19    5.71
  -2   1 -10  174.04    5.30
   2  -1  10  193.18    5.87
  -3   4   4 1487.56   43.29
  -3   4   4 1464.13   43.20
   3  -4  -4 1553.86   43.41
  -3   4   4 1495.52   43.35
  -1   5   5    0.73    0.29
   1  -5  -5    0.79    0.31
   0   4   9  106.94    2.97
   0  -4  -9  109.13    2.94
   0   4   9  106.16    2.84
   0   4   9  108.39    2.88
   0  -4  -9   97.43    2.86
   0  -4  -9  100.54    2.84
   5   2   1    5.59    0.43
   5   2   1    6.62    0.44
   5   2   1    5.99    0.29
   5   2   1    4.35    0.52
  -5  -2  -1    5.30    0.47
  -5  -2  -1    5.41    0.32
  -5  -2  -1    5.70    0.37
   0   5  -3   28.87    0.93
   0  -5   3   25.05    1.10
   0  -5   3   27.24    0.95
   0   5  -3   26.45    0.94
   0   5  -3   28.60    0.91
   0  -5   3   24.92    0.90
  -4   2  -5  112.40    3.29
  -4   2  -5  103.38    3.71
  -4   2  -5  113.25    3.36
  -4   2  -5  108.01    3.31
   1  -5   2    7.43    0.67
  -1   5  -2    8.52    0.44
  -1   5  -2    8.08    0.39
  -1   5  -2    7.93    0.46
   1  -5   2    7.27    0.41
   1   5   6    2.83    0.31
  -1  -5  -6    2.73    0.18
   1   5   6    2.09    0.20
   1   5   6    1.69    0.47
   1   5   6    2.40    0.34
  -1  -5  -6    2.28    0.31
   2  -2   9  163.02    4.70
  -2   2  -9  158.21    4.66
   2  -2   9  162.01    5.19
  -2   2  -9  156.81    5.02
   5   2   0  237.88    6.80
   5   2   0  223.83    6.88
  -5  -2   0  232.26    6.92
  -5  -2   0  231.91    6.81
  -5  -2   0  233.93    6.87
   5   2   0  239.23    6.89
  -5   1   2    5.66    0.37
   5  -1  -2    6.11    0.42
  -5   1   2    5.88    0.57
  -5   1   2    5.75    0.24
  -5   1   2    5.52    0.56
   5  -1  -2    5.52    0.50
   3   2  -8   78.99    2.49
  -3  -2   8   82.38    2.50
  -3  -2   8   78.09    2.46
  -3  -2   8   77.64    2.39
   3   2  -8   80.10    2.45
  -1   2  11    2.55    0.55
   1  -2 -11    2.77    0.42
  -1   2  11    2.22    0.41
   1  -2 -11    2.67    0.32
   1  -2 -11    2.47    0.24
  -1   2  11    2.77    0.23
  -1   2  11    2.39    0.29
   0   1 -11   72.16    2.19
   0  -1  11   69.91    2.19
   0  -1  11   74.48    2.15
   0  -1  11   73.95    2.56
   0   1 -11   70.16    2.20
  -1  -5   3    6.78    0.40
   1   5  -3    7.86    0.44
  -1  -5   3    6.97    0.49
   1   5  -3    7.85    0.38
  -1  -5   3    6.93    0.42
   1   5  -3    7.68    0.40
   5   2   2   57.37    1.95
   5   2   2   60.26    1.88
  -5  -2  -2   59.52    1.81
  -5  -2  -2   61.76    1.91
   5   2   2   59.79    1.82
   5   2   2   61.49    1.92
  -5  -2  -2   61.61    1.91
  -1  -4  -9   67.82    2.31
  -1  -4  -9   72.37    2.14
   1   4   9   74.04    2.19
  -1  -4  -9   68.34    2.18
   1   4   9   74.78    2.20
   1   4   9   70.85    2.17
   1   4   9   66.77    2.24
  -3   4  -2   15.82    0.76
   3  -4   2   14.20    1.02
  -3   4  -2   15.10    0.57
  -3   4  -2   16.49    0.63
  -5  -1   3  421.28   11.98
  -5  -1   3  430.72   12.08
  -5  -1   3  412.58   11.97
   5   1  -3  383.19   12.02
   5   1  -3  391.11   12.06
   5   1  -3  414.23   11.88
   4   3   6  278.95    7.67
  -4  -3  -6  248.83    7.55
   4   3   6  262.45    7.62
  -4  -3  -6  262.32    7.66
  -4  -3  -6  241.25    7.60
   4   3   6  272.78    7.67
   4   3   6  275.09    7.57
   5  -1   2    0.50    0.37
  -5   1  -2    0.80    0.30
  -5   1  -2    0.92    0.42
  -5   1  -2    0.26    0.93
  -5   1  -2    0.80    0.19
  -5   1  -2    0.60    0.35
  -4  -3   4    4.00    0.34
   4   3  -4    4.81    0.38
  -4  -3   4    4.10    0.29
   4   3  -4    3.98    0.49
   4   1  -7   38.37    1.38
   4   1  -7   38.95    1.28
   4   1  -7   38.52    1.36
  -4  -1   7   41.93    1.33
  -4  -1   7   39.44    1.29
  -4   3  -2   45.08    1.48
  -4   3  -2   50.12    1.61
  -4   3  -2   49.85    1.54
  -4   3  -2   49.41    1.54
  -4   3  -2   44.19    1.84
   3   4  -4   -0.01    0.40
  -3  -4   4    0.48    0.33
   3   4  -4    0.32    0.25
   3   4  -4    0.44    0.28
  -3  -1   9    1.38    0.33
   3   1  -9    1.36    0.39
   3   1  -9    1.83    0.31
  -3  -1   9    1.51    0.50
   3   1  -9    1.52    0.38
  -5  -2   1   25.79    0.99
  -5  -2   1   24.12    0.85
   5   2  -1   25.55    0.91
   5   2  -1   23.19    0.93
   5   2  -1   25.19    0.80
  -5  -2   1   25.36    0.88
  -2   4  -5   96.45    2.85
  -2   4  -5   94.44    3.09
   2  -4   5   91.06    3.21
   2  -4   5   93.50    2.91
  -2   4  -5   95.88    2.88
   2  -4   5   97.76    2.85
  -4  -2   6 1075.47   29.95
   4   2  -6 1018.22   30.01
  -4  -2   6 1036.57   29.98
   4   2  -6 1002.65   29.97
   4   2  -6 1038.31   30.05
   5   1   4   36.59    1.21
   5   1   4   33.40    1.21
   5   1   4   34.39    1.14
  -5  -1  -4   34.03    1.08
  -5  -1  -4   34.96    1.17
   5   1   4   33.75    1.10
  -5  -1  -4   36.02    1.11
  -5  -1  -4   35.75    1.21
  -2  -5  -5   49.20    1.65
   2   5   5   55.54    1.64
  -2  -5  -5   48.70    1.65
   2   5   5   54.60    1.62
  -2  -5  -5   53.67    1.61
   1   2 -10  270.34    7.99
  -1  -2  10  292.44    8.24
  -1  -2  10  283.12    7.98
   1   2 -10  277.61    8.06
  -1  -2  10  274.20    7.94
   1   2 -10  256.49    7.96
   2   3  -8   12.18    0.62
  -2  -3   8   12.29    0.65
   2   3  -8   12.92    0.59
   2   3  -8   12.41    0.53
  -2  -3   8   12.50    0.57
  -3   1  -9    6.61    0.91
  -3   1  -9    7.11    0.27
   3  -1   9    7.24    0.33
   3  -1   9    8.35    1.03
  -3   1  -9    7.56    0.39
   2   5  -2   11.46    0.47
   2   5  -2   12.01    0.55
  -2  -5   2   10.46    0.49
   2   5  -2   11.75    0.48
  -2  -5   2   10.14    0.48
  -2  -5   2    9.88    0.50
   4  -3  -4  345.87    9.74
  -4   3   4  333.40    9.72
  -4   3   4  354.55    9.88
  -5   0  -4   27.66    0.96
   5   0   4   26.15    0.96
   5   0   4   22.80    0.93
  -5   0  -4   26.04    0.89
  -5   0  -4   27.17    1.48
  -5   0  -4   26.74    0.86
  -5   0  -4   26.88    0.95
  -2  -1 -11   62.50    2.02
  -2  -1 -11   58.38    2.33
   2   1  11   79.31    2.59
  -2  -1 -11   67.24    2.01
   2   1  11   73.03    2.02
   2   1  11   68.28    2.07
   5   2   3  320.39    9.93
   5   2   3  338.11    9.86
  -5  -2  -3  335.17    9.80
   5   2   3  370.03    9.92
  -5  -2  -3  335.82    9.88
  -5  -2  -3  346.91    9.91
   5   2   3  332.58    9.83
  -1   2 -10  320.49    8.52
   1  -2  10  305.57    8.23
  -1   2 -10  291.24    8.22
   2   3  10   21.30    0.70
   2   3  10   21.44    0.76
   2   3  10   20.70    0.76
  -2  -3 -10   20.71    0.74
  -2  -3 -10   23.25    0.80
  -2  -3 -10   21.94    1.18
   2   3  10   22.57    0.75
  -5   1   3   91.32    2.80
  -5   1   3   83.67    2.64
   5  -1  -3   84.09    2.67
  -5   1   3   91.09    2.75
  -5   1   3   89.48    2.55
   5  -1  -3   78.65    2.75
   4   4   1  105.61    3.02
  -4  -4  -1   97.78    2.93
  -4  -4  -1   97.85    2.94
   4   4   1   96.29    2.90
  -4  -4  -1   91.98    2.88
   4   4   1  100.78    2.94
   4   1   8   71.08    2.16
  -4  -1  -8   71.30    2.14
  -4  -1  -8   69.14    2.09
  -4   1  -7  374.06   10.87
  -4   1  -7  392.77   10.87
  -4   1  -7  373.06   10.83
  -4   1  -7  358.30   10.82
   3  -3   6 1135.14   34.06
  -3   3  -6 1159.77   33.64
  -3   3  -6 1185.25   33.60
  -3   3  -6 1182.81   33.71
  -3   3  -6 1049.65   33.86
   4   4   2    5.39    0.40
  -4  -4  -2    5.39    0.37
  -4  -4  -2    5.16    0.34
  -4  -4  -2    5.72    0.29
   4   4   2    5.01    0.31
   3  -2  -9  488.51   14.57
   3  -2  -9  478.13   14.71
  -3   2   9  473.15   14.59
  -1  -1  11  170.79    4.81
   1   1 -11  161.31    4.85
   1   1 -11  156.18    4.78
  -1  -1  11  169.04    5.01
  -1  -1  11  159.90    4.73
   1   1 -11  159.55    4.74
  -2   5   1  212.30    6.06
  -2   5   1  198.30    5.93
   2  -5  -1  196.77    5.94
   2  -5  -1  197.30    6.08
  -2   5   1  194.91    5.96
  -2   5   1  214.53    5.98
   2  -5  -2   12.38    0.53
  -2   5   2   12.50    0.71
  -2   5   2   11.41    0.57
  -2   5   2    9.90    0.47
   2  -5  -2   11.36    0.67
  -2   5   2   12.05    0.51
  -2  -4   6  191.43    5.75
   2   4  -6  194.91    5.75
  -2  -4   6  188.36    5.77
   2   4  -6  197.02    5.82
  -3   4   5   25.98    0.82
  -3   4   5   27.23    0.94
  -3   4   5   32.09    1.18
   3  -4  -5   30.44    1.10
  -3   4   5   24.25    0.99
  -5   0   4   83.53    2.59
   5   0  -4   83.07    2.60
  -5   0   4   89.89    2.75
   5   0  -4   84.90    2.70
  -5   0   4   88.91    2.66
   1  -1  11   17.52    0.55
   1  -1  11   17.09    1.06
   1  -1  11   18.44    0.59
  -1   1 -11   16.46    0.62
  -3  -4  -7  174.21    5.34
   3   4   7  185.74    5.37
   3   4   7  184.80    5.38
  -3  -4  -7  182.60    5.37
   3   4   7  182.26    5.30
   3   4   7  183.78    5.38
  -3  -4  -7  181.78    5.32
   4   4   0   21.02    0.74
  -4  -4   0   18.66    0.64
  -4  -4   0   18.46    0.70
   4   4   0   19.72    0.82
  -4  -4   0   17.55    0.72
   4   4   0   18.31    0.67
  -3  -1 -10  137.02    4.21
   3   1  10  146.43    4.23
   3   1  10  151.08    4.28
  -3  -1 -10  144.66    4.70
   3   1  10  162.80    4.75
  -3  -1 -10  151.42    4.29
   0  -3   9  266.28    7.75
   0   3  -9  273.03    7.77
   0   3  -9  261.35    7.79
   0  -3   9  259.28    7.77
   5   2  -2  224.95    7.00
  -5  -2   2  253.80    7.06
  -5  -2   2  238.52    6.98
   5   2  -2  236.85    6.90
   5   2  -2  239.54    6.99
   5   2  -2  235.79    7.07
  -5  -2   2  237.80    6.94
  -3   2  -8  325.40    9.27
   3  -2   8  332.48    9.82
   0  -4   7   63.24    2.12
   0  -4   7   67.15    2.09
   0   4  -7   72.85    2.13
   0   4  -7   71.23    2.25
   0   4  -7   75.45    2.12
   5  -1   3  353.85    9.95
  -5   1  -3  342.54    9.93
  -5   1  -3  346.96    9.93
  -5   1  -3  333.79    9.91
  -5   1  -3  331.83    9.84
  -5   1  -3  324.22   10.22
  -1   5   6  295.25    8.88
  -1   5   6  301.41    8.77
   1  -5  -6  299.22    8.76
   1  -4  -9  385.54   11.00
  -1   4   9  394.77   11.03
  -1   4   9  389.27   10.85
  -2   5   0    0.85    0.49
  -2   5   0    0.41    0.27
   2  -5   0    0.53    0.27
  -2   5   0    0.67    0.34
   2  -5   0    0.09    0.58
  -2   5   0    0.53    0.30
   4   4   3  619.90   17.30
  -4  -4  -3  597.65   17.35
  -4  -4  -3  588.49   17.29
  -4  -4  -3  570.13   17.34
   4   4   3  612.44   17.36
  -2   5   3   83.80    2.25
  -2   5   3   89.24    2.15
  -2   5   3   75.82    2.01
  -2   5   3   81.21    2.09
   1  -5   3  127.33    4.22
  -1   5  -3  134.84    4.07
  -1   5  -3  139.18    4.02
  -1   5  -3  141.66    4.00
   1  -5   3  127.02    4.00
  -2   0 -11   20.11    1.20
   2   0  11   23.31    0.68
  -2   0 -11   19.33    0.77
   2   0  11   23.13    0.70
   2   0  11   23.70    1.38
  -2   0 -11   21.57    0.73
  -4   0  -8    4.01    0.42
  -4   0  -8    3.34    0.14
  -4   0  -8    3.40    0.29
  -4   0  -8    3.24    0.20
  -4   0  -8    3.51    0.21
  -4   0  -8    4.08    1.00
   4   0   8    3.05    0.29
  -3   4  -3  258.12    8.10
  -3   4  -3  280.31    8.01
  -3   4  -3  270.45    7.89
  -3   4  -3  270.55    7.93
   3  -4   3  268.53    8.24
  -4   3  -3  274.71    8.08
  -4   3  -3  266.54    7.98
  -4   3  -3  290.34    8.06
  -4   3  -3  266.84    8.31
  -4   3  -3  272.60    8.01
   0  -5  -7   42.92    1.41
   0   5   7   43.02    1.43
   0   5   7   39.12    1.53
  -2   1  11   11.96    0.66
   2  -1 -11   12.13    0.62
   2  -1 -11   12.44    0.45
  -2   1  11   11.36    0.72
  -2   1  11   13.21    0.64
   2  -1 -11   13.06    0.55
  -3   3   8  181.73    5.44
  -3   3   8  183.53    5.36
   3  -3  -8  185.72    5.35
   3  -3  -8  176.71    5.54
  -3  -3   7  188.44    5.90
  -3  -3   7  191.75    5.90
   3   3  -7  190.31    5.86
   3   3  -7  202.48    5.95
  -3  -3   7  205.69    5.83
   3   3  -7  212.54    5.88
  -3  -3  -9   -0.12    0.31
  -3  -3  -9    0.46    0.80
   3   3   9    0.01    0.11
  -3  -3  -9    0.06    0.22
   3   3   9    0.04    0.25
   3   3   9    0.05    0.25
  -1  -4   7  400.40   12.11
   1   4  -7  433.57   12.17
   1   4  -7  423.58   12.19
   1   4  -7  420.95   12.12
   5   1  -4  126.17    3.94
  -5  -1   4  132.98    3.95
  -5  -1   4  128.44    3.83
  -5  -1   4  126.81    3.84
  -2  -2 -11   11.34    0.88
   2   2  11   13.11    0.54
   2   2  11   14.30    0.50
   2   2  11   14.15    0.98
  -2  -2 -11   13.65    0.49
  -2  -2 -11   12.04    0.49
   0   5  -4   61.80    1.87
   0  -5   4   58.45    2.07
   0   5  -4   60.24    1.92
   0   5  -4   62.29    1.87
   0  -5   4   58.05    1.86
   1   5   7   18.22    0.67
  -1  -5  -7   17.13    0.77
  -1  -5  -7   15.42    0.66
  -1  -5  -7   17.19    0.55
   1   5   7   13.58    0.76
   0   1  12   19.54    0.70
   0  -1 -12   15.95    0.81
   0   1  12   20.79    0.67
   0  -1 -12   19.42    0.75
   0   1  12   20.97    0.72
   0  -1 -12   18.72    0.67
   0   1  12   14.54    0.88
   0   3  11   33.49    1.18
   0  -3 -11   32.68    1.18
   0  -3 -11   34.62    1.20
   0   3  11   34.37    1.12
   0   3  11   32.67    1.08
   0   3  11   37.19    1.36
   2   0 -11  339.88    9.86
   2   0 -11  354.53    9.95
  -2   0  11  356.65   10.01
  -2   0  11  355.93    9.94
   2   0 -11  331.32    9.98
  -1  -3   9   96.13    3.10
  -1  -3   9   95.85    2.84
   1   3  -9   91.67    2.90
   1   3  -9   92.01    2.85
  -1  -3   9   98.83    2.85
   1   3  -9   98.42    2.96
   5   2   4    5.38    0.37
  -5  -2  -4    5.41    0.40
  -5  -2  -4    5.37    0.39
   5   2   4    6.31    0.49
   5   2   4    6.48    0.47
   5   2   4    5.99    0.32
  -5  -2  -4    5.85    0.27
   4   4  -1  395.61   11.52
   4   4  -1  417.84   11.64
   4   4  -1  411.39   11.55
  -4  -4   1  394.54   11.56
  -4  -4   1  380.76   11.49
  -2  -5  -6   59.36    1.75
   2   5   6   58.11    1.77
  -2  -5  -6   53.97    1.80
   2   5   6   59.09    1.79
  -2  -5  -6   57.74    1.80
  -3   0 -10  174.07    5.27
   3   0  10  182.91    5.28
  -3   0 -10  169.51    5.28
  -3   0 -10  193.95    5.27
   3   0  10  217.36    5.92
  -3   0 -10  196.78    5.37
   2  -4  -8   20.96    0.95
  -2   4   8   23.00    1.01
  -2   4   8   22.28    0.72
  -2   4   8   22.71    0.83
   4   2   8  270.84    7.83
  -4  -2  -8  260.80    7.77
  -4  -2  -8  279.16    7.88
  -4  -2  -8  271.31    8.21
  -4  -2  -8  264.78    7.80
   2  -3   8  163.54    4.89
  -2   3  -8  168.54    4.81
  -2   3  -8  161.51    4.85
  -2   3  -8  170.47    5.18
   5   1   5   44.00    1.46
  -5  -1  -5   44.85    1.46
   5   1   5   43.01    1.38
  -5  -1  -5   43.51    1.36
  -5  -1  -5   43.80    1.40
   5   1   5   40.64    1.36
  -5  -1  -5   43.96    1.31
   4  -2  -7    8.03    0.41
  -4   2   7    9.11    0.68
  -4   2   7    9.47    0.66
   4  -2  -7    7.99    0.63
  -4   2   7    8.95    0.29
  -4   2   7    8.18    0.39
  -1  -5   4   53.38    1.76
   1   5  -4   59.04    1.80
  -1  -5   4   52.73    1.89
  -1  -5   4   57.50    1.78
   1   5  -4   57.92    1.79
   1   5  -4   60.23    1.77
   4   0  -8    4.07    0.45
   4   0  -8    4.17    0.34
  -4   0   8    4.45    0.33
  -4   0   8    4.94    0.50
  -4   3   5   77.23    2.37
   4  -3  -5   72.28    2.19
  -4   3   5   70.84    2.16
   4  -3  -5   72.13    2.35
  -5   1   4    5.52    0.61
  -5   1   4    5.95    0.20
   5  -1  -4    5.70    0.40
  -5   1   4    5.95    0.34
  -5   1   4    6.08    0.57
   2  -5   1  118.93    3.81
  -2   5  -1  117.53    3.56
  -2   5  -1  117.85    3.67
   2  -5   1  116.69    3.56
  -2   5  -1  124.32    3.60
  -2   5  -1  120.77    3.65
  -2   5   4  138.29    3.67
  -2   5   4  134.56    3.54
  -2   5   4  124.39    3.38
  -2   5   4  124.08    3.49
  -4   2  -6  225.89    7.13
  -4   2  -6  225.43    6.69
  -4   2  -6  237.84    6.76
  -4   2  -6  229.51    6.71
   3   5   2   30.24    1.00
  -3  -5  -2   26.18    0.99
  -3  -5  -2   28.89    1.01
   3   5   2   32.57    0.98
   3   5   2   33.37    1.09
  -3  -5  -2   29.32    0.99
   3   5   1   43.22    1.38
   3   5   1   42.87    1.28
  -3  -5  -1   38.03    1.28
   3   5   1   41.38    1.30
  -3  -5  -1   38.12    1.31
  -3  -5  -1   40.07    1.30
   4   4   4    0.07    0.20
  -4  -4  -4    0.15    0.24
  -4  -4  -4   -0.04    0.20
   4   4   4    0.24    0.28
  -4  -4  -4    0.16    0.29
   4   4   4    0.19    0.29
  -1  -3 -11  407.45   12.03
   1   3  11  423.52   12.04
  -1  -3 -11  415.43   12.22
   1   3  11  433.69   12.07
  -1  -3 -11  407.07   12.07
   1   3  11  434.30   12.28
   1   3  11  398.68   12.03
  -3  -2 -10 1217.16   36.12
   3   2  10 1269.76   36.17
   3   2  10 1255.25   36.14
  -3  -2 -10 1331.80   36.24
  -3  -2 -10 1198.20   36.51
  -3  -2 -10 1250.11   36.17
   2   5  -3   53.89    1.73
  -2  -5   3   51.23    1.74
  -2  -5   3   50.82    1.66
   2   5  -3   55.23    1.69
  -2  -5   3   50.23    1.68
  -2  -4  -9  370.50   11.12
  -2  -4  -9  374.74   10.89
   2   4   9  365.41   10.90
   2   4   9  393.74   10.92
   2   4   9  397.48   10.95
   2   4   9  388.15   10.87
  -4  -3  -7  147.91    4.49
  -4  -3  -7  159.16    4.56
  -4  -3  -7  147.44    4.44
   4   3   7  157.73    4.44
   4   3   7  153.67    4.56
   0   0  12  105.67    3.15
   0   0  12  110.92    3.10
   0   0  12  100.12    3.43
   0   0 -12  104.82    3.28
   0   0 -12   95.57    3.11
   0   0  12  105.91    3.09
   0   0 -12  104.98    3.15
   5   0   5   89.07    2.70
   5   0   5   88.83    2.74
  -5   0  -5   87.03    2.67
  -5   0  -5   94.34    2.78
  -5   0  -5   89.49    2.68
  -5   0  -5   94.63    3.15
  -5   0  -5   89.29    2.73
  -4  -3   5  247.96    7.53
   4   3  -5  271.36    7.53
  -4  -3   5  253.77    7.48
   4   3  -5  254.13    7.62
   1   1  12   34.78    1.03
   1   1  12   32.90    1.03
  -1  -1 -12   31.56    1.06
   1   1  12   33.72    1.08
  -1  -1 -12   33.47    1.34
   1   1  12   35.39    1.53
  -1  -1 -12   29.27    1.08
  -3   0  10   73.74    2.52
   3   0 -10   81.67    2.40
   3   0 -10   76.01    2.47
   3   0 -10   78.63    2.30
  -3   0  10   77.74    2.45
  -1   3  -9   47.63    1.66
  -1   3  -9   43.05    1.38
   1  -3   9   46.20    1.36
   1  -3   9   42.70    1.41
  -1   3  -9   47.69    1.39
  -5  -2   3  200.59    6.08
   5   2  -3  213.88    6.10
   5   2  -3  218.22    6.00
   5   2  -3  193.13    6.11
  -5  -2   3  212.91    6.16
  -5  -2   3  197.63    6.04
   5   2  -3  191.02    6.17
   3   5   3   54.98    1.76
   3   5   3   59.90    1.82
   3   5   3   61.01    1.74
  -3  -5  -3   54.19    1.74
  -3  -5  -3   53.41    1.73
  -3  -5  -3   55.99    1.76
  -4   1   8   24.89    0.96
   4  -1  -8   22.42    0.78
   4  -1  -8   21.71    0.93
  -4   1   8   21.10    0.77
  -3  -4   5  251.19    7.32
  -3  -4   5  243.55    7.36
   3   4  -5  269.78    7.37
   3   4  -5  244.72    7.42
   3   4  -5  244.69    7.34
  -3   1  10   91.65    2.78
  -3   1  10   82.39    2.82
   3  -1 -10   90.48    2.84
   3  -1 -10   95.86    2.73
  -3   1  10   87.43    2.89
   5  -2  -1    0.11    0.42
  -5   2   1    0.05    0.25
  -5   2   1    0.14    0.44
  -5   2   1   -0.08    0.47
   5  -2  -1    0.11    0.32
   5  -2   0  397.81   11.92
  -5   2   0  405.92   11.91
  -5   2   0  397.05   11.84
  -5   2   0  414.34   11.92
  -3  -5   0  544.81   15.87
   3   5   0  564.57   15.92
   3   5   0  549.44   15.85
  -3  -5   0  537.09   15.87
   3   5   0  566.89   15.85
  -3  -5   0  525.05   15.83
  -1   4  -7   16.89    0.61
   1  -4   7   17.29    0.60
  -1   4  -7   17.27    0.60
  -1   4  -7   16.15    0.83
   1  -4   7   16.68    0.66
   1  -4   7   14.96    1.03
   3  -4  -6    0.91    0.44
  -3   4   6    1.05    0.47
  -3   4   6    1.14    0.29
  -3   4   6    1.71    0.57
  -3   4   6    1.02    0.13
  -5   1  -4   41.72    1.34
  -5   1  -4   40.06    1.84
  -5   1  -4   43.50    1.41
  -5   1  -4   43.79    1.43
  -5   1  -4   44.14    1.43
   5  -1   4   42.84    1.42
  -2   3  10   38.20    1.38
   2  -3 -10   42.06    1.48
  -2   3  10   43.88    1.41
   2  -3 -10   42.62    1.30
  -2   3  10   43.94    1.31
  -2   3  10   42.60    1.50
  -5   0   5    6.15    0.53
   5   0  -5    6.33    0.41
   5   0  -5    5.37    0.54
  -5   0   5    6.60    0.65
  -5   0   5    6.81    0.37
   1  -1 -12  314.63    9.70
   1  -1 -12  338.76    9.71
  -1   1  12  328.74    9.87
   1  -1 -12  326.89    9.61
  -1   1  12  346.90    9.68
   0  -2 -12  174.21    5.49
   0  -2 -12  174.61    5.39
   0   2  12  189.50    5.70
   0   2  12  178.81    5.39
   0   2  12  198.72    5.45
   0  -2 -12  186.85    5.47
   0   2  12  191.84    5.42
   4   4  -2   32.22    1.21
   4   4  -2   31.23    1.08
  -4  -4   2   32.33    1.13
  -4  -4   2   33.27    1.05
   4   4  -2   35.02    1.12
   2  -4   6  154.43    4.73
  -2   4  -6  169.88    4.94
  -2   4  -6  155.39    4.66
   2  -4   6  165.34    4.67
  -2   4  -6  159.58    4.68
   2  -4   6  150.94    5.06
   5  -2  -2  253.17    7.40
  -5   2   2  257.86    7.48
   5  -2  -2  244.64    7.48
  -5   2   2  245.79    7.36
  -5   2   2  261.85    7.47
   0  -4 -10  372.28   10.95
   0   4  10  394.99   11.07
   0   4  10  368.10   10.94
   0  -4 -10  391.57   11.04
   0   4  10  373.67   10.98
   0  -4 -10  374.04   10.97
  -5   2  -1  214.77    6.12
  -5   2  -1  197.85    6.05
  -5   2  -1  189.65    6.32
  -5   2  -1  207.46    6.10
   5  -2   1  209.59    6.13
  -2  -2  10    0.16    0.24
  -2  -2  10   -0.06    0.41
   2   2 -10    0.02    0.36
   2   2 -10    0.09    0.34
  -2  -2  10   -0.07    0.40
  -1   0 -12    4.20    0.31
   1   0  12    4.99    0.31
   1   0  12    4.85    0.24
  -1   0 -12    4.54    0.33
   1   0  12    4.93    0.25
   1   0  12    4.08    0.83
  -1   0 -12    4.88    0.65
   4   2  -7    8.25    0.52
  -4  -2   7    7.12    0.59
  -4  -2   7    7.57    0.44
  -4  -2   7    8.23    0.44
   4   2  -7    7.52    0.54
  -2   2  11   24.32    0.98
   2  -2 -11   22.00    0.96
  -2   2  11   23.66    0.95
   2  -2 -11   23.64    0.82
  -2   2  11   24.87    0.78
  -3  -5  -4  143.31    4.50
   3   5   4  164.84    4.48
   3   5   4  154.48    4.50
  -3  -5  -4  153.23    4.49
  -3  -5  -4  141.63    4.48
  -1   3  11    1.69    0.29
  -1   3  11    1.69    0.24
  -1   3  11    1.11    0.45
   1  -3 -11    1.45    0.24
   1  -3 -11    1.51    0.44
  -1   3  11    1.71    0.44
  -4   3  -4  134.28    4.10
  -4   3  -4  136.68    4.49
  -4   3  -4  138.21    4.23
   4  -3   4  152.57    4.61
  -4   3  -4  146.60    4.15
  -1   5   7   18.95    0.77
   1  -5  -7   20.83    0.79
  -1   5   7   23.53    0.89
  -1   5   7   20.97    0.93
  -2   5  -2   15.72    0.60
  -2   5  -2   16.58    0.65
   2  -5   2   15.33    0.62
  -2   5  -2   14.96    0.74
   2  -5   2   16.07    0.99
   1   4  10  232.52    6.84
  -1  -4 -10  241.20    6.83
  -1  -4 -10  226.42    6.84
   1   4  10  239.95    6.86
   1   4  10  251.59    6.86
   1   4  10  233.43    6.92
  -2   5   5    0.57    0.37
  -2   5   5    0.58    0.29
  -5  -2  -5   74.63    2.25
   5   2   5   72.33    2.34
  -5  -2  -5   72.45    2.27
   5   2   5   71.96    2.23
   5   2   5   77.19    2.32
   5   2   5   74.33    2.25
  -5  -2  -5   74.52    2.17
  -4  -1   8   64.35    2.10
  -4  -1   8   69.12    2.01
   4   1  -8   60.33    2.04
   4   1  -8   61.46    1.97
  -4  -1   8   62.05    1.99
   4   1  -8   63.86    2.07
   1  -5   4   26.30    1.00
  -1   5  -4   28.78    0.97
   1  -5   4   27.55    1.26
  -1   5  -4   30.31    1.08
  -1   5  -4   29.99    0.95
   1  -5   4   27.12    0.95
  -3   4  -4  718.55   21.15
  -3   4  -4  699.54   21.02
   3  -4   4  768.54   21.46
  -3   4  -4  763.40   21.31
  -3   4  -4  754.17   21.07
  -5  -3  -1    0.24    0.36
  -5  -3  -1    0.18    0.20
   5   3   1    0.14    0.32
   5   3   1    0.09    0.34
   5   3   1    0.12    0.23
   1   0 -12   39.54    1.28
   1   0 -12   40.79    1.38
  -1   0  12   42.87    1.33
   1   0 -12   41.58    1.41
  -1   0  12   43.54    1.59
  -1   0  12   42.82    1.41
  -4  -4  -5  524.26   15.72
   4   4   5  543.74   15.82
  -4  -4  -5  529.16   15.76
   4   4   5  558.13   15.80
   4   4   5  560.77   15.72
   4   4   5  547.03   15.77
  -4  -4  -5  545.27   15.78
  -3  -5   1  156.95    4.72
  -3  -5   1  152.76    4.76
   3   5  -1  166.62    4.75
   3   5  -1  169.46    4.82
   1   2  12  157.15    4.76
  -1  -2 -12  136.26    4.38
   1   2  12  154.10    4.38
   1   2  12  156.30    4.38
  -1  -2 -12  143.66    4.61
  -1  -2 -12  146.79    4.40
   1   2  12  146.92    4.38
   3   4   8  135.80    3.81
   3   4   8  133.13    3.88
   3   4   8  127.83    3.89
  -3  -4  -8  133.14    3.88
   5   3   2   93.84    2.75
  -5  -3  -2   88.47    2.73
   5   3   2   91.42    2.71
   5   3   2   91.72    2.68
  -5  -3  -2   90.51    2.65
  -5  -3   0  106.43    3.25
   5   3   0  114.27    3.34
  -5  -3   0  113.78    3.35
   5   3   0  107.40    3.31
   5   3   0  120.65    3.28
  -5  -3   0   99.13    3.31
  -3  -2   9  305.85    8.91
   3   2  -9  305.18    8.89
  -3  -2   9  303.66    8.89
   3   2  -9  294.85    8.86
   5   1  -5   34.95    1.35
   5   1  -5   33.90    1.22
  -5  -1   5   38.62    1.26
  -5  -1   5   38.03    1.21
  -5  -1   5   38.37    1.38
   2   1 -11    0.19    0.36
   2   1 -11    0.10    0.18
  -2  -1  11    0.27    0.39
   2   1 -11   -0.04    0.32
  -2  -1  11    0.01    0.44
  -2  -1  11    0.19    0.27
  -3   3  -7   19.99    1.15
   3  -3   7   20.47    0.77
  -3   3  -7   19.32    0.67
  -3   3  -7   19.96    0.63
   5  -2  -3   17.19    0.67
  -5   2   3   16.00    0.62
  -5   2   3   16.72    0.84
  -5   2   3   17.26    0.83
   5  -2  -3   15.52    0.80
  -5   2  -2  381.14   10.72
   5  -2   2  350.78   10.73
  -5   2  -2  365.25   10.72
  -5   2  -2  376.91   10.71
  -5   2  -2  334.82   10.96
  -5   1   5  153.21    4.61
  -5   1   5  165.52    4.78
   5  -1  -5  151.86    4.63
  -5   1   5  161.35    4.72
   2  -2  10   45.97    1.42
  -2   2 -10   45.81    1.81
  -2   2 -10   45.74    1.38
   2  -2  10   45.66    1.99
   2   5   7   16.57    0.59
  -2  -5  -7   16.50    0.57
   2   5   7   15.53    0.61
  -2  -5  -7   13.85    0.62
  -4   1  -8   32.42    1.05
  -4   1  -8   30.33    1.05
  -4   1  -8   33.10    0.98
  -4   1  -8   30.77    0.97
  -4   1  -8   32.81    1.64
   4  -1   8   32.27    1.61
   2  -1  11   24.45    0.78
  -2   1 -11   23.66    0.85
  -2   1 -11   23.89    0.77
   2  -1  11   26.61    1.41
   0   5   8    8.66    0.48
   0   5   8    7.17    0.58
   0  -5  -8    7.24    0.44
  -4   3   6   16.02    0.57
   4  -3  -6   17.23    0.62
  -4   3   6   18.41    0.87
   4  -3  -6   15.31    0.81
  -5  -1  -6  171.09    4.93
   5   1   6  166.99    4.99
  -5  -1  -6  168.51    4.94
  -5  -1  -6  168.95    4.86
  -5  -1  -6  182.47    5.42
  -5  -1  -6  181.36    5.03
   5   1   6  155.58    4.91
   5   1   6  162.12    4.91
   4   1   9  166.96    4.98
  -4  -1  -9  166.63    4.93
  -4  -1  -9  175.29    4.99
   0   2 -11    1.55    0.27
   0  -2  11    1.69    0.23
   0   2 -11    1.77    0.27
   0   2 -11    2.52    0.48
   0  -2  11    1.69    0.72
   0  -2  11    1.77    0.24
   2   4  -7    0.04    0.32
   2   4  -7    0.13    0.34
  -2  -4   7    0.27    0.30
   2   4  -7    0.28    0.23
  -1  -5  -8  104.82    3.13
   1   5   8  114.35    3.23
   1   5   8  104.87    3.30
  -1  -5  -8  106.28    3.22
  -1  -5  -8  109.14    3.31
   0  -5   5   85.34    3.01
   0  -5   5   86.21    2.78
   0   5  -5   95.25    2.80
   0   5  -5   99.55    2.88
   0   5  -5   96.54    2.80
   5   3   3  138.31    4.03
  -5  -3  -3  128.21    4.07
   5   3   3  130.53    4.15
   5   3   3  142.27    4.10
   5   3   3  131.53    4.05
  -5  -3  -3  141.05    4.00
   5   2  -4  210.82    6.02
  -5  -2   4  208.91    5.97
   5   2  -4  203.38    6.10
  -5  -2   4  207.13    6.00
  -5  -2   4  224.90    6.10
   3   1 -10  165.95    5.21
   3   1 -10  178.26    5.18
  -3  -1  10  173.99    5.27
   3   1 -10  169.60    5.23
  -3  -1  10  171.59    5.24
   3   1 -10  178.45    5.09
  -5  -3   1    7.07    0.42
   5   3  -1    7.56    0.46
   5   3  -1    6.85    0.57
  -5  -3   1    7.75    0.50
   5   3  -1    6.89    0.44
  -5  -3   1    6.04    0.35
  -2  -5   4   87.02    2.80
  -2  -5   4   87.58    2.87
   2   5  -4   97.53    2.85
   2   5  -4   99.67    2.82
  -2  -5   4   86.26    2.78
   2   5  -4   99.18    2.80
   1  -2 -12  164.74    5.08
   1  -2 -12  170.11    5.14
  -1   2  12  177.57    5.17
   1  -2 -12  172.06    5.19
  -1   2  12  182.07    5.33
  -1   2  12  177.98    5.08
  -1   2  12  175.12    5.12
   2   3  -9    6.13    0.44
  -2  -3   9    4.78    0.52
   2   3  -9    5.64    0.37
  -2  -3   9    5.47    0.34
  -2  -3   9    5.79    0.43
   2   3  -9    5.90    0.46
   3   5   5   72.49    2.12
  -3  -5  -5   67.16    2.12
   3   5   5   72.24    2.09
  -3  -5  -5   63.73    2.09
  -3  -5  -5   68.58    2.09
   3  -2 -10    0.29    0.42
  -3   2  10   -0.11    0.15
   3  -2 -10    0.06    0.21
  -3   2  10   -0.24    0.48
  -3   2  10    0.04    0.28
   1   5  -5   31.53    1.04
  -1  -5   5   30.08    0.99
  -1  -5   5   25.92    0.99
  -1  -5   5   24.92    1.09
   1   5  -5   30.74    1.04
   1   5  -5   32.49    0.99
   3  -1  10  242.65    6.69
  -3   1 -10  233.92    6.75
   3  -1  10  256.89    7.31
  -3   1 -10  235.01    6.66
   4   4  -3    4.56    0.37
   4   4  -3    3.87    0.49
  -4  -4   3    4.34    0.29
  -5   0  -6  403.65   11.99
   5   0   6  416.76   12.04
  -5   0  -6  434.19   12.10
   5   0   6  400.98   11.99
  -5   0  -6  406.74   11.99
  -5   0  -6  426.36   12.45
  -5   0  -6  421.26   11.96
  -2  -3 -11  191.37    6.03
  -2  -3 -11  195.40    5.74
   2   3  11  213.82    5.74
   2   3  11  199.68    5.75
   2   3  11  171.81    5.70
   2   3  11  217.04    5.76
  -5   1  -5   46.97    1.49
  -5   1  -5   47.03    1.54
  -5   1  -5   48.66    1.60
  -5   1  -5   47.53    2.04
  -5   1  -5   48.48    1.54
   5  -1   5   49.12    1.56
  -1   4  10    0.44    0.38
  -1   4  10    0.83    0.47
  -1   4  10    0.64    0.29
   1  -4 -10    0.59    0.42
  -1   4  10    0.87    0.24
   3  -3  -9  542.31   16.05
  -3   3   9  545.13   15.87
   3  -3  -9  542.90   15.85
  -3   3   9  554.43   15.83
   0   4  -8   -0.01    0.21
   0  -4   8    0.05    0.20
   0  -4   8    0.09    0.27
   0   4  -8    0.01    0.28
   0   4  -8   -0.16    0.42
   0  -1  12   71.37    2.48
   0   1 -12   66.70    2.07
   0  -1  12   68.63    2.09
   0   1 -12   61.93    2.22
   0  -1  12   70.77    2.05
   0   1 -12   66.89    2.09
  -3  -5   2   25.49    0.95
   3   5  -2   29.22    0.95
  -3  -5   2   25.39    0.90
   3   5  -2   28.08    1.02
  -4   2   8  111.70    3.37
  -4   2   8  110.51    3.33
  -4   2   8  104.92    3.16
   4  -2  -8  100.55    3.32
   4  -2  -8  100.46    3.16
  -4   2   8  106.97    3.08
   4   0   9   11.58    1.18
  -4   0  -9    7.52    0.26
   4   0   9    8.26    0.37
  -4   0  -9    9.05    0.42
  -4   0  -9   10.21    1.08
  -4   0  -9    9.33    0.31
  -4   0  -9    9.07    0.29
  -3   2  -9   10.89    0.95
   3  -2   9   10.41    1.10
   3  -2   9   11.36    0.47
  -3   2  -9   11.00    0.39
  -1  -2  11    1.85    0.27
   1   2 -11    1.37    0.31
   1   2 -11    1.54    0.32
  -1  -2  11    1.20    0.58
  -1  -2  11    1.19    0.32
   3  -4  -7  473.09   12.23
  -3   4   7  455.39   12.09
  -3   4   7  438.74   11.97
  -2   4   9  151.18    4.45
  -2   4   9  152.22    4.61
   2  -4  -9  149.24    4.61
  -4  -3  -8   85.45    2.45
  -4  -3  -8   88.23    2.52
   4   3   8   84.04    2.38
  -4  -3  -8   88.34    2.91
   4   3   8   88.84    2.50
   2  -5   3   13.99    0.56
  -2   5  -3   14.20    0.60
   2  -5   3   13.45    1.03
   2  -5   3   15.90    0.70
  -2   5  -3   13.82    0.55
  -2   5  -3   14.45    0.72
   2  -5  -6  411.03   12.12
  -2   5   6  412.80   12.04
  -4   2  -7   47.85    1.48
  -4   2  -7   48.05    1.44
  -4   2  -7   47.03    1.48
  -4   2  -7   43.51    1.97
  -4   2  -7   51.50    1.59
  -4  -3   6    0.83    0.31
  -4  -3   6    0.82    0.26
   4   3  -6    0.43    0.36
   4   3  -6    1.28    0.33
   4   3  -6    0.76    0.43
  -4  -3   6    0.72    0.41
  -5   2   4   16.37    0.80
  -5   2   4   14.13    0.58
   5  -2  -4   16.17    0.65
  -5   2   4   17.87    0.82
   5  -2   3   25.97    0.97
  -5   2  -3   23.59    0.96
  -5   2  -3   22.71    1.34
  -5   2  -3   24.38    0.95
  -5   2  -3   24.59    0.83
  -5   2  -3   24.60    0.93
   3   3  -8    1.28    0.34
  -3  -3   8    1.08    0.39
   3   3  -8    1.35    0.44
  -3  -3   8    1.51    0.27
   3   3  -8    1.71    0.34
  -3  -3   8    1.43    0.39
  -3  -3 -10  424.00   13.08
  -3  -3 -10  423.53   13.04
  -3  -3 -10  447.20   13.41
   3   3  10  463.48   12.98
   3   3  10  448.32   13.07
  -3  -3 -10  461.99   13.13
   3   3  10  445.28   13.06
   4   2   9   24.98    0.90
  -4  -2  -9   27.37    0.98
  -4  -2  -9   24.93    0.88
  -4  -2  -9   26.71    1.44
  -4  -2  -9   25.31    0.83
  -5   0   6  622.34   17.42
  -5   0   6  594.64   17.37
   5   0  -6  589.64   17.38
   5   0  -6  559.25   17.46
  -5   0   6  639.35   17.52
  -2  -1 -12  223.75    7.27
   2   1  12  259.30    7.23
   2   1  12  246.71    7.32
  -2  -1 -12  234.75    7.60
   2   1  12  257.97    7.26
   2   1  12  258.11    7.77
   4   4   6  149.23    4.32
   4   4   6  152.60    4.34
  -4  -4  -6  140.93    4.23
  -4  -4  -6  144.83    4.30
   4   4   6  135.98    4.28
   4   4   6  151.89    4.23
  -4  -4  -6  135.36    4.28
   5   3   4    5.85    0.37
   5   3   4    6.35    0.35
  -5  -3  -4    5.67    0.42
  -5  -3  -4    6.84    0.29
   5   3   4    5.98    0.52
   5   3   4    7.18    0.47
   1   4  -8   34.34    1.14
   1   4  -8   33.31    1.16
  -1  -4   8   32.97    1.05
  -1  -4   8   30.79    1.06
   1   4  -8   32.63    1.06
  -1   2 -11   26.71    1.15
  -1   2 -11   24.20    0.80
   1  -2  11   24.63    0.80
   3   1  11   36.46    1.21
  -3  -1 -11   33.22    1.65
  -3  -1 -11   36.16    1.20
   3   1  11   37.24    1.14
  -3  -1 -11   36.84    1.12
  -5  -3   2   28.59    0.93
   5   3  -2   26.37    1.10
  -5  -3   2   27.81    0.99
  -5  -3   2   28.90    1.05
   5   3  -2   29.42    1.00
   5   3  -2   27.17    1.00
   5   2   6    5.12    0.32
   5   2   6    5.95    0.49
  -5  -2  -6    5.27    0.22
   5   2   6    4.68    0.33
  -5  -2  -6    5.37    0.34
   5   2   6    5.57    0.48
  -5  -2  -6    4.35    0.36
   3   4  -6  689.54   19.89
   3   4  -6  659.30   19.97
   3   4  -6  718.03   19.91
  -3  -4   6  690.22   19.86
  -3  -4   6  665.68   19.91
   0  -6  -2  437.23   13.49
   0   6   2  467.01   13.40
   0   6   2  475.51   13.49
   0  -6  -2  466.89   13.50
   0  -3  10    4.98    0.28
   0   3 -10    5.92    0.55
   0  -3  10    5.93    0.81
   0   3 -10    4.58    0.37
   0   3 -10    5.20    0.31
   0  -3  10    5.56    0.33
  -4   4   1   16.08    0.63
  -4   4   1   15.76    0.63
  -4   4   1   15.16    0.98
   4  -4  -1   15.95    0.80
  -4   4   1   19.58    0.92
  -1  -6  -2   62.34    1.99
   1   6   2   66.05    2.02
   1   6   2   64.77    1.92
  -1  -6  -2   61.92    1.97
  -4   3  -5  122.17    3.63
  -4   3  -5  123.67    3.68
  -4   3  -5  111.33    4.00
  -4   3  -5  120.85    3.67
  -4   3  -5  134.04    3.77
   4  -3   5  121.79    4.13
   0   6   1  221.93    6.37
   0  -6  -1  222.56    6.42
   0   6   1  223.41    6.37
   0   6   1  222.73    6.30
   0  -6  -1  210.24    6.38
   4   0  -9   17.35    0.67
  -4   0   9   16.63    0.66
  -4   0   9   17.35    0.85
   4   0  -9   16.63    0.50
  -4   0   9   17.35    0.77
   4   0  -9   13.67    0.79
  -4   4   2  557.44   16.72
  -4   4   2  567.88   16.94
  -4   4   2  570.45   16.76
   1   6   1  169.15    4.86
  -1  -6  -1  156.71    4.84
  -1  -6  -1  150.74    4.84
   1   6   1  172.22    4.79
   0   6   3  278.19    8.13
   0  -6  -3  281.83    8.25
   0   6   3  284.34    8.24
   0  -6  -3  282.32    8.22
   2   4  10  263.97    7.90
   2   4  10  277.08    7.93
   2   4  10  283.51    7.88
   2   4  10  274.23    7.92
  -2  -4 -10  255.53    8.13
  -2  -4 -10  251.21    7.88
  -2  -4 -10  275.66    7.90
  -4   4   0  372.92   11.13
  -4   4   0  386.37   11.03
  -4   4   0  366.33   10.89
  -4   4   0  389.16   10.93
  -4   4   0  364.54   10.88
  -3   4  -5    1.14    0.20
  -3   4  -5    1.10    0.67
  -3   4  -5    1.08    0.25
  -3   4  -5    0.95    0.40
   3  -4   5    0.89    0.82
  -1  -1  12  761.16   22.13
   1   1 -12  785.16   21.98
  -1  -1  12  756.83   21.85
   1   1 -12  711.64   21.90
  -1  -1  12  800.46   21.92
   1   1 -12  743.69   21.86
  -1  -6  -3  978.75   30.67
   1   6   3 1087.16   30.68
  -1  -6  -3 1018.69   30.64
   1   6   3 1080.56   30.62
  -1  -6  -3 1088.81   30.69
   1   6   3 1124.64   30.70
  -1   5   8    1.74    0.29
   1  -5  -8    2.09    0.34
  -1   5   8    2.71    0.52
  -2   3  -9  390.98   11.51
   2  -3   9  382.99   11.25
  -2   3  -9  389.57   11.20
  -2   3  -9  385.49   11.17
   1  -1  12    5.80    0.91
  -1   1 -12    5.96    0.37
  -1   1 -12    6.84    0.38
   1  -1  12    6.95    0.32
   1  -1  12    6.83    0.25
   1  -5   5   77.99    2.58
  -1   5  -5   84.36    2.66
  -1   5  -5   87.57    2.53
   1  -5   5   82.35    2.53
   1  -5   5   76.29    2.83
  -1   5  -5   88.79    2.55
   4  -1  -9   37.37    1.38
  -4   1   9   36.00    1.24
   4  -1  -9   38.55    1.24
   5  -1  -6    5.22    0.39
  -5   1   6    4.79    0.33
  -5   1   6    5.77    0.64
  -5   1   6    5.51    0.54
  -3  -5  -6    0.11    0.26
   3   5   6    0.10    0.22
  -3  -5  -6    0.19    0.27
  -3  -5  -6    0.26    0.24
   3   5   6    0.01    0.29
   2   0  12   61.46    2.35
   2   0  12   59.04    1.71
  -2   0 -12   56.51    2.17
   2   0  12   58.59    1.74
  -2   0 -12   56.80    1.76
   0   6   0   25.83    0.83
   0   6   0   26.76    0.90
   0   6   0   26.43    0.90
   0  -6   0   25.78    1.00
   0  -6   0   22.95    0.93
  -1  -3  10    3.34    0.29
   1   3 -10    3.53    0.44
  -1  -3  10    3.12    0.65
   1   3 -10    3.36    0.31
  -1  -3  10    3.54    0.32
   1   3 -10    2.95    0.38
   0   3  12   -0.27    0.60
   0   3  12    0.19    0.39
   0   3  12    0.15    0.23
   0  -3 -12    0.17    0.37
   0  -3 -12    0.24    0.34
   0   3  12    0.12    0.27
  -5  -1   6  161.14    4.83
   5   1  -6  161.46    4.83
  -5  -1   6  170.92    4.96
  -5  -1   6  171.84    4.85
  -4   4   3   30.64    1.01
  -4   4   3   31.35    1.08
  -4   4   3   29.58    1.31
   2   2  12    6.02    0.89
   2   2  12    7.03    0.30
  -2  -2 -12    5.80    0.32
  -2  -2 -12    5.16    0.32
   2   2  12    6.40    0.39
   2   2  12    7.14    0.34
  -2   4  -7  293.28    8.74
  -2   4  -7  312.40    9.01
   2  -4   7  276.98    9.14
  -2   4  -7  303.05    8.72
   2  -4   7  307.47    8.72
   2  -4   7  293.37    8.79
   3   0  11  374.16   10.87
  -3   0 -11  356.13   10.24
  -3   0 -11  345.87   10.34
  -1  -6   0  297.85    9.46
   1   6   0  339.10    9.43
  -1  -6   0  315.90    9.49
  -1  -6   0  318.80    9.48
   1   6   0  347.08    9.49
   2  -1 -12  262.96    7.90
  -2   1  12  296.28    8.08
  -2   1  12  275.02    8.10
   2  -1 -12  278.07    7.97
  -2   1  12  278.50    8.01
   2  -1 -12  259.84    8.02
  -3  -2 -11  837.91   24.82
  -3  -2 -11  853.11   24.88
   3   2  11  884.17   24.83
   3   2  11  845.64   24.86
  -3  -2 -11  851.66   25.25
  -1   4  -8    5.00    0.58
   1  -4   8    5.06    0.28
   1  -4   8    4.81    0.37
  -1   4  -8    5.24    0.31
  -1   4  -8    5.46    0.31
  -4   3   7  174.85    5.16
   4  -3  -7  173.69    5.18
   4  -3  -7  174.27    5.37
   0  -6  -4   64.29    2.00
   0   6   4   66.88    1.94
   0  -6  -4   60.62    2.04
   0   6   4   57.93    2.13
   0   6   4   71.66    2.08
  -2  -5  -8   33.76    1.36
  -2  -5  -8   33.17    1.05
   2   5   8   35.94    1.08
   2   5   8   33.18    1.19
  -2  -5  -8   28.81    1.09
   2   5   8   32.49    1.11
   2   5   8   32.47    1.13
  -4   4  -1    0.67    0.28
  -4   4  -1    0.47    0.69
  -4   4  -1    0.50    0.23
  -4   4  -1    0.99    0.51
  -4   4  -1    0.49    0.31
  -5  -2   5  322.62    9.49
   5   2  -5  312.67    9.61
  -5  -2   5  320.57    9.52
   1   6   4   88.29    2.65
  -1  -6  -4   85.30    2.64
  -1  -6  -4   81.19    2.57
   1   6   4   85.85    2.56
  -1  -6  -4   87.60    2.65
   3   5  -3  195.03    5.44
   3   5  -3  194.45    5.51
  -3  -5   3  183.10    5.39
  -3  -5   3  178.59    5.46
  -3  -5   3  172.52    5.42
  -2   0  12  720.27   21.29
   2   0 -12  717.50   21.09
  -2   0  12  747.04   21.23
   2   0 -12  756.24   21.18
   2   0 -12  708.47   21.20
  -2   0  12  741.24   21.16
  -5  -1  -7  214.44    6.97
  -5  -1  -7  223.71    6.42
   5   1   7  209.81    6.49
   5   1   7  205.42    6.46
  -5  -1  -7  232.69    6.51
   5   1   7  223.84    6.56
  -5  -1  -7  231.13    6.49
  -5  -1  -7  239.87    6.61
   1   3  12   51.54    1.92
   1   3  12   48.94    1.55
  -1  -3 -12   46.47    1.78
   1   3  12   52.69    1.61
  -1  -3 -12   52.08    1.56
   1   3  12   52.11    1.57
  -1  -3 -12   45.08    1.56
  -1  -3 -12   47.68    1.60
  -4  -4   4   59.83    1.81
   4   4  -4   56.48    1.97
   4   4  -4   59.42    1.87
  -3  -4  -9   54.57    1.68
   3   4   9   54.85    1.69
   3   4   9   54.59    1.67
  -3  -4  -9   49.64    1.65
   3   4   9   57.22    1.59
  -3  -4  -9   54.57    2.02
  -3   5   1    0.39    0.34
  -3   5   1    0.14    0.48
  -3   5   1    0.34    0.55
  -3   5   1    0.22    0.25
  -3   5   1    0.14    0.27
  -3   5   2  232.26    6.55
  -3   5   2  211.21    6.57
  -3   5   2  231.60    6.64
  -3   5   2  224.04    6.50
  -3   5   2  213.27    6.43
  -4  -2   8   38.23    1.21
  -4  -2   8   35.47    1.26
  -4  -2   8   34.60    1.35
   4   2  -8   36.45    1.33
   4   2  -8   37.06    1.28
   5   3   5   13.61    0.64
  -5  -3  -5   12.87    0.60
   5   3   5   12.61    0.69
   5   3   5   14.65    0.54
  -5  -3  -5   13.14    0.46
   5   3   5   14.83    0.55
  -5  -3  -5   12.00    0.57
  -5   2   5  144.53    4.14
   5  -2  -5  131.55    3.99
  -5   2   5  127.15    3.96
  -5   2   5  146.64    4.15
   5  -2   4  431.75   12.41
  -5   2  -4  407.16   12.73
  -5   2  -4  409.24   12.34
  -5   2  -4  422.08   12.38
  -5   2  -4  443.02   12.42
  -5   2  -4  434.55   12.42
   0  -1 -13   31.33    1.23
   0  -1 -13   34.43    1.15
   0  -1 -13   32.52    1.08
   0   1  13   33.68    1.10
   0   1  13   34.73    1.08
  -1   3 -10  196.47    5.53
   1  -3  10  189.61    5.55
  -1   3 -10  195.80    5.76
  -1   3 -10  187.13    5.52
   1  -3  10  189.55    5.49
  -5  -3   3   30.72    1.09
   5   3  -3   26.84    1.13
  -5  -3   3   27.43    0.95
   5   3  -3   27.58    1.02
  -5  -3   3   28.92    1.00
   5   3  -3   30.58    1.03
  -2   3  11   52.77    1.79
  -2   3  11   49.68    1.69
  -2   3  11   55.44    1.62
   2  -3 -11   52.51    1.61
   2  -3 -11   52.60    1.81
  -2   3  11   53.85    1.76
   3  -1 -11   13.65    0.56
   3  -1 -11   13.31    0.47
  -3   1  11   13.46    0.75
   3  -1 -11   14.78    0.70
  -3   1  11   13.34    0.68
  -3   1  11   13.58    0.62
   2   5  -5  757.72   21.46
   2   5  -5  775.56   21.42
  -2  -5   5  734.22   21.38
   2   5  -5  769.47   21.39
  -2  -5   5  702.68   21.39
  -2  -5   5  680.56   21.48
  -3   0  11  360.36   10.26
  -3   0  11  349.06   10.34
  -3   0  11  344.95   10.29
   3   0 -11  347.86   10.14
   3   0 -11  339.16   10.31
   3   0 -11  361.57   10.24
   0  -5  -9   55.29    1.65
   0   5   9   61.40    1.82
   0  -5  -9   57.00    1.79
   0   5   9   59.01    1.91
   0   4  11   25.08    1.02
   0   4  11   28.01    1.06
   0  -4 -11   24.02    1.00
   0   4  11   25.13    0.91
   0  -4 -11   24.52    0.90
   0  -4 -11   26.62    0.90
   0   4  11   25.24    0.88
  -3   5   0 1064.21   31.73
  -3   5   0 1125.53   31.86
  -3   5   0 1139.02   31.78
   3  -5   0 1059.86   31.94
  -3   5   0 1105.28   31.86
  -3   5   3   19.76    0.93
  -3   5   3   17.85    0.80
  -3   5   3   17.86    0.62
  -3   5   3   18.08    0.73
  -5   1  -6  223.33    6.34
  -5   1  -6  211.43    6.80
  -5   1  -6  216.84    6.31
  -5   1  -6  218.89    6.33
  -5   1  -6  224.97    6.42
  -5   1  -6  202.66    6.29
   1   5   9  467.18   13.03
  -1  -5  -9  426.71   13.00
   1   5   9  430.55   13.08
  -1  -5  -9  441.61   12.93
  -1  -5  -9  430.26   13.08
   1   5   9  447.19   13.00
  -2   5  -4  701.49   20.19
  -2   5  -4  727.14   20.04
   2  -5   4  655.13   20.09
   2  -5   4  644.81   20.34
  -2   5  -4  693.32   20.06
   2  -5   4  690.78   20.03
   0   6  -1 1210.96   32.91
   0  -6   1 1042.20   32.89
   0   6  -1 1165.59   32.90
   0  -6   1 1103.22   33.00
   0  -6   1 1132.45   32.91
   0   6  -1 1164.40   32.87
   4   1  -9  148.26    4.62
   4   1  -9  153.32    4.54
   4   1  -9  142.74    4.60
  -4  -1   9  150.20    4.65
  -4  -1   9  148.92    4.56
  -2   5   7  220.18    6.53
   2  -5  -7  221.05    6.63
   0   5  -6   17.78    0.75
   0   5  -6   17.86    0.66
   0  -5   6   15.20    0.65
   0   5  -6   16.74    0.63
   0  -5   6   16.57    0.95
   0  -5   6   17.28    0.62
  -4   4   4  689.68   19.75
  -4   4   4  666.19   19.82
   4  -4  -4  648.35   19.92
  -4   4   4  651.95   19.93
  -1  -4 -11   41.85    1.66
  -1  -4 -11   46.94    1.50
  -1  -4 -11   45.26    1.52
   1   4  11   53.34    1.57
   1   4  11   49.47    1.61
   1   4  11   46.69    1.51
   1   4  11   50.91    1.55
   1   6  -1  253.42    6.90
   1   6  -1  238.88    6.93
  -1  -6   1  221.69    6.97
  -1  -6   1  213.93    6.91
   1   6  -1  245.86    6.92
  -1  -6   1  233.95    6.93
  -5   0  -7  311.25    9.68
   5   0   7  307.05    9.23
  -5   0  -7  308.86    9.20
  -5   0  -7  333.33    9.32
  -5   0  -7  315.70    9.19
  -5   0  -7  319.69    9.17
  -3   3  -8  160.23    4.63
   3  -3   8  165.88    4.73
  -3   3  -8  164.63    5.09
  -3   3  -8  153.25    4.68
  -1   6   2  454.33   12.45
   1  -6  -2  389.42   12.47
  -1   6   2  434.53   12.34
  -1   6   2  438.13   12.42
  -1   6   2  424.20   12.52
   1  -6  -2  400.55   12.41
   4   4   7  705.87   19.18
   4   4   7  674.14   19.29
  -4  -4  -7  613.98   19.23
   4   4   7  681.75   19.28
  -4  -4  -7  673.17   19.27
  -4  -4  -7  631.40   19.20
  -1   6   1   20.47    0.76
   1  -6  -1   18.36    0.75
  -1   6   1   19.70    0.67
  -1   6   1   21.19    0.78
   0  -6  -5   -0.14    0.30
   0   6   5    0.24    0.13
   0   6   5    0.29    0.32
   0   6   5    0.30    0.49
   0   6   5    0.31    0.32
   0  -6  -5    0.32    0.23
   1   5  -6  534.80   15.39
   1   5  -6  555.86   15.33
  -1  -5   6  511.83   15.33
   1   5  -6  535.31   15.37
  -4   4  -2  564.54   18.09
  -4   4  -2  632.49   17.88
  -4   4  -2  598.85   17.83
  -4   4  -2  626.63   17.96
  -4   4  -2  634.31   17.88
  -1  -1 -13   24.88    0.88
   1   1  13   27.42    1.40
  -1  -1 -13   25.30    1.19
  -1  -1 -13   22.90    0.90
   1   1  13   26.32    0.90
   1   1  13   25.25    0.83
   1   1  13   27.67    0.83
   0   0  13   33.05    1.06
   0   0 -13   33.48    1.13
   0   0 -13   33.24    1.27
   0   0  13   35.25    1.15
   0   0 -13   31.67    1.08
   0   0  13   34.38    1.06
   0   0  13   29.66    1.43
   1   6   5   10.52    0.40
  -1  -6  -5   10.37    0.40
   1   6   5   10.63    0.54
  -1  -6  -5   11.33    0.55
  -1  -6  -5    8.67    0.46
   1   6   5   11.19    0.54
   3  -4  -8    1.57    0.19
  -3   4   8    1.60    0.17
   3  -4  -8    1.18    0.49
  -3   4   8    1.65    0.32
  -4   1  -9   62.58    1.86
  -4   1  -9   63.67    1.85
  -4   1  -9   62.23    1.96
  -4   1  -9   62.50    1.93
  -4   1  -9   61.68    2.43
  -1   6   3   15.52    0.65
  -1   6   3   15.26    0.50
   1  -6  -3   13.54    0.70
  -1   6   3   15.08    0.69
  -2  -6  -2   48.22    1.61
  -2  -6  -2   48.51    1.61
  -2  -6  -2   47.75    1.58
   2   6   2   50.84    1.57
   2   6   2   54.17    1.65
   2   6   2   53.24    1.59
  -1   3  12    0.85    0.24
   1  -3 -12    0.92    0.27
  -1   3  12    0.78    0.52
   1  -3 -12    0.71    0.39
  -1   3  12    0.86    0.47
  -1   3  12    0.57    0.29
   2   2 -11  492.92   14.47
   2   2 -11  506.16   14.49
  -2  -2  11  502.36   14.42
  -2  -2  11  525.45   14.50
  -5  -2  -7  191.08    5.22
   5   2   7  171.50    5.16
  -5  -2  -7  175.52    5.19
  -5  -2  -7  175.84    5.11
   5   2   7  183.38    5.28
   5   2   7  172.36    5.20
   2   4  -8  110.53    3.44
  -2  -4   8  113.45    3.46
   2   4  -8  118.85    3.53
   2   4  -8  122.54    3.51
   2   6   1  101.05    3.01
  -2  -6  -1   96.05    3.01
  -2  -6  -1   91.80    3.02
   2   6   1  108.30    3.08
   2   6   1  104.45    2.99
  -2   2  12   17.41    0.82
   2  -2 -12   17.95    0.67
  -2   2  12   17.75    0.70
  -2   2  12   18.55    0.62
  -2   2  12   19.02    0.86
   2  -2 -12   15.87    0.81
  -3   5  -1   30.49    1.07
  -3   5  -1   33.33    1.29
  -3   5  -1   31.45    1.24
  -3   5  -1   34.30    1.14
   3  -5   1   31.20    1.38
  -2  -6  -3   85.54    2.75
   2   6   3   98.06    2.75
   2   6   3   95.28    2.80
  -2  -6  -3   85.82    2.75
  -2  -6  -3   86.39    2.71
   2   6   3   93.85    2.72
   4   1  10   89.67    2.75
  -4  -1 -10   92.10    2.78
  -4  -1 -10   93.53    2.72
  -4  -1 -10   87.30    3.25
  -3   5   4  807.86   22.81
  -3   5   4  832.29   22.93
   3  -5  -4  865.21   23.05
  -5   3   1   28.81    1.01
  -5   3   1   29.96    1.17
   5  -3  -1   32.06    1.18
  -5   3   1   31.02    1.20
  -5   3   1   26.78    1.33
  -3  -2  10  437.63   12.85
  -3  -2  10  471.49   12.83
   3   2 -10  446.99   12.83
   0   2  13  149.24    4.17
   0   2  13  152.93    4.20
   0   2  13  151.65    4.50
   0  -2 -13  125.14    4.23
   0   2  13  143.75    4.15
   0  -2 -13  131.62    4.14
   0  -2 -13  131.66    4.21
   5   0  -7  154.32    4.98
  -5   0   7  177.71    5.06
   5   0  -7  162.97    4.89
  -5   0   7  172.51    4.96
  -5   0   7  162.63    4.88
  -1   6   0  193.14    5.19
  -1   6   0  195.78    5.18
  -1   6   0  184.27    5.12
  -5   3   0  259.41    7.83
  -5   3   0  272.61    7.95
   5  -3   0  263.82    7.94
  -5   3   0  256.94    8.10
  -5   3   0  283.21    7.93
  -1   1  13  397.10   11.16
   1  -1 -13  367.15   11.19
   1  -1 -13  360.97   11.10
  -1   1  13  391.16   11.14
  -1   1  13  417.11   11.23
  -1   1  13  389.40   11.39
   1  -1 -13  381.98   11.20
  -4  -3  -9  158.13    4.79
   4   3   9  167.00    4.83
  -4  -3  -9  154.47    4.82
  -4  -3  -9  171.43    4.88
  -4  -3  -9  162.43    5.25
   4   3   9  163.78    4.72
   3   5   7    0.45    0.20
  -3  -5  -7    0.35    0.26
   3   5   7    0.55    0.30
  -3  -5  -7    0.57    0.24
  -3  -5  -7    0.33    0.28
   3   5   7    0.49    0.32
   3   5   7    0.47    0.31
  -4   3  -6  316.40    9.16
  -4   3  -6  326.58    9.25
  -4   3  -6  299.07    9.53
  -4   3  -6  323.21    9.17
   4  -3   6  321.25    9.66
  -4   3  -6  304.58    9.12
  -5   3   2    7.02    0.83
  -5   3   2    6.24    0.36
  -5   3   2    6.43    0.58
   5  -3  -2    6.94    0.61
  -5   3   2    6.64    0.60
   4  -2  -9   23.08    0.84
   4  -2  -9   22.31    1.04
  -4   2   9   26.01    0.75
  -4   2   9   23.94    1.05
  -4   2   9   22.35    0.85
   4   3  -7    0.16    0.36
   4   3  -7    0.29    0.44
  -4  -3   7    0.44    0.27
   4   3  -7    0.50    0.33
  -4  -3   7    0.71    0.44
  -4  -3   7    0.35    0.30
  -1   6   4   64.57    1.81
  -1   6   4   63.17    1.95
  -3   3  10  142.68    4.48
   3  -3 -10  148.26    4.64
  -3   3  10  146.31    4.62
   3  -3 -10  150.48    4.45
  -3   3  10  159.23    4.43
   2   6   0   10.14    0.47
  -2  -6   0   10.34    0.50
  -2  -6   0    9.33    0.49
   2   6   0   10.71    0.54
  -4   2  -8   20.36    0.77
  -4   2  -8   18.74    0.72
  -4   2  -8   18.79    0.65
  -4   2  -8   19.03    0.65
  -4   2  -8   19.79    1.30
  -4   2  -8   18.75    0.60
  -4  -5  -2  121.11    3.69
   4   5   2  127.29    3.70
  -4  -5  -2  117.42    3.64
  -4  -5  -2  123.49    3.69
   4   5   2  122.88    3.66
  -2   4  10    4.01    0.37
  -2   4  10    4.41    0.54
   2  -4 -10    3.26    0.52
  -2   4  10    4.38    0.31
   1   0  13  120.99    4.15
  -1   0 -13  126.20    3.98
   1   0  13  119.86    3.67
  -1   0 -13  120.96    3.69
   1   0  13  129.76    3.63
  -1   0 -13  113.47    3.68
   1   0  13  128.06    3.64
  -6   0   0  262.31    7.75
   6   0   0  240.88    7.72
  -6   0   0  276.45    7.70
   6   0   0  227.76    7.73
  -6   0   0  274.30    7.59
  -6   0   0  260.45    7.69
   6   0   0  255.83    7.70
   4   5   1   67.67    2.17
   4   5   1   69.71    2.09
  -4  -5  -1   66.68    2.07
  -4  -5  -1   67.25    2.08
   4   5   1   66.52    2.04
  -4  -5  -1   65.51    2.04
  -6  -1   0  108.42    3.21
   6   1   0   97.04    3.27
  -6  -1   0  110.16    3.27
   6   1   0  102.31    3.10
  -6  -1   0  113.42    3.18
   6   1   0  100.43    3.24
   0  -6   2    2.25    0.36
   0  -6   2    2.07    0.51
   0   6  -2    2.07    0.32
   0   6  -2    2.00    0.32
   0  -6   2    2.28    0.31
   0   6  -2    1.97    0.32
   2  -2  11   26.63    1.51
  -2   2 -11   25.75    0.84
  -2   2 -11   24.77    1.28
   2  -2  11   27.59    0.88
  -6  -1  -1    3.09    0.50
   6   1   1    3.06    0.47
   6   1   1    3.11    0.42
  -6  -1  -1    2.01    0.34
   6   1   1    2.64    0.42
  -6  -1  -1    2.38    0.38
   6   1   1    2.96    0.23
  -1  -2 -13  725.24   21.23
   1   2  13  734.74   21.58
  -1  -2 -13  708.48   21.40
   1   2  13  779.34   21.20
   1   2  13  708.19   21.20
  -1  -2 -13  684.01   21.20
   1   2  13  767.26   21.20
  -3   4  -6    7.91    0.35
  -3   4  -6    7.83    0.82
  -3   4  -6    8.02    0.42
   3  -4   6    8.47    0.95
  -2  -6  -4  158.13    5.22
   2   6   4  181.54    5.19
  -2  -6  -4  177.75    5.19
   2   6   4  190.98    5.22
  -2  -6  -4  168.99    5.23
   2   6   4  180.13    5.27
  -5  -3  -6    7.17    0.30
  -5  -3  -6    7.72    0.47
   5   3   6    8.03    0.37
  -5  -3  -6    6.36    0.41
   5   3   6    7.54    0.54
   5   3   6    7.58    0.40
   5   3   6    8.47    0.50
   4  -4  -5  312.67    8.99
  -4   4   5  303.39    8.86
  -4   4   5  312.45    8.98
  -4   4   5  287.72    8.77
   6   0   1  160.29    4.83
  -6   0  -1  159.66    4.79
  -6   0  -1  154.31    4.84
  -6   0  -1  165.02    4.69
  -6   0  -1  168.08    4.78
  -1   4  11  511.42   15.00
  -1   4  11  525.28   14.97
   1  -4 -11  508.71   14.86
   1  -4 -11  499.19   15.03
  -1   4  11  518.86   14.90
  -1   4  11  525.50   15.04
  -5   3  -1    4.45    0.57
  -5   3  -1    5.06    0.50
  -5   3  -1    4.60    0.82
   5  -3   1    5.84    0.54
  -5   3  -1    4.27    0.37
   3   4  -7   36.88    1.31
  -3  -4   7   37.19    1.18
   3   4  -7   36.20    1.21
   3   4  -7   39.56    1.25
  -3  -4   7   35.52    1.23
  -1  -6   2  305.69    9.62
   1   6  -2  334.44    9.54
   1   6  -2  340.99    9.57
  -1  -6   2  297.53    9.53
   1   6  -2  352.22    9.53
  -1  -6   2  324.93    9.55
  -3  -5   4   44.66    1.61
   3   5  -4   50.94    1.56
   3   5  -4   54.99    1.61
  -3  -5   4   46.97    1.59
  -3  -5   4   48.50    1.55
   3   5  -4   53.21    1.69
   1   0 -13   67.15    2.14
  -1   0  13   68.11    2.12
  -1   0  13   70.57    2.37
   1   0 -13   64.39    2.01
   1   0 -13   63.26    2.09
  -1   0  13   68.42    2.04
  -3   2  11   24.80    0.77
  -3   2  11   22.55    1.00
  -3   2  11   24.28    0.90
   3  -2 -11   23.98    0.82
   3  -2 -11   22.22    1.00
   6   0  -1   24.83    1.08
  -6   0   1   26.56    1.00
  -6   0   1   28.77    1.14
   6   0  -1   25.19    1.05
   6   0  -1   28.84    1.03
  -6   0   1   29.51    0.88
  -6   0   1   27.58    1.05
   1  -5  -9   -0.15    0.32
   1  -5  -9    0.05    0.42
  -1   5   9    0.39    0.52
   5  -1  -7  181.64    5.93
  -5   1   7  220.12    6.00
  -5   1   7  215.45    5.95
  -5   1   7  187.70    5.80
   5  -1  -7  199.59    5.83
  -5  -3   4   25.53    0.89
   5   3  -4   27.46    1.10
   5   3  -4   23.61    0.97
  -5  -3   4   26.84    0.95
   5   3  -4   28.69    0.97
  -5  -3   4   29.56    1.06
  -4  -5  -3   35.23    1.21
  -4  -5  -3   36.64    1.20
   4   5   3   37.98    1.16
   4   5   3   35.29    1.22
  -4  -5  -3   35.39    1.16
   2   1 -12  173.56    5.42
  -2  -1  12  184.93    5.37
   2   1 -12  185.34    5.43
  -2  -1  12  172.86    5.55
   2   1 -12  179.66    5.33
   3   1 -11  162.04    5.14
  -3  -1  11  170.94    5.07
  -3  -1  11  177.52    5.18
   3   1 -11  178.23    5.10
  -3  -1  11  163.33    5.16
   3   1 -11  172.18    5.00
   2   3 -10   85.84    2.73
   2   3 -10   88.34    2.78
   2   3 -10   97.08    2.78
  -2  -3  10   84.31    2.88
  -2  -3  10   89.78    2.69
  -2  -3  10   91.09    2.75
  -4   0 -10  125.34    3.52
  -4   0 -10  122.37    3.62
   1  -5   6  124.92    4.10
  -1   5  -6  136.84    3.92
   1  -5   6  127.91    3.81
  -1   5  -6  134.10    3.77
  -1   5  -6  134.33    3.76
   4   2  10  480.02   13.99
  -4  -2 -10  461.20   14.40
  -4  -2 -10  476.19   13.94
  -4  -2 -10  518.53   14.07
  -4  -2 -10  473.20   13.99
   0   4  -9   47.57    1.64
   0   4  -9   46.77    1.46
   0  -4   9   45.07    1.49
   0   4  -9   47.71    1.51
   0  -4   9   48.51    1.46
  -5   2   6    6.51    0.36
   5  -2  -6    6.35    0.62
  -5   2   6    7.27    0.64
  -5   2   6    6.74    0.66
   5  -2  -6    6.19    0.40
  -5   2  -5  222.41    6.38
  -5   2  -5  218.90    6.33
  -5   2  -5  205.18    6.37
  -5   2  -5  209.20    6.28
  -5   2  -5  218.54    6.29
  -5   2  -5  202.24    6.71
  -2   1 -12    0.34    0.22
   2  -1  12    0.27    0.19
   2  -1  12   -0.06    0.93
  -6  -1   1   76.95    2.32
   6   1  -1   75.01    2.22
  -6  -1   1   76.30    2.42
   6   1  -1   72.56    2.36
  -6  -1   1   78.86    2.31
   5  -3  -3    6.40    0.59
  -5   3   3    7.54    0.64
  -5   3   3    6.54    0.37
   5  -3  -3    7.65    0.44
  -5   3   3    7.19    0.65
   4   5   0  148.18    4.30
  -4  -5   0  136.60    4.15
   4   5   0  148.22    4.22
  -4  -5   0  139.09    4.20
   4   5   0  139.51    4.17
  -4  -5   0  140.38    4.21
  -6  -1  -2   69.52    2.11
   6   1   2   63.67    2.10
  -6  -1  -2   69.92    2.02
  -6  -1  -2   67.68    2.04
   6   1   2   61.45    1.99
   6   1   2   71.88    2.14
   6   1   2   60.69    2.15
  -6  -1  -2   67.93    2.13
   1  -6   1  320.89    9.36
  -1   6  -1  340.98    9.33
  -1   6  -1  328.76    9.33
  -1   6  -1  335.34    9.35
   0  -6  -6  536.63    6.13
   0   6   6  555.36    6.42
   0   6   6  588.11    6.20
   0   6   6  607.79    6.23
   0  -6  -6  510.32    5.86
   5   2  -6    1.45    0.48
  -5  -2   6    1.28    0.32
  -5  -2   6    1.57    0.29
  -4  -4   5  307.15    8.85
   4   4  -5  319.17    8.91
   4   4  -5  298.13    9.00
  -4  -4   5  286.16    8.92
  -3   1 -11  575.27   16.61
   3  -1  11  571.99   16.64
  -3   1 -11  564.89   17.04
  -3   1 -11  576.46   16.71
   3  -1  11  624.05   17.27
   4  -4   3  194.78    5.83
  -4   4  -3  174.85    5.40
  -4   4  -3  184.69    5.37
  -4   4  -3  193.43    5.52
  -4   4  -3  170.13    5.68
   2   3  12   -0.01    0.24
   2   3  12    0.08    0.28
   2   3  12    0.23    0.77
  -2  -3 -12    0.19    0.64
   2   3  12    0.00    0.19
  -2  -3 -12   -0.01    0.24
   2   3  12    0.11    0.27
  -5  -1   7    2.49    0.34
   5   1  -7    2.54    0.35
  -5  -1   7    2.12    0.42
   5   1  -7    1.23    0.45
   5   1  -7    1.90    0.45
   1   6   6   15.73    0.65
   1   6   6   18.15    0.69
  -1  -6  -6   14.88    0.51
   1   6   6   14.55    0.52
   1   6   6   14.05    0.77
  -1  -6  -6   13.51    0.62
  -3   5  -2   36.30    1.22
  -3   5  -2   39.91    1.45
  -3   5  -2   39.07    1.28
  -3   5  -2   37.75    1.41
   3  -5   2   36.31    1.62
   3   3  -9   12.97    0.57
   3   3  -9   10.13    0.57
  -3  -3   9   10.90    0.64
   3   3  -9   10.62    0.65
  -3  -3   9   11.19    0.60
   3  -2  10    8.23    0.40
  -3   2 -10    7.52    0.31
   3  -2  10    6.96    1.03
  -3   2 -10    8.48    0.95
  -3   2 -10    7.28    0.42
   4  -3  -8    8.49    0.39
   4  -3  -8    6.92    0.67
  -4   3   8    8.51    0.67
  -4   3   8    8.51    0.37
  -3  -3 -11   38.70    1.28
   3   3  11   38.48    1.23
  -3  -3 -11   37.19    1.24
   3   3  11   40.21    1.12
  -3  -3 -11   35.97    1.69
   3   3  11   35.77    1.21
  -5  -4  -1    3.90    0.38
  -5  -4  -1    2.93    0.27
  -5  -4  -1    3.15    0.34
   5   4   1    3.62    0.36
   5   4   1    4.02    0.40
  -3   5   5  154.22    4.53
  -3   5   5  146.01    4.48
   3  -5  -5  157.34    4.65
  -3   5   5  148.50    4.39
  -6   0  -2  207.92    6.10
   6   0   2  211.52    6.10
   6   0   2  185.14    6.09
  -6   0  -2  207.15    6.03
  -6   0  -2  203.94    6.07
  -6   0  -2  206.60    5.97
   0  -2  12   30.11    1.46
   0  -2  12   33.91    1.03
   0  -2  12   31.81    1.03
   0   2 -12   29.73    1.05
  -5  -4  -2   24.86    0.92
   5   4   2   24.96    0.95
  -5  -4  -2   24.42    0.91
   5   4   2   28.23    0.90
   5   4   2   25.72    0.88
  -5  -4  -2   24.43    0.83
   2   5   9    0.72    0.32
  -2  -5  -9    0.13    0.63
  -2  -5  -9    0.20    0.29
  -2  -5  -9    0.28    0.22
   2   5   9    0.17    0.31
   2   5   9    0.18    0.25
   2   5   9    0.43    0.42
   1   4  -9  188.80    5.59
  -1  -4   9  189.18    5.58
   1   4  -9  202.56    5.66
  -1  -4   9  180.77    5.59
   1   4  -9  201.19    5.69
  -1   2  13   46.72    1.41
  -1   2  13   45.07    1.71
  -1   2  13   46.43    1.52
  -1   2  13   44.45    1.44
   1  -2 -13   45.31    1.48
   1  -2 -13   41.97    1.41
   1  -2 -13   46.05    1.53
  -2  -6   1  219.24    6.74
  -2  -6   1  209.44    6.70
   2   6  -1  244.45    6.76
   2   6  -1  245.47    6.70
  -2  -6   1  225.21    6.71
  -6   0   2  356.28    9.53
  -6   0   2  323.51    9.40
   6   0  -2  278.75    9.48
   6   0  -2  323.96    9.43
   6   0  -2  302.60    9.47
  -6   0   2  344.50    9.44
   1  -6  -5   52.69    1.81
  -1   6   5   61.10    1.84
   5   4   0    3.11    0.37
  -5  -4   0    2.38    0.24
   5   4   0    2.44    0.36
   5   4   0    2.02    0.49
  -5  -4   0    2.69    0.39
   2   4  11  258.58    7.80
  -2  -4 -11  262.97    8.03
  -2  -4 -11  274.62    7.79
   2   4  11  274.60    7.79
   2   4  11  272.89    7.75
  -2  -4 -11  246.40    7.76
   2   4  11  266.79    7.77
   4   5   4   14.58    0.52
  -4  -5  -4   12.45    0.53
  -4  -5  -4   12.75    0.57
   4   5   4   13.21    0.60
  -4  -5  -4   13.26    0.57
   5   1   8   12.62    0.57
  -5  -1  -8   11.94    0.45
   5   1   8   10.59    0.49
  -5  -1  -8   11.34    0.49
  -5  -1  -8   10.38    0.33
  -5   3  -2  859.67   23.79
   5  -3   2  801.65   23.76
  -5   3  -2  791.85   23.70
  -5   3  -2  843.49   23.74
  -5   3  -2  784.06   23.99
  -4   0  10  125.85    3.82
   4   0 -10  118.47    3.77
   4   0 -10  123.65    3.54
   4   0 -10  122.37    3.66
  -4   0  10  113.16    3.67
   2  -5   5  157.56    4.66
  -2   5  -5  163.97    4.65
   2  -5   5  143.33    5.01
   2  -5   5  150.88    4.71
  -2   5  -5  153.08    4.83
  -2   5  -5  160.34    4.68
   2  -5  -8  494.21   14.28
  -2   5   8  476.46   14.17
  -2   5   8  494.28   14.30
  -2  -6  -5   45.22    1.51
   2   6   5   52.61    1.56
  -2  -6  -5   46.96    1.46
  -2  -6  -5   41.06    1.51
   2   6   5   47.49    1.46
   2   6   5   49.00    1.50
  -5  -4  -3  232.92    6.74
   5   4   3  235.77    6.75
   5   4   3  241.26    6.70
  -5  -4  -3  219.03    6.71
   5   4   3  229.30    6.69
  -5  -4  -3  227.37    6.65
  -6  -1   2    9.25    0.55
   6   1  -2    8.23    0.58
  -6  -1   2    9.66    0.49
  -6  -1   2    9.93    0.67
   6   1  -2    9.35    0.35
   4   5  -1  178.12    5.25
  -4  -5   1  172.07    5.22
   4   5  -1  188.66    5.29
  -4  -5   1  177.29    5.28
  -4  -5   1  175.26    5.27
   4   5  -1  183.97    5.37
  -6  -1  -3   27.23    1.03
   6   1   3   28.28    1.05
  -6  -1  -3   27.81    0.92
   6   1   3   26.99    0.90
   6   1   3   24.05    1.05
   6   1   3   27.48    1.01
  -6  -1  -3   29.47    0.93
  -6  -1  -3   27.88    1.02
  -2  -5   6  118.49    3.74
   2   5  -6  122.51    3.80
  -2  -5   6  112.52    3.86
  -2  -5   6  124.78    3.74
   2   5  -6  132.81    3.74
   2   5  -6  137.29    3.79
  -2   4  -8    6.11    0.77
   2  -4   8    5.80    0.28
  -2   4  -8    5.08    0.32
  -2   4  -8    5.43    0.27
   2  -4   8    5.07    0.40
   2  -4   8    4.89    0.89
  -4   1  10    0.42    0.55
   4  -1 -10    1.50    0.31
   4  -1 -10    0.50    0.47
  -4   1  10    0.96    0.29
  -5   1  -7  109.10    3.24
  -5   1  -7  112.26    3.34
  -5   1  -7  104.47    3.19
  -5   1  -7  110.86    3.22
  -5   1  -7  106.81    3.24
  -5   1  -7  102.92    3.74
   3   1  12   22.46    1.41
   3   1  12   21.00    0.79
  -3  -1 -12   19.37    1.25
   3   1  12   21.65    0.70
  -3  -1 -12   19.93    0.67
  -3  -1 -12   22.45    0.77
   4   4   8   78.58    2.16
  -4  -4  -8   85.20    2.79
  -4  -4  -8   75.05    2.27
  -4  -4  -8   70.87    2.22
  -4  -4  -8   62.79    2.17
   4   4   8   76.41    2.28
  -1  -2  12  696.32   19.86
  -1  -2  12  693.74   19.90
   1   2 -12  663.83   19.91
   1   2 -12  681.41   19.91
  -1  -2  12  700.49   20.17
   3   4  10   10.59    0.52
  -3  -4 -10   10.62    0.98
   3   4  10   11.84    0.53
  -3  -4 -10   10.87    0.55
   3   4  10   12.35    0.42
   3   4  10   11.54    0.55
  -3  -4 -10   10.16    0.50
  -5   3   4   54.10    1.72
  -5   3   4   60.29    1.93
   5  -3  -4   55.31    1.76
  -5   3   4   58.40    1.94
   6   0   3  392.97   11.23
  -6   0  -3  377.80   11.22
  -6   0  -3  392.81   11.17
  -6   0  -3  384.55   11.23
  -6   0  -3  385.43   11.13
   6   0   3  358.02   11.23
   0   1 -13  796.17   23.46
   0   1 -13  794.12   23.45
   0  -1  13  830.09   23.83
   0  -1  13  850.51   23.42
   0   1 -13  777.98   23.60
   0  -1  13  794.54   23.45
   2  -3  10  219.83    5.74
  -2   3 -10  218.53    5.69
  -2   3 -10  177.65    5.63
  -2   3 -10  227.50    6.08
   2  -3  10  182.53    6.18
   0   5  10  422.10   12.37
   0  -5 -10  400.77   12.35
   0   5  10  446.49   12.47
   0  -5 -10  410.45   12.24
   0   5  10  429.06   12.33
   0  -3  11    3.76    0.25
   0   3 -11    2.77    0.33
   0   3 -11    4.07    0.53
   0  -3  11    3.74    0.27
   0  -3  11    3.34    0.70
   0   3 -11    3.13    0.29
   6  -1   0   75.75    2.52
   6  -1   0   75.35    2.45
  -6   1   0   81.51    2.33
  -6   1   0   81.55    2.48
  -6   1   0   79.44    2.55
  -6   1   0   72.31    2.42
   2   1  13  132.13    3.74
  -2  -1 -13  114.01    3.78
   2   1  13  128.18    3.84
   2   1  13  134.66    3.77
   2   1  13  124.43    4.30
  -2  -1 -13  116.36    4.15
  -5  -4   1    5.75    0.45
   5   4  -1    5.66    0.58
  -5  -4   1    5.08    0.34
   5   4  -1    5.48    0.42
   5   4  -1    5.54    0.44
   0   6  -3  238.60    6.66
   0  -6   3  219.59    6.66
   0   6  -3  239.41    6.64
   0   6  -3  229.65    6.64
   0  -6   3  209.05    6.63
   0  -6   3  212.79    6.81
   6   2   1   11.32    0.69
  -6  -2  -1   11.38    0.63
   6   2   1   11.69    0.45
   6   2   1   10.72    0.60
   6   2   1   12.38    0.62
  -6  -2  -1   11.86    0.56
  -6  -2  -1   11.45    0.49
  -1   2 -12    3.05    0.62
   1  -2  12    2.15    0.24
  -1   2 -12    2.02    0.26
  -5   0  -8  397.03   11.39
  -5   0  -8  435.45   11.51
  -5   0  -8  420.14   11.33
   5   0   8  391.98   11.40
  -5   0  -8  418.29   11.92
  -5   0  -8  417.72   11.36
   1  -4   9  731.14   21.94
  -1   4  -9  785.42   22.11
  -1   4  -9  762.47   21.91
   1  -4   9  753.73   21.89
  -1   4  -9  769.17   21.91
  -1   6  -2   38.25    1.23
  -1   6  -2   35.78    1.21
   1  -6   2   33.24    1.40
  -1   6  -2   37.16    1.22
   1  -6   2   35.39    1.21
  -1  -5 -10    0.38    0.19
   1   5  10    1.10    0.30
   1   5  10    0.32    0.30
  -1  -5 -10    0.45    0.32
   1   5  10    0.28    0.44
  -1  -5 -10    0.61    0.47
   1   5  10    0.73    0.31
  -4   4   6  498.43   14.72
  -4   4   6  502.10   14.63
  -4   4   6  550.67   14.87
   4  -4  -6  533.40   14.88
   4  -4  -6  492.63   14.65
  -6   1   1  250.81    7.15
  -6   1   1  233.68    6.94
  -6   1   1  247.19    7.09
   6  -1  -1  241.72    7.14
   6  -1  -1  239.60    7.07
  -6   1   1  237.62    7.04
  -6  -2   0   70.26    2.14
  -6  -2   0   73.51    2.27
   6   2   0   67.41    2.23
   6   2   0   72.28    2.11
  -6  -2   0   71.53    2.21
   6   2   0   71.23    2.22
   1   6  -3    0.75    0.33
  -1  -6   3    0.60    0.42
   1   6  -3    0.72    0.33
  -1  -6   3    0.71    0.32
   1   6  -3    0.60    0.27
  -1  -6   3    0.62    0.27
  -6   0   3   22.18    0.90
  -6   0   3   20.78    0.80
   6   0  -3   20.64    0.90
  -6   0   3   23.34    1.01
   6   0  -3   20.44    0.82
  -4  -2   9   61.69    2.04
   4   2  -9   60.89    1.99
  -4  -2   9   57.95    1.96
   4   2  -9   56.73    2.02
   0  -5   7   49.87    1.95
   0  -5   7   47.03    1.63
   0   5  -7   54.19    1.64
   0  -5   7   50.31    1.60
   0   5  -7   53.99    1.61
   0   5  -7   50.79    1.72
  -6   1  -1   51.81    1.56
   6  -1   1   50.40    1.69
  -6   1  -1   50.25    1.76
  -6   1  -1   49.41    1.66
  -6   1  -1   53.18    1.71
   6  -1   1   50.93    1.74
   5   4   4 1079.14   31.30
  -5  -4  -4 1047.80   31.14
   5   4   4 1096.67   31.19
  -5  -4  -4 1038.16   31.20
  -5  -4  -4 1064.55   31.23
   5   4   4 1135.74   31.25
   5   4   4 1121.01   31.17
  -5  -2  -8  201.69    4.96
  -5  -2  -8  195.63    5.00
  -5  -2  -8  207.79    5.60
   5   2   8  192.99    4.99
   5   2   8  194.19    5.06
   3   5   8   29.70    0.90
  -3  -5  -8   28.06    0.93
   3   5   8   26.94    0.95
   3   5   8   29.77    0.97
  -3  -5  -8   23.82    0.93
  -3  -5  -8   24.58    0.92
   3   5   8   26.46    0.98
  -3   4   9  268.53    7.55
   3  -4  -9  271.46    7.78
  -3   4   9  259.33    7.65
   3  -4  -9  251.04    7.53
  -6  -2  -2    3.86    0.40
   6   2   2    4.13    0.27
  -6  -2  -2    4.15    0.47
   6   2   2    4.71    0.46
  -6  -2  -2    4.22    0.30
   6   2   2    3.81    0.42
   6   2   2    3.71    0.52
  -4  -5  -5   74.31    2.29
   4   5   5   75.21    2.32
   4   5   5   68.58    2.34
  -4  -5  -5   70.73    2.25
  -4  -5  -5   73.18    2.29
  -3   5  -3  262.96    7.73
  -3   5  -3  260.36    7.68
  -3   5  -3  261.72    7.82
  -3   5  -3  273.70    7.93
   3  -5   3  261.77    8.06
   3   2  12   35.44    1.63
   3   2  12   30.46    1.06
  -3  -2 -12   31.86    1.07
  -3  -2 -12   30.23    1.00
   3   2  12   32.82    1.01
  -3  -2 -12   28.14    1.53
  -2  -6   2    3.67    0.42
   2   6  -2    3.87    0.36
  -2  -6   2    3.34    0.34
   2   6  -2    4.82    0.42
  -2  -6   2    3.45    0.37
   5   3   7    0.83    0.37
   5   3   7    0.75    0.40
  -5  -3  -7    0.65    0.27
  -5  -3  -7    0.80    0.15
  -5  -3  -7    0.55    0.32
   5   3   7    0.71    0.27
   5   3   7    0.75    0.23
  -3   5   6   13.45    0.57
  -3   5   6   13.19    0.43
  -3   5   6   14.83    0.62
   3  -5  -6   13.75    0.80
  -3   5   6   15.54    0.88
   1   5  -7   17.32    0.74
   1   5  -7   17.46    0.71
  -1  -5   7   16.08    0.65
   1   5  -7   18.40    0.65
  -1  -5   7   15.60    0.92
   1   3 -11    9.56    0.60
  -1  -3  11   10.32    0.46
  -1  -3  11    9.40    0.44
  -1  -3  11    8.59    0.80
   1   3 -11    8.38    0.51
   1   3 -11    9.20    0.47
   0   6   7   42.86    1.41
   0   6   7   42.95    1.41
   0  -6  -7   40.38    1.39
   0   6   7   39.41    1.50
  -6  -1   3   63.35    2.03
  -6  -1   3   58.55    1.88
   6   1  -3   55.71    1.96
  -6  -1   3   65.10    1.91
   6   1  -3   58.76    1.76
  -1   6   6   50.39    1.65
   1  -6  -6   51.88    1.64
  -1   6   6   48.19    1.79
  -5   3  -3   -0.01    0.41
  -5   3  -3    0.04    0.76
  -5   3  -3    0.13    0.27
  -5   3  -3    0.01    0.48
  -5   3  -3    0.16    0.33
  -6   1   2  218.61    6.61
   6  -1  -2  207.18    6.66
  -6   1   2  233.45    6.45
  -6   1   2  224.27    6.67
  -6   1   2  208.25    6.54
   6  -1  -2  210.79    6.57
   6   2  -1    5.13    0.44
   6   2  -1    5.05    0.27
   6   2  -1    4.53    0.46
  -6  -2   1    4.79    0.38
  -6  -2   1    4.76    0.37
  -6  -2   1    4.77    0.54
   0   3  13  156.10    4.57
   0  -3 -13  148.41    4.66
   0   3  13  161.85    4.61
   0   3  13  165.84    4.66
   0   3  13  163.48    4.88
  -4   4  -4  772.47   22.07
  -4   4  -4  803.01   22.22
   4  -4   4  778.43   22.51
  -4   4  -4  755.11   22.11
  -1  -6  -7  362.11    9.69
  -1  -6  -7  340.94    9.79
   1   6   7  371.95    9.90
   1   6   7  379.87    9.82
  -3   0 -12   68.40    2.02
   3   0  12   71.45    2.72
  -3   0 -12   67.43    2.11
   5   3  -5   89.47    2.97
   5   3  -5   99.78    2.85
  -5  -3   5   90.71    2.79
  -5  -3   5   91.68    2.85
  -6  -1  -4    1.45    0.42
   6   1   4    1.52    0.45
  -6  -1  -4    1.51    0.24
  -6  -1  -4    1.51    0.27
   6   1   4    1.17    0.34
   6   1   4    1.41    0.25
  -6  -1  -4    1.74    0.35
   6   1   4    1.33    0.42
  -5   0   8   78.76    2.38
   5   0  -8   75.58    2.38
  -5   0   8   81.83    2.45
   5   0  -8   71.90    2.47
   4   5  -2   46.59    1.46
   4   5  -2   47.83    1.61
   4   5  -2   50.09    1.49
  -4  -5   2   44.85    1.51
  -4  -5   2   42.02    1.43
   2   2  13   19.68    1.23
  -2  -2 -13   18.74    1.08
   2   2  13   20.09    0.64
   2   2  13   18.74    0.72
  -2  -2 -13   18.19    0.67
   2   2  13   20.57    0.68
  -2  -2 -13   18.56    0.69
  -1  -1  13  525.33   14.95
  -1  -1  13  493.33   14.61
   1   1 -13  488.66   14.68
  -1  -1  13  534.88   14.69
   1   1 -13  515.50   14.76
   1   1 -13  498.54   14.63
  -2  -6  -6   12.96    0.57
  -2  -6  -6   12.23    0.48
   2   6   6   13.27    0.52
   2   6   6   13.20    0.55
  -2  -6  -6   11.75    0.55
  -1   1 -13   69.39    2.28
  -1   1 -13   73.04    2.30
   1  -1  13   72.36    2.75
   1  -1  13   75.46    2.25
   1  -1  13   78.25    2.21
   0  -4 -12   13.89    0.70
   0   4  12   13.86    0.70
   0   4  12   12.55    0.53
   0   4  12   11.33    0.80
   0  -4 -12   11.46    0.55
   0   4  12   13.12    0.57
   3   5  -5   23.59    0.97
   3   5  -5   25.98    0.88
  -3  -5   5   22.01    0.85
  -3  -5   5   20.92    0.90
  -3  -5   5   23.57    0.81
   3   5  -5   23.23    0.83
  -3   3  -9  272.70    7.96
  -3   3  -9  280.93    7.93
  -3   3  -9  286.34    8.38
   3  -3   9  298.04    8.03
  -3   3  -9  264.99    7.90
   4  -3   7   37.23    1.80
  -4   3  -7   36.73    1.14
  -4   3  -7   39.38    1.21
  -4   3  -7   37.36    1.31
  -4   3  -7   32.54    1.60
  -4   3  -7   36.33    1.19
  -2   6   2    0.02    0.54
   2  -6  -2    0.06    0.33
  -2   6   2    0.42    0.29
  -2   6   2    0.39    0.33
  -2   6   2    0.23    0.23
   2  -6  -2    0.10    0.52
  -6   1  -2  196.58    6.00
  -6   1  -2  175.85    5.56
  -6   1  -2  189.91    5.47
  -6   1  -2  197.62    5.57
  -6   1  -2  189.82    5.62
   6  -1   2  175.73    5.59
  -4  -1  10    7.64    0.67
  -4  -1  10    7.15    0.48
   4   1 -10    6.20    0.56
   4   1 -10    7.80    0.56
   4   1 -10    8.14    0.29
   4   1 -10    7.90    0.46
   2  -3 -12   16.65    0.60
  -2   3  12   16.73    0.84
  -2   3  12   16.05    0.69
  -2   3  12   16.86    0.60
  -2   3  12   17.56    0.80
   2  -3 -12   15.10    0.82
   2   0  13  198.61    6.22
  -2   0 -13  180.77    6.00
  -2   0 -13  187.45    5.65
   2   0  13  196.74    5.62
   2   0  13  193.64    5.60
  -2   6   1  142.81    4.17
   2  -6  -1  135.09    4.19
  -2   6   1  140.06    4.19
  -2   6   1  141.51    4.33
   2  -6  -1  131.45    4.33
  -2   6   1  145.63    4.23
   2  -1 -13  311.50    9.49
  -2   1  13  360.40    9.68
   2  -1 -13  334.33    9.57
   2  -1 -13  309.87    9.61
  -2   1  13  346.91    9.74
  -2   1  13  335.90    9.58
  -5   2   7  441.39   12.21
   5  -2  -7  406.54   12.06
   5  -2  -7  412.04   12.22
  -5   2   7  448.58   12.24
  -5   2   7  399.60   12.04
   6   2   3   20.95    0.82
  -6  -2  -3   20.55    0.82
   6   2   3   20.75    0.72
   6   2   3   20.07    0.92
  -6  -2  -3   21.79    0.84
  -6  -2  -3   21.13    0.70
   6   2   3   21.50    0.88
  -5   2  -6  126.43    3.87
  -5   2  -6  138.98    3.95
  -5   2  -6  125.33    3.87
  -5   2  -6  135.44    3.90
  -5   2  -6  121.18    4.34
  -5   2  -6  131.31    3.97
  -1  -3 -13  303.27    9.14
   1   3  13  299.23    8.94
   1   3  13  333.09    8.97
  -1  -3 -13  284.43    8.95
  -1  -3 -13  291.44    8.97
   1   3  13  325.79    8.98
   1   3  13  321.51    9.30
  -5  -4   2  120.71    3.47
   5   4  -2  110.12    3.53
  -5  -4   2  114.98    3.57
   5   4  -2  113.52    3.65
   5   4  -2  122.98    3.55
   1   4  12   46.02    1.41
  -1  -4 -12   44.13    1.42
   1   4  12   47.78    1.46
   1   4  12   41.49    1.48
  -1  -4 -12   42.37    1.60
  -1  -4 -12   41.76    1.43
   2  -6  -3  190.33    5.68
  -2   6   3  198.38    5.81
  -2   6   3  204.16    5.73
  -2   6   3  197.93    5.59
  -2   6   3  200.69    5.69
   3  -1 -12  162.65    5.07
  -3   1  12  181.99    5.23
   3  -1 -12  182.76    5.15
  -3   1  12  175.01    5.23
   3  -1 -12  176.50    5.25
  -3   1  12  193.70    5.31
   6   0   4  190.58    5.65
  -6   0  -4  215.30    6.23
  -6   0  -4  181.40    5.66
  -6   0  -4  186.25    5.65
  -6   0  -4  199.04    5.60
  -6   0  -4  195.04    5.58
   6   0   4  174.17    5.67
  -1   3 -11   46.64    1.35
   1  -3  11   48.09    1.38
  -1   3 -11   40.39    1.32
  -1   3 -11   42.20    1.58
  -5   3   5   12.98    0.52
  -5   3   5   14.28    0.82
  -5   3   5   14.54    0.81
   5  -3  -5   13.36    0.58
  -4   1 -10  144.53    4.43
  -4   1 -10  154.10    4.89
  -4   1 -10  149.27    4.39
  -4   1 -10  149.02    4.33
  -4  -3 -10   52.44    2.27
  -4  -3 -10   54.43    1.72
  -4  -3 -10   58.38    1.84
  -4  -3 -10   54.80    1.78
   4   3  10   59.06    1.79
   3   0 -12  283.09    8.19
  -3   0  12  287.91    8.30
   3   0 -12  277.15    8.10
  -3   0  12  284.33    8.21
   3   0 -12  275.78    8.27
  -3   0  12  270.09    8.27
  -3   4  -7  329.00    9.55
   3  -4   7  289.67   10.06
  -3   4  -7  316.15    9.89
  -3   4  -7  318.08    9.59
   3   6   2    2.73    0.33
  -3  -6  -2    2.28    0.34
   3   6   2    2.47    0.40
  -3  -6  -2    2.32    0.32
  -3  -6  -2    2.54    0.31
   3   6   2    2.48    0.29
   5  -1  -8   27.65    0.99
   5  -1  -8   25.51    1.12
  -5   1   8   30.72    1.14
  -5   1   8   30.23    1.21
  -5   1   8   28.86    0.97
   2   0 -13   86.48    2.78
   2   0 -13   87.16    2.65
  -2   0  13   90.28    2.81
   2   0 -13   92.98    2.75
  -2   0  13   89.47    2.92
  -2   0  13   90.67    2.73
  -4  -3   8    9.81    0.56
  -4  -3   8   11.20    0.50
   4   3  -8   11.05    0.59
   4   3  -8    9.33    0.67
   4   3  -8   11.50    0.57
  -4  -3   8   10.65    0.64
   2   4  -9   51.67    1.60
   2   4  -9   50.02    1.53
   2   4  -9   48.20    1.61
  -2  -4   9   49.24    1.54
  -2  -4   9   43.41    1.50
  -2  -4   9   47.62    1.71
   4   4  -6   33.99    1.14
   4   4  -6   32.22    1.15
   4   4  -6   31.44    1.25
  -4  -4   6   34.97    1.08
  -4  -4   6   31.28    1.15
  -4  -4   6   30.97    1.16
  -2   6   0    8.26    0.45
  -2   6   0    8.21    0.49
  -2   6   0    7.28    0.67
   2  -6   0    6.55    0.43
   2  -6   0    7.08    0.78
  -2   6   0    8.30    0.44
  -5  -4  -5  380.01   11.03
   5   4   5  385.86   11.05
   5   4   5  375.50   11.09
   5   4   5  395.57   11.00
  -5  -4  -5  354.45   10.99
   5   4   5  382.75   10.95
  -5  -4  -5  372.28   10.93
  -6  -2   2    6.01    0.40
   6   2  -2    6.19    0.46
  -6  -2   2    6.00    0.58
   6   2  -2    5.57    0.51
  -6  -2   2    5.76    0.40
   6   2  -2    6.18    0.29
   6  -1  -3  210.13    6.82
  -6   1   3  223.63    6.79
  -6   1   3  236.99    6.61
   6  -1  -3  219.89    6.74
  -6   1   3  240.25    6.86
  -6   1   3  209.78    6.70
  -3  -6  -1   55.94    1.81
   3   6   1   60.70    1.80
  -3  -6  -1   52.22    1.79
  -3  -6  -1   54.50    1.80
   3   6   1   61.43    1.89
   3   6   1   61.83    1.79
   4  -2 -10   63.73    2.06
  -4   2  10   62.25    2.07
   4  -2 -10   63.66    2.23
  -3  -6  -3   20.47    0.85
   3   6   3   25.47    0.84
   3   6   3   24.48    0.84
  -3  -6  -3   23.09    0.83
   3   6   3   25.24    0.93
  -3  -6  -3   23.95    0.87
  -6   0   4    3.01    0.61
  -6   0   4    2.48    0.51
   6   0  -4    2.93    0.39
   6   0  -4    2.27    0.48
  -6   0   4    2.66    0.34
   1  -5 -10  198.39    6.01
   1  -5 -10  198.78    5.92
  -1   5  10  202.18    6.05
   5   2  -7  212.33    6.60
  -5  -2   7  220.25    6.51
   5   2  -7  206.31    6.56
  -4  -1 -11    3.19    0.34
  -4  -1 -11    2.23    0.95
   4   1  11    3.13    0.31
  -4  -1 -11    3.60    0.22
   4   1  11    2.68    0.34
  -4   2  -9  159.92    4.53
  -4   2  -9  164.46    4.62
  -4   2  -9  153.84    4.50
  -4   2  -9  150.72    4.49
  -4   2  -9  163.27    4.62
  -4   2  -9  151.35    5.01
   4  -2   9  146.23    5.13
   1  -6   3    0.16    0.27
  -1   6  -3    0.26    0.29
   1  -6   3    0.11    0.60
  -1   6  -3    0.22    0.28
  -1   6  -3    0.26    0.36
   1  -5   7    1.29    0.71
   1  -5   7    1.33    0.33
  -1   5  -7    0.97    0.27
   1  -5   7    1.04    0.23
  -1   5  -7    1.21    0.26
  -1   5  -7    0.69    0.49
  -2   6   4  154.11    3.55
  -2   6   4  160.18    3.72
  -2   6   4  150.84    3.36
  -2   6   4  159.99    3.61
  -2   4  11    2.50    0.39
  -2   4  11    2.61    0.37
  -2   4  11    2.88    0.55
  -2   4  11    2.81    0.25
   2  -4 -11    2.15    0.55
   2  -4 -11    2.46    0.19
   0   1  14  964.87   26.62
   0  -1 -14  900.84   26.66
   0  -1 -14  882.15   26.61
   0   1  14  957.61   26.62
   0   1  14  888.84   26.94
   0  -1 -14  874.63   26.75
  -3  -4   8    7.51    0.57
  -3  -4   8    9.93    0.52
   3   4  -8    8.80    0.48
   3   4  -8    8.92    0.51
  -3  -4   8    8.36    0.43
   3   4  -8    8.08    0.59
   4  -3  -9  244.72    7.42
  -4   3   9  254.33    7.18
   4  -3  -9  241.78    7.23
  -4   3   9  241.19    7.23
  -4  -5  -6    0.62    0.27
  -4  -5  -6    0.72    0.26
   4   5   6    0.88    0.36
   4   5   6    0.88    0.34
   4   5   6    0.55    0.32
  -4  -5  -6    0.56    0.29
  -6   1  -3   22.80    0.90
  -6   1  -3   24.96    0.93
  -6   1  -3   24.45    0.80
   6  -1   3   22.98    0.95
  -6   1  -3   22.39    1.43
  -6   1  -3   23.30    0.98
  -5  -1   8  204.28    5.78
   5   1  -8  186.88    5.85
   5   1  -8  194.19    5.77
   5   1  -8  196.25    5.62
  -5  -1   8  188.32    5.76
   5   1  -8  178.85    5.85
  -3   3  11   26.40    0.82
  -3   3  11   24.82    0.92
  -3   3  11   25.74    1.10
   3  -3 -11   25.34    1.08
  -3   3  11   23.03    0.91
   3  -3 -11   25.31    0.83
   6   2   4   48.30    1.59
   6   2   4   45.40    1.45
  -6  -2  -4   48.91    1.56
  -6  -2  -4   46.83    1.41
   6   2   4   47.59    1.51
   6   2   4   44.57    1.61
  -6  -2  -4   43.93    1.53
  -2   5  -6  266.62    7.71
   2  -5   6  261.95    7.50
   2  -5   6  257.58    7.57
  -2   5  -6  239.13    7.51
   2  -5   6  241.17    7.90
  -2   5  -6  265.37    7.49
   3   6   0   23.94    0.84
  -3  -6   0   22.05    0.83
   3   6   0   24.57    0.94
  -3  -6   0   21.75    0.85
   3   6   0   25.06    0.83
   2  -5  -9  233.75    6.99
  -2   5   9  231.85    6.88
  -2   5   9  231.84    6.99
  -1   3  13   35.56    1.43
  -1   3  13   38.01    1.26
   1  -3 -13   36.56    1.22
  -1   3  13   38.56    1.34
  -1   3  13   37.46    1.18
   1  -3 -13   34.27    1.33
   0   6  -4   -0.02    0.26
   0   6  -4    0.04    0.33
   0  -6   4   -0.37    0.55
   0  -6   4    0.11    0.29
   0   6  -4    0.06    0.29
   2   5  10  254.87    7.01
   2   5  10  235.55    6.97
   2   5  10  260.86    6.96
  -2  -5 -10  240.20    7.19
  -2  -5 -10  224.12    6.96
  -2  -5 -10  239.18    6.94
  -6  -1   4  377.64   10.57
   6   1  -4  337.03   10.65
   6   1  -4  349.47   10.57
  -6  -1   4  396.68   10.70
   6   1  -4  349.52   10.64
  -6  -1   4  360.83   10.56
  -3  -2  11   71.13    2.33
   3   2 -11   71.93    2.27
   3   2 -11   69.09    2.25
  -3  -2  11   70.79    2.17
  -3  -2  11   73.30    2.31
   4  -4  -7  248.27    7.10
   4  -4  -7  223.72    6.86
  -4   4   7  238.60    6.84
  -4   4   7  234.31    6.94
  -4   4   7  244.79    7.06
   2   6  -3   84.17    2.45
  -2  -6   3   73.18    2.38
  -2  -6   3   67.72    2.38
  -2  -6   3   76.86    2.47
   2   6  -3   83.55    2.40
   2   6  -3   82.72    2.39
  -3  -6  -4  208.02    6.56
   3   6   4  234.18    6.63
  -3  -6  -4  214.64    6.57
   3   6   4  222.05    6.55
  -3  -6  -4  221.99    6.54
   3   6   4  239.63    6.55
  -1  -6   4  101.83    3.62
  -1  -6   4  112.86    3.53
   1   6  -4  129.02    3.52
   1   6  -4  117.73    3.55
  -1  -6   4  111.20    3.51
   1   6  -4  124.66    3.54
  -5   3  -4  345.01   10.85
  -5   3  -4  349.26   10.51
  -5   3  -4  387.75   10.58
  -5   3  -4  375.57   10.51
  -5   3  -4  345.96   10.43
  -5   3  -4  357.99   10.47
   6   1   5   16.77    0.79
   6   1   5   18.71    0.72
  -6  -1  -5   17.78    0.66
  -6  -1  -5   18.01    0.62
  -6  -1  -5   17.09    0.77
  -6  -1  -5   18.17    0.74
   6   1   5   16.89    0.65
  -2   2  13    9.80    0.61
  -2   2  13    8.54    0.67
  -2   2  13    8.84    0.39
   2  -2 -13    8.68    0.44
  -2   2  13    8.43    0.47
   2  -2 -13    8.61    0.60
  -3   5  -4    2.78    0.29
  -3   5  -4    3.59    0.58
  -3   5  -4    2.78    0.50
  -3   5  -4    2.91    0.34
   3  -5   4    2.83    0.85
   2   2 -12   15.84    0.72
  -2  -2  12   15.58    0.90
   2   2 -12   14.96    0.69
  -2  -2  12   17.00    0.75
  -2  -2  12   16.68    0.62
   4   5  -3  379.73   10.67
  -4  -5   3  357.12   10.62
  -4  -5   3  350.58   10.68
   4   5  -3  384.52   10.77
   2  -6   1  308.72    9.60
   2  -6   1  306.84    9.35
  -2   6  -1  330.13    9.40
  -2   6  -1  321.26    9.48
  -2   6  -1  318.06    9.35
  -2   6  -1  333.60    9.40
  -1   4  12  199.82    5.94
   1  -4 -12  202.65    6.03
  -1   4  12  203.71    5.87
   1  -4 -12  198.55    5.84
  -1   4  12  190.49    6.01
  -1   4  12  203.57    6.02
  -1   6   7   39.01    1.52
   1  -6  -7   38.44    1.36
  -1   6   7   41.74    1.38
  -1   6   7   43.19    1.43
  -5  -1  -9  134.47    3.94
  -5  -1  -9  132.15    3.89
   5   1   9  134.76    3.97
   5   1   9  127.23    3.94
  -4  -2 -11   28.66    0.94
   4   2  11   27.62    1.00
  -4  -2 -11   27.42    1.57
  -4  -2 -11   30.17    1.02
  -4  -2 -11   31.13    1.13
   4   2  11   30.58    1.00
  -3   5   7  310.56    9.19
  -3   5   7  319.25    9.29
   3  -5  -7  337.52    9.43
  -3   5   7  315.08    9.12
   4   4   9    9.56    0.54
  -4  -4  -9    9.82    0.98
   4   4   9    9.74    0.35
  -4  -4  -9    9.43    0.52
  -4  -4  -9    8.62    0.46
  -1  -1 -14   69.59    2.25
   1   1  14   76.96    2.17
   1   1  14   71.20    2.17
  -1  -1 -14   70.52    2.22
   1   1  14   75.03    2.72
  -1  -1 -14   70.22    2.50
  -5   1  -8  220.18    6.69
  -5   1  -8  235.15    6.76
  -5   1  -8  234.17    7.25
  -5   1  -8  235.91    6.71
  -5   1  -8  223.83    6.73
  -2  -6  -7    4.16    0.38
  -2  -6  -7    4.61    0.27
   2   6   7    4.25    0.37
   2   6   7    3.92    0.31
   5   4  -3    0.82    0.34
   5   4  -3    0.62    0.34
   5   4  -3    0.55    0.48
  -5  -4   3    1.00    0.27
  -5  -4   3    0.55    0.39
   0   0  14   83.27    2.37
   0   0 -14   74.79    2.38
   0   0 -14   76.36    2.43
   0   0 -14   75.66    2.55
   0   0  14   81.19    2.36
   0   0  14   83.38    2.44
   4   0  11  559.95   17.85
  -4   0 -11  656.50   17.94
  -4   0 -11  640.69   17.83
   4   0  11  736.31   18.57
   2   5  -7   46.27    1.47
   2   5  -7   50.03    1.58
   2   5  -7   47.94    1.52
  -2  -5   7   45.68    1.48
  -3   2  12   97.92    3.28
  -3   2  12  103.20    3.23
  -3   2  12   98.55    3.17
  -3   2  12  108.96    3.04
   3  -2 -12  101.17    3.09
   3  -2 -12   94.04    3.23
   6   2  -3   54.93    1.95
  -6  -2   3   61.33    1.91
   6   2  -3   56.88    2.02
   6   2  -3   61.47    1.79
  -6  -2   3   63.91    2.02
  -6  -2   3   57.60    1.86
   0   6   8  303.06    8.85
   0   6   8  308.05    8.77
   0   6   8  289.38    8.76
   0  -6  -8  292.70    8.72
  -6   1   4  139.61    3.95
   6  -1  -4  122.56    3.89
  -6   1   4  120.90    3.75
  -6   1   4  133.35    3.87
   6  -1  -4  120.88    3.78
   0  -2 -14    8.80    0.58
   0  -2 -14    8.98    0.61
   0   2  14   10.40    0.46
   0   2  14    9.23    0.90
   0   2  14    9.30    0.45
   0  -2 -14    8.09    0.42
   0   2  14    9.96    0.52
   4  -4   5   44.50    1.92
  -4   4  -5   45.71    1.40
  -4   4  -5   46.55    1.51
  -4   4  -5   44.38    1.34
   0   4 -10  291.79    8.13
   0  -4  10  286.94    8.08
   0   4 -10  292.96    8.26
   0   4 -10  269.76    8.09
  -1  -6  -8    1.31    0.46
   1   6   8    0.63    0.48
  -1  -6  -8    0.90    0.15
  -1  -6  -8    0.54    0.32
   1   6   8    1.05    0.35
  -2   6   5   39.09    1.33
  -2   6   5   35.69    1.26
  -6   0  -5    1.95    0.41
  -6   0  -5    2.40    1.02
   6   0   5    1.71    0.43
  -6   0  -5    2.35    0.44
  -6   0  -5    2.14    0.27
  -6   0  -5    2.07    0.31
   6   0   5    2.32    0.38
  -3  -5  -9   48.37    1.52
   3   5   9   47.88    1.56
   3   5   9   51.31    1.48
  -3  -5  -9   45.68    1.88
   3   5   9   44.89    1.58
   3   5   9   48.11    1.54
  -3  -5  -9   44.09    1.52
  -3  -3  10   97.05    3.18
   3   3 -10  100.58    3.10
   3   3 -10   93.90    3.13
  -3  -3  10  100.97    3.11
   3   3  12    4.05    0.36
   3   3  12    4.45    0.34
  -3  -3 -12    4.40    0.32
  -3  -3 -12    5.00    0.44
  -3  -3 -12    4.99    0.95
  -3  -3 -12    4.94    0.37
   3   3  12    4.78    0.19
  -5   3   6  146.95    4.35
   5  -3  -6  147.10    4.39
  -5   3   6  160.73    4.58
  -5   3   6  155.77    4.56
  -5  -3  -8    0.46    0.14
  -5  -3  -8    0.39    0.34
  -5  -3  -8    0.25    0.95
  -5  -3  -8    0.28    0.28
   5   3   8    0.45    0.26
   5   3   8    0.49    0.37
   5   3   8    0.40    0.22
  -3  -6   1    1.77    0.32
   3   6  -1    2.14    0.29
  -3  -6   1    1.87    0.34
   3   6  -1    2.04    0.42
   3   6  -1    2.33    0.30
   2  -2  12   19.47    0.66
  -2   2 -12   17.53    0.62
   2  -2  12   17.67    1.36
  -2   2 -12   20.48    1.10
   2   3 -11   52.71    1.66
  -2  -3  11   44.40    1.74
   2   3 -11   49.19    1.58
   2   3 -11   44.88    1.62
  -2  -3  11   49.02    1.60
  -2  -3  11   50.42    1.54
   1  -1 -14   64.49    2.01
   1  -1 -14   67.32    2.12
  -1   1  14   67.10    2.15
  -1   1  14   69.34    2.08
  -1   1  14   68.51    2.40
  -1   1  14   65.65    2.04
   1  -1 -14   63.05    2.12
  -5  -4  -6  387.61   11.39
   5   4   6  385.35   11.44
   5   4   6  405.44   11.31
  -5  -4  -6  384.82   11.35
   5   4   6  404.39   11.41
   5   4   6  397.25   11.35
  -5  -4  -6  373.70   11.29
  -3   2 -11   11.30    0.55
   3  -2  11   11.74    0.50
  -3   2 -11   12.40    1.06
  -3   2 -11   12.07    0.43
   3  -2  11   12.37    1.20
   3   6   5   29.89    1.00
   3   6   5   31.67    1.00
  -3  -6  -5   28.35    1.03
  -3  -6  -5   27.04    1.01
  -3  -6  -5   29.98    0.99
  -3  -1  12  287.25    8.61
  -3  -1  12  288.26    8.74
  -3  -1  12  312.37    8.74
   3   1 -12  312.33    8.66
   3   1 -12  274.10    8.67
   3   1 -12  294.88    8.54
  -5  -3   6    0.19    0.28
  -5  -3   6    0.26    0.32
   5   3  -6    0.29    0.34
   5   3  -6    0.47    0.48
   2   4  12   14.16    0.61
  -2  -4 -12   14.13    0.60
  -2  -4 -12   15.87    0.63
  -2  -4 -12   13.25    0.93
   2   4  12   14.80    0.57
   2   4  12   14.91    0.62
   2   4  12   13.95    0.65
   5   2   9    2.87    0.32
  -5  -2  -9    2.79    0.29
  -5  -2  -9    3.36    0.43
  -5  -2  -9    3.26    1.03
   5   2   9    2.95    0.42
  -5  -2  -9    2.74    0.32
  -1  -4  10   16.58    0.63
   1   4 -10   17.50    0.65
  -1  -4  10   16.05    0.63
   1   4 -10   18.77    0.78
   1   4 -10   16.09    0.72
  -1  -4  10   16.83    1.01
  -5   0  -9   83.81    2.45
  -5   0  -9   82.12    3.08
  -5   0  -9   76.47    2.41
   5   0   9   81.22    2.51
  -5   0  -9   87.30    2.52
  -5   0  -9   89.61    2.43
  -5   0  -9   94.29    2.65
   2   3  13    3.36    0.27
  -2  -3 -13    1.81    0.65
   2   3  13    2.90    0.32
   2   3  13    2.77    0.31
   2   3  13    2.58    0.82
  -2  -3 -13    2.25    0.29
   2   3  13    2.99    0.32
   3   4  11   25.83    0.80
   3   4  11   24.54    0.90
  -3  -4 -11   23.66    1.34
   3   4  11   28.08    0.90
   3   4  11   25.15    0.90
  -3  -4 -11   26.76    0.93
  -2   4  -9  124.94    3.57
  -2   4  -9  122.85    3.90
   2  -4   9  116.48    3.64
  -2   4  -9  121.79    3.59
   2  -4   9  120.76    3.56
  -6   1  -4    1.44    0.23
  -6   1  -4    0.37    0.98
   6  -1   4    1.19    0.41
  -6   1  -4    1.49    0.40
  -6   1  -4    0.85    0.39
  -6   1  -4    1.27    0.47
   1   2  14  129.41    4.33
  -1  -2 -14  125.50    3.92
   1   2  14  128.30    3.89
  -1  -2 -14  124.71    4.11
  -1  -2 -14  123.84    3.90
   1   2  14  139.00    3.88
   1   2  14  135.62    3.87
   3  -1  12    0.37    0.21
  -3   1 -12    0.21    0.16
  -3   1 -12    0.16    0.27
   3  -1  12   -0.27    0.97
   0   5  11  231.86    6.51
   0   5  11  221.72    6.35
   0  -5 -11  218.19    6.38
   0   5  11  209.40    6.38
   0   5  11  230.40    6.41
   0  -5 -11  207.80    6.27
   6   0  -5  487.34   14.35
   6   0  -5  471.69   14.43
  -6   0   5  517.26   14.39
   6   0  -5  446.58   14.42
  -6   0   5  495.41   14.32
  -6   0   5  546.34   14.50
  -6   2   0  174.75    5.52
  -6   2   0  190.13    5.61
   6  -2   0  172.27    5.61
  -6   2   0  188.41    5.90
  -6   2   0  194.30    5.60
  -6   2   0  192.09    5.44
  -6   2   1    0.15    0.48
  -6   2   1    0.18    0.56
  -6   2   1    0.48    0.27
   6  -2  -1    0.60    0.37
  -6   2   1    0.49    0.20
   6  -2  -1    0.56    0.48
  -4   0  11    1.36    0.37
   4   0 -11    1.54    0.14
   4   0 -11    1.26    0.48
   4   0 -11    1.70    0.32
  -4   0  11    1.03    0.57
   6   3   1    6.56    0.47
  -6  -3  -1    6.58    0.43
   6   3   1    7.02    0.35
   6   3   1    6.21    0.48
  -6  -3  -1    6.86    0.52
  -6  -3  -1    6.20    0.35
   6   3   1    5.96    0.56
  -1   0 -14   66.10    2.35
  -1   0 -14   67.09    2.10
  -1   0 -14   62.62    2.09
   1   0  14   70.10    2.04
   1   0  14   64.36    2.58
   1   0  14   65.09    2.07
   1   0  14   71.84    2.03
   6   2   5   80.67    2.52
   6   2   5   80.66    2.65
  -6  -2  -5   81.05    2.62
   6   2   5   83.70    2.55
  -6  -2  -5   85.25    2.54
  -6  -2  -5   83.23    2.47
   6   2   5   88.91    2.63
  -6  -2  -5   86.01    2.57
   1   5  11  356.20   10.16
   1   5  11  381.60   10.29
  -1  -5 -11  334.61   10.17
   1   5  11  370.51   10.21
  -1  -5 -11  354.57   10.12
   1   5  11  397.58   10.21
  -3   4  10   16.99    0.65
  -3   4  10   19.10    0.63
   3  -4 -10   17.36    0.88
  -3   4  10   18.40    0.93
   3  -4 -10   16.92    0.59
  -2  -1  13  543.49   15.91
  -2  -1  13  535.27   15.67
   2   1 -13  504.72   15.75
   2   1 -13  558.14   15.75
   2   1 -13  543.08   15.65
  -2  -1  13  562.16   15.77
  -4   1  11   36.42    1.45
  -4   1  11   36.40    1.24
   4  -1 -11   34.78    1.33
   4  -1 -11   36.64    1.20
   3   5  -6   11.46    0.70
  -3  -5   6   12.24    0.52
  -3  -5   6   11.23    0.57
  -3  -5   6    9.82    0.63
   3   5  -6   11.67    0.52
   3   5  -6   12.98    0.60
  -2   1 -13   25.48    0.86
   2  -1  13   26.56    1.49
   2  -1  13   25.93    0.83
   6   3   2    0.51    0.48
   6   3   2   -0.09    0.24
  -6  -3  -2    0.01    0.37
   6   3   2    0.23    0.37
  -6  -3  -2    0.03    0.23
   6   3   2   -0.03    0.39
  -2   6  -2  152.93    4.55
   2  -6   2  147.46    4.52
  -2   6  -2  156.33    4.59
  -2   6  -2  154.37    4.52
   2  -6   2  144.97    4.83
   6   3   0   60.67    2.03
  -6  -3   0   63.02    2.07
  -6  -3   0   60.80    1.93
  -6  -3   0   64.29    2.02
   6   3   0   64.60    2.04
   6   3   0   67.09    1.94
   0   5  -8    4.39    0.33
   0  -5   8    4.21    0.31
   0  -5   8    3.67    0.37
   0   5  -8    4.12    0.49
   0   5  -8    3.85    0.37
   0  -5   8    4.28    0.78
  -5   2   8    1.41    0.53
   5  -2  -8    0.83    0.55
  -5   2   8    1.03    0.27
  -5   2   8    0.87    0.56
   5  -2  -8    1.07    0.31
  -5   2  -7  217.00    6.36
  -5   2  -7  211.98    6.84
  -5   2  -7  223.46    6.47
  -5   2  -7  213.53    6.37
  -5   2  -7  210.65    6.33
  -5   2  -7  228.38    6.43
   1   0 -14  492.72   14.43
   1   0 -14  494.62   14.47
   1   0 -14  472.78   14.35
  -1   0  14  507.39   14.45
  -1   0  14  492.91   14.69
  -1   0  14  514.97   14.36
   6  -2   1   81.93    2.59
  -6   2  -1   81.31    2.54
  -6   2  -1   78.68    2.56
  -6   2  -1   75.43    2.47
  -6   2  -1   81.80    2.39
  -4  -5  -7   17.64    0.69
   4   5   7   19.41    0.62
   4   5   7   15.59    0.72
  -4  -5  -7   16.63    0.69
  -4  -5  -7   15.70    0.63
   4   5   7   19.12    0.77
  -4   5   1   13.27    0.61
  -4   5   1   14.61    0.84
  -4   5   1   13.13    0.57
  -4   5   1   14.24    0.90
  -4   5   1   14.95    0.68
   6  -2  -2    7.13    0.62
  -6   2   2    6.64    0.67
  -6   2   2    6.57    0.65
   6  -2  -2    6.93    0.46
  -6   2   2    6.57    0.41
  -6   2   2    6.84    0.31
  -1   6  -4    1.69    0.42
   1  -6   4    2.01    0.67
   1  -6   4    1.43    0.36
  -1   6  -4    1.51    0.31
  -1   6  -4    1.32    0.32
   1  -6   4    1.49    0.30
  -4   5   2   26.06    0.91
  -4   5   2   25.01    1.19
  -4   5   2   29.47    1.06
  -4   5   2   28.56    1.21
  -4   5   2   27.05    0.98
  -1  -5   8   17.39    0.75
  -1  -5   8   20.51    0.75
  -1  -5   8   22.17    1.08
   1   5  -8   22.72    0.83
   1   5  -8   22.53    0.87
   1   5  -8   21.61    0.75
   0  -2  13    3.61    0.88
   0   2 -13    3.38    0.35
   0  -2  13    4.20    0.31
   0  -2  13    3.92    0.30
  -6  -1   5   60.41    1.90
  -6  -1   5   65.69    1.94
   6   1  -5   53.58    2.01
   6   1  -5   59.57    1.93
   6   1  -5   55.60    2.00
  -6  -1   5   65.00    2.07
   4  -3   8  246.21    7.83
  -4   3  -8  243.19    7.23
  -4   3  -8  268.49    7.24
  -4   3  -8  256.58    7.19
  -4   3  -8  273.38    7.36
   5   0  -9  138.29    4.45
   5   0  -9  145.63    4.35
  -5   0   9  138.67    4.35
  -1   2  14  256.69    7.87
  -1   2  14  269.05    7.65
   1  -2 -14  245.21    7.73
   1  -2 -14  242.82    7.61
  -1   2  14  281.89    7.70
  -1   2  14  265.85    7.60
   1  -2 -14  265.37    7.68
  -4  -2  10   63.02    2.02
  -4  -2  10   59.52    1.95
   4   2 -10   58.73    1.96
   4   2 -10   56.34    1.97
   4   2 -10   60.72    1.91
  -4   5   0  253.54    6.99
  -4   5   0  271.62    7.06
  -4   5   0  263.29    7.15
   6   3   3    7.50    0.64
   6   3   3    9.76    0.57
   6   3   3    8.82    0.42
  -6  -3  -3    8.12    0.37
   6   3   3    7.95    0.51
  -6  -3  -3    7.43    0.50
  -1   4 -10   10.13    0.46
  -1   4 -10    9.49    0.73
   1  -4  10    9.94    0.49
   1  -4  10    9.20    0.39
  -1   4 -10   10.24    0.44
  -4   5   3  301.54    8.97
  -4   5   3  315.67    9.19
  -4   5   3  302.87    9.05
  -2   6   6   51.67    1.66
   2   6  -4  316.09    8.71
   2   6  -4  329.65    8.69
  -2  -6   4  266.99    8.78
   2   6  -4  306.95    8.74
  -2  -6   4  273.88    8.67
  -2  -6   4  285.11    8.69
  -6  -1  -6  190.24    5.37
  -6  -1  -6  214.14    6.06
  -6  -1  -6  194.74    5.54
   6   1   6  178.69    5.43
  -6  -1  -6  192.62    5.46
   6   1   6  182.69    5.52
   6   1   6  156.20    5.43
  -6  -1  -6  191.48    5.44
   2  -3  11   63.01    1.97
  -2   3 -11   64.33    1.92
  -2   3 -11   66.55    2.33
   6   3  -1    9.57    0.40
  -6  -3   1    8.79    0.43
  -6  -3   1    9.65    0.52
   6   3  -1    8.35    0.57
  -6  -3   1    9.99    0.62
   6   3  -1    9.66    0.56
  -5   3  -5    1.88    0.42
  -5   3  -5    3.01    0.39
  -5   3  -5    2.53    0.26
  -5   3  -5    2.35    0.93
  -5   3  -5    2.52    0.53
  -5   3  -5    2.32    0.34
   3   6  -2  172.97    4.95
  -3  -6   2  154.13    4.86
  -3  -6   2  155.71    4.89
  -3  -6   2  161.79    4.86
   3   6  -2  177.92    4.88
  -4  -5   4    4.94    0.41
  -4  -5   4    5.03    0.35
   4   5  -4    5.21    0.42
  -4  -5   4    4.39    0.41
   4   5  -4    4.94    0.56
   3   1  13  264.64    7.33
   3   1  13  273.21    7.24
  -3  -1 -13  268.04    7.33
   3   1  13  284.56    7.88
   6   2  -4  368.38   11.99
   6   2  -4  372.60   12.04
  -6  -2   4  410.35   11.94
  -6  -2   4  403.04   11.90
   6   2  -4  426.56   11.84
  -6  -2   4  422.37   12.04
   5   4  -4   11.94    0.77
  -5  -4   4   11.40    0.60
   5   4  -4   12.53    0.61
   5   4  -4   11.79    0.62
  -5  -4   4   13.19    0.53
   5  -4  -1   62.87    1.97
  -5   4   1   57.46    2.14
  -5   4   1   55.07    1.76
  -5   4   1   59.55    1.98
  -5   4   1   52.78    1.77
  -6   1   5   20.58    0.80
   6  -1  -5   22.32    0.84
   6  -1  -5   21.35    0.98
  -6   1   5   25.58    0.98
  -6   1   5   23.51    1.06
   4   4  -7   33.93    1.15
   4   4  -7   32.10    1.13
  -4  -4   7   30.82    1.15
   4   4  -7   29.79    1.23
  -4  -4   7   29.34    1.15
  -4  -4   7   34.55    1.07
  -6   2  -2    1.43    0.36
  -6   2  -2    1.48    0.51
  -6   2  -2    1.38    0.88
  -6   2  -2    1.67    0.48
   6  -2   2    1.26    0.48
  -6   2  -2    1.62    0.24
   0  -6   5   29.17    1.31
   0   6  -5   28.67    1.07
   0   6  -5   31.43    1.00
   0   6  -5   29.11    1.02
   0  -6   5   27.72    1.00
  -3  -6  -6  234.99    6.89
  -3  -6  -6  221.83    6.92
   3   6   6  254.75    6.91
  -3  -6  -6  219.52    6.91
   3   6   6  245.14    6.92
   5  -1  -9   81.75    2.79
  -5   1   9   85.76    2.65
   5  -1  -9   87.16    2.66
  -6   2   3    7.43    0.67
  -6   2   3    7.93    0.31
   6  -2  -3    7.00    0.66
  -6   2   3    8.03    0.72
   6  -2  -3    7.08    0.49
  -6   2   3    7.22    0.42
  -1   6   8   34.46    1.21
  -1   6   8   35.98    1.24
   1  -6  -8   32.89    1.19
  -1   6   8   32.82    1.34
  -5   4   2  312.88    9.55
  -5   4   2  299.23    9.26
   5  -4  -2  325.74    9.43
  -5   4   2  313.38    9.25
  -4   4   8    0.57    0.33
  -4   4   8    1.04    0.60
   4  -4  -8    0.65    0.54
   4  -4  -8    0.62    0.23
  -4   4   8    0.39    0.21
  -3   5  -5  302.49    8.88
  -3   5  -5  312.33    9.12
  -3   5  -5  307.25    8.84
  -3   5  -5  288.42    8.95
   3  -5   5  306.36    9.31
  -3   4  -8  156.79    4.54
  -3   4  -8  152.62    4.58
   3  -4   8  157.88    4.65
   3  -4   8  144.45    5.11
  -3   4  -8  157.55    4.97
  -5   4   0   10.36    0.49
   5  -4   0   10.96    0.70
  -5   4   0   11.45    0.78
  -5   4   0    8.84    0.93
  -5   4   0   10.54    0.53
  -1  -6   5    0.44    0.31
   1   6  -5    0.24    0.31
  -1  -6   5    0.53    0.51
  -1  -6   5    0.26    0.32
   1   6  -5    0.29    0.28
   1   6  -5    0.47    0.37
   2   6   8    5.52    0.55
  -2  -6  -8    7.19    0.33
  -2  -6  -8    6.59    0.42
   2   6   8    7.71    0.43
   0  -3  12   47.90    1.99
   0   3 -12   50.40    1.72
   0  -3  12   49.20    1.46
   0   3 -12   47.14    1.52
   0  -3  12   47.52    1.49
   0   3 -12   46.36    1.51
  -3   5   8    1.07    0.27
  -3   5   8    2.01    0.14
   3  -5  -8    1.56    0.54
  -1  -2  13   31.01    1.44
   1   2 -13   30.51    1.12
  -1  -2  13   33.92    1.13
  -1  -2  13   33.10    1.06
   5   2  -8   69.70    2.35
  -5  -2   8   77.18    2.22
   5   2  -8   67.14    2.31
  -5  -2   8   69.79    2.35
  -5  -2   8   69.24    2.25
   3  -3  10   10.59    0.51
  -3   3 -10   10.26    0.42
  -3   3 -10   11.04    1.00
  -4   5  -1  145.13    4.08
  -4   5  -1  153.95    4.14
  -4   5  -1  154.25    4.25
  -4   5  -1  145.78    4.07
  -6   0  -6   43.84    1.46
   6   0   6   39.06    1.42
  -6   0  -6   43.50    1.38
  -6   0  -6   39.68    1.33
  -6   0  -6   40.31    1.97
  -6   0  -6   43.37    1.33
   6   0   6   41.77    1.38
  -4  -3 -11  121.58    4.25
   4   3  11  130.82    3.79
  -4  -3 -11  130.12    3.87
  -4  -3 -11  127.00    3.81
  -4  -3 -11  121.40    3.74
   4   3  11  127.51    3.78
  -4   5   4   33.57    1.32
  -4   5   4   36.66    1.40
   4  -5  -4   34.50    1.32
  -4   5   4   32.81    1.14
  -4   5   4   32.18    1.05
  -3  -2 -13   46.63    1.57
   3   2  13   50.25    1.58
   3   2  13   50.61    1.52
  -3  -2 -13   49.20    1.51
  -3  -2 -13   43.63    1.97
   3   2  13   50.66    2.12
  -2  -1 -14    6.27    0.40
  -2  -1 -14    6.86    0.88
   2   1  14    6.90    1.03
   2   1  14    7.57    0.33
   2   1  14    8.54    0.30
   4   3  -9    6.89    0.47
  -4  -3   9    6.54    0.39
  -4  -3   9    6.11    0.49
   4   3  -9    6.30    0.51
   4   3  -9    6.91    0.57
  -4  -3   9    6.99    0.57
  -1   5  11  100.20    2.06
  -1   5  11   94.82    2.14
  -1   5  11   94.10    2.32
   1  -5 -11   95.92    2.27
  -5  -4  -7  249.22    7.16
   5   4   7  256.26    7.17
   5   4   7  248.33    7.20
   5   4   7  259.06    7.07
  -5  -4  -7  230.67    7.04
   5   4   7  241.50    7.11
  -5  -4  -7  223.30    7.09
   4   1 -11   47.77    1.76
   4   1 -11   54.52    1.71
  -4  -1  11   50.94    1.84
   4   1 -11   54.21    1.58
  -4  -1  11   49.57    1.75
   1  -2  13    5.43    0.90
  -1   2 -13    5.53    0.39
  -1   2 -13    5.29    0.35
   1  -2  13    6.35    0.33
   6   3   4  145.90    4.28
  -6  -3  -4  140.52    4.28
  -6  -3  -4  145.43    4.19
   6   3   4  149.02    4.34
   6   3   4  135.84    4.38
   6   3   4  139.21    4.23
  -6   1  -5   44.14    1.56
  -6   1  -5   46.45    1.48
   6  -1   5   47.44    1.58
  -6   1  -5   41.32    2.07
  -6   1  -5   48.11    1.61
  -6   1  -5   49.71    1.55
  -5   4   3   58.18    2.08
  -5   4   3   56.70    1.79
  -5   4   3   53.38    1.74
   2  -5   7   81.13    2.40
  -2   5  -7   77.77    2.65
   2  -5   7   76.53    2.47
   2  -5   7   74.61    2.90
  -2   5  -7   76.90    2.42
  -2   5  -7   82.37    2.39
   2  -5 -10   13.45    0.80
  -2   5  10   12.38    0.82
   0  -4 -13    7.14    0.47
   0  -4 -13    7.69    0.59
   0   4  13    8.02    0.60
   0   4  13    7.24    0.45
   0   4  13    6.64    0.75
   0   4  13    8.18    0.42
  -5   3   7    6.11    0.67
  -5   3   7    6.73    0.65
  -5   3   7    6.03    0.34
   5  -3  -7    4.88    0.62
   5  -3  -7    6.54    0.39
   0  -1  14  190.50    6.25
   0   1 -14  193.81    5.90
   0  -1  14  208.70    5.85
   0   1 -14  187.57    5.87
   0  -1  14  211.75    5.89
   0   1 -14  190.58    6.04
  -1   5  -8   71.73    2.08
   1  -5   8   65.71    2.06
   1  -5   8   65.74    2.12
   1  -5   8   61.24    2.47
  -1   5  -8   69.39    2.27
  -1   5  -8   68.39    2.08
   4  -3 -10    0.44    0.52
  -4   3  10    0.25    0.24
  -4   3  10    0.58    0.16
   4  -3 -10    0.35    0.24
   6   3  -2    7.37    0.49
   6   3  -2    6.38    0.65
   6   3  -2    7.30    0.34
  -6  -3   2    6.07    0.39
  -6  -3   2    7.07    0.44
  -6  -3   2    6.96    0.57
   6   3  -2    6.51    0.53
  -5   4  -1   36.99    1.67
  -5   4  -1   41.42    1.48
  -5   4  -1   37.32    1.26
  -5   4  -1   38.38    1.28
  -5   4  -1   38.89    1.31
  -2   6  -3  465.12   13.67
  -2   6  -3  459.54   13.61
  -2   6  -3  483.05   13.59
   2  -6   3  452.46   13.59
   2  -6   3  498.60   13.69
   2  -6   3  427.05   13.89
   6   2   6   61.09    1.96
  -6  -2  -6   65.41    1.88
  -6  -2  -6   64.72    1.98
   6   2   6   64.84    2.09
  -6  -2  -6   66.65    1.99
   6   2   6   69.22    2.08
   0  -6  -9    6.33    0.46
   0   6   9    5.23    0.61
   0   6   9    5.91    0.49
   5   1  -9   74.14    2.45
  -5  -1   9   75.10    2.48
  -5  -1   9   72.13    2.34
   5   1  -9   68.79    2.42
  -5  -1   9   78.32    2.36
   5   1  -9   75.34    2.18
   5   1  -9   74.94    2.33
  -1  -3  12   12.29    0.55
   1   3 -12   12.61    0.61
  -1  -3  12   13.44    0.53
   1   3 -12   11.81    0.56
   1   3 -12   12.59    0.71
  -1  -3  12   11.61    0.94
   4  -4   6   13.30    1.20
  -4   4  -6   10.98    0.93
  -4   4  -6   12.26    0.50
  -4   4  -6   11.66    0.67
  -4   4  -6   10.19    0.42
   1   6   9  439.30   13.46
  -1  -6  -9  464.15   13.25
  -1  -6  -9  432.62   13.34
  -1  -6  -9  433.82   13.39
  -4   1 -11   18.76    0.59
  -4   1 -11   19.52    0.69
  -4   1 -11   18.99    0.73
   4  -1  11   21.11    1.43
  -4   1 -11   17.40    1.26
  -4   2  11   80.71    2.51
   4  -2 -11   77.26    2.65
  -4   2  11   87.71    2.70
   4  -2 -11   82.30    2.48
  -2   3  13    9.12    0.53
  -2   3  13    9.88    0.71
  -2   3  13   10.95    0.44
   2  -3 -13    9.10    0.69
   2  -3 -13   10.96    0.47
  -2   3  13   10.13    0.70
  -1  -4 -13  643.85   18.99
  -1  -4 -13  611.72   19.14
  -1  -4 -13  680.88   19.05
   1   4  13  672.05   19.02
   1   4  13  646.19   19.05
   1   4  13  624.67   18.98
  -3   0 -13  166.80    5.11
   3   0  13  180.76    5.71
  -3   0 -13  175.38    5.02
   0  -3 -14    1.00    0.43
   0   3  14    1.63    0.42
   0   3  14    1.42    0.29
   0  -3 -14    1.38    0.42
   0   3  14    1.45    0.31
   0   3  14    1.97    0.77
   2   5  11   11.17    0.65
   2   5  11   11.29    0.59
  -2  -5 -11   10.41    0.55
  -2  -5 -11   11.41    0.88
   2   5  11   11.60    0.55
   2   5  11   12.52    0.52
  -2  -5 -11   11.70    0.49
   6   0  -6  487.82   14.71
  -6   0   6  503.22   14.68
  -6   0   6  527.83   14.74
  -4   2 -10   31.24    0.94
   4  -2  10   31.37    1.75
  -4   2 -10   30.31    1.07
  -4   2 -10   28.26    1.03
   2   4 -10  152.06    4.28
  -2  -4  10  136.48    4.17
   2   4 -10  141.59    4.20
   2   4 -10  143.75    4.29
  -2  -4  10  146.48    4.22
   4   4  10    0.21    0.27
   4   4  10    0.11    0.14
  -4  -4 -10    0.34    0.88
  -4  -4 -10   -0.29    0.29
   4   4  10    0.09    0.32
  -4  -4 -10    0.22    0.32
  -3  -4   9  198.00    5.87
   3   4  -9  199.87    5.85
   3   4  -9  196.77    5.94
  -3  -4   9  193.99    5.98
  -6   2  -3   91.59    2.77
  -6   2  -3   93.80    2.90
  -6   2  -3   92.45    2.89
  -6   2  -3   86.33    3.24
   6  -2   3   91.23    2.90
  -6   2  -3   92.60    2.85
  -2  -2 -14    1.72    0.71
   2   2  14    2.24    0.22
   2   2  14    1.85    0.26
   2   2  14    2.17    0.88
   2   2  14    1.53    0.33
  -2  -2 -14    1.32    0.30
  -6   2   4    8.74    0.68
  -6   2   4    8.08    0.29
   6  -2  -4    7.02    0.49
   6  -2  -4    7.13    0.67
  -6   2   4    8.21    0.74
  -6   2   4    7.05    0.42
  -2   4  12   24.51    0.94
  -2   4  12   23.94    1.10
   2  -4 -12   26.50    1.08
   2  -4 -12   26.46    0.82
  -2   4  12   27.48    0.86
   5   3   9    2.32    0.20
   5   3   9    2.34    0.42
  -5  -3  -9    1.13    0.15
   5   3   9    2.22    0.32
  -5  -3  -9    1.99    0.33
  -5  -3  -9    2.54    0.29
  -5  -3  -9    2.70    0.97
  -5  -3  -9    2.30    0.39
   1   3  14  123.06    3.58
   1   3  14  128.86    3.58
   1   3  14  117.47    3.55
   1   3  14  126.21    3.97
  -1  -3 -14  118.90    3.61
  -1  -3 -14  113.97    3.75
  -1  -3 -14  108.01    3.57
   3  -1 -13    0.05    0.47
  -3   1  13   -0.24    0.55
   3  -1 -13    0.11    0.19
   3  -1 -13   -0.14    0.29
  -3   1  13    0.23    0.46
  -3   1  13    0.14    0.42
  -5  -5  -2  259.81    8.11
   5   5   2  290.92    8.09
   5   5   2  292.09    8.13
  -5  -5  -2  267.60    8.06
  -5  -5  -2  277.07    8.12
  -5   1  -9   56.58    1.88
  -5   1  -9   56.09    1.76
  -5   1  -9   56.35    1.68
  -5   1  -9   55.69    1.74
  -5   1  -9   55.12    1.67
  -5  -1 -10  180.87    5.26
  -5  -1 -10  184.19    5.32
   5   1  10  167.36    5.32
   5   1  10  186.40    5.34
  -4  -1 -12    0.32    0.29
  -4  -1 -12    0.21    0.15
  -4  -1 -12    0.16    0.88
   4   1  12    1.26    1.06
   4   1  12    0.15    0.25
   1  -3  12   15.09    0.59
  -1   3 -12   16.84    0.57
  -1   3 -12   12.96    0.52
  -5  -5  -1    4.39    0.32
   5   5   1    6.20    0.57
  -5  -5  -1    4.12    0.39
   5   5   1    4.78    0.43
   5   5   1    4.58    0.36
  -3  -5 -10    2.81    0.80
   3   5  10    3.49    0.27
   3   5  10    3.34    0.39
  -3  -5 -10    3.37    0.35
  -3  -5 -10    3.31    0.36
  -3  -6   3    8.43    0.53
  -3  -6   3    7.90    0.48
   3   6  -3    8.78    0.59
  -3  -6   3    8.55    0.45
   3   6  -3    8.69    0.49
  -4  -5  -8    0.48    0.30
  -4  -5  -8    0.20    0.30
   4   5   8    1.07    0.22
  -4  -5  -8    0.72    0.26
   4   5   8    0.93    0.38
   4   5   8    0.77    0.34
  -4   5  -2    0.80    0.58
  -4   5  -2    0.60    0.34
  -4   5  -2    0.97    0.57
  -4   5  -2    1.16    0.31
   4  -5   2    0.67    0.83
  -5   4   4    0.06    0.22
  -5   4   4    0.45    0.67
  -5   4   4    0.27    0.56
  -5   4   4   -0.04    0.30
  -2   6   7   31.69    1.38
  -2   6   7   37.33    1.26
   3  -3 -12    6.27    0.64
   3  -3 -12    6.69    0.36
  -3   3  12    6.38    0.46
  -3   3  12    6.56    0.65
  -3   3  12    7.46    0.33
  -3   3  12    6.61    0.45
   2  -1 -14  112.10    3.69
   2  -1 -14  121.18    3.63
   2  -1 -14  117.89    3.54
  -2   1  14  128.77    3.74
  -2   1  14  122.63    3.82
  -2   1  14  122.67    3.65
   1   1 -14   63.65    2.04
   1   1 -14   63.87    2.10
  -1  -1  14   67.92    2.39
   1   1 -14   63.43    1.96
  -1  -1  14   61.38    2.02
  -1  -1  14   64.04    1.95
  -2   0 -14   12.60    0.98
  -2   0 -14   11.25    0.49
   2   0  14   10.14    1.15
   2   0  14   11.47    0.37
   2   0  14   11.43    0.42
  -5  -3   7    5.69    0.57
  -5  -3   7    5.61    0.44
   5   3  -7    5.21    0.51
   5   3  -7    5.88    0.63
   1  -1  14   41.93    1.33
  -1   1 -14   40.54    1.38
   1  -1  14   42.59    1.93
   1  -1  14   45.87    1.29
  -1   1 -14   38.90    1.38
  -1   1 -14   39.37    1.64
  -3   0  13  184.22    5.50
  -3   0  13  189.06    5.62
   3   0 -13  180.29    5.57
   3   0 -13  186.54    5.39
   3   0 -13  198.88    5.50
  -4   5   5  349.70   10.79
  -4   5   5  362.75   10.72
  -4   5   5  371.30   10.62
   4  -5  -5  368.62   10.88
  -2  -5   8   41.42    1.41
   2   5  -8   44.98    1.41
   2   5  -8   45.74    1.48
   2   5  -8   42.79    1.51
  -5  -5  -3  199.15    5.91
   5   5   3  203.28    5.93
  -5  -5  -3  194.37    5.90
   5   5   3  206.58    5.87
  -5  -5  -3  196.25    5.85
   1  -6   5  196.19    6.10
  -1   6  -5  213.33    6.11
   1  -6   5  192.04    6.39
  -1   6  -5  216.32    6.20
   1  -6   5  197.51    6.15
  -1   6  -5  219.03    6.10
   6   1  -6   24.73    0.97
  -6  -1   6   26.02    0.94
   6   1  -6   24.65    1.10
  -6  -1   6   27.51    1.00
  -5   4  -2   67.08    2.44
  -5   4  -2   65.58    2.02
  -5   4  -2   64.00    2.09
  -5   4  -2   63.03    2.07
  -3  -6  -7    4.31    0.38
   3   6   7    5.11    0.33
  -3  -6  -7    3.87    0.37
  -3  -6  -7    4.35    0.32
   3   6   7    3.90    0.37
  -3   6   2  115.83    3.01
  -3   6   2  112.47    3.03
   6   2  -5    9.15    0.70
  -6  -2   5    9.69    0.52
  -6  -2   5    8.67    0.52
   6   2  -5    8.46    0.60
   6   2  -5   10.09    0.36
  -5  -5   0   73.68    2.26
  -5  -5   0   74.44    2.33
   5   5   0   76.10    2.35
   5   5   0   75.83    2.30
   5   5   0   74.06    2.45
   6   3   5    6.66    0.43
   6   3   5    6.79    0.52
   6   3   5    6.10    0.60
  -6  -3  -5    5.92    0.44
   6   3   5    6.33    0.39
  -6  -3  -5    6.88    0.31
  -3   6   1    1.53    0.47
  -3   6   1    1.72    0.39
   3  -6  -1    1.43    0.65
  -3   6   1    1.50    0.30
  -1  -7  -2   38.00    1.35
   1   7   2   42.49    1.39
   1   7   2   42.29    1.28
  -1  -7  -2   38.54    1.38
  -6   1   6   24.64    1.02
  -6   1   6   20.77    0.81
   6  -1  -6   22.49    0.84
   0  -7  -2   10.29    0.62
   0  -7  -2    9.45    0.53
   0   7   2   11.70    0.44
   0   7   2   11.25    0.57
  -6  -1  -7   25.22    0.77
  -6  -1  -7   23.87    0.86
  -6  -1  -7   26.26    1.00
   6   1   7   23.62    0.87
   6   1   7   22.86    0.85
  -6  -1  -7   25.67    0.88
   6   1   7   22.60    0.96
  -4  -2 -12   27.08    0.96
  -4  -2 -12   27.31    1.07
   4   2  12   28.94    0.94
  -4  -2 -12   25.84    1.54
  -4  -2 -12   26.00    0.88
  -3   6   3  171.45    4.23
  -3   6   3  165.43    4.30
  -2   0  14   40.46    1.58
   2   0 -14   38.54    1.23
  -2   0  14   39.78    1.31
  -2   0  14   42.88    1.44
   2   0 -14   40.44    1.33
   1   7   3   92.84    2.65
   1   7   3   95.52    2.78
   1   7   3   90.71    2.73
  -6  -3   3  150.88    4.63
  -6  -3   3  158.36    4.70
   6   3  -3  144.09    4.80
   6   3  -3  148.31    4.73
   5   2  10    0.10    0.37
  -5  -2 -10    0.10    0.39
  -5  -2 -10    0.14    0.29
  -5  -2 -10    0.02    0.24
   5   2  10    0.16    0.31
  -5  -2 -10    0.02    1.00
   0   7   3    2.17    0.22
   0  -7  -3    1.70    0.40
   0  -7  -3    1.96    0.39
   0   7   3    2.29    0.37
  -5  -4   5   30.90    1.00
   5   4  -5   27.85    1.20
  -5  -4   5   28.22    1.06
   4   5  -5  377.48   10.50
   4   5  -5  356.78   10.59
  -4  -5   5  342.02   10.49
   3   5  -7  174.50    5.10
   3   5  -7  165.62    5.19
   3   5  -7  181.45    5.15
  -3  -5   7  166.20    5.11
  -2  -6   5  107.57    3.53
   2   6  -5  128.19    3.54
   2   6  -5  116.39    3.61
  -2  -6   5  108.44    3.67
   2   6  -5  124.82    3.57
  -5   3  -6  220.48    6.59
  -5   3  -6  236.66    6.63
  -5   3  -6  237.86    6.70
  -5   3  -6  235.76    6.71
  -5   3  -6  213.40    6.55
  -5   3  -6  216.75    7.03
  -1   4  13    2.81    0.50
   1  -4 -13    2.85    0.25
  -1   4  13    3.38    0.38
  -1   4  13    2.17    0.61
  -1   4  13    3.25    0.31
   1  -4 -13    1.61    0.54
  -1  -7  -1   83.93    2.95
   1   7   1  105.98    2.91
   1   7   1  103.83    3.00
  -1  -7  -1   91.65    2.98
   5  -2  -9    4.23    0.34
  -5   2   9    4.23    0.35
   5  -2  -9    4.17    0.56
  -5   2  -8   65.84    2.09
  -5   2  -8   69.57    2.14
  -5   2  -8   63.86    2.65
  -5   2  -8   68.55    2.07
  -5   2  -8   67.43    2.04
   0  -7  -1   34.74    1.31
   0   7   1   40.39    1.34
   0   7   1   42.07    1.25
   0   7   1   39.75    1.34
   0  -7  -1   38.33    1.43
  -3  -2  12   58.91    2.04
   3   2 -12   63.49    1.96
  -3  -2  12   60.51    2.01
   3   2 -12   59.09    1.97
  -3  -2  12   59.57    1.87
   3   2 -12   58.20    1.95
  -5   0 -10   -0.14    0.27
   5   0  10   -0.04    0.27
  -5   0 -10    0.09    0.44
  -5   0 -10   -0.07    0.18
  -1   3  14    2.72    0.37
  -1   3  14    3.53    0.52
   1  -3 -14    2.91    0.34
   1  -3 -14    3.24    0.55
  -1   3  14    3.06    0.31
  -1   3  14    2.76    0.67
  -3   6   0   10.44    0.58
  -3   6   0   11.11    0.76
   3  -6   0   10.67    0.89
  -3   6   0   11.88    0.69
  -3   6   0   10.90    0.54
  -5  -5  -4  246.61    7.37
   5   5   4  258.97    7.40
  -5  -5  -4  240.13    7.42
   5   5   4  245.64    7.52
   5   5   4  259.64    7.45
  -5  -5  -4  254.79    7.45
   5   5   4  264.84    7.44
  -4  -6  -2   16.89    0.70
   4   6   2   20.90    0.72
   4   6   2   19.81    0.85
   4   6   2   18.58    0.75
  -4  -6  -2   17.91    0.72
  -4   0 -12   -0.28    0.29
  -4   0 -12    0.02    0.10
   4   0  12   -0.04    0.16
   4   0  12    0.22    0.95
   3  -4 -11  125.85    4.10
  -3   4  11  129.61    4.11
   3  -4 -11  127.43    3.87
  -3   4  11  132.64    3.95
  -3   4  11  140.22    3.90
   1   7   4    2.33    0.38
  -1  -7  -4    1.46    0.40
  -1  -7  -4    2.33    0.30
   1   7   4    2.37    0.24
   1   7   4    2.78    0.40
  -1   6   9   21.57    0.86
  -1   6   9   20.36    1.05
  -1   6   9   22.40    0.90
   0   7   4  113.71    3.31
   0  -7  -4  109.74    3.41
   0   7   4  106.54    3.54
   0   7   4  118.35    3.46
   4   6   1   27.74    0.90
  -4  -6  -1   23.91    0.88
   4   6   1   26.07    1.03
   4   6   1   26.00    0.94
  -4  -6  -1   23.86    0.93
   6  -2   4  409.73   11.89
  -6   2  -4  395.61   11.78
  -6   2  -4  374.80   12.24
  -6   2  -4  406.15   11.88
  -6   2  -4  421.57   11.88
  -6   2  -4  409.92   11.87
   0   5  12  417.66   12.01
   0  -5 -12  393.05   12.04
   0   5  12  435.31   12.08
   0  -5 -12  415.27   11.99
   0  -5 -12  413.86   12.13
   0  -5 -12  398.22   11.96
   0   5  12  457.14   12.17
   3   4  12    4.83    0.37
   3   4  12    4.85    0.39
  -3  -4 -12    4.47    0.88
  -3  -4 -12    4.56    0.44
  -3  -4 -12    4.13    0.36
   3   4  12    5.01    0.26
   4   6   3   22.00    0.72
   4   6   3   19.86    0.77
  -4  -6  -3   16.23    0.72
   4   6   3   20.11    0.87
  -4  -6  -3   17.95    0.74
   5   5  -1   27.44    0.98
   5   5  -1   29.96    1.03
  -5  -5   1   27.32    0.93
  -5  -5   1   27.65    1.00
   5   5  -1   27.97    1.15
   2   6   9    0.27    0.34
  -2  -6  -9    0.27    0.19
  -2  -6  -9    0.18    0.32
   2   6   9    0.06    0.47
   2   6   9    0.10    0.30
  -2  -6  -9    0.44    0.61
  -3   6   4    3.37    0.34
  -3   6   4    3.23    0.39
  -3   6   4    3.46    0.44
  -3   6   4    2.59    0.20
   6  -2  -5   58.73    2.30
  -6   2   5   71.57    2.02
  -6   2   5   70.40    2.30
   6  -2  -5   65.41    2.16
  -6   2   5   62.64    2.12
  -2   2  14   96.87    3.02
   2  -2 -14   94.30    2.78
  -2   2  14   91.75    2.88
  -2   2  14   88.18    2.80
   2  -2 -14   86.61    2.73
  -2   2  14   97.67    2.74
   2  -2 -14   85.45    2.89
   6  -1   6  482.91   13.92
  -6   1  -6  499.90   13.99
  -6   1  -6  470.69   13.91
  -6   1  -6  490.86   13.90
  -6   1  -6  457.40   13.87
  -3   5  -6  534.94   14.61
  -3   5  -6  510.87   14.88
   3  -5   6  491.82   15.10
  -3   5  -6  468.23   14.63
   0  -1 -15   37.78    1.31
   0  -1 -15   39.13    1.47
   0   1  15   41.00    1.31
   0   1  15   43.26    1.31
   0   1  15   43.66    1.40
   0   1  15   33.48    1.71
   0  -1 -15   39.30    1.38
   0  -4  11   24.32    0.77
   0   4 -11   22.68    0.86
   0  -4  11   21.98    0.82
   0   4 -11   22.22    0.79
  -3   2  13   88.57    3.05
   3  -2 -13   97.97    2.96
  -3   2  13   97.53    3.09
  -3   2  13  104.95    2.92
  -3   2  13   98.34    3.17
   3  -2 -13   89.37    3.08
  -5   4   5  458.51   12.99
  -5   4   5  439.43   13.06
  -5   4   5  423.16   13.26
  -2   6  -4   16.14    0.68
   2  -6   4   16.70    0.67
  -2   6  -4   17.03    0.66
  -2   6  -4   16.95    0.80
   2  -6   4   14.83    1.09
   2  -6   4   16.16    0.74
  -1  -5 -12  109.82    3.16
   1   5  12  107.16    3.20
   1   5  12  109.23    3.24
  -1  -5 -12  102.99    3.31
   1   5  12  103.82    3.21
   1   5  12  101.78    3.29
  -1  -5 -12  102.02    3.20
  -6   0  -7   90.06    2.64
  -6   0  -7   87.26    2.59
   6   0   7   84.77    2.63
  -6   0  -7   90.93    2.75
  -6   0  -7   83.08    2.62
   6   0   7   84.23    2.68
   0   6  -6  223.44    6.23
   0  -6   6  192.67    6.26
   0   6  -6  218.05    6.29
   0   6  -6  221.51    6.26
   0  -6   6  217.39    6.55
   0  -6   6  201.85    6.22
   3   3 -11   11.61    0.69
  -3  -3  11   11.40    0.75
  -3  -3  11   11.97    0.65
  -3  -3  11   11.37    0.52
   3   3 -11   12.37    0.62
   3   3  13   68.43    2.07
  -3  -3 -13   59.99    2.49
   3   3  13   67.27    1.97
  -3  -3 -13   65.58    2.04
  -3  -3 -13   62.97    2.10
  -2  -2  13   92.74    2.78
  -2  -2  13   99.69    2.88
  -2  -2  13   93.02    3.08
   2   2 -13   91.54    2.85
   2   2 -13   88.88    2.85
   2   2 -13   88.68    2.87
  -1  -7   0   77.97    2.74
   1   7   0   99.29    2.72
   1   7   0   94.03    2.78
  -1  -7   0   84.49    2.80
  -2   4 -10  255.88    7.22
   2  -4  10  248.19    7.27
   2  -4  10  235.99    7.17
  -2   4 -10  250.33    7.51
  -2   4 -10  253.72    7.19
  -4   4   9   16.68    0.71
   4  -4  -9   16.29    0.88
  -4   4   9   14.81    0.57
   4  -4  -9   16.77    0.59
   0   7   0   41.10    1.38
   0  -7   0   39.81    1.50
   0   7   0   41.98    1.38
   0   7   0   44.42    1.32
  -5  -4  -8   43.51    1.43
   5   4   8   46.68    1.45
  -5  -4  -8   42.71    1.36
   5   4   8   42.37    1.38
   5   4   8   47.01    1.55
   5   4   8   51.09    1.54
  -5  -4  -8   47.67    1.51
   3  -5  -9   30.07    1.17
  -3   5   9   28.51    0.98
  -3   5   9   30.97    0.81
  -1  -6   6   36.79    1.50
   1   6  -6   38.98    1.32
   1   6  -6   41.14    1.28
  -1  -6   6   36.91    1.27
   1   6  -6   38.28    1.32
   6   2   7   32.67    1.13
  -6  -2  -7   34.35    1.17
  -6  -2  -7   34.66    1.16
   6   2   7   32.28    1.15
   6   2   7   33.33    1.28
  -6  -2  -7   36.81    1.05
   2   4  13   49.24    1.46
  -2  -4 -13   43.42    1.51
   2   4  13   44.56    1.48
  -2  -4 -13   44.75    1.48
   2   4  13   49.69    1.51
   2   4  13   49.93    1.53
  -4   5  -3  185.61    5.54
   4  -5   3  191.89    5.95
  -4   5  -3  190.90    5.70
  -4   5  -3  183.37    5.80
  -4   5  -3  188.61    5.57
   0   5  -9   19.71    0.78
   0  -5   9   20.21    0.71
   0   5  -9   20.35    0.90
   0  -5   9   18.60    0.75
   0   5  -9   20.24    0.72
   0  -5   9   18.95    1.15
  -4   3  -9   28.81    1.06
  -4   3  -9   26.98    0.88
  -4   3  -9   27.06    0.87
  -4   3  -9   26.63    0.82
  -4   3  -9   25.59    1.36
  -5   4  -3   40.79    1.29
  -5   4  -3   37.96    1.36
  -5   4  -3   37.75    1.35
  -5   4  -3   41.52    1.76
   4  -5  -6  544.26   16.08
  -4   5   6  559.08   15.81
  -4   5   6  534.31   15.93
  -4   5   6  517.47   15.97
   4   6   0   28.24    0.96
  -4  -6   0   25.57    0.96
  -4  -6   0   23.71    0.90
   4   6   0   28.04    0.93
   4   6   0   26.40    1.06
  -5   3   8   68.79    2.07
   5  -3  -8   68.10    2.32
   5  -3  -8   66.26    2.09
  -5   0  10   23.97    0.90
   5   0 -10   21.87    1.00
   5   0 -10   23.61    0.86
  -3   2 -12  132.37    4.10
   3  -2  12  138.26    4.74
   3  -2  12  141.86    4.06
  -3   2 -12  136.09    4.01
  -3   6  -1   93.96    2.93
  -3   6  -1   88.72    2.79
  -3   6  -1   94.70    2.85
   3  -6   1   90.24    3.13
   1   4 -11    0.65    0.42
  -1  -4  11    0.43    0.27
  -1  -4  11    0.65    0.63
   1   4 -11    0.45    0.29
  -1  -4  11    0.25    0.27
  -4  -6  -4  247.79    7.42
  -4  -6  -4  240.93    7.40
   4   6   4  268.16    7.40
   4   6   4  253.74    7.43
   2   3 -12   42.49    1.47
  -2  -3  12   45.68    1.42
  -2  -3  12   45.61    1.48
   2   3 -12   45.92    1.53
  -2  -3  12   39.53    1.70
   4   4  -8   10.28    0.59
   4   4  -8   10.56    0.72
  -4  -4   8    9.71    0.58
  -4  -4   8    9.46    0.60
  -4   1  12   26.54    1.18
  -4   1  12   27.27    1.01
   4  -1 -12   25.47    1.09
   4  -1 -12   26.87    0.95
   1   5  -9    0.55    0.40
  -1  -5   9    0.47    0.29
   1   5  -9    0.54    0.27
  -1  -5   9    0.37    0.27
   1   5  -9    0.79    0.39
   4   0 -12  149.45    4.33
   4   0 -12  131.15    4.42
  -4   0  12  134.74    4.38
   4   0 -12  146.74    4.21
  -4   0  12  151.00    4.48
   1   1  15   15.26    1.26
   1   1  15   17.08    0.57
  -1  -1 -15   13.31    0.65
   1   1  15   15.69    0.56
  -1  -1 -15   15.08    0.95
  -1  -1 -15   14.49    0.62
   1   7   5   28.89    0.98
   1   7   5   24.35    0.82
  -1  -7  -5   26.79    0.98
   1   7   5   27.54    0.95
  -1  -7  -5   23.00    0.85
   5   5   5  882.29   24.97
   5   5   5  890.89   25.02
   5   5   5  952.61   25.06
  -5  -5  -5  869.68   25.03
  -5  -5  -5  811.57   24.95
  -5  -5  -5  815.71   25.01
   5   5   5  892.02   25.11
   2  -2  13   87.14    3.12
   2  -2  13   83.18    2.44
  -2   2 -13   78.76    2.42
   0  -7  -5   69.32    2.22
   0   7   5   78.10    2.31
   0   7   5   81.04    2.32
   0   7   5   72.34    2.40
   0   7   5   69.60    2.12
  -6   0   7  238.13    7.01
   6   0  -7  237.81    7.03
  -3  -6   4    4.50    0.47
   3   6  -4    4.12    0.38
  -3  -6   4    4.96    0.41
   3   6  -4    4.33    0.49
   3   6  -4    5.04    0.40
  -2  -3 -14   16.29    1.01
   2   3  14   18.99    1.21
   2   3  14   17.95    0.65
  -2  -3 -14   12.92    0.62
  -2  -3 -14   15.44    0.66
   2   3  14   18.63    0.64
  -2  -3 -14   16.45    0.63
   6   3   6    0.61    0.31
  -6  -3  -6    0.48    0.17
   6   3   6    0.72    0.47
  -6  -3  -6    0.32    0.33
  -6  -3  -6    0.32    0.35
   6   3   6    0.60    0.28
   0   2  15   78.95    2.45
   0  -2 -15   73.37    2.43
   0  -2 -15   78.93    2.58
   0   2  15   85.37    2.46
   0  -2 -15   83.49    2.55
   0   2  15   81.14    2.86
   0   2  15   84.12    2.48
  -5   1  10    3.19    0.35
   5  -1 -10    2.73    0.53
   5  -1 -10    3.18    0.36
  -3  -1  13    4.62    0.57
   3   1 -13    4.96    0.29
  -3  -1  13    4.96    0.44
  -3  -1  13    4.58    0.62
   3   1 -13    5.21    0.46
   3   1 -13    5.01    0.52
   0   0  15  472.98   13.07
   0   0  15  491.59   13.06
   0   0  15  493.53   13.13
   0   0 -15  459.73   13.15
   0   0 -15  460.28   13.26
   0   0 -15  431.65   13.08
  -2   6   8   11.03    0.62
  -2   6   8    8.94    0.56
  -3   1 -13   89.92    2.60
   3  -1  13   91.71    3.26
  -3   1 -13   86.21    2.50
   0   6  10   60.38    1.95
   0   6  10   57.16    2.02
   1   6  10   11.38    0.60
  -1  -6 -10    9.35    0.53
   1   6  10   11.30    0.57
  -1  -6 -10    9.96    0.37
  -1  -6 -10   10.26    0.62
  -4   4  -7   70.00    2.19
  -4   4  -7   71.90    2.14
   4  -4   7   74.57    2.83
  -4   4  -7   65.59    2.59
  -4   4  -7   71.14    2.30
  -3   6   5  278.13    8.01
  -3   6   5  274.18    7.90
  -3   6   5  264.86    7.85
  -2  -7  -2   35.20    1.31
   2   7   2   42.77    1.37
   2   7   2   40.57    1.31
  -2  -7  -2   36.31    1.28
   2   7   2   41.75    1.27
   5   2  -9  142.98    4.44
  -5  -2   9  146.70    4.47
  -5  -2   9  145.96    4.38
   5   2  -9  143.21    4.43
   6   3  -4  162.75    5.17
   6   3  -4  164.65    5.09
  -6  -3   4  170.57    4.98
  -6  -3   4  173.10    5.05
  -3   4  -9   14.55    1.05
   3  -4   9   14.54    1.26
   3  -4   9   16.43    0.70
  -3   4  -9   16.22    0.53
  -3   4  -9   15.79    0.60
  -6   3   1  128.62    3.96
   6  -3  -1  124.89    3.97
  -6   3   1  122.79    3.82
  -6   3   1  122.41    4.15
  -1   7   2  179.67    5.21
  -1   7   2  188.66    5.11
  -1   7   2  182.12    5.24
  -2  -7  -3    0.16    0.27
   2   7   3   -0.19    0.31
  -2  -7  -3    0.24    0.34
   2   7   3    0.05    0.34
   2   7   3    0.29    0.27
  -4  -2  11  120.30    3.62
   4   2 -11  114.87    3.58
  -4  -2  11  117.88    3.59
   4   2 -11  110.88    3.59
  -1  -7   1   51.27    1.79
   1   7  -1   58.33    1.80
   1   7  -1   62.11    1.78
   1   7  -1   58.53    1.82
  -1  -7   1   49.68    1.85
  -5  -5   2   30.01    1.05
   5   5  -2   32.10    1.26
  -5  -5   2   32.51    1.13
   5   5  -2   32.59    1.13
   5   5  -2   33.35    1.12
   0   7  -1  328.26    8.92
   0   7  -1  329.04    8.87
   0  -7   1  317.28    9.07
   0   7  -1  337.44    8.92
  -3  -6  -8    5.83    0.46
   3   6   8    5.89    0.35
  -3  -6  -8    4.81    0.41
   3   6   8    5.93    0.44
   3   6   8    5.92    0.39
  -3  -6  -8    5.48    0.34
  -1   1  15   47.24    1.60
  -1   1  15   46.52    1.88
  -1   1  15   46.74    1.50
  -1   1  15   43.22    1.46
   1  -1 -15   45.73    1.44
   1  -1 -15   45.36    1.56
   1  -1 -15   47.11    1.56
  -6   3   0  232.79    6.51
  -6   3   0  226.12    6.52
   6  -3   0  213.96    6.51
  -6   3   0  207.79    6.39
  -6   3   0  197.48    6.74
  -1   7   3  126.82    3.57
  -1   7   3  114.82    3.71
  -1   7   3  121.84    3.70
   1  -7  -3  107.81    3.72
   2   7   1  106.14    3.09
   2   7   1  110.27    3.19
   2   7   1  104.50    3.12
  -2  -7  -1   96.96    3.14
  -2  -7  -1   97.99    3.13
  -6  -4  -1   15.75    0.59
   6   4   1   15.71    0.61
   6   4   1   13.80    0.69
   2  -5   8   14.24    1.19
  -2   5  -8   13.80    0.88
  -2   5  -8   15.67    0.60
   2  -5   8   14.52    0.57
   2  -5   8   15.69    0.69
  -2   5  -8   15.81    0.57
   2  -5 -11    6.72    0.66
  -2   5  11    7.06    0.70
  -2   5  11    7.39    0.41
   6   4   2    1.01    0.28
  -6  -4  -2    0.38    0.24
   6   4   2    0.60    0.39
   6   4   2    0.77    0.54
   1   2  15   36.40    1.13
  -1  -2 -15   35.16    1.42
  -1  -2 -15   32.88    1.20
   1   2  15   35.45    1.13
   1   2  15   37.02    1.72
  -1  -2 -15   32.93    1.15
   1   2  15   33.54    1.15
  -4  -5  -9   21.24    0.85
  -4  -5  -9   22.88    0.88
  -4  -5  -9   23.56    0.85
   4   5   9   23.77    0.94
   4   5   9   25.85    0.79
  -4  -5  -9   23.90    1.43
  -1   7   1  147.29    4.17
   1  -7  -1  129.71    4.24
   1  -7  -1  119.28    4.34
  -1   7   1  145.99    4.28
  -1   7   1  153.07    4.27
  -4  -6   1   59.04    1.93
   4   6  -1   64.82    2.09
  -4  -6   1   60.21    1.98
   4   6  -1   65.08    1.95
   4   6  -1   65.91    1.99
  -6   3   2   72.26    2.31
  -6   3   2   79.47    2.49
   6  -3  -2   74.92    2.51
  -6   3   2   75.78    2.50
  -1   4 -11    7.21    0.37
   1  -4  11    7.09    0.32
  -1   4 -11    5.62    0.39
   1  -4  11    7.10    0.44
  -4  -6  -5    3.24    0.36
   4   6   5    3.98    0.32
   4   6   5    4.00    0.38
  -4  -6  -5    4.22    0.37
  -6  -2   6   78.62    2.55
   6   2  -6   75.63    2.68
   6   2  -6   83.86    2.41
  -2  -1  14  512.36   14.35
   2   1 -14  488.20   14.22
  -2  -1  14  502.92   14.25
  -2  -1  14  514.81   14.56
   2   1 -14  494.32   14.33
  -1   5  12   54.91    1.49
  -1   5  12   57.06    1.71
  -1   5  12   54.86    1.58
   1  -5 -12   57.60    1.72
  -2   1 -14    0.72    0.28
   2  -1  14    0.62    0.21
   2  -1  14    0.90    0.99
   6   4   0    4.86    0.36
   6   4   0    3.69    0.47
  -6  -4   0    4.61    0.32
   2   7   4    2.99    0.42
   2   7   4    3.35    0.37
   2   7   4    2.99    0.29
  -2  -7  -4    2.45    0.38
  -2  -7  -4    2.92    0.30
   6  -1  -7    4.64    0.42
  -6   1   7    4.62    0.37
  -4   3  11   54.47    1.57
   4  -3 -11   49.49    1.85
  -4   3  11   50.71    1.66
   4  -3 -11   50.11    1.62
   4   3  12    5.67    0.40
  -4  -3 -12    5.05    0.41
  -4  -3 -12    6.01    1.03
  -4  -3 -12    5.29    0.49
  -4  -3 -12    4.48    0.33
  -6  -1   7   27.59    0.98
   6   1  -7   25.50    1.13
   6   1  -7   27.05    1.00
  -5   4   6   33.93    1.21
   5  -4  -6   32.77    1.40
   5  -4  -6   33.97    1.15
  -5   4   6   35.21    1.10
   6  -3   1    5.04    0.62
  -6   3  -1    5.63    0.57
  -6   3  -1    4.60    0.86
  -6   3  -1    4.96    0.42
  -6   3  -1    6.35    0.62
  -1   0 -15   94.56    2.91
   1   0  15   87.15    3.38
   1   0  15  100.08    2.83
   1   0  15  100.22    2.83
   1   0  15   93.12    2.87
  -1   0 -15   86.75    2.88
  -1   0 -15   90.02    3.15
   2  -3  12   32.52    1.09
  -2   3 -12   32.42    1.03
   2  -3  12   30.03    1.74
   1  -6   6  158.92    5.52
  -1   6  -6  185.21    5.32
   1  -6   6  163.09    5.24
  -1   6  -6  185.89    5.20
  -1   6  -6  177.14    5.21
   1  -6   6  174.43    5.20
  -3   6  -2   54.17    1.74
  -3   6  -2   53.46    1.87
   3  -6   2   51.44    2.11
  -3   6  -2   52.15    1.69
   1  -5   9   76.49    2.48
  -1   5  -9   82.04    2.44
  -1   5  -9   78.86    2.63
  -1   5  -9   84.70    2.45
   1  -5   9   80.32    2.41
   6   4   3   71.90    2.43
   6   4   3   77.83    2.27
  -6  -4  -3   73.93    2.22
   6   4   3   73.86    2.30
  -6  -4  -3   72.25    2.32
  -6  -4  -3   71.86    2.30
  -1   7   4    1.35    0.37
   1  -7  -4    1.02    0.41
  -1   7   4    1.07    0.15
  -4  -3  10   40.82    1.47
   4   3 -10   39.24    1.41
   4   3 -10   39.77    1.48
  -4  -3  10   43.20    1.46
  -6   2  -5    7.16    0.56
  -6   2  -5    7.19    0.42
  -6   2  -5    4.81    1.07
  -6   2  -5    7.45    0.57
  -6   2  -5    7.27    0.53
  -5  -3 -10    2.90    0.31
  -5  -3 -10    3.14    1.06
  -5  -3 -10    3.69    0.44
  -5  -3 -10    3.16    0.36
   5   3  10    3.11    0.42
  -4  -4 -11    5.32    0.40
  -4  -4 -11    7.68    1.02
   4   4  11    6.86    0.47
  -4  -4 -11    6.38    0.50
   4   4  11    7.50    0.27
   5   1 -10  110.89    3.16
   5   1 -10  105.23    3.31
  -5  -1  10  103.47    3.33
   5   1 -10  102.41    3.41
   5   1 -10  108.32    3.42
  -6   2   6   43.66    1.41
   6  -2  -6   43.46    1.44
  -3   3 -11   14.17    0.52
   3  -3  11   14.65    0.61
  -2  -7   0  333.63   10.38
   2   7   0  357.56   10.40
   2   7   0  366.47   10.32
   6   1   8    9.39    0.59
  -6  -1  -8    9.99    0.62
  -6  -1  -8    9.48    0.47
   6   1   8    8.83    0.47
  -6  -1  -8    8.79    0.32
   6   1   8    8.43    0.41
  -6  -1  -8    8.95    0.47
   1   0 -15   23.51    0.84
  -1   0  15   25.34    1.00
  -1   0  15   24.98    0.88
  -1   0  15   25.24    1.30
   1   0 -15   23.90    0.97
   1   0 -15   25.24    1.00
   1   7   6   54.84    1.66
   1   7   6   55.26    1.64
   1   7   6   41.62    1.74
  -1  -7  -6   47.71    1.52
   1   7   6   48.15    1.51
  -1   7   0   39.68    1.32
  -1   7   0   41.53    1.27
  -1   7   0   43.46    1.36
   1  -7   0   37.06    1.32
  -5  -4   6    1.08    0.35
   5   4  -6    1.23    0.55
  -2  -5 -12   -0.22    0.64
  -2  -5 -12    0.32    0.32
   2   5  12    0.11    0.33
  -2  -5 -12   -0.07    0.29
   2   5  12    0.07    0.28
   2   5  12    0.24    0.43
  -6   3   3  205.85    6.31
   6  -3  -3  202.48    6.47
  -6   3   3  228.25    6.49
  -6   3   3  220.77    6.46
   6  -3  -3  222.16    6.36
   0   7   6    4.42    0.44
   0  -7  -6    2.73    0.29
   0   7   6    1.35    0.16
   0   7   6    2.80    0.61
   0   7   6    4.24    0.44
   3   5  11  495.56   13.27
  -3  -5 -11  470.79   13.24
   3   5  11  492.77   13.18
  -3  -5 -11  467.63   13.58
   3   5  11  467.68   13.26
   5   3  -8   17.69    0.90
  -5  -3   8   18.49    0.77
   5   3  -8   17.80    0.83
   3   1  14  554.00   15.46
  -3  -1 -14  501.35   15.54
   3   1  14  573.22   16.10
  -3  -1 -14  474.19   15.85
  -4  -5   6   99.06    3.08
   4   5  -6  102.13    3.18
   4   5  -6  100.31    3.06
   0  -2  14    5.72    0.34
   0   2 -14    5.24    0.39
   0  -2  14    6.64    0.90
   0   2 -14    5.11    0.45
   0  -2  14    5.14    0.34
   4  -5   4   49.06    2.02
  -4   5  -4   50.03    1.54
  -4   5  -4   51.37    1.66
  -4   5  -4   52.49    1.86
   1  -2 -15    2.80    0.51
  -1   2  15    2.63    0.48
  -1   2  15    1.88    0.62
   1  -2 -15    2.92    0.42
  -1   2  15    3.01    0.32
  -1   2  15    2.80    0.34
   1  -2 -15    2.94    0.29
  -5   4  -4   86.91    2.71
  -5   4  -4   91.48    2.80
  -5   4  -4   96.81    2.89
  -5   4  -4   87.34    3.13
  -5   4  -4   90.12    2.78
   5   5   6  165.10    4.63
  -5  -5  -6  154.55    4.63
  -5  -5  -6  157.04    4.70
   5   5   6  159.07    4.78
  -5  -5  -6  145.06    4.66
   5   5   6  154.96    4.68
   5   5   6  165.65    4.72
  -5   3  -7   25.64    0.90
  -5   3  -7   23.68    1.46
  -5   3  -7   24.73    0.88
  -5   3  -7   25.69    1.02
   5  -3   7   26.96    1.68
  -5   3  -7   24.15    0.82
   2   6  -6  287.28    8.31
   2   6  -6  295.05    8.24
  -2  -6   6  253.52    8.36
   2   6  -6  298.44    8.28
  -2  -6   6  264.23    8.23
   4  -2 -12    0.12    0.27
   4  -2 -12    0.03    0.49
  -4   2  12    0.16    0.37
  -5   1 -10  118.92    3.36
  -5   1 -10  111.69    3.29
  -5   1 -10  109.44    3.39
  -5   1 -10  111.99    3.29
   6   4  -1   22.60    0.90
  -6  -4   1   23.11    0.80
   6   4  -1   19.45    1.03
   6   4  -1   24.41    0.82
   4   1 -12  118.97    3.45
   4   1 -12  112.57    3.32
  -4  -1  12  113.92    3.52
   4   1 -12  106.49    3.51
  -4  -1  12  115.38    3.57
  -4   5   7   13.02    0.75
   4  -5  -7   14.45    0.87
  -4   5   7   13.01    0.66
  -4   5   7   14.23    0.48
  -3   6   6   39.58    1.41
  -3   6   6   44.14    1.50
   2  -6   5   85.09    3.28
  -2   6  -5   94.02    2.88
   2  -6   5   93.46    2.85
  -2   6  -5   96.75    2.85
   2  -6   5   91.65    2.92
  -2   6  -5   95.64    3.00
  -5  -1 -11   50.03    1.48
  -5  -1 -11   48.22    1.56
   5   1  11   45.92    1.56
  -3  -4  10   16.21    0.70
   3   4 -10   13.57    0.81
  -3  -4  10   14.10    0.80
   3   4 -10   15.75    0.70
   2   7   5    4.49    0.45
   2   7   5    4.55    0.32
  -2  -7  -5    4.25    0.30
  -2  -7  -5    4.45    0.44
   2   7   5    4.55    0.41
  -4   2 -11   65.28    1.95
   4  -2  11   66.24    2.65
  -4   2 -11   61.03    1.83
  -4   2 -11   58.75    1.94
  -6   1  -7    4.09    0.34
  -6   1  -7    4.83    0.42
  -6   1  -7    4.31    0.48
  -6   1  -7    4.89    0.42
  -6   1  -7    3.54    0.32
   1   7  -2    5.86    0.41
   1   7  -2    5.94    0.40
  -1  -7   2    4.38    0.39
  -1  -7   2    4.58    0.53
   1   7  -2    5.52    0.47
   0   7  -2   31.06    1.05
   0  -7   2   26.78    1.02
   0   7  -2   29.89    1.02
   0  -7   2   27.63    1.26
   0   7  -2   29.79    1.05
   0  -4 -14   17.60    0.74
   0  -4 -14   16.29    0.82
   0   4  14   19.55    1.05
   0   4  14   16.63    0.72
   0   4  14   18.19    0.67
   0   4  14   17.73    0.82
  -4   1 -12  141.21    4.02
  -4   1 -12  144.19    4.15
  -6  -4  -4  200.11    6.12
  -6  -4  -4  205.46    6.04
   6   4   4  215.39    6.10
   6   4   4  203.55    6.24
   6   4   4  212.13    6.10
  -6  -4  -4  202.21    6.15
   0  -3  13   43.84    1.39
   0   3 -13   40.74    1.41
   0  -3  13   45.81    1.96
   0  -3  13   46.54    1.36
   0   3 -13   42.90    1.41
   6  -3   2  334.13   10.33
  -6   3  -2  330.20   10.58
  -6   3  -2  374.33   10.31
  -6   3  -2  346.45   10.24
  -6   3  -2  348.83   10.32
  -3  -2 -14    0.01    0.22
   3   2  14    0.71    0.96
  -3  -2 -14   -0.01    0.47
   3   2  14    0.04    0.22
   1  -7  -5   21.12    2.12
  -1   7   5   85.74    2.11
  -4  -6   2    6.31    0.46
   4   6  -2    6.05    0.41
   4   6  -2    6.81    0.47
   4   6  -2    6.86    0.60
   5   5  -3   85.84    2.58
   5   5  -3   83.68    2.72
  -5  -5   3   79.56    2.59
  -2  -5   9    3.59    0.37
   2   5  -9    3.96    0.53
   2   5  -9    4.00    0.37
  -1   6  10    1.03    0.61
  -1   6  10    0.98    0.44
   6   2   8    4.87    0.38
  -6  -2  -8    5.55    0.39
  -6  -2  -8    5.01    0.37
   6   2   8    3.90    0.32
  -6  -2  -8    4.88    0.21
   6   2   8    5.19    0.50
   1   4  14   50.08    1.61
   1   4  14   51.46    1.58
  -1  -4 -14   42.59    1.54
  -1  -4 -14   47.20    1.72
   1   4  14   47.24    1.53
   1   4  14   53.22    1.91
  -1  -4 -14   48.63    1.62
   2   4 -11    7.49    0.47
  -2  -4  11    6.38    0.69
  -2  -4  11    7.42    0.47
   2   4 -11    6.80    0.58
   2  -4 -13   56.25    1.56
  -2   4  13   58.27    1.83
   2  -4 -13   53.95    1.81
  -2   4  13   55.64    1.71
  -2   4  13   58.94    1.61
   4   6   6    4.73    0.49
   4   6   6    5.32    0.34
  -4  -6  -6    4.72    0.35
   4   6   6    4.81    0.44
  -4  -6  -6    4.36    0.37
  -2  -6 -10   55.74    1.71
   2   6  10   54.85    1.89
   2   6  10   58.63    1.83
   2   6  10   61.60    1.78
  -2  -6 -10   56.55    2.01
   6   0   8   36.12    1.23
  -6   0  -8   36.02    1.18
  -6   0  -8   40.98    1.13
  -6   0  -8   38.32    1.18
  -6   0  -8   40.33    1.36
  -5  -4  -9  134.95    4.00
   5   4   9  147.98    4.10
  -5  -4  -9  157.85    4.63
   5   4   9  153.29    3.95
  -5  -4  -9  140.04    4.09
   3   5  -8  222.98    6.44
  -3  -5   8  207.89    6.33
   3   5  -8  215.38    6.33
   6   3   7   70.29    2.32
  -6  -3  -7   75.70    2.30
  -6  -3  -7   70.27    2.10
   6   3   7   69.87    2.20
   6   3   7   74.06    2.19
  -6  -3  -7   70.06    2.19
  -1  -2  14   14.35    0.64
   1   2 -14   13.85    0.57
   1   2 -14   13.27    0.66
  -1  -2  14   13.34    1.05
  -1  -2  14   13.92    0.56
   5  -2 -10    1.66    0.55
   5  -2 -10    1.35    0.31
  -5   2  10    1.26    0.30
   2  -3 -14    3.61    0.56
  -2   3  14    4.35    0.38
   2  -3 -14    4.20    0.32
  -2   3  14    4.81    0.32
  -2   3  14    4.12    0.65
  -2   3  14    4.61    0.57
  -5   2  -9    3.95    0.29
  -5   2  -9    3.41    0.22
  -5   2  -9    3.69    0.27
  -5   2  -9    3.80    0.47
  -5   2  -9    3.99    0.37
   7   1   0   17.63    0.62
  -7  -1   0   17.01    0.90
   7   1   0   16.38    0.90
   7   1   0   17.12    0.83
  -7  -1   0   18.26    0.75
  -7  -1   0   17.27    0.75
  -7  -1  -1  167.70    4.91
   7   1   1  155.92    4.93
   7   1   1  159.98    4.78
  -7  -1  -1  171.03    4.84
  -7  -1  -1  167.90    4.94
   7   1   1  152.07    4.96
  -2  -7   1   22.24    0.95
   2   7  -1   25.85    0.88
   2   7  -1   24.22    0.95
  -1   7  -1  369.20    9.80
   1  -7   1  344.00    9.78
  -1   7  -1  371.05    9.79
  -1   7  -1  378.31    9.76
  -7   0   0  214.96    6.53
  -7   0   0  220.28    6.52
   7   0   0  203.87    6.60
  -7   0   0  229.49    6.42
  -7   0   0  222.28    6.61
   7   0   0  208.54    6.59
  -3   5  -7   -0.16    0.70
   3  -5   7   -0.26    0.89
   3  -5   7    0.06    0.43
  -3   5  -7    0.02    0.29
  -3   5  -7    0.11    0.23
  -6   3   4  129.20    3.84
   6  -3  -4  125.65    4.02
   6  -3  -4  129.23    3.89
  -5  -2 -11  430.40   12.93
  -5  -2 -11  475.21   13.05
   5   2  11  439.17   12.95
  -5  -2 -11  444.34   12.88
   7   0   1  108.47    3.38
  -7   0  -1  101.72    3.31
  -7   0  -1  114.79    3.31
  -7   0  -1  112.40    3.40
   7   0   1   97.64    3.38
  -7   0  -1  109.44    3.20
   2   1  15   13.13    1.25
   2   1  15   14.60    0.50
  -2  -1 -15   13.82    1.04
  -2  -1 -15   11.23    0.57
   2   1  15   15.33    0.48
  -2  -1 -15   12.08    0.59
  -1   2 -14   35.84    1.23
   1  -2  14   37.87    1.21
   1  -2  14   38.84    1.13
   1  -2  14   34.78    1.77
  -1   2 -14   35.88    1.26
   6   3  -5   37.33    1.37
  -6  -3   5   37.79    1.29
   6   3  -5   36.57    1.44
  -3   3  13  675.10   19.70
  -3   3  13  632.43   19.59
  -3   3  13  705.73   19.50
   3  -3 -13  668.87   19.52
   3  -3 -13  638.12   19.70
  -3   3  13  682.65   19.65
   1   3 -13   15.62    0.74
  -1  -3  13   18.82    1.12
  -1  -3  13   19.98    0.70
  -1  -3  13   19.27    0.69
   1   3 -13   16.49    0.73
   3  -5 -10  266.18    6.92
  -3   5  10  266.71    6.79
   3   6  -5  290.49    7.95
  -3  -6   5  249.54    8.00
   3   6  -5  277.15    7.91
  -3  -6   5  252.07    7.92
   3   6  -5  276.90    8.01
   0  -6   7    1.03    0.29
   0   6  -7    1.16    0.29
   0   6  -7    1.64    0.37
   0   6  -7    1.08    0.42
   0  -6   7    0.60    0.74
  -7   0   1   78.57    2.52
  -7   0   1   87.18    2.42
  -7   0   1   76.62    2.64
   7   0  -1   71.40    2.62
  -7   0   1   82.09    2.57
   7   0  -1   73.87    2.60
   4   1  13   13.95    0.56
  -4  -1 -13   14.78    0.51
   4   1  13   17.19    1.41
  -4  -1 -13   15.47    0.63
   3   0  14    9.92    1.24
  -3   0 -14    7.44    0.44
  -3   0 -14    8.15    0.36
   7   1  -1    2.57    0.55
   7   1  -1    3.11    0.49
  -7  -1   1    3.01    0.44
  -7  -1   1    3.19    0.39
  -4   4  10  304.94    9.22
   4  -4 -10  306.86    9.22
   4  -4 -10  290.93    9.43
  -4   4  10  302.35    9.32
  -7  -1  -2   13.73    0.63
   7   1   2   13.26    0.78
  -7  -1  -2   14.30    0.67
  -7  -1  -2   13.76    0.75
   7   1   2   13.67    0.70
   7   1   2   13.17    0.53
  -7  -1  -2   13.70    0.55
   0   3  15    5.16    0.37
   0  -3 -15    5.14    0.51
   0   3  15    5.04    0.51
   0  -3 -15    4.91    0.53
   0   3  15    4.93    0.85
   0  -3 -15    4.39    0.36
   0   3  15    5.32    0.40
  -5   3   9   37.85    1.21
  -5   3   9   38.23    1.12
   5  -3  -9   35.01    1.22
  -3   6  -3  266.58    7.65
  -3   6  -3  254.33    7.49
  -3   6  -3  249.54    7.45
   3  -6   3  248.96    7.83
   6   4  -2   23.31    1.06
   6   4  -2   23.11    0.94
  -6  -4   2   23.32    0.82
   1   6  -7   20.77    0.73
  -1  -6   7   17.44    0.71
   1   6  -7   18.81    0.81
  -1  -6   7   18.04    1.02
   1   6  -7   18.89    0.81
  -2   6   9  324.06    9.54
   0  -1  15    0.05    0.34
   0  -1  15    0.22    0.27
   0   1 -15    0.42    0.38
   0  -1  15    0.46    0.76
   0   1 -15    0.45    0.26
  -5   0 -11   97.08    2.71
  -5   0 -11   93.47    2.81
   1   7   7   99.11    2.48
  -1  -7  -7   85.07    2.32
   1   7   7   80.70    2.58
   1   7   7   98.69    2.51
   3  -1 -14  119.07    3.88
   3  -1 -14  123.37    3.70
   3  -1 -14  133.43    3.79
  -3   1  14  123.99    3.93
  -3   1  14  130.76    3.86
  -3   1  14  127.81    3.98
  -7   0  -2   76.50    2.24
   7   0   2   67.06    2.40
  -7   0  -2   69.97    2.35
   7   0   2   75.46    2.40
  -7   0  -2   75.23    2.33
  -7   0  -2   75.62    2.41
  -3  -6  -9    0.75    0.27
   3   6   9    0.68    0.27
   3   6   9    0.71    0.37
  -3  -6  -9    0.34    0.75
   3   6   9    0.71    0.44
   6   0  -8  301.69    8.77
  -6   0   8  295.39    8.74
   2   2  15   21.17    1.38
  -2  -2 -15   18.99    1.17
   2   2  15   21.94    0.72
   2   2  15   22.12    0.67
  -2  -2 -15   16.59    0.74
  -2  -2 -15   18.56    0.77
   0   7   7  170.08    4.94
   0   7   7  169.17    4.95
  -2  -7  -6  287.81    8.83
   2   7   6  323.30    8.96
   2   7   6  319.81    8.90
  -2  -7  -6  305.12    8.92
   2   7   6  301.09    8.84
  -1  -3 -15    1.06    0.32
   1   3  15    1.21    0.32
   1   3  15    0.96    0.29
  -1  -3 -15    1.08    0.42
  -1  -3 -15    1.03    0.59
   1   3  15    1.31    0.88
   1   3  15    1.09    0.39
  -5   4   7  491.35   15.01
   5  -4  -7  519.43   14.96
  -5   4   7  523.99   14.92
   5  -4  -7  512.41   15.16
   6   4   5  133.88    3.90
   6   4   5  131.03    4.05
  -6  -4  -5  127.90    3.83
  -6  -4  -5  131.88    3.96
  -6  -4  -5  125.93    3.90
   6   4   5  134.43    3.90
  -3   4  12   12.43    0.63
  -3   4  12   13.61    0.69
  -3   4  12   14.93    0.54
   3  -4 -12   14.15    0.51
   3  -4 -12   12.16    0.79
  -1   3 -13  273.81    7.75
   1  -3  13  273.38    7.76
  -4  -2 -13    1.01    0.46
   4   2  13    0.95    0.29
  -4  -2 -13    0.64    0.92
  -4  -2 -13    0.93    0.33
  -4  -2 -13    0.84    0.22
  -6   3  -3   20.93    0.85
  -6   3  -3   19.56    1.34
  -6   3  -3   21.86    0.95
  -6   3  -3   21.23    0.96
   6  -3   3   21.23    0.95
  -7   0   2    0.77    0.35
   7   0  -2    0.60    0.45
  -7   0   2    1.39    0.51
   7   0  -2    1.44    0.51
  -1   7   6    1.87    0.41
  -1   7   6    1.74    0.39
   3   0 -14   79.37    2.40
  -3   0  14   84.18    2.52
   3   0 -14   75.86    2.58
  -3   0  14   66.96    2.57
   3   0 -14   90.34    2.53
  -3   0  14   89.17    2.66
   5   5   7  155.12    4.40
  -5  -5  -7  149.27    4.50
  -5  -5  -7  143.49    4.45
  -5  -5  -7  143.62    4.40
   5   5   7  153.64    4.56
   5   5   7  154.92    4.51
  -7  -1   2   12.98    0.61
  -7  -1   2   13.54    0.67
   7   1  -2   11.53    0.77
   7   1  -2   12.76    0.72
   0   5  13  259.94    7.30
   0  -5 -13  250.79    7.42
   0   5  13  251.24    7.43
   0  -5 -13  245.12    7.29
   0  -5 -13  245.71    7.34
   0  -5 -13  238.53    7.25
   0   5  13  263.56    7.37
  -6   2  -6  774.59   22.28
  -6   2  -6  754.45   22.22
  -6   2  -6  756.64   22.17
  -6   2  -6  777.01   22.18
  -6   2  -6  766.49   22.21
  -7  -1  -3   26.57    0.89
  -7  -1  -3   25.02    1.04
   7   1   3   24.86    1.00
  -7  -1  -3   27.05    0.92
  -7  -1  -3   24.17    1.00
   7   1   3   24.57    0.88
   7   1   3   25.23    1.06
  -1   4  14   30.99    1.21
  -1   4  14   31.25    1.33
  -1   4  14   31.61    1.02
  -1   4  14   31.05    1.10
   1  -4 -14   25.16    1.23
   1  -4 -14   30.13    1.00
  -6   2   7    7.98    0.44
   6  -2  -7    7.26    0.47
   3   4  13   68.66    2.02
  -3  -4 -13   62.50    2.49
   3   4  13   65.76    1.97
  -3  -4 -13   63.96    2.12
   3   4  13   69.26    2.07
  -3  -4 -13   62.13    2.04
   1   5  13   14.33    0.66
  -1  -5 -13   13.44    0.76
  -1  -5 -13   14.00    0.57
   1   5  13   14.38    0.75
  -1  -5 -13   13.08    0.62
   1   5  13   14.28    0.65
  -3   6   7   45.56    1.55
  -2   1  15    2.62    0.56
   2  -1 -15    2.53    0.27
  -2   1  15    2.12    0.67
   2  -1 -15    2.41    0.49
  -2   1  15    2.71    0.48
   2  -1 -15    3.28    0.41
   0   6  11  360.82   10.68
   0   6  11  347.23   10.62
   0   6  11  373.07   10.80
   0   6  11  387.26   10.70
  -6  -2   7    3.35    0.39
   6   2  -7    2.63    0.55
  -1  -6 -11    9.02    0.35
   1   6  11    9.53    0.52
   1   6  11    7.15    0.64
   1   6  11   10.53    0.56
  -4   4  -8  201.93    5.95
  -4   4  -8  193.18    5.82
   4  -4   8  192.19    6.45
  -4   4  -8  200.64    5.78
  -4   3 -10   63.91    1.68
  -4   3 -10   59.02    1.50
  -5   4  -5   43.76    1.97
  -5   4  -5   45.29    1.65
  -5   4  -5   47.31    1.48
  -5   4  -5   45.33    1.53
  -5   4  -5   50.98    1.59
   0   7  -3   47.72    1.56
   0   7  -3   50.01    1.56
   0  -7   3   43.55    1.55
   0  -7   3   47.93    1.82
   0   7  -3   49.80    1.56
  -4  -4   9   -0.06    0.42
   4   4  -9   -0.22    0.49
  -4  -4   9    0.42    0.42
   4   4  -9   -0.19    0.42
   1   7  -3    8.20    0.48
  -1  -7   3    8.29    0.47
   1   7  -3    9.61    0.50
   1   7  -3    9.40    0.55
  -1  -7   3    8.79    0.70
   2   0  15    4.69    1.09
   2   0  15    6.28    0.29
  -2   0 -15    4.62    0.38
   2   0  15    6.21    0.24
  -2   0 -15    5.50    0.38
  -4  -5 -10   21.64    1.40
   4   5  10   20.42    0.90
   4   5  10   24.51    0.96
  -4  -5 -10   24.34    0.91
   4   5  10   26.53    0.80
  -4  -5 -10   22.27    0.88
   2   7  -2   57.53    1.71
   2   7  -2   55.28    1.79
   4   6  -3    0.49    0.52
   4   6  -3    0.01    0.35
  -4  -6   3    0.25    0.36
   4   6  -3    0.04    0.29
  -1   7  -2   91.96    2.68
   1  -7   2   85.30    2.68
  -1   7  -2   94.38    2.71
  -1   7  -2   89.77    2.68
  -4   5  -5  274.84    8.08
  -4   5  -5  272.17    8.28
  -4   5  -5  272.15    7.98
  -4   5  -5  268.91    7.93
   4  -5   5  272.29    8.45
  -6   1   8    3.47    0.37
   6  -1  -8    3.76    0.39
   0   5 -10   30.40    1.09
   0  -5  10   28.82    1.47
   0   5 -10   30.41    1.02
   0  -5  10   32.64    1.01
   0  -5  10   27.54    1.04
  -1  -1  15  131.72    4.27
  -1  -1  15  134.46    3.84
  -1  -1  15  133.96    3.92
   1   1 -15  120.83    3.92
   1   1 -15  125.14    3.84
  -7  -2  -1    7.40    0.44
   7   2   1    7.32    0.68
  -7  -2  -1    7.96    0.50
   7   2   1    8.34    0.60
   7   2   1    7.78    0.37
   1  -1  15    0.67    0.15
  -1   1 -15    0.50    0.34
   1  -1  15    0.61    0.24
   1  -1  15    0.42    0.92
  -1   1 -15    0.42    0.29
   4   0  13   19.68    1.49
  -4   0 -13   18.31    0.74
  -6   3   5  296.79    8.56
   6  -3  -5  307.39    8.61
   5   0 -11    3.82    0.54
   5   0 -11    4.05    0.40
  -5   0  11    3.52    0.40
   7   0   3    5.73    0.54
  -7   0  -3    5.10    0.63
  -7   0  -3    6.25    0.49
  -7   0  -3    6.71    0.35
   7   0   3    6.68    0.58
  -7   0  -3    6.15    0.51
  -3  -2  13  400.07   11.40
   3   2 -13  374.89   11.37
   3   2 -13  394.13   11.39
  -3  -2  13  380.63   11.49
   7   2   0    4.12    0.54
  -7  -2   0    4.02    0.38
   7   2   0    4.29    0.27
  -7  -2   0    4.06    0.42
   7   2   0    3.79    0.60
  -2   4 -11   67.09    2.05
   2  -4  11   67.64    2.14
  -2   4 -11   70.78    2.09
  -4  -6  -7   51.21    1.76
  -4  -6  -7   53.40    1.76
   4   6   7   55.68    1.80
   4   6   7   55.40    1.86
   3   7   2  178.53    4.97
   3   7   2  174.04    5.06
   3   7   2  174.04    4.97
  -3  -7  -2  159.57    4.97
  -3  -7  -2  152.85    4.97
   4  -5  -8    1.42    0.60
  -4   5   8    2.32    0.39
  -4   5   8    2.23    0.19
   5   5  -4    1.16    0.39
   5   5  -4    0.62    0.58
  -6  -1   8   12.79    0.62
   6   1  -8   12.38    0.76
   7   2   2   67.70    2.08
  -7  -2  -2   71.18    2.09
  -7  -2  -2   68.37    2.22
   7   2   2   67.39    2.20
  -7  -2  -2   69.42    2.20
   7   2   2   61.73    2.27
   3   7   3   10.82    0.64
   3   7   3   12.66    0.52
   3   7   3   10.74    0.52
  -3  -7  -3   10.49    0.50
   5  -1 -11    1.26    0.54
  -5   1  11    1.14    0.34
   5  -1 -11    1.84    0.34
  -1  -5  10  106.80    3.14
   1   5 -10  104.22    3.22
   1   5 -10  102.65    3.14
  -7   1   0   28.86    1.12
  -7   1   0   33.23    1.02
   7  -1   0   29.32    1.25
  -7   1   0   32.65    1.30
  -7   1   0   31.64    1.21
  -1   3  15   22.94    1.18
  -1   3  15   22.22    0.93
  -1   3  15   21.12    0.85
   1  -3 -15   21.30    0.82
   1  -3 -15   20.02    1.00
  -1   3  15   22.73    0.77
  -2   7   2   28.24    1.03
   2  -7  -2   24.93    1.19
  -2   7   2   27.01    0.90
  -2   7   2   28.97    1.07
  -3  -3  12   40.55    1.37
   3   3 -12   38.16    1.36
  -3  -3  12   37.45    1.47
   3   3 -12   36.98    1.41
  -2   0  15   22.74    1.04
   2   0 -15   24.43    0.82
   2   0 -15   25.18    0.98
   2   0 -15   23.49    1.00
  -2   0  15   24.80    0.92
  -2   0  15   24.79    1.19
  -3  -3 -14    5.46    0.36
   3   3  14    5.90    0.24
  -3  -3 -14    4.53    0.84
   3   3  14    5.81    0.38
  -3  -3 -14    5.82    0.52
   0  -4  12   10.42    0.42
   0   4 -12    9.91    0.53
   0   4 -12    9.58    0.47
   0  -4  12    9.81    0.50
   0  -4  12    9.45    1.03
  -6  -4   3    0.47    0.34
  -6  -4   3    1.02    0.31
   6   4  -3    0.94    0.46
   6   4  -3    0.90    0.57
   1  -6   7  299.48    8.96
  -1   6  -7  312.12    8.97
  -1   6  -7  316.41    9.10
  -1   6  -7  313.93    8.97
  -2  -4 -14  217.96    7.57
  -2  -4 -14  269.72    7.42
  -2  -4 -14  228.37    7.35
   2   4  14  255.92    7.37
   2   4  14  257.10    7.38
   2   4  14  261.11    7.35
   7   0  -3   55.08    2.11
   7   0  -3   60.95    2.12
  -7   0   3   69.83    2.07
  -7   0   3   64.57    2.00
  -3  -7  -1   26.74    1.02
   3   7   1   30.22    1.01
   3   7   1   29.20    1.11
   3   7   1   28.78    1.00
   5   2 -10    9.38    0.65
  -5  -2  10    9.18    0.55
   5   2 -10    7.19    0.66
   7  -1  -1    3.69    0.47
  -7   1   1    4.58    0.67
  -7   1   1    3.90    0.25
  -7   1   1    3.74    0.40
  -7   1   1    4.21    0.58
   7  -1  -1    3.64    0.61
  -3   2  14    1.44    0.52
   3  -2 -14    1.49    0.32
  -3   2  14    1.43    0.59
  -3   2  14    1.31    0.53
   3  -2 -14    1.26    0.52
  -2   7   3  122.61    3.57
  -2   7   3  110.27    3.51
   5   4  -7  238.29    7.23
  -5  -4   7  242.37    7.15
   6   1   9   54.27    1.52
  -6  -1  -9   59.23    1.41
  -6  -1  -9   57.53    1.46
  -6  -1  -9   57.11    1.62
  -7   1  -1    0.34    0.21
   7  -1   1   -0.04    0.51
  -7   1  -1   -0.14    0.37
  -7   1  -1    0.21    0.47
  -7   1  -1    0.21    0.57
  -2   7   1   91.93    2.74
   2  -7  -1   79.79    2.86
   2  -7  -1   79.74    2.67
  -2   7   1   90.95    2.63
  -2   7   1   86.03    2.68
   7   2  -1    2.64    0.23
  -7  -2   1    3.13    0.40
   7   2  -1    2.58    0.52
   7   2  -1    1.70    0.57
  -7  -2   1    2.83    0.38
  -2   5  -9  233.52    6.43
   2  -5   9  218.21    6.50
   2  -5   9  207.27    6.97
   2  -5   9  211.82    6.41
  -2   5  -9  216.24    6.44
  -2   5  12    6.64    0.37
  -2   5  12    5.59    0.47
  -2   5  12    3.88    0.43
  -2   5  12    4.99    0.65
   2  -5 -12    5.00    0.64
  -3   4 -10  255.98    7.40
  -3   4 -10  252.70    7.45
   3  -4  10  262.16    7.53
   3  -4  10  240.38    8.08
  -7  -1   3   18.36    0.78
   7   1  -3   15.37    0.82
  -7  -1   3   16.63    0.72
   4   5  -7   68.86    2.17
   4   5  -7   68.74    2.30
   3   7   4   21.65    0.89
   3   7   4   21.89    0.80
  -3  -7  -4   20.94    0.77
  -3  -7  -4   18.68    0.81
   3   7   4   21.30    0.79
  -2   6  -6  543.50   15.09
   2  -6   6  488.16   15.51
   2  -6   6  498.78   15.09
  -2   6  -6  526.41   15.11
  -2   6  -6  512.05   15.24
  -4   1  13   33.67    1.28
   4  -1 -13   33.99    1.35
   4  -1 -13   37.03    1.20
   7   1   4   79.47    2.49
  -7  -1  -4   79.88    2.39
  -7  -1  -4   81.94    2.39
   7   1   4   73.58    2.38
  -7  -1  -4   79.02    2.48
   7   1   4   72.62    2.53
  -7  -1  -4   81.02    2.50
  -2   2  15   24.38    1.13
  -2   2  15   28.20    1.26
   2  -2 -15   25.72    1.10
  -2   2  15   28.48    0.92
   2  -2 -15   27.72    0.97
   2  -2 -15   27.22    0.90
  -2   2  15   28.69    1.08
  -2   2  15   22.73    0.98
  -6  -4  -6    5.08    0.46
  -6  -4  -6    5.42    0.31
   6   4   6    4.55    0.56
  -6  -4  -6    4.33    0.43
   6   4   6    5.34    0.41
  -6  -3  -8   12.54    0.56
   6   3   8   12.27    0.56
  -6  -3  -8   13.01    0.66
   6   3   8   12.86    0.71
   1   4 -12   71.93    2.22
  -1  -4  12   70.69    2.53
   1   4 -12   68.06    2.16
  -1  -4  12   66.21    2.14
  -1  -4  12   74.04    2.14
   2   7   7   57.47    1.86
  -2  -7  -7   58.12    1.84
  -4   0  13   16.41    0.90
   4   0 -13   14.76    0.64
  -4   0  13   13.51    0.72
   4   0 -13   14.40    0.49
   4   0 -13   12.83    0.78
  -5   3  -8  274.83    8.04
  -5   3  -8  278.79    8.08
   5  -3   8  294.70    8.79
  -5   3  -8  274.22    8.08
  -5   3  -8  276.72    8.18
  -7  -2  -3    0.93    0.28
  -7  -2  -3    1.04    0.39
   7   2   3    0.88    0.43
   7   2   3    1.00    0.27
  -7  -2  -3    0.65    0.45
   7   2   3    0.58    0.57
  -3   6  -4   46.84    1.69
   3  -6   4   41.58    1.94
  -3   6  -4   43.58    1.47
  -3   6  -4   43.81    1.42
  -5  -3 -11  104.65    3.09
  -5  -3 -11   95.91    2.95
  -5  -3 -11   90.77    3.51
   5   3  11   98.22    3.03
  -5  -3 -11   98.63    3.01
   2   6  -7  366.31   10.09
  -2  -6   7  320.84   10.26
  -2  -6   7  330.13   10.09
   2   6  -7  354.02   10.17
  -5   5   1    1.34    0.32
  -5   5   1    1.48    0.34
  -5   5   1    1.06    0.82
  -5   5   1    1.29    0.38
  -7   1   2   11.71    0.60
   7  -1  -2   11.51    0.67
   7  -1  -2   11.91    0.76
  -7   1   2   13.46    0.46
  -7   1   2   12.39    0.75
  -6   1  -8   85.12    2.63
  -6   1  -8   90.05    2.78
  -6   1  -8   91.38    2.64
  -6   1  -8   81.62    2.58
  -6   1  -8   89.17    2.63
   3  -2  13    9.01    1.21
  -3   2 -13    7.88    0.35
   3  -2  13    7.86    0.41
  -3   2 -13    7.90    0.47
  -6   3  -4   28.30    1.11
  -6   3  -4   26.43    1.05
  -6   3  -4   30.99    1.08
  -6   3  -4   23.53    1.52
  -6   3  -4   28.00    1.13
  -5   5   2  122.82    3.66
   5  -5  -2  128.19    3.88
  -5   5   2  119.05    3.70
  -5   5   2  122.76    3.97
  -2   7   4   70.63    1.60
  -2   7   4   77.18    1.66
  -2  -2  14    8.27    0.85
  -2  -2  14    8.46    0.59
   2   2 -14    6.80    0.55
   2   2 -14    7.90    0.42
  -2  -2  14    8.13    0.43
   3   7   0  176.48    5.33
   3   7   0  190.30    5.24
   3   7   0  180.22    5.24
  -1   7   7  120.03    3.73
  -1   7   7  124.85    3.77
  -1  -7  -8   48.77    1.52
   1   7   8   49.47    1.79
  -2  -3  13    9.76    0.81
   2   3 -13    9.50    0.62
  -2  -3  13   10.68    0.58
   2   3 -13    9.63    0.60
  -2   7   0  111.16    3.24
   2  -7   0  100.24    3.25
   2  -7   0  102.41    3.49
  -2   7   0  113.72    3.31
  -2   7   0  104.31    3.25
  -7   1  -2   54.55    1.76
  -7   1  -2   53.63    1.84
  -7   1  -2   53.82    1.64
  -7   1  -2   49.98    1.74
   7  -1   2   50.79    1.79
  -4   3  12  120.16    3.61
   4  -3 -12  116.97    3.77
   4  -3 -12  119.48    3.55
  -6  -3   6   36.26    1.22
   6   3  -6   32.18    1.29
   6   3  -6   33.03    1.37
   4   4  12    3.49    0.18
  -4  -4 -12    2.72    0.34
  -4  -4 -12    3.32    0.45
  -4  -4 -12    2.67    1.00
   4   4  12    3.04    0.39
   5   3  -9  145.72    4.54
  -5  -3   9  156.29    4.53
   5   3  -9  143.94    4.59
   0   7   8    5.80    0.49
   0   7   8    4.99    0.49
  -6  -2  -9   11.70    0.47
   6   2   9   12.07    0.62
  -6  -2  -9   11.69    0.44
  -1   5  13  478.84   13.64
   1  -5 -13  484.65   13.63
  -1   5  13  479.21   13.54
  -1   5  13  496.05   13.47
   4   2 -12  115.43    3.64
   4   2 -12  113.46    3.63
  -4  -2  12  125.58    3.69
  -4  -2  12  116.46    3.67
  -5   5   0   10.58    0.54
  -5   5   0   10.42    0.54
  -5   5   0   12.47    0.65
  -5   5   0   10.16    0.98
   0   1  16  424.30   12.02
   0   1  16  431.76   12.11
   0   1  16  393.42   12.44
   0  -1 -16  384.97   12.03
   0  -1 -16  390.63   12.09
   0  -1 -16  397.78   12.18
   0   1  16  448.31   12.04
  -7   0  -4  203.77    6.19
  -7   0  -4  222.23    6.13
  -7   0  -4  210.71    6.08
   7   0   4  208.77    6.18
  -7   0  -4  207.11    6.19
   3   5  12  136.00    3.95
  -3  -5 -12  123.96    4.27
   3   5  12  140.34    3.87
  -3  -5 -12  119.09    3.90
   3   5  12  124.84    3.94
  -3  -5 -12  129.21    3.92
  -5   5   3  232.64    6.67
  -5   5   3  221.84    6.72
  -5   5   3  221.17    6.94
  -7  -2   2    8.03    0.48
   7   2  -2    7.63    0.34
  -7  -2   2    7.34    0.49
   7   2  -2    7.01    0.62
   1  -5  10    0.19    0.73
  -1   5 -10    0.93    0.29
  -1   5 -10    0.57    0.33
   1  -5  10    0.80    0.22
   1  -5  10    0.75    0.34
  -2  -3 -15   34.57    1.16
  -2  -3 -15   31.99    1.54
   2   3  15   40.32    1.19
   2   3  15   38.13    1.15
  -2  -3 -15   30.10    1.17
  -2  -3 -15   33.42    1.21
   2   3  15   40.93    1.75
  -5  -4 -10   23.38    0.88
   5   4  10   22.57    0.92
  -5  -4 -10   23.02    0.81
   5   4  10   22.61    0.72
  -5  -4 -10   22.57    1.44
   5   4  10   18.85    0.75
   5   1 -11   18.71    0.57
   5   1 -11   17.69    0.89
  -5  -1  11   17.24    0.77
  -4  -3 -13    1.56    0.44
  -4  -3 -13    1.04    0.24
  -4  -3 -13    1.31    0.35
   4   3  13    1.55    0.34
  -4  -3 -13    1.18    0.93
  -6   0  -9   37.70    1.18
  -6   0  -9   40.22    1.29
  -6   0  -9   42.89    1.46
   6   0   9   37.67    1.31
  -6   0  -9   40.75    1.26
   3   6  -6  298.26    8.87
   3   6  -6  313.98    8.77
  -3  -6   6  288.46    8.77
  -3  -6   6  290.19    8.89
  -1   6  11    0.11    0.65
  -1   6  11   -0.29    0.47
   2  -2  14    1.31    0.27
   2  -2  14    0.89    1.09
  -2   2 -14    0.67    0.27
   3   7   5    1.69    0.33
  -3  -7  -5    1.28    0.35
   3   7   5    1.38    0.44
  -3  -7  -5    1.81    0.29
   3   7   5    1.84    0.32
   3   1 -14  148.14    4.24
  -3  -1  14  128.67    4.43
   3   1 -14  137.75    4.38
  -3  -1  14  154.86    4.46
  -2  -6 -11  443.68   13.20
   2   6  11  433.33   13.34
   2   6  11  480.89   13.31
   2   6  11  477.82   13.26
  -2  -6 -11  430.38   13.44
  -1   7  -3   84.04    2.48
  -1   7  -3   85.59    2.50
  -1   7  -3   80.90    2.48
   1  -7   3   77.91    2.47
   2   7  -3   45.33    1.55
   2   7  -3   47.29    1.48
   2   7  -3   46.43    1.48
   4   3 -11  477.01   14.45
   4   3 -11  490.23   14.50
  -4  -3  11  510.35   14.54
  -4  -3  11  507.08   14.49
   2   5  13   19.22    0.72
  -2  -5 -13   18.99    0.75
  -2  -5 -13   17.90    0.74
   2   5  13   18.69    0.85
   2   5  13   20.49    0.80
   5  -4  -8  222.66    6.66
   5  -4  -8  226.14    6.89
  -5   4   8  235.45    6.64
  -5   4   8  217.36    6.74
  -3   1 -14   20.49    0.70
   3  -1  14   19.81    0.70
   3  -1  14   21.10    1.54
  -3   1 -14   19.93    0.79
  -1   4 -12   56.41    1.71
   1  -4  12   55.89    1.75
  -1   4 -12   51.58    1.71
   1  -4  12   56.03    1.66
  -5  -5  -8   51.24    1.76
   5   5   8   58.26    1.84
  -5  -5  -8   58.00    1.81
  -5  -5  -8   49.01    1.70
   5   5   8   60.94    1.70
   5   5   8   58.97    1.88
  -6   3   6    0.30    0.27
   6  -3  -6    0.05    0.34
  -4   6   2  140.44    4.09
  -4   6   2  135.85    3.94
  -4   6   2  142.47    4.01
   7   0  -4   44.10    1.64
  -7   0   4   45.54    1.49
  -7   1   3  123.49    4.14
   7  -1  -3  130.00    4.30
   7  -1  -3  130.80    4.18
  -4   6   1   31.58    1.08
  -4   6   1   33.56    1.17
  -4   6   1   32.77    1.31
   5  -1  11    0.39    1.23
  -5   1 -11    0.16    0.31
  -5   1 -11    0.09    0.14
  -3   6   8   48.93    1.65
   3  -6  -8   49.01    1.79
  -2   7   5   57.30    1.87
   2  -6 -10    1.56    0.57
  -2   6  10    1.95    0.39
  -7  -2  -4  386.44   11.00
   7   2   4  359.06   10.89
  -7  -2  -4  383.83   10.97
  -7  -2  -4  378.91   10.86
   7   2   4  376.92   10.97
   7   2   4  363.26   11.05
   4   6  -4  287.47    8.16
  -4  -6   4  263.04    8.07
   1   1  16    0.04    0.36
   1   1  16    0.06    0.23
   1   1  16    0.44    1.00
   1   1  16    0.03    0.24
  -1  -1 -16    0.19    0.38
  -1  -1 -16    0.39    0.60
  -1  -1 -16   -0.14    0.29
   0   7  -4   59.24    1.79
   0   7  -4   54.95    1.76
   0  -7   4   53.57    2.06
   0   7  -4   55.60    1.78
   0  -7   4   52.64    1.76
  -3   5  -8   35.21    1.10
  -3   5  -8   34.01    1.15
   3  -5   8   32.03    1.80
   3  -5   8   35.11    1.25
   1   7  -4  154.42    4.45
   1   7  -4  153.49    4.48
   1   7  -4  165.89    4.48
  -1  -7   4  130.88    4.43
  -1  -7   4  137.66    4.62
   0   2  16   29.26    1.56
   0  -2 -16   30.97    1.23
   0  -2 -16   31.39    1.26
   0   2  16   35.70    1.13
   0   2  16   34.58    1.12
   0   2  16   35.29    1.16
   0  -2 -16   30.25    1.10
  -5   5  -1    6.11    0.42
  -5   5  -1    6.41    0.45
  -5   5  -1    7.09    0.52
  -5   5  -1    6.29    0.90
   3   6  10   30.84    0.98
  -3  -6 -10   25.23    1.36
   3   6  10   28.74    1.12
  -3  -6 -10   27.47    0.98
   3   6  10   28.21    1.07
  -4   6   3   17.06    0.72
  -4   6   3   17.52    0.80
  -4   6   3   15.47    0.60
  -4   6   3   16.66    0.87
  -3   3 -12    1.68    0.23
   3  -3  12    1.08    1.10
   3  -3  12    1.50    0.33
  -3  -7   1    1.00    0.35
   3   7  -1    0.62    0.34
   3   7  -1    1.15    0.47
   3   7  -1    1.24    0.32
   3  -5 -11   91.93    3.15
  -3   5  11  100.14    2.94
  -2   7  -1   64.55    2.07
  -2   7  -1   66.93    2.04
  -2   7  -1   66.17    2.05
   2  -7   1   60.43    2.03
   2  -7   1   58.46    2.34
  -5   5   4   70.32    2.07
  -5   5   4   67.53    2.39
  -5   5   4   63.80    2.14
   5   1  12   67.29    2.14
  -5  -1 -12   71.04    2.17
  -7   1  -3  162.69    4.88
  -7   1  -3  157.35    4.86
   7  -1   3  160.57    4.90
  -7   1  -3  158.97    4.75
  -7   1  -3  168.40    4.85
  -5   3  10   20.24    0.73
   5  -3 -10   19.47    0.74
   5  -3 -10   19.68    1.01
   7   1  -4  302.89    9.50
  -7  -1   4  332.70    9.43
   4   6   8    0.15    0.33
  -4  -6  -8    0.43    0.30
   4   6   8    0.67    0.27
  -4  -6  -8    0.55    0.32
   4   6   8    0.48    0.40
  -5   2  11    0.78    0.33
   5  -2 -11    0.81    0.57
   5  -2 -11    1.08    0.33
  -5   2 -10   49.38    1.46
  -5   2 -10   45.76    1.42
  -5   2 -10   51.00    1.58
  -5   2 -10   48.78    1.56
  -6   2  -7    8.42    0.53
  -6   2  -7    8.18    0.61
  -6   2  -7    8.91    0.60
  -6   2  -7    8.89    0.46
  -6   2  -7    8.31    0.45
   3   5  -9   59.67    2.04
   3   5  -9   62.57    1.94
  -3  -5   9   60.36    1.94
   6   4  -4   66.58    2.33
  -6  -4   4   71.16    2.20
   6   4  -4   67.36    2.22
  -7  -1  -5    0.33    0.45
  -7  -1  -5    0.27    0.32
  -7  -1  -5    0.22    0.28
   7   1   5   -0.06    0.50
   7   1   5   -0.09    0.41
  -7  -1  -5    0.02    0.39
   0   6  -8   27.21    0.98
   0  -6   8   24.97    1.37
   0  -6   8   26.18    0.93
   0   6  -8   26.85    0.94
   2  -3  13   15.92    1.35
   2  -3  13   15.23    0.62
  -2   3 -13   15.19    0.57
   5  -4   6   52.54    2.34
  -5   4  -6   48.97    1.54
  -5   4  -6   45.27    1.48
  -5   4  -6   38.28    1.86
  -5   4  -6   45.13    1.63
  -5   4  -6   44.09    1.42
   0   0  16    1.27    0.43
   0   0  16    1.14    0.27
   0   0 -16    1.15    0.42
   0   0  16    0.60    0.65
   0   0  16    1.46    0.24
   0   0 -16    1.17    0.29
   4  -2 -13   79.08    2.34
  -4   2  13   75.86    2.42
  -6   2   8  110.51    3.29
   6  -2  -8  112.12    3.31
  -4   6   0    0.03    0.31
  -4   6   0    0.02    0.40
  -4   6   0    0.29    0.65
  -4   6   0    0.18    0.32
   4  -4 -11    6.32    0.69
  -4   4  11    7.10    0.34
   4  -4 -11    6.70    0.36
  -4   4  11    6.61    0.41
  -2  -5  10  364.87   10.69
   2   5 -10  374.24   10.78
   2   5 -10  362.87   10.69
   3   4 -11  101.40    3.16
  -3  -4  11  105.15    3.16
  -3  -4  11   99.36    3.31
   3   4 -11  104.96    3.24
   6   0  -9   88.69    2.73
  -6   0   9   90.99    2.74
   6   0  -9   82.75    2.85
  -1  -6   8  164.68    5.21
   1   6  -8  165.14    4.95
  -1  -6   8  158.50    4.88
   1   6  -8  170.83    4.89
  -1   1  16   51.12    1.59
   1  -1 -16   48.65    1.66
   1  -1 -16   45.40    1.51
  -1   1  16   43.65    1.66
   1  -1 -16   46.99    1.64
  -1   1  16   51.83    1.56
  -1   1  16   48.28    1.94
  -1  -2 -16  269.53    8.59
  -1  -2 -16  284.03    8.77
  -1  -2 -16  279.13    8.56
   1   2  16  302.02    8.52
   1   2  16  297.40    9.03
   1   2  16  309.72    8.54
   5   5  -5  174.31    5.34
   4  -5   6    3.87    1.03
  -4   5  -6    3.82    0.60
  -4   5  -6    3.68    0.29
  -4   5  -6    3.82    0.38
  -4   5  -6    2.96    0.82
  -4   2 -12    9.00    0.50
   4  -2  12   10.56    1.32
  -4   2 -12    9.16    0.37
   5   6   2    0.01    0.32
   5   6   2    0.18    0.37
  -5  -6  -2    0.02    0.34
  -5  -6  -2    0.11    0.28
   5   6   2   -0.19    0.52
  -5  -2 -12   66.96    2.03
  -5  -2 -12   72.13    2.23
  -5  -2 -12   65.60    2.11
   5   2  12   66.37    2.12
   7   2  -3  115.00    3.90
  -7  -2   3  122.73    3.79
  -7  -2   3  121.42    3.83
  -2  -1  15  133.29    4.05
   2   1 -15  129.33    4.13
   2   1 -15  137.43    4.03
  -2  -1  15  146.30    4.17
  -2  -1  15  135.18    4.38
  -4   6   4  186.78    5.40
  -4   6   4  166.38    5.28
  -2   1 -15    3.20    0.34
  -2   1 -15    3.08    0.36
   2  -1  15    4.19    0.28
   2  -1  15    3.44    1.11
   4   1 -13    7.95    0.34
  -4  -1  13    7.72    0.59
  -4  -1  13    7.60    0.71
   4   1 -13    7.05    0.60
  -6  -4  -7    6.98    0.47
   6   4   7    7.28    0.42
  -6  -4  -7    6.61    0.32
   6   4   7    6.43    0.63
  -6  -4  -7    6.84    0.51
  -4   5   9  390.77   11.60
   4  -5  -9  395.22   11.74
  -4   5   9  397.40   11.46
  -5  -6  -1   83.71    2.69
   5   6   1   91.50    2.73
   5   6   1   92.74    2.89
   5   6   1   92.08    2.76
  -5  -6  -1   89.49    2.75
  -3  -7  -6   28.67    1.10
  -3  -7  -6   30.10    1.05
   3   7   6   31.33    1.08
  -5  -6  -3   -0.01    0.31
   5   6   3    0.18    0.31
  -5  -6  -3    0.15    0.32
   5   6   3    0.10    0.37
   2   7   8    0.51    0.51
  -2  -7  -8    1.10    0.22
   2   7   8    0.75    0.33
  -4   1 -13  178.05    5.27
  -4   1 -13  175.64    5.14
  -6  -2   8    0.43    0.34
   6   2  -8    0.07    0.52
   7   0   5    8.12    0.62
   7   0   5    9.20    0.59
  -7   0  -5    8.87    0.65
  -7   0  -5    9.25    0.60
  -7   0  -5    9.38    0.47
  -7   0  -5    9.21    0.51
   3   1  15   35.30    1.66
   3   1  15   34.55    0.65
  -6   3  -5  198.05    5.72
  -6   3  -5  178.69    5.74
  -6   3  -5  190.45    5.66
  -6   3  -5  206.12    5.80
  -6   3  -5  189.19    5.67
   2  -4 -14   20.29    0.67
  -2   4  14   21.02    0.71
  -2   4  14   19.06    0.81
   2  -4 -14   17.50    0.95
  -2   4  14   20.82    1.01
   6  -1  -9  330.49    9.43
  -6   1   9  328.34    9.42
   0   4  15    5.31    0.88
   0   4  15    5.42    0.39
   0  -4 -15    4.85    0.45
   0   4  15    4.89    0.42
   0  -4 -15    5.41    0.56
   0   4  15    5.21    0.58
   1   0  16   24.14    0.77
   1   0  16   23.58    0.75
  -1   0 -16   22.05    0.88
  -1   0 -16   20.44    0.82
   1   0  16   22.14    1.44
   1   0  16   23.66    0.84
   7  -1  -4   47.68    1.74
  -7   1   4   44.62    1.54
  -5   5  -2   33.44    1.17
  -5   5  -2   31.34    1.12
  -5   5  -2   30.79    1.51
  -5   5  -2   34.47    1.20
  -1   7   8   70.28    2.26
  -1   7   8   70.81    2.27
  -2  -4  12    0.80    0.68
  -2  -4  12    0.55    0.34
   2   4 -12    0.84    0.37
   2   4 -12    0.78    0.48
  -2   7   6  125.01    3.82
   7   3   1   28.54    0.94
   7   3   1   27.41    1.10
  -7  -3  -1   28.42    1.05
  -7  -3  -1   27.78    0.94
   7   3   1   27.55    1.21
  -4   6  -1   47.90    1.79
  -4   6  -1   46.04    1.55
  -4   6  -1   49.57    1.61
  -4  -5 -11    3.39    1.03
   4   5  11    2.88    0.38
  -4  -5 -11    2.17    0.37
   4   5  11    2.97    0.43
   4   5  11    3.28    0.24
  -4  -5 -11    2.83    0.37
  -3   6  -5   94.53    3.03
  -3   6  -5   95.44    2.80
  -3   6  -5   88.44    2.83
   3  -6   5   88.60    3.31
  -6   4   1  101.85    3.22
  -6   4   1  110.56    3.64
  -6   4   1  103.56    3.21
   6  -4  -1  108.04    3.41
   1  -2 -16   35.22    1.18
  -1   2  16   38.97    1.21
   1  -2 -16   38.16    1.36
   1  -2 -16   39.14    1.30
  -1   2  16   38.37    1.24
  -1   2  16   35.84    1.29
  -5   5   5    4.63    0.30
  -5   5   5    3.77    0.43
  -5   5   5    3.95    0.75
  -7  -2  -5    0.80    0.24
  -7  -2  -5    0.72    0.40
   7   2   5    0.69    0.39
  -7  -2  -5    0.75    0.43
   7   2   5    0.72    0.56
   7   2   5    0.80    0.27
  -1  -4 -15   62.08    2.18
   1   4  15   66.26    2.38
   1   4  15   64.77    2.05
   1   4  15   68.69    2.09
  -1  -4 -15   61.25    2.09
   7   3   2   62.42    1.92
  -7  -3  -2   64.39    1.90
   7   3   2   61.40    2.03
  -7  -3  -2   61.81    2.02
   7   3   2   58.25    2.14
   0  -2  15   36.68    1.18
   0  -2  15   37.90    1.17
   0   2 -15   34.70    1.24
   0  -2  15   32.28    1.71
   0   2 -15   35.29    1.21
  -1   0  16  115.35    3.82
   1   0 -16  124.03    3.83
  -1   0  16  131.81    3.73
   1   0 -16  128.76    3.87
  -1   0  16  129.46    4.20
   1   0 -16  121.36    3.72
   3   2  15   12.28    1.21
  -3  -2 -15   10.42    1.00
   3   2  15   12.47    0.50
  -5  -6   0  211.36    6.29
   5   6   0  210.48    6.40
   5   6   0  213.30    6.26
   5   0  12  338.97   11.69
  -5   0 -12  611.50   11.85
  -7  -3   0  207.76    6.15
   7   3   0  217.69    6.06
   7   3   0  201.87    6.18
  -7  -3   0  205.98    6.06
   0   6  12   11.15    0.63
   0   6  12   10.59    0.58
   0   6  12    9.39    0.78
   0  -6 -12    9.27    0.32
   5   6   4  129.86    3.87
  -5  -6  -4  126.59    3.85
  -5  -6  -4  122.81    3.80
   5   6   4  131.92    3.81
   1   6  12  551.98   15.16
   1   6  12  545.20   15.18
  -1  -6 -12  507.03   15.04
  -1  -6 -12  498.78   15.16
   1   6  12  519.42   15.24
  -6   4   2   23.98    0.88
  -6   4   2   23.05    1.36
   6  -4  -2   24.93    1.13
  -4   4  -9  119.40    3.45
   4  -4   9  116.34    4.20
  -4   4  -9  118.72    3.64
  -4   4  -9  113.83    3.50
  -3   3  14  200.81    5.96
  -3   3  14  209.92    5.77
  -3   3  14  183.82    5.85
   3  -3 -14  181.11    5.97
   3  -3 -14  193.72    5.79
   6   5   2  224.36    6.68
  -6  -5  -2  220.81    6.71
  -6  -5  -2  219.47    6.61
  -6   4   0   14.89    0.65
  -6   4   0   16.60    0.94
   6  -4   0   16.67    0.88
  -6   4   0   14.76    0.66
  -6   4   0   14.78    1.18
   3   7  -2   55.07    1.69
  -3  -7   2   48.33    1.74
   3   7  -2   53.25    1.78
  -2   7  -2   55.88    1.77
  -2   7  -2   57.11    1.81
   2  -7   2   52.50    1.76
  -2   7  -2   55.27    1.81
   2  -7   2   51.51    2.14
  -1  -7  -9   86.28    2.60
   1   7   9   82.15    2.88
   0  -3  14    1.37    0.93
   0   3 -14    0.62    0.40
   0  -3  14    0.81    0.34
  -7   1  -4   50.15    1.62
  -7   1  -4   45.80    1.64
  -7   1  -4   46.80    1.51
  -7   1  -4   50.25    1.68
   7  -1   4   49.74    1.68
   7   0  -5    1.22    0.54
  -7   0   5    1.27    0.34
  -3   4  13    0.97    0.37
   3  -4 -13    0.92    0.52
  -3   4  13    1.28    0.27
   3  -4 -13    1.24    0.23
  -3   4  13    1.14    0.49
   6   5   1  154.50    4.67
  -6  -5  -1  153.36    4.68
  -6  -5  -1  151.86    4.59
   6   5   1  165.26    4.64
   2  -3 -15    4.00    0.33
  -2   3  15    4.37    0.71
  -2   3  15    3.95    0.60
  -2   3  15    3.34    0.41
  -2   3  15    4.01    0.32
   2  -3 -15    4.43    0.63
   6   1  -9  120.33    3.87
  -6  -1   9  125.16    3.75
   6   1  -9  123.92    3.87
   0   7   9   72.56    2.50
   0   7   9   66.45    2.34
  -6  -3  -9   10.19    0.49
   6   3   9    9.18    0.42
   6   3   9   10.87    0.70
  -6  -3  -9   11.33    0.63
  -4  -1 -14    4.48    0.39
   4   1  14    3.51    0.32
   4   1  14    4.07    1.15
  -4   6   5   80.82    2.33
  -4   6   5   75.66    2.51
  -4   6   5   73.80    2.46
  -1   7  -4  288.98    8.37
  -1   7  -4  287.47    8.34
   1  -7   4  276.74    8.33
  -1   7  -4  301.33    8.34
  -7   2   0  419.81   13.22
  -7   2   0  454.68   13.33
  -7   2   0  469.06   13.13
  -7   2   0  470.66   13.32
  -7   2   0  488.43   13.71
   7  -2   0  425.47   13.33
   6   5   3   51.52    1.54
  -6  -5  -3   46.49    1.56
   6   5   3   49.00    1.55
   6   5   3   47.22    1.71
  -6  -5  -3   43.93    1.47
  -7   2   1    0.81    0.23
  -7   2   1    0.82    0.34
   7  -2  -1    0.99    0.47
  -7   2   1    1.28    0.57
   7  -2  -1    0.65    0.57
   2   7  -4  106.20    3.05
  -2  -7   4   87.79    3.15
   2   7  -4   94.64    3.11
   2   7  -4  104.49    3.06
   5   4  -8    0.96    0.57
   5   4  -8    1.32    0.48
  -5  -4   8    0.90    0.42
  -2   6  -7   58.94    1.99
   2  -6   7   55.24    1.77
   2  -6   7   52.29    2.33
  -2   6  -7   56.17    1.79
  -2   6  -7   58.53    1.77
   7   3   3    1.34    0.29
  -7  -3  -3    1.10    0.27
   7   3   3    1.15    0.59
   7   3   3    1.43    0.45
  -4  -4  10   29.51    1.21
   4   4 -10   29.87    1.24
   4   4 -10   30.20    1.15
  -4  -4  10   30.62    1.15
   6  -3  -7  188.90    5.47
  -6   3   7  180.36    5.42
   1  -6   8   99.18    3.03
  -1   6  -8  104.29    3.06
  -1   6  -8  103.34    3.04
  -6  -1 -10    2.68    0.29
   6   1  10    2.73    0.44
  -6  -1 -10    2.87    0.35
  -6   4   3   95.35    2.90
   6  -4  -3   96.08    3.11
  -6   4   3   94.96    3.29
   7   3  -1   16.57    0.82
  -7  -3   1   15.40    0.74
   7   3  -1   17.01    0.61
  -7  -3   1   16.58    0.65
  -6  -5   0    0.69    0.29
   6   5   0    0.57    0.43
   6   5   0    0.76    0.61
  -6  -5   0    0.47    0.37
   6   3  -7   29.92    1.28
  -6  -3   7   32.60    1.15
  -7  -1   5  114.37    3.36
   7   1  -5  109.71    3.50
   7   1  -5  103.08    3.46
  -4   3 -11  335.75    9.91
  -4   3 -11  356.00   10.03
   0   5  14   50.59    1.86
   0   5  14   51.73    1.96
   0  -5 -14   51.32    1.94
   0   5  14   50.28    1.80
   0  -5 -14   48.13    1.76
  -6   4  -1  173.42    4.86
  -6   4  -1  157.32    4.73
  -6   4  -1  147.79    4.70
   6  -4   1  160.92    4.87
  -6   4  -1  150.61    5.11
  -6   4  -1  169.57    4.89
   4   2  14    3.04    0.32
  -4  -2 -14    3.07    0.37
  -4  -2 -14    2.64    0.51
  -1  -2  15   37.53    1.21
   1   2 -15   37.19    1.22
   1   2 -15   33.99    1.28
  -1  -2  15   35.69    1.69
  -1  -2  15   37.90    1.26
  -7   2  -1   42.22    1.47
  -7   2  -1   35.93    1.36
  -7   2  -1   39.91    1.26
  -7   2  -1   40.84    1.52
   7  -2   1   39.08    1.52
   4   5  -8   45.68    1.71
   4   5  -8   49.42    1.60
   1   3 -14    0.47    0.37
  -1  -3  14    0.56    0.31
   1   3 -14    0.69    0.40
  -1  -3  14    0.47    0.77
  -1  -3  14    0.74    0.30
   7   1   6    0.45    0.49
  -7  -1  -6    0.07    0.42
  -7  -1  -6    0.09    0.30
   7   1   6    0.05    0.40
  -7  -1  -6   -0.05    0.39
   7  -2  -2  222.31    6.89
  -7   2   2  222.23    6.86
   7  -2  -2  215.05    7.00
   1   5  14   46.07    1.46
  -1  -5 -14   38.70    1.42
   1   5  14   41.52    1.52
  -1  -5 -14   42.27    1.53
   1   5  14   45.16    1.44
  -1  -5 -14   41.54    1.38
  -6   1  -9    6.85    0.34
  -6   1  -9    7.26    0.44
  -6   1  -9    7.24    0.62
   3   0  15   17.32    1.47
  -7  -2   4   61.52    1.99
   7   2  -4   57.64    2.12
   7   2  -4   62.98    1.84
   7   2  -4   56.85    2.08
  -5  -6   1  280.09    8.33
   5   6  -1  282.42    8.29
   5   6  -1  287.25    8.45
   3   4  14    8.22    0.44
   3   4  14    8.26    0.35
  -3  -4 -14    5.94    0.95
  -3  -4 -14    8.39    0.57
   3   4  14    7.68    0.47
  -3  -4 -14    7.37    0.44
  -5  -5  -9   15.39    0.68
   5   5   9   16.11    0.57
   5   5   9   17.10    0.77
  -5  -5  -9   16.84    1.38
  -5  -5  -9   16.17    0.72
   4   6  -5    7.16    0.67
  -4  -6   5    6.78    0.53
   5   6   5   21.40    0.83
  -5  -6  -5   20.81    0.80
   5   6   5   21.28    0.75
   5   6   5   21.18    0.94
  -5  -6  -5   17.47    0.75
   0   3  16   13.78    0.60
   0   3  16   14.13    0.70
   0  -3 -16   11.36    0.71
   0  -3 -16   13.97    0.72
   0   3  16   14.01    1.13
   0  -3 -16   12.84    0.59
   0   3  16   14.46    0.61
  -2  -1 -16   84.83    2.80
   2   1  16   96.37    2.71
  -2  -1 -16   82.17    2.78
   2   1  16   96.20    2.73
   2   1  16   83.26    3.39
   5  -3   9  226.71    7.43
  -5   3  -9  247.89    6.89
  -5   3  -9  231.51    6.82
  -5   3  -9  224.75    6.74
  -5   3  -9  230.61    6.71
  -1   2 -15   33.14    1.21
   1  -2  15   31.46    1.81
   1  -2  15   37.15    1.08
  -1   2 -15   35.98    1.22
   1  -2  15   35.92    1.16
  -3   6   9  290.27    8.51
   3  -6  -9  284.65    8.65
  -5   0  12   10.98    0.62
   5   0 -12   12.98    0.75
   5   0 -12   12.36    0.60
  -4   6  -2  119.45    3.77
  -4   6  -2  119.74    3.59
   4  -6   2  115.53    3.95
  -4   6  -2  114.12    3.52
  -3  -7  -7    5.83    0.37
   3   7   7    6.49    0.41
   3   7   7    5.62    0.42
  -3  -7  -7    5.19    0.44
   6   4  -5   54.27    1.87
  -6  -4   5   58.47    1.85
   6   4  -5   54.71    1.99
   5  -4  -9  376.63   11.31
  -5   4   9  375.78   11.38
   5  -4  -9  364.01   11.51
   0   7  -5   37.79    1.31
   0  -7   5   36.10    1.28
   0   7  -5   40.41    1.34
   0  -7   5   40.37    1.68
   0   7  -5   38.99    1.29
   2   6  -8   44.67    1.40
  -2  -6   8   41.89    1.40
   2   6  -8   45.39    1.54
   6   5   4  174.43    5.16
  -6  -5  -4  160.29    5.02
   6   5   4  172.85    4.99
  -6  -5  -4  164.25    4.94
   6   5   4  171.14    4.99
   1   7  -5    0.19    0.34
   1   7  -5    0.52    0.38
   1   7  -5    0.21    0.42
  -1  -7   5    0.20    0.32
  -1  -7   5    0.07    0.64
   0   5 -11   34.50    1.23
   0   5 -11   39.51    1.31
   0  -5  11   39.95    1.21
   5  -1 -12   19.69    0.98
   5  -1 -12   19.50    0.77
  -5   1  12   19.52    0.80
  -3   1  15    4.41    0.66
  -3   1  15    4.45    0.64
   3  -1 -15    3.86    0.55
   3  -1 -15    5.25    0.44
   3  -1 -15    4.57    0.29
  -6  -2 -10    4.74    0.52
  -6  -2 -10    4.12    0.39
  -6  -2 -10    4.36    0.36
   6   2  10    4.69    0.52
  -5   5  -3   76.12    2.33
  -5   5  -3   70.13    2.37
  -5   5  -3   79.26    2.40
  -5   5  -3   80.17    2.52
  -5   5  -3   70.23    2.63
   1  -4 -15    2.20    0.30
  -1   4  15    2.24    0.41
  -1   4  15    1.62    0.58
   1  -4 -15    2.54    0.53
  -1   4  15    2.26    0.32
  -1   4  15    2.10    0.70
  -4  -6  -9    5.14    0.40
   4   6   9    5.46    0.47
   4   6   9    5.87    0.35
  -4  -6  -9    5.08    0.46
   4   6   9    5.91    0.53
   5   2 -11   -0.16    0.52
   5   2 -11   -0.24    0.54
  -5  -2  11   -0.01    0.39
  -1   3 -14  329.96    9.76
   1  -3  14  344.98    9.77
   1  -3  14  309.77   10.24
   3   6  -7   -0.08    0.33
   3   6  -7    0.33    0.50
  -3  -6   7   -0.14    0.46
  -3  -6   7    0.02    0.37
   7  -1  -5  178.48    5.52
   7  -1  -5  187.62    5.40
  -7   1   5  175.59    5.35
  -1  -3 -16    6.32    0.68
  -1  -3 -16    5.63    0.54
  -1  -3 -16    5.54    0.44
   1   3  16    5.95    1.02
   1   3  16    6.81    0.48
   1   3  16    7.14    0.44
   2  -5  10   12.27    1.26
   2  -5  10   11.66    0.51
   2  -5  10   12.36    0.64
  -2   5 -10   14.76    0.55
  -2   5 -10   13.64    0.55
  -2   5  13   13.20    0.65
  -2   5  13   14.73    0.58
  -7  -3  -4   16.22    0.57
   7   3   4   14.50    0.60
   7   3   4   14.92    0.89
   7   3   4   14.02    0.72
   2   2  16    0.13    0.19
  -2  -2 -16    0.13    0.34
   2   2  16    0.10    0.24
  -2  -2 -16    0.11    0.30
  -2  -2 -16    0.06    0.73
   2   2  16   -0.44    1.05
  -2   7   7  414.15   12.14
   6   5  -1    3.64    0.48
   6   5  -1    3.55    0.68
  -6  -5   1    3.27    0.42
  -5  -3 -12  208.40    5.98
  -5  -3 -12  204.02    5.90
  -5  -3 -12  187.01    5.82
   5   3  12  205.83    5.91
   1   5 -11   51.75    1.70
   1   5 -11   56.86    1.79
  -1  -5  11   53.86    1.69
  -5   5   6   40.31    1.23
   5  -5  -6   38.77    1.56
  -5   5   6   36.17    1.35
   2  -4  12   22.16    0.88
  -2   4 -12   23.48    0.81
  -6   4   4   27.82    0.95
   6  -4  -4   27.00    1.22
  -6   4   4   24.22    1.40
  -7   2  -2    2.84    0.60
   7  -2   2    2.73    0.57
  -7   2  -2    1.79    0.42
  -7   2  -2    2.45    0.29
  -7   2  -2    2.45    0.51
  -5  -4 -11   22.27    0.82
  -5  -4 -11   22.32    0.92
   5   4  11   22.67    0.93
   5   4  11   23.19    0.72
  -5  -4 -11   22.01    1.54
  -7   0  -6  306.15    8.93
  -7   0  -6  305.06    8.87
  -7   0  -6  307.73    8.82
   7   0   6  287.07    8.90
   7   0   6  298.21    8.87
  -7   2   3   62.54    2.15
   7  -2  -3   65.51    2.21
   7  -2  -3   65.48    2.35
  -7  -3   2   33.15    1.21
   7   3  -2   34.87    1.08
  -7  -3   2   33.91    1.12
   7   3  -2   30.86    1.25
   0  -1  16   49.85    1.54
   0  -1  16   50.79    1.50
   0   1 -16   46.67    1.59
   0   1 -16   45.64    1.53
   3   0 -15   18.92    0.97
   3   0 -15   21.83    0.74
   3   0 -15   23.42    0.91
  -3   0  15   22.24    1.06
  -3   0  15   21.32    1.06
   4   0  14  258.01    7.91
  -4   0 -14  243.90    7.24
  -3   4 -11  379.84   11.18
   3  -4  11  394.73   11.26
  -6   0 -10    3.38    0.37
   6   0  10    3.01    0.41
  -6   0 -10    3.17    0.54
  -6  -4  -8   36.10    1.28
  -6  -4  -8   36.34    1.21
   6   4   8   34.98    1.17
   6   4   8   36.68    1.38
  -6   4  -2    6.00    0.49
  -6   4  -2    6.10    0.45
  -6   4  -2    5.75    0.71
  -6   4  -2    5.37    0.63
  -6   4  -2    4.45    0.40
  -7  -2  -6   51.72    1.69
  -7  -2  -6   50.33    1.59
  -7  -2  -6   47.99    1.62
   7   2   6   46.28    1.73
   7   2   6   49.10    1.57
   7   2   6   47.80    1.61
  -4   6   6   34.26    1.24
   4  -6  -6   36.61    1.42
   2  -6 -11  391.85   11.60
  -5   4  -7   78.97    2.42
  -5   4  -7   85.22    2.62
  -5   4  -7   79.70    2.47
   5  -4   7   85.45    3.21
   5   3 -10   86.16    2.74
  -5  -3  10   84.29    2.67
   5   3 -10   81.86    2.70
  -1   6  12  172.47    5.52
  -1   6  12  171.86    5.36
  -1   6  12  186.05    5.30
   5   5  -6    0.84    0.60
  -6   2  -8  202.05    5.94
  -6   2  -8  196.02    5.98
  -6   2  -8  215.50    6.11
   2   6  12    0.98    0.42
   2   6  12    1.31    0.36
   2   6  12    0.88    0.52
  -2  -6 -12    0.93    0.27
  -2  -6 -12    0.80    0.65
   2   7   9  151.15    4.17
  -2  -7  -9  138.33    4.07
  -2  -7  -9  142.48    4.34
   2   7   9  132.54    4.28
   2   7   9  126.60    4.20
  -2   7  -3   45.95    1.43
  -2   7  -3   41.53    1.48
   2  -7   3   40.23    1.84
  -2   7  -3   40.35    1.43
   2  -7   3   42.21    1.42
   3   6  11    1.04    0.28
   3   6  11    0.90    0.42
   3   6  11    0.49    0.47
  -3  -6 -11    0.88    0.29
  -3  -6 -11    0.75    0.80
   3   7  -3    1.89    0.52
  -3  -7   3    1.61    0.45
   3   7  -3    2.40    0.37
  -7   1  -5  118.82    3.49
  -7   1  -5  123.74    3.57
  -7   1  -5  113.43    3.59
   7  -1   5  115.27    3.59
  -7   1  -5  109.83    3.59
  -6   3  -6    0.73    0.58
  -6   3  -6    0.08    0.33
  -6   3  -6    0.33    0.27
  -6   3  -6   -0.03    0.45
  -6   3  -6    0.39    0.46
  -6   3  -6    0.40    0.33
   6  -2  -9  473.88   13.82
  -6   2   9  459.10   13.61
   6  -2  -9  475.01   13.64
  -2  -4 -15   94.55    2.86
   2   4  15   92.89    2.81
   2   4  15   95.66    2.78
  -2  -4 -15   84.16    2.79
   2   4  15   93.21    2.81
  -2  -4 -15   89.34    3.11
   3   2 -14  280.11    7.83
  -3  -2  14  287.58    7.99
  -4  -4 -13   48.32    2.18
  -4  -4 -13   55.66    1.73
   4   4  13   56.19    1.65
   4   4  13   50.72    1.47
  -3  -3  13    2.76    0.50
   3   3 -13    2.36    0.48
  -3  -3  13    2.27    0.59
   3   3 -13    3.03    0.49
  -3  -5 -13  104.37    3.11
  -3  -5 -13   92.27    3.06
   3   5  13  103.46    3.11
  -3  -5 -13   95.20    3.45
   3   5  13  103.42    3.01
   3   5  13  103.93    3.12
  -3  -3 -15   36.96    1.19
   3   3  15   36.78    1.10
   3   3  15   39.95    1.21
  -2   1  16  130.70    3.87
  -2   1  16  133.57    4.18
   2  -1 -16  131.33    3.87
   2  -1 -16  124.37    3.77
  -2   1  16  140.64    4.01
  -4   5  -7  212.69    6.30
   4  -5   7  208.76    6.74
  -4   5  -7  208.84    6.11
  -4   5  -7  206.95    6.16
  -1   7   9   88.96    2.88
  -1   7   9   95.50    2.91
  -6  -5  -5 1137.28   33.62
   6   5   5 1211.95   33.67
   6   5   5 1171.27   33.83
  -6  -5  -5 1153.26   33.72
   4   7   2   26.93    0.98
  -4  -7  -2   26.25    0.99
   4   7   2   27.76    1.13
   4   7   2   27.95    0.98
   0   4 -13    3.09    0.40
   0  -4  13    3.03    0.27
   0   4 -13    2.94    0.34
   0  -4  13    3.02    0.36
   0  -4  13    2.98    0.93
   4  -3 -13    0.14    0.27
  -4   3  13    0.13    0.36
   4  -3 -13    0.55    0.57
   5   6  -2   87.43    2.82
  -5  -6   2   83.04    2.68
   5   6  -2   87.64    2.65
   4   7   3    2.30    0.52
  -4  -7  -3    2.47    0.39
   4   7   3    2.42    0.35
   4   7   3    2.30    0.37
  -4  -7  -3    2.52    0.37
  -2   0 -16   44.29    1.53
  -2   0 -16   47.36    1.52
   2   0  16   47.51    1.40
   2   0  16   48.21    1.44
   2   0  16   45.05    2.19
   7   0  -6   88.06    2.94
  -7   0   6   91.70    2.80
  -5  -6  -6   20.87    0.84
  -5  -6  -6   23.04    0.88
   5   6   6   24.64    0.82
   5   6   6   24.93    0.93
   5   6   6   22.51    0.99
   3  -5   9  315.96   10.24
  -3   5  -9  321.48    9.63
  -3   5  -9  336.25    9.59
   3  -5   9  334.09    9.71
  -3   2  15    0.31    0.60
   3  -2 -15    0.42    0.31
   3  -2 -15    0.20    0.48
  -4   1  14   21.70    0.96
   4  -1 -14   19.85    1.00
   4  -1 -14   22.60    0.85
  -1   5  14    0.07    0.32
   1  -5 -14    0.14    0.57
   1  -5 -14    0.16    0.19
  -1   5  14    0.27    0.39
  -1   5  14    0.26    0.52
  -3   7   2  286.16    7.08
  -3   7   2  304.04    7.14
  -1   3  16   54.68    1.86
  -1   3  16   56.60    1.72
  -1   3  16   54.52    2.10
   1  -3 -16   53.38    1.77
  -1   3  16   56.56    1.78
   1  -3 -16   50.42    1.87
  -5   3  11   10.17    0.52
   5  -3 -11   10.54    0.49
   5  -3 -11   10.39    0.80
   4  -5 -10  167.88    4.20
  -4   5  10  166.72    4.02
   4   7   1   85.04    2.50
   4   7   1   80.25    2.62
   4   7   1   85.14    2.52
   3  -5 -12   15.34    0.95
  -3   5  12   17.99    0.66
  -1   1 -16    8.06    0.52
   1  -1  16    9.23    0.42
  -1   1 -16    8.69    0.47
   1  -1  16    7.99    1.18
   1  -1  16    9.29    0.35
  -1  -1  16  106.39    3.14
   1   1 -16   97.07    3.06
  -1  -1  16  108.24    3.05
  -1  -1  16   98.66    3.49
   1   1 -16   94.03    3.13
  -3   7   3   10.40    0.56
  -3   7   3   11.30    0.62
   1  -5  11   53.11    1.76
  -1   5 -11   56.02    1.74
   1  -5  11   54.87    1.68
  -1   5 -11   57.34    1.71
  -7   2  -3  263.54    7.50
  -7   2  -3  263.34    7.61
   7  -2   3  243.17    7.64
  -7   2  -3  237.89    7.57
  -7   2  -3  269.77    7.65
   5   1 -12  410.74   11.68
  -5  -1  12  383.95   11.86
   5   1 -12  383.35   11.91
  -3   6  -6    0.37    0.27
  -3   6  -6    0.19    0.65
  -3   6  -6    0.17    0.32
   3  -6   6    0.36    1.00
   4   0 -14   62.17    1.83
   4   0 -14   55.20    2.05
  -4   0  14   59.12    2.07
   4   0 -14   62.61    1.97
   6   5  -2   20.57    1.10
   6   5  -2   21.40    0.90
  -4   6  -3    8.97    0.54
  -4   6  -3    7.94    0.46
  -4   6  -3    8.41    0.78
   4  -6   3    7.76    1.07
  -3   7   1    2.02    0.39
   3  -7  -1    1.76    0.74
  -3   7   1    1.92    0.46
  -1  -4  13   39.14    1.22
   1   4 -13   35.83    1.26
   1   4 -13   36.45    1.31
  -1  -4  13   37.83    1.72
  -7  -3  -5   97.25    3.11
   7   3   5  103.32    3.12
   7   3   5   94.86    3.23
  -7  -3  -5  104.32    3.01
   7   3   5  100.73    3.06
  -6   0  10   38.17    1.30
   6   0 -10   36.28    1.43
  -7   2   4  191.37    5.75
   7  -2  -4  186.81    5.93
   7  -2  -4  202.99    5.81
  -4  -7  -4   40.01    1.42
   4   7   4   43.58    1.43
  -4  -7  -4   39.78    1.43
   4   7   4   47.30    1.42
   4   7   4   45.46    1.54
  -6   4   5  121.18    4.88
  -6   4   5  161.04    4.58
   2   5  14    2.27    0.44
   2   5  14    2.61    0.42
  -2  -5 -14    2.28    0.35
  -2  -5 -14    1.38    0.55
  -2  -5 -14    1.77    0.38
   2   5  14    2.38    0.35
   0  -6   9   58.64    1.86
   0   6  -9   61.06    1.92
   0  -6   9   54.40    2.29
   0   6  -9   59.69    1.87
   4   3  14   30.72    1.02
  -4  -3 -14   28.71    1.05
  -4  -3 -14   29.74    1.15
  -4  -3 -14   26.93    0.96
  -2   0  16  361.91   10.85
   2   0 -16  358.48   10.49
   2   0 -16  341.84   10.62
  -2   0  16  360.08   10.54
  -4  -2  13  272.17    8.26
   4   2 -13  275.78    8.22
   4   2 -13  270.68    8.22
  -4  -2  13  288.39    8.26
   7   2  -5  171.78    5.80
  -7  -2   5  187.17    5.72
   7   2  -5  175.75    5.85
   3  -2  14   13.10    1.40
   3  -2  14   10.44    0.49
  -3   2 -14   11.31    0.57
  -3   2 -14   10.84    0.45
  -1   7  -5   44.95    1.48
   1  -7   5   45.51    1.48
  -1   7  -5   46.82    1.57
  -1   7  -5   45.05    1.48
   4  -4 -12  246.16    7.19
   4  -4 -12  231.41    7.42
  -4   4  12  255.04    7.26
  -5   1 -12   42.70    1.44
   5  -1  12   51.01    2.32
   1   7  10   91.06    2.58
   1   7  10   86.72    2.73
   7   1  -6    7.22    0.67
  -7  -1   6    7.13    0.49
   7   1  -6    6.51    0.65
  -7  -3   3   12.66    0.65
   7   3  -3   11.24    0.74
   7   3  -3   13.26    0.49
   7   3  -3   11.31    0.82
  -2  -7   5   16.10    0.92
   2   7  -5   18.82    0.74
   2   7  -5   17.92    0.84
   5  -2 -12  156.70    4.55
   5  -2 -12  152.45    4.73
  -5   2  12  147.70    4.56
   5  -2  11   58.00    2.52
  -5   2 -11   53.50    1.62
  -5   2 -11   53.97    1.74
   6   2  -9   34.86    1.38
  -6  -2   9   36.58    1.26
   6   2  -9   34.26    1.37
   1   6  -9   83.92    2.57
  -1  -6   9   81.61    2.55
  -1  -6   9   79.44    2.90
   1   6  -9   88.27    2.65
   0   7  10  235.86    7.01
   4   3 -12    0.33    0.49
   4   3 -12    0.45    0.55
  -4  -3  12    0.26    0.53
  -4  -3  12   -0.16    0.57
   3   5 -10   14.99    0.71
  -3  -5  10   15.99    0.71
   3   5 -10   15.26    0.85
   3   7   8   10.21    0.62
  -3  -7  -8    9.43    0.58
   3   7   8   11.48    0.55
   3   7   8   10.50    0.53
  -3  -7  -8   11.64    0.49
  -2   2  16   16.88    0.72
   2  -2 -16   16.92    0.71
  -2   2  16   16.99    0.82
  -2   2  16   17.55    1.05
   2  -2 -16   16.53    0.85
  -2   2  16   15.31    0.94
   2  -2 -16   16.18    0.63
  -6   4  -3  122.62    3.87
  -6   4  -3  126.82    4.35
  -6   4  -3  133.53    4.06
  -6   4  -3  133.15    3.94
  -6   4  -3  124.88    3.95
   6  -3  -8   34.91    1.45
   6  -3  -8   35.03    1.21
  -6   3   8   34.96    1.16
  -7  -1  -7  100.25    3.07
  -7  -1  -7  101.73    2.96
   7   1   7   94.67    2.96
  -7  -1  -7  100.45    2.98
  -5   5  -4  141.03    4.08
  -5   5  -4  141.05    4.03
  -5   5  -4  150.52    4.23
  -5   5  -4  150.37    4.13
  -3   7   4   55.36    1.87
  -3   7   4   60.56    1.94
   4   7   0   30.11    1.21
  -4  -7   0   26.61    1.05
   4   7   0   28.14    1.06
   4   7   0   31.75    1.04
  -6   1  10  347.21   10.37
   6  -1 -10  339.01   10.52
   6  -1 -10  372.67   10.40
   2   3 -14    2.66    0.50
  -2  -3  14    3.71    0.45
   2   3 -14    3.39    0.47
  -3   7   0   26.23    0.98
   3  -7   0   24.97    1.32
  -3   7   0   27.37    1.04
  -5  -1 -13  185.53    5.15
  -5  -1 -13  174.79    5.01
   2   2 -15   10.10    0.49
  -2  -2  15   10.64    0.66
  -2  -2  15   10.62    0.91
   2   2 -15    9.88    0.65
   7  -1  -6    0.29    0.57
  -7   1   6    0.14    0.34
  -5   5   7    3.84    0.43
   5  -5  -7    4.33    0.65
  -5   5   7    4.45    0.29
  -6  -3 -10    3.67    0.48
  -6  -3 -10    3.55    0.34
  -6  -3 -10    3.57    0.40
   6   3  10    3.22    0.52
  -2   7   8   67.41    2.18
  -2   7   8   67.23    2.21
   1  -4  13   29.40    0.88
  -1   4 -13   27.48    0.95
   1  -4  13   28.56    1.00
   4   5  12   18.21    0.61
   4   5  12   19.26    0.78
  -4  -5 -12   19.30    0.79
  -4  -5 -12   18.92    1.36
  -4  -5 -12   16.52    0.72
   4   5  12   15.35    0.71
   4  -6  -7   51.20    1.87
  -4   6   7   49.06    1.66
  -2  -3 -16   18.62    0.80
  -2  -3 -16   19.58    1.18
  -2  -3 -16   16.60    0.78
   2   3  16   21.66    0.74
   2   3  16   23.03    0.78
   2   3  16   21.98    1.45
   4   7   5  229.47    6.87
  -4  -7  -5  231.27    6.87
  -4  -7  -5  208.75    6.86
   6   5   6  305.71    8.46
  -6  -5  -6  287.40    8.54
  -6  -5  -6  277.55    8.43
   6   5   6  292.98    8.63
   2   5 -11   89.69    2.78
  -2  -5  11   90.30    2.76
   2   5 -11   92.88    2.87
  -6  -4   6    2.40    0.43
   6   4  -6    3.06    0.62
   6   4  -6    2.50    0.53
   5   2  13  304.38    9.11
  -5  -2 -13  305.02    9.13
   3  -3  13   97.25    2.92
   3  -3  13   90.72    3.64
  -3   3 -13   95.78    2.85
   1   8   2   15.19    0.70
  -1  -8  -2   12.81    0.67
   1   8   2   13.67    0.67
   1   8   3   89.99    2.70
   1   8   3   93.14    2.74
  -4  -6   6   22.83    0.98
   4   6  -6   22.40    0.90
   4   6  -6   24.16    1.07
   4  -2 -14   39.35    1.26
  -4   2  14   38.53    1.38
  -3  -1  15   12.55    0.88
  -3  -1  15   11.05    0.82
   3   1 -15   12.66    0.50
   3   1 -15   11.33    0.71
  -3   1 -15   36.25    1.21
   3  -1  15   38.39    1.19
  -2   2 -15   12.42    0.57
   2  -2  15   13.56    0.54
   2  -2  15   13.07    1.43
   7   2   7   -0.18    0.52
   7   2   7    0.03    0.32
  -7  -2  -7    0.18    0.39
   7   2   7    0.03    0.37
  -7  -2  -7    0.16    0.34
  -6  -3   8   49.09    1.64
   6   3  -8   46.96    1.76
   3   4 -12    4.53    0.61
  -3  -4  12    4.56    0.51
   3   4 -12    4.00    0.49
  -3  -4  12    4.43    0.67
  -5  -5 -10   14.21    0.65
   5   5  10   14.41    0.52
   5   5  10   14.25    0.75
  -5  -5 -10   12.73    0.62
  -5  -5 -10   14.75    1.23
   5   6  -3   41.66    1.55
   5   6  -3   40.45    1.37
  -5  -6   3   39.48    1.39
   3  -6 -10  149.17    4.71
  -3   6  10  151.91    4.58
   0  -8  -2   35.97    1.44
   0   8   2   40.93    1.37
  -6  -1  10   13.99    0.67
   6   1 -10   13.39    0.79
   6   1 -10   12.61    0.87
   0   8   3   40.92    1.37
   0  -8  -3   34.38    1.38
  -7   0  -7   12.69    0.64
   7   0   7   11.94    0.62
  -7   0  -7   11.35    0.71
   7   0   7   12.39    0.70
  -7   0  -7   11.67    0.55
   0  -7   6  263.74    8.36
   0   7  -6  301.69    8.41
   0   7  -6  291.19    8.38
   0   7  -6  295.78    8.43
   0  -7   6  274.93    8.71
  -2   6  -8  135.49    4.13
   2  -6   8  131.61    4.66
   2  -6   8  136.93    4.11
  -2   6  -8  143.60    4.12
  -2   7  -4   44.82    1.56
   2  -7   4   43.32    1.46
  -2   7  -4   45.41    1.50
  -2   7  -4   45.41    1.46
  -1  -7   6   32.64    1.22
   1   7  -6   38.78    1.24
  -1  -7   6   36.78    1.58
   1   7  -6   37.50    1.31
  -3   7   5   64.03    1.97
  -3   7   5   52.86    1.84
   0  -1 -17    5.98    0.57
   0   1  17    6.05    0.56
   0   1  17    6.34    1.05
   0  -1 -17    6.33    0.42
   0  -1 -17    6.70    0.68
   0   1  17    7.35    0.42
   0   1  17    7.16    0.44
   5   6   7  236.11    6.42
   5   6   7  221.34    6.57
  -5  -6  -7  220.48    6.48
   5   6   7  227.69    6.51
   0   6  13  173.04    4.83
   0   6  13  159.95    4.69
   0   6  13  169.40    4.71
   1   6  13   14.05    0.70
   1   6  13   15.93    0.88
  -1  -6 -13   12.46    0.52
  -1  -6 -13   13.66    0.71
   1   6  13   15.27    0.68
  -7   1  -6  160.14    4.71
   7  -1   6  156.61    4.71
  -7   1  -6  155.54    4.64
  -7   1  -6  151.94    4.76
  -4   4 -10   14.26    0.80
  -4   4 -10   14.25    0.57
   4  -4  10   15.38    1.46
   3   7  -4   32.27    1.24
  -3  -7   4   31.32    1.23
  -4   2 -13  271.34    8.07
  -4   2 -13  274.20    7.96
   4  -2  13  286.55    8.78
   7  -2   4    0.18    0.52
  -7   2  -4    0.14    0.27
  -7   2  -4   -0.11    0.49
  -7   2  -4   -0.34    0.60
  -7   2  -4    0.19    0.44
   4   6  10  120.75    3.95
   4   6  10  124.48    3.97
  -4  -6 -10  130.70    4.31
  -4  -6 -10  125.44    3.92
   1   8   1  176.29    5.21
   1   8   1  181.05    5.12
   1   8   4   21.26    0.87
   1   8   4   19.91    0.83
  -1  -8  -4   18.40    0.79
   4   7  -1  203.27    5.81
  -4  -7   1  184.20    5.85
   4   7  -1  200.30    5.94
   5   4  -9  220.55    6.75
  -5  -4   9  220.83    6.69
   5   4  -9  228.03    6.69
   6   5  -3  202.69    6.00
   6   5  -3  197.45    6.13
  -3   7  -1   15.41    0.70
   3  -7   1   15.25    0.71
   3  -7   1   14.03    1.11
  -3   7  -1   15.45    0.75
  -3   7  -1   16.35    0.76
  -5   4  10   13.16    0.53
   5  -4 -10   10.72    0.82
   5  -4 -10   12.02    0.54
  -5   4  10   12.17    0.64
   7  -2  -5   41.25    1.66
   7  -2  -5   44.94    1.50
  -7   2   5   43.20    1.43
   0   8   1  158.44    4.99
   0   8   1  174.30    5.01
   0  -8  -1  168.42    5.11
   2  -3  14    5.95    0.41
  -2   3 -14    5.65    0.36
   2  -3  14    5.97    1.23
   0  -8  -4    0.32    0.44
   0   8   4    0.39    0.43
   0   8   4    0.43    0.40
   7   3   6  110.12    3.19
   7   3   6  100.55    3.14
  -7  -3  -6  105.94    3.18
   7   3   6   99.62    3.30
  -6  -1 -11   44.66    1.45
   6   1  11   42.44    1.46
   6   4   9   47.55    1.67
  -6  -4  -9   44.45    1.53
  -6  -4  -9   49.04    1.63
   6   4   9   48.46    1.48
  -6   4   6    0.47    0.27
   6  -4  -6    0.36    0.36
  -1   6  -9  120.27    3.44
   1  -6   9  108.80    3.39
  -1   6  -9  116.73    3.42
  -6   1 -10   35.52    1.23
  -6   1 -10   38.05    1.39
   4   1 -14    1.22    0.52
  -4  -1  14    1.48    0.52
   4   1 -14    1.56    0.21
   0   2  17   90.86    3.25
   0  -2 -17   89.29    2.82
   0   2  17   91.84    2.72
   0  -2 -17   86.06    2.85
   0   2  17   93.60    2.73
   0  -2 -17   82.81    2.70
   4   5  -9    0.79    0.55
   4   5  -9    1.09    0.44
   2   7  10   36.59    1.31
  -2  -7 -10   36.42    1.47
  -2  -7 -10   35.62    1.15
   2   7  10   39.77    1.27
   2   7  10   34.80    1.39
  -4   6  -4   96.01    3.14
  -4   6  -4   89.39    2.88
  -4   6  -4   94.80    2.84
   4  -6   4   96.65    3.37
  -2   4  15    1.42    0.60
   2  -4 -15    1.61    0.26
  -2   4  15    1.76    0.31
   2  -4 -15    1.33    0.53
  -2   4  15    1.98    0.41
  -1  -1 -17  157.09    5.02
   1   1  17  177.84    5.05
   1   1  17  179.17    4.99
   1   1  17  170.54    4.96
   1   1  17  168.74    5.58
  -1  -1 -17  157.09    5.05
  -5   0 -13   30.47    1.08
   5   0  13   36.75    1.99
   4  -1  14  511.47   14.62
  -4   1 -14  471.02   13.90
  -7  -3   4   48.19    1.65
   7   3  -4   46.58    1.81
   7   3  -4   43.70    1.72
  -6   3  -7   47.82    1.56
  -6   3  -7   47.47    1.69
  -6   3  -7   49.67    1.60
  -6   3  -7   54.68    1.74
  -6   3  -7   47.67    1.52
  -7  -4  -1    0.34    0.30
   7   4   1   -0.07    0.29
   7   4   1   -0.01    0.60
   7   4   1    0.04    0.45
   7   4   2    0.62    0.31
  -7  -4  -2    1.08    0.27
   7   4   2    0.47    0.56
   7   4   2    0.76    0.47
  -6   4  -4   -0.31    0.50
  -6   4  -4    0.07    0.28
  -6   4  -4    0.26    0.33
  -6   4  -4   -0.01    0.40
  -6   4  -4    0.09    0.57
  -4  -7  -6  193.32    5.86
   4   7   6  200.49    5.88
   7   0  -7    7.12    0.67
  -7   0   7    6.62    0.49
   3  -4 -14   43.58    1.69
   3  -4 -14   46.44    1.43
  -3   4  14   44.94    1.56
   6   2  11   79.17    2.63
  -6  -2 -11   82.33    2.59
  -1  -8   0    2.67    0.54
   1   8   0    3.17    0.46
   1   8   0    3.23    0.36
  -5   3 -10  174.20    5.16
  -5   3 -10  171.70    5.07
  -3  -6   8    0.21    0.51
   3   6  -8    0.15    0.34
   3   6  -8    0.08    0.53
   1   8   5  120.45    3.48
   1   8   5  117.59    3.45
   5   5  -7   13.31    0.82
  -1   7  10   53.19    1.68
  -1   7  10   43.61    1.61
  -2  -4  13   96.59    2.83
   2   4 -13   88.90    2.90
  -2  -4  13   90.56    3.16
   2   4 -13   90.33    2.85
   4   4 -11   82.56    2.70
  -4  -4  11   80.84    2.73
   4   4 -11   84.21    2.65
   2   6  -9  323.17    9.45
  -2  -6   9  324.64    9.45
   2   6  -9  335.91    9.55
  -2  -6   9  297.36    9.68
   7   4   0  192.03    5.42
  -7  -4   0  183.77    5.40
   5  -4   8   34.96    1.89
  -5   4  -8   37.81    1.34
  -5   4  -8   34.57    1.13
  -5   4  -8   31.53    1.05
   0   8   0  206.08    6.13
   0  -8   0  195.38    6.26
   0   8   0  211.14    6.13
   0  -4 -16    0.07    0.51
   0   4  16    0.52    0.37
   0   4  16    0.21    0.81
   0  -4 -16   -0.08    0.39
   0   4  16    0.32    0.51
  -1  -2 -17  160.64    5.09
  -1  -2 -17  171.04    5.32
   1   2  17  178.35    5.04
  -1  -2 -17  153.88    5.11
   1   2  17  182.67    5.07
   1   2  17  177.98    5.65
   0   8   5  206.94    5.60
   0   8   5  200.63    5.60
   0   0  17   10.36    0.47
   0   0 -17   10.23    0.64
   0   0  17    7.99    1.05
   0   0 -17    9.67    0.49
   0   0  17   10.38    0.46
   0   0  17   11.36    0.62
  -7  -4  -3    1.67    0.29
   7   4   3    1.73    0.32
   7   4   3    1.53    0.62
   7   4   3    1.69    0.48
  -1   1  17  118.34    3.51
   1  -1 -17  118.23    3.62
  -1   1  17  120.45    3.52
   1  -1 -17  110.67    3.61
   1  -1 -17  114.26    3.49
  -1   1  17  120.37    3.62
  -1   1  17  107.13    3.86
  -6   2  -9   36.40    1.26
  -6   2  -9   38.32    1.21
  -6   2  -9   37.70    1.41
  -7  -2   6   33.46    1.18
   7   2  -6   32.00    1.31
   7   2  -6   30.82    1.35
  -3   3  15    9.72    0.55
  -3   3  15    9.88    0.75
   3  -3 -15   10.03    0.49
   3  -3 -15    8.73    0.77
  -2   1 -16    0.24    0.32
   2  -1  16    0.09    0.23
  -2   1 -16    0.33    0.37
   2  -1  16   -0.34    1.11
   3   1  16  134.08    4.63
   3   1  16  131.57    3.86
   2   1 -16   59.48    1.84
   2   1 -16   57.10    1.98
  -2  -1  16   62.34    2.00
  -2  -1  16   56.83    2.21
  -3   7   6    2.32    0.49
  -3   7   6    1.93    0.36
   1   4  16   26.63    1.45
   1   4  16   26.80    1.04
   1   4  16   27.61    0.99
  -1  -4 -16   25.95    1.18
  -1  -4 -16   24.45    1.04
  -5   5  -5   47.34    1.69
  -5   5  -5   47.01    1.51
  -5   5  -5   44.25    1.46
  -4   3 -12  100.09    2.93
  -4   3 -12   95.45    3.03
  -5  -4 -12   57.21    1.83
  -5  -4 -12   57.62    1.93
   5   4  12   60.62    1.92
   6  -2 -10   59.80    1.87
  -6   2  10   57.16    1.84
   6  -2 -10   57.08    2.07
   3   7   9   61.34    2.08
  -3  -7  -9   63.76    1.96
   3   7   9   57.48    2.12
   3   7   9   67.67    2.00
   2   8   3   67.01    2.12
   2   8   3   67.93    2.06
  -2  -8  -2   10.22    0.60
   2   8   2   11.53    0.53
   2   8   2   12.68    0.59
   2   8   2   11.89    0.65
   6   5   7   44.38    1.41
   6   5   7   42.46    1.60
  -6  -5  -7   43.43    1.50
  -2   6  12  137.50    3.87
   2  -6 -12  108.54    4.06
   7  -3  -1  168.79    5.58
  -7   3   1  173.66    5.42
  -7   3   1  162.90    5.78
  -3  -6 -12  149.99    4.50
   3   6  12  153.64    4.57
  -3  -6 -12  146.84    4.84
   3   6  12  163.79    4.48
   4  -5   8   15.59    1.52
  -4   5  -8   18.79    0.66
  -4   5  -8   17.01    0.93
  -4   5  -8   18.04    0.73
   7   1  -7   69.91    2.32
  -7  -1   7   69.15    2.15
   3   2  16   22.90    0.52
   3   2  16   10.74    0.31
   3   2  16   25.28    1.49
   3   2  16    5.45    0.32
  -7   3   0    2.14    0.30
  -7   3   0    2.15    0.41
   7  -3   0    2.05    0.62
  -4  -7   2  473.44   14.62
   4   7  -2  502.34   14.70
   4   7  -2  519.26   14.56
   3  -7   2  102.71    3.12
  -3   7  -2  104.72    3.11
   3  -7   2   98.12    3.50
  -3   7  -2  102.56    3.15
  -3   7  -2   95.19    3.15
  -6   0 -11  197.65    5.54
  -6   0 -11  220.58    5.72
   0  -5 -15   39.17    1.32
   0  -5 -15   37.90    1.49
   0   5  15   42.16    1.41
   0   5  15   40.17    1.49
  -4  -1 -15  148.53    3.88
   4   1  15  158.12    4.64
  -5   5   8   69.91    2.06
   5  -5  -8   68.14    2.36
  -5   5   8   64.53    2.19
   2  -3 -16    3.61    0.61
  -2   3  16    4.35    0.75
  -2   3  16    4.01    0.45
  -2   3  16    4.56    0.66
   2  -3 -16    4.30    0.38
  -2   3  16    5.06    0.37
   4  -6  -8  339.60    9.82
  -4   6   8  321.23    9.66
   1   5  15  140.31    4.54
  -1  -5 -15  153.29    4.63
   1   5  15  168.71    4.58
  -1  -5 -15  147.02    4.50
   1   5  15  169.53    4.63
  -1  -5 -15  141.68    4.53
  -7  -1  -8   26.84    0.95
  -7  -1  -8   27.51    0.97
   7   1   8   24.34    1.07
   7   1   8   25.58    0.93
  -7  -1  -8   28.11    1.10
   7  -3  -2   25.95    1.24
  -7   3   2   24.40    0.98
  -7   3   2   28.18    0.89
  -7   3   2   24.04    1.51
   3  -6   7   30.38    1.75
  -3   6  -7   32.84    1.08
  -3   6  -7   31.70    1.11
   7   4  -1    4.49    0.59
   7   4  -1    5.27    0.35
   1  -7   6  161.95    4.89
  -1   7  -6  174.21    5.00
  -1   7  -6  168.71    4.91
  -1   7  -6  163.92    4.89
   7  -1  -7    3.35    0.63
  -7   1   7    4.02    0.42
  -5  -3 -13   51.57    1.71
  -5  -3 -13   46.10    1.60
   5   3  13   48.64    1.61
   2   8   4  120.96    3.49
   2   8   4  118.49    3.42
   5  -1 -13    8.30    0.50
  -5   1  13    8.77    0.58
   5  -1 -13    7.73    0.72
  -5   0  13    2.47    0.47
   5   0 -13    1.99    0.53
   2   8   1   35.43    1.15
   2   8   1   33.93    1.27
  -2  -8  -1   31.67    1.23
   2   8   1   34.85    1.18
   1  -6 -13  503.08   14.59
  -1   6  13  491.60   14.50
   2   6  13  292.71    8.17
   2   6  13  280.88    8.26
   2   6  13  283.96    8.21
  -2  -6 -13  270.19    8.12
   2   7  -6   10.16    0.67
   2   7  -6    9.63    0.52
  -2  -7   6    9.48    0.75
   4  -5 -11  511.22   12.17
  -4   5  11  505.10   11.99
  -2   7   9   55.45    1.87
  -2   7   9   57.12    1.92
   2  -5  11  680.37   20.53
   2  -5  11  655.87   21.05
   3   4  15  517.75   14.47
  -3  -4 -15  516.79   14.53
   3   4  15  514.79   14.40
   3   4  15  506.52   14.38
   5   2 -12   12.40    0.77
  -5  -2  12   13.17    0.72
   5   2 -12   11.74    0.76
  -2   5  14   15.88    0.61
  -2   5  14   14.60    0.70
   2  -5 -14   14.53    0.50
   1   0  17    4.31    1.08
  -1   0 -17    2.49    0.45
   1   0  17    3.21    0.28
   1   0  17    2.73    0.22
  -1   0 -17    2.83    0.36
   1  -2 -17   13.68    0.81
  -1   2  17   15.80    0.75
  -1   2  17   11.40    0.90
   1  -2 -17   15.29    0.73
   1  -2 -17   14.16    0.59
  -1   2  17   14.30    0.65
  -1   8   2  104.64    3.14
  -1   8   2  107.79    3.18
  -4  -2 -15   92.66    2.97
   4   2  15   99.92    2.91
  -1   8   3  158.81    4.12
   1  -8  -3  102.61    4.10
   7   4   4   13.57    0.60
  -7  -4  -4   14.63    0.55
   7   4   4   11.93    0.88
  -7  -4  -4   14.15    0.69
   7   4   4   14.24    0.71
   5   6  -4   22.26    0.88
  -5  -6   4   20.64    0.91
   5   6  -4   22.30    1.10
   0   3 -15    1.51    0.42
   0  -3  15    1.14    0.93
   0  -3  15    1.74    0.33
   0  -3  15    1.96    0.26
   6  -3  -9    1.41    0.62
   6  -3  -9    1.27    0.35
  -6   3   9    0.76    0.30
  -7   2  -5   19.15    0.89
   7  -2   5   19.07    0.92
  -7   2  -5   19.68    0.88
  -7   2  -5   20.13    0.75
  -7   2  -5   20.20    0.92
   1   8  -1    0.13    0.35
   1   8  -1    0.47    0.33
   1   8  -1    0.06    0.38
  -1  -8   1    0.18    0.54
   1   7  11    1.36    0.62
   1   7  11    2.13    0.45
   1   7  11    1.18    0.42
  -1  -7 -11    1.08    0.16
   0   5 -12    8.00    0.55
   0   5 -12    7.54    0.46
   0  -5  12    8.80    0.42
   1   8   6    3.74    0.44
  -1  -8  -6    2.80    0.33
   1   8   6    3.11    0.47
  -7   3  -1  336.10    9.53
  -7   3  -1  308.38    9.60
  -7   3  -1  322.31    9.71
   7  -3   1  320.20    9.73
  -7   3  -1  343.14    9.71
   0  -2  16   33.19    1.75
   0   2 -16   33.28    1.28
   0  -2  16   37.26    1.21
   0   2 -16   35.57    1.23
   5   6   8   50.18    1.72
   5   6   8   55.51    1.62
  -5  -6  -8   49.83    1.70
   5   6   8   49.00    1.79
   0   7  11    0.34    0.47
  -7   2   6    0.36    0.33
   7  -2  -6    0.59    0.42
   7  -2  -6    0.45    0.61
   5   3 -11  201.55    6.20
  -5  -3  11  207.51    6.17
   5   3 -11  204.34    6.17
   0   8  -1  349.84   10.77
   0  -8   1  341.34   10.92
   0   8  -1  382.58   10.71
   0   8  -1  375.94   10.77
   6   5  -4   29.95    1.13
   6   5  -4   26.47    1.26
   1   0 -17  412.92   12.42
  -1   0  17  449.48   12.54
  -1   0  17  430.67   12.87
   1   0 -17  414.43   12.52
  -1   0  17  436.68   12.42
   0   8   6    1.39    0.43
   0  -8  -6    0.78    0.28
   0   8   6    1.31    0.44
  -1   8   1   70.74    2.20
  -1   8   1   69.67    2.22
  -1   8   4  153.74    3.95
   1  -8  -4  103.93    3.87
   7   3   7   65.16    2.32
   7   3   7   71.66    2.18
  -7  -3  -7   70.15    2.18
  -1  -5  12   85.76    2.54
   1   5 -12   84.53    2.64
   1   5 -12   80.29    2.55
  -7   3   3   39.66    1.18
   7  -3  -3   34.28    1.33
   7  -3  -3   34.35    1.49
  -7   3   3   35.49    1.26
  -7  -2  -8  137.77    4.08
   7   2   8  128.72    4.05
   7   2   8  137.88    4.23
  -7  -2  -8  143.49    4.10
  -4  -7  -7   93.13    3.15
   4   7   7  107.81    3.18
   4   7   7  114.59    3.14
  -4  -7  -7   99.40    3.14
   4   7   7  103.12    3.26
  -3   4 -12    1.18    0.27
   3  -4  12    1.16    0.40
   6  -4  -7   38.92    1.39
  -6   4   7   43.76    1.36
  -5   3  12   -0.01    0.33
   5  -3 -12    0.15    0.61
   5  -3 -12    0.19    0.29
   3  -5  10    6.62    0.53
  -3   5 -10    6.15    0.41
   3  -5  10    5.43    1.29
  -2   7  -5   28.70    1.04
   2  -7   5   29.68    1.05
  -2   7  -5   30.37    1.06
   2  -7   5   28.89    1.61
  -2   7  -5   29.27    1.19
   2   8   5   10.02    0.63
  -2  -8  -5    9.30    0.48
   2   8   5   11.84    0.58
   3   5  14   12.68    0.63
  -3  -5 -14   10.03    1.03
  -3  -5 -14   11.74    0.63
   3   5  14   12.85    0.62
  -3  -5 -14   10.09    0.58
   3   5  14   12.87    0.50
  -7   1  -7   85.57    2.67
  -7   1  -7   80.55    2.52
   2   8   0   49.91    1.74
   2   8   0   56.96    1.83
   2   8   0   58.32    1.73
  -2  -8   0   52.30    1.81
   3   7  -5    1.51    0.35
  -3  -7   5    1.17    0.51
   3   7  -5    0.82    0.55
   1   3 -15   13.40    0.70
  -1  -3  15   13.51    1.09
  -1  -3  15   12.83    0.59
   4   4  14   30.90    0.88
  -4  -4 -14   38.45    1.20
   4   4  14   39.75    1.10
  -4  -4 -14   35.19    1.03
  -4  -4 -14   34.99    1.74
   4   4  14   26.88    0.85
   6   4  -7   82.91    2.80
  -6  -4   7   85.78    2.68
   2  -4  13   13.06    0.61
  -2   4 -13   12.60    0.52
  -1   4  16    3.90    0.47
  -1   4  16    3.75    0.38
   1  -4 -16    4.00    0.64
   1  -4 -16    3.22    0.34
  -1   4  16    4.20    0.84
  -1   4  16    3.92    0.62
   3   0  16   71.85    2.99
  -3   5  13    0.25    0.40
   3  -5 -13    1.26    0.61
  -3   5  13    0.90    0.29
   7   0   8   83.54    2.77
  -7   0  -8   89.69    2.71
  -7   0  -8   91.97    2.85
  -6   0  11   57.90    1.87
   6   0 -11   55.61    1.99
   7   3  -5   62.15    2.30
   7   3  -5   59.88    2.23
   7   3  -5   70.37    2.02
  -7  -3   5   66.84    2.17
   1   2 -16   32.90    1.26
  -1  -2  16   35.52    1.69
  -1  -2  16   37.53    1.26
   1   2 -16   34.78    1.20
  -1  -2  16   37.39    1.19
   7   4  -2    4.54    0.60
   7   4  -2    5.44    0.36
  -7  -4   2    4.71    0.47
   7   4  -2    4.74    0.70
   6   2 -10    0.65    0.57
   6   2 -10    0.44    0.52
  -6  -2  10    0.05    0.40
   0  -3 -17   10.94    0.67
   0   3  17   11.53    0.65
   0   3  17   10.96    0.57
   0  -3 -17    9.49    0.52
   0  -3 -17   10.16    0.68
   0   3  17   10.89    1.13
  -6   4  -5   53.43    1.69
  -6   4  -5   50.27    1.63
  -6   4  -5   47.19    1.74
   3  -1 -16   70.21    2.13
   3  -1 -16   66.65    2.02
  -3   1  16   65.51    2.32
  -3   1  16   70.70    2.40
  -7   3  -2  290.25    8.23
  -7   3  -2  283.96    8.23
  -7   3  -2  281.91    8.06
   7  -3   2  278.23    8.26
  -3   7   7    6.11    0.49
   4   6  -7   42.97    1.41
  -4  -6   7   38.23    1.50
   4   6  -7   40.08    1.56
  -4   3  14   16.90    0.84
   4  -3 -14   17.09    0.96
   4  -3 -14   19.21    0.70
  -4   6  -5    0.52    0.37
  -4   6  -5    0.57    0.30
   4  -6   5    0.32    1.03
  -4   6  -5    0.42    0.70
   6   3  11   14.71    0.77
  -6  -3 -11   14.28    0.67
  -6  -3 -11   14.17    0.60
  -6  -3 -11   14.55    0.76
  -1   8   0  137.47    4.17
  -1   8   0  145.74    4.19
   1  -2  16   82.44    2.38
   1  -2  16   77.53    2.30
  -1   2 -16   78.30    2.43
  -1   2 -16   77.81    2.44
   1  -2  16   75.35    3.02
  -4   0 -15  267.25    7.95
   4   0  15  288.16    8.66
   0   6 -10  233.55    6.92
   0  -6  10  235.34    6.91
   0   6 -10  244.66    6.97
  -6   1  11    1.51    0.39
   6  -1 -11    1.73    0.39
   6  -1 -11    1.89    0.62
   2   1  17  160.31    4.60
   2   1  17  164.23    4.61
   2   1  17  151.68    5.31
  -1   8   5    2.06    0.43
   1  -8  -5    0.57    0.37
   7   4   5  459.19   13.89
  -7  -4  -5  456.40   13.80
   7   4   5  491.82   13.77
   1  -3  15   10.04    0.49
  -1   3 -15    9.40    0.51
   1  -3  15   10.19    1.13
   4  -4 -13    0.44    0.59
  -4   4  13    0.50    0.39
   4  -4 -13   -0.14    0.26
  -4   4  13    0.10    0.37
  -3   6  11   75.13    2.41
   3  -6 -11   74.86    2.56
  -1  -3 -17  200.66    6.31
   1   3  17  218.94    6.11
   1   3  17  219.11    6.63
  -1  -3 -17  202.61    6.13
   1   3  17  218.45    6.13
  -5  -5 -11    1.48    1.08
  -5  -5 -11    1.62    0.36
   5   5  11    2.17    0.53
   5   5  11    1.21    0.37
   5   5  11    1.61    0.23
  -5  -5 -11    1.81    0.43
   0  -7   7    5.55    0.43
   0  -7   7    5.37    0.88
   0   7  -7    6.51    0.44
   0   7  -7    6.21    0.49
  -1  -7   7  273.33    8.66
   1   7  -7  314.45    8.74
  -1  -7   7  279.79    8.96
   1   7  -7  312.24    8.68
   1   6 -10   60.36    1.92
  -1  -6  10   61.78    1.92
   1   6 -10   63.50    2.03
  -1  -6  10   57.34    2.30
  -1   5  15   81.95    2.63
  -1   5  15   83.97    2.45
   1  -5 -15   76.09    2.37
   1  -5 -15   80.63    2.63
  -1   5  15   79.99    2.52
  -3   7  -3    6.77    0.54
  -3   7  -3    6.89    0.57
   3  -7   3    6.20    1.08
  -3   7  -3    7.83    0.49
   3  -7   3    7.10    0.51
   4   6  11    0.25    0.24
   4   6  11    0.01    0.46
  -4  -6 -11   -0.09    0.92
   4   6  11    0.22    0.44
  -4  -6 -11    0.19    0.34
  -5   6   2   74.41    2.32
  -5   6   2   70.66    2.26
  -5   6   2   77.16    2.39
   4   7  -3   35.23    1.18
  -4  -7   3   31.43    1.23
   4   7  -3   36.09    1.36
  -2  -4 -16    1.87    0.70
   2   4  16    2.09    0.40
   2   4  16    2.37    0.37
   2   4  16    1.99    0.32
  -2  -4 -16    1.79    0.36
   2   2  17  192.55    6.15
   2   2  17  201.09    5.52
   2   2  17  187.98    5.46
   7  -3  -4   35.23    1.30
   7  -3  -4   33.97    1.45
  -7   3   4   36.98    1.23
   6   4  10  156.96    4.69
   6   4  10  164.35    4.88
  -6  -4 -10  166.76    4.86
  -6  -4 -10  159.50    4.76
  -5   6   1   24.72    0.99
  -5   6   1   23.61    0.91
  -5   6   1   22.73    0.88
  -5   2  13    1.05    0.42
   5  -2 -13    1.72    0.57
   5  -2 -13    1.75    0.35
   5   1 -13   97.22    2.80
   5   1 -13   88.53    3.07
  -5  -1  13   92.12    3.03
   6   3  -9   10.23    0.71
   6   3  -9   10.28    0.78
  -6  -3   9   10.80    0.64
   3   3 -14  129.96    4.17
   3   3 -14  140.65    4.20
  -3  -3  14  124.73    4.32
  -3  -3  14  149.30    4.20
   5  -2  12  141.30    4.64
  -5   2 -12  125.94    3.86
  -1   5 -12   16.08    0.63
   1  -5  12   15.66    0.56
   3   0 -16  112.37    3.27
  -3   0  16  110.57    3.61
  -3   0  16  116.10    3.53
  -1  -8   2    2.08    0.60
   1   8  -2    2.19    0.38
   1   8  -2    2.36    0.39
   1   8  -2    2.04    0.45
  -3  -3 -16   29.04    1.50
   3   3  16   28.31    0.91
   1   8   7    0.52    0.40
  -1  -8  -7    0.51    0.25
   1   8   7    0.57    0.42
  -3  -5  11    0.52    0.41
   3   5 -11    0.90    0.42
   3   5 -11    0.72    0.59
  -3  -5  11    0.12    0.55
   6   5   8  100.78    2.96
   6   5   8   96.74    3.13
  -6  -5  -8   94.43    3.06
  -4  -5 -13    4.46    1.06
  -4  -5 -13    6.10    0.49
   4   5  13    6.24    0.52
  -4  -5 -13    4.14    0.38
   4   5  13    6.51    0.29
  -2  -5 -15   42.55    1.79
   2   5  15   46.47    1.59
  -2  -5 -15   47.61    1.55
  -2  -5 -15   42.35    1.52
   2   5  15   50.44    1.53
   2   5  15   48.19    1.56
  -5   6   3   47.90    1.69
  -5   6   3   49.08    1.61
   2   8   6   35.94    1.28
   2   8   6   38.79    1.24
   0   8  -2  384.44   11.79
   0   8  -2  405.77   11.79
   0  -8   2  369.57   11.99
  -5   1 -13  150.39    4.60
   5  -1  13  180.21    5.47
   2   8  -1    3.45    0.49
   2   8  -1    3.21    0.39
  -2  -8   1    2.40    0.51
  -7   0   8  148.64    4.48
   0  -4  14   27.09    0.86
   0   4 -14   24.91    0.95
   0  -4  14   24.81    1.58
  -2  -7 -11    2.66    0.67
   2   7  11    1.88    0.64
   2   7  11    3.31    0.47
   2   7  11    3.06    0.42
  -2  -7 -11    2.75    0.26
   3   2 -15  590.32   18.41
   3   2 -15  636.50   18.29
  -3  -2  15  620.31   18.59
   4  -1 -15   64.01    2.30
  -4   1  15   67.02    2.29
   4  -1 -15   72.22    2.17
   0   8   7    4.27    0.52
   0   8   7    4.68    0.51
  -5   4  11   52.92    1.62
   5  -4 -11   49.34    1.89
  -5   4  11   49.63    1.71
   5  -4 -11   51.31    1.61
  -6   3  -8    9.97    0.49
  -6   3  -8    9.53    0.42
  -6   3  -8   10.33    0.70
  -6   3  -8    9.35    0.54
   2  -6   9  274.29    9.19
   2  -6   9  279.84    8.62
  -2   6  -9  310.34    8.64
  -2   6  -9  301.39    8.64
  -4  -3 -15  100.00    3.20
  -4  -3 -15   95.23    3.10
  -5   6   0  190.81    5.51
  -5   6   0  181.60    5.43
  -5   6   0  177.54    5.44
  -5   5  -6    0.45    0.34
  -5   5  -6    0.89    0.63
   5  -5   6    0.42    1.16
  -5   5  -6    0.70    0.26
   0  -1  17    4.51    0.35
   0  -1  17    3.97    0.44
   0  -1  17    2.82    0.60
   0   1 -17    3.52    0.49
   0   1 -17    3.73    0.37
   0  -1  17    3.70    0.29
   3  -2 -16   26.88    1.17
   3  -2 -16   27.97    0.98
  -3   2  16   25.87    1.25
  -7  -2   7    0.55    0.38
   7   2  -7    0.72    0.57
   7   2  -7    0.75    0.57
   6   1 -11  104.83    3.41
  -6  -1  11  107.89    3.31
  -1   7  11   82.50    2.65
   4   3 -13 1332.14   38.55
   4   3 -13 1316.56   38.52
  -4  -3  13 1343.22   38.61
  -1   8  -1  160.29    4.59
  -1   8  -1  155.82    4.56
   4   0 -15    0.20    0.20
   4   0 -15    0.57    0.57
  -4   0  15    0.25    0.54
  -7   3  -3   78.25    2.52
  -7   3  -3   78.27    2.52
   7  -3   3   76.27    2.52
  -7   3  -3   72.46    2.43
  -7   3  -3   76.09    2.34
  -3  -7 -10   11.93    0.52
   3   7  10   12.39    0.59
  -3  -7 -10   12.54    1.02
   3   7  10   11.61    0.75
   3   7  10   11.92    0.68
   2  -1 -17   49.53    1.61
  -2   1  17   47.14    1.73
   2  -1 -17   45.59    1.48
   2  -1 -17   46.84    1.67
  -2   1  17   51.17    1.96
   6  -5  -1  161.86    4.89
  -6   5   1  156.38    5.08
  -6   5   1  157.02    4.69
  -6   5   1  154.92    4.71
  -7   2  -6  188.96    5.84
  -7   2  -6  193.18    5.95
   4   2 -14  881.26   24.81
   4   2 -14  816.55   24.96
  -4  -2  14  831.84   25.03
  -1  -4  14   24.68    0.84
   1   4 -14   22.39    0.90
   1   4 -14   23.13    0.94
  -1  -4  14   22.90    1.40
  -6   5   2    3.01    0.40
   6  -5  -2    2.57    0.65
  -6   5   2    2.69    0.35
   4  -6  -9  176.24    5.27
  -4   6   9  165.08    5.10
   5   4 -10   61.96    2.02
   5   4 -10   57.37    2.08
  -5  -4  10   58.96    2.02
  -1   8   6  328.51    9.67
  -1   8   6  326.28    9.65
  -5  -1 -14   43.58    1.44
  -5  -1 -14   39.22    1.26
   7   4  -3    2.88    0.72
  -7  -4   3    3.10    0.43
   7   4  -3    2.80    0.58
   7   4  -3    3.69    0.32
  -1   3  17    0.57    0.55
   1  -3 -17    0.80    0.56
   1  -3 -17    0.27    0.37
  -1   3  17    0.16    0.84
  -1   3  17    0.49    0.32
  -1   3  17    0.47    0.37
  -5   6   4   47.02    1.61
  -5   6   4   48.57    1.51
  -5   5   9  291.37    7.40
   5  -5  -9  303.20    7.60
   5   5  -8   93.21    2.91
   5   5  -8   93.65    2.79
  -4  -7  -8  346.62   10.37
   4   7   8  352.82   10.40
   4   7   8  360.48   10.48
   5   6  -5   49.09    1.69
   5   6  -5   53.33    1.85
  -5  -6   5   50.67    1.72
   1   6  14   89.72    2.65
  -1  -6 -14   77.64    2.63
   1   6  14   86.39    2.65
  -1  -6 -14   82.47    2.52
   1   6  14   84.05    2.74
  -6  -6  -2   18.23    0.78
   6   6   2   19.12    0.77
  -6  -6  -2   17.58    0.71
   0   6  14   40.67    1.36
   0  -6 -14   36.78    1.18
   0   6  14   39.40    1.49
   0   6  14   41.00    1.41
   7  -2  -7  247.18    8.00
  -7   2   7  265.57    7.80
   7  -2  -7  275.49    7.85
  -4   4 -11  515.63   14.91
  -4   4 -11  514.57   15.04
   4  -4  11  499.26   15.64
   2   0  17    4.58    0.22
   2   0  17    4.66    1.26
  -2   0 -17    4.77    0.39
   2   0  17    4.78    0.29
   6   5  -5  115.55    3.78
   6   5  -5  120.73    3.67
  -6   1 -11   37.94    1.31
  -6   1 -11   41.48    1.49
  -5  -2 -14    9.41    0.55
  -5  -2 -14   10.77    0.69
   5   2  14   10.63    0.58
  -6  -1 -12   20.06    0.79
   6   1  12   18.69    0.80
  -7   1   8   81.57    2.53
  -3   2 -15    4.13    0.34
   3  -2  15    4.23    0.37
   3  -2  15    4.97    1.21
  -7  -1   8    1.10    0.38
   7   1  -8    1.35    0.59
  -8  -1   0   57.42    1.82
   8   1   0   54.79    1.93
   8   1   0   51.04    1.94
  -8  -1   0   57.18    1.84
  -6   5   0  117.20    3.90
  -6   5   0  110.75    3.48
  -6   5   0  110.98    3.49
   2   5 -12  387.84   11.26
   2   5 -12  364.29   11.17
  -2  -5  12  396.38   11.15
  -8  -1  -1    0.16    0.44
   8   1   1    0.85    0.52
   8   1   1    0.31    0.52
  -8  -1  -1    0.16    0.40
   5   6   9  188.48    5.79
   5   6   9  202.67    5.69
   5   6   9  186.33    5.85
  -5  -6  -9  187.39    5.77
   6   6   1  378.28   11.00
   6   6   1  372.26   11.15
  -6  -6  -1  374.61   11.02
   6   6   3   26.20    0.95
  -6  -6  -3   22.67    0.87
  -6  -6  -3   26.00    0.96
  -2   7  10  167.68    5.01
  -2   7  10  161.16    4.96
  -6   5   3   25.68    0.90
   6  -5  -3   27.92    1.23
   7   4   6    0.15    0.61
  -7  -4  -6    0.20    0.42
   7   4   6    0.23    0.41
  -5   4  -9    1.66    0.32
   5  -4   9    1.48    1.17
  -5   4  -9    1.75    0.62
  -1   6 -10   18.01    0.73
  -1   6 -10   16.66    0.68
   1  -6  10   15.82    0.63
   7   1   9    8.77    0.65
  -7  -1  -9    9.41    0.66
  -7  -1  -9    8.61    0.49
  -5   6  -1  138.16    4.06
  -5   6  -1  127.94    4.05
  -5   6  -1  131.23    4.30
  -5   6  -1  139.49    4.11
   8   0   0    0.48    0.52
  -8   0   0    0.66    0.25
   8   0   0    0.59    0.61
  -8   0   0    0.77    0.40
  -8   0   0    0.45    0.53
  -7  -3  -8  205.94    6.03
   7   3   8  206.85    6.18
   7   3   8  196.90    6.02
  -7  -3  -8  213.36    6.15
   4   5 -10    0.26    0.60
   4   5 -10   -0.01    0.46
  -4  -5  10   -0.01    0.54
   3   6  -9    0.56    0.57
  -3  -6   9    0.46    0.52
   3   6  -9    0.63    0.40
  -7   3   5    5.25    0.40
   7  -3  -5    5.06    0.48
   7  -3  -5    4.88    0.70
   3   8   3   24.87    1.02
  -3  -8  -3   21.93    0.89
   3   8   3   25.59    0.91
   3   8   3   23.05    0.88
   1  -1  17  253.74    7.02
  -1   1 -17  222.74    7.12
  -1   1 -17  231.62    7.13
   1  -1  17  239.92    7.06
   1  -1  17  229.83    7.68
   6  -4  -8    0.80    0.62
  -6   4   8    0.72    0.29
   6  -4  -8    0.80    0.35
   3   8   2    3.87    0.42
   3   8   2    3.29    0.40
  -3  -8  -2    2.47    0.39
   3   8   2    3.59    0.54
  -8   0  -1    1.85    0.43
  -8   0  -1    2.22    0.53
   8   0   1    1.35    0.59
  -8   0  -1    1.56    0.29
   8   0   1    1.21    0.56
  -6  -2 -12   10.12    0.70
  -6  -2 -12    9.88    0.56
   6   2  12   11.30    0.65
  -1  -1  17   34.94    1.13
   1   1 -17   32.80    1.14
   1   1 -17   32.00    1.25
  -1  -1  17   34.09    1.69
  -1  -1  17   34.78    1.25
   8   1  -1  208.22    6.17
  -8  -1   1  209.37    6.08
   8   1  -1  189.38    6.18
   8   1   2    4.12    0.58
  -8  -1  -2    4.94    0.49
   8   1   2    4.81    0.63
  -8  -1  -2    4.57    0.48
  -6   2 -10   23.97    1.05
  -6   2 -10   22.45    0.88
  -3   7   8    7.26    0.55
   1  -7   7   29.70    1.02
  -1   7  -7   28.69    1.03
  -1   7  -7   30.23    1.05
   8   0  -1   18.08    0.96
  -8   0   1   19.74    0.84
   8   0  -1   20.26    1.00
  -1   4 -14   17.33    0.68
   1  -4  14   18.60    0.73
  -2   2  17    0.26    0.82
  -2   2  17   -0.01    0.62
   2  -2 -17    0.47    0.55
   2  -2 -17    0.43    0.29
  -2   2  17    0.13    0.36
   2  -2 -17    0.32    0.37
  -2  -3  15   31.56    1.09
   2   3 -15   28.42    1.13
   2   3 -15   27.47    1.11
  -2  -3  15   29.68    1.45
  -2   0  17  227.79    6.44
  -2   0  17  226.34    6.74
   2   0 -17  212.82    6.27
   4  -2 -15    0.47    0.34
  -4   2  15    0.41    0.49
   4  -2 -15    0.50    0.60
  -3  -4  13  122.12    3.47
   3   4 -13  114.01    3.52
   3   4 -13  112.67    3.49
   2   7  -7  168.58    5.20
   2   7  -7  185.11    5.12
  -3   3 -14    0.66    0.24
   3  -3  14    1.01    1.21
  -3   3 -14    0.85    0.37
   3  -3  14    0.44    0.34
  -6   2  11    5.21    0.42
   6  -2 -11    5.31    0.69
   6  -2 -11    5.03    0.44
   2   8   7   -0.22    0.36
  -2  -8  -7   -0.01    0.24
   2   8   7   -0.22    0.46
  -5   3 -11  142.81    4.16
  -5   3 -11  138.35    4.26
   6   6   0   62.69    2.23
  -6  -6   0   60.77    2.05
   6   6   0   67.11    2.06
  -6  -6  -4  656.39   19.81
   6   6   4  676.22   20.01
   6   6   4  723.08   19.85
  -6  -6  -4  683.47   19.90
  -2  -8   2    4.82    0.55
   2   8  -2    5.24    0.57
   2   8  -2    4.45    0.44
   3   8   4   91.22    2.67
   3   8   4   88.60    2.76
  -3   6  -8  280.09    8.37
  -3   6  -8  291.49    8.34
   3  -6   8  267.85    8.94
   6  -3 -10  312.22    9.32
   6  -3 -10  298.09    9.53
  -6   3  10  332.30    9.32
   7   3  -6   57.55    2.20
  -7  -3   6   62.92    2.07
   7   3  -6   57.42    2.14
  -3  -8  -1    2.35    0.40
   3   8   1    2.50    0.40
   3   8   1    2.88    0.56
   3   8   1    3.07    0.41
  -4   5  -9   35.18    1.36
  -4   5  -9   34.33    1.16
   4  -5   9   33.68    2.02
  -6   5  -1   19.98    1.37
  -6   5  -1   20.34    0.82
  -6   5  -1   22.32    0.91
  -6   5  -1   21.86    0.88
   2   6 -10   30.66    1.25
  -2  -6  10   29.37    1.44
   2   6 -10   32.17    1.11
  -2  -6  10   32.51    1.11
  -7  -2  -9  156.83    3.45
  -7  -2  -9  164.09    3.51
   2  -7   6   69.50    2.22
  -2   7  -6   72.26    2.22
  -2   7  -6   69.62    2.35
  -2   7  -6   73.55    2.25
  -5   6   5  174.78    5.24
   4  -2  14   -0.72    1.23
  -4   2 -14    1.04    0.37
  -8   0  -2    0.75    0.27
   8   0   2    0.52    0.57
  -8   0  -2    0.43    0.42
  -8   0  -2    0.56    0.49
   8   0   2    0.47    0.52
  -6   4  -6    1.43    0.29
  -6   4  -6    1.40    0.44
  -6   4  -6    1.69    0.64
  -6   4  -6    1.69    0.37
   5   7   2    0.06    0.55
  -5  -7  -2    0.16    0.39
   5   7   2    0.10    0.33
   2   3  17  804.31   21.75
   2   3  17  776.08   21.69
  -2  -3 -17  689.19   22.03
   2   3  17  772.90   22.25
  -2  -3 -17  662.39   21.76
   1   8  -3    2.75    0.42
  -1  -8   3    2.39    0.70
   1   8  -3    2.70    0.43
   1   8  -3    3.22    0.49
  -3   7  -4    1.33    0.37
  -3   7  -4    1.25    0.49
   3  -7   4    1.22    0.39
  -3   7  -4    1.89    0.43
   3  -7   4    1.07    0.98
   2   2 -16  107.20    3.18
   2   2 -16   98.75    3.29
  -2  -2  16  110.95    3.28
  -2  -2  16  100.99    3.56
  -7   1  -8  102.94    3.25
  -7   1  -8  101.94    3.11
   1   8   8   29.32    1.03
   1   8   8   29.68    1.08
  -6   5   4   73.66    2.20
  -6   5   4   68.09    2.27
   6  -5  -4   71.50    2.49
  -2   6  13    2.47    0.43
  -2   6  13    3.10    0.39
   2  -6 -13    2.15    0.62
  -5  -7  -3  112.63    3.58
   5   7   3  116.74    3.71
   5   7   3  122.59    3.55
   3   6  13    1.79    0.52
  -3  -6 -13    0.98    0.82
   3   6  13    1.81    0.46
  -3  -6 -13    1.78    0.34
   3   6  13    1.75    0.33
   3   7  -6   22.38    0.85
  -3  -7   6   19.25    1.00
   3   7  -6   22.66    0.99
   4   7  -4   53.89    1.82
  -4  -7   4   48.23    1.72
   0   8  -3   35.60    1.22
   0   8  -3   33.67    1.23
   0   8  -3   36.07    1.21
   0  -8   3   30.39    1.52
  -1  -7 -12    9.37    0.36
   1   7  12    9.33    0.78
   1   7  12   10.49    0.62
   1   7  12   10.52    0.62
  -5  -4 -13    0.19    0.43
   5   4  13   -0.04    0.44
  -5  -4 -13   -0.02    0.31
  -1   8  -2    6.08    0.50
   1  -8   2    3.91    0.67
  -1   8  -2    5.75    0.49
   8   0  -2    4.48    0.65
  -8   0   2    4.79    0.45
   4  -5 -12  128.88    4.03
   4  -5 -12  197.09    4.51
   0   8   8   26.85    1.06
   0   8   8   26.48    1.08
   0   7  12   19.85    0.88
   0   7  12   20.69    0.91
   8   1  -2   17.76    0.95
  -8  -1   2   17.02    0.75
   8   1  -2   16.51    0.95
  -8  -1  -3    4.35    0.38
   8   1   3    4.05    0.60
   8   1   3    4.15    0.62
  -8  -1  -3    4.58    0.52
   5   7   1  500.40   14.64
   5   7   1  511.84   14.49
  -5  -7  -1  478.76   14.52
   5   0  14    2.38    1.29
  -5   0 -14    1.65    0.37
  -2   8   2  644.99   17.32
  -2   8   2  621.74   17.28
  -4   7   2   23.87    0.93
  -4   7   2   18.09    0.78
  -4   6  -6    5.14    0.37
   4  -6   6    5.70    1.15
  -4   6  -6    5.98    0.46
  -7   3  -4    8.01    0.68
  -7   3  -4    6.75    0.70
  -7   3  -4    7.33    0.45
  -7   3  -4    6.24    0.58
  -2   8   3   15.04    0.74
  -2   8   3   13.97    0.68
  -1   8   7    0.45    0.42
  -1   8   7    0.52    0.47
   3  -1  16    5.23    1.24
   3  -1  16    4.36    0.32
   4   4 -12  326.30    9.63
  -4  -4  12  321.82    9.73
   4   4 -12  329.59    9.69
  -3  -1  16  732.51   20.80
  -3  -1  16  697.12   20.92
   3   1 -16  728.78   20.60
   3   1 -16  661.76   20.75
   3  -4 -15    4.67    0.66
  -3   4  15    4.58    0.44
   3  -4 -15    4.27    0.32
  -6   0 -12    1.03    0.36
  -6   0 -12    1.52    0.55
  -7   0  -9    8.27    0.66
  -7   0  -9    8.64    0.49
   7   0   9    7.83    0.57
  -4   7   3   76.60    2.50
  -4   7   3   83.35    2.58
   8   2   1   23.65    1.14
   8   2   1   24.16    1.05
  -8  -2  -1   24.78    0.98
   8   2   1   23.85    0.84
  -8  -2  -1   25.11    0.90
   2  -2  16   52.36    1.64
   2  -2  16   55.18    2.45
  -2   2 -16   50.46    1.71
  -2   2 -16   53.93    1.67
  -4   7   1    0.37    0.33
  -4   7   1    0.57    0.38
  -4   7   1    0.75    0.43
  -5  -7  -4    2.16    0.39
  -5  -7  -4    3.22    0.41
   5   7   4    3.94    0.39
   3   8   5   14.54    0.66
   3   8   5   14.93    0.78
  -3  -8  -5   13.62    0.60
  -6  -4   8   34.88    1.28
   6   4  -8   34.19    1.42
  -5   6  -2    6.56    0.53
  -5   6  -2    6.45    0.86
  -5   6  -2    4.72    0.47
  -5   6  -2    6.75    0.44
  -3  -8   0   23.31    1.00
   3   8   0   25.37    1.06
   3   8   0   26.30    0.94
   3   8   0   24.76    0.93
   2  -4 -16   15.15    0.60
   2  -4 -16   13.28    0.85
  -2   4  16   14.67    0.74
  -2   4  16   13.32    0.98
  -2   4  16   15.95    0.62
   8   2   0  264.94    8.21
  -8  -2   0  279.19    8.16
  -8  -2   0  284.30    8.08
   8   2   0  252.00    8.26
   8   2   0  278.92    8.03
  -2   8   1   51.93    1.70
  -2   8   1   49.76    1.66
  -6  -6   1  125.19    3.89
   6   6  -1  132.21    4.05
   6   6  -1  127.17    3.88
  -6  -6  -5  565.47   17.04
   6   6   5  600.21   17.24
  -6  -6  -5  591.19   17.12
   6   6   5  606.92   17.07
  -2   3 -15   17.68    0.70
   2  -3  15   19.06    0.72
   2  -3  15   16.91    1.59
  -2   8   4  138.26    4.25
  -2   8   4  141.43    4.29
  -7  -4   4    0.48    0.39
   7   4  -4    0.95    0.28
   7   4  -4    0.50    0.65
   7   4  -4    0.77    0.53
   6   5   9  102.74    3.08
  -6  -5  -9  102.38    3.19
   6   5   9  103.22    3.26
   8   2   2    3.77    0.67
   8   2   2    5.35    0.59
  -8  -2  -2    5.30    0.49
  -8  -2  -2    5.47    0.42
   8   2   2    4.84    0.34
   4   1 -15   26.51    0.85
   4   1 -15   23.86    1.11
  -4  -1  15   23.94    1.15
  -4   1 -15    9.24    0.53
   4  -1  15    8.02    1.41
   2   6  14  128.54    3.84
   2   6  14  142.93    3.82
   2   6  14  138.77    3.76
  -2  -6 -14  134.68    3.72
   1  -6 -14  353.94   10.24
  -1   6  14  338.15   10.14
  -8   0  -3   83.97    2.48
   8   0   3   84.58    2.68
  -8   0  -3   79.61    2.60
   8   0   3   75.34    2.65
   5   7   0  196.66    6.01
  -5  -7   0  188.26    5.87
   5   7   0  205.03    5.85
  -6   5  -2   11.36    1.04
  -6   5  -2   12.45    0.65
  -6   5  -2   12.34    0.60
  -6   5  -2   13.15    0.69
  -4   3 -13   10.70    0.44
  -4   3 -13   10.32    0.59
  -4   7   4   94.56    3.05
  -4   7   4  103.26    3.13
  -5  -3 -14  122.39    3.89
   5   3  14  130.86    3.89
  -5  -3 -14  134.58    4.00
   0   1  18  403.20   10.92
   0   1  18  382.88   10.90
   0  -1 -18  346.83   10.92
   0  -1 -18  344.19   10.99
   0   1  18  390.95   11.00
   0   1  18  366.15   11.43
  -4   7   0   18.43    0.80
  -4   7   0   18.77    0.75
  -4  -6   8    5.59    0.62
   4   6  -8    6.79    0.73
   4   6  -8    5.70    0.52
   8   2  -1  110.95    3.57
   8   2  -1  105.07    3.62
  -8  -2   1  113.07    3.49
   8   2  -1  115.93    3.36
   2   4 -14    0.39    0.50
  -2  -4  14    1.07    0.82
  -2  -4  14    0.31    0.37
   2   4 -14   -0.01    0.46
   7   4   7  273.64    8.29
  -7  -4  -7  276.01    8.21
   7   4   7  278.04    8.12
  -6   5   5    0.57    0.37
  -6   5   5    0.86    0.29
   7  -3  -6   53.27    1.69
   7  -3  -6   46.72    1.86
  -7   3   6   49.90    1.62
   8   0  -3  165.06    5.24
  -8   0   3  172.97    5.10
  -8   1   0   77.17    2.58
  -8   1   0   83.57    2.46
   8  -1   0   82.41    2.74
  -4  -7  -9   20.95    0.82
   4   7   9   24.09    0.82
   4   7   9   20.95    0.96
   3  -3 -16   44.46    1.43
  -3   3  16   45.49    1.53
  -3   3  16   48.18    1.74
   5  -6  -6  645.13   18.17
  -5   6   6  602.64   17.98
   5   7   5  221.66    6.52
   5   7   5  239.44    6.47
  -5  -7  -5  220.07    6.50
   2  -5  12    3.23    1.15
   2  -5  12    3.67    0.47
   2  -5  12    3.31    0.27
  -2   5 -12    4.73    0.37
  -2   8   0   90.62    2.88
  -2   8   0   93.96    2.85
   5  -1 -14   31.91    1.38
  -5   1  14   35.14    1.30
   5  -1 -14   34.35    1.19
   8   1  -3    0.22    0.57
   8   1  -3    1.02    0.54
  -8  -1   3    0.62    0.40
  -2   5  15    7.75    0.55
   2  -5 -15    6.07    0.70
   2  -5 -15    7.24    0.34
  -2   5  15    8.78    0.46
  -8   1   1   47.47    1.63
   8  -1  -1   50.17    1.80
   8   1   4   40.01    1.64
   8   1   4   43.05    1.57
  -8  -1  -4   44.02    1.56
   0  -4 -17  263.09    7.90
   0   4  17  267.03    7.87
   0   4  17  270.85    7.82
   0   4  17  271.36    8.16
   0  -4 -17  255.09    7.83
   8   2   3    1.98    0.54
   8   2   3    2.11    0.30
   8   2   3    2.22    0.64
  -8  -2  -3    1.91    0.46
  -7   2  -7   25.57    0.93
  -7   2  -7   25.78    0.93
  -7   2  -7   25.78    1.08
   0   5  16  309.98    8.87
   0   5  16  305.85    8.82
   0  -5 -16  285.35    8.75
   0  -5 -16  302.32    8.89
   5  -3 -13  126.13    4.16
   5  -3 -13  137.02    3.95
  -5   3  13  127.69    3.99
   5   3 -12  446.36   13.31
   5   3 -12  445.39   13.29
  -5  -3  12  465.42   13.33
  -6  -4 -11    2.42    0.49
   6   4  11    1.81    0.23
   6   4  11    3.34    0.55
  -6  -4 -11    2.32    0.37
   0   7  -8  220.64    6.30
   0   7  -8  219.72    6.33
   0  -7   8  200.31    6.71
   0  -7   8  203.45    6.28
   3  -6 -12   29.73    1.31
  -3   6  12   30.69    1.05
  -5  -2  13  350.94   10.74
   5   2 -13  374.62   10.52
   5   2 -13  353.85   10.74
   5   2 -13  337.65   10.72
  -8   1  -1   19.92    0.95
   8  -1   1   18.49    0.98
  -8   1  -1   20.26    0.70
  -8   1  -1   18.33    0.82
  -5   5  -7    0.27    0.62
   5  -5   7   -0.32    1.10
  -5   5  -7    0.01    0.26
  -5   0  14  270.99    7.96
   5   0 -14  261.93    7.99
   1   7  -8    5.43    0.56
  -1  -7   8    4.35    0.42
   1   7  -8    5.11    0.44
  -1  -7   8    5.05    0.82
  -2   8   5    7.35    0.55
   5   5  12   26.33    1.05
   5   5  12   34.20    1.20
   5   5  12   32.07    0.97
  -5  -5 -12   28.42    1.08
  -5  -5 -12   31.55    1.17
   6   3  12   39.71    1.43
  -6  -3 -12   38.86    1.36
  -6  -3 -12   39.04    1.45
   4   6  12   88.89    2.78
   4   6  12   93.86    2.62
  -4  -6 -12   84.39    2.70
  -4  -6 -12   80.07    3.16
   4   6  12   73.64    2.73
   0  -2 -18   47.81    1.81
   0  -2 -18   53.89    1.87
   0  -2 -18   49.65    1.70
   0   2  18   57.57    1.73
   0   2  18   57.28    1.73
  -7   0   9    0.56    0.37
  -1  -5 -16  333.02   10.88
   1   5  16  369.08   10.87
   1   5  16  370.35   10.85
  -1  -5 -16  360.53   10.80
   3  -5  11  784.63   22.21
   3  -5  11  711.70   22.78
  -3   5 -11  760.01   22.12
   2   8   8   70.38    2.09
  -2  -8  -8   62.05    1.97
   1   4  17  134.34    4.35
   1   4  17  136.99    3.96
  -1  -4 -17  125.65    4.07
  -1  -4 -17  121.03    4.00
   1   4  17  134.35    3.97
   3   8   6    1.70    0.38
  -3  -8  -6    1.18    0.30
   3   8   6    1.90    0.49
   7  -2  -8  391.21   11.46
   2   8  -3  129.12    4.10
   2   8  -3  137.81    4.03
   2   8  -3  139.51    4.02
  -6  -2  11   22.96    0.94
   6   2 -11   21.00    1.05
   6   2 -11   22.46    1.08
   7   2  -8   59.69    2.20
  -7  -2   8   66.63    2.09
   7   2  -8   63.57    1.86
   6   0 -12    4.85    0.67
  -6   0  12    5.24    0.50
   1   1  18  238.24    6.51
   1   1  18  225.53    6.58
   1   1  18  216.47    7.14
  -1  -1 -18  194.24    6.56
  -1  -1 -18  204.88    6.56
   1   1  18  233.79    6.49
  -4   6  10    0.49    0.43
   4  -6 -10    0.27    0.66
   3   8  -1   76.94    2.52
   3   8  -1   80.85    2.42
   3   8  -1   80.77    2.41
   6   5  -6   -0.19    0.69
   6   5  -6    0.46    0.55
  -5  -6   6    8.23    0.60
   5   6  -6    9.65    0.80
  -7  -5  -2  335.42    9.99
   7   5   2  349.15    9.92
   7   5   2  344.21    9.98
   7   5   2  322.14   10.12
  -7  -5  -2  337.19    9.88
  -3   5  14    4.40    0.47
   3  -5 -14    4.06    0.27
   3  -5 -14    4.33    0.70
   3   4  16    4.95    0.44
   3   4  16    4.68    0.34
   3   4  16    4.48    0.29
  -3  -4 -16    2.96    0.70
  -3  -4 -16    5.16    0.53
   2   7  12    1.59    0.46
   2   7  12    1.43    0.58
   2   7  12    1.16    0.42
  -2  -7 -12    1.12    0.63
  -2  -7 -12    1.23    0.24
  -3  -7 -11    0.49    0.28
   3   7  11    0.52    0.45
  -3  -7 -11    0.22    0.80
   3   7  11    0.10    0.51
   3   7  11    0.37    0.34
   7   5   1   90.33    2.93
  -7  -5  -1   90.11    2.91
   7   5   1   98.62    2.85
  -6   3  -9   24.41    1.11
  -6   3  -9   26.28    0.91
  -6   3  -9   26.12    0.96
   8  -1  -2  248.86    7.60
  -8   1   2  253.10    7.45
   0  -5  13    3.97    0.32
   0   5 -13    3.60    0.39
  -4   7   5   -0.03    0.46
  -4   7   5    0.31    0.39
   3   1  17    0.51    1.18
   3   1  17    0.35    0.22
  -4  -1 -16   26.43    0.93
   4   1  16   27.20    1.66
  -6   1  12  137.32    4.04
   6  -1 -12  125.42    4.17
   5  -5 -10   66.16    1.97
  -5   5  10   61.56    1.72
   3   5  15  227.49    6.76
  -3  -5 -15  226.85    6.81
   3   5  15  243.38    6.70
   3   5  15  239.72    6.80
  -3  -5 -15  202.57    7.06
  -3  -5 -15  207.78    6.75
   8   2  -2    6.33    0.32
  -8  -2   2    5.81    0.51
   8   2  -2    5.95    0.67
   8   2  -2    5.44    0.70
  -5  -7   1  164.54    5.17
   5   7  -1  178.70    5.32
   5   7  -1  176.35    5.14
   5   6  10   93.47    2.72
  -5  -6 -10   87.69    2.83
   5   6  10   86.34    2.90
  -3   7   9   45.60    1.58
   6   6  -2   68.47    2.31
  -6  -6   2   65.05    2.12
   6   6  -2   64.82    2.12
   1   2  18 1024.33   27.08
  -1  -2 -18  870.42   27.09
   1   2  18  942.77   27.63
  -1  -2 -18  846.85   27.12
   1   2  18  961.14   27.04
   6   6   6  879.20   26.19
   6   6   6  924.30   26.02
  -6  -6  -6  875.14   26.08
  -1   8  -3   88.99    2.63
  -1   8  -3   89.88    2.64
   6   3 -10  148.95    4.62
   6   3 -10  147.35    4.60
  -6  -3  10  148.41    4.53
   4  -7   1   60.77    2.31
  -4   7  -1   55.20    1.86
  -4   7  -1   54.37    1.79
  -8   0  -4   79.27    2.34
  -8   0  -4   77.57    2.49
  -8   0  -4   74.16    2.46
   8   0   4   71.41    2.49
   8   0   4   74.10    2.47
   4   2  16    1.88    1.28
  -4  -2 -16    1.43    0.37
   4   2  16    2.03    0.32
  -8   1  -2  165.62    4.82
  -8   1  -2  151.12    4.79
  -8   1  -2  161.46    4.68
   8  -1   2  152.66    4.86
   3   2  17   85.18    2.31
   3   2  17  178.98    3.77
   3   2  17   55.18    2.31
   3   2  17  167.17    2.48
   7   5   3   17.43    1.03
  -7  -5  -3   16.47    0.77
  -7  -5  -3   17.87    0.67
   7   5   3   17.00    0.81
  -5   6  -3  162.44    4.62
  -5   6  -3  167.19    4.68
  -5   6  -3  168.82    4.99
   2  -1  17    6.51    1.28
   2  -1  17    7.32    0.37
  -2   1 -17    7.36    0.47
  -2   3  17    5.09    0.49
  -2   3  17    5.19    0.75
   2  -3 -17    5.10    0.41
   2  -3 -17    5.38    0.64
   4   4  15  216.09    6.51
  -4  -4 -15  226.71    6.60
  -3   4 -13  148.52    4.37
   3  -4  13  146.47    4.43
   7   3   9  237.47    6.11
  -7  -3  -9  235.13    6.08
  -7  -3  -9  230.51    5.94
  -1   7  12  168.47    5.12
   2   1 -17  564.47   16.55
  -2  -1  17  565.31   16.95
   2   1 -17  547.67   16.66
  -2  -1  17  611.07   16.68
   6  -4  -9    0.60    0.65
  -6   4   9    0.98    0.29
   6  -4  -9    0.84    0.35
   1   8  -4  338.39    9.73
   1   8  -4  318.65    9.78
   1   8  -4  341.53    9.73
  -1  -8   4  318.70    9.97
   5  -4 -12  342.02   10.14
  -5   4  12  360.12   10.18
   5  -4 -12  337.68   10.38
  -7   1   9  364.42   10.67
   1   5 -13   54.39    1.87
  -1  -5  13   58.83    1.76
   1   5 -13   53.36    1.79
  -1   8   8  248.34    7.32
  -1   8   8  242.74    7.31
  -1   1  18  117.70    3.40
  -1   1  18  116.57    3.27
  -1   1  18  111.31    3.26
   1  -1 -18  101.19    3.35
   1  -1 -18  103.16    3.23
   1   8   9   17.27    0.76
  -1  -8  -9   13.63    0.51
  -7   3  -5  201.70    6.43
  -7   3  -5  212.84    6.32
  -7   3  -5  224.06    6.45
  -7   3  -5  219.02    6.36
   0  -6  11   56.02    2.42
   0   6 -11   58.66    1.89
   0  -6  11   61.31    1.87
   0   6 -11   60.68    1.97
   0   0  18    5.24    0.38
   0   0 -18    4.81    0.54
   0   0  18    5.29    0.35
   0   0 -18    4.35    0.39
   0   0  18    4.71    0.53
   0   0  18    4.73    1.05
   7   5   0   97.16    3.16
  -7  -5   0   96.57    3.13
   0   8  -4   61.41    1.93
   0   8  -4   59.62    1.89
   0   8  -4   57.55    1.88
  -4   4  14    9.25    0.59
   4  -4 -14    9.30    0.78
   4  -4 -14    9.66    0.44
  -2   7  11  119.20    3.37
  -2   7  11   96.72    3.29
  -6   5  -3    3.70    0.37
  -6   5  -3    4.27    0.45
  -6   5  -3    4.18    0.60
  -6   5  -3    3.36    0.44
  -8  -2  -4    7.96    0.59
   8   2   4    6.92    0.71
   8   2   4    6.87    0.42
   8   2   4    7.56    0.60
  -2   8  -1   59.04    1.91
  -2   8  -1   61.10    1.96
  -3   7  -5   72.09    2.54
   3  -7   5   79.00    2.45
  -3   7  -5   80.58    2.42
  -3   7  -5   78.04    2.45
   3  -7   5   77.19    3.00
   0   8   9  313.58    9.46
   0   8   9  327.11    9.48
  -7  -1   9   11.26    0.61
   7   1  -9   10.44    0.78
  -1  -6  11  122.44    3.55
   1   6 -11  120.83    3.66
   1   6 -11  114.74    3.56
   5   7   6   15.39    0.62
   5   7   6   14.47    0.83
  -5  -7  -6   13.61    0.67
   5   7   6   14.86    0.73
  -5  -7  -6   13.75    0.66
  -8   0   4    2.37    0.39
   8   0  -4    2.75    0.64
  -4  -7   5   32.09    1.29
   4   7  -5   34.93    1.38
  -2   8   6   12.43    0.66
  -4  -5 -14    1.86    0.44
  -4  -5 -14    1.38    0.96
   4   5  14    1.39    0.44
  -4  -5 -14    0.93    0.37
   4   5  14    1.29    0.20
   4   5  14    0.97    0.34
  -7  -3   7   69.27    2.34
   7   3  -7   62.61    2.41
   7   3  -7   65.28    2.48
  -4   3  15   19.72    0.85
  -4   3  15   19.32    0.93
   4  -3 -15   21.02    0.76
   4  -3 -15   19.82    1.08
   2  -6  10  127.07    4.55
   2  -6  10  124.03    3.89
  -7  -1 -10  113.42    3.47
   7   1  10  111.52    3.53
  -7  -1 -10  121.23    3.62
  -6   5   6  442.42   12.45
  -6   5   6  404.03   12.54
   0  -3  16   15.13    0.65
   0  -3  16   17.01    0.60
   0  -3  16   15.77    1.33
   2  -4  14   43.48    1.46
  -2   4 -14   43.90    1.40
   5   5  -9   11.36    0.88
   5   5  -9   11.19    0.70
  -5  -5   9   10.78    0.70
  -7  -5  -4   97.13    3.01
   7   5   4   94.44    3.16
   7   5   4   96.56    2.99
   8  -1  -3    7.37    0.78
  -8   1   3    7.78    0.50
  -7   4   1  169.42    5.02
   7  -4  -1  167.94    5.22
  -7   4   1  158.61    5.42
  -6   4  -7   98.74    3.06
  -6   4  -7  104.86    3.11
  -6   4  -7  104.46    3.21
  -1   2  18   12.99    0.79
   1  -2 -18   11.08    0.75
   1  -2 -18   10.62    0.54
  -1   2  18   12.90    0.69
  -1   2  18   10.52    1.10
  -1   2  18   11.66    0.60
   1  -2 -18   11.64    0.65
   8   1  -4   52.66    1.94
  -8  -1   4   56.61    1.82
  -8  -1  -5    0.16    0.44
   8   1   5    0.36    0.49
   8   1   5    0.70    0.52
  -8  -1  -5    0.75    0.32
   5  -2 -14   11.10    0.82
  -5   2  14   10.95    0.67
   5  -2 -14   11.68    0.57
  -7  -4   5   47.93    1.60
   7   4  -5   45.83    1.68
   7   4  -5   45.12    1.77
  -7   4   2   56.68    2.35
   7  -4  -2   58.45    2.08
  -7   4   2   58.02    1.87
   5  -2  13   13.51    1.48
  -5   2 -13   11.39    0.60
  -1   4  17    8.23    0.96
   1  -4 -17    6.63    0.44
  -1   4  17    7.23    0.44
  -1   4  17    7.51    0.67
  -1   4  17    6.87    0.54
   1  -4 -17    6.91    0.67
   7  -4   0   87.18    2.79
  -7   4   0   80.18    2.58
   1   0  18   10.60    0.55
   1   0  18   11.49    0.46
   1   0  18   10.46    1.36
  -1   0 -18    9.71    0.60
  -1   0 -18    9.13    0.53
   1   0  18    9.72    0.43
   0  -2  17   21.13    0.76
   0   2 -17   20.38    0.89
   0   2 -17   20.90    0.82
   0  -2  17   22.59    0.78
  -8   1  -3   17.26    0.82
  -8   1  -3   18.49    0.70
   8  -1   3   17.34    0.91
   3   5 -12  121.24    3.70
  -3  -5  12  114.19    3.88
  -3  -5  12  123.64    3.68
   3   5 -12  120.59    3.77
   1  -5 -16   38.58    1.23
  -1   5  16   39.82    1.39
   1  -5 -16   38.38    1.51
  -5   6   7  150.43    4.69
   5  -6  -7  166.13    4.92
  -6  -1  12  277.98    8.38
   6   1 -12  290.26    8.49
   3   8   7    1.94    0.39
  -3  -8  -7    1.59    0.30
   7   5  -1   88.37    2.88
   7   5  -1   77.13    2.98
  -2   7  -7   12.95    0.57
   2  -7   7   10.49    1.26
  -2   7  -7   11.28    0.57
   2  -7   7   10.98    0.55
   7   2  10  122.05    3.81
  -7  -2 -10  124.00    3.73
  -4   7   6  124.53    3.72
  -4   7   6  113.51    3.63
   8   2  -3  189.60    5.42
  -8  -2   3  182.27    5.57
   8   2  -3  172.04    5.65
   1  -7   8   10.09    0.53
   1  -7   8    8.17    0.90
  -1   7  -8   10.92    0.55
  -1   7  -8   11.53    0.60
  -5   4 -10  120.86    3.61
   5  -4  10  123.04    4.45
  -7   1  -9   74.04    2.34
  -7   1  -9   76.84    2.49
   3   8  -2   45.64    1.59
  -3  -8   2   41.96    1.59
  -5  -4  11  259.39    7.61
   5   4 -11  254.57    7.62
   5   4 -11  246.97    7.55
   5   1 -14   74.95    2.21
   5   1 -14   72.79    2.50
  -5  -1  14   73.45    2.47
  -7   3   7   18.04    0.71
   7  -3  -7   17.45    0.77
  -1   5 -13    0.55    0.31
   1  -5  13    0.77    0.23
  -2  -7   8   25.43    1.30
   2   7  -8   28.08    1.15
   2   7  -8   26.82    0.99
  -1   0  18  421.78   12.57
  -1   0  18  415.57   12.93
  -1   0  18  439.47   12.49
  -1   0  18  434.48   12.47
   1   0 -18  412.64   12.58
   1   0 -18  428.41   12.48
   1   3 -16  213.12    6.74
  -1  -3  16  217.02    7.17
   3   7  -7   12.13    0.62
  -3  -7   7   11.13    0.78
   3   7  -7   12.29    0.82
   5   7  -2  125.57    3.71
  -5  -7   2  115.59    3.74
   5   7  -2  125.90    3.88
  -4   6  -7   29.78    1.07
  -4   6  -7   30.69    1.03
   4  -6   7   28.46    1.82
  -4   7  -2   75.44    2.35
   4  -7   2   61.19    2.68
  -5   1 -14   46.70    1.56
   5  -1  14   52.58    2.47
   3   0  17  340.28    9.07
   3   0  17  276.22    8.11
  -2  -5 -16   46.57    1.68
   2   5  16   55.76    1.72
  -2  -5 -16   49.18    1.95
   2   5  16   52.44    1.71
  -2  -5 -16   52.00    1.71
   2   5  16   52.06    1.66
   7   4   8    0.22    0.36
   7   4   8    0.19    0.61
[truncated: 366,868 more chars]
