# Supplementary material for: Umpolung of an Aliphatic Ketone to a Magnesium Ketone‐1,2‐diide Complex with Vicinal Dianionic Charge
Source: Angew Chem Int Ed Engl. 2022 Jul 11;61(34):e202204472. doi: 10.1002/anie.202204472 (PMC9541192; doi:10.1002/anie.202204472)
Supplement: Supplementary file 5 — Supporting Information [file ANIE-61-0-s008.cif]

data_124x
 
_audit_creation_method            'SHELXL-2014/7'
_shelx_SHELXL_version_number      '2014/7'
_chemical_name_systematic         ?
_chemical_name_common             ?
_chemical_melting_point           ?
_chemical_formula_moiety          ?
_chemical_formula_sum
 'C55 H76 Mg2 N4 O' 
_chemical_formula_weight          857.81

loop_
 _atom_type_symbol
 _atom_type_description
 _atom_type_scat_dispersion_real
 _atom_type_scat_dispersion_imag
 _atom_type_scat_source
 'C'  'C'   0.0033   0.0016
 'International Tables Vol C Tables 4.2.6.8 and 6.1.1.4'
 'H'  'H'   0.0000   0.0000
 'International Tables Vol C Tables 4.2.6.8 and 6.1.1.4'
 'Mg'  'Mg'   0.0486   0.0363
 'International Tables Vol C Tables 4.2.6.8 and 6.1.1.4'
 'N'  'N'   0.0061   0.0033
 'International Tables Vol C Tables 4.2.6.8 and 6.1.1.4'
 'O'  'O'   0.0106   0.0060
 'International Tables Vol C Tables 4.2.6.8 and 6.1.1.4'
 
_space_group_crystal_system       monoclinic
_space_group_IT_number            14
_space_group_name_H-M_alt         'P 21/c'
_space_group_name_Hall            '-P 2ybc'
 
_shelx_space_group_comment
;
The symmetry employed for this shelxl refinement is uniquely defined
by the following loop, which should always be used as a source of
symmetry information in preference to the above space-group names.
They are only intended as comments.
;
 
loop_
 _space_group_symop_operation_xyz
 'x, y, z'
 '-x, y+1/2, -z+1/2'
 '-x, -y, -z'
 'x, -y-1/2, z-1/2'
 
_cell_length_a                    13.8663(16)
_cell_length_b                    16.471(2)
_cell_length_c                    22.411(3)
_cell_angle_alpha                 90
_cell_angle_beta                  93.277(4)
_cell_angle_gamma                 90
_cell_volume                      5110.1(11)
_cell_formula_units_Z                              4
_cell_measurement_reflns_used                      11434
_cell_measurement_theta_min                        1.90
_cell_measurement_theta_max                        27.50
_cell_measurement_temperature                      173
#------------------------------------------------------------------------------
_exptl_crystal_description                         prism
_exptl_crystal_colour                              colorless
_exptl_crystal_size_max                            0.120
_exptl_crystal_size_mid                            0.050
_exptl_crystal_size_min                            0.050
_exptl_crystal_density_diffrn                      1.114
_exptl_crystal_density_meas                        ?
_exptl_crystal_density_method                     'not measured'
_exptl_crystal_F_000                               1860.00
_exptl_absorpt_coefficient_mu                      0.088
_exptl_absorpt_correction_type                     none
_exptl_absorpt_correction_T_min                    1.000
_exptl_absorpt_correction_T_max                    1.000

#==============================================================================
# EXPERIMENTAL DATA

_diffrn_ambient_temperature                        173
_diffrn_radiation_type                            'Mo K\a'
_diffrn_radiation_wavelength                       0.71075
_diffrn_measurement_device_type                   'Rigaku XtaLAB P200'
_diffrn_measurement_method                         \w
_diffrn_detector_area_resol_mean                   5.814
_diffrn_reflns_number                              56826
_diffrn_reflns_av_unetI/netI                       0.0338
_diffrn_reflns_av_R_equivalents                    0.0511
_diffrn_reflns_theta_max                           25.387
_diffrn_reflns_theta_min                           1.820
_diffrn_reflns_theta_full                          25.242
_diffrn_measured_fraction_theta_max                0.994
_diffrn_measured_fraction_theta_full               0.996
_diffrn_reflns_Laue_measured_fraction_max          0.994
_diffrn_reflns_Laue_measured_fraction_full         0.996
_diffrn_reflns_point_group_measured_fraction_max   0.994
_diffrn_reflns_point_group_measured_fraction_full  0.996
_diffrn_reflns_limit_h_min                        -16
_diffrn_reflns_limit_h_max                         16
_diffrn_reflns_limit_k_min                        -19
_diffrn_reflns_limit_k_max                         19
_diffrn_reflns_limit_l_min                        -26
_diffrn_reflns_limit_l_max                         26
_diffrn_standards_number                           0
_diffrn_standards_interval_count                   .
_diffrn_standards_decay_%                          ?
_shelx_estimated_absorpt_T_min    0.990
_shelx_estimated_absorpt_T_max    0.996
_reflns_number_total              9330
_reflns_number_gt                 7713
_reflns_threshold_expression      'I > 2\s(I)'
_reflns_Friedel_coverage          0.000
_reflns_Friedel_fraction_max      .
_reflns_Friedel_fraction_full     .
 
_reflns_special_details
;
 Reflections were merged by SHELXL according to the crystal
 class for the calculation of statistics and refinement.
 
 _reflns_Friedel_fraction is defined as the number of unique
 Friedel pairs measured divided by the number that would be
 possible theoretically, ignoring centric projections and
 systematic absences.
;
 
_computing_data_collection        ?
_computing_cell_refinement        ?
_computing_data_reduction         ?
_computing_structure_solution     ?
_computing_structure_refinement 'SHELXL-2014/7 (Sheldrick, 2014)'
_computing_molecular_graphics     ?
_computing_publication_material   ?
_refine_special_details           ?
_refine_ls_structure_factor_coef  Fsqd
_refine_ls_matrix_type            full
_refine_ls_weighting_scheme       calc
_refine_ls_weighting_details
'w=1/[\s^2^(Fo^2^)+(0.0644P)^2^+2.6965P] where P=(Fo^2^+2Fc^2^)/3'
_atom_sites_solution_primary      ?
_atom_sites_solution_secondary    ?
_atom_sites_solution_hydrogens    mixed
_refine_ls_hydrogen_treatment     mixed
_refine_ls_extinction_method      none
_refine_ls_extinction_coef        .
_refine_ls_number_reflns          9330
_refine_ls_number_parameters      588
_refine_ls_number_restraints      0
_refine_ls_R_factor_all           0.0620
_refine_ls_R_factor_gt            0.0485
_refine_ls_wR_factor_ref          0.1419
_refine_ls_wR_factor_gt           0.1268
_refine_ls_goodness_of_fit_ref    1.088
_refine_ls_restrained_S_all       1.088
_refine_ls_shift/su_max           0.001
_refine_ls_shift/su_mean          0.000
 
loop_
 _atom_site_label
 _atom_site_type_symbol
 _atom_site_fract_x
 _atom_site_fract_y
 _atom_site_fract_z
 _atom_site_U_iso_or_equiv
 _atom_site_adp_type
 _atom_site_occupancy
 _atom_site_site_symmetry_order  
 _atom_site_calc_flag
 _atom_site_refinement_flags_posn
 _atom_site_refinement_flags_adp
 _atom_site_refinement_flags_occupancy
 _atom_site_disorder_assembly
 _atom_site_disorder_group
Mg1 Mg 0.78105(4) 0.70369(3) 0.30189(2) 0.02609(15) Uani 1 1 d . . . . .
Mg2 Mg 0.61247(4) 0.63798(4) 0.35654(3) 0.03215(16) Uani 1 1 d . . . . .
O1 O 0.74879(9) 0.60962(7) 0.34961(5) 0.0300(3) Uani 1 1 d . . . . .
N1 N 0.88103(11) 0.78836(9) 0.33202(6) 0.0309(3) Uani 1 1 d . . . . .
N5 N 0.81596(11) 0.71989(9) 0.21315(6) 0.0306(3) Uani 1 1 d . . . . .
N31 N 0.51417(12) 0.54432(11) 0.35732(8) 0.0423(4) Uani 1 1 d . . . . .
N35 N 0.51933(11) 0.71847(10) 0.39361(7) 0.0349(4) Uani 1 1 d . . . . .
C2 C 0.88400(14) 0.85516(11) 0.29865(8) 0.0342(4) Uani 1 1 d . . . . .
C3 C 0.85045(14) 0.85971(11) 0.23853(8) 0.0342(4) Uani 1 1 d . . . . .
H3 H 0.8395 0.9130 0.2234 0.041 Uiso 1 1 calc R U . . .
C4 C 0.83068(13) 0.79640(11) 0.19743(8) 0.0311(4) Uani 1 1 d . . . . .
C6 C 0.94438(13) 0.78509(11) 0.38520(8) 0.0321(4) Uani 1 1 d . . . . .
C7 C 0.91073(14) 0.79977(11) 0.44211(8) 0.0340(4) Uani 1 1 d . . . . .
C8 C 0.97519(15) 0.79353(12) 0.49193(8) 0.0365(4) Uani 1 1 d . . . . .
H8 H 0.9529 0.8053 0.5303 0.044 Uiso 1 1 calc R U . . .
C9 C 1.07051(15) 0.77077(12) 0.48738(9) 0.0382(4) Uani 1 1 d . . . . .
C10 C 1.10092(15) 0.75409(14) 0.43097(9) 0.0429(5) Uani 1 1 d . . . . .
H10 H 1.1654 0.7362 0.4272 0.051 Uiso 1 1 calc R U . . .
C11 C 1.04095(14) 0.76248(13) 0.37964(9) 0.0389(5) Uani 1 1 d . . . . .
C12 C 0.80804(16) 0.82284(15) 0.45031(9) 0.0467(5) Uani 1 1 d . . . . .
H12A H 0.7973 0.8791 0.4373 0.056 Uiso 1 1 calc R U . . .
H12B H 0.7945 0.8178 0.4926 0.056 Uiso 1 1 calc R U . . .
H12C H 0.7650 0.7867 0.4264 0.056 Uiso 1 1 calc R U . . .
C13 C 1.13985(17) 0.76678(14) 0.54165(10) 0.0489(5) Uani 1 1 d . . . . .
H13A H 1.1600 0.8218 0.5533 0.059 Uiso 1 1 calc R U . . .
H13B H 1.1967 0.7349 0.5322 0.059 Uiso 1 1 calc R U . . .
H13C H 1.1080 0.7410 0.5747 0.059 Uiso 1 1 calc R U . . .
C14 C 1.08152(16) 0.74962(17) 0.31929(10) 0.0528(6) Uani 1 1 d . . . . .
H14A H 1.1304 0.7067 0.3222 0.063 Uiso 1 1 calc R U . . .
H14B H 1.1111 0.8001 0.3062 0.063 Uiso 1 1 calc R U . . .
H14C H 1.0294 0.7337 0.2903 0.063 Uiso 1 1 calc R U . . .
C15 C 0.92888(19) 0.93120(13) 0.32524(10) 0.0500(6) Uani 1 1 d . . . . .
H15A H 0.9993 0.9253 0.3283 0.060 Uiso 1 1 calc R U . . .
H15B H 0.9053 0.9401 0.3651 0.060 Uiso 1 1 calc R U . . .
H15C H 0.9112 0.9777 0.2996 0.060 Uiso 1 1 calc R U . . .
C16 C 0.82908(16) 0.81943(12) 0.13190(8) 0.0401(5) Uani 1 1 d . . . . .
H16A H 0.8864 0.7973 0.1141 0.048 Uiso 1 1 calc R U . . .
H16B H 0.8289 0.8787 0.1281 0.048 Uiso 1 1 calc R U . . .
H16C H 0.7708 0.7972 0.1111 0.048 Uiso 1 1 calc R U . . .
C17 C 0.81185(15) 0.65938(11) 0.16664(8) 0.0355(4) Uani 1 1 d . . . . .
C18 C 0.89770(17) 0.62448(12) 0.14882(8) 0.0419(5) Uani 1 1 d . . . . .
C19 C 0.8917(2) 0.56187(13) 0.10688(9) 0.0530(6) Uani 1 1 d . . . . .
H19 H 0.9497 0.5386 0.0941 0.064 Uiso 1 1 calc R U . . .
C20 C 0.8043(2) 0.53246(13) 0.08327(9) 0.0561(7) Uani 1 1 d . . . . .
C21 C 0.7210(2) 0.56902(13) 0.10059(9) 0.0520(6) Uani 1 1 d . . . . .
H21 H 0.6603 0.5499 0.0844 0.062 Uiso 1 1 calc R U . . .
C22 C 0.72308(17) 0.63336(12) 0.14125(8) 0.0411(5) Uani 1 1 d . . . . .
C23 C 0.99405(17) 0.65359(15) 0.17352(10) 0.0510(6) Uani 1 1 d . . . . .
H23A H 1.0452 0.6278 0.1518 0.061 Uiso 1 1 calc R U . . .
H23B H 1.0021 0.6394 0.2160 0.061 Uiso 1 1 calc R U . . .
H23C H 0.9980 0.7127 0.1690 0.061 Uiso 1 1 calc R U . . .
C24 C 0.8009(3) 0.46292(17) 0.03885(13) 0.0878(11) Uani 1 1 d . . . . .
H24A H 0.8255 0.4134 0.0587 0.105 Uiso 1 1 calc R U . . .
H24B H 0.8410 0.4762 0.0056 0.105 Uiso 1 1 calc R U . . .
H24C H 0.7341 0.4542 0.0236 0.105 Uiso 1 1 calc R U . . .
C25 C 0.63050(17) 0.67515(15) 0.15517(9) 0.0491(5) Uani 1 1 d . . . . .
H25A H 0.6308 0.7308 0.1397 0.059 Uiso 1 1 calc R U . . .
H25B H 0.6248 0.6764 0.1985 0.059 Uiso 1 1 calc R U . . .
H25C H 0.5756 0.6455 0.1363 0.059 Uiso 1 1 calc R U . . .
C32 C 0.42017(16) 0.55762(15) 0.36439(10) 0.0496(6) Uani 1 1 d . . . . .
C33 C 0.38050(16) 0.63195(15) 0.37963(10) 0.0505(6) Uani 1 1 d . . . . .
H33 H 0.3127 0.6311 0.3839 0.061 Uiso 1 1 calc R U . . .
C34 C 0.42448(14) 0.70812(14) 0.38969(9) 0.0412(5) Uani 1 1 d . . . . .
C36 C 0.54238(15) 0.46373(13) 0.34148(9) 0.0425(5) Uani 1 1 d . . . . .
C37 C 0.56124(17) 0.44747(13) 0.28193(9) 0.0447(5) Uani 1 1 d . . . . .
C38 C 0.5934(2) 0.37169(14) 0.26660(10) 0.0543(6) Uani 1 1 d . . . . .
H38 H 0.6046 0.3609 0.2259 0.065 Uiso 1 1 calc R U . . .
C39 C 0.6101(2) 0.31059(14) 0.30841(12) 0.0607(7) Uani 1 1 d . . . . .
C40 C 0.5899(2) 0.32759(15) 0.36709(11) 0.0601(7) Uani 1 1 d . . . . .
H40 H 0.5998 0.2862 0.3964 0.072 Uiso 1 1 calc R U . . .
C41 C 0.55594(18) 0.40232(14) 0.38460(10) 0.0507(6) Uani 1 1 d . . . . .
C42 C 0.5481(2) 0.51200(15) 0.23490(10) 0.0574(6) Uani 1 1 d . . . . .
H42A H 0.5515 0.4874 0.1953 0.069 Uiso 1 1 calc R U . . .
H42B H 0.5992 0.5528 0.2408 0.069 Uiso 1 1 calc R U . . .
H42C H 0.4849 0.5379 0.2379 0.069 Uiso 1 1 calc R U . . .
C43 C 0.6485(3) 0.22937(18) 0.29044(16) 0.0900(10) Uani 1 1 d . . . . .
H43A H 0.7142 0.2222 0.3083 0.108 Uiso 1 1 calc R U . . .
H43B H 0.6497 0.2267 0.2468 0.108 Uiso 1 1 calc R U . . .
H43C H 0.6067 0.1863 0.3045 0.108 Uiso 1 1 calc R U . . .
C44 C 0.5320(2) 0.41530(18) 0.44861(11) 0.0695(8) Uani 1 1 d . . . . .
H44A H 0.5820 0.3901 0.4752 0.083 Uiso 1 1 calc R U . . .
H44B H 0.4693 0.3906 0.4553 0.083 Uiso 1 1 calc R U . . .
H44C H 0.5293 0.4736 0.4569 0.083 Uiso 1 1 calc R U . . .
C45 C 0.34885(19) 0.48895(18) 0.35206(14) 0.0698(8) Uani 1 1 d . . . . .
H45A H 0.3629 0.4447 0.3804 0.084 Uiso 1 1 calc R U . . .
H45B H 0.3545 0.4690 0.3112 0.084 Uiso 1 1 calc R U . . .
H45C H 0.2830 0.5088 0.3566 0.084 Uiso 1 1 calc R U . . .
C46 C 0.35562(16) 0.77877(16) 0.39304(11) 0.0545(6) Uani 1 1 d . . . . .
H46A H 0.3892 0.8292 0.3838 0.065 Uiso 1 1 calc R U . . .
H46B H 0.3322 0.7821 0.4334 0.065 Uiso 1 1 calc R U . . .
H46C H 0.3008 0.7708 0.3641 0.065 Uiso 1 1 calc R U . . .
C47 C 0.55713(13) 0.79925(11) 0.39501(8) 0.0319(4) Uani 1 1 d . . . . .
C48 C 0.54988(14) 0.85331(13) 0.44281(9) 0.0387(4) Uani 1 1 d . . . . .
C49 C 0.58703(16) 0.93123(13) 0.43742(9) 0.0422(5) Uani 1 1 d . . . . .
H49 H 0.5810 0.9687 0.4692 0.051 Uiso 1 1 calc R U . . .
C50 C 0.63269(16) 0.95566(12) 0.38697(9) 0.0414(5) Uani 1 1 d . . . . .
C51 C 0.64446(15) 0.89942(12) 0.34190(8) 0.0369(4) Uani 1 1 d . . . . .
H51 H 0.6777 0.9152 0.3078 0.044 Uiso 1 1 calc R U . . .
C52 C 0.60909(13) 0.82046(11) 0.34501(8) 0.0310(4) Uani 1 1 d . . . . .
C53 C 0.5070(2) 0.82761(16) 0.50011(10) 0.0548(6) Uani 1 1 d . . . . .
H53A H 0.4414 0.8495 0.5014 0.066 Uiso 1 1 calc R U . . .
H53B H 0.5470 0.8484 0.5342 0.066 Uiso 1 1 calc R U . . .
H53C H 0.5046 0.7682 0.5020 0.066 Uiso 1 1 calc R U . . .
C54 C 0.6706(2) 1.04068(14) 0.38137(11) 0.0596(6) Uani 1 1 d . . . . .
H54A H 0.7381 1.0427 0.3968 0.072 Uiso 1 1 calc R U . . .
H54B H 0.6319 1.0778 0.4044 0.072 Uiso 1 1 calc R U . . .
H54C H 0.6664 1.0569 0.3392 0.072 Uiso 1 1 calc R U . . .
C55 C 0.62830(14) 0.75743(12) 0.29913(8) 0.0319(4) Uani 1 1 d . . . . .
C56 C 0.78754(14) 0.53495(11) 0.37430(8) 0.0318(4) Uani 1 1 d . . . . .
H56 H 0.7338 0.4947 0.3687 0.038 Uiso 1 1 calc R U . . .
C57 C 0.86823(15) 0.50316(12) 0.33459(9) 0.0388(4) Uani 1 1 d . . . . .
C58 C 0.95141(17) 0.56281(15) 0.32816(12) 0.0540(6) Uani 1 1 d . . . . .
H58A H 0.9947 0.5420 0.2986 0.065 Uiso 1 1 calc R U . . .
H58B H 0.9874 0.5691 0.3668 0.065 Uiso 1 1 calc R U . . .
H58C H 0.9255 0.6156 0.3149 0.065 Uiso 1 1 calc R U . . .
C59 C 0.82166(19) 0.48759(15) 0.27190(9) 0.0511(6) Uani 1 1 d . . . . .
H59A H 0.8708 0.4679 0.2457 0.061 Uiso 1 1 calc R U . . .
H59B H 0.7937 0.5382 0.2557 0.061 Uiso 1 1 calc R U . . .
H59C H 0.7707 0.4467 0.2742 0.061 Uiso 1 1 calc R U . . .
C60 C 0.9102(2) 0.42172(14) 0.35695(11) 0.0566(6) Uani 1 1 d . . . . .
H60A H 0.9481 0.4301 0.3947 0.068 Uiso 1 1 calc R U . . .
H60B H 0.9518 0.3993 0.3271 0.068 Uiso 1 1 calc R U . . .
H60C H 0.8573 0.3837 0.3633 0.068 Uiso 1 1 calc R U . . .
C61 C 0.80636(16) 0.54286(12) 0.44406(9) 0.0405(5) Uani 1 1 d . . . . .
C62 C 0.72196(19) 0.59137(15) 0.46783(9) 0.0527(6) Uani 1 1 d . . . . .
H62A H 0.7243 0.6474 0.4533 0.063 Uiso 1 1 calc R U . . .
H62B H 0.7271 0.5913 0.5116 0.063 Uiso 1 1 calc R U . . .
H62C H 0.6607 0.5664 0.4538 0.063 Uiso 1 1 calc R U . . .
C63 C 0.8045(2) 0.45874(15) 0.47441(10) 0.0551(6) Uani 1 1 d . . . . .
H63A H 0.7985 0.4657 0.5175 0.066 Uiso 1 1 calc R U . . .
H63B H 0.8645 0.4296 0.4675 0.066 Uiso 1 1 calc R U . . .
H63C H 0.7493 0.4275 0.4575 0.066 Uiso 1 1 calc R U . . .
C64 C 0.89964(18) 0.58603(15) 0.46425(10) 0.0530(6) Uani 1 1 d . . . . .
H64A H 0.8997 0.5973 0.5072 0.064 Uiso 1 1 calc R U . . .
H64B H 0.9044 0.6372 0.4423 0.064 Uiso 1 1 calc R U . . .
H64C H 0.9549 0.5514 0.4563 0.064 Uiso 1 1 calc R U . . .
H55B H 0.6562(15) 0.7852(13) 0.2661(9) 0.034(5) Uiso 1 1 d . . . . .
H55A H 0.5699(16) 0.7343(13) 0.2816(9) 0.039(6) Uiso 1 1 d . . . . .
 
loop_
 _atom_site_aniso_label
 _atom_site_aniso_U_11
 _atom_site_aniso_U_22
 _atom_site_aniso_U_33
 _atom_site_aniso_U_23
 _atom_site_aniso_U_13
 _atom_site_aniso_U_12
Mg1 0.0276(3) 0.0275(3) 0.0234(3) 0.0009(2) 0.0032(2) -0.0029(2)
Mg2 0.0281(3) 0.0321(3) 0.0367(3) -0.0017(2) 0.0054(2) -0.0062(2)
O1 0.0321(7) 0.0267(6) 0.0318(6) 0.0037(5) 0.0059(5) 0.0001(5)
N1 0.0326(8) 0.0335(8) 0.0266(7) 0.0002(6) 0.0028(6) -0.0070(6)
N5 0.0387(9) 0.0308(8) 0.0226(7) 0.0009(6) 0.0053(6) 0.0007(7)
N31 0.0401(10) 0.0417(10) 0.0455(9) -0.0028(7) 0.0058(7) -0.0168(8)
N35 0.0293(8) 0.0416(9) 0.0342(8) -0.0028(7) 0.0050(6) -0.0046(7)
C2 0.0364(10) 0.0313(10) 0.0356(10) -0.0013(7) 0.0077(8) -0.0069(8)
C3 0.0422(11) 0.0278(9) 0.0331(9) 0.0042(7) 0.0068(8) -0.0018(8)
C4 0.0335(10) 0.0318(10) 0.0284(9) 0.0042(7) 0.0063(7) 0.0040(8)
C6 0.0332(10) 0.0328(9) 0.0300(9) 0.0004(7) 0.0005(7) -0.0099(8)
C7 0.0378(10) 0.0323(10) 0.0318(9) -0.0019(7) 0.0016(8) -0.0045(8)
C8 0.0460(12) 0.0340(10) 0.0293(9) -0.0007(7) 0.0004(8) -0.0046(9)
C9 0.0421(11) 0.0356(10) 0.0362(10) 0.0028(8) -0.0044(8) -0.0110(9)
C10 0.0293(10) 0.0527(13) 0.0465(11) -0.0009(9) 0.0010(8) -0.0082(9)
C11 0.0326(10) 0.0492(12) 0.0351(10) -0.0022(8) 0.0037(8) -0.0121(9)
C12 0.0430(12) 0.0606(14) 0.0367(10) -0.0057(10) 0.0033(9) 0.0077(10)
C13 0.0527(13) 0.0474(13) 0.0449(12) 0.0047(9) -0.0115(10) -0.0048(10)
C14 0.0341(11) 0.0824(17) 0.0425(12) -0.0043(11) 0.0082(9) -0.0087(11)
C15 0.0671(15) 0.0402(12) 0.0426(11) -0.0003(9) 0.0017(10) -0.0193(11)
C16 0.0561(13) 0.0352(10) 0.0295(9) 0.0056(8) 0.0070(9) 0.0038(9)
C17 0.0574(12) 0.0278(9) 0.0217(8) 0.0031(7) 0.0062(8) 0.0059(9)
C18 0.0648(14) 0.0356(11) 0.0258(9) 0.0065(8) 0.0075(9) 0.0125(10)
C19 0.0861(18) 0.0406(12) 0.0327(10) 0.0049(9) 0.0083(11) 0.0300(12)
C20 0.100(2) 0.0350(11) 0.0320(10) -0.0028(9) -0.0096(12) 0.0170(12)
C21 0.0830(17) 0.0375(11) 0.0338(11) -0.0022(9) -0.0107(11) 0.0010(11)
C22 0.0629(14) 0.0346(10) 0.0252(9) 0.0016(7) -0.0020(9) -0.0006(9)
C23 0.0575(14) 0.0543(14) 0.0426(12) 0.0035(10) 0.0149(10) 0.0179(11)
C24 0.149(3) 0.0516(16) 0.0603(17) -0.0215(13) -0.0170(18) 0.0308(19)
C25 0.0543(13) 0.0566(14) 0.0360(11) -0.0058(10) -0.0018(9) -0.0083(11)
C32 0.0412(12) 0.0606(15) 0.0475(12) -0.0009(10) 0.0065(9) -0.0235(11)
C33 0.0313(11) 0.0651(15) 0.0563(13) -0.0065(11) 0.0118(9) -0.0143(10)
C34 0.0316(10) 0.0571(13) 0.0357(10) -0.0016(9) 0.0091(8) -0.0052(9)
C36 0.0443(12) 0.0397(11) 0.0434(11) -0.0015(9) 0.0022(9) -0.0205(9)
C37 0.0544(13) 0.0382(11) 0.0408(11) -0.0002(9) -0.0034(9) -0.0159(10)
C38 0.0762(17) 0.0439(13) 0.0431(12) -0.0033(10) 0.0059(11) -0.0142(12)
C39 0.0838(19) 0.0359(12) 0.0623(15) 0.0009(10) 0.0045(13) -0.0132(12)
C40 0.0815(18) 0.0432(13) 0.0550(14) 0.0118(11) -0.0001(12) -0.0215(13)
C41 0.0634(15) 0.0455(13) 0.0433(11) 0.0027(9) 0.0030(10) -0.0260(11)
C42 0.0792(17) 0.0497(14) 0.0423(12) 0.0023(10) -0.0057(11) -0.0118(12)
C43 0.134(3) 0.0431(15) 0.094(2) 0.0031(15) 0.011(2) 0.0051(18)
C44 0.099(2) 0.0638(17) 0.0463(13) 0.0054(12) 0.0146(14) -0.0291(15)
C45 0.0515(15) 0.0712(18) 0.087(2) -0.0104(15) 0.0087(13) -0.0323(13)
C46 0.0318(11) 0.0691(16) 0.0634(15) -0.0058(12) 0.0091(10) 0.0013(11)
C47 0.0270(9) 0.0354(10) 0.0331(9) -0.0007(7) -0.0002(7) 0.0026(7)
C48 0.0366(10) 0.0452(12) 0.0343(10) -0.0041(8) 0.0025(8) 0.0050(9)
C49 0.0506(12) 0.0371(11) 0.0388(10) -0.0079(8) 0.0004(9) 0.0082(9)
C50 0.0495(12) 0.0308(10) 0.0433(11) 0.0010(8) -0.0031(9) 0.0056(9)
C51 0.0420(11) 0.0338(10) 0.0348(10) 0.0062(8) 0.0021(8) 0.0054(8)
C52 0.0273(9) 0.0346(10) 0.0306(9) 0.0019(7) -0.0018(7) 0.0058(7)
C53 0.0695(16) 0.0591(14) 0.0371(11) -0.0087(10) 0.0140(10) -0.0042(12)
C54 0.0890(19) 0.0328(11) 0.0567(14) 0.0021(10) 0.0027(13) -0.0014(12)
C55 0.0296(10) 0.0377(10) 0.0284(9) 0.0002(8) 0.0020(7) 0.0010(8)
C56 0.0352(10) 0.0259(9) 0.0343(9) 0.0043(7) 0.0029(7) -0.0004(7)
C57 0.0438(11) 0.0330(10) 0.0403(10) 0.0042(8) 0.0093(9) 0.0065(9)
C58 0.0444(13) 0.0525(14) 0.0672(15) 0.0027(11) 0.0205(11) 0.0033(11)
C59 0.0656(15) 0.0474(13) 0.0415(11) -0.0030(9) 0.0116(10) 0.0094(11)
C60 0.0682(16) 0.0428(13) 0.0603(14) 0.0081(11) 0.0160(12) 0.0204(12)
C61 0.0514(12) 0.0372(11) 0.0329(10) 0.0060(8) 0.0024(9) 0.0033(9)
C62 0.0691(16) 0.0580(14) 0.0321(10) 0.0035(9) 0.0120(10) 0.0118(12)
C63 0.0729(16) 0.0497(13) 0.0431(12) 0.0178(10) 0.0079(11) 0.0033(12)
C64 0.0652(15) 0.0499(13) 0.0422(12) 0.0022(10) -0.0115(11) 0.0013(11)
 
_geom_special_details
;
 All esds (except the esd in the dihedral angle between two l.s. planes)
 are estimated using the full covariance matrix.  The cell esds are taken
 into account individually in the estimation of esds in distances, angles
 and torsion angles; correlations between esds in cell parameters are only
 used when they are defined by crystal symmetry.  An approximate (isotropic)
 treatment of cell esds is used for estimating esds involving l.s. planes.
;
 
loop_
 _geom_bond_atom_site_label_1
 _geom_bond_atom_site_label_2
 _geom_bond_distance
 _geom_bond_site_symmetry_2
 _geom_bond_publ_flag
Mg1 O1 1.9491(13) . ?
Mg1 N1 2.0533(16) . ?
Mg1 N5 2.0907(15) . ?
Mg1 C55 2.293(2) . ?
Mg1 Mg2 2.9090(8) . ?
Mg1 H55B 2.30(2) . ?
Mg2 O1 1.9619(14) . ?
Mg2 N35 2.0588(17) . ?
Mg2 N31 2.0593(17) . ?
Mg2 C55 2.368(2) . ?
Mg2 H55A 2.36(2) . ?
O1 C56 1.440(2) . ?
N1 C2 1.332(2) . ?
N1 C6 1.441(2) . ?
N5 C4 1.327(2) . ?
N5 C17 1.441(2) . ?
N31 C32 1.340(3) . ?
N31 C36 1.434(3) . ?
N35 C34 1.324(3) . ?
N35 C47 1.430(2) . ?
C2 C3 1.402(3) . ?
C2 C15 1.506(3) . ?
C3 C4 1.408(3) . ?
C3 H3 0.9500 . ?
C4 C16 1.516(2) . ?
C6 C11 1.402(3) . ?
C6 C7 1.404(3) . ?
C7 C8 1.394(3) . ?
C7 C12 1.495(3) . ?
C8 C9 1.383(3) . ?
C8 H8 0.9500 . ?
C9 C10 1.383(3) . ?
C9 C13 1.508(3) . ?
C10 C11 1.387(3) . ?
C10 H10 0.9500 . ?
C11 C14 1.509(3) . ?
C12 H12A 0.9800 . ?
C12 H12B 0.9800 . ?
C12 H12C 0.9800 . ?
C13 H13A 0.9800 . ?
C13 H13B 0.9800 . ?
C13 H13C 0.9800 . ?
C14 H14A 0.9800 . ?
C14 H14B 0.9800 . ?
C14 H14C 0.9800 . ?
C15 H15A 0.9800 . ?
C15 H15B 0.9800 . ?
C15 H15C 0.9800 . ?
C16 H16A 0.9800 . ?
C16 H16B 0.9800 . ?
C16 H16C 0.9800 . ?
C17 C22 1.394(3) . ?
C17 C18 1.401(3) . ?
C18 C19 1.395(3) . ?
C18 C23 1.496(3) . ?
C19 C20 1.382(4) . ?
C19 H19 0.9500 . ?
C20 C21 1.379(4) . ?
C20 C24 1.516(3) . ?
C21 C22 1.397(3) . ?
C21 H21 0.9500 . ?
C22 C25 1.505(3) . ?
C23 H23A 0.9800 . ?
C23 H23B 0.9800 . ?
C23 H23C 0.9800 . ?
C24 H24A 0.9800 . ?
C24 H24B 0.9800 . ?
C24 H24C 0.9800 . ?
C25 H25A 0.9800 . ?
C25 H25B 0.9800 . ?
C25 H25C 0.9800 . ?
C32 C33 1.393(4) . ?
C32 C45 1.517(3) . ?
C33 C34 1.407(3) . ?
C33 H33 0.9500 . ?
C34 C46 1.510(3) . ?
C36 C37 1.400(3) . ?
C36 C41 1.404(3) . ?
C37 C38 1.376(3) . ?
C37 C42 1.501(3) . ?
C38 C39 1.386(3) . ?
C38 H38 0.9500 . ?
C39 C40 1.389(4) . ?
C39 C43 1.503(4) . ?
C40 C41 1.383(4) . ?
C40 H40 0.9500 . ?
C41 C44 1.506(3) . ?
C42 H42A 0.9800 . ?
C42 H42B 0.9800 . ?
C42 H42C 0.9800 . ?
C43 H43A 0.9800 . ?
C43 H43B 0.9800 . ?
C43 H43C 0.9800 . ?
C44 H44A 0.9800 . ?
C44 H44B 0.9800 . ?
C44 H44C 0.9800 . ?
C45 H45A 0.9800 . ?
C45 H45B 0.9800 . ?
C45 H45C 0.9800 . ?
C46 H46A 0.9800 . ?
C46 H46B 0.9800 . ?
C46 H46C 0.9800 . ?
C47 C48 1.401(3) . ?
C47 C52 1.410(3) . ?
C48 C49 1.391(3) . ?
C48 C53 1.507(3) . ?
C49 C50 1.387(3) . ?
C49 H49 0.9500 . ?
C50 C51 1.387(3) . ?
C50 C54 1.503(3) . ?
C51 C52 1.393(3) . ?
C51 H51 0.9500 . ?
C52 C55 1.496(3) . ?
C53 H53A 0.9800 . ?
C53 H53B 0.9800 . ?
C53 H53C 0.9800 . ?
C54 H54A 0.9800 . ?
C54 H54B 0.9800 . ?
C54 H54C 0.9800 . ?
C55 H55B 0.97(2) . ?
C55 H55A 0.96(2) . ?
C56 C57 1.559(3) . ?
C56 C61 1.576(3) . ?
C56 H56 1.0000 . ?
C57 C58 1.528(3) . ?
C57 C59 1.534(3) . ?
C57 C60 1.535(3) . ?
C58 H58A 0.9800 . ?
C58 H58B 0.9800 . ?
C58 H58C 0.9800 . ?
C59 H59A 0.9800 . ?
C59 H59B 0.9800 . ?
C59 H59C 0.9800 . ?
C60 H60A 0.9800 . ?
C60 H60B 0.9800 . ?
C60 H60C 0.9800 . ?
C61 C64 1.522(3) . ?
C61 C62 1.537(3) . ?
C61 C63 1.544(3) . ?
C62 H62A 0.9800 . ?
C62 H62B 0.9800 . ?
C62 H62C 0.9800 . ?
C63 H63A 0.9800 . ?
C63 H63B 0.9800 . ?
C63 H63C 0.9800 . ?
C64 H64A 0.9800 . ?
C64 H64B 0.9800 . ?
C64 H64C 0.9800 . ?
 
loop_
 _geom_angle_atom_site_label_1
 _geom_angle_atom_site_label_2
 _geom_angle_atom_site_label_3
 _geom_angle
 _geom_angle_site_symmetry_1
 _geom_angle_site_symmetry_3
 _geom_angle_publ_flag
O1 Mg1 N1 122.09(6) . . ?
O1 Mg1 N5 134.13(6) . . ?
N1 Mg1 N5 92.14(6) . . ?
O1 Mg1 C55 94.65(6) . . ?
N1 Mg1 C55 110.60(7) . . ?
N5 Mg1 C55 100.88(7) . . ?
O1 Mg1 Mg2 42.11(4) . . ?
N1 Mg1 Mg2 131.14(5) . . ?
N5 Mg1 Mg2 133.10(5) . . ?
C55 Mg1 Mg2 52.54(5) . . ?
O1 Mg1 H55B 117.6(6) . . ?
N1 Mg1 H55B 101.5(5) . . ?
N5 Mg1 H55B 78.7(5) . . ?
C55 Mg1 H55B 24.4(5) . . ?
Mg2 Mg1 H55B 75.9(5) . . ?
O1 Mg2 N35 144.56(7) . . ?
O1 Mg2 N31 117.61(7) . . ?
N35 Mg2 N31 92.76(7) . . ?
O1 Mg2 C55 92.02(6) . . ?
N35 Mg2 C55 76.35(7) . . ?
N31 Mg2 C55 135.16(8) . . ?
O1 Mg2 Mg1 41.78(4) . . ?
N35 Mg2 Mg1 117.91(5) . . ?
N31 Mg2 Mg1 146.14(6) . . ?
C55 Mg2 Mg1 50.24(5) . . ?
O1 Mg2 H55A 107.9(5) . . ?
N35 Mg2 H55A 73.5(5) . . ?
N31 Mg2 H55A 111.8(6) . . ?
C55 Mg2 H55A 23.4(5) . . ?
Mg1 Mg2 H55A 68.0(5) . . ?
C56 O1 Mg1 142.89(11) . . ?
C56 O1 Mg2 120.87(10) . . ?
Mg1 O1 Mg2 96.11(6) . . ?
C2 N1 C6 117.28(15) . . ?
C2 N1 Mg1 114.73(12) . . ?
C6 N1 Mg1 127.94(12) . . ?
C4 N5 C17 117.72(14) . . ?
C4 N5 Mg1 114.90(12) . . ?
C17 N5 Mg1 126.73(12) . . ?
C32 N31 C36 117.48(17) . . ?
C32 N31 Mg2 121.83(15) . . ?
C36 N31 Mg2 120.08(13) . . ?
C34 N35 C47 118.87(17) . . ?
C34 N35 Mg2 122.27(14) . . ?
C47 N35 Mg2 111.74(11) . . ?
N1 C2 C3 124.36(17) . . ?
N1 C2 C15 119.34(17) . . ?
C3 C2 C15 116.28(17) . . ?
C2 C3 C4 129.10(17) . . ?
C2 C3 H3 115.5 . . ?
C4 C3 H3 115.5 . . ?
N5 C4 C3 123.83(16) . . ?
N5 C4 C16 120.04(16) . . ?
C3 C4 C16 116.11(16) . . ?
C11 C6 C7 119.68(17) . . ?
C11 C6 N1 118.46(16) . . ?
C7 C6 N1 121.78(17) . . ?
C8 C7 C6 118.94(18) . . ?
C8 C7 C12 119.47(17) . . ?
C6 C7 C12 121.58(17) . . ?
C9 C8 C7 122.19(18) . . ?
C9 C8 H8 118.9 . . ?
C7 C8 H8 118.9 . . ?
C10 C9 C8 117.63(18) . . ?
C10 C9 C13 121.0(2) . . ?
C8 C9 C13 121.35(19) . . ?
C9 C10 C11 122.6(2) . . ?
C9 C10 H10 118.7 . . ?
C11 C10 H10 118.7 . . ?
C10 C11 C6 118.88(18) . . ?
C10 C11 C14 119.52(19) . . ?
C6 C11 C14 121.58(18) . . ?
C7 C12 H12A 109.5 . . ?
C7 C12 H12B 109.5 . . ?
H12A C12 H12B 109.5 . . ?
C7 C12 H12C 109.5 . . ?
H12A C12 H12C 109.5 . . ?
H12B C12 H12C 109.5 . . ?
C9 C13 H13A 109.5 . . ?
C9 C13 H13B 109.5 . . ?
H13A C13 H13B 109.5 . . ?
C9 C13 H13C 109.5 . . ?
H13A C13 H13C 109.5 . . ?
H13B C13 H13C 109.5 . . ?
C11 C14 H14A 109.5 . . ?
C11 C14 H14B 109.5 . . ?
H14A C14 H14B 109.5 . . ?
C11 C14 H14C 109.5 . . ?
H14A C14 H14C 109.5 . . ?
H14B C14 H14C 109.5 . . ?
C2 C15 H15A 109.5 . . ?
C2 C15 H15B 109.5 . . ?
H15A C15 H15B 109.5 . . ?
C2 C15 H15C 109.5 . . ?
H15A C15 H15C 109.5 . . ?
H15B C15 H15C 109.5 . . ?
C4 C16 H16A 109.5 . . ?
C4 C16 H16B 109.5 . . ?
H16A C16 H16B 109.5 . . ?
C4 C16 H16C 109.5 . . ?
H16A C16 H16C 109.5 . . ?
H16B C16 H16C 109.5 . . ?
C22 C17 C18 120.17(18) . . ?
C22 C17 N5 120.36(18) . . ?
C18 C17 N5 119.42(18) . . ?
C19 C18 C17 118.5(2) . . ?
C19 C18 C23 120.3(2) . . ?
C17 C18 C23 121.24(18) . . ?
C20 C19 C18 122.3(2) . . ?
C20 C19 H19 118.8 . . ?
C18 C19 H19 118.8 . . ?
C21 C20 C19 118.0(2) . . ?
C21 C20 C24 121.3(3) . . ?
C19 C20 C24 120.7(3) . . ?
C20 C21 C22 121.9(2) . . ?
C20 C21 H21 119.1 . . ?
C22 C21 H21 119.1 . . ?
C17 C22 C21 119.0(2) . . ?
C17 C22 C25 121.24(18) . . ?
C21 C22 C25 119.7(2) . . ?
C18 C23 H23A 109.5 . . ?
C18 C23 H23B 109.5 . . ?
H23A C23 H23B 109.5 . . ?
C18 C23 H23C 109.5 . . ?
H23A C23 H23C 109.5 . . ?
H23B C23 H23C 109.5 . . ?
C20 C24 H24A 109.5 . . ?
C20 C24 H24B 109.5 . . ?
H24A C24 H24B 109.5 . . ?
C20 C24 H24C 109.5 . . ?
H24A C24 H24C 109.5 . . ?
H24B C24 H24C 109.5 . . ?
C22 C25 H25A 109.5 . . ?
C22 C25 H25B 109.5 . . ?
H25A C25 H25B 109.5 . . ?
C22 C25 H25C 109.5 . . ?
H25A C25 H25C 109.5 . . ?
H25B C25 H25C 109.5 . . ?
N31 C32 C33 125.0(2) . . ?
N31 C32 C45 119.0(2) . . ?
C33 C32 C45 116.0(2) . . ?
C32 C33 C34 130.5(2) . . ?
C32 C33 H33 114.8 . . ?
C34 C33 H33 114.8 . . ?
N35 C34 C33 123.0(2) . . ?
N35 C34 C46 121.7(2) . . ?
C33 C34 C46 115.19(19) . . ?
C37 C36 C41 119.5(2) . . ?
C37 C36 N31 118.78(19) . . ?
C41 C36 N31 121.61(19) . . ?
C38 C37 C36 119.5(2) . . ?
C38 C37 C42 119.7(2) . . ?
C36 C37 C42 120.8(2) . . ?
C37 C38 C39 122.3(2) . . ?
C37 C38 H38 118.9 . . ?
C39 C38 H38 118.9 . . ?
C38 C39 C40 117.3(2) . . ?
C38 C39 C43 120.9(2) . . ?
C40 C39 C43 121.8(2) . . ?
C41 C40 C39 122.6(2) . . ?
C41 C40 H40 118.7 . . ?
C39 C40 H40 118.7 . . ?
C40 C41 C36 118.7(2) . . ?
C40 C41 C44 119.6(2) . . ?
C36 C41 C44 121.7(2) . . ?
C37 C42 H42A 109.5 . . ?
C37 C42 H42B 109.5 . . ?
H42A C42 H42B 109.5 . . ?
C37 C42 H42C 109.5 . . ?
H42A C42 H42C 109.5 . . ?
H42B C42 H42C 109.5 . . ?
C39 C43 H43A 109.5 . . ?
C39 C43 H43B 109.5 . . ?
H43A C43 H43B 109.5 . . ?
C39 C43 H43C 109.5 . . ?
H43A C43 H43C 109.5 . . ?
H43B C43 H43C 109.5 . . ?
C41 C44 H44A 109.5 . . ?
C41 C44 H44B 109.5 . . ?
H44A C44 H44B 109.5 . . ?
C41 C44 H44C 109.5 . . ?
H44A C44 H44C 109.5 . . ?
H44B C44 H44C 109.5 . . ?
C32 C45 H45A 109.5 . . ?
C32 C45 H45B 109.5 . . ?
H45A C45 H45B 109.5 . . ?
C32 C45 H45C 109.5 . . ?
H45A C45 H45C 109.5 . . ?
H45B C45 H45C 109.5 . . ?
C34 C46 H46A 109.5 . . ?
C34 C46 H46B 109.5 . . ?
H46A C46 H46B 109.5 . . ?
C34 C46 H46C 109.5 . . ?
H46A C46 H46C 109.5 . . ?
H46B C46 H46C 109.5 . . ?
C48 C47 C52 120.82(18) . . ?
C48 C47 N35 124.47(17) . . ?
C52 C47 N35 114.61(16) . . ?
C49 C48 C47 118.49(18) . . ?
C49 C48 C53 119.97(19) . . ?
C47 C48 C53 121.49(19) . . ?
C50 C49 C48 121.82(18) . . ?
C50 C49 H49 119.1 . . ?
C48 C49 H49 119.1 . . ?
C49 C50 C51 118.57(19) . . ?
C49 C50 C54 121.09(19) . . ?
C51 C50 C54 120.3(2) . . ?
C50 C51 C52 122.05(18) . . ?
C50 C51 H51 119.0 . . ?
C52 C51 H51 119.0 . . ?
C51 C52 C47 117.93(17) . . ?
C51 C52 C55 122.45(17) . . ?
C47 C52 C55 119.56(17) . . ?
C48 C53 H53A 109.5 . . ?
C48 C53 H53B 109.5 . . ?
H53A C53 H53B 109.5 . . ?
C48 C53 H53C 109.5 . . ?
H53A C53 H53C 109.5 . . ?
H53B C53 H53C 109.5 . . ?
C50 C54 H54A 109.5 . . ?
C50 C54 H54B 109.5 . . ?
H54A C54 H54B 109.5 . . ?
C50 C54 H54C 109.5 . . ?
H54A C54 H54C 109.5 . . ?
H54B C54 H54C 109.5 . . ?
C52 C55 Mg1 116.73(12) . . ?
C52 C55 Mg2 100.22(12) . . ?
Mg1 C55 Mg2 77.21(6) . . ?
C52 C55 H55B 107.0(12) . . ?
Mg1 C55 H55B 78.1(12) . . ?
Mg2 C55 H55B 149.3(12) . . ?
C52 C55 H55A 112.2(13) . . ?
Mg1 C55 H55A 128.0(13) . . ?
Mg2 C55 H55A 77.9(13) . . ?
H55B C55 H55A 103.8(17) . . ?
O1 C56 C57 109.36(14) . . ?
O1 C56 C61 110.35(14) . . ?
C57 C56 C61 120.70(16) . . ?
O1 C56 H56 105.0 . . ?
C57 C56 H56 105.0 . . ?
C61 C56 H56 105.0 . . ?
C58 C57 C59 107.55(18) . . ?
C58 C57 C60 108.59(19) . . ?
C59 C57 C60 106.55(18) . . ?
C58 C57 C56 114.07(17) . . ?
C59 C57 C56 107.50(17) . . ?
C60 C57 C56 112.20(16) . . ?
C57 C58 H58A 109.5 . . ?
C57 C58 H58B 109.5 . . ?
H58A C58 H58B 109.5 . . ?
C57 C58 H58C 109.5 . . ?
H58A C58 H58C 109.5 . . ?
H58B C58 H58C 109.5 . . ?
C57 C59 H59A 109.5 . . ?
C57 C59 H59B 109.5 . . ?
H59A C59 H59B 109.5 . . ?
C57 C59 H59C 109.5 . . ?
H59A C59 H59C 109.5 . . ?
H59B C59 H59C 109.5 . . ?
C57 C60 H60A 109.5 . . ?
C57 C60 H60B 109.5 . . ?
H60A C60 H60B 109.5 . . ?
C57 C60 H60C 109.5 . . ?
H60A C60 H60C 109.5 . . ?
H60B C60 H60C 109.5 . . ?
C64 C61 C62 107.76(19) . . ?
C64 C61 C63 108.87(18) . . ?
C62 C61 C63 106.34(18) . . ?
C64 C61 C56 115.05(17) . . ?
C62 C61 C56 107.50(16) . . ?
C63 C61 C56 110.91(17) . . ?
C61 C62 H62A 109.5 . . ?
C61 C62 H62B 109.5 . . ?
H62A C62 H62B 109.5 . . ?
C61 C62 H62C 109.5 . . ?
H62A C62 H62C 109.5 . . ?
H62B C62 H62C 109.5 . . ?
C61 C63 H63A 109.5 . . ?
C61 C63 H63B 109.5 . . ?
H63A C63 H63B 109.5 . . ?
C61 C63 H63C 109.5 . . ?
H63A C63 H63C 109.5 . . ?
H63B C63 H63C 109.5 . . ?
C61 C64 H64A 109.5 . . ?
C61 C64 H64B 109.5 . . ?
H64A C64 H64B 109.5 . . ?
C61 C64 H64C 109.5 . . ?
H64A C64 H64C 109.5 . . ?
H64B C64 H64C 109.5 . . ?
 
loop_
 _geom_torsion_atom_site_label_1
 _geom_torsion_atom_site_label_2
 _geom_torsion_atom_site_label_3
 _geom_torsion_atom_site_label_4
 _geom_torsion
 _geom_torsion_site_symmetry_1
 _geom_torsion_site_symmetry_2
 _geom_torsion_site_symmetry_3
 _geom_torsion_site_symmetry_4
 _geom_torsion_publ_flag
C6 N1 C2 C3 160.48(18) . . . . ?
Mg1 N1 C2 C3 -21.7(2) . . . . ?
C6 N1 C2 C15 -17.4(3) . . . . ?
Mg1 N1 C2 C15 160.39(16) . . . . ?
N1 C2 C3 C4 -17.4(3) . . . . ?
C15 C2 C3 C4 160.5(2) . . . . ?
C17 N5 C4 C3 -170.28(18) . . . . ?
Mg1 N5 C4 C3 18.3(2) . . . . ?
C17 N5 C4 C16 8.2(3) . . . . ?
Mg1 N5 C4 C16 -163.15(14) . . . . ?
C2 C3 C4 N5 19.1(3) . . . . ?
C2 C3 C4 C16 -159.47(19) . . . . ?
C2 N1 C6 C11 -81.9(2) . . . . ?
Mg1 N1 C6 C11 100.61(19) . . . . ?
C2 N1 C6 C7 101.4(2) . . . . ?
Mg1 N1 C6 C7 -76.1(2) . . . . ?
C11 C6 C7 C8 1.7(3) . . . . ?
N1 C6 C7 C8 178.31(17) . . . . ?
C11 C6 C7 C12 -179.11(19) . . . . ?
N1 C6 C7 C12 -2.5(3) . . . . ?
C6 C7 C8 C9 -2.2(3) . . . . ?
C12 C7 C8 C9 178.59(19) . . . . ?
C7 C8 C9 C10 0.1(3) . . . . ?
C7 C8 C9 C13 178.17(18) . . . . ?
C8 C9 C10 C11 2.6(3) . . . . ?
C13 C9 C10 C11 -175.5(2) . . . . ?
C9 C10 C11 C6 -3.1(3) . . . . ?
C9 C10 C11 C14 175.1(2) . . . . ?
C7 C6 C11 C10 0.8(3) . . . . ?
N1 C6 C11 C10 -175.91(18) . . . . ?
C7 C6 C11 C14 -177.3(2) . . . . ?
N1 C6 C11 C14 5.9(3) . . . . ?
C4 N5 C17 C22 -97.1(2) . . . . ?
Mg1 N5 C17 C22 73.2(2) . . . . ?
C4 N5 C17 C18 85.5(2) . . . . ?
Mg1 N5 C17 C18 -104.27(18) . . . . ?
C22 C17 C18 C19 -2.1(3) . . . . ?
N5 C17 C18 C19 175.38(16) . . . . ?
C22 C17 C18 C23 177.49(18) . . . . ?
N5 C17 C18 C23 -5.1(3) . . . . ?
C17 C18 C19 C20 -1.1(3) . . . . ?
C23 C18 C19 C20 179.4(2) . . . . ?
C18 C19 C20 C21 2.5(3) . . . . ?
C18 C19 C20 C24 -178.5(2) . . . . ?
C19 C20 C21 C22 -0.7(3) . . . . ?
C24 C20 C21 C22 -179.7(2) . . . . ?
C18 C17 C22 C21 3.7(3) . . . . ?
N5 C17 C22 C21 -173.69(17) . . . . ?
C18 C17 C22 C25 -174.07(18) . . . . ?
N5 C17 C22 C25 8.5(3) . . . . ?
C20 C21 C22 C17 -2.4(3) . . . . ?
C20 C21 C22 C25 175.5(2) . . . . ?
C36 N31 C32 C33 -179.9(2) . . . . ?
Mg2 N31 C32 C33 -8.9(3) . . . . ?
C36 N31 C32 C45 -3.3(3) . . . . ?
Mg2 N31 C32 C45 167.68(18) . . . . ?
N31 C32 C33 C34 1.5(4) . . . . ?
C45 C32 C33 C34 -175.2(2) . . . . ?
C47 N35 C34 C33 170.83(19) . . . . ?
Mg2 N35 C34 C33 22.8(3) . . . . ?
C47 N35 C34 C46 -6.4(3) . . . . ?
Mg2 N35 C34 C46 -154.41(16) . . . . ?
C32 C33 C34 N35 -9.4(4) . . . . ?
C32 C33 C34 C46 168.0(2) . . . . ?
C32 N31 C36 C37 101.7(2) . . . . ?
Mg2 N31 C36 C37 -69.5(2) . . . . ?
C32 N31 C36 C41 -81.4(3) . . . . ?
Mg2 N31 C36 C41 107.4(2) . . . . ?
C41 C36 C37 C38 -0.4(3) . . . . ?
N31 C36 C37 C38 176.5(2) . . . . ?
C41 C36 C37 C42 -179.6(2) . . . . ?
N31 C36 C37 C42 -2.7(3) . . . . ?
C36 C37 C38 C39 -1.4(4) . . . . ?
C42 C37 C38 C39 177.7(2) . . . . ?
C37 C38 C39 C40 2.2(4) . . . . ?
C37 C38 C39 C43 -177.9(3) . . . . ?
C38 C39 C40 C41 -1.1(4) . . . . ?
C43 C39 C40 C41 179.0(3) . . . . ?
C39 C40 C41 C36 -0.7(4) . . . . ?
C39 C40 C41 C44 177.7(3) . . . . ?
C37 C36 C41 C40 1.5(3) . . . . ?
N31 C36 C41 C40 -175.4(2) . . . . ?
C37 C36 C41 C44 -176.9(2) . . . . ?
N31 C36 C41 C44 6.3(3) . . . . ?
C34 N35 C47 C48 69.3(2) . . . . ?
Mg2 N35 C47 C48 -139.50(16) . . . . ?
C34 N35 C47 C52 -114.38(19) . . . . ?
Mg2 N35 C47 C52 36.81(18) . . . . ?
C52 C47 C48 C49 6.1(3) . . . . ?
N35 C47 C48 C49 -177.81(18) . . . . ?
C52 C47 C48 C53 -171.26(19) . . . . ?
N35 C47 C48 C53 4.8(3) . . . . ?
C47 C48 C49 C50 -1.6(3) . . . . ?
C53 C48 C49 C50 175.8(2) . . . . ?
C48 C49 C50 C51 -2.5(3) . . . . ?
C48 C49 C50 C54 178.7(2) . . . . ?
C49 C50 C51 C52 2.2(3) . . . . ?
C54 C50 C51 C52 -179.0(2) . . . . ?
C50 C51 C52 C47 2.2(3) . . . . ?
C50 C51 C52 C55 -174.90(18) . . . . ?
C48 C47 C52 C51 -6.3(3) . . . . ?
N35 C47 C52 C51 177.19(16) . . . . ?
C48 C47 C52 C55 170.79(17) . . . . ?
N35 C47 C52 C55 -5.7(2) . . . . ?
C51 C52 C55 Mg1 74.1(2) . . . . ?
C47 C52 C55 Mg1 -102.94(17) . . . . ?
C51 C52 C55 Mg2 154.81(15) . . . . ?
C47 C52 C55 Mg2 -22.20(18) . . . . ?
Mg1 O1 C56 C57 -27.4(3) . . . . ?
Mg2 O1 C56 C57 147.23(12) . . . . ?
Mg1 O1 C56 C61 107.62(19) . . . . ?
Mg2 O1 C56 C61 -77.74(17) . . . . ?
O1 C56 C57 C58 58.2(2) . . . . ?
C61 C56 C57 C58 -71.4(2) . . . . ?
O1 C56 C57 C59 -60.9(2) . . . . ?
C61 C56 C57 C59 169.48(17) . . . . ?
O1 C56 C57 C60 -177.76(18) . . . . ?
C61 C56 C57 C60 52.7(2) . . . . ?
O1 C56 C61 C64 -80.5(2) . . . . ?
C57 C56 C61 C64 48.6(2) . . . . ?
O1 C56 C61 C62 39.5(2) . . . . ?
C57 C56 C61 C62 168.66(18) . . . . ?
O1 C56 C61 C63 155.37(17) . . . . ?
C57 C56 C61 C63 -75.5(2) . . . . ?
 
_refine_diff_density_max    0.309
_refine_diff_density_min   -0.225
_refine_diff_density_rms    0.053

_shelx_res_file
;

    D:\X-RAY_add\For_papers\124_MesnacnacMgMg_OCtBu2_CH_activation_product\124x.res created by SHELXL-2014/7

TITL ASSB124
CELL 0.71075 13.8663 16.4710 22.4110 90.000 93.277 90.000
ZERR 4.0000 0.0016 0.0020 0.0030 0.000 0.004 0.000
LATT 1
SYMM -X, 0.5+Y, 0.5-Z
SFAC C H MG N O
UNIT 220 304 8 16 4
BOND $H
CONF
OMIT 6 1 16
ACTA
FMAP 2 1 53
GRID
PLAN 12 0 0
MERG 2
WPDB -2
SIZE 0.05 0.05 0.12
TEMP -100
L.S. 20
WGHT    0.064400    2.696500
FVAR       0.12514
MG1   3    0.781048    0.703685    0.301890    11.00000    0.02757    0.02749 =
         0.02340    0.00086    0.00318   -0.00288
MG2   3    0.612470    0.637984    0.356536    11.00000    0.02809    0.03205 =
         0.03670   -0.00166    0.00542   -0.00619
O1    5    0.748794    0.609618    0.349610    11.00000    0.03207    0.02665 =
         0.03183    0.00365    0.00586    0.00015
N1    4    0.881029    0.788363    0.332018    11.00000    0.03264    0.03351 =
         0.02656    0.00023    0.00283   -0.00701
N5    4    0.815960    0.719893    0.213147    11.00000    0.03871    0.03079 =
         0.02257    0.00090    0.00532    0.00068
N31   4    0.514172    0.544324    0.357319    11.00000    0.04006    0.04171 =
         0.04546   -0.00281    0.00577   -0.01683
N35   4    0.519330    0.718473    0.393613    11.00000    0.02934    0.04157 =
         0.03416   -0.00285    0.00503   -0.00456
C2    1    0.884003    0.855161    0.298648    11.00000    0.03645    0.03127 =
         0.03564   -0.00134    0.00767   -0.00688
C3    1    0.850447    0.859712    0.238532    11.00000    0.04216    0.02777 =
         0.03308    0.00418    0.00681   -0.00177
AFIX  43
H3    2    0.839511    0.913003    0.223406    11.00000   -1.20000
AFIX   0
C4    1    0.830680    0.796400    0.197431    11.00000    0.03346    0.03184 =
         0.02840    0.00422    0.00634    0.00403
C6    1    0.944379    0.785085    0.385204    11.00000    0.03324    0.03285 =
         0.02998    0.00044    0.00052   -0.00992
C7    1    0.910732    0.799770    0.442109    11.00000    0.03780    0.03228 =
         0.03183   -0.00186    0.00165   -0.00449
C8    1    0.975191    0.793533    0.491929    11.00000    0.04603    0.03401 =
         0.02933   -0.00073    0.00043   -0.00459
AFIX  43
H8    2    0.952927    0.805307    0.530293    11.00000   -1.20000
AFIX   0
C9    1    1.070505    0.770770    0.487381    11.00000    0.04208    0.03561 =
         0.03622    0.00282   -0.00442   -0.01097
C10   1    1.100921    0.754094    0.430971    11.00000    0.02934    0.05268 =
         0.04647   -0.00085    0.00096   -0.00820
AFIX  43
H10   2    1.165420    0.736190    0.427223    11.00000   -1.20000
AFIX   0
C11   1    1.040949    0.762480    0.379640    11.00000    0.03259    0.04924 =
         0.03512   -0.00216    0.00372   -0.01215
C12   1    0.808041    0.822839    0.450311    11.00000    0.04303    0.06058 =
         0.03671   -0.00569    0.00333    0.00772
AFIX 137
H12A  2    0.797286    0.879073    0.437283    11.00000   -1.20000
H12B  2    0.794548    0.817840    0.492603    11.00000   -1.20000
H12C  2    0.764983    0.786725    0.426421    11.00000   -1.20000
AFIX   0
C13   1    1.139855    0.766779    0.541647    11.00000    0.05267    0.04745 =
         0.04492    0.00472   -0.01154   -0.00483
AFIX 137
H13A  2    1.160007    0.821842    0.553290    11.00000   -1.20000
H13B  2    1.196665    0.734855    0.532246    11.00000   -1.20000
H13C  2    1.107957    0.741045    0.574670    11.00000   -1.20000
AFIX   0
C14   1    1.081516    0.749619    0.319288    11.00000    0.03414    0.08243 =
         0.04245   -0.00433    0.00821   -0.00870
AFIX 137
H14A  2    1.130445    0.706652    0.322220    11.00000   -1.20000
H14B  2    1.111081    0.800131    0.306174    11.00000   -1.20000
H14C  2    1.029365    0.733724    0.290278    11.00000   -1.20000
AFIX   0
C15   1    0.928879    0.931197    0.325239    11.00000    0.06713    0.04017 =
         0.04265   -0.00026    0.00169   -0.01931
AFIX 137
H15A  2    0.999317    0.925320    0.328322    11.00000   -1.20000
H15B  2    0.905316    0.940085    0.365120    11.00000   -1.20000
H15C  2    0.911204    0.977660    0.299576    11.00000   -1.20000
AFIX   0
C16   1    0.829079    0.819425    0.131895    11.00000    0.05611    0.03520 =
         0.02953    0.00561    0.00699    0.00377
AFIX 137
H16A  2    0.886429    0.797269    0.114124    11.00000   -1.20000
H16B  2    0.828934    0.878699    0.128094    11.00000   -1.20000
H16C  2    0.770841    0.797194    0.111100    11.00000   -1.20000
AFIX   0
C17   1    0.811855    0.659378    0.166644    11.00000    0.05737    0.02785 =
         0.02169    0.00308    0.00618    0.00588
C18   1    0.897705    0.624480    0.148817    11.00000    0.06483    0.03561 =
         0.02582    0.00649    0.00753    0.01251
C19   1    0.891698    0.561869    0.106882    11.00000    0.08609    0.04064 =
         0.03273    0.00488    0.00830    0.02996
AFIX  43
H19   2    0.949724    0.538617    0.094099    11.00000   -1.20000
AFIX   0
C20   1    0.804331    0.532463    0.083271    11.00000    0.09995    0.03495 =
         0.03199   -0.00277   -0.00960    0.01698
C21   1    0.720953    0.569022    0.100594    11.00000    0.08296    0.03755 =
         0.03384   -0.00217   -0.01069    0.00098
AFIX  43
H21   2    0.660327    0.549903    0.084415    11.00000   -1.20000
AFIX   0
C22   1    0.723079    0.633360    0.141246    11.00000    0.06286    0.03461 =
         0.02524    0.00163   -0.00198   -0.00061
C23   1    0.994050    0.653587    0.173525    11.00000    0.05752    0.05430 =
         0.04257    0.00349    0.01491    0.01787
AFIX 137
H23A  2    1.045190    0.627778    0.151786    11.00000   -1.20000
H23B  2    1.002141    0.639402    0.215983    11.00000   -1.20000
H23C  2    0.997952    0.712654    0.168995    11.00000   -1.20000
AFIX   0
C24   1    0.800899    0.462924    0.038852    11.00000    0.14896    0.05158 =
         0.06027   -0.02146   -0.01703    0.03081
AFIX 137
H24A  2    0.825457    0.413444    0.058684    11.00000   -1.20000
H24B  2    0.840968    0.476197    0.005564    11.00000   -1.20000
H24C  2    0.734054    0.454193    0.023602    11.00000   -1.20000
AFIX   0
C25   1    0.630503    0.675147    0.155172    11.00000    0.05435    0.05660 =
         0.03599   -0.00581   -0.00181   -0.00825
AFIX 137
H25A  2    0.630844    0.730812    0.139742    11.00000   -1.20000
H25B  2    0.624783    0.676352    0.198546    11.00000   -1.20000
H25C  2    0.575598    0.645489    0.136296    11.00000   -1.20000
AFIX   0
C32   1    0.420166    0.557620    0.364391    11.00000    0.04120    0.06056 =
         0.04746   -0.00085    0.00646   -0.02355
C33   1    0.380499    0.631952    0.379630    11.00000    0.03126    0.06506 =
         0.05634   -0.00646    0.01184   -0.01432
AFIX  43
H33   2    0.312745    0.631107    0.383934    11.00000   -1.20000
AFIX   0
C34   1    0.424475    0.708120    0.389691    11.00000    0.03156    0.05712 =
         0.03567   -0.00156    0.00911   -0.00522
C36   1    0.542376    0.463734    0.341476    11.00000    0.04429    0.03969 =
         0.04343   -0.00146    0.00217   -0.02050
C37   1    0.561239    0.447468    0.281925    11.00000    0.05439    0.03815 =
         0.04082   -0.00023   -0.00342   -0.01587
C38   1    0.593435    0.371688    0.266598    11.00000    0.07616    0.04391 =
         0.04314   -0.00331    0.00587   -0.01420
AFIX  43
H38   2    0.604601    0.360876    0.225929    11.00000   -1.20000
AFIX   0
C39   1    0.610141    0.310588    0.308414    11.00000    0.08379    0.03595 =
         0.06226    0.00090    0.00445   -0.01322
C40   1    0.589898    0.327589    0.367086    11.00000    0.08147    0.04320 =
         0.05504    0.01181   -0.00013   -0.02153
AFIX  43
H40   2    0.599770    0.286240    0.396352    11.00000   -1.20000
AFIX   0
C41   1    0.555941    0.402320    0.384596    11.00000    0.06339    0.04550 =
         0.04328    0.00271    0.00302   -0.02603
C42   1    0.548071    0.512004    0.234903    11.00000    0.07923    0.04971 =
         0.04232    0.00228   -0.00566   -0.01177
AFIX 137
H42A  2    0.551534    0.487402    0.195267    11.00000   -1.20000
H42B  2    0.599150    0.552822    0.240796    11.00000   -1.20000
H42C  2    0.484931    0.537935    0.237936    11.00000   -1.20000
AFIX   0
C43   1    0.648540    0.229365    0.290436    11.00000    0.13388    0.04311 =
         0.09362    0.00307    0.01108    0.00514
AFIX 137
H43A  2    0.714171    0.222160    0.308267    11.00000   -1.20000
H43B  2    0.649729    0.226726    0.246799    11.00000   -1.20000
H43C  2    0.606750    0.186262    0.304523    11.00000   -1.20000
AFIX   0
C44   1    0.532018    0.415299    0.448606    11.00000    0.09945    0.06384 =
         0.04629    0.00542    0.01460   -0.02905
AFIX 137
H44A  2    0.581951    0.390096    0.475227    11.00000   -1.20000
H44B  2    0.469259    0.390605    0.455325    11.00000   -1.20000
H44C  2    0.529278    0.473641    0.456920    11.00000   -1.20000
AFIX   0
C45   1    0.348854    0.488948    0.352061    11.00000    0.05147    0.07117 =
         0.08745   -0.01036    0.00874   -0.03231
AFIX 137
H45A  2    0.362923    0.444653    0.380431    11.00000   -1.20000
H45B  2    0.354533    0.469034    0.311205    11.00000   -1.20000
H45C  2    0.283050    0.508804    0.356584    11.00000   -1.20000
AFIX   0
C46   1    0.355620    0.778768    0.393040    11.00000    0.03179    0.06914 =
         0.06335   -0.00579    0.00907    0.00131
AFIX 137
H46A  2    0.389197    0.829196    0.383818    11.00000   -1.20000
H46B  2    0.332194    0.782128    0.433403    11.00000   -1.20000
H46C  2    0.300774    0.770836    0.364074    11.00000   -1.20000
AFIX   0
C47   1    0.557130    0.799252    0.395013    11.00000    0.02701    0.03539 =
         0.03311   -0.00068   -0.00018    0.00263
C48   1    0.549876    0.853309    0.442809    11.00000    0.03658    0.04524 =
         0.03429   -0.00409    0.00246    0.00495
C49   1    0.587032    0.931225    0.437424    11.00000    0.05057    0.03706 =
         0.03879   -0.00790    0.00043    0.00823
AFIX  43
H49   2    0.580972    0.968746    0.469185    11.00000   -1.20000
AFIX   0
C50   1    0.632686    0.955657    0.386970    11.00000    0.04949    0.03085 =
         0.04329    0.00095   -0.00310    0.00555
C51   1    0.644457    0.899417    0.341899    11.00000    0.04201    0.03381 =
         0.03477    0.00618    0.00209    0.00541
AFIX  43
H51   2    0.677673    0.915235    0.307849    11.00000   -1.20000
AFIX   0
C52   1    0.609090    0.820465    0.345010    11.00000    0.02734    0.03455 =
         0.03059    0.00193   -0.00177    0.00579
C53   1    0.506970    0.827608    0.500113    11.00000    0.06953    0.05907 =
         0.03706   -0.00868    0.01402   -0.00420
AFIX 137
H53A  2    0.441405    0.849510    0.501373    11.00000   -1.20000
H53B  2    0.546954    0.848393    0.534220    11.00000   -1.20000
H53C  2    0.504642    0.768203    0.502021    11.00000   -1.20000
AFIX   0
C54   1    0.670559    1.040676    0.381367    11.00000    0.08902    0.03284 =
         0.05674    0.00206    0.00274   -0.00135
AFIX 137
H54A  2    0.738094    1.042685    0.396781    11.00000   -1.20000
H54B  2    0.631912    1.077824    0.404432    11.00000   -1.20000
H54C  2    0.666361    1.056943    0.339236    11.00000   -1.20000
AFIX   0
C55   1    0.628297    0.757435    0.299126    11.00000    0.02958    0.03768 =
         0.02837    0.00024    0.00201    0.00098
C56   1    0.787543    0.534949    0.374302    11.00000    0.03519    0.02589 =
         0.03434    0.00431    0.00291   -0.00040
AFIX  13
H56   2    0.733814    0.494682    0.368703    11.00000   -1.20000
AFIX   0
C57   1    0.868225    0.503156    0.334586    11.00000    0.04377    0.03303 =
         0.04028    0.00421    0.00933    0.00650
C58   1    0.951408    0.562810    0.328156    11.00000    0.04445    0.05245 =
         0.06717    0.00270    0.02055    0.00329
AFIX 137
H58A  2    0.994687    0.541999    0.298645    11.00000   -1.20000
H58B  2    0.987366    0.569112    0.366809    11.00000   -1.20000
H58C  2    0.925513    0.615574    0.314889    11.00000   -1.20000
AFIX   0
C59   1    0.821662    0.487587    0.271904    11.00000    0.06557    0.04739 =
         0.04147   -0.00298    0.01162    0.00940
AFIX 137
H59A  2    0.870831    0.467940    0.245694    11.00000   -1.20000
H59B  2    0.793705    0.538197    0.255737    11.00000   -1.20000
H59C  2    0.770698    0.446676    0.274230    11.00000   -1.20000
AFIX   0
C60   1    0.910165    0.421718    0.356955    11.00000    0.06823    0.04284 =
         0.06029    0.00815    0.01601    0.02044
AFIX 137
H60A  2    0.948147    0.430117    0.394680    11.00000   -1.20000
H60B  2    0.951783    0.399304    0.327123    11.00000   -1.20000
H60C  2    0.857345    0.383731    0.363345    11.00000   -1.20000
AFIX   0
C61   1    0.806363    0.542858    0.444058    11.00000    0.05144    0.03723 =
         0.03286    0.00596    0.00242    0.00332
C62   1    0.721959    0.591370    0.467834    11.00000    0.06905    0.05802 =
         0.03213    0.00352    0.01199    0.01177
AFIX 137
H62A  2    0.724323    0.647395    0.453269    11.00000   -1.20000
H62B  2    0.727069    0.591267    0.511629    11.00000   -1.20000
H62C  2    0.660680    0.566371    0.453760    11.00000   -1.20000
AFIX   0
C63   1    0.804501    0.458737    0.474410    11.00000    0.07294    0.04966 =
         0.04312    0.01776    0.00791    0.00335
AFIX 137
H63A  2    0.798495    0.465691    0.517468    11.00000   -1.20000
H63B  2    0.864501    0.429649    0.467505    11.00000   -1.20000
H63C  2    0.749326    0.427491    0.457518    11.00000   -1.20000
AFIX   0
C64   1    0.899643    0.586029    0.464250    11.00000    0.06520    0.04993 =
         0.04216    0.00218   -0.01146    0.00125
AFIX 137
H64A  2    0.899678    0.597326    0.507184    11.00000   -1.20000
H64B  2    0.904432    0.637196    0.442300    11.00000   -1.20000
H64C  2    0.954883    0.551363    0.456268    11.00000   -1.20000
AFIX   0
H55B  2    0.656175    0.785157    0.266062    11.00000    0.03398
H55A  2    0.569888    0.734338    0.281646    11.00000    0.03857
HKLF 4

REM  ASSB124
REM R1 =  0.0485 for    7713 Fo > 4sig(Fo)  and  0.0620 for all    9330 data
REM    588 parameters refined using      0 restraints

END

WGHT      0.0649      2.6683

REM Highest difference peak  0.309,  deepest hole -0.225,  1-sigma level  0.053
Q1    1   0.5439  0.6802  0.3768  11.00000  0.05    0.31
Q2    1   1.0065  0.7979  0.3808  11.00000  0.05    0.29
Q3    1   0.8378  0.5177  0.3591  11.00000  0.05    0.28
Q4    1   0.8493  0.7447  0.3229  11.00000  0.05    0.27
Q5    1   0.8820  0.9024  0.2196  11.00000  0.05    0.26
Q6    1   0.9183  0.7820  0.3609  11.00000  0.05    0.26
Q7    1   0.3781  0.4418  0.3396  11.00000  0.05    0.25
Q8    1   0.4577  0.7860  0.4977  11.00000  0.05    0.24
Q9    1   0.7990  0.5410  0.4133  11.00000  0.05    0.24
Q10   1   0.8608  0.5594  0.0783  11.00000  0.05    0.24
Q11   1   0.7762  0.7060  0.2414  11.00000  0.05    0.24
Q12   1   0.5554  0.5805  0.3609  11.00000  0.05    0.24
;
_shelx_res_checksum   41962

_shelx_hkl_file
;
   1   0  -1   -0.31    0.05
   1   0  -1   -0.03    0.04
   1   0  -1   -0.44    0.06
   1   0   1   -0.54    0.06
   1   0   1   -0.02    0.02
   1   0   1   -0.57    0.09
   0   0  -2  150.57   11.35
   0   0  -2  170.19   12.83
  -1   1   0  895.68   83.30
   1   1   0 1078.89  100.35
  -1  -1   1  134.69   10.14
   1  -1  -1  134.43   10.12
  -1   1   1   86.20   10.18
  -1  -1   1  127.80    9.63
  -1  -1   1  132.48    9.98
   1  -1  -1   84.95    6.03
  -1   1   1   84.13    6.03
   1  -1  -1  124.18    9.35
   1   1  -1  121.48    9.15
   1  -1   1  642.59   59.72
  -1   1  -1  505.20   46.99
  -1  -1  -1  601.13   55.88
  -1   1  -1  513.02   47.70
  -1  -1  -1  647.82   60.22
   1  -1   1  615.30   57.19
   1   1   1  641.25   59.62
   1  -1   1  539.18   50.12
   1   1   1  588.89   54.77
   0  -1  -2  774.30   71.99
   0  -1   2  750.92   69.80
   0   1  -2  640.57   59.55
   0   1  -2  774.20   71.96
   0   1   2  770.59   71.64
   0  -1   2  788.43   73.29
   0   1  -2  701.85   65.26
   0  -1  -2  687.38   63.90
   0   1  -2  644.71   59.94
   0  -1   2  780.52   72.55
   1   0  -2  365.47   33.99
   1   0  -2  578.91   53.81
  -1   0   2  446.08   41.89
  -1   0   2  603.92   56.14
   1   0  -2  561.18   52.16
  -1   0  -2  194.67   18.10
   1   0   2  202.58   18.83
  -1   0  -2  209.22   19.46
   1   0   2  196.05   18.25
   0  -2   0  150.91   11.36
   0  -2   0  139.68   10.52
   0   2   0  164.29   12.37
   0   2   0  151.07   11.37
   1   1  -2   75.51    5.32
   1   1  -2   81.42    5.74
   1  -1  -2   76.98    5.45
  -1   1   2   74.04    5.27
  -1  -1   2   81.67    5.84
  -1  -1   2   79.56    5.61
   1  -1  -2   60.81    4.34
   1   1  -2   87.20   10.21
  -1  -1   2   77.62    5.47
   1  -1  -2   79.90    5.63
   1   1  -2   86.40   10.12
   0  -2   1    0.51    0.11
   0  -2   1    0.56    0.14
   0   2  -1    0.38    0.11
   0   2   1    0.34    0.12
   0  -2  -1    0.56    0.14
   0   2   1    0.33    0.09
   1  -1   2  357.01   33.19
  -1   1  -2  323.42   30.09
  -1  -1  -2  371.85   34.57
  -1   1  -2  346.85   32.27
  -1  -1  -2  339.31   31.54
   1   1   2  370.71   34.46
   1  -1   2  356.81   33.17
   1  -1   2  326.13   30.32
   1   1   2  239.17   22.23
   1  -1   2  244.56   22.86
   1   2   0  186.12   21.79
   1   2   0  202.52   18.83
   1  -2   0  129.17    9.80
   1  -2   0  131.38    9.93
   1  -2   0  124.63    9.39
  -1  -2   0  197.52   18.36
  -1   2   0  133.21   10.06
  -1  -2   0  187.95   22.01
   1   2   0  189.82   17.64
   2   0   0  164.64   12.40
  -2   0   0  182.14   21.35
  -1  -2   1  135.41   10.19
   1  -2  -1  145.70   10.97
   1   2  -1  134.13   10.10
   1  -2  -1  127.70    9.61
   1   2  -1  135.98   10.24
  -1  -2   1  133.80   10.07
  -1  -2   1  138.09   10.39
   1   2  -1  129.92    9.78
   0  -1  -3  195.64   18.19
   0  -1   3  123.83    9.41
   0  -1  -3  145.33   10.98
   0  -1   3  183.84   21.53
   0   1   3  144.59   10.89
   0  -1  -3  175.76   13.24
   0  -1   3  135.31   10.19
   0   1  -3  115.97    8.73
   0   1   3  139.64   10.67
   0   1  -3  141.66   10.68
   0  -1   3  184.84   21.65
   0   1  -3  171.28   12.90
   0   1  -3  176.76   13.32
   1   0  -3   -0.03    0.05
   1   0  -3    0.04    0.06
  -1   0   3   -0.23    0.06
  -1  -2  -1   32.58    3.25
   1   2   1   37.20    3.71
   1  -2   1   34.18    3.41
  -1   2  -1   29.62    2.96
   1  -2   1   32.83    3.28
   1   2   1   31.39    3.13
  -1  -2  -1   34.84    3.48
   0  -2   2   23.94    2.39
   0   2   2   15.42    0.87
   0  -2  -2   22.74    2.27
   0   2   2   23.59    2.36
   0  -2   2   16.25    0.92
   0  -2   2   23.63    2.36
   0   2  -2   22.35    2.23
   0  -2  -2   15.89    0.90
   0   2  -2   23.80    2.38
   0   2  -2   16.22    0.92
   2   0   1    0.56    0.15
  -1   0  -3    0.39    0.10
   1   0   3   -0.04    0.07
  -1   0  -3    0.11    0.07
   1   0   3    0.01    0.06
   2   1   0  327.37   30.43
  -2  -1   0  339.35   31.54
   2   1   0  241.15   22.63
   2  -1   0  277.88   25.83
   1   1  -3  404.19   37.57
   1  -1  -3  390.04   36.31
  -1   1   3  343.11   32.05
   1   1  -3  348.17   32.38
   1   1  -3  362.75   33.72
  -1  -1   3  354.62   32.98
  -1  -1   3  427.48   39.74
   1  -1  -3  323.88   30.11
   1  -1  -3  303.67   28.37
   1   1  -3  421.86   39.22
  -1  -1   3  389.54   36.24
   2   1  -1   97.37    7.34
   2   1  -1  101.24    7.64
  -2  -1   1   88.69    6.68
   2  -1  -1  104.79    7.89
  -2  -1   1   69.58    4.91
   2  -1  -1  107.49    8.09
   2  -1  -1   86.88   10.18
   1   2  -2   44.34    4.44
   1  -2  -2   33.69    3.37
  -1  -2   2   41.62    4.16
  -1  -2   2   42.82    4.27
   1  -2  -2   45.85    4.58
  -1  -2   2   41.70    4.16
   1   2  -2   43.44    4.34
   1   2  -2   42.39    4.23
   2  -1   1   25.40    2.54
  -2  -1  -1   34.98    3.49
   2   1   1   26.24    2.64
  -2  -1  -1   26.29    2.64
   2   1   1   38.48    3.84
  -2   1  -1   29.04    3.21
   2  -1   1   34.67    3.46
   2   0  -2   57.33    4.14
  -2   0   2   55.83    4.02
   2   0  -2   82.49    5.82
   2   0  -2   59.07    4.21
   2   0  -2   76.12    5.37
   1  -1   3   28.75    2.87
   1  -1   3   26.75    2.67
  -1  -1  -3   27.04    2.70
  -1   1  -3   27.45    2.75
   1  -1   3   32.55    3.26
  -1   1  -3   33.81    3.38
   1   1   3   27.59    2.76
  -1  -1  -3   25.69    2.57
   1  -1   3   28.56    2.86
   1   1   3   25.53    2.58
   1   2   2   90.93    6.85
  -1  -2  -2   62.70    4.51
  -1   2  -2   77.07    5.43
   1  -2   2   73.61    5.19
  -1  -2  -2   80.00    5.66
   1   2   2   58.22    4.19
   1  -2   2   84.55    5.96
   1  -2   2   74.65    5.26
   2   0   2  171.67   12.93
   2   0   2  150.57   11.36
   2   0   2  138.16   10.40
  -2   0  -2  196.60   18.27
  -2  -1   2  648.99   60.61
   2   1  -2  837.65   77.85
   2  -1  -2  861.81   80.10
   2   1  -2  568.66   53.19
   2  -1  -2  779.80   72.53
   2   1  -2  764.77   71.10
   2   1  -2  815.22   75.78
  -2  -1   2  786.32   73.08
   2  -1  -2  577.69   53.76
   0   0   4 1388.89  163.45
   0   0  -4 1353.42  159.01
   0   0   4 1227.12  114.15
   0   0  -4 1332.01  156.67
   0  -2  -3   37.98    3.82
   0  -2   3   45.84    4.58
   0   2  -3   47.73    5.59
   0  -2   3   47.63    5.58
   0  -2   3   35.52    3.57
   0   2  -3   33.62    3.40
   0   2   3   34.67    3.47
   0   2  -3   50.92    3.59
   0  -2   3   49.97    3.52
   0  -2  -3   33.24    3.33
   0  -3   0   -0.01    0.07
   0   3   0   -0.14    0.07
  -2  -1  -2    3.67    0.40
  -2  -1  -2    3.03    0.31
   2   1   2    3.14    0.32
  -2   1  -2    4.18    0.42
   2  -1   2    3.87    0.39
   2   1   2    4.25    0.45
   0  -3  -1  375.89   34.94
   0  -3  -1  248.34   23.32
   0  -3   1  374.68   34.83
   0  -3   1  323.61   30.08
   0   3   1  248.61   23.28
   0  -3   1  263.90   24.60
   0   3  -1  293.26   27.26
   2   2   0  118.43    8.91
   2  -2   0   89.69    6.76
   2  -2   0   75.61    5.43
   2   2   0   78.65    5.55
  -2  -2   0  118.91    8.95
   0   1   4  143.51   10.94
   0  -1   4  168.61   12.76
   0   1  -4  173.62   13.09
   0  -1  -4  150.02   11.45
   0  -1  -4  133.21   10.07
   0   1  -4  153.87   11.61
   0   1   4  135.05   10.31
   0  -1  -4  141.14   10.76
   0  -1   4  158.51   11.97
   0   1  -4  144.57   10.99
   0  -1   4  134.96   10.26
   1   0  -4   95.55    7.20
  -1   0   4  100.41    7.62
   1   0  -4  100.07    7.57
   1   0  -4  120.28    9.08
   1   0  -4   96.87    7.39
  -1   0   4  103.22    7.82
   2   0  -3   -0.15    0.07
  -1   2   3   59.52    4.21
   1  -2  -3   60.83    4.39
   1   2  -3   70.36    4.96
   1  -2  -3   60.60    4.36
   1   2  -3   77.08    5.43
  -1  -2   3   76.54    5.39
  -1  -2   3   73.31    5.18
   1   2  -3   63.07    4.45
  -1  -2   3   76.29    5.38
   1   2  -3   79.99    5.64
   1  -2  -3   92.62    6.98
   2  -2  -1  281.78   26.24
   2   2  -1  397.94   36.99
  -2  -2   1  387.96   36.06
   2   2  -1  404.36   37.59
   2  -2  -1  256.47   23.84
   2   2  -1  390.30   36.28
   2  -2  -1  341.71   31.84
  -2  -2  -1    7.27    0.42
   2  -2   1    5.51    0.55
  -2   2  -1    5.15    0.61
   2  -2   1    5.83    0.59
   2  -2   1    4.63    0.46
   2   2   1    5.46    0.55
   2   2   1    7.75    0.44
   2  -2   1    6.51    0.39
   1   3   0  323.77   30.09
   1  -3   0  227.18   21.22
   1   3   0  315.22   29.30
  -1  -3   0  319.01   29.65
   1  -3   0  214.51   20.08
   1  -3   0  336.05   31.23
   1   3   0  293.62   27.29
  -1  -3   0  318.85   29.64
  -1   3   0  209.53   19.57
   1   0   4  400.56   37.41
   1   0   4  393.73   37.08
  -1   0  -4  401.87   37.44
  -1   0  -4  372.74   35.03
   1   0   4  390.42   36.30
   1   0   4  443.93   41.57
   1  -2   3  150.41   11.34
   1  -2   3  113.62    8.59
  -1  -2  -3  147.46   11.15
   1   2   3  118.59    8.96
   1  -2   3  160.88   12.13
  -1   2  -3  129.45    9.74
  -1  -2  -3  115.72    8.78
   1  -2   3  157.08   11.82
   1   2   3  117.36    8.87
  -1   1   4   15.31    0.87
   1   1  -4   17.69    1.00
   1  -1  -4   14.26    0.84
   1  -1  -4   17.68    1.00
  -1  -1   4   17.52    0.99
   1   1  -4   16.67    0.95
   1  -1  -4   14.58    0.83
   1   1  -4   14.96    0.85
  -1  -1   4   14.43    0.82
   1   1  -4   15.24    0.88
  -1  -1   4   16.97    0.97
   1   3  -1   90.57    6.82
   1   3  -1   95.16    7.16
   1  -3  -1   70.06    4.94
  -1  -3   1   97.02    7.30
   1   3  -1  103.83    7.82
  -1  -3   1   95.17    7.16
  -1  -3   1   89.92    6.77
   2  -1  -3  111.59    8.50
   2  -1  -3  121.56    9.15
   2   1  -3  116.54    8.78
  -2  -1   3  122.90    9.28
   2   1  -3  154.94   11.66
  -2  -1   3  161.49   12.16
  -2  -1   3  113.62    8.62
   2   1  -3  109.53    8.33
   2  -1  -3  112.73    8.52
   1   3   1   35.69    3.57
   1  -3   1   28.91    2.89
  -1  -3  -1   44.67    4.47
  -1   3  -1   30.49    3.07
   1  -3   1   46.79    4.67
   1   3   1   44.15    4.42
  -1  -3  -1   31.01    3.10
  -2   0  -3    0.22    0.09
   2   0   3    0.12    0.06
   0  -3  -2  179.05   20.98
   0   3  -2  204.42   19.00
   0   3   2  131.13    9.87
   0  -3  -2  130.74    9.89
   0   3  -2  137.04   10.34
   0  -3   2  140.00   10.66
   0  -3   2  196.76   18.29
   0  -3   2  205.86   19.14
   2  -2  -2  278.06   25.87
   2   2  -2  277.98   25.84
   2  -2  -2  201.17   18.75
  -2  -2   2  229.33   21.41
   2  -2  -2  194.21   18.07
   2   2  -2  253.09   23.52
  -2  -2   2  277.32   25.78
   2   2  -2  237.39   22.10
   1   1   4   55.41    4.06
   1  -1   4   64.99    4.64
  -1  -1  -4   64.01    4.62
  -1   1  -4   65.36    4.63
   1  -1   4   65.56    4.64
  -1   1  -4   64.79    4.63
  -1  -1  -4   60.58    4.40
   1  -1   4   63.67    4.51
   1  -1   4   64.63    4.57
   1   1   4   54.19    3.91
   2  -1   3  558.28   52.11
   2   1   3  551.96   51.68
  -2   1  -3  539.03   50.46
   2  -1   3  528.38   49.11
  -2  -1  -3  498.91   46.77
   2   1   3  550.11   51.66
  -2  -1  -3  545.82   50.83
   2  -1   3  593.92   55.41
   2  -1   3  534.79   49.81
  -2   2  -2  689.33   64.43
   2  -2   2  706.74   65.80
   2  -2   2  707.46   66.18
  -2  -2  -2  717.00   67.27
   2  -2   2  837.41   77.87
   2   2   2  676.91   64.21
   2   2   2  824.37   76.86
  -2  -2  -2  938.55   87.27
   1   3  -2  286.46   26.63
  -1  -3   2  263.81   24.52
   1   3  -2  257.66   23.95
   1   3  -2  275.73   25.63
   1  -3  -2  196.08   18.23
  -1  -3   2  263.92   24.53
   1  -3  -2  210.18   19.59
  -1  -3   2  288.38   26.81
   0  -2   4   17.63    1.00
   0   2   4   12.81    0.77
   0   2  -4   16.12    0.91
   0   2  -4   15.39    0.87
   0  -2   4   15.01    0.85
   0  -2  -4   13.05    0.77
   0  -2  -4   12.52    0.73
   0  -2   4   13.07    0.74
   3   0   0  298.45   27.89
   3   0   0  353.20   32.87
  -1   3  -2   10.11    0.58
   1  -3   2    9.02    0.51
  -1  -3  -2    8.50    0.51
   1   3   2    8.08    0.48
   1   3   2   12.68    0.75
   1  -3   2    9.81    0.57
  -1   3  -2    8.37    0.49
  -1  -3  -2    8.53    0.53
   2   0  -4    0.69    0.14
   2   0  -4    0.70    0.15
  -2   0   4    0.85    0.16
   2   0  -4    0.68    0.15
  -2   0   4    0.63    0.13
   2   0  -4    0.53    0.11
   0   0  -5   -0.13    0.08
   0   0  -5   -0.11    0.08
   0   0   5   -0.01    0.06
   0   0   5   -0.12    0.08
   3   0   1   -0.13    0.07
  -1  -2   4   24.47    2.45
  -1  -2   4   27.31    2.73
   1   2  -4   25.43    2.54
  -1  -2   4   18.26    1.04
   1   2  -4   22.85    2.28
   1   2  -4   24.30    2.43
  -1   2   4   18.87    1.10
   1  -2  -4   18.73    1.10
   1  -2  -4   19.65    1.13
   1   2  -4   20.51    1.17
   1  -2  -4   17.95    1.04
   3   1   0   76.08    5.38
   3  -1   0   61.31    4.38
   3   1   0   59.55    4.26
   0  -3  -3    2.85    0.29
   0   3  -3    4.01    0.40
   0  -3  -3    3.37    0.34
   0  -3   3    3.98    0.42
   0   3  -3    3.03    0.31
   0  -3   3    3.08    0.32
   0  -3   3    4.12    0.41
   0   3   3    3.54    0.36
   2   2  -3   42.24    4.22
   2  -2  -3   34.07    3.43
  -2  -2   3   51.71    3.65
  -2  -2   3   36.31    3.63
   2   2  -3   51.24    3.61
   2   2  -3   34.23    3.43
   2  -2  -3   34.55    3.48
  -2   2   3   34.27    3.47
   2   2  -3   44.46    4.44
   3   1  -1   48.36    3.51
   3  -1  -1   55.66    3.94
   3  -1  -1   51.17    3.62
   3   1  -1   51.83    3.74
   3   1  -1   52.54    3.73
   3  -1  -1   52.66    3.71
   3   0  -2  111.19    8.44
   3   0  -2  107.58    8.11
   3   0  -2  145.70   10.98
   3   0  -2  111.92    8.42
   1   0  -5   -0.13    0.07
  -1   0   5    0.02    0.07
   1   0  -5   -0.13    0.07
   1   0  -5   -0.05    0.07
  -1   2  -4    5.49    0.55
   1  -2   4    5.78    0.58
   1  -2   4    4.73    0.47
  -1  -2  -4    5.29    0.53
   1   2   4    5.02    0.51
   1  -2   4    6.39    0.64
  -1  -2  -4    5.16    0.54
   1  -2   4    5.42    0.54
   2   1  -4    9.32    0.62
   2  -1  -4    7.54    0.43
  -2  -1   4    9.61    0.68
  -2  -1   4    9.73    0.70
   2   1  -4    7.07    0.53
  -2  -1   4    7.19    0.52
  -2  -1   4    7.40    0.57
   2  -1  -4    7.56    0.43
   2   1  -4    6.88    0.51
  -2   1   4    7.76    0.45
   2  -1  -4    8.11    0.48
   0  -1  -5   48.96    3.52
   0  -1   5   58.20    4.14
   0  -1   5   51.24    3.69
   0   1  -5   49.74    3.54
   0  -1   5   48.31    3.41
   0  -1  -5   51.45    3.68
   0   1   5   50.37    3.62
   0   1  -5   52.17    3.72
   0   1   5   49.35    3.52
   0  -1  -5   47.27    4.78
   3   1   1   72.10    5.08
   3   1   1   61.58    4.35
  -3  -1  -1   50.22    3.63
   3   1   1   61.31    4.36
  -3  -1  -1   67.73    4.78
   3  -1   1   61.83    4.47
   3  -1   1   61.62    4.37
  -2   3   0   32.55    3.30
   2   3   0   48.58    3.43
  -2  -3   0   48.68    3.43
   2  -3   0   33.84    3.39
   2   3   0   48.63    3.43
   2  -3   0   33.22    3.34
   2  -3   0   32.79    3.28
   2   3   0   48.79    3.44
   1  -3  -3    3.06    0.31
   1  -3  -3    2.93    0.30
  -1  -3   3    2.85    0.29
   1   3  -3    3.86    0.39
  -1  -3   3    4.28    0.43
   1   3  -3    3.84    0.39
   1   3  -3    3.23    0.33
   2  -3  -1  728.87   67.74
  -2  -3   1 1044.88   97.13
   2  -3  -1  780.27   72.80
   2   3  -1 1083.97  100.74
  -2   3   1  694.06   65.16
  -2  -3   1 1010.54   93.92
   2   3  -1 1087.48  101.07
   2   3  -1 1105.09  102.73
   2   0   4  141.17   10.73
  -2   0  -4  137.24   10.33
   2   0   4  147.49   11.18
  -2   0  -4  138.18   10.56
   2   2   3   67.35    4.77
  -2   2  -3   64.14    4.70
   2   2   3   66.21    4.68
   2  -2   3   71.97    5.17
  -2  -2  -3   65.84    4.77
   2  -2   3   70.97    5.05
  -2   2  -3   73.01    5.19
  -2  -2  -3   63.92    4.62
   3   1  -2    5.91    0.59
   3  -1  -2    8.48    0.48
   3  -1  -2    7.51    0.43
   3  -1  -2    7.41    0.50
   3   1  -2    7.20    0.41
   2   3   1  137.51   10.35
  -2   3  -1   90.19    6.89
   2   3   1  138.11   10.40
  -2  -3  -1  108.98    8.20
  -2  -3  -1  123.46    9.29
  -2   3  -1  105.57    7.97
   2  -3   1   98.93    7.52
   2  -3   1   96.98    7.35
  -1  -1   5   77.30    5.48
   1   1  -5   66.22    4.73
  -1   1   5   68.38    4.89
   1   1  -5   66.41    4.72
  -1  -1   5   68.44    4.88
  -1   1   5   64.87    4.61
   1  -1  -5   67.19    4.80
   1   1  -5   59.43    4.28
  -1  -1   5   65.91    4.71
   1   1  -5   71.71    5.06
   1  -1  -5   66.29    4.72
   1   0   5    0.23    0.08
   1   0   5    0.13    0.08
  -1   0  -5   -0.09    0.08
  -3   0  -2  578.87   54.27
   3   0   2  556.95   52.22
   3   0   2  527.96   49.07
   3   0   2  533.81   49.63
  -1  -3  -3   85.92   10.12
   1  -3   3   92.69    6.99
  -1   3  -3   80.30    5.71
  -1   3  -3  107.49    8.09
   1   3   3   84.84    5.98
   1  -3   3   79.88    5.63
   1  -3   3  101.52    7.67
  -1  -3  -3   80.65    5.80
   1   3   3   79.41    5.60
   0   4   0  188.22   17.64
   0  -4   0  189.87   17.79
   0  -4   0  189.30   17.82
   2   1   4   13.02    0.75
   2  -1   4   12.59    0.76
   2   1   4   12.68    0.73
  -2  -1  -4   12.46    0.74
  -2   1  -4   12.99    0.75
   2  -1   4   12.38    0.77
   2  -1   4   11.98    0.68
   2  -1   4   12.56    0.73
  -2  -3   2  157.84   11.88
   2   3  -2  165.10   12.43
   2  -3  -2  109.86    8.33
   2   3  -2  161.85   12.18
  -2  -3   2  160.35   12.07
   2   3  -2  157.57   11.86
  -2   3   2  109.27    8.22
   2  -3  -2  111.79    8.41
  -1   1  -5    4.34    0.44
   1   1   5    4.90    0.49
  -1   1  -5    4.57    0.47
  -1  -1  -5    4.63    0.47
   1  -1   5    4.49    0.46
   1  -1   5    4.77    0.48
  -1  -1  -5    4.91    0.50
   1   1   5    5.09    0.51
  -3   1  -2   42.49    4.27
  -3  -1  -2   58.02    4.12
  -3  -1  -2   62.62    4.43
   3  -1   2   45.46    4.59
   3   1   2   46.12    4.63
   3  -1   2   43.88    4.48
   3   1   2   51.90    3.68
   3   1   2   45.87    4.59
   0   4  -1    8.93    0.53
   0  -4  -1   10.41    0.59
   0  -4   1    8.78    0.51
   0  -4   1    9.99    0.59
   0  -4  -1    8.69    0.54
   0   4   1    8.27    0.48
   3   0  -3   -0.08    0.06
   3   0  -3    0.07    0.08
   3   2   0   26.46    2.67
   3  -2   0   37.72    3.77
   3   2   0   36.10    3.61
   3  -2   0   27.35    2.75
  -3   2   1  557.02   51.91
   3  -2  -1  605.79   56.62
   3   2  -1  850.99   79.11
   3   2  -1  606.84   57.00
   3   2  -1  614.54   57.14
   3  -2  -1  610.29   56.82
   2   3   2   63.19    4.49
   2  -3   2   57.32    4.04
  -2   3  -2   57.82    4.15
   2  -3   2   56.58    4.08
  -2   3  -2   59.59    4.21
   2   3   2   60.71    4.31
  -2  -3  -2   64.16    4.57
   1  -4   0   87.60   10.36
   1   4   0  128.22    9.65
  -1   4   0   90.98    6.91
  -1  -4   0  104.19    7.90
  -1  -4   0  133.39   10.04
   1  -4   0   87.74   10.29
  -1   4   0   86.35   10.12
  -1   4   0   86.16   10.09
   2  -2  -4  370.07   34.40
   2   2  -4  240.88   22.48
  -2  -2   4  303.74   28.24
   2   2  -4  300.72   27.96
   2  -2  -4  232.48   21.77
   2  -2  -4  227.09   21.22
  -2   2   4  241.43   22.45
  -2  -2   4  322.87   30.02
   2   2  -4  237.76   22.25
  -2   2   4  215.88   20.07
   2   2  -4  276.61   25.73
  -2  -2   4  265.92   24.83
   0   2   5  415.76   39.09
   0  -2  -5  423.50   39.85
   0   2  -5  409.59   38.23
   0  -2   5  439.35   41.04
   0  -2  -5  385.13   35.80
   0  -2   5  478.83   44.57
   0  -2   5  401.18   37.29
   0   2  -5  438.28   40.85
  -3  -2  -1  100.36    7.56
   3   2   1   87.34   10.31
  -3  -2  -1   73.63    5.26
   3   2   1   99.18    7.48
   3  -2   1   85.16    6.11
   3   2   1   83.01    5.91
   0  -3   4   20.82    1.17
   0  -3  -4   19.76    1.11
   0  -3   4   19.88    1.12
   0  -3   4   20.34    1.16
   0   3  -4   25.09    2.51
   0  -3   4   24.51    2.45
   0   3   4   19.83    1.19
   0  -3  -4   20.09    1.16
   3   1  -3    1.71    0.20
   3  -1  -3    2.07    0.22
   3   1  -3    1.53    0.18
  -3  -1   3    2.61    0.27
   3  -1  -3    1.86    0.19
   1  -4  -1    0.87    0.17
   1  -4  -1    1.21    0.17
  -1  -4   1    1.84    0.20
  -1  -4   1    1.60    0.17
  -1   4  -1   45.95    4.59
   1   4   1   48.74    3.45
  -1   4  -1   47.57    5.60
  -1  -4  -1   46.93    4.74
   1  -4   1   49.15    3.49
   1  -4   1   50.72    3.64
  -1   4  -1   49.20    3.50
   0  -4   2    0.45    0.10
  -2   0   5    6.70    0.43
   2   0  -5    7.03    0.44
   2   0  -5    3.95    0.41
   2   0  -5    5.30    0.58
   3  -2  -2   20.02    1.13
  -3   2   2   16.96    0.95
   3   2  -2   20.18    1.15
   3   2  -2   22.00    2.20
   3  -2  -2   19.54    1.12
  -3  -2   2   19.22    1.11
  -3   2   2   18.98    1.10
   3   2  -2   21.45    2.16
   1  -2  -5    9.50    0.57
   1  -2  -5    8.83    0.51
  -1   2   5    9.44    0.56
  -1  -2   5   11.34    0.64
   1   2  -5    9.44    0.55
   1  -2  -5    8.76    0.52
  -1  -2   5    9.95    0.57
   1   2  -5    8.26    0.49
  -1   2   5    8.86    0.51
   1   2  -5    9.39    0.55
  -1  -2   5    8.67    0.50
   3   0   3    0.01    0.06
   1  -3  -4  109.34    8.40
   1   3  -4  106.93    8.10
   1   3  -4  129.36    9.76
   1   3  -4  147.07   11.07
  -1   3   4  102.73    7.80
  -1  -3   4  139.88   10.53
  -1  -3   4  106.06    8.03
  -1   3   4   97.16    7.32
   1  -3  -4  109.21    8.22
   2  -3  -3   73.60    5.24
  -2   3   3   74.94    5.29
   2   3  -3  108.48    8.17
   2   3  -3  109.59    8.25
  -2  -3   3  109.94    8.28
  -2  -3   3  104.57    7.87
  -2   3   3   75.71    5.34
   2  -3  -3   76.67    5.49
   2  -3  -3   76.53    5.39
   2   3  -3   88.05   10.31
   2   2   4  528.72   49.55
  -2  -2  -4  545.25   51.40
   2  -2   4  524.74   48.81
  -2  -2  -4  534.39   50.31
   2  -2   4  567.64   52.82
   2   2   4  568.44   53.41
   2  -2   4  572.24   53.42
  -2   2  -4  558.50   51.96
  -2   2  -4  529.03   49.43
   2  -2   4  527.10   49.44
   2  -1  -5  206.01   19.19
  -2  -1   5  226.96   21.12
   2   1  -5  193.96   18.14
  -2   1   5  206.49   19.31
   2   1  -5  194.27   18.23
  -2  -1   5  222.36   20.74
   2   1  -5  214.08   19.98
  -2  -1   5  221.51   20.63
   2  -1  -5  197.35   18.46
  -2  -1   5  190.06   17.72
   2  -1  -5  209.08   19.60
   2   1  -5  198.20   18.52
   1   4  -2  134.87   10.15
  -1  -4   2  129.16    9.73
  -1  -4   2  135.13   10.17
   1  -4  -2   92.74    6.98
   1   4  -2  115.42    8.69
  -1  -4   2  139.93   10.53
   1  -4  -2   96.42    7.33
  -1  -2  -5  128.81    9.98
   1  -2   5  134.94   10.20
   1  -2   5  128.64    9.68
  -1   2  -5  132.69   10.08
   1  -2   5  131.07    9.87
  -1  -2  -5  134.39   10.22
   1   2   5  130.77   10.00
   1  -2   5  136.11   10.31
  -1   2  -5  110.79    8.34
  -1  -3  -4   67.40    4.83
   1  -3   4   66.61    4.70
   1  -3   4   74.48    5.31
  -1  -3  -4   63.87    4.51
   1  -3   4   65.47    4.67
  -1   3  -4   70.37    5.00
  -1   3  -4   68.10    4.82
   1   3   4   66.67    4.76
   1  -3   4   73.55    5.26
  -3   2  -2    1.27    0.20
   3  -2   2    1.82    0.21
  -3  -2  -2    1.78    0.19
   3   2   2    2.18    0.23
   3  -2   2    1.86    0.22
   0   0   6  473.22   44.33
   0   0  -6  457.85   42.90
   0   0  -6  469.52   43.86
   0   0   6  454.72   42.56
   3  -1   3  328.83   30.60
   3  -1   3  328.01   30.84
  -3   1  -3  315.87   29.37
  -3  -1  -3  321.91   30.08
   3   1   3  324.40   30.32
   3  -1   3  316.46   29.60
   3   1   3  339.04   31.60
  -1   4  -2  174.32   13.27
  -1   4  -2  168.01   12.74
  -1  -4  -2  194.26   18.10
   1  -4   2  178.36   20.99
   1   4   2  170.28   12.85
  -1  -4  -2  167.39   12.83
   1  -4   2  171.43   12.98
   1   4   2  213.96   19.89
   2  -3   3  120.04    9.09
   2   3   3  114.44    8.81
  -2  -3  -3  115.68    8.91
   2  -3   3  119.36    9.06
  -2   3  -3  118.55    8.99
  -2   3  -3  117.57    8.94
   2   3   3  119.16    8.98
   2  -3   3  121.64    9.17
  -2  -3  -3  120.85    9.19
  -3   0   4  470.14   43.84
   3   0  -4  481.14   44.77
   3   0  -4  520.67   48.39
   3   0  -4  507.91   47.33
   3   0  -4  519.44   48.66
  -3   0   4  462.58   42.99
   2   0   5   -0.19    0.07
   2   0   5    0.08    0.08
  -2   0  -5   -0.16    0.08
  -1   0   6  815.27   76.35
  -1   0   6  845.90   79.48
  -1   0   6  800.86   74.86
  -1   0   6  837.58   78.09
   1   0  -6  852.36   80.00
   1   0  -6  871.42   81.85
   0   1   6    2.44    0.29
   0   1  -6    1.74    0.19
   0  -1   6    1.99    0.21
   0   1  -6    1.80    0.20
   0   1   6    2.31    0.27
   0  -1   6    2.22    0.24
   0  -1  -6    2.08    0.23
   0  -1   6    1.70    0.19
   0  -1  -6    1.86    0.20
  -3   2   3  140.04   10.56
  -3   2   3  138.85   10.45
   3  -2  -3  128.91    9.71
   3  -2  -3  141.17   10.64
   3   2  -3  157.44   11.87
   3  -2  -3  141.23   10.79
   3   2  -3  134.49   10.21
   3   2  -3  133.66   10.11
   3   2  -3  173.81   13.09
  -3  -2   3  128.69    9.76
  -3  -2   3  140.67   10.67
  -3  -2   3  187.89   22.00
   0  -4   3  369.45   34.34
   0   4  -3  236.33   22.16
   0   4  -3  325.53   30.26
   0  -4   3  261.71   24.50
   0   4  -3  231.47   21.83
   0  -4   3  236.82   22.15
   0  -4  -3  254.19   23.78
   0  -4  -3  240.61   22.36
   3   1  -4    0.37    0.10
   3   1  -4    0.62    0.13
   3   1  -4    0.25    0.08
  -3  -1   4    0.42    0.11
   2  -1   5   27.20    2.73
   2  -1   5   26.88    2.70
   2  -1   5   26.57    2.66
  -2   1  -5   37.56    3.75
  -2   1  -5   26.47    2.66
  -2  -1  -5   26.85    2.71
   2  -1   5   27.15    2.74
   2   1   5   26.66    2.69
   2   1   5   28.12    2.83
  -2   1  -5   24.65    2.48
   1   1  -6    2.99    0.31
   1   1  -6    3.13    0.32
  -1  -1   6    3.46    0.35
  -1  -1   6    2.66    0.28
  -1  -1   6    3.37    0.34
   1   1  -6    2.82    0.30
  -1  -1   6    3.16    0.32
  -1   0  -6   46.27    4.65
  -1   0  -6   45.76    4.60
   1   0   6   44.80    4.53
   1   0   6   46.16    4.63
   2   4   0    0.08    0.05
  -2  -4   0    0.26    0.09
   2   4   0   -0.41    0.07
   2   4   0    0.08    0.06
   2  -4   0   -0.07    0.05
   3  -3   0   28.04    2.80
  -3   3   0   26.00    2.60
   3  -3   0   26.54    2.66
   3   3   0   40.89    4.08
   3   3   0   27.87    2.81
   3   3   0   26.87    2.71
   3   3  -1    0.90    0.18
   3   3  -1    0.77    0.15
   3  -3  -1    0.71    0.15
   3   3  -1    0.89    0.17
   3  -3  -1    0.47    0.10
   1   4  -3   36.45    3.66
   1  -4  -3   26.07    2.60
  -1  -4   3   38.70    3.86
   1   4  -3   37.04    3.70
   1  -4  -3   27.83    2.80
  -1  -4   3   29.19    2.92
   2   4  -1    1.43    0.16
   2  -4  -1    1.03    0.20
   2   4  -1    1.61    0.17
   2   4  -1    1.28    0.15
  -2  -4   1    1.40    0.15
   2   2  -5    1.11    0.22
  -2   2   5    1.43    0.15
   2  -2  -5    0.90    0.19
   2   2  -5    1.35    0.15
  -2  -2   5    1.32    0.15
   2  -2  -5    0.93    0.19
   2   2  -5    1.16    0.22
  -2  -2   5    1.44    0.16
   2   2  -5    1.18    0.22
  -2  -4  -1    2.38    0.24
  -2  -4  -1    2.76    0.29
  -2   4  -1    1.45    0.16
   2   4   1    2.50    0.26
   2   4   1    2.19    0.25
  -2   4  -1    1.98    0.22
   2  -4   1    2.05    0.21
  -2   4  -1    2.52    0.26
  -3   2  -3  422.30   39.28
  -3  -2  -3  308.46   28.87
   3   2   3  313.60   29.44
  -3   2  -3  302.49   28.32
   3  -2   3  312.66   29.16
  -3  -2  -3  297.30   27.67
  -3  -2  -3  261.61   24.88
   3  -2   3  316.82   29.61
   3  -2   3  307.39   28.84
   3   2   3  316.14   29.68
   1   1   6  546.24   51.30
  -1   1  -6  545.47   51.20
   1  -1   6  551.73   51.55
   1   1   6  564.33   53.05
  -1   1  -6  544.88   51.16
   1  -1   6  539.44   50.65
  -1   1  -6  539.91   50.18
  -1  -1  -6  533.52   50.02
  -1  -1  -6  531.39   49.78
   1  -1   6  546.94   50.83
   2   3  -4   37.68    3.77
  -2   3   4   36.49    3.65
  -2  -3   4   48.82    3.45
   2  -3  -4   37.06    3.72
   2   3  -4   39.78    3.99
   2  -3  -4   35.72    3.57
  -2  -3   4   48.29    3.41
   2   3  -4   41.94    4.19
   2  -3  -4   36.43    3.64
   2   3  -4   53.15    3.75
  -2   3   4   35.03    3.50
   0   3   5  204.19   19.14
   0  -3   5  266.20   24.76
   0  -3  -5  211.48   19.82
   0  -3   5  216.07   20.20
   0  -3   5  217.39   20.21
   0   3  -5  220.86   20.60
   0  -3  -5  197.46   18.35
   3  -3   1   88.60    6.73
  -3  -3  -1   79.79    5.65
  -3  -3  -1  117.49    8.85
   3  -3   1   81.34    5.73
   3  -3   1   87.28   10.26
   3   3   1   85.86   10.11
   3  -3   1   87.92   10.30
   3   3   1   83.53    6.00
  -1   4  -3  151.12   11.42
   1  -4   3  144.38   10.87
  -1  -4  -3  150.15   11.43
   1  -4   3  144.35   10.94
   1   4   3  183.33   21.48
  -1   4  -3  144.84   10.92
  -1   4  -3  168.01   12.72
  -1  -4  -3  137.97   10.71
   1  -4   3  142.71   10.88
   1   4   3  132.45    9.98
  -3   0  -4  179.73   21.13
   3   0   4  172.79   13.20
   3   0   4  179.54   21.12
   4   0   0  481.34   45.13
   4   0   0  522.08   48.79
   3  -3  -2    2.96    0.31
   3   3  -2    4.39    0.44
   3  -3  -2    3.01    0.31
   3   3  -2    3.46    0.35
   3   3  -2    3.83    0.39
   3  -3  -2    2.84    0.29
  -3  -3   2    3.09    0.31
   2   4  -2   52.16    3.68
   2   4  -2   50.84    3.58
  -2  -4   2   52.29    3.69
  -2   4   2   35.17    3.54
   2  -4  -2   35.86    3.61
   2   4  -2   53.90    3.80
  -2  -4   2   52.49    3.70
   2  -4  -2   36.59    3.65
   1   3  -5  296.45   27.62
   1   3  -5  256.13   24.39
  -1  -3   5  290.04   26.96
  -1   3   5  277.35   25.78
  -1  -3   5  282.40   26.44
  -1  -3   5  338.79   31.50
   1  -3  -5  285.75   26.92
   1  -3  -5  273.90   25.46
   1   3  -5  307.37   28.72
  -1   3   5  262.78   24.70
   0   2   6   19.68    1.15
   0  -2   6   19.69    1.11
   0  -2  -6   20.46    1.20
   0  -2  -6   19.37    1.09
   0   2  -6   18.76    1.13
   0  -2   6   19.25    1.17
   0   2   6   18.28    1.03
   0   2  -6   19.54    1.12
   0  -2   6   19.68    1.13
   3  -1   4    2.99    0.34
   3   1   4    3.46    0.35
   3  -1   4    3.21    0.33
  -3   1  -4    3.22    0.39
  -3  -1  -4    3.51    0.36
   3   1   4    2.89    0.30
   4   1   0  113.09    8.57
  -4  -1   0  107.61    8.17
   4  -1   0  109.81    8.35
   4   1   0  101.64    7.69
   4  -1   0  102.46    7.86
   4  -1  -1   74.21    5.23
   4   1  -1   72.01    5.13
  -4  -1   1   77.06    5.45
   4  -1  -1   72.65    5.18
   4   1  -1   74.40    5.24
   4  -1  -1   70.40    4.96
   4  -1  -1   73.25    5.24
   4   1  -1   69.30    4.96
  -2   0   6   20.02    1.13
  -2   0   6   17.45    1.01
   2   0  -6   17.55    1.02
   2   0  -6   17.34    0.99
   2   0  -6   17.13    0.99
  -4   0   2   35.35    3.55
   4   0  -2   33.69    3.38
   4   0  -2   33.95    3.39
   4   0  -2   36.61    3.66
   4   0  -2   32.53    3.28
  -2   3  -4    2.62    0.28
   2   3   4    2.94    0.30
  -2  -3  -4    2.62    0.28
   2   3   4    2.67    0.31
   2  -3   4    2.45    0.25
   2  -3   4    2.48    0.25
   2  -3   4    2.59    0.27
  -2  -3  -4    2.58    0.27
   3   2  -4   20.82    1.17
  -3   2   4   21.36    2.13
  -3  -2   4   21.13    2.48
   3  -2  -4   21.42    2.15
   3   2  -4   20.18    1.16
   3   2  -4   26.23    2.62
  -3  -2   4   20.75    1.17
  -3   2   4   25.83    2.59
   3   2  -4   21.28    2.50
   3  -2  -4   23.35    2.34
  -3  -2   4   27.15    2.72
   3  -2  -4   21.57    2.16
  -2  -2  -5    0.53    0.12
   2   2   5    0.78    0.16
   2  -2   5    0.32    0.08
  -2  -2  -5    0.69    0.15
   2  -2   5    0.45    0.11
   2  -2   5    0.65    0.14
   2   4   2   42.59    4.25
   2   4   2   30.02    3.04
   2  -4   2   32.24    3.23
  -2   4  -2   31.59    3.17
  -2   4  -2   31.92    3.19
   2  -4   2   31.93    3.20
  -2   4  -2   30.52    3.05
  -2  -4  -2   38.52    3.85
  -2  -4  -2   30.20    3.05
  -1  -2   6   87.84   10.30
  -1   2   6   76.58    5.40
  -1  -2   6   78.80    5.57
   1  -2  -6   77.50    5.46
   1  -2  -6   79.51    5.67
   1   2  -6   78.99    5.65
   1  -2  -6   80.15    5.73
   1   2  -6   81.03    5.83
  -1  -2   6   77.27    5.51
  -1   2   6   78.88    5.68
  -1  -2   6   77.31    5.47
  -1  -3  -5  251.73   23.41
   1  -3   5  262.70   24.58
  -1   3  -5  263.07   24.56
  -1   3  -5  254.85   23.77
  -1   3  -5  217.56   20.22
   1  -3   5  262.48   24.50
   1  -3   5  251.04   23.33
   1  -3   5  255.32   23.83
   1   3   5  256.24   24.02
  -1  -3  -5  278.17   26.11
   3  -3   2   26.42    2.64
   3  -3   2   25.72    2.60
   3  -3   2   26.66    2.66
   3   3   2   29.00    2.90
   3   3   2   26.10    2.63
  -3  -3  -2   27.94    2.79
  -3  -3  -2   28.98    2.90
  -3  -3  -2   26.75    2.70
   4  -1   1  258.19   24.16
  -4  -1  -1  251.24   23.44
   4   1   1  253.97   23.61
   4   1   1  264.97   24.73
   4  -1   1  259.91   24.35
   4   1   1  257.61   23.95
   4  -1   1  253.19   23.54
   0  -4   4   54.35    3.85
   0  -4   4   52.05    3.69
   0  -4   4   43.87    4.38
   0  -4  -4   43.35    4.33
   0   4  -4   43.50    4.37
   0   4  -4   47.40    4.76
   0  -4  -4   45.63    4.58
   3   0  -5    0.06    0.06
   3   0  -5    0.05    0.04
   3   0  -5    0.29    0.09
  -3   0   5    0.18    0.07
   3   0  -5   -0.04    0.06
  -2  -1   6    7.09    0.46
  -2  -1   6    7.24    0.42
   2   1  -6    7.33    0.44
   2  -1  -6    7.51    0.44
   2   1  -6    7.22    0.44
  -2  -1   6    7.22    0.43
   2  -1  -6    7.63    0.45
  -2  -1   6    7.01    0.43
   2   1  -6    7.10    0.45
  -2   1   6    7.47    0.44
   4  -1  -2   65.12    4.64
   4  -1  -2   63.42    4.47
  -4  -1   2   66.36    4.70
   4   1  -2   61.12    4.33
   4  -1  -2   72.35    5.10
   4   1  -2   64.30    4.58
   4  -1  -2   68.04    4.82
   4   1  -2   70.73    4.98
   1  -2   6   21.04    2.47
   1   2   6   22.12    2.25
  -1   2  -6   21.26    2.51
   1  -2   6   21.63    2.17
  -1   2  -6   20.23    1.14
  -1   2  -6   18.27    1.06
   1  -2   6   21.49    2.16
  -1  -2  -6   20.92    1.27
   1   2   6   20.79    1.22
  -1   2  -6   21.21    2.50
  -1  -2  -6   21.58    2.19
   0   5  -1  276.90   25.74
   0  -5   1  271.07   25.20
   0   5   1  273.52   25.42
   0  -5  -1  270.62   25.35
   0   5  -1  291.33   27.19
   0  -5  -1  269.17   25.35
   0  -5   1  273.86   25.62
   0   5  -1  263.86   24.67
   0   5   1  272.61   25.34
   4   0   2  431.37   40.39
   4   0   2  429.54   39.94
   4   0   2  422.29   39.33
   1   4  -4   20.42    1.18
  -1  -4   4   16.11    0.96
   1  -4  -4   15.84    0.89
   1   4  -4   15.84    0.91
   1  -4  -4   15.96    0.92
  -1  -4   4   23.74    2.37
  -1   4   4   16.20    0.92
  -3  -3   3   96.40    7.37
   3  -3  -3   80.01    5.72
  -3   3   3   89.41    6.77
   3   3  -3   97.37    7.37
  -3  -3   3  116.94    8.81
   3   3  -3  117.14    8.82
   3  -3  -3   91.06    6.95
  -3   3   3   73.94    5.23
  -3   3   3   98.34    7.43
  -3  -3   3   88.56    6.70
   3   3  -3   97.14    7.35
   3  -3  -3   91.48    6.89
  -3   1   5    0.99    0.19
  -3  -1   5    0.70    0.16
   3   1  -5    0.97    0.19
   3   1  -5    0.66    0.14
   3   1  -5    0.94    0.20
  -3  -1   5    0.69    0.14
   3   1  -5    0.68    0.14
  -3  -1   5    1.37    0.17
   3  -1  -5    0.70    0.14
   2   4  -3  343.10   31.90
  -2   4   3  226.28   21.18
   2  -4  -3  236.37   22.15
   2   4  -3  326.70   30.36
  -2   4   3  248.21   23.07
   2  -4  -3  228.24   21.21
  -2   4   3  230.48   21.58
  -2  -4   3  349.84   32.53
   2   4  -3  352.28   32.74
   4   0  -3   -0.09    0.05
   2   0   6   10.10    0.58
  -2   0  -6   10.83    0.63
   2   0   6   10.59    0.61
  -1  -5   0  177.75   20.82
   1   5   0  138.66   10.52
  -1   5   0  113.31    8.55
  -1   5   0  126.22    9.56
   1  -5   0  130.39    9.94
  -1   5   0  126.93    9.55
   1  -5   0  123.91    9.33
  -1  -5   0  185.78   21.76
   1  -4   4   24.93    2.52
  -1   4  -4   23.75    2.38
  -1  -4  -4   23.97    2.42
   1  -4   4   24.31    2.43
   1   4   4   24.06    2.42
  -1  -4  -4   23.44    2.35
  -1   4  -4   24.15    2.50
  -1   4  -4   23.95    2.40
   1  -4   4   25.02    2.52
   3  -2   4   17.02    0.98
   3   2   4   16.78    0.97
  -3  -2  -4   16.03    0.90
  -3   2  -4   17.32    0.98
   3  -2   4   16.62    0.99
   3   2   4   16.66    0.96
  -3  -2  -4   16.45    0.96
   4   1   2   15.89    0.90
   4   1   2   16.31    0.94
   4   2   0  116.65    8.86
   4   2   0  113.39    8.54
  -4   2   0  102.77    7.82
  -4  -2   0  112.60    8.51
   4  -2   0  112.96    8.61
   4  -2   0  111.19    8.37
   4  -2  -1   48.94    3.50
   4  -2  -1   46.15    4.61
  -4   2   1   48.07    3.42
  -4  -2   1   41.84    4.22
   4   2  -1   49.78    3.59
   4  -2  -1   48.99    3.45
   4   2  -1   48.50    3.42
   4   2  -1   51.53    3.65
  -1  -5   1   31.99    3.20
   1  -5  -1   31.30    3.13
  -1   5   1   32.26    3.22
   1   5  -1   36.92    3.72
  -1   5   1   32.25    3.23
  -1  -5   1   34.01    3.40
   1  -5  -1   31.39    3.13
  -1  -5   1   46.96    4.69
   1  -5   1   25.46    2.56
  -1   5  -1   25.31    2.53
   1  -5   1   28.70    2.87
  -1   5  -1   23.89    2.39
  -1  -5  -1   30.33    3.08
  -1   5  -1   25.04    2.53
  -1  -5  -1   23.94    2.49
   1   5   1   24.73    2.50
   2   4   3    4.09    0.41
  -2   4  -3    2.60    0.28
   2  -4   3    3.11    0.32
  -2   4  -3    3.29    0.33
  -2  -4  -3    2.87    0.31
   2  -4   3    3.04    0.31
   0  -5   2  115.11    8.77
   0  -5   2  143.93   10.87
   0   5  -2  113.25    8.60
   0  -5  -2  111.15    8.38
   0   5  -2  147.19   11.09
   0  -5  -2  111.56    8.47
   0  -5   2  111.71    8.48
   2   3  -5    7.40    0.42
  -2   3   5    5.91    0.59
   2  -3  -5    5.91    0.60
   2   3  -5    5.89    0.59
   2  -3  -5    5.97    0.60
  -2  -3   5    8.16    0.46
  -2  -3   5    6.55    0.38
   2   3  -5    6.83    0.40
   2  -3  -5    5.80    0.58
  -2   3   5    5.99    0.60
  -2  -3   5    7.09    0.41
   2   3  -5    5.96    0.60
  -2  -3   5    6.06    0.61
  -1   0   7   -0.20    0.07
  -1   0   7   -0.03    0.06
   1   0  -7   -0.30    0.08
   1   0  -7   -0.06    0.08
  -1   0   7   -0.09    0.08
  -1   0   7   -0.07    0.08
   4  -1  -3    2.30    0.24
   4   1  -3    2.28    0.26
   4   1  -3    2.07    0.23
   4  -1  -3    1.89    0.20
  -4   1   3    2.23    0.23
   4   1  -3    2.01    0.23
   4   1  -3    1.97    0.21
   4  -1  -3    2.07    0.21
  -2   1  -6  127.99    9.77
   2  -1   6  127.80    9.64
  -2   1  -6  140.47   10.59
   2   1   6  139.12   10.67
   2  -1   6  141.59   10.76
  -2   1  -6  141.68   10.78
   2  -1   6  129.93    9.92
   2  -1   6  140.01   10.62
  -2  -1  -6  138.08   10.50
   2   1   6  147.79   11.38
   3   3   3    0.26    0.08
   3   3   3    0.27    0.09
  -3  -3  -3    0.17    0.06
  -3  -3  -3    0.31    0.08
   3  -3   3    0.31    0.08
   0   1  -7  128.60    9.68
   0  -1  -7  141.47   10.85
   0   1  -7  143.08   10.87
   0   1   7  142.39   10.96
   0  -1   7  142.89   10.90
   0   1   7  141.00   10.61
   0  -1  -7  144.37   11.02
   0  -1  -7  142.72   10.97
   0   1   7  133.23   10.09
   0  -1   7  146.29   11.11
   0  -1   7  135.77   10.34
   0  -1   7  140.87   10.65
   0   1  -7  147.51   11.16
   4  -2   1  429.99   39.97
   4   2   1  465.25   43.60
   4   2   1  419.33   38.99
  -4  -2  -1  445.67   41.42
   4  -2   1  445.02   41.73
   4   2   1  440.91   41.00
  -3   0  -5    0.13    0.06
   3   0   5   -0.04    0.06
   2  -2  -6   99.01    7.57
   2  -2  -6  122.57    9.23
   2   2  -6   91.32    6.91
   2   2  -6   96.38    7.33
  -2  -2   6   97.54    7.47
  -2  -2   6   92.98    7.07
   2   2  -6   93.23    7.07
   2  -2  -6   95.27    7.23
  -2   2   6   90.56    6.82
  -2  -2   6   96.80    7.29
  -2  -2   6   93.15    7.06
  -2   2   6   91.92    6.92
   2   2  -6   98.43    7.48
  -4  -2   2    1.96    0.21
   4  -2  -2    1.82    0.20
   4   2  -2    1.72    0.18
   4   2  -2    1.89    0.20
   4  -2  -2    1.84    0.20
   4   2  -2    1.76    0.19
  -4   2   2    1.69    0.18
   4  -2  -2    1.84    0.20
  -1  -1   7    0.36    0.09
  -1  -1   7    0.28    0.07
  -1  -1   7    0.07    0.08
   1   1  -7    0.06    0.07
  -1  -1   7    0.37    0.10
   1   1  -7    0.09    0.08
  -1   1   7    0.47    0.11
   1  -1  -7   -0.04    0.08
   1  -1  -7    0.17    0.08
   1  -1  -7    0.02    0.06
   1   5  -2  128.35    9.68
  -1  -5   2  113.24    8.56
   1  -5  -2   95.00    7.18
   1   5  -2  135.77   10.23
  -1  -5   2   96.48    7.36
  -1   5   2   98.77    7.51
  -1  -5   2  135.13   10.18
   1  -5  -2   95.80    7.29
   0   3   6   71.31    5.09
   0  -3   6   72.07    5.08
   0   3  -6   63.62    4.61
   0   3   6   67.57    4.76
   0  -3   6   78.93    5.61
   0  -3  -6   69.50    4.90
   0  -3  -6   72.14    5.15
   0   3  -6   69.47    4.92
   0   3  -6   73.64    5.24
   0  -3   6   70.46    5.01
   1   0   7    0.15    0.08
   1   0   7    0.16    0.08
  -1   0  -7   -0.32    0.07
   3  -4   0   74.89    5.32
   3   4   0  107.31    8.08
   3   4   0   75.10    5.29
   3   4   0   98.10    7.40
   3  -4   0   75.38    5.35
   3  -4   0   79.42    5.64
  -3  -4   0   96.55    7.28
  -3   4   0   74.29    5.25
   1  -5   2   63.22    4.51
  -1   5  -2   61.38    4.33
  -1  -5  -2   57.54    4.17
   1   5   2   58.76    4.19
   1  -5   2   59.53    4.20
  -1   5  -2   57.91    4.08
  -1   5  -2   58.00    4.14
  -1  -5  -2   67.89    4.82
   3  -2  -5    7.06    0.40
   3   2  -5    7.93    0.45
   3   2  -5    6.37    0.64
  -3  -2   5    6.84    0.40
   3  -2  -5    6.46    0.77
  -3  -2   5    6.78    0.39
   3  -2  -5    6.89    0.40
   3   2  -5    6.84    0.39
  -3  -2   5    6.28    0.63
   3   2  -5    6.67    0.39
  -3   2   5    6.77    0.41
  -3  -2   5    7.26    0.42
   3  -1   5   13.46    0.77
  -3  -1  -5   13.28    0.77
   3  -1   5   12.86    0.75
  -3   1  -5   13.56    0.77
   3   1   5   12.72    0.74
   3  -1   5   13.42    0.77
   3  -1   5   13.08    0.74
   3  -1   5   12.41    0.72
   3   1   5   13.87    0.80
   3  -4  -1   -0.06    0.06
   3   4  -1    0.05    0.06
  -3   3   4   88.68    6.68
   3  -3  -4   95.96    7.22
  -3  -3   4   93.70    7.11
   3   3  -4   95.35    7.23
   3   3  -4  106.85    8.04
  -3   3   4   95.97    7.22
   3  -3  -4   81.05    5.73
  -3  -3   4  115.29    8.69
  -3  -3   4   89.03    6.74
   3   3  -4   89.02    6.75
   3  -3  -4   90.87    6.90
  -3   3   4   87.98   10.31
  -2   3  -5   56.23    3.98
  -2  -3  -5   54.94    3.94
   2  -3   5   56.02    3.97
   2  -3   5   56.23    4.07
  -2  -3  -5   55.59    3.96
   2  -3   5   55.37    3.90
   2  -3   5   55.92    3.98
  -2   3  -5   54.16    3.86
   2   3   5   57.88    4.20
  -1  -3   6   72.73    5.26
   1  -3  -6   69.06    4.93
  -1  -3   6   67.59    4.82
   1  -3  -6   68.32    4.82
  -1  -3   6   63.05    4.50
  -1  -3   6   73.66    5.26
  -1   3   6   69.11    4.95
   1   3  -6   69.84    4.96
   1   3  -6   72.84    5.18
  -1   3   6   69.09    4.87
  -2   4   4   54.03    3.82
  -2  -4   4   60.95    4.30
   2  -4  -4   60.44    4.26
  -2   4   4   58.05    4.09
   2   4  -4   70.97    5.02
  -2   4   4   51.09    3.67
   2  -4  -4   53.50    3.83
   2   4  -4   58.99    4.17
   2   4  -4   73.28    5.17
   0   4  -5    0.79    0.17
   0   4  -5    1.10    0.21
   0  -4   5    0.77    0.16
   0  -4   5    1.02    0.20
   0  -4   5    1.31    0.15
   0  -4  -5    1.00    0.20
   0  -4  -5    0.89    0.18
  -3  -4  -1    4.38    0.45
  -3  -4  -1    5.85    0.59
   3   4   1    6.63    0.41
   3  -4   1    5.37    0.56
   3   4   1    6.79    0.39
   3   4   1    4.88    0.52
  -4  -2  -2   43.94    4.48
   4   2   2   49.45    3.49
  -4  -2  -2   49.38    3.52
   4   2   2   49.23    3.50
   4   2   2   50.29    3.55
  -1   1  -7  113.87    8.64
   1  -1   7  117.64    8.94
   1   1   7  112.25    8.56
  -1  -1  -7  105.87    8.09
  -1   1  -7  117.39    8.92
   1  -1   7  113.37    8.53
   1  -1   7  114.83    8.75
  -1   1  -7  113.48    8.54
  -1  -1  -7  112.67    8.67
   1   1   7  110.83    8.48
  -4   0   4    2.63    0.28
   4   0  -4    2.67    0.27
  -4   0   4    3.13    0.32
   4   0  -4    2.81    0.29
   4   0  -4    2.51    0.26
   4   0  -4    2.95    0.31
   4  -1   3   59.90    4.27
   4   1   3   59.73    4.21
  -4  -1  -3   61.01    4.35
  -4  -1  -3   64.99    4.62
   4  -1   3   61.59    4.41
   4   1   3   61.99    4.40
   4   1   3   60.31    4.25
   4  -1   3   62.90    4.44
  -4   1  -3   59.96    4.23
   0  -5  -3  147.47   11.11
   0  -5  -3  155.53   11.81
   0  -5   3  149.17   11.36
   0  -5   3  148.72   11.28
   0  -5   3  185.05   21.69
   0   5  -3  175.94   13.27
   0   5  -3  145.64   11.04
  -3   4   2   12.07    0.68
  -3   4   2   12.29    0.70
   3   4  -2   15.89    0.90
  -3  -4   2   17.59    0.99
   3   4  -2   17.54    1.00
   3  -4  -2   11.94    0.68
   3   4  -2   17.17    0.97
   3  -4  -2   11.73    0.66
  -4   2   3  146.60   11.03
  -4  -2   3  144.99   10.99
   4   2  -3  142.68   10.74
   4  -2  -3  148.03   11.15
  -4   2   3  151.33   11.39
   4  -2  -3  148.67   11.27
   4   2  -3  155.70   11.81
  -4   2   3  154.22   11.66
   4   2  -3  144.20   10.88
   4  -2  -3  154.10   11.60
  -2  -2  -6    6.74    0.40
   2  -2   6    7.23    0.43
   2  -2   6    6.77    0.39
   2  -2   6    6.80    0.39
  -2   2  -6    6.60    0.39
  -2   2  -6    7.25    0.41
   2  -2   6    7.08    0.41
  -2   2  -6    7.16    0.41
  -2  -2  -6    7.13    0.42
   2   2   6    7.65    0.45
   3   0  -6  121.57    9.21
  -3   0   6  118.86    8.95
  -3   0   6  118.82    8.99
   3   0  -6  119.40    9.07
   3   0  -6  122.23    9.27
   3   0  -6  131.54    9.90
   1  -4  -5   14.51    0.84
  -1   4   5   14.14    0.80
  -1   4   5   14.63    0.84
   1   4  -5   13.32    0.79
  -1  -4   5   13.91    0.80
   1   4  -5   16.08    0.92
   1  -4  -5   13.92    0.79
  -1  -3  -6   56.60    4.03
   1   3   6   56.75    4.08
   1  -3   6   55.81    3.98
  -1   3  -6   55.10    3.92
  -1   3  -6   53.23    3.75
  -1   3  -6   54.51    3.91
   1  -3   6   54.68    3.85
   1  -3   6   55.29    3.93
  -1  -3  -6   54.69    3.86
   0   2  -7    0.12    0.06
   0  -2   7   -0.30    0.08
   0   2  -7   -0.17    0.08
   0   2   7   -0.27    0.06
   0  -2  -7   -0.30    0.07
   2  -5   0   31.72    3.17
  -2   5   0   36.13    3.61
  -2  -5   0   35.24    3.52
   2   5   0   39.23    3.92
   2  -5   0   34.10    3.41
  -2   5   0   34.54    3.45
  -4   1   4   -0.03    0.05
   4   1  -4   -0.30    0.06
   4  -1  -4   -0.15    0.05
   4  -1  -4   -0.44    0.09
   4  -1  -4   -0.90    0.09
   4   1  -4    0.05    0.06
   4  -1  -4   -0.10    0.06
  -2   0   7    0.24    0.07
   2   0  -7   -0.14    0.06
   2   0  -7   -0.40    0.07
   2   0  -7   -0.32    0.07
  -1   5   3  216.75   20.35
  -1  -5   3  214.89   20.13
   1   5  -3  281.01   26.15
  -1  -5   3  234.67   21.81
   1   5  -3  301.73   28.04
   1  -5  -3  224.99   21.08
  -1  -5   3  283.98   26.40
   1  -5  -3  216.06   20.09
  -2  -5   1   55.89    3.94
  -2   5   1   42.19    4.23
   2   5  -1   62.22    4.39
   2  -5  -1   41.60    4.15
  -2  -5   1   61.83    4.36
   2   5  -1   62.39    4.40
   2  -5  -1   43.39    4.33
  -2  -4  -4   14.54    0.84
   2  -4   4   14.81    0.83
   2  -4   4   14.40    0.84
   2  -4   4   14.81    0.84
  -2  -4  -4   14.05    0.81
  -2   4  -4   15.35    0.87
   2   4   4   13.88    0.79
  -2   4  -4   14.22    0.82
  -2   4  -4   14.88    0.87
   2  -4   4   15.05    0.89
   2   4   4   14.30    0.83
   1  -2  -7   29.86    2.98
  -1  -2   7   32.35    3.25
   1  -2  -7   31.10    3.13
  -1  -2   7   29.97    3.01
  -1   2   7   30.31    3.05
   1  -2  -7   30.89    3.10
  -1  -2   7   29.39    2.95
  -1  -2   7   31.00    3.11
   1   2  -7   30.14    3.03
  -1   2   7   30.64    3.06
   1   2  -7   30.40    3.05
  -2  -5  -1   47.00    4.70
  -2  -5  -1   37.44    3.74
  -2   5  -1   37.21    3.72
   2  -5   1   38.07    3.81
   2  -5   1   37.73    3.79
   2   5   1   37.93    3.81
  -3  -1   6   26.14    2.61
  -3  -1   6   24.83    2.50
   3   1  -6   25.24    2.52
  -3  -1   6   24.25    2.44
   3  -1  -6   25.65    2.59
  -3   1   6   26.15    2.62
   3   1  -6   24.21    2.43
   3  -1  -6   24.52    2.45
   3   1  -6   24.54    2.46
   3   1  -6   25.21    2.53
   1  -4   5   46.38    4.64
  -1  -4  -5   49.51    3.57
  -1  -4  -5   47.62    5.58
   1  -4   5   48.85    3.49
  -1   4  -5   48.85    3.47
  -1   4  -5   40.80    4.07
   1  -4   5   48.00    3.38
  -1   4  -5   48.43    3.46
   1  -4   5   47.96    5.63
   1   4   5   48.44    3.46
   3  -4   2   80.88    5.73
  -3  -4  -2   84.92    6.06
   3   4   2   85.65   10.05
   3   4   2   73.92    5.33
   3  -4   2   74.75    5.29
  -3   4  -2   77.87    5.51
  -3  -4  -2   75.06    5.29
  -3  -4  -2   75.82    5.42
  -1   5  -3   41.94    4.20
   1  -5   3   41.91    4.18
   1  -5   3   43.12    4.32
  -1  -5  -3   44.32    4.47
  -1   5  -3   42.43    4.24
   1  -5   3   41.87    4.19
  -1  -5  -3   40.46    4.05
  -1   5  -3   41.53    4.17
  -3   3  -4    3.69    0.37
   3  -3   4    3.31    0.34
  -3  -3  -4    3.53    0.36
  -3  -3  -4    3.50    0.35
  -3  -3  -4    3.34    0.34
   3   3   4    3.44    0.35
   3  -3   4    3.83    0.39
  -3   3  -4    4.94    0.50
   3  -3   4    3.88    0.40
  -3   3  -4    3.54    0.36
   3   3   4    4.02    0.41
   4   3   0  452.38   42.45
  -4   3   0  440.65   41.11
   4   3   0  511.21   47.54
   4  -3   0  452.85   42.10
   4  -3   0  456.84   42.52
   4   3   0  442.22   41.20
  -4  -3   0  445.68   41.73
  -3  -2  -5    5.41    0.55
   3   2   5    5.33    0.54
   3  -2   5    5.33    0.54
   3  -2   5    5.17    0.52
  -3   2  -5    5.24    0.54
   3  -2   5    5.36    0.54
   3  -2   5    5.48    0.55
  -3   2  -5    5.67    0.57
   3   2   5    5.21    0.54
  -4  -3   1    4.81    0.49
   4   3  -1    5.62    0.56
   4  -3  -1    5.93    0.59
  -4   3   1    5.76    0.57
  -4   3   1    5.29    0.58
   4   3  -1    5.67    0.66
   4  -3  -1    6.08    0.61
   4   3  -1    5.63    0.56
  -2  -1   7    8.26    0.48
  -2  -1   7    8.69    0.49
   2   1  -7    8.15    0.47
   2   1  -7    8.59    0.49
  -2   1   7    9.52    0.55
  -2  -1   7    8.67    0.50
   2   1  -7    7.08    0.42
  -2   1   7    8.66    0.50
   2  -1  -7    8.67    0.50
   2  -1  -7    8.38    0.49
   2   1  -7    8.21    0.48
  -2  -1   7    7.79    0.45
  -2   1   7    9.14    0.52
   2   5  -2  148.07   11.15
   2  -5  -2  103.12    7.84
  -2   5   2   94.96    7.15
   2  -5  -2  104.13    7.84
  -2  -5   2  149.14   11.23
  -2  -5   2  146.04   10.99
   2   5  -2  148.68   11.19
  -2   5   2   95.08    7.24
   4  -3   1  122.00    9.27
   4   3   1  160.08   12.06
  -4  -3  -1  134.43   10.12
   4  -3   1  132.21   12.57
   4   3   1  136.27   10.26
   4   3   1  136.26   10.27
  -1   2  -7   28.88    2.90
   1   2   7   27.47    2.75
   1  -2   7   30.84    3.08
   1  -2   7   30.52    3.06
   1  -2   7   30.32    3.06
   1   2   7   31.18    3.13
  -1   2  -7   31.33    3.14
  -1   2  -7   30.41    3.04
  -1  -2  -7   29.40    2.94
   1   2   7   27.70    2.77
  -1  -2  -7   30.64    3.07
  -1   2  -7   29.88    3.00
  -3   4   3    3.26    0.33
   3  -4  -3    3.04    0.31
  -3  -4   3    3.93    0.41
   3   4  -3    4.14    0.42
  -3  -4   3    3.89    0.39
   3   4  -3    4.24    0.43
  -3   4   3    3.20    0.32
  -3   4   3    3.29    0.33
   3   4  -3    4.23    0.46
   3  -4  -3    3.19    0.32
   4   2   3    0.11    0.07
   4   2   3    0.52    0.10
   4   2   3    0.67    0.13
  -4  -2  -3    0.53    0.12
  -4   0  -4  319.97   29.95
  -4   0  -4  317.69   29.53
   4   0   4  317.42   29.51
   4   0   4  321.79   30.09
   4   0   4  288.44   26.81
   2   3  -6    3.84    0.39
   2  -3  -6    4.12    0.42
  -2  -3   6    4.27    0.43
   2   3  -6    3.93    0.40
  -2   3   6    3.80    0.42
  -2  -3   6    4.28    0.43
   2  -3  -6    4.26    0.43
  -2   3   6    3.97    0.41
   2   3  -6    4.40    0.44
  -2  -3   6    4.35    0.44
  -2  -3   6    4.34    0.44
   4   3  -2   20.08    1.16
   4   3  -2   20.76    1.19
  -4  -3   2   22.48    2.25
   4   3  -2   22.43    2.24
   4  -3  -2   21.47    2.15
  -4   3   2   20.35    1.16
  -4   3   2   20.19    1.13
   4  -3  -2   20.37    1.15
   4  -3  -2   21.70    2.17
   2   5   2   38.42    3.84
  -2   5  -2   33.20    3.33
   2  -5   2   32.06    3.25
  -2  -5  -2   30.72    3.10
   2  -5   2   32.03    3.20
   2   5   2   31.61    3.18
  -2   5  -2   32.61    3.27
  -2   5  -2   47.21    4.71
  -2  -5  -2   38.75    3.87
   2   0   7    0.28    0.08
   2   0   7   -0.08    0.06
   0  -5   4   42.36    4.25
   0   5  -4   38.53    3.86
   0   5  -4   40.69    4.08
   0  -5  -4   40.93    4.11
   0  -5   4   41.91    4.19
   0  -5   4   46.94    4.72
   0   5  -4   48.31    3.44
   0  -5  -4   40.42    4.04
   4  -2  -4    0.71    0.14
   4  -2  -4    0.50    0.11
   4   2  -4    0.50    0.11
   4   2  -4    0.66    0.14
   4  -2  -4    0.53    0.11
   4   2  -4    0.59    0.12
  -4   2   4    0.62    0.12
   3  -3  -5   -0.07    0.07
   3  -3  -5   -0.22    0.06
  -3   3   5    0.13    0.06
  -3   3   5    0.30    0.08
  -4  -1  -4   -0.01    0.06
   4   1   4    0.22    0.08
   3   0   6   35.87    3.62
  -3   0  -6   37.32    3.73
  -3   0  -6   36.56    3.65
   3   0   6   37.01    3.71
   3   0   6   37.83    3.79
   3   0   6   36.54    3.67
  -4   0   5   -0.11    0.06
   4   0  -5   -0.09    0.06
   4   0  -5    0.09    0.06
   4   0  -5   -0.20    0.05
  -4   0   5    0.06    0.05
   2   4  -5    3.81    0.39
   2  -4  -5    3.26    0.33
  -2   4   5    3.40    0.35
   2   4  -5    3.61    0.37
  -2   4   5    2.57    0.32
  -2  -4   5    3.48    0.35
  -2  -4   5    3.45    0.35
   2   4  -5    4.07    0.41
   2  -4  -5    2.65    0.30
  -2  -4   5    4.17    0.42
  -2   4   5    3.04    0.32
  -3  -2   6   17.69    1.00
   3  -2  -6   17.41    0.98
  -3  -2   6   17.11    0.99
   3  -2  -6   17.56    0.99
   3   2  -6   17.52    1.00
   3   2  -6   17.25    0.98
   3   2  -6   17.41    1.00
  -3  -2   6   16.81    0.97
  -3  -2   6   18.31    1.04
   3  -2  -6   16.54    1.06
  -3   2   6   17.46    0.98
   3   2  -6   17.60    0.99
   3   4   3   10.11    0.61
  -3  -4  -3    9.82    0.57
  -3  -4  -3    9.52    0.60
  -3   4  -3    8.82    0.65
   3  -4   3    9.80    0.78
  -3   4  -3   10.32    0.59
   3  -4   3    9.85    0.56
  -3  -4  -3    9.84    0.58
   3   4   3    8.91    0.54
   4  -3   2   59.81    4.22
   4   3   2   60.81    4.35
   4   3   2   60.16    4.27
   4  -3   2   57.72    4.34
   4  -3   2   58.04    4.12
  -4  -3  -2   56.00    3.95
   4   3   2   59.07    4.16
  -4  -3  -2   56.55    4.02
   2  -1   7    0.03    0.06
  -2  -1  -7   -0.00    0.06
   2  -1   7   -0.03    0.07
  -2   1  -7   -0.16    0.06
   2   1   7   -0.06    0.06
  -2   1  -7    0.04    0.04
   2   1   7   -0.07    0.06
   0   0   8   55.07    3.95
   0   0  -8   55.38    3.95
   0   0   8   53.12    3.76
   0   0   8   51.37    3.66
   0   0   8   54.04    3.85
   0   0  -8   54.29    3.83
   1   5  -4   32.35    3.25
  -1  -5   4   45.39    4.54
  -1   5   4   32.01    3.20
   1   5  -4   41.50    4.15
   1  -5  -4   30.33    3.03
   1   5  -4   34.99    3.51
  -1   5   4   31.87    3.20
   1  -5  -4   31.12    3.14
  -1  -5   4   31.43    3.16
   2  -2  -7    3.89    0.39
   2   2  -7    3.29    0.34
  -2  -2   7    4.24    0.43
   2   2  -7    3.88    0.39
   2  -2  -7    4.11    0.42
   2   2  -7    3.97    0.40
  -2  -2   7    3.94    0.40
  -2   2   7    3.83    0.39
   2  -2  -7    3.75    0.38
  -2   2   7    3.92    0.44
   2   2  -7    3.97    0.40
  -2  -2   7    3.79    0.39
  -2  -2   7    3.91    0.39
   2   5  -3   53.27    3.76
  -2  -5   3   57.02    4.02
  -2   5   3   37.12    3.73
  -2  -5   3   55.43    3.91
   2  -5  -3   38.23    3.82
   2  -5  -3   38.97    3.91
   2   5  -3   56.22    3.96
  -2   5   3   40.58    4.05
   3  -1   6    0.88    0.19
   3  -1   6    1.08    0.21
  -3   1  -6    1.05    0.20
   3   1   6    0.90    0.18
  -3  -1  -6    1.12    0.22
   3  -1   6    1.00    0.19
   3  -1   6    1.00    0.19
   3   1   6    0.95    0.18
  -4   1   5    8.33    0.47
  -4  -1   5    8.45    0.49
   4   1  -5    8.78    0.50
   4  -1  -5    8.41    0.48
   4   1  -5    8.32    0.48
   4  -1  -5    8.96    0.51
  -4  -1   5    7.65    0.44
   4   1  -5    8.34    0.47
  -4  -1   5    8.46    0.48
   4   1  -5    8.09    0.46
   4  -1  -5    8.54    0.49
   4  -1  -5    8.65    0.49
  -1   0   8   32.37    3.26
   1   0  -8   32.57    3.27
  -1   0   8   32.63    3.26
  -1   0   8   29.18    2.94
   1   0  -8   31.42    3.15
   4  -3  -3   14.56    0.83
   4   3  -3   13.33    0.76
   4   3  -3   16.73    0.94
   4  -3  -3   14.17    0.80
  -4   3   3   13.15    0.75
  -4  -3   3   13.43    0.77
  -4   3   3   13.82    0.81
  -4   3   3   13.62    0.78
   4  -3  -3   13.61    0.77
   4   3  -3   13.35    0.76
  -4  -3   3   14.89    0.85
   2   3   6    4.56    0.49
  -2   3  -6    4.39    0.44
   2  -3   6    4.32    0.43
   2  -3   6    4.46    0.45
   2  -3   6    4.56    0.46
  -2  -3  -6    4.04    0.41
  -2   3  -6    4.30    0.46
   2  -3   6    4.48    0.48
  -2  -3  -6    3.81    0.39
   5   0   0  208.64   19.42
  -5   0   0  206.83   19.32
   5   0   0  206.51   19.30
   5   0  -1    0.25    0.07
  -1   5  -4   54.31    3.86
  -1   5  -4   53.21    3.75
  -1  -5  -4   52.63    3.75
   1  -5   4   53.38    3.77
   1  -5   4   51.35    3.65
  -1   5  -4   53.06    3.76
  -1  -5  -4   51.30    3.62
   1  -5   4   55.74    3.96
   0   4   6   62.26    4.39
   0  -4   6   76.59    5.48
   0   4   6   70.51    4.97
   0  -4   6   70.76    5.04
   0   4  -6   76.68    5.44
   0   4  -6   75.18    5.33
   0  -4   6   74.33    5.24
   0  -4  -6   69.81    4.92
   0  -4  -6   73.16    5.23
   0  -3   7   71.43    5.08
   0  -3   7   72.20    5.15
   0   3  -7   64.62    4.56
   0  -3   7   70.31    4.96
   0   3  -7   71.55    5.09
   0   3   7   70.84    5.04
   0  -3  -7   71.30    5.10
   0  -3  -7   71.27    5.02
   0   3  -7   71.21    5.05
   0   3   7   69.19    4.88
   0   3  -7   66.79    4.77
   0   1   8    5.50    0.55
   0  -1   8    4.91    0.50
   0   1  -8    4.74    0.48
   0   1  -8    4.87    0.49
   0   1   8    5.12    0.53
   0  -1  -8    4.96    0.50
   0  -1   8    5.63    0.57
   0  -1   8    4.70    0.47
   0   1  -8    4.90    0.49
   0  -1  -8    5.21    0.53
   0  -1   8    5.24    0.53
   0  -1  -8    5.00    0.51
   0  -6   0   26.77    2.70
   0   6   0   25.70    2.58
   0   6   0   25.26    2.54
   0   6   0   30.63    3.06
  -2  -5  -3   94.31    7.18
  -2   5  -3   99.96    7.53
  -2   5  -3   99.26    7.51
   2   5   3  107.88    8.20
   2  -5   3   99.10    7.46
   2   5   3   96.39    7.35
  -2  -5  -3   96.28    7.40
   2  -5   3   99.39    7.56
  -2   5  -3  101.08    7.66
  -3   4   4    2.65    0.28
   3   4  -4    3.88    0.40
  -3  -4   4    2.68    0.33
  -3  -4   4    3.41    0.35
   3  -4  -4    2.61    0.27
   3  -4  -4    2.35    0.25
  -3  -4   4    4.14    0.42
  -3   4   4    2.69    0.28
   3   4  -4    3.04    0.31
   3  -4  -4    2.73    0.29
   3   4  -4    2.58    0.32
  -3   4   4    3.33    0.34
   2  -4   5    0.60    0.13
  -2   4  -5    0.18    0.15
  -2  -4  -5    0.70    0.16
  -2   4  -5    0.70    0.17
   2   4   5    1.29    0.16
  -1  -3   7    6.52    0.37
  -1  -3   7    6.56    0.41
   1  -3  -7    6.87    0.40
  -1   3   7    6.40    0.64
  -1   3   7    6.02    0.60
   1   3  -7    6.68    0.39
   1  -3  -7    6.39    0.64
  -1  -3   7    6.46    0.76
   1  -3  -7    6.22    0.63
  -1  -3   7    6.60    0.38
   1   3  -7    6.58    0.38
  -1   3   7    6.33    0.64
  -1  -1   8   59.15    4.22
   1   1  -8   58.60    4.21
   1   1  -8   61.80    4.42
  -1  -1   8   60.22    4.28
  -1   1   8   59.06    4.24
   1   1  -8   52.18    3.79
   1  -1  -8   60.55    4.30
  -1   1   8   59.10    4.18
  -1  -1   8   57.89    4.12
  -1   1   8   58.20    4.16
  -1  -1   8   60.71    4.33
   1  -1  -8   59.48    4.24
  -1  -4   6    2.24    0.23
  -1  -4   6    2.02    0.21
  -1  -4   6    2.19    0.23
   1   4  -6    2.27    0.23
  -1   4   6    2.14    0.22
  -1  -4   6    2.33    0.24
   1  -4  -6    1.61    0.22
   1  -4  -6    2.02    0.21
   1   4  -6    2.28    0.24
  -5  -1   1  219.77   20.56
   5  -1  -1  220.94   20.64
   5   1  -1  217.37   20.32
   5   1  -1  227.06   21.11
  -5  -1   1  216.21   20.18
   5   1  -1  217.65   20.40
   5  -1  -1  219.86   20.44
   5  -1  -1  220.38   20.59
   5   0   1   -0.17    0.07
   0   6  -1    3.99    0.41
   0   6   1    4.96    0.50
   0   6   1    3.77    0.39
   0  -6  -1    4.03    0.43
   0  -6   1    4.34    0.45
   0  -6  -1    3.85    0.39
   0  -6   1    4.00    0.41
   0   6   1    4.00    0.41
   0   6  -1    4.12    0.42
   0   6  -1    3.87    0.41
   5   0  -2    6.94    0.40
   5   0  -2    6.50    0.37
  -5   0   2    6.62    0.43
   5   0  -2    6.30    0.64
   5   0  -2    6.74    0.40
  -3   3  -5   -0.08    0.07
  -3   3  -5    0.10    0.06
   3   3   5    0.02    0.06
   3  -3   5   -0.06    0.06
  -3   3  -5    0.03    0.05
   3  -3   5   -0.06    0.05
   3  -3   5   -0.13    0.07
  -1   0  -8  782.10   73.32
  -1   0  -8  749.57   69.67
   1   0   8  758.06   71.18
   1   0   8  700.73   66.01
   1   0   8  742.86   69.05
   1   0   8  768.61   72.00
  -4  -2  -4    8.07    0.47
   4   2   4    7.70    0.45
   4  -2   4    7.96    0.46
   4  -2   4    8.24    0.47
   4   2   4    8.45    0.48
  -4   2  -4    7.39    0.43
  -4   2  -4    7.86    0.45
  -4  -2  -4    7.59    0.44
   4  -2   4    7.87    0.46
  -3   0   7   -0.12    0.05
   3   0  -7   -0.23    0.06
   3   0  -7   -0.03    0.06
   1   6   0   91.77    6.91
   1  -6   0   70.32    4.96
   1   6   0   69.03    4.90
  -1   6   0   71.83    5.11
  -1  -6   0   73.85    5.21
   1  -6   0   70.21    4.95
  -1   6   0   70.58    4.97
   1   6   0   68.35    4.89
  -1  -6   0   69.28    5.04
   5  -1   1  155.77   11.82
   5  -1   1  154.87   11.78
   5   1   1  149.16   11.23
   5   1   1  156.62   11.79
   5  -1   1  151.96   11.45
  -5  -1  -1  150.03   11.36
   5   1   1  151.39   11.48
   1   4   6    3.78    0.43
  -1   4  -6    3.70    0.38
   1  -4   6    3.57    0.36
   1  -4   6    3.88    0.39
  -1   4  -6    3.72    0.38
  -1  -4  -6    3.47    0.39
  -1   4  -6    3.61    0.37
  -1  -4  -6    3.59    0.41
   1  -4   6    3.43    0.35
   5   1  -2  102.49    7.77
   5  -1  -2  106.81    8.04
  -5  -1   2  103.75    7.89
   5  -1  -2  102.50    7.78
   5   1  -2  110.26    8.30
   5  -1  -2  106.62    8.10
  -5  -1   2  101.06    7.66
   5   1  -2  102.01    7.81
   5  -1  -2   98.28    7.40
  -2   2  -7   20.12    1.15
  -2  -2  -7   19.19    1.08
   2  -2   7   20.00    1.14
  -2   2  -7   19.73    1.11
   2  -2   7   19.98    1.15
   2   2   7   20.37    1.17
  -2   2  -7   18.72    1.08
   2  -2   7   18.66    1.05
  -1   3  -7    0.88    0.17
   1   3   7    0.54    0.15
   1  -3   7    0.63    0.13
  -1   3  -7    0.67    0.13
   1  -3   7    0.58    0.12
  -1   3  -7    0.60    0.13
  -1  -3  -7    1.51    0.19
   1  -3   7    0.52    0.11
  -1  -3  -7    0.88    0.20
  -4  -3  -3   90.85    6.84
   4   3   3   92.84    7.02
   4   3   3   95.87    7.26
   4  -3   3   91.34    7.06
  -4  -3  -3   92.80    7.07
   4  -3   3   93.56    7.07
   4  -3   3   92.94    7.04
   3   5   0   28.15    2.81
  -3   5   0   20.06    1.20
   3  -5   0   20.66    1.17
   3  -5   0   19.09    1.08
   3  -5   0   21.64    2.16
   3   5   0   22.27    2.22
   3   5   0   30.44    3.04
  -3  -5   0   28.90    2.89
   1   6  -1    2.24    0.29
  -1   6   1    2.34    0.24
   1  -6  -1    2.10    0.22
  -1   6   1    2.27    0.23
   1   6  -1    2.44    0.26
   1  -6  -1    1.92    0.22
  -1  -6   1    2.92    0.29
   1   6  -1    2.32    0.24
  -1  -6   1    2.54    0.28
  -1  -1  -8    8.00    0.70
   1  -1   8    9.57    0.55
   1   1   8    8.41    0.72
  -1   1  -8    9.28    0.53
  -1   1  -8    9.53    0.55
   1   1   8    9.02    0.66
  -1  -1  -8    8.38    0.61
   1  -1   8    8.62    0.49
   1  -1   8    9.21    0.53
   1  -1   8    7.77    0.45
   1   1   8    8.84    0.52
   3  -5  -1   68.34    4.83
   3   5  -1   90.90    6.84
  -3   5   1   67.37    4.75
  -3   5   1   67.98    4.80
   3  -5  -1   67.50    4.76
  -3  -2  -6   17.20    0.99
   3   2   6   16.90    0.98
   3  -2   6   17.45    0.98
   3   2   6   18.82    1.09
  -3   2  -6   18.88    1.06
   3  -2   6   17.64    1.00
   3  -2   6   16.87    0.97
  -3   2  -6   16.77    0.96
   3  -2   6   18.00    1.03
  -1   6  -1    7.05    0.40
   1   6   1    6.55    0.39
  -1   6  -1    6.71    0.42
   1  -6   1    7.09    0.43
  -1  -6  -1    6.57    0.40
   1   6   1    6.62    0.39
  -1   6  -1    7.31    0.42
   1  -6   1    7.09    0.40
  -1  -6  -1    8.46    0.49
   0  -6   2   84.56    5.96
   0  -6  -2   79.27    5.65
   0   6   2   86.20   10.14
   0   6  -2   98.91    7.46
   0  -6   2   87.27   10.25
   0  -6  -2   79.61    5.61
   0   6  -2   78.48    5.53
   0   6  -2   82.78    5.85
   0  -6   2   85.53   10.05
   3   1  -7   24.79    2.48
  -3   1   7   24.09    2.41
   3  -1  -7   23.71    2.37
   3   1  -7   23.90    2.39
  -3  -1   7   23.68    2.38
   3   1  -7   23.48    2.36
  -3  -1   7   23.59    2.36
  -3  -1   7   24.85    2.48
   3   1  -7   23.72    2.40
   3  -1  -7   24.49    2.46
   4  -2  -5   15.77    0.89
   4   2  -5   16.17    0.91
   4   2  -5   15.33    0.88
  -4  -2   5   15.98    0.90
   4  -2  -5   15.90    0.91
   4  -2  -5   16.10    0.91
  -4   2   5   15.48    0.87
   4   2  -5   16.12    0.92
   4   2  -5   15.69    0.89
  -4  -2   5   16.38    0.93
  -4   2   5   14.72    0.83
   2   5  -4   73.85    5.21
  -2  -5   4   77.92    5.49
  -2   5   4   53.93    3.84
   2  -5  -4   52.55    3.71
  -2   5   4   54.90    3.87
   2   5  -4   67.96    4.79
  -2   5   4   51.75    3.71
   2  -5  -4   55.19    3.94
   0  -5   5    4.27    0.44
   0   5  -5    3.59    0.37
   0  -5  -5    3.85    0.39
   0   5   5    3.55    0.36
   0   5  -5    3.88    0.41
   0   5  -5    3.90    0.40
   0  -5  -5    3.40    0.35
   0  -5   5    4.23    0.43
   5   0   2  479.58   44.59
   5   0   2  482.74   45.15
   5   0   2  485.05   45.08
   3   5   1    5.61    0.56
   3  -5   1    4.77    0.48
  -3   5  -1    4.83    0.48
   3   5   1    5.25    0.52
  -3  -5  -1    4.26    0.43
   3  -5   1    4.42    0.44
  -3   5  -1    4.69    0.47
  -3  -5  -1    6.43    0.76
   3   4   4    2.50    0.27
  -3  -4  -4    1.54    0.21
   3  -4   4    2.65    0.28
   3   4   4    2.83    0.29
  -3   4  -4    2.60    0.28
   3  -4   4    2.52    0.27
  -3  -4  -4    2.57    0.28
  -3   4  -4    2.87    0.29
   3  -4   4    2.75    0.28
  -3  -4  -4    2.57    0.28
   4   4   0   -0.04    0.05
   4   4   0   -0.07    0.06
  -4  -4   0    0.13    0.06
   4   4   0   -0.02    0.05
   0   2  -8   69.29    4.92
   0  -2   8   69.74    4.92
   0  -2   8   69.77    4.96
   0   2  -8   69.44    4.95
   0   2  -8   68.34    4.82
   0   2   8   69.56    4.96
   0  -2  -8   78.36    5.61
   0  -2   8   69.71    4.99
   0   2   8   69.28    4.88
   0  -2  -8   70.15    5.00
   0  -2  -8   69.34    4.89
   0  -2   8   69.92    4.98
  -4  -3   4   23.23    2.33
   4  -3  -4   24.10    2.41
  -4   3   4   23.79    2.47
   4  -3  -4   21.31    2.13
  -4  -3   4   23.53    2.37
   4   3  -4   24.07    2.40
   4   3  -4   22.40    2.25
  -4   3   4   23.37    2.33
   4  -3  -4   24.59    2.46
   4   3  -4   23.52    2.35
   4   3  -4   25.23    2.53
  -4   3   4   22.38    2.36
  -2   0   8  251.63   23.42
  -2   0   8  253.98   23.78
   2   0  -8  252.31   23.63
   2   0  -8  250.24   23.45
  -2   0   8  238.69   22.28
   5   0  -3   -0.21    0.05
   4   4  -1   35.60    3.57
   4   4  -1   31.15    3.13
   4  -4  -1   25.42    2.54
   4  -4  -1   29.13    2.92
  -4   4   1   27.99    2.81
  -4   4   1   29.51    2.96
   4  -4  -1   29.67    2.96
  -4  -4   1   27.04    2.70
   4   1   5    1.46    0.16
   4  -1   5    1.51    0.16
   4   1   5    1.57    0.17
  -4   1  -5    1.45    0.16
   4  -1   5    1.54    0.17
  -4  -1  -5    1.49    0.16
   4  -1   5    1.31    0.15
   4  -1   5    1.44    0.15
  -4  -1  -5    1.43    0.16
   1  -2  -8   15.56    0.88
   1   2  -8   15.86    0.91
   1  -2  -8   16.25    0.94
  -1   2   8   15.73    0.91
  -1  -2   8   16.41    0.94
   1   2  -8   15.97    0.92
  -1  -2   8   15.95    0.91
  -1   2   8   15.75    0.89
   1  -2  -8   16.71    0.96
  -1  -2   8   15.67    0.88
  -1  -2   8   16.30    0.95
  -3   5   2    1.09    0.21
   3  -5  -2    1.04    0.20
   3   5  -2    1.39    0.17
   3  -5  -2    1.03    0.20
   3   5  -2    1.61    0.19
   3   5  -2    1.45    0.16
  -1  -6   2   24.17    2.42
  -1  -6   2   28.94    2.90
   1   6  -2   34.69    3.46
  -1  -6   2   29.09    2.91
   1  -6  -2   24.58    2.47
  -1   6   2   25.31    2.54
   1   6  -2   24.48    2.45
   1  -6  -2   23.66    2.36
   5   2   0   15.99    0.91
   5  -2   0   15.88    1.06
   5  -2   0   16.08    0.91
  -5  -2   0   16.02    0.93
   5   2   0   16.26    0.92
  -5  -2   0   16.62    0.95
  -5  -2   1   50.56    3.59
   5   2  -1   48.54    3.46
   5  -2  -1   48.96    3.46
   5   2  -1   48.46    3.42
   5  -2  -1   47.89    5.79
  -5  -2   1   47.81    5.64
   5  -2  -1   46.97    4.69
   5   2  -1   50.49    3.56
  -3  -3   6    2.73    0.28
  -3  -3   6    3.56    0.36
   3   3  -6    2.32    0.26
   3  -3  -6    1.91    0.20
  -3   3   6    2.30    0.23
   3   3  -6    2.64    0.28
  -3   3   6    2.34    0.24
   3   3  -6    2.76    0.28
   3   3  -6    2.61    0.27
  -3  -3   6    4.56    0.46
   3  -3  -6    2.09    0.22
   3  -3  -6    2.16    0.22
   1  -5  -5   16.84    0.99
   1   5  -5   19.77    1.12
  -1  -5   5   16.32    0.92
   1   5  -5   15.67    0.89
  -1   5   5   16.28    0.96
  -1  -5   5   18.85    1.06
   1   5  -5   18.75    1.06
   1  -5  -5   16.31    0.92
   5  -1   2   56.18    4.42
   5  -1   2   61.32    4.75
   5   1   2   61.39    4.38
   5   1   2   59.34    4.35
  -5  -1  -2   61.37    4.35
   5   1   2   59.79    4.22
   5  -1   2   59.55    4.24
   4   4   1    4.47    0.45
  -4  -4  -1    4.50    0.45
   4  -4   1    4.27    0.43
   4   4   1    4.53    0.46
   4   4   1    4.96    0.50
   4  -4   1    4.49    0.45
   4  -4   1    4.31    0.43
   4  -4   1    4.10    0.41
  -2  -1   8   36.62    3.67
   2   1  -8   36.63    3.68
  -2   1   8   35.92    3.59
  -2  -1   8   36.39    3.65
  -2  -1   8   35.85    3.60
  -2   1   8   37.80    3.80
   2   1  -8   36.55    3.66
  -2   1   8   36.83    3.69
   2  -1  -8   37.22    3.74
   2  -1  -8   35.90    3.61
   2   1  -8   38.17    3.84
   4   0  -6    1.29    0.14
   4   0  -6    1.78    0.18
  -4   0   6    1.84    0.19
  -4   0   6    1.76    0.18
   4   0  -6    1.46    0.15
   4   0  -6    1.57    0.16
   5   1  -3   44.15    4.41
   5  -1  -3   39.86    3.98
   5   1  -3   41.24    4.15
   5  -1  -3   40.18    4.01
   5   1  -3   39.35    3.94
   5  -1  -3   44.32    4.43
  -5  -1   3   40.54    4.07
   5  -1  -3   40.10    4.02
   5   1  -3   41.81    4.17
  -1   6  -2    0.25    0.06
  -1   6  -2    0.20    0.07
   1  -6   2    0.08    0.05
  -1   6  -2    0.05    0.06
   2  -3  -7    9.54    0.54
   2   3  -7   10.23    0.59
  -2  -3   7    9.78    0.57
  -2  -3   7    9.58    0.55
   2   3  -7    8.23    0.49
   2  -3  -7    9.77    0.56
  -2  -3   7    9.99    0.58
  -2   3   7    9.54    0.54
   2   3  -7    9.96    0.57
   2  -3  -7    9.84    0.57
  -2  -3   7    9.44    0.54
  -2   3   7    9.73    0.55
  -2  -4   6   12.98    0.74
  -2  -4   6   12.65    0.72
   2   4  -6   12.87    0.74
   2  -4  -6   12.57    0.71
  -2   4   6   12.73    0.73
   2   4  -6   13.58    0.78
   2  -4  -6   13.27    0.77
   2   4  -6   13.52    0.77
  -2   4   6   12.47    0.75
  -2  -4   6   13.14    0.75
   4   4  -2   31.28    3.14
   4  -4  -2   24.51    2.45
  -4  -4   2   37.60    3.76
   4  -4  -2   28.54    2.85
   4   4  -2   33.34    3.33
  -4   4   2   28.37    2.83
   4   4  -2   36.39    3.64
  -4   4   2   28.68    2.87
   4  -4  -2   28.70    2.88
   2  -5   4  137.97   10.44
  -2   5  -4  138.99   10.56
  -2  -5  -4  139.39   10.62
   2  -5   4  141.39   10.64
  -2  -5  -4  137.18   10.34
   2   5   4  133.28   10.03
  -2   5  -4  143.45   10.87
   2  -5   4  145.56   11.03
  -2   5  -4  140.24   10.65
   2   5   4  139.75   10.74
   5  -2   1    5.50    0.55
  -5  -2  -1    5.45    0.56
   5   2   1    5.34    0.53
   5   2   1    5.63    0.57
   5  -2   1    5.55    0.62
   5   2   1    5.63    0.57
  -1   5  -5    6.30    0.64
  -1   5  -5    6.53    0.42
   1  -5   5    6.77    0.48
  -1  -5  -5    6.17    0.62
   1  -5   5    6.82    0.42
  -1  -5  -5    6.22    0.62
   1  -5   5    6.47    0.77
  -1   5  -5    6.23    0.67
  -3   5  -2    1.21    0.15
   3  -5   2    1.58    0.16
  -3  -5  -2    1.50    0.17
   3  -5   2    1.40    0.15
   3   5   2    1.17    0.23
   5  -2  -2  120.91    9.10
   5   2  -2  113.98    8.58
   5  -2  -2  120.17    9.13
  -5  -2   2  112.84    8.55
  -5  -2   2  113.52    8.63
   5   2  -2  112.46    8.51
   5  -2  -2  119.12    8.99
   5   2  -2  109.29    8.37
   5  -2  -2  114.63    8.63
  -4  -1   6    0.59    0.12
   4  -1  -6    0.29    0.07
   4   1  -6    0.50    0.10
   4   1  -6    0.49    0.11
  -4   1   6    0.50    0.10
  -4  -1   6    0.50    0.11
   4   1  -6    0.50    0.11
   4   1  -6    0.41    0.09
   4  -1  -6    0.45    0.10
   3  -4  -5    1.62    0.17
   3   4  -5    2.41    0.25
   3   4  -5    2.24    0.24
  -3  -4   5    3.13    0.32
  -3  -4   5    2.55    0.26
   3  -4  -5    1.68    0.18
  -3  -4   5    2.85    0.32
   3   4  -5    1.84    0.21
   3   4  -5    1.41    0.16
  -3   4   5    1.46    0.18
   0  -6   3   78.39    5.61
   0  -6  -3   79.67    5.61
   0   6   3   80.33    5.78
   0   6  -3   79.73    5.66
   0  -6  -3   78.80    5.64
   0   6  -3   93.01    7.01
   0  -6   3   80.55    5.70
   0  -6   3   78.96    5.63
  -1   2  -8    1.82    0.20
  -1   2  -8    2.19    0.22
   1  -2   8    2.04    0.21
  -1   2  -8    1.90    0.20
   1   2   8    2.16    0.26
  -1   2  -8    2.16    0.22
   1  -2   8    2.21    0.23
  -1  -2  -8    2.16    0.24
  -1  -2  -8    2.22    0.24
   1  -2   8    2.00    0.21
   1   2   8    2.03    0.23
  -3  -2   7    7.64    0.44
   3   2  -7    7.05    0.41
   3   2  -7    7.57    0.43
  -3  -2   7    7.15    0.41
   3   2  -7    7.47    0.43
   3  -2  -7    7.48    0.44
   3  -2  -7    7.00    0.40
   3  -2  -7    7.40    0.42
  -3  -2   7    7.44    0.42
  -3  -2   7    7.22    0.42
   3   2  -7    7.40    0.42
  -3   2   7    7.56    0.43
   3   0   7    0.09    0.07
   3   0   7   -0.01    0.05
   3   0   7    0.00    0.05
   4  -4   2    3.28    0.33
   4   4   2    3.46    0.38
   4  -4   2    3.22    0.33
   4   4   2    3.04    0.31
  -4  -4  -2    3.50    0.37
  -4  -4  -2    3.06    0.32
   4   4   2    2.99    0.31
   2  -6   0   24.27    2.50
   2  -6   0   24.80    2.48
  -2  -6   0   27.53    2.77
  -2   6   0   24.56    2.48
  -2   6   0   26.42    2.65
   2   6   0   27.48    2.74
  -3   5   3   23.70    2.38
   3  -5  -3   23.95    2.41
  -3  -5   3   35.02    3.50
   3   5  -3   34.61    3.46
   3   5  -3   33.73    3.37
   3  -5  -3   25.14    2.51
  -3   5   3   22.32    2.23
  -3  -5   3   33.05    3.30
  -3   5   3   24.81    2.48
   3   5  -3   34.63    3.46
  -4   3  -4    1.22    0.15
   4   3   4    1.23    0.16
   4  -3   4    1.09    0.21
  -4  -3  -4    1.37    0.15
   2   0   8    0.66    0.13
  -2   0  -8    0.82    0.16
   2   0   8    0.79    0.16
  -2   0  -8    0.77    0.15
   2  -6  -1   26.08    2.61
   2   6  -1   38.66    3.86
  -2  -6   1   34.50    3.44
  -2   6   1   23.82    2.40
  -2  -6   1   36.91    3.69
  -2   6   1   27.13    2.71
   2  -6  -1   26.74    2.67
   5   0  -4   -0.25    0.06
   5   0  -4   -0.16    0.05
  -4  -2  -5    9.47    0.54
   4  -2   5    9.71    0.56
   4   2   5    9.10    0.53
  -4   2  -5    9.70    0.55
  -4  -2  -5    9.11    0.52
   4  -2   5    9.11    0.53
   4  -2   5    9.17    0.52
  -4   2  -5    9.07    0.53
   4  -2   5    9.24    0.53
   4   2   5    9.87    0.56
  -4  -4   3   10.82    0.62
   4   4  -3   10.49    0.60
   4  -4  -3    9.59    0.55
  -4   4   3    9.49    0.54
   4  -4  -3    9.46    0.54
   4   4  -3   12.83    0.72
  -4  -4   3    9.40    0.54
   4  -4  -3    7.07    0.41
   4   4  -3   10.09    0.58
  -4   4   3    9.88    0.56
  -2  -4  -6   75.08    5.29
   2  -4   6   75.96    5.41
  -2   4  -6   75.26    5.34
   2  -4   6   74.80    5.27
   2   4   6   79.06    5.64
  -2   4  -6   78.03    5.53
   2  -4   6   71.56    5.10
  -2  -4  -6   76.81    5.46
   2  -4   6   76.59    5.45
  -2   4  -6   77.19    5.47
   3   1   7    0.60    0.12
   3  -1   7    0.48    0.10
   3  -1   7    0.46    0.11
   3  -1   7    0.68    0.14
   3  -1   7    0.72    0.15
  -3   1  -7    0.72    0.14
  -3   1  -7    0.70    0.14
  -3  -1  -7    0.70    0.15
  -2   6  -1    1.50    0.17
  -2  -6  -1    1.58    0.17
   2   6   1    1.86    0.20
   2  -6   1    1.93    0.20
   2  -6   1    1.58    0.20
   0  -4   7   94.31    7.15
   0  -4   7   91.52    6.93
   0   4  -7   93.38    7.09
   0   4   7   89.19    6.79
   0  -4  -7   86.45   10.12
   0   4  -7   95.12    7.24
   0  -4  -7   91.68    7.01
   0   4   7   88.30   10.34
   0   4  -7   85.63   10.03
   0   4   7   83.42    5.97
   0  -4   7   95.32    7.17
  -5  -2  -2  108.21    8.15
   5  -2   2  102.36    7.83
   5   2   2  104.59    7.92
   5  -2   2  108.25    8.22
   5   2   2  101.05    7.61
   5  -2   2   94.02    7.08
   5   2   2   99.78    7.51
   1  -6   3   24.89    2.49
  -1   6  -3   25.40    2.55
  -1   6  -3   25.77    2.58
  -1  -6  -3   24.60    2.48
   1  -6   3   25.01    2.52
  -1  -6  -3   24.89    2.49
   1  -6   3   24.45    2.44
  -2   3  -7   11.67    0.66
   2  -3   7   11.59    0.67
   2  -3   7   11.10    0.63
  -2  -3  -7   11.36    0.65
  -2   3  -7   11.90    0.68
  -2   3  -7   11.32    0.65
   2   3   7   11.67    0.67
   2  -3   7   11.74    0.67
  -2  -3  -7   11.81    0.68
   2  -2  -8  106.97    8.05
  -2  -2   8  112.74    8.57
   2   2  -8  110.72    8.41
  -2   2   8  108.30    8.16
   2  -2  -8  109.30    8.40
  -2  -2   8  111.88    8.42
  -2  -2   8  108.09    8.18
   2   2  -8  101.26    7.70
  -2   2   8  107.09    8.14
   2  -2  -8  106.96    8.12
   2   2  -8  109.26    8.28
  -2  -2   8  106.49    8.09
  -2   2   8  106.48    8.02
   5  -2  -3    2.30    0.26
   5   2  -3    2.42    0.28
  -5  -2   3    1.58    0.28
   5   2  -3    2.32    0.27
   5  -2  -3    2.27    0.26
   5  -2  -3    2.10    0.24
  -5   2   3    2.32    0.29
   5  -2  -3    2.35    0.27
   5   1   3   72.14    5.09
  -5  -1  -3   69.97    4.93
   5  -1   3   72.68    5.12
   5   1   3   71.43    5.03
   5   1   3   70.62    5.03
   5  -1   3   71.71    5.14
   5  -1   3   70.76    5.13
   2  -1   8    9.93    0.57
  -2   1  -8    8.88    0.50
  -2   1  -8    9.60    0.56
  -2   1  -8   10.26    0.60
   2  -1   8    9.73    0.55
   2   1   8    9.74    0.57
   2  -1   8    9.84    0.57
  -2  -1  -8    9.97    0.58
   2   1   8   10.36    0.59
  -3  -3  -6    5.82    0.59
   3   3   6    6.90    0.40
  -3   3  -6    6.95    0.40
   3  -3   6    6.72    0.39
  -3   3  -6    6.50    0.38
   3  -3   6    6.76    0.39
  -3  -3  -6    6.86    0.39
   3   3   6    6.13    0.62
  -3   3  -6    6.51    0.38
   3  -3   6    6.45    0.76
   3  -3   6    6.38    0.63
  -5  -1   4   20.57    1.21
   5  -1  -4   21.08    2.47
   5   1  -4   20.28    1.22
  -5  -1   4   18.99    1.07
  -5   1   4   20.10    1.13
  -5   1   4   18.58    1.05
   5  -1  -4   20.62    1.16
   5   1  -4   20.47    1.15
   5  -1  -4   19.73    1.11
   5   1  -4   21.33    2.13
   5  -1  -4   20.47    1.16
   5   1  -4   19.85    1.12
  -4  -3   5   81.33    5.75
   4  -3  -5   79.88    5.64
   4   3  -5   84.23    5.99
  -4   3   5   66.88    4.75
  -4  -3   5   92.63    7.02
  -4  -3   5   97.30    7.34
   4  -3  -5   84.28    5.95
  -4   3   5   81.02    5.75
   4   3  -5   78.85    5.57
   4   3  -5   98.69    7.45
  -4   3   5   79.01    5.59
   4  -3  -5   83.38    5.88
   4   3  -5   83.05    5.85
  -2   5   5    1.77    0.22
  -2   5   5    1.60    0.17
   2   5  -5    2.00    0.21
  -2  -5   5    1.79    0.19
  -2  -5   5    1.93    0.20
   2  -5  -5    1.59    0.17
   2   5  -5    1.64    0.18
   2  -5  -5    1.65    0.18
  -2  -5   5    1.67    0.18
  -2   5   5    1.63    0.17
   1  -4  -7   30.66    3.06
  -1   4   7   31.29    3.15
   1   4  -7   30.80    3.08
   1  -4  -7   31.84    3.19
  -1  -4   7   30.84    3.09
  -1  -4   7   31.83    3.20
   1   4  -7   29.29    2.94
  -1   4   7   31.57    3.15
  -1  -4   7   31.52    3.16
   1   4  -7   32.80    3.29
  -1  -4   7   30.62    3.07
  -2   6   2    5.91    0.59
   2   6  -2    8.39    0.48
  -2   6   2    5.71    0.60
   2  -6  -2    5.88    0.59
   2  -6  -2    5.77    0.58
  -2  -6   2    8.66    0.49
   2   6  -2    9.12    0.52
  -2  -6   2    8.74    0.50
  -2   6   2    6.02    0.60
  -3   5  -3   57.57    4.06
  -3  -5  -3   63.68    4.58
   3   5   3   63.31    4.51
   3  -5   3   69.40    4.98
  -3   5  -3   63.42    4.52
  -3  -5  -3   67.13    4.83
   3  -5   3   66.99    4.73
  -3   5  -3   66.51    4.72
  -3  -5  -3   64.76    4.62
   3   5   3   66.68    4.79
   0   3   8  274.04   25.47
   0   3   8  254.39   23.85
   0  -3   8  280.33   26.22
   0   3  -8  269.35   25.14
   0  -3   8  272.47   25.63
   0  -3   8  266.93   24.99
   0   3  -8  265.42   24.80
   0  -3   8  271.24   25.21
   0   3  -8  280.76   26.24
   0  -3  -8  274.85   25.55
   0   3  -8  271.49   25.24
   0  -3  -8  277.16   26.01
   4   2  -6    0.13    0.08
   4  -2  -6    0.34    0.08
  -4  -2   6    0.31    0.10
   4  -2  -6    0.31    0.08
   3  -4   5   92.49    7.01
  -3   4  -5   88.95    6.77
   3   4   5   89.88    6.87
  -3  -4  -5   90.51    6.86
   3  -4   5   91.41    6.88
  -3   4  -5   94.45    7.15
   3  -4   5   90.83    6.88
   3   4   5   94.02    7.16
  -3   4  -5   95.34    7.18
  -3  -4  -5   92.88    7.08
   3  -4   5   92.82    6.99
   0   0   9   -0.59    0.09
   0   0  -9   -0.08    0.08
   0   0   9   -0.32    0.08
   0   0   9   -0.55    0.08
   0   0   9   -0.23    0.07
   0   0  -9   -0.18    0.09
  -2  -6  -2    0.72    0.15
  -2   6  -2    0.58    0.12
   2   6   2    0.24    0.08
  -2  -6  -2    0.62    0.13
  -1  -3   8   55.73    3.97
  -1   3   8   55.68    3.93
   1   3  -8   58.27    4.13
   1  -3  -8   55.97    3.95
  -1  -3   8   55.68    3.96
  -1  -3   8   54.82    3.93
  -1   3   8   52.55    3.73
   1  -3  -8   57.13    4.07
  -1   3   8   57.47    4.09
  -1  -3   8   55.84    3.94
   1  -3  -8   54.84    3.95
   1   3  -8   56.15    4.00
  -5  -3   0    6.85    0.40
   5   3   0    6.72    0.39
   5   3   0    6.72    0.38
   5  -3   0    6.76    0.38
   5   3   0    6.96    0.40
   5  -3   0    6.76    0.44
  -5   3   0    6.01    0.64
   1   0  -9    2.34    0.30
   1   0  -9    1.50    0.21
  -1   0   9    3.53    0.45
  -1   0   9    2.37    0.31
  -1   0   9    2.28    0.29
   1   0  -9    2.10    0.28
  -5  -3   1   19.79    1.22
   5   3  -1   19.44    1.11
   5   3  -1   20.19    1.15
   5  -3  -1   19.88    1.12
  -5  -3   1   20.30    0.91
   5   3  -1   19.77    0.88
   5  -3  -1   17.87    0.79
   0   5  -6   10.23    0.59
   0  -5  -6   10.96    0.67
   0   5   6   10.24    0.59
   0  -5   6   10.08    0.58
   0   5  -6   10.49    0.61
   0  -5   6   10.14    0.59
  -4   0  -6    0.77    0.10
   4   0   6    0.84    0.11
   4   0   6    0.66    0.09
   4   0   6    0.75    0.10
   0  -6   4    1.14    0.21
  -1   4  -7   19.99    0.88
   1  -4   7   20.39    0.92
   1  -4   7   18.51    0.85
  -1   4  -7   20.11    0.91
   1   4   7   19.78    0.89
   1  -4   7   19.97    0.88
  -1   4  -7   19.58    0.88
  -1  -4  -7   19.98    0.92
   1   4   7   20.80    0.97
  -1  -4  -7   19.41    0.88
  -4  -4  -3   11.02    0.64
  -4  -4  -3   11.56    0.67
   4  -4   3   11.26    0.65
  -4  -4  -3   11.55    0.66
   4  -4   3   11.08    0.65
   4   4   3   11.58    0.67
   4  -4   3   11.38    0.65
   4   4   3   11.06    0.63
   0   1  -9    0.46    0.09
   0  -1  -9    0.50    0.09
   0  -1   9    0.67    0.09
   0  -1  -9    0.86    0.12
   0   1   9    0.73    0.11
   0  -1  -9    0.39    0.08
   0  -1   9    0.52    0.08
   0   1  -9    0.68    0.10
   0  -1   9    0.70    0.10
   0   1  -9    0.66    0.09
   0   1   9    0.80    0.11
   0  -1   9    0.61    0.09
   3   0  -8  118.71    3.20
   3   0  -8  125.34    3.30
  -3   0   8  120.45    3.48
  -3   0   8  122.06    3.09
   3   0  -8  128.96    3.41
  -3  -5   4   11.08    0.63
  -3  -5   4    9.98    0.57
   3  -5  -4    7.06    0.41
   3   5  -4    9.74    0.56
   3   5  -4   10.33    0.59
   3   5  -4    9.65    0.55
   3  -5  -4    6.82    0.39
  -3  -5   4    9.26    0.53
  -3   5   4    6.61    0.42
  -3   5   4    6.54    0.38
  -3   5   4    7.11    0.41
  -2  -5  -5   62.60    2.39
   2  -5   5   63.44   11.59
  -2   5  -5   62.42    2.37
   2  -5   5   62.93   11.51
  -2   5  -5   61.11    2.36
   2  -5   5   62.56    2.56
  -2  -5  -5   62.01    2.30
  -2   5  -5   62.39    2.35
   2   5   5   61.38    2.57
   1   5  -6  123.61    3.25
   1  -5  -6  120.37    3.05
  -1   5   6  119.57    3.03
   1  -5  -6  122.86    3.52
  -1  -5   6  118.37    3.22
  -1   5   6  123.91    3.38
   1   5  -6  128.84    3.38
   3  -2   7    2.18    0.28
   3  -2   7    2.22    0.29
  -3  -2  -7    2.00    0.27
   3  -2   7    2.39    0.31
  -3   2  -7    2.19    0.29
   3   2   7    2.25    0.29
   3  -2   7    2.21    0.28
   1   1  -9   50.43    1.96
  -1   1   9   50.54    1.98
  -1  -1   9   49.92    1.94
   1  -1  -9   52.22    1.98
  -1  -1   9   49.07    1.89
   1  -1  -9   47.11    1.75
   1  -1  -9   49.89    1.97
  -1   1   9   47.81    1.90
  -1   1   9   48.99    1.82
   1   1  -9   48.22    1.90
   1   1  -9   47.26    1.76
  -1  -1   9   48.86    1.81
  -1  -1   9   49.21    1.90
  -5   3  -1    6.61    0.41
  -5  -3  -1    7.11    0.41
   5  -3   1    6.33    0.36
   5   3   1    6.83    0.41
   5   3   1    6.87    0.39
   5  -3   1    7.17    0.42
   5  -3   1    6.94    0.40
   5   3   1    7.32    0.42
  -5   3   2  172.02    4.35
   5  -3  -2  184.53    4.69
   5   3  -2  176.65    4.67
   5  -3  -2  166.64    4.22
  -5  -3   2  184.00    4.89
  -5   3   2  177.26    4.95
   5   3  -2  181.81    4.64
  -5  -3   2  173.29    4.69
   5  -3  -2  177.62    4.55
   5   3  -2  176.79    5.00
   4   1   6    3.76    0.48
   4   1   6    3.33    0.43
  -4  -1  -6    3.44    0.44
  -4   1  -6    3.80    0.49
  -4  -1  -6    3.72    0.48
   4  -1   6    3.98    0.51
   4  -1   6    3.65    0.47
   4  -1   6    3.81    0.49
   4  -1   6    3.85    0.49
   4  -1   6    3.53    0.45
  -1   6   4   29.82    1.34
  -1   6   4   29.32    1.28
   1   6  -4   34.31    1.28
  -1  -6   4   33.48    1.27
   1  -6  -4   29.51    1.29
   1  -6  -4   29.72    1.35
   1   6  -4   29.93    1.35
  -1  -6   4   29.18    1.29
   4   4  -4    0.06    0.07
  -5  -2  -3   48.33    1.80
   5  -2   3   47.71    2.31
   5   2   3   49.17    1.91
   5  -2   3   47.63    2.22
   5  -2   3   50.16    1.86
  -5  -2  -3   42.53    1.58
   5   2   3   48.64    1.80
   5   2   3   48.43    1.80
  -1  -3  -8   27.30    1.24
   1  -3   8   27.31    1.23
   1  -3   8   27.29    1.20
  -1   3  -8   26.95    1.22
   1   3   8   28.10    1.39
  -1  -3  -8   27.22    1.33
  -1   3  -8   27.57    1.21
  -1   3  -8   27.94    1.24
   1   3   8   27.62    1.36
   1  -3   8   27.63    1.27
   2   2   8  112.07    3.16
   2  -2   8  110.39    2.99
   2  -2   8  109.35    2.98
   2  -2   8  107.69    2.73
  -2   2  -8  110.55    2.95
  -2   2  -8  108.31    2.74
   2   2   8  109.38    3.06
  -2   2  -8  106.77    2.95
  -2  -2  -8  106.51    2.76
  -3   1   8    8.05    0.47
  -3  -1   8    8.38    0.48
  -3  -1   8    8.10    0.46
   3   1  -8    8.38    0.49
  -3   1   8    8.10    0.47
  -3   1   8    8.42    0.48
  -3  -1   8    8.49    0.48
   3  -1  -8    8.26    0.48
   3   1  -8    8.07    0.46
   3   1  -8    8.00    0.47
   3  -1  -8    8.33    0.49
   3  -1  -8    7.84    0.45
   5   2  -4    2.94    0.38
   5  -2  -4    2.61    0.34
   5  -2  -4    2.89    0.37
   5   2  -4    2.69    0.35
  -5   2   4    2.95    0.38
   5   2  -4    2.87    0.39
   5  -2  -4    3.12    0.40
   5   0   4    0.13    0.07
  -5   0  -4    0.26    0.06
  -5   0  -4    0.06    0.06
   5   0   4    0.04    0.07
   3   3  -7    3.07    0.39
   3  -3  -7    2.93    0.38
  -3  -3   7    3.19    0.41
   3  -3  -7    2.92    0.38
   3   3  -7    2.92    0.38
   3   3  -7    3.21    0.41
   3   3  -7    2.97    0.38
  -3  -3   7    3.33    0.43
  -3  -3   7    3.21    0.41
   3  -3  -7    2.92    0.38
  -3  -3   7    3.34    0.43
   1   0   9    0.19    0.07
   1   0   9    0.14    0.07
   1   0   9   -0.01    0.06
   4   0  -7    0.15    0.06
   3  -4  -6   11.85    0.69
   3  -4  -6   10.88    0.63
  -3  -4   6   12.17    0.69
  -3  -4   6   13.76    0.78
   3   4  -6   12.99    0.74
   3   4  -6   13.95    0.79
  -3  -4   6   12.26    0.70
   3   4  -6   11.88    0.68
  -3   4   6   12.38    0.71
  -3   4   6   11.81    0.69
   3  -4  -6   11.73    0.68
  -3   4   6    9.83    0.57
   1  -6   4   -0.06    0.05
   1  -6   4   -0.15    0.05
   1   5   6   37.32    1.43
  -1  -5  -6   39.03    1.45
  -1   5  -6   39.36    1.49
   1   5   6   35.31    1.31
  -1   5  -6   39.93    1.53
   1  -5   6   39.43    1.47
   1  -5   6   40.63    1.56
  -1   5  -6   40.89    1.56
   1  -5   6   40.26    1.49
  -1   5  -6   38.75    1.44
  -1  -5  -6   38.58    1.53
  -2  -4   7   94.31    2.52
  -2   4   7   93.72    2.46
   2   4  -7   94.25    2.56
  -2  -4   7   97.16    2.73
   2  -4  -7   92.80    2.50
   2   4  -7   93.40    2.60
  -2   4   7   93.64    2.38
   2  -4  -7   92.30    2.34
  -2  -4   7   96.70    2.56
  -2  -4   7   90.03    2.47
   5   1   4   11.27    0.64
   5  -1   4   10.87    0.62
   5  -1   4   10.64    0.86
   5   1   4   10.48    0.62
  -5  -1  -4   10.15    0.59
  -5   1  -4   10.49    0.61
  -5  -1  -4   10.78    0.61
  -2   6  -3    6.30    0.38
  -2   6  -3    8.33    0.47
  -2  -6  -3    5.88    1.08
  -2   6  -3    6.45    0.39
  -2   6  -3    6.14    0.35
  -2  -6  -3    5.62    1.03
   2   6   3    5.39    1.00
   2  -6   3    6.68    0.40
   2  -6   3    5.61    1.03
   4   3   5    0.19    0.06
  -4  -3  -5    0.47    0.08
  -4   3  -5    0.46    0.07
  -4  -3  -5    0.41    0.06
   4  -3   5    0.40    0.07
   4  -3   5    0.58    0.08
  -4   3  -5    0.11    0.07
   4   3   5    0.36    0.07
   4  -3   5    0.36    0.07
  -1  -1  -9   39.56    1.53
  -1   1  -9   40.69    1.56
   1   1   9   39.31    1.50
   1  -1   9   40.08    1.57
   1  -1   9   39.40    1.56
   1   1   9   39.72    1.47
   1  -1   9   40.26    1.59
   1   1   9   39.56    1.54
  -1   1  -9   39.44    1.50
  -1   1  -9   40.53    1.50
  -1  -1  -9   39.69    1.59
   1  -1   9   39.82    1.51
   1  -1   9   39.84    1.48
  -1  -1  -9   39.37    1.46
   4  -1  -7    0.18    0.06
   4   1  -7    0.49    0.08
   4  -1  -7    0.35    0.06
   4   1  -7    0.00    0.06
  -5  -1   5   47.09    1.75
  -5   1   5   52.22    1.94
  -5  -1   5   49.62    1.86
   5  -1  -5   45.39    1.69
   5  -1  -5   45.93    1.71
   5   1  -5   44.68    1.66
   5  -1  -5   47.64    1.77
   5   1  -5   48.60    1.81
   5  -1  -5   47.80    1.85
  -5   1   5   46.16    1.71
   5   1  -5   48.16    1.82
   5   1  -5   48.27    1.79
   5  -1  -5   47.74    1.78
   5   3   2   92.65    2.46
  -5  -3  -2   97.15    2.46
   5   3   2   94.98    2.58
   5  -3   2   98.22    2.70
   5  -3   2   94.87    2.40
   5   3   2   95.74    2.43
   3   5   4    4.68    0.61
  -3   5  -4    3.91    0.55
   3  -5   4    4.62    0.59
  -3  -5  -4    4.42    0.57
  -3  -5  -4    4.41    0.56
   3   5   4    4.51    0.59
  -3   5  -4    4.36    0.59
  -4  -5   0    4.90    0.67
   4  -5   0    5.06    0.65
   4   5   0    5.76    1.11
   4   5   0    4.77    0.68
   4  -5   0    5.21    0.68
   4   5   0    8.61    0.58
   4  -5   0    5.34    0.98
   2  -3  -8   -0.05    0.05
  -2  -3   8   -0.21    0.07
   2  -3  -8    0.35    0.07
   2   0  -9   -0.16    0.07
  -2   0   9   -0.03    0.06
   2   0  -9    0.01    0.06
  -2   0   9    0.02    0.04
   5  -3  -3  138.05    3.49
   5   3  -3  137.14    3.47
  -5  -3   3  122.09    3.33
  -5  -3   3  138.56    3.79
  -5   3   3  129.67    3.28
  -5   3   3  139.16    3.71
   5   3  -3  133.28    3.52
   5  -3  -3  138.59    3.51
   5   3  -3  132.99    3.66
  -4   5   1   64.00   11.69
   0  -2  -9   17.63    0.78
   0   2  -9   18.59    0.84
   0   2   9   18.94    0.85
   0  -2  -9   19.75    0.90
   0  -2   9   18.76    0.84
   0   2  -9   18.42    0.81
   0   2  -9   17.22    0.77
   0   2   9   18.49    0.81
   0  -2   9   18.14    0.82
   0  -2   9   18.36    0.81
   0  -2   9   18.80    0.86
   0   2  -9   18.00    0.82
   0  -2  -9   19.63    0.89
  -1   2   9   36.98    1.37
  -1   2   9   37.27    1.44
   1   2  -9   37.61    1.45
  -1  -2   9   38.17    1.48
   1   2  -9   37.03    1.41
  -1  -2   9   36.67    1.42
   1  -2  -9   37.71    1.44
   1  -2  -9   37.30    1.47
   1   2  -9   35.15    1.31
  -1  -2   9   36.53    1.40
  -1  -2   9   37.28    1.44
   1  -2  -9   36.40    1.35
   4   2   6    1.18    0.16
  -4   2  -6    1.25    0.16
   4  -2   6    1.26    0.17
  -4   2  -6    1.37    0.19
   4  -2   6    1.44    0.19
   4   2   6    1.15    0.22
  -4  -2  -6    1.25    0.17
   4  -2   6    1.48    0.20
  -4   5  -1   78.55    1.99
   4  -5   1   84.76    2.17
   4   5   1   79.67    2.28
   4  -5   1   87.29    2.21
  -4  -5  -1   82.14    2.23
  -3   6   0   71.31    1.83
   3  -6   0   73.32    1.86
   3  -6   0   69.21    1.75
   4   3  -6   72.01    1.90
  -4   3   6   73.82    1.93
   4  -3  -6   72.73    1.87
   4   3  -6   69.82    1.84
  -4  -3   6   71.56    1.98
   4  -3  -6   73.82    2.03
   4   3  -6   74.48    1.89
  -4   3   6   70.41    1.86
  -4   3   6   73.10    1.87
   4  -3  -6   72.38    1.86
  -4  -3   6   71.11    1.81
   4   3  -6   71.75    2.10
  -2   1   9    0.91    0.12
   2  -1  -9    0.91    0.13
   2   1  -9    0.70    0.10
   2  -1  -9    0.69    0.11
  -2   1   9    1.07    0.14
   2   1  -9    0.68    0.10
   2   1  -9    0.94    0.13
  -2  -1   9    1.07    0.13
   4  -4   4   26.30    1.16
  -4  -4  -4   27.04    1.22
   4   4   4   27.16    1.22
   4  -4   4   27.37    1.25
  -4  -4  -4   26.80    1.20
   4  -4   4   26.56    1.18
   4   4   4   27.65    1.25
  -4   4  -4   23.12    1.04
  -4  -4  -4   25.98    1.14
  -2  -5   6   37.48    1.41
  -2   5   6   30.75    5.63
   2  -5  -6   32.94    1.29
   2   5  -6   30.69    5.61
   2   5  -6   34.12    1.30
   2  -5  -6   31.07    5.68
  -2   5   6   30.54    5.59
  -2  -5   6   34.74    1.32
   2   5  -6   31.11    5.70
  -2   5   6   31.37    1.17
  -2  -5   6   31.55    1.20
   3  -6  -1    1.35    0.18
   3  -6  -1    1.35    0.19
   3   6  -1    1.54    0.21
  -3   6   1    1.09    0.14
   0   7   0    0.01    0.05
   4   5  -2   12.91    0.73
   4  -5  -2    8.84    0.51
  -4   5   2    8.61    0.49
   4   5  -2   11.87    0.68
   4  -5  -2    9.72    0.55
   4   5  -2   12.55    0.72
  -4   5   2    9.20    0.52
  -3   2   8    9.87    0.57
   3   2  -8    9.08    0.54
   3  -2  -8   10.02    0.58
   3   2  -8    9.89    0.57
  -3  -2   8   10.21    0.60
  -3  -2   8   10.42    0.60
  -3  -2   8    8.28    0.49
   3   2  -8    9.49    0.55
  -3  -2   8    9.74    0.56
   3  -2  -8    9.29    0.54
   3  -2  -8    9.64    0.55
   3   2  -8    9.91    0.57
   2   6  -4   21.42    0.95
  -2   6   4   16.69    0.74
  -2   6   4   16.23    0.74
   2  -6  -4   16.65    0.74
  -2  -6   4   20.15    0.89
   2   6  -4   18.61    0.83
   2  -6  -4   16.14    0.73
   0   7  -1   19.49    0.88
   0  -7  -1   19.41    0.88
   0   7  -1   20.14    0.88
   0  -7  -1   18.70    0.86
   0   7   1   19.81    0.87
   0   7   1   22.72    1.03
   0   7  -1   21.23    0.95
   0  -7   1   19.80    0.88
   0  -6  -5  118.54    3.36
   0  -6   5  120.00    3.20
   0   6   5  117.15    2.96
   0  -6   5  117.14    2.96
   0  -6  -5  115.75    2.93
   0   6  -5  119.49    3.19
   0   6  -5  124.49    3.33
   0   6  -5  114.47    3.03
  -3  -6  -1  225.60    6.13
   3  -6   1  228.40    5.84
  -3  -6  -1  229.11    6.43
  -3   6  -1  227.39    5.92
   3   6   1  312.93   57.14
  -3   6  -1  222.34    5.65
   3  -6   1  228.90    5.79
  -2  -4  -7    0.84    0.12
   2  -4   7    0.42    0.08
   2  -4   7    0.65    0.09
   2   4   7    0.81    0.12
  -2   4  -7    0.69    0.10
  -3  -5   5    0.75    0.10
   3   5  -5    0.31    0.07
  -3  -5   5    0.36    0.08
  -3  -5   5    0.30    0.07
   3   5  -5    0.44    0.08
   3   5  -5    0.64    0.10
   3   0   8   12.91    0.75
  -3   0  -8   13.29    0.76
  -3   0  -8   12.60    0.72
   3   0   8   13.10    0.75
   3   4   6    5.21    0.67
  -3   4  -6    4.56    0.61
   3  -4   6    4.69    0.60
   3  -4   6    5.01    0.64
  -3  -4  -6    5.08    0.65
  -3  -4  -6    5.16    0.66
   3  -4   6    4.83    0.66
  -3   4  -6    4.50    0.60
   5  -2   4   56.42    2.09
   5   2   4   55.48    2.11
   5   2   4   50.06    1.86
  -5  -2  -4   54.39    2.02
   5   2   4   56.93    2.12
   5  -2   4   53.00    2.11
   5  -2   4   52.62    2.17
  -5  -2  -4   52.44    1.94
  -5   2  -4   55.84    2.07
  -5  -2  -4   52.82    2.04
  -4  -4   5   62.28    2.48
  -4   4   5   60.98    2.26
   4   4  -5   60.23    2.25
  -4  -4   5   60.17    2.31
   4  -4  -5   59.47    2.21
  -4   4   5   62.26    2.32
   4  -4  -5   60.27    2.31
   4   4  -5   61.07    2.36
   4   4  -5   67.26    1.77
  -4   4   5   62.09    2.30
   4  -4  -5   56.59    2.10
   1  -2   9   21.28    0.97
  -1  -2  -9   20.63    0.96
  -1   2  -9   21.99    0.99
  -1   2  -9   21.11    0.94
   1   2   9   21.13    0.96
   1  -2   9   20.21    0.91
  -1  -2  -9   20.71    0.91
  -1   2  -9   21.53    0.96
   1   2   9   19.63    0.89
   1  -2   9   21.95    0.99
  -1   2  -9   20.49    0.90
   1  -2   9   21.16    0.93
   3  -6  -2   24.87    1.10
   3  -6  -2   24.88    1.09
   3  -3   7   15.99    0.72
   3  -3   7   15.57    0.70
  -3  -3  -7   15.39    0.71
   3   3   7   16.19    0.72
  -3   3  -7   16.31    0.73
  -3   3  -7   15.91    0.71
   3  -3   7   15.61    0.69
   3  -3   7   15.77    0.71
  -3   3  -7   16.36    0.73
  -4  -2   7   37.66    1.43
  -4  -2   7   38.15    1.44
  -4  -2   7   38.76    1.44
   4   2  -7   38.74    1.46
   4  -2  -7   39.87    1.51
  -4   2   7   38.42    1.43
   4  -2  -7   36.77    1.37
   4   2  -7   40.13    1.49
   4   2  -7   38.29    1.47
   4   2  -7   37.62    1.44
   1  -7   0   33.70    1.26
  -1   7   0   35.71    1.35
   1   7   0   35.80    1.33
   1   7   0   36.42    1.35
  -1  -7   0   38.59    1.47
   1   7   0   35.85    1.36
  -1  -7   0   34.71    1.35
  -1   7   0   34.70    1.29
  -5   2   5  164.29    4.18
   5   2  -5  171.20    4.34
   5   2  -5  161.42    4.18
   5  -2  -5  167.93    4.29
   5   2  -5  172.78    4.74
  -5  -2   5  171.75    4.37
   5   2  -5  158.92    4.02
   5  -2  -5  172.97    4.41
   5  -2  -5  161.32    4.10
   5  -2  -5  164.66    4.18
   1   6  -5    8.35    0.48
   1  -6  -5    8.06    0.47
  -1   6   5    8.15    0.48
  -1   6   5    8.07    0.47
   1   6  -5    9.14    0.53
  -1  -6   5    9.48    0.54
   1   6  -5    7.54    0.44
  -1  -6   5    8.11    0.47
   1   6  -5    8.36    0.48
   1  -6  -5    7.74    0.46
   4  -5   2   33.43    1.26
  -4  -5  -2   32.14    1.21
   4  -5   2   34.02    1.48
   4   5   2   32.50    1.29
  -4  -5  -2   35.81    1.36
   4   5   2   32.31    1.21
   0   4   8   18.19    0.80
   0   4  -8   19.06    0.86
   0  -4  -8   19.89    0.91
   0  -4  -8   18.21    0.80
   0  -4   8   18.71    0.85
   0   4   8   19.62    0.89
   0   4  -8   19.13    0.84
   0  -4   8   19.06    0.84
   0  -4   8   19.19    0.86
   0  -4   8   18.58    0.84
   0   4  -8   19.19    0.89
   0   4   8   18.96    0.86
   5   3   3    0.72    0.10
   5   3   3    0.73    0.10
   5   3   3    0.52    0.09
   3  -1   8    0.69    0.10
  -3  -1  -8    0.45    0.08
  -3   1  -8    0.28    0.07
   3   1   8    0.52    0.08
   3  -1   8    0.45    0.07
  -3  -1  -8    0.48    0.09
   3   1   8    0.49    0.08
  -3  -1  -8    0.45    0.07
   1  -7  -1   45.85    1.70
  -1  -7   1   48.58    1.92
   1   7  -1   49.66    1.92
  -1  -7   1   48.16    1.79
  -1   7   1   47.96    1.82
   1   7  -1   47.58    1.77
   1  -7  -1   45.25    1.68
  -1   7   1   48.63    1.80
   1   7  -1   46.75    1.78
  -6   0   1    1.03    0.14
   6   0  -1    0.82    0.13
   6   0  -1    0.71    0.10
   2  -3   8    0.06    0.05
   2  -3   8   -0.20    0.06
   2  -3   8   -0.00    0.05
  -2   3  -8    0.14    0.05
  -2   3  -8    0.12    0.05
  -2   3  -8   -0.23    0.06
  -6   0   0   53.92    2.06
   6   0   0   52.27    2.00
   6   0   0   51.17    1.91
  -1  -7  -1    4.56    0.58
  -1   7  -1    4.61    0.59
   1   7   1    5.33    0.98
  -1   7  -1    4.77    0.61
   1  -7   1    4.60    0.59
   1  -7   1    5.06    0.66
   1   7   1    4.89    0.62
  -1  -7  -1    4.75    0.61
  -1   7  -1    4.61    0.59
   1   7   1    4.37    0.56
  -5   3   4    6.15    0.35
   5  -3  -4    7.87    0.45
   5   3  -4    7.76    0.45
   5   3  -4    7.80    0.45
   5  -3  -4    7.89    0.46
  -5   3   4    7.53    0.44
  -5   3   4    7.99    0.46
   5   3  -4    7.89    0.46
  -5  -3   4    8.12    0.49
   5   3  -4    7.42    0.44
   5  -3  -4    7.58    0.43
  -2  -6  -4   46.06    1.71
  -2   6  -4   47.08    1.79
  -2   6  -4   46.90    1.74
   2  -6   4   47.51    1.76
  -2   6  -4   46.21    1.76
   2  -6   4   46.20    1.71
  -2  -6  -4   46.32    1.78
   2  -6   4   46.83    1.83
   0   7  -2   33.66    1.26
   0  -7  -2   34.07    1.33
   0  -7   2   34.56    1.28
   0  -7  -2   33.66    1.25
   0  -7   2   33.96    1.30
   0   7   2   37.83    1.47
   0   7  -2   34.93    1.32
   0   7  -2   36.33    1.35
   0  -7   2   38.49    1.51
   1   4  -8   12.48    0.72
  -1  -4   8   12.57    0.73
   1   4  -8   12.83    0.74
   1   4  -8   12.44    0.72
  -1  -4   8   12.58    0.71
  -1   4   8   12.15    0.78
  -1  -4   8   12.40    0.71
  -1   4   8   12.76    0.72
  -1  -4   8   12.99    0.75
   1  -4  -8   12.28    0.76
   1  -4  -8   12.73    0.77
   4  -5  -3   -0.20    0.06
  -4  -5   3   -0.02    0.07
   4  -5  -3   -0.04    0.04
   4   5  -3   -0.01    0.07
   4   5  -3    0.05    0.06
  -2   0  -9    0.00    0.05
   2   0   9   -0.10    0.06
   2   0   9   -0.13    0.05
  -2   0  -9   -0.16    0.05
   2   0   9   -0.33    0.06
  -2   5  -6    3.01    0.39
  -2   5  -6    3.10    0.40
   2  -5   6    2.98    0.38
  -2  -5  -6    2.82    0.37
  -2  -5  -6    3.05    0.40
   2  -5   6    2.89    0.37
  -2   5  -6    2.92    0.40
   2   5   6    3.34    0.44
   2  -5   6    3.22    0.41
   5   4   0    2.19    0.30
  -5  -4   0    2.28    0.31
   5   4   0    2.38    0.31
   5   4   0    2.17    0.30
  -5  -4   1   46.53    1.79
   5   4  -1   49.37    1.87
   5   4  -1   46.57    1.81
   5   4  -1   47.05    1.82
   5  -4  -1   45.04    1.67
   5  -4  -1   49.88    1.85
  -5   4   1   46.67    1.77
   5  -4  -1   49.64    1.84
   5   0   5   -0.12    0.08
  -1   6  -5    2.68    0.35
   1  -6   5    3.08    0.40
  -1  -6  -5    5.75    1.06
  -1   6  -5    3.21    0.41
  -1  -6  -5    6.32    0.40
  -1   6  -5    3.05    0.39
   1  -6   5    2.71    0.35
   1  -6   5    2.80    0.36
   3   6   2    0.32    0.09
   3   6   2    0.45    0.08
   3  -6   2    0.96    0.17
  -3  -6  -2    0.42    0.07
  -3  -6  -2    0.34    0.06
   0  -5   7   16.95    0.75
   0   5  -7   15.04    2.75
   0  -5   7   16.76    0.75
   0   5   7   16.21    0.71
   0   5  -7   16.87    0.76
   0  -5   7   16.33    0.74
   0  -5  -7   16.44    0.76
   0   5  -7   16.86    0.76
   0  -5  -7   16.36    0.72
   2  -2  -9    6.91    0.40
  -2   2   9    6.86    0.39
  -2   2   9    6.83    0.39
  -2  -2   9    7.09    0.41
   2  -2  -9    6.79    0.40
   2  -2  -9    7.11    0.42
  -2  -2   9    7.01    0.40
   2   2  -9    6.73    0.39
   2   2  -9    6.41    0.38
  -2   2   9    7.24    0.42
  -2  -2   9    6.64    0.39
  -2  -2   9    6.74    0.40
   5   0  -6    6.53    0.38
   5   0  -6    6.71    0.39
  -5   0   6    6.15    0.41
  -5   0   6    6.87    0.40
   5   0  -6    6.49    0.37
   6  -1  -1   12.86    0.73
   6  -1  -1   11.91    0.90
   6   1  -1   11.76    0.67
   6  -1  -1   10.44    0.76
   6   1  -1   10.46    0.90
  -6  -1   1   11.35    0.82
   6   1  -1   11.40    0.66
   6  -1  -1   12.86    0.80
   6  -1  -1   11.64    0.66
   6   0  -2    0.48    0.07
   6   0  -2    0.74    0.11
   6   0  -2    0.57    0.08
   6   0  -2    0.24    0.07
   6   1   0   21.31    0.96
   6  -1   0   20.98    0.96
   6   1   0   21.74    0.96
   6  -1   0   21.14    0.95
  -6  -1   0   22.02    1.00
   6  -1   0   22.02    0.99
   4   0   7   -0.26    0.07
   4   0   7   -0.06    0.05
   4   0   7   -0.04    0.05
  -4   0  -7   -0.07    0.04
   4   0   7    0.12    0.06
   1   5  -7    5.23    0.73
   1   5  -7    5.56    1.02
  -1  -5   7    5.54    1.02
  -1   5   7    6.18    0.47
  -1   5   7    6.27    0.59
  -1  -5   7    5.22    0.67
  -1  -5   7    4.92    0.69
   2   1   9    9.48    0.55
   2  -1   9    9.99    0.58
  -2  -1  -9    9.60    0.55
  -2   1  -9    9.70    0.55
  -2   1  -9   10.21    0.59
   2   1   9    9.85    0.58
   2   1   9    9.44    0.54
   2  -1   9    8.58    0.51
   2  -1   9    9.82    0.57
  -2   1  -9   10.17    0.58
  -2  -1  -9    9.56    0.55
  -1  -7   2    3.24    0.42
  -1  -7   2    4.37    0.56
  -1   7   2    3.45    0.44
   1   7  -2    3.77    0.50
   1  -7  -2    3.35    0.45
   1   7  -2    3.34    0.43
   1  -7  -2    3.40    0.44
  -1  -7   2    4.85    0.63
  -1   7   2    3.75    0.48
   1   7  -2    3.09    0.40
   5  -4   1    9.55    0.56
  -5  -4  -1    9.92    0.56
   5   4   1   10.07    0.58
   5  -4   1    9.76    0.57
   5   4   1    9.52    0.54
  -5   4  -1   10.02    0.59
   5  -4   1    9.46    0.54
   5   4   1    8.98    0.54
   5  -1   5   19.75    0.91
  -5  -1  -5   19.21    0.86
  -5  -1  -5   19.07    0.84
   5   1   5   19.49    0.86
   5  -1   5   19.91    0.87
  -5   1  -5   19.10    0.84
   5  -1   5   19.63    0.89
   5   1   5   19.48    0.89
   5   4  -2    0.88    0.12
   5  -4  -2    0.91    0.12
   5   4  -2    0.83    0.12
  -5  -4   2    0.89    0.13
   5  -4  -2    0.68    0.09
  -5   4   2    0.87    0.11
   5   4  -2    0.70    0.12
  -3  -6   3  310.72   56.74
  -3  -6   3  319.04   58.26
   3  -6  -3  216.13    5.46
   3   6  -3  331.56   60.54
  -3   6   3  218.38    5.52
  -3   6   3  214.20    5.76
   3   6  -3  316.37   57.77
   3  -6  -3  219.73    5.95
  -1  -7  -2    0.92    0.13
   1  -7   2    0.69    0.10
  -1   7  -2    0.74    0.10
   1  -7   2    0.74    0.12
  -1   7  -2    0.66    0.10
  -1   7  -2    0.73    0.10
  -1  -7  -2    0.78    0.11
   1   7   2    0.56    0.10
   1   7   2    0.86    0.12
   3  -5   5    2.76    0.36
  -3  -5  -5    2.69    0.35
   3   5   5    2.96    0.39
  -3   5  -5    2.57    0.33
   3  -5   5    2.97    0.39
   3  -5   5    2.81    0.36
   3   5   5    2.83    0.37
   3  -5   5    2.80    0.36
  -3  -5  -5    2.76    0.36
  -3   5  -5    3.06    0.39
  -3   5  -5    2.87    0.37
  -5   1   6    6.46    0.37
   5   1  -6    6.56    0.46
   5  -1  -6    6.73    0.39
   5  -1  -6    6.46    0.37
  -5  -1   6    6.37    0.48
   5   1  -6    6.30    0.40
   5  -1  -6    7.13    0.41
   5   1  -6    6.51    0.39
   5  -1  -6    6.77    0.39
  -5  -1   6    6.44    0.40
   5   1  -6    6.23    0.37
  -5   1   6    6.87    0.39
   5  -1  -6    6.46    0.38
   0   3   9  184.16    4.66
   0   3  -9  185.63    5.00
   0  -3   9  185.50    5.13
   0  -3   9  184.05    4.95
   0   3   9  183.68    5.03
   0  -3  -9  180.83    4.57
   0   3  -9  180.96    4.82
   0  -3   9  188.19    5.27
   0  -3   9  184.91    4.68
   0   3  -9  176.47    4.46
   0   3  -9  182.99    4.97
   0  -3  -9  184.24    5.21
  -1   4  -8    9.58    0.55
   1   4   8   10.97    0.65
   1  -4   8    9.55    0.55
  -1   4  -8    9.22    0.53
   1   4   8    9.90    0.57
   1  -4   8    9.76    0.57
  -1  -4  -8    9.80    0.56
   1  -4   8    9.30    0.53
  -1  -4  -8   10.29    0.59
  -1   4  -8    9.75    0.56
   6   1  -2   52.70    2.00
  -6  -1   2   53.94    2.05
   6  -1  -2   54.86    2.09
   6  -1  -2   51.94    1.99
   6  -1  -2   52.00    1.99
   6  -1  -2   55.50    2.06
   6   1  -2   52.75    1.96
   6  -1  -2   54.37    2.01
   6   1  -2   52.30    2.05
  -4   1  -7    0.61    0.09
   4  -1   7    0.70    0.10
   4   1   7    0.53    0.08
  -4  -1  -7    0.54    0.07
  -4  -1  -7    0.71    0.10
  -4  -1  -7    0.57    0.09
   4  -1   7    0.48    0.08
   4   1   7    0.62    0.09
  -4  -1  -7    0.55    0.07
   4  -1   7    0.70    0.11
   4  -1   7    0.62    0.10
   6   1   1    0.54    0.08
   6   1   1    0.37    0.07
   6  -1   1    0.71    0.10
  -3  -4   7   14.34    0.82
   3  -4  -7   12.05    0.70
   3   4  -7   12.73    0.73
  -3   4   7   12.68    0.72
  -3   4   7   13.02    0.74
   3  -4  -7   12.64    0.72
   3   4  -7   12.57    0.72
  -3  -4   7   12.72    0.74
   3  -4  -7   13.04    0.76
  -3  -4   7   12.42    0.71
  -3   4   7   12.55    0.72
   3   4  -7   12.68    0.73
  -1  -3   9    2.59    0.33
   1   3  -9    2.52    0.33
   1   3  -9    2.53    0.33
   1  -3  -9    2.39    0.31
   1  -3  -9    2.56    0.34
  -1   3   9    2.54    0.35
   1  -3  -9    2.58    0.34
  -1   3   9    2.66    0.36
   1   3  -9    2.40    0.31
  -1  -3   9    2.62    0.34
   1   3  -9    2.71    0.35
  -1  -3   9    2.73    0.35
  -1   3   9    2.54    0.33
  -1  -3   9    2.41    0.31
  -4   3  -6   21.62    0.95
   4   3   6   19.51    0.87
  -4  -3  -6   19.43    0.88
   4  -3   6   20.12    0.90
  -4  -3  -6   19.94    0.87
   4   3   6   20.32    0.93
   4  -3   6   18.99    0.85
  -4   3  -6   20.09    0.90
   4  -3   6   19.91    0.92
   4  -3   6   19.97    0.88
   1  -5   7    1.11    0.14
   1   5   7    1.77    0.23
  -1   5  -7    1.09    0.16
  -1   5  -7    1.24    0.16
  -1   5  -7    1.25    0.17
   1  -5   7    1.17    0.16
  -1   5  -7    1.15    0.22
   1   5   7    2.08    0.28
  -1  -5  -7    1.23    0.18
   1  -5   7    1.36    0.18
  -1  -5  -7    1.58    0.21
   4  -5   3   41.63    1.58
  -4  -5  -3   40.91    1.65
  -4  -5  -3   41.85    1.67
   4  -5   3   42.84    1.65
  -4  -5  -3   42.23    1.57
   4   5   3   42.87    1.65
   4   5   3   42.49    1.64
  -3   2  -8   37.40    1.39
  -3   2  -8   40.26    1.50
  -3  -2  -8   38.53    1.44
   3   2   8   38.58    1.53
  -3   2  -8   36.30    1.41
   3  -2   8   37.29    1.43
   3  -2   8   36.92    1.37
   3  -2   8   37.16    1.45
   0   7  -3    0.98    0.15
   0  -7   3    1.50    0.23
   0  -7  -3    2.83    0.37
   0  -7   3    1.53    0.22
   0   7   3    2.91    0.38
   0  -7   3    1.28    0.17
   0   7  -3    1.19    0.17
   0  -7  -3    3.06    0.40
  -3   0   9   -0.04    0.05
   3   0  -9   -0.25    0.05
   3   0  -9   -0.19    0.05
   3  -3  -8  105.42    2.67
  -3  -3   8  104.94    2.90
   3   3  -8  107.88    2.88
  -3  -3   8  108.96    2.76
  -3   3   8  108.51    2.75
  -3  -3   8  109.05    2.92
   3   3  -8   99.20    2.69
   3  -3  -8  105.26    3.04
   3   3  -8  110.71    2.95
   3   3  -8  103.38    3.10
   3  -3  -8  107.97    3.05
  -3   3   8  107.94    2.75
  -3  -3   8  105.59    2.93
   6   0  -3    2.54    0.33
   6   0  -3   -0.18    0.08
   6   0  -3    0.63    0.10
   6   0  -3    1.33    0.18
   4   0  -8    1.30    0.18
   4   0  -8    1.60    0.22
   4   0  -8    1.67    0.23
  -4   0   8    1.52    0.20
  -4   0   8    1.80    0.24
   0   0  10   71.77    1.88
   0   0  10   69.47    1.94
   0   0 -10   70.30    1.92
   0   0  10   69.58    1.76
   0   0  10   72.19    2.11
   0   0 -10   69.18    1.75
  -4  -4  -5   11.59    0.68
   4   4   5   11.72    0.69
  -4  -4  -5   10.62    0.63
   4  -4   5   11.87    0.71
   4   4   5   11.49    0.67
  -4  -4  -5   11.58    0.66
   4  -4   5   11.70    0.67
  -4   4  -5   11.63    0.68
   4  -4   5   11.60    0.66
  -4   4  -5   11.58    0.66
   2  -6  -5   16.53    0.73
  -2  -6   5   18.14    0.82
   2   6  -5   17.98    0.79
  -2   6   5   16.62    0.75
   2  -6  -5   16.78    0.78
   2   6  -5   20.34    0.90
  -2   6   5   16.24    0.77
  -2   6   5   16.36    0.74
   2   6  -5   16.76    0.76
  -6   0  -2    2.21    0.33
   6   0   2    2.63    0.34
   6   0   2    2.51    0.34
   6   0   2    2.03    0.31
   3   6   3   11.14    0.66
  -3  -6  -3   10.47    0.60
   3  -6   3   11.39    0.65
  -3  -6  -3   10.53    0.61
  -3  -6  -3   10.60    0.62
  -3   6  -3   10.53    0.60
   3  -6   3   11.97    0.68
  -3   6  -3   10.72    0.62
   3   6   3   10.07    0.58
   5  -4   2   20.35    0.92
  -5   4  -2   19.26    0.86
   5  -4   2   18.54    0.82
   5   4   2   20.03    0.89
   5  -4   2   20.32    0.90
   5  -4   2   19.70    0.87
   5   4   2   19.80    0.89
   5   4   2   19.72    0.87
  -5  -4  -2   21.50    0.94
  -1   0  10   21.38    0.96
   1   0 -10   21.95    0.98
   1   0 -10   21.29    0.94
   1   0 -10   21.80    0.98
  -1   0  10   21.18    0.93
  -1   0  10   21.81    0.99
  -2  -7   0   88.58    2.46
   2   7   0   92.80    2.51
  -2   7   0   89.82    2.33
   2  -7   0   88.66    2.25
  -2   7   0   87.43    2.21
   2  -7   0   86.90    2.20
  -4   5   4   32.44    1.22
  -4   5   4   31.41    1.17
   4   5  -4   36.98    1.41
   4   5  -4   34.10    1.29
   4  -5  -4   32.10    1.19
   4  -5  -4   31.99    1.23
  -4  -5   4   38.36    1.44
   2   4  -8  259.36    7.00
   2  -4  -8  253.70    6.42
  -2  -4   8  267.58    7.11
   2  -4  -8  256.38    7.58
   2   4  -8  262.98    6.91
  -2   4   8  252.90    6.42
   2  -4  -8  269.24    7.37
  -2  -4   8  251.44    6.73
  -2  -4   8  249.86    6.61
  -2  -4   8  257.49    7.34
  -2   4   8  255.77    6.46
   5  -4  -3    6.88    0.41
   5  -4  -3    7.71    0.44
   5  -4  -3    6.75    0.47
   5   4  -3    7.73    0.44
  -5  -4   3    8.53    0.49
   5   4  -3    7.53    0.44
  -5  -4   3    7.33    0.42
  -5   4   3    6.94    0.57
   5   4  -3    7.42    0.43
   6  -2  -1    7.79    0.47
  -6  -2   1    8.36    0.48
   6  -2  -1    7.96    0.45
  -6  -2   1    8.35    0.48
   6  -2  -1    8.06    0.46
   6  -2  -1    7.75    0.46
   6   2  -1    8.30    0.47
   6   2  -1    8.24    0.48
   6   2  -1    8.44    0.49
   3  -1  -9    0.30    0.08
  -3  -1   9    0.10    0.05
   3   1  -9    0.15    0.05
   3   1  -9   -0.06    0.06
   3  -1  -9    0.21    0.07
   3   1  -9   -0.23    0.06
  -3  -1   9   -0.08    0.08
   6  -2   0    1.53    0.23
   6  -2   0    1.97    0.26
   6  -2   0    1.99    0.28
   1  -7  -3   39.17    1.45
   1  -7  -3   38.55    1.50
  -1   7   3   39.90    1.54
  -1  -7   3   38.52    1.49
   1   7  -3   45.32    1.70
  -1  -7   3   46.56    1.73
   1   7  -3   42.51    1.58
  -1   7   3   39.84    1.48
   2  -7  -1   33.33    1.24
   2   7  -1   39.17    1.47
  -2   7   1   34.15    1.27
   2   7  -1   38.42    1.43
  -2   7   1   33.83    1.32
   6   1  -3    0.54    0.08
   6   1  -3    0.72    0.10
   6  -1  -3    0.26    0.06
   6   1  -3    0.64    0.09
   6  -1  -3    0.14    0.05
  -5  -3  -4    9.42    0.54
   5  -3   4    9.73    0.56
   5   3   4    9.03    0.53
  -5  -3  -4    9.37    0.54
   5   3   4    9.16    0.52
   5  -3   4    9.36    0.54
   5  -3   4    9.88    0.56
   4  -1  -8   65.91    1.79
  -4   1   8   67.78    1.73
   4   1  -8   65.95    1.68
   4  -1  -8   66.16    1.79
   4   1  -8   67.83    1.87
  -4  -1   8   66.32    1.86
   4   1  -8   68.60    1.76
   4   1  -8   65.92    1.78
   4  -1  -8   65.54    1.67
  -4  -1   8   67.66    1.72
   0   1 -10   15.06    2.77
   0  -1 -10   14.63    2.68
   0   1  10   15.08    2.76
   0  -1  10   14.23    0.84
   0   1  10   14.50    0.85
   0  -1 -10   14.17    0.80
   0  -1  10   14.51    0.85
   0  -1  10   14.47    0.88
   0   1  10   14.05    0.82
   0  -1  10   14.09    0.84
   0   1 -10   14.32    0.89
   0  -1 -10   15.27    0.69
  -1  -3  -9    4.51    0.63
  -1   3  -9    4.83    0.61
   1   3   9    7.56    0.55
   1   3   9    5.14    0.67
  -1  -3  -9    5.64    1.06
  -1   3  -9    5.02    0.64
   1  -3   9    5.26    0.96
   1  -3   9    5.04    0.64
   1  -3   9    4.70    0.60
  -1   3  -9    4.64    0.59
   1  -3   9    4.94    0.63
   6   1   2  163.94    4.16
   6  -1   2  164.21    4.52
   6  -1   2  160.14    4.41
   6  -1   2  161.70    4.10
   6   1   2  159.64    4.04
   6   1   2  163.18    4.47
   6  -1   2  161.35    4.09
  -2  -2  -9   16.22    0.72
  -2   2  -9   16.42    0.74
  -2   2  -9   15.54    0.71
   2  -2   9   15.67    0.70
   2   2   9   17.20    0.78
   2  -2   9   15.51    0.68
  -2   2  -9   16.34    0.72
   2   2   9   17.16    0.78
   2  -2   9   16.22    0.73
   2   2   9   16.29    0.72
   4   3  -7   61.52    2.36
   4   3  -7   62.68    2.32
   4   3  -7   58.42    2.20
   4  -3  -7   60.36    2.25
   4  -3  -7   59.68    2.22
  -4   3   7   60.47    2.24
   4   3  -7   61.83    2.34
   4  -3  -7   63.72   11.64
  -4   3   7   60.50    2.25
  -4  -3   7   60.11    2.27
  -4  -3   7   57.37    2.13
  -4  -3   7   59.81    2.22
  -2  -7  -1   19.01    0.86
  -2   7  -1   19.79    0.88
  -2   7  -1   19.37    0.85
   2   7   1   19.99    0.89
   2  -7   1   19.53    0.86
   2  -7   1   19.02    0.95
   2   7   1   20.68    0.93
   5   3  -5    4.32    0.55
   5   3  -5    4.36    0.56
   5  -3  -5    4.51    0.58
   5   3  -5    4.23    0.54
   5  -3  -5    4.40    0.56
  -5   3   5    4.45    0.57
   5   3  -5    4.12    0.54
   5  -2   5    1.19    0.18
   5   2   5    1.21    0.17
   5   2   5    1.07    0.14
  -5  -2  -5    1.00    0.13
  -5  -2  -5    1.12    0.21
   3   5  -6  126.38    3.38
   3  -5  -6  124.13    3.14
  -3   5   6  127.44    3.27
   3  -5  -6  127.60    3.55
  -3  -5   6  139.01    3.97
   3   5  -6  130.89    3.37
  -3   5   6  134.14    3.39
  -3  -5   6  127.52    3.38
   0   6  -6   26.70    1.20
   0   6   6   28.76    1.27
   0  -6   6   27.96    1.28
   0  -6   6   27.39    1.20
   0  -6  -6   30.18    1.36
   0   6  -6   27.18    1.22
   0   6  -6   27.38    1.27
   0  -6  -6   28.69    1.26
  -1   7  -3   20.08    0.88
   1   7   3   18.95    0.88
   1  -7   3   20.69    0.96
  -1  -7  -3   18.28    0.85
  -1   7  -3   19.94    0.88
  -1   7  -3   20.88    0.94
   1  -7   3   19.20    0.85
   1  -7   3   20.75    0.91
  -1  -7  -3   19.26    0.88
   1   1 -10    1.25    0.17
  -1   1  10    1.29    0.17
  -1   1  10    1.29    0.18
  -1  -1  10    0.96    0.18
   1  -1 -10    1.12    0.21
   1  -1 -10    1.11    0.14
  -1   1  10    1.28    0.17
   1  -1 -10    1.21    0.17
   4  -4  -6    8.28    0.48
   4   4  -6    9.15    0.53
   4  -4  -6    8.63    0.50
   4   4  -6    8.37    0.49
  -4  -4   6    9.19    0.53
  -4  -4   6    9.13    0.52
  -4  -4   6   10.69    0.61
  -4   4   6    8.61    0.50
  -4   4   6    9.17    0.53
  -4   4   6    9.63    0.56
   4   4  -6    8.85    0.54
   4  -4  -6    8.48    0.51
   4   4  -6    9.10    0.52
  -2  -5   7   16.82    0.77
   2   5  -7   16.74    0.75
  -2  -5   7   16.28    0.74
   2  -5  -7   16.32    0.72
  -2  -5   7   16.66    0.75
  -2   5   7   17.18    0.76
   2   5  -7   15.54    0.70
   2   5  -7   14.65    2.68
   2   5  -7   14.60    2.67
   2  -5  -7   16.38    0.76
  -2   5   7   16.08    0.73
  -2   5   7   16.66    0.74
   5   2  -6   14.73    2.69
   5   2  -6   13.43    0.80
  -5  -2   6   13.85    0.80
  -5   2   6   13.62    0.77
   5   2  -6   13.93    0.80
   5  -2  -6   14.35    0.81
   5  -2  -6   13.95    0.79
   5  -2  -6   15.45    0.69
   5  -2  -6   13.96    0.80
   5   2  -6   13.83    0.80
  -5   2   6   13.87    0.79
   6   2  -2    8.73    0.50
   6  -2  -2    9.09    0.53
   6  -2  -2    8.92    0.51
   6  -2  -2    9.33    0.53
  -6  -2   2    9.58    0.57
   6   2  -2    9.54    0.55
   6  -2  -2    8.52    0.54
  -6  -2   2    8.87    0.55
   6   2  -2    8.54    0.55
   4  -2   7    1.83    0.24
   4  -2   7    1.76    0.23
   4   2   7    1.85    0.25
  -4  -2  -7    1.70    0.23
  -4  -2  -7    1.89    0.25
  -4   2  -7    1.95    0.26
   4   2   7    1.83    0.24
   4  -2   7    1.91    0.25
   4  -2   7    1.85    0.24
   4  -2   7    1.61    0.21
   6  -2   1    7.31    0.46
   6   2   1    3.86    0.50
  -6  -2  -1    3.99    0.52
   6   2   1    4.07    0.52
   6   2   1    3.75    0.50
  -6  -2  -1    4.11    0.55
  -3   6   4   17.93    0.79
  -3  -6   4   22.86    1.01
   3  -6  -4   17.48    0.80
   2  -6   5    1.28    0.17
  -2   6  -5    1.35    0.19
  -2  -6  -5    1.46    0.20
  -2   6  -5    1.16    0.20
   2  -6   5    1.34    0.18
  -2  -6  -5    1.16    0.22
  -2   6  -5    1.15    0.23
  -1   6   6   48.05    1.86
   1   6  -6   48.91    1.83
   1   6  -6   48.10    1.83
   1   6  -6   52.22    1.96
  -1   6   6   49.08    1.82
   1  -6  -6   47.03    1.75
  -1  -6   6   48.33    1.86
  -1  -6   6   48.92    1.83
   1  -6  -6   49.21    1.93
   2   7  -2   21.31    0.94
   2   7  -2   18.92    0.84
  -2   7   2   17.04    0.76
  -2   7   2   14.74    2.70
   2  -7  -2   14.57    2.66
  -2  -7   2   17.61    0.78
  -1   0 -10    1.48    0.20
   1   0  10    1.85    0.24
  -1   0 -10    1.68    0.22
   1   0  10    1.54    0.21
   1   0  10    1.64    0.22
   1   0  10    1.52    0.22
  -2   3   9   47.67    1.77
  -2  -3   9   47.21    1.84
   2  -3  -9   47.43    1.89
  -2  -3   9   46.20    1.73
   2   3  -9   46.06    1.76
   2  -3  -9   47.91    1.85
   2   3  -9   46.60    1.76
  -2   3   9   46.68    1.74
  -2  -3   9   45.02    1.69
   2  -3  -9   45.98    1.71
  -2  -3   9   46.20    1.78
  -6   0   4    2.60    0.34
   6   0  -4    2.35    0.31
   6   0  -4    2.62    0.34
   6   0  -4    2.16    0.28
   6   0  -4    2.68    0.34
  -2  -7  -2    7.97    0.46
  -2  -7  -2    7.01    0.41
   2  -7   2    7.28    0.42
  -2   7  -2    7.26    0.42
   2  -7   2    7.41    0.46
   2   7   2    7.41    0.43
  -2   7  -2    6.24    0.37
  -2   7  -2    7.28    0.42
   3  -4   7    6.66    0.38
   3   4   7    7.57    0.44
  -3  -4  -7    7.29    0.43
  -3   4  -7    7.09    0.41
   3  -4   7    6.88    0.40
  -3   4  -7    6.95    0.41
   3  -4   7    7.16    0.42
  -3  -4  -7    6.71    0.40
  -3   4  -7    7.07    0.41
   3  -4   7    7.22    0.42
  -1   6  -6   25.30    1.13
   1  -6   6   23.68    1.07
   1  -6   6   25.01    1.12
   1   6   6   27.05    1.19
  -1   6  -6   25.51    1.13
  -1  -6  -6   25.30    1.12
   1  -6   6   24.91    1.09
  -1  -6  -6   27.50    1.25
  -1   6  -6   25.52    1.13
   1   1  10   34.83    1.29
   1   1  10   34.02    1.32
   1  -1  10   35.27    1.36
  -1  -1 -10   34.83    1.31
   1   1  10   34.22    1.34
  -1   1 -10   34.90    1.32
   1  -1  10   35.28    1.37
  -1   1 -10   35.38    1.31
   1  -1  10   34.60    1.35
   1   1  10   34.06    1.35
  -1   1 -10   35.75    1.37
   1  -1  10   34.92    1.34
  -1  -1 -10   34.72    1.29
   6   0   3   -0.23    0.07
   0   7   4   53.31    2.07
   0  -7  -4   52.19    2.05
   0  -7   4   53.77    2.00
   0  -7   4   52.82    2.01
   0   7  -4   54.25    2.06
   0   7   4   49.55    1.84
   0  -7  -4   53.34    1.98
   0  -7   4   54.52    2.08
   0   7  -4   53.03    1.99
   5   4   3   26.31    1.19
   5   4   3   25.28    1.16
   5  -4   3   25.93    1.17
   5  -4   3   25.72    1.14
  -5  -4  -3   23.33    1.11
  -5  -4  -3   26.85    1.18
   5  -4   3   26.03    1.17
  -2   0  10    1.88    0.24
  -2   0  10    1.86    0.24
   2   0 -10    1.92    0.25
  -2   0  10    1.96    0.26
   2   0 -10    2.11    0.28
  -4  -5  -4    2.75    0.35
  -4  -5  -4    2.84    0.37
   4   5   4    3.08    0.40
  -4  -5  -4    2.69    0.35
   4   5   4    2.42    0.32
   4  -5   4    2.41    0.34
   3   2  -9   16.16    0.72
   3   2  -9   16.41    0.73
  -3   2   9   16.61    0.74
  -3  -2   9   15.91    0.72
  -3  -2   9   15.95    0.75
   3  -2  -9   15.91    0.72
   3  -2  -9   16.47    0.76
  -3   2   9   16.43    0.73
   3   2  -9   16.39    0.75
  -3  -2   9   16.93    0.75
  -2  -4  -8    9.78    0.58
  -2   4  -8    9.47    0.55
  -2   4  -8    9.10    0.53
  -2   4  -8    9.40    0.54
   2  -4   8    9.10    0.52
   2  -4   8    9.48    0.56
   2  -4   8    9.01    0.52
   2   4   8    9.24    0.56
  -2   4  -8    9.21    0.52
   2   4   8    9.84    0.56
  -2  -4  -8   10.18    0.59
   6   2  -3   26.33    1.16
   6  -2  -3   24.00    1.05
   6   2  -3   25.74    1.17
  -6  -2   3   25.86    1.15
   6  -2  -3   27.01    1.19
   6   2  -3   30.87    5.64
   6  -2  -3   26.21    1.15
   6  -2  -3   25.68    1.14
  -6  -2   3   26.39    1.18
  -5  -4   4   56.83    2.18
   5   4  -4   56.72    2.11
   5  -4  -4   58.10    2.15
  -5   4   4   57.03    2.11
  -5   4   4   58.46    2.17
   5  -4  -4   57.28    2.12
   5   4  -4   56.53    2.14
  -5  -4   4   56.16    2.15
   5   4  -4   58.83    2.33
   4   2  -8    6.92    0.40
   4  -2  -8    6.37    0.37
  -4   2   8    6.78    0.39
  -4  -2   8    6.62    0.39
   4   2  -8    6.61    0.39
   4  -2  -8    6.77    0.40
  -4  -2   8    7.05    0.41
   4   2  -8    7.06    0.40
  -4  -2   8    6.20    0.36
   4   2  -8    6.85    0.39
   0  -2 -10  308.09   56.26
   0   2 -10  299.40    7.56
   0  -2  10  295.74    7.48
   0  -2 -10  315.46   57.67
   0   2 -10  288.89    7.82
   0  -2  10  304.00   55.59
   0  -2  10  306.00   55.98
   0   2  10  304.09   55.60
   0  -2 -10  303.86   55.53
   0   2  10  297.22    7.51
   0  -2  10  300.65    8.15
   0   2 -10  297.75    8.19
   0   2 -10  304.12   55.58
   6  -1  -4   25.13    1.11
   6   1  -4   22.73    1.00
   6   1  -4   24.06    1.06
   6  -1  -4   21.67    0.95
   6   1  -4   23.71    1.08
  -6  -1   4   22.81    1.02
   6  -1  -4   22.07    0.99
   6  -1  -4   22.14    0.97
   6  -1  -4   24.10    1.08
   6   1  -4   25.05    1.10
  -6  -2  -2    0.05    0.05
   6  -2   2    1.14    0.21
  -5   0   7    0.08    0.04
   5   0  -7   -0.32    0.05
   5   0  -7   -0.05    0.05
   5   0  -7    0.07    0.05
   5   0  -7   -0.13    0.05
  -1  -2  10  109.21    3.00
  -1  -2  10  109.76    3.11
   1   2 -10  110.12    2.94
  -1  -2  10  111.26    3.05
  -1  -2  10  109.93    2.79
  -1   2  10  104.19    2.64
   1   2 -10  109.89    2.78
   1  -2 -10  118.71    3.02
  -1   2  10  110.35    2.79
   1  -2 -10  109.20    2.76
   1   2 -10  112.69    3.15
   1  -2 -10  110.58    3.09
  -1   2  10  113.84    3.15
   3   6   4    4.52    0.58
  -3  -6  -4    4.07    0.52
  -3  -6  -4    4.13    0.53
  -3  -6  -4    4.08    0.52
   3  -6   4    4.71    0.60
  -3   6  -4    4.90    0.63
   3   6   4    4.30    0.55
   3  -6   4    4.58    0.60
  -3   6  -4    4.53    0.58
   2  -5   7   22.64    0.99
  -2   5  -7   23.42    1.04
   2   5   7   23.20    1.06
  -2   5  -7   22.23    0.99
   2  -5   7   22.11    0.99
  -2  -5  -7   22.07    0.97
  -2  -5  -7   23.40    1.05
  -2   5  -7   22.54    1.01
   2  -5   7   22.27    0.98
   2  -5   7   22.57    1.02
   6  -1   3   20.59    1.16
   6   1   3   23.25    1.02
   6  -1   3   23.72    1.07
   6   1   3   24.41    1.08
   6   1   3   22.88    1.03
   4   6   0    2.01    0.27
   4   6   0    3.02    0.39
   4  -6   0    2.02    0.26
  -4  -6   0    2.33    0.30
   1   7  -4    2.33    0.31
  -1  -7   4    2.67    0.36
  -1  -7   4    2.28    0.30
   1  -7  -4    2.68    0.35
  -1   7   4    2.26    0.30
   1   7  -4    3.06    0.41
   1  -7  -4    2.42    0.33
  -4   6   1   40.90    1.52
   4  -6  -1   40.31    1.50
  -4  -6   1   39.88    1.48
   4   6  -1   39.08    1.47
   4  -6  -1   40.57    1.51
  -4   6   1   39.12    1.45
   3  -3   8   42.33    1.64
  -3   3  -8   44.71    1.70
   3  -3   8   38.15    1.42
  -3   3  -8   41.36    1.57
  -3  -3  -8   42.61    1.58
   3  -3   8   41.95    1.56
  -3   3  -8   43.79    1.66
   3  -3   8   42.03    1.59
   3   3   8   43.42    1.66
  -3   3  -8   44.27    1.64
   2   1 -10   16.56    0.75
   2   1 -10   17.35    0.79
   2   1 -10   16.63    0.74
   2  -1 -10   16.67    0.74
  -2  -1  10   16.53    0.75
  -2   1  10   15.17    0.67
  -2   1  10   15.82    0.75
   2  -1 -10   16.12    0.73
  -2   1  10   16.67    0.75
  -2   1  10   16.85    0.74
  -2  -1  10   17.15    0.75
  -5   1  -6  134.14    3.40
   5   1   6  138.80    3.51
   5  -1   6  135.43    3.43
   5  -1   6  132.04    3.90
   5  -1   6  131.33    3.55
   5   1   6  133.58    3.61
  -5  -1  -6  135.97    3.44
  -5  -1  -6  134.79    3.87
   2  -7  -3   42.59    1.58
   2  -7  -3   42.87    1.65
  -2   7   3   43.17    1.62
  -3   5  -6   78.98    2.05
   3  -5   6   76.44    1.94
  -3  -5  -6   75.00    2.13
   3  -5   6   79.21    2.13
  -3   5  -6   77.64    2.05
   3  -5   6   77.66    2.08
  -3   5  -6   74.42    1.97
   3   5   6   78.79    2.36
  -3  -5  -6   75.70    2.03
   3  -5   6   77.34    1.96
  -4   5   5   15.39    0.74
   4  -5  -5   16.31    0.82
   4  -5  -5   16.43    0.74
  -4  -5   5   19.43    0.86
  -4   5   5   16.50    1.23
  -4  -5   5   16.90    0.75
  -4  -5   5   16.37    0.74
   4   5  -5   17.12    0.76
   4   5  -5   16.79    0.75
   4   5  -5   17.12    0.76
  -4   5   5   15.33    1.04
   5  -1  -7    0.04    0.05
   5   1  -7    0.10    0.06
   5  -1  -7    0.00    0.05
  -1   7  -4   93.63    2.37
  -1   7  -4   95.71    2.60
  -1   7  -4   96.75    2.53
   1  -7   4   94.08    2.38
  -1  -7  -4   93.19    2.37
   1  -7   4   96.30    2.59
   1  -7   4   95.50    2.42
  -1  -7  -4   95.18    2.58
   4  -6   1   63.63   11.62
   4   6   1   62.69    2.42
  -4  -6  -1   75.29    1.91
   4  -6   1   61.95    2.30
  -4  -6  -1   63.11   11.53
   0  -5   8   53.08    2.06
   0  -5  -8   52.37    1.97
   0  -5   8   53.99    2.06
   0  -5   8   54.59    2.02
   0   5  -8   54.17    2.01
   0   5  -8   55.79    2.11
   0  -5  -8   56.00    2.08
   0  -5   8   54.06    2.07
   0   5  -8   55.21    2.12
   0   5   8   59.67    2.28
   0   5   8   55.92    2.07
   0  -4   9   13.63    0.78
   0   4  -9   13.69    0.79
   0   4   9   16.64    0.74
   0  -4   9   13.62    0.79
   0  -4   9   13.89    0.79
   0   4  -9   14.36    0.82
   0  -4  -9   17.59    0.81
   0  -4  -9   16.16    0.75
   0  -4   9   13.65    0.79
   0   4   9   16.40    0.75
   0   4  -9   13.94    0.79
   0   4   9   16.27    0.77
   6   3  -1   44.11    1.64
  -6  -3   1   45.13    1.72
   6  -3  -1   44.26    1.65
   6   3  -1   43.94    1.68
  -6  -3   1   45.21    1.73
   6  -3  -1   44.96    1.67
   6   3  -1   43.16    1.64
  -6   3   1   44.24    1.69
   6  -3  -1   43.98    1.63
   6   3   0    0.21    0.06
   6  -3   0    0.12    0.04
   2  -6  -6   60.84    2.35
  -2   6   6   57.84    2.27
  -2  -6   6   67.29    1.74
   2   6  -6   64.26   11.75
  -2   6   6   62.45    2.32
   2  -6  -6   58.57    2.17
  -2   6   6   59.17    2.28
   2   6  -6   64.89   11.85
  -2  -6   6   65.94    1.70
   2   6  -6   58.61    2.33
  -2  -6   6   61.60    2.37
   4   6  -2    6.84    0.41
   4  -6  -2    4.65    0.63
   4  -6  -2    4.79    0.61
   4   6  -2    6.84    0.48
   4   6  -2    7.36    0.47
  -2   7  -3   -0.05    0.06
  -2   7  -3    0.16    0.05
  -2   7  -3    0.10    0.05
   2  -7   3    0.20    0.06
   2  -7   3    0.23    0.06
   1  -5  -8   95.14    2.42
  -1  -5   8   94.84    2.69
  -1  -5   8   94.67    2.59
   1   5  -8   95.80    2.53
  -1  -5   8   92.93    2.49
   1   5  -8   95.63    2.58
  -1  -5   8   94.04    2.44
  -1   5   8   96.89    2.46
   1  -5  -8   97.52    2.81
  -1   5   8   93.86    2.56
  -3   1  -9   28.87    1.27
  -3   1  -9   26.56    1.16
  -3  -1  -9   27.34    1.20
   3   1   9   27.47    1.26
   3  -1   9   27.33    1.23
  -3  -1  -9   27.77    1.25
  -3  -1  -9   28.94    1.27
   3   1   9   28.52    1.30
   3  -1   9   28.56    1.27
   2  -3   9   56.24    2.08
  -2  -3  -9   55.53    2.13
   2   3   9   57.34    2.19
  -2   3  -9   59.36    2.26
   2  -3   9   57.84    2.23
  -2   3  -9   58.47    2.26
   2   3   9   55.38    2.05
   2  -3   9   56.69    2.18
  -2  -3  -9   54.21    2.01
  -2   3  -9   57.57    2.13
   5   5   0    0.08    0.06
  -1   4   9   59.58    2.21
  -1  -4   9   60.93    2.33
   1  -4  -9   59.33    2.20
  -1   4   9   56.20    2.22
   1   4  -9   59.74    2.31
  -1  -4   9   59.95    2.22
   1   4  -9   57.24    2.12
   1  -4  -9   60.93    2.35
  -1  -4   9   59.48    2.29
   1   4  -9   60.27    2.29
  -1  -4   9   59.99    2.29
   1   4  -9   60.40    2.29
   5   5  -1   -0.11    0.06
  -5  -5   1    0.07    0.05
   5   5  -1    0.13    0.07
   5   5  -1   -0.16    0.05
   5  -5  -1   -0.18    0.04
  -5  -5   1   -0.19    0.05
   5  -3   5    1.11    0.15
  -5  -3  -5    0.99    0.13
   5   3   5    1.08    0.14
  -5  -3  -5    0.96    0.12
   5   3   5    1.12    0.21
   4   0   8    6.33    0.37
  -4   0  -8    6.35    0.36
   4   0   8    6.09    0.36
   4   0   8    6.03    1.11
   4   0   8    6.04    1.11
   4   4   6   -0.10    0.06
   4  -4   6   -0.11    0.04
  -4  -4  -6    0.10    0.07
   4   4   6   -0.11    0.07
   4  -4   6   -0.10    0.08
  -1   2 -10    0.29    0.06
  -1   2 -10    0.25    0.07
   1  -2  10    0.33    0.07
  -1   2 -10    0.36    0.09
   1  -2  10    0.31    0.07
   1  -2  10    0.34    0.07
   1  -2  10    0.23    0.07
  -3   6   5    0.49    0.08
   3   6  -5    0.21    0.06
   3  -6  -5    0.59    0.09
  -3  -6   5    0.43    0.08
   3  -6  -5    0.41    0.08
   3   6  -5    0.15    0.05
   5  -3  -6  187.84    4.75
   5   3  -6  180.94    4.83
  -5   3   6  183.88    4.80
   5   3  -6  188.41    4.76
  -5   3   6  191.87    4.89
   5  -3  -6  191.39    4.97
   5   3  -6  192.29    4.87
   5   3  -6  172.79    5.20
  -5   3   6  183.15    4.65
   5  -3  -6  186.34    4.73
  -5  -3   6  183.61    4.66
  -6  -3   2   18.06    0.81
   6   3  -2   17.41    0.77
  -6  -3   2   17.43    0.78
  -6   3   2   16.87    0.76
   6   3  -2   17.69    0.80
   6   3  -2   16.81    0.76
   6  -3  -2   18.16    0.80
   6  -3  -2   18.10    0.80
   6  -3  -2   17.42    0.77
  -4  -3  -7   21.82    0.97
   4  -3   7   22.34    1.00
   4   3   7   21.41    0.96
   4  -3   7   21.62    0.96
   4   3   7   23.03    1.02
   4  -3   7   22.34    1.00
   4  -3   7   21.65    0.95
  -4   3  -7   21.66    0.96
  -4   3  -7   23.68    1.04
  -3   4   8    9.78    0.56
  -3  -4   8    9.48    0.54
   3  -4  -8    9.80    0.56
  -3  -4   8    9.28    0.53
  -3  -4   8    9.99    0.58
  -3   4   8    9.54    0.55
   3   4  -8   10.11    0.58
   3  -4  -8    9.96    0.57
   3   4  -8    9.52    0.55
   3   4  -8    9.87    0.57
   3  -4  -8    9.98    0.58
  -3   4   8   10.25    0.58
  -3  -4   8    9.94    0.58
   6  -3   1  219.34    5.54
   6   3   1  212.97    5.41
   6   3   1  221.90    5.62
  -6  -3  -1  211.73    5.80
  -6   3  -1  219.29    5.86
  -6  -3  -1  224.46    5.67
   6  -3   1  222.25    5.62
   6   3   1  215.44    5.75
   6  -3   1  203.25    5.14
   6   2  -4    3.03    0.39
   6  -2  -4    2.58    0.33
   6   2  -4    2.62    0.34
   6  -2  -4    2.61    0.33
  -6   2   4    2.71    0.35
   6  -2  -4    2.81    0.36
   6   2  -4    2.88    0.37
   6  -2  -4    2.64    0.34
   5  -5   1   16.54    0.73
   5  -5   1   19.15    0.84
   5   5   1   19.15    0.86
   5   5   1   16.66    0.73
   5   5   1   17.74    0.79
   5  -5   1   19.05    0.84
   5  -5   1   17.49    0.78
  -5  -5  -1   17.37    0.77
  -5   5  -1   17.12    0.76
   6   0  -5   -0.26    0.09
   6   0  -5   -0.23    0.05
  -4  -1  -8    1.06    0.14
  -4  -1  -8    1.20    0.17
   4  -1   8    1.10    0.14
   4   1   8    1.15    0.23
  -4  -1  -8    1.18    0.16
   4  -1   8    1.10    0.15
   4   1   8    1.26    0.18
   4  -1   8    1.16    0.16
   4  -1   8    1.25    0.17
   5   5  -2    5.14    0.65
  -5  -5   2    6.93    0.40
  -5  -5   2    5.31    0.97
   5  -5  -2    5.67    1.04
   5  -5  -2    3.77    0.48
   5  -5  -2    5.24    0.67
   5  -5  -2    3.16    0.40
  -5   5   2    5.33    0.98
  -5   5   2    4.93    0.63
   5   5  -2    5.71    1.05
   5   5  -2    6.44    0.37
   4   6   2   35.87    1.42
  -4  -6  -2   36.64    1.37
   4   6   2   38.41    1.46
   4  -6   2   35.77    1.53
   4  -6   2   36.82    1.37
   6  -2   3   52.68    2.04
   6   2   3   53.52    1.98
   6  -2   3   54.12    2.01
   6   2   3   54.55    2.03
  -6  -2  -3   53.31    1.98
   6   2   3   52.15    2.02
   6  -2   3   54.76    2.10
  -3   7   0   58.23    2.19
   3   7   0   67.14    1.70
  -3  -7   0   68.82    1.82
   3  -7   0   59.90    2.41
  -3   7   0   54.61    3.32
  -3   7   0   58.73    2.18
   2  -2 -10   13.80    0.81
  -2   2  10   14.59    2.67
  -2  -2  10   13.88    0.80
   2   2 -10   13.89    0.80
   2  -2 -10   13.31    0.80
  -2  -2  10   15.44    0.68
   2  -2 -10   13.90    0.83
  -2   2  10   15.12    0.68
   2   2 -10   14.93    2.73
  -2  -2  10   14.21    0.82
  -2  -2  10   14.60    2.67
  -2   2  10   14.73    2.70
   2   0  10   19.81    0.90
   2   0  10   20.41    0.92
  -2   0 -10   20.55    0.92
   2   0  10   21.22    0.98
  -2   0 -10   20.37    0.89
   2   0  10   20.45    0.93
  -1   5  -8   24.51    1.09
  -1   5  -8   24.82    1.11
   1   5   8   25.10    1.14
  -1  -5  -8   24.45    1.07
  -1  -5  -8   26.39    1.20
   1   5   8   25.39    1.11
   1  -5   8   24.97    1.10
  -1   5  -8   24.95    1.11
   1  -5   8   24.33    1.10
  -1   5  -8   24.70    1.10
   1  -5   8   24.04    1.09
   5  -2   6  104.14    2.74
  -5   2  -6  104.91    2.66
   5  -2   6  105.68    2.89
   5   2   6  102.47    2.75
   5   2   6  105.36    2.67
   5  -2   6  100.78    2.84
  -5  -2  -6  104.42    2.66
   5  -2   6  100.89    2.73
  -5  -2  -6  102.82    3.00
   3  -7  -1  303.02   55.33
   3  -7  -1  291.62    7.37
  -3   7   1  291.97    7.78
  -3   7   1  308.91   56.42
   3   7  -1  387.19   70.71
   6   0   4  176.36    4.47
   6   0   4  168.35    4.56
   6   0   4  162.67    4.11
  -5  -4  -4   65.16   11.91
   5   4   4   65.96    1.81
   5  -4   4   68.45    1.75
   5  -4   4   66.78    1.77
  -5  -4  -4   66.69    1.69
   5  -4   4   68.05    1.86
   5   4   4   67.12    1.84
   3  -5  -7    1.30    0.18
   3   5  -7    1.36    0.21
   3  -5  -7    1.54    0.20
  -3   5   7    1.72    0.23
   3   5  -7    0.91    0.17
  -3   5   7    1.53    0.20
  -3   5   7    1.49    0.20
  -3  -5   7    1.10    0.16
   1  -4   9   84.74    2.15
   1  -4   9   86.72    2.30
  -1   4  -9   86.04    2.18
  -1  -4  -9   86.68    2.37
   1   4   9   85.02    2.41
  -1   4  -9   87.70    2.31
   1  -4   9   84.23    2.30
  -1   4  -9   83.97    2.21
   1  -4   9   80.85    2.26
   1   4   9   85.59    2.17
  -1  -4  -9   84.72    2.15
  -2  -6  -6   51.60    2.05
   2  -6   6   50.93    1.93
  -2   6  -6   51.74    1.97
  -2   6  -6   53.53    2.03
  -2   6  -6   51.73    1.95
   2  -6   6   51.05    1.94
   2   6   6   50.78    2.02
  -2  -6  -6   51.44    1.91
   2  -6   6   50.10    1.86
   4   4  -7    2.78    0.39
   4   4  -7    2.59    0.35
   4   4  -7    2.59    0.35
   4   4  -7    2.67    0.34
  -4  -4   7    2.56    0.35
   4  -4  -7    2.71    0.35
  -4   4   7    2.58    0.38
   4  -4  -7    2.54    0.33
  -4   4   7    2.70    0.35
   4  -4  -7    2.70    0.35
  -4  -4   7    2.74    0.35
  -4  -4   7    2.98    0.40
   5  -4  -5    7.47    0.43
   5   4  -5    7.14    0.44
   5   4  -5    6.54    0.40
  -5   4   5    6.36    0.50
  -5  -4   5    6.72    0.41
   5   4  -5    7.54    0.44
   5  -4  -5    6.95    0.46
  -5   4   5    6.44    0.48
  -5  -4   5    6.55    0.48
   5   4  -5    6.68    0.40
  -5   4   5    7.58    0.50
   6  -1  -5    8.96    0.52
   6   1  -5    9.45    0.54
   6  -1  -5    9.48    0.54
   6   1  -5    9.45    0.54
   6  -1  -5    8.09    0.46
  -6  -1   5    9.79    0.56
  -6   1   5    9.34    0.53
   6  -1  -5    8.54    0.49
   6   1  -5    8.94    0.51
   2   7  -4   31.96    1.19
   2  -7  -4   24.80    1.09
  -2   7   4   24.54    1.11
  -2   7   4   25.44    1.12
   2   7  -4   25.86    1.16
   0   7   5   50.70    1.98
   0  -7  -5   47.97    1.82
   0  -7  -5   48.07    1.85
   0  -7   5   47.51    1.78
   0   7  -5   47.13    1.77
   0  -7   5   48.10    1.85
   0   7   5   52.36    1.94
   0   7  -5   47.81    1.81
   0  -7   5   48.79    1.82
   0   7  -5   48.93    1.84
   0  -6  -7   76.51    2.21
   0  -6  -7   72.81    1.85
   0   6   7   72.91    1.85
   0   6  -7   76.51    2.04
   0   6  -7   75.01    2.00
   0   6  -7   69.13    1.75
   0  -6   7   74.86    1.90
   0   6  -7   74.54    2.00
   0  -6   7   73.96    2.07
  -3  -7  -1    5.48    1.00
   3  -7   1    5.48    1.04
   3  -7   1    6.19    0.36
   3   7   1    6.69    0.38
  -3   7  -1    5.49    1.01
  -3   7  -1    5.05    0.67
   3   7   1    7.83    0.45
  -3  -7  -1    6.46    0.38
   2  -1  10  133.91    3.65
   2   1  10  142.02    3.92
  -2   1 -10  145.26    3.81
  -2  -1 -10  138.07    3.49
   2  -1  10  142.68    3.77
   2   1  10  140.17    3.56
   2  -1  10  141.51    3.99
  -2   1 -10  139.10    3.52
   2  -1  10  139.54    3.55
   2   1  10  142.31    3.95
  -2   1 -10  145.10    3.92
   3  -3  -9   10.54    0.60
   3  -3  -9    9.77    0.56
  -3   3   9    9.55    0.56
  -3  -3   9    8.22    0.49
  -3  -3   9    8.42    0.49
   3   3  -9    8.36    0.48
  -3  -3   9    9.05    0.52
  -3  -3   9    8.41    0.51
  -3   3   9    8.62    0.49
   3  -3  -9    9.56    0.56
   3   3  -9    8.93    0.52
  -4   0   9    0.08    0.04
   4   0  -9    0.18    0.06
   4   0  -9   -0.20    0.06
   6  -1   4   24.10    1.15
   6  -1   4   22.11    1.02
  -6  -1  -4   21.71    1.01
   6   1   4   22.15    1.00
   6  -1   4   20.93    0.94
   6   1   4   21.56    0.95
   6   1   4   22.96    1.02
   6  -1   4   24.01    1.05
   6   3  -3    5.11    0.65
   6  -3  -3    4.66    0.59
   6  -3  -3    5.09    0.67
   6  -3  -3    4.62    0.62
   6   3  -3    4.38    0.56
  -6  -3   3    4.60    0.61
  -6   3   3    4.37    0.60
  -6  -3   3    4.36    0.59
   6   3  -3    4.38    0.61
  -4  -3   8   19.82    0.90
   4   3  -8   20.76    0.92
   4   3  -8   20.56    0.90
  -4  -3   8   17.11    0.75
  -4  -3   8   20.27    0.89
   4  -3  -8   20.83    0.92
   4  -3  -8   19.84    0.88
   4   3  -8   19.73    0.89
   4  -3  -8   20.80    0.93
  -4   3   8   20.93    0.92
  -4   3   8   20.48    0.90
  -4  -3   8   19.78    0.90
   4   3  -8   19.86    0.90
   0  -3  10    4.16    0.54
   0   3  10    6.91    0.41
   0   3  10    5.94    1.14
   0  -3 -10    5.98    1.11
   0   3 -10    4.20    0.54
   0  -3  10    4.00    0.51
   0   3 -10    3.80    0.49
   0  -3  10    3.91    0.51
   0   3 -10    4.37    0.56
   0  -3  10    4.21    0.54
   0   3  10    4.14    0.53
  -4   5  -5    0.05    0.10
  -4  -5  -5   -0.01    0.06
   4   5   5    0.10    0.07
   1  -6  -7    3.85    0.53
  -1  -6   7    3.67    0.49
  -1  -6   7    3.81    0.50
   1   6  -7    3.29    0.44
   1   6  -7    3.78    0.49
  -1  -6   7    3.81    0.49
  -1   6   7    3.79    0.50
  -1   6   7    3.97    0.52
   1  -6  -7    3.80    0.50
  -1   6   7    3.68    0.51
  -3   7   2  147.15    3.72
   3  -7  -2  143.94    3.64
   6   3   2    1.97    0.27
   6   3   2    1.97    0.26
   6   3   2    1.94    0.25
   6  -3   2    4.32    0.55
   3  -2   9   23.56    1.05
   3  -2   9   23.67    1.04
  -3   2  -9   23.86    1.05
  -3   2  -9   24.79    1.11
   3   2   9   24.32    1.12
   3   2   9   25.38    1.15
   3  -2   9   25.19    1.13
  -3  -2  -9   24.38    1.08
  -1   7   5   65.40    1.87
   1   7  -5   70.00    1.82
  -1  -7   5   65.89    1.71
   1   7  -5   65.05   11.89
   1  -7  -5   65.83    1.86
  -1   7   5   64.44   11.77
   1   7  -5   60.29    2.37
   1   7  -5   69.90    1.81
  -1  -7   5   65.32    1.72
   1  -7  -5   65.90    1.68
   5   5   2    0.32    0.09
  -5  -5  -2    0.49    0.08
   5   5   2    0.69    0.09
   1   3 -10   59.59    2.30
  -1   3  10   61.28    2.40
   1   3 -10   63.03   11.52
  -1  -3  10   60.36    2.30
   1   3 -10   59.73    2.22
  -1  -3  10   60.61    2.25
   1  -3 -10   60.82    2.38
  -1   3  10   61.23    2.27
  -1  -3  10   59.51    2.32
   1  -3 -10   61.16    2.27
  -1  -3  10   61.65    2.33
   1   3 -10   61.54    2.34
  -1   3  10   63.96   11.72
   1  -3 -10   62.67    2.33
  -2  -5   8    3.28    0.46
   2   5  -8    3.03    0.39
   2   5  -8    3.16    0.41
  -2  -5   8    3.26    0.44
  -2   5   8    3.34    0.44
   2  -5  -8    3.35    0.43
  -2   5   8    2.98    0.39
  -2   5   8    3.48    0.44
   2   5  -8    3.31    0.43
  -2  -5   8    3.40    0.44
   2  -5  -8    3.32    0.43
  -2   4   9   24.29    1.07
  -2  -4   9   23.67    1.06
   2   4  -9   25.67    1.14
   2   4  -9   24.27    1.10
  -2  -4   9   23.94    1.07
   2  -4  -9   22.79    1.03
  -2   4   9   22.91    1.01
   2  -4  -9   23.87    1.07
   2  -4  -9   24.26    1.06
   2   4  -9   21.85    0.96
  -2  -4   9   23.02    1.03
  -2  -4   9   24.49    1.13
   5   5  -3    5.02    0.64
   5  -5  -3    5.06    0.64
   5   5  -3    6.04    1.11
  -5   5   3    5.03    0.64
   5  -5  -3    4.78    0.61
   5   5  -3    4.86    0.62
   5  -5  -3    4.59    0.59
  -5  -5   3    5.36    0.98
  -5   5   3    4.69    0.60
  -5  -5   3    5.85    1.07
  -3   6  -5    2.86    0.37
   3  -6   5    3.53    0.46
  -3  -6  -5    3.22    0.41
   3   6   5    2.85    0.37
  -3  -6  -5    3.05    0.40
   3  -6   5    3.42    0.44
   3  -6   5    3.74    0.48
  -3   6  -5    3.23    0.42
   3   6   5    2.98    0.38
  -3   6  -5    3.54    0.45
  -3   0  10    0.19    0.05
   4  -1  -9   16.76    0.75
  -4  -1   9   15.63    0.73
   4  -1  -9   15.63    0.72
  -4   1   9   15.70    1.07
  -4  -1   9   15.79    0.70
   4   1  -9   16.32    0.74
   4   1  -9   15.03    2.75
   4  -1  -9   15.73    0.74
   4   1  -9   16.17    0.71
   0   8   0   69.81    1.92
   0   8   0   72.30    1.89
   0  -8   0   71.49    1.94
   0   8   0   71.07    1.80
  -2   7  -4   13.04    0.74
  -2  -7  -4   11.65    0.69
   2  -7   4   13.24    0.75
   2  -7   4   13.41    0.76
  -2  -7  -4   12.40    0.73
   2  -7   4   13.29    0.77
  -2   7  -4   13.13    0.76
  -2   7  -4   13.21    0.76
   1  -7   5   53.90    2.00
  -1   7  -5   53.55    2.02
  -1   7  -5   53.57    1.99
  -1  -7  -5   55.03    2.17
   1  -7   5   53.89    2.11
   1  -7   5   54.47    2.04
  -1   7  -5   56.97    2.16
  -1  -7  -5   52.57    1.95
   3  -7   2    6.79    0.40
   3   7   2    6.84    0.40
  -3   7  -2    6.66    0.39
  -3  -7  -2    6.71    0.40
  -3   7  -2    6.67    0.38
   3  -7   2    6.35    0.37
  -3  -7  -2    6.93    0.40
  -3  -7  -2    6.54    0.38
   4  -2   8   66.60    1.85
   4  -2   8   68.75    1.91
   4  -2   8   67.19    1.70
  -4  -2  -8   68.51    1.74
  -4  -2  -8   66.76    1.74
  -4   2  -8   71.87    1.82
   4   2   8   67.40    1.86
   4  -2   8   69.12    1.83
   4  -2   8   68.02    1.92
   0   8  -1    7.35    0.43
   0  -8   1    7.76    0.48
   0  -8  -1    8.29    0.48
   0   8   1    7.90    0.46
   0   8   1    7.92    0.46
   0  -8  -1    8.98    0.53
   0   8  -1    7.48    0.49
   0  -8   1    7.57    0.44
   0   8  -1    7.63    0.46
   1   6   7    2.48    0.32
  -1  -6  -7    1.97    0.28
  -1   6  -7    1.61    0.22
  -1   6  -7    1.44    0.20
   1  -6   7    1.69    0.23
  -1   6  -7    1.56    0.21
   1  -6   7    1.49    0.21
  -1   6  -7    1.68    0.23
   4  -6   3    4.06    0.57
  -4  -6  -3    3.86    0.50
  -4  -6  -3    3.76    0.48
  -4   6  -3    4.06    0.53
   4   6   3    4.15    0.53
  -4  -6  -3    4.09    0.52
   4   6   3    3.82    0.49
   4  -5  -6  103.26    2.61
  -4   5   6  103.71    2.64
  -4  -5   6  101.99    2.69
  -4   5   6  108.44    2.77
   4   5  -6  105.96    2.74
  -4   5   6  100.08    2.54
   4   5  -6  108.60    2.90
   4   5  -6  112.28    2.86
   4  -5  -6  100.18    2.74
   4  -5  -6  101.87    2.74
  -3  -1  10  222.91    5.63
  -3   1  10  224.28    5.67
   3   1 -10  216.42    5.92
  -3  -1  10  210.14    6.10
   3   1 -10  228.20    6.33
   3  -1 -10  230.01    6.43
  -3   1  10  221.55    5.63
   3  -1 -10  227.13    5.77
   3   1 -10  220.79    5.58
  -3   1  10  217.49    5.80
  -1   8   0    3.32    0.43
  -1  -8   0    3.22    0.42
  -1  -8   0    3.83    0.51
  -1   8   0    3.28    0.42
   1  -8   0    3.05    0.40
   1   8   0    5.08    0.66
   1   8   0    3.67    0.48
   1   8   0    3.93    0.51
   5   0   7   -0.02    0.06
   5   0   7   -0.01    0.05
   5   0   7    0.26    0.07
  -5   0  -7   -0.11    0.05
   6  -2  -5   30.18    1.32
   6  -2  -5   30.71    5.61
  -6  -2   5   27.29    1.24
  -6  -2   5   31.56    1.18
  -6   2   5   30.37    1.33
  -6   2   5   30.39    1.35
   6  -2  -5   30.02    1.32
   6   2  -5   30.60    5.60
  -6  -2   5   32.04    1.22
   6   2  -5   30.18    1.35
   6  -2  -5   30.52    5.57
   6   2  -5   32.92    1.22
   6   2  -5   29.81    1.31
   0   0  11    4.29    0.60
   1  -3  10   24.87    1.11
   1   3  10   25.46    1.18
   1  -3  10   24.60    1.12
  -1  -3 -10   24.50    1.08
   1  -3  10   24.59    1.08
   1   3  10   24.80    1.09
   1  -3  10   25.13    1.14
  -1   3 -10   25.56    1.14
  -1   3 -10   24.27    1.09
  -1  -3 -10   24.65    1.08
  -1   3 -10   24.46    1.07
   3   7  -3   16.32    0.72
   3  -7  -3   11.50    0.66
   3   7  -3   15.59    0.75
   3  -7  -3   11.09    0.63
  -3  -7   3   15.89    0.71
  -3  -7   3   14.74    2.70
  -3   7   3   11.82    0.68
  -3   7   3   11.54    0.66
   3  -4   8    2.36    0.31
  -3   4  -8    2.33    0.30
  -3   4  -8    2.34    0.31
   3  -4   8    2.26    0.29
   3   4   8    2.43    0.32
   3  -4   8    2.33    0.30
   3  -4   8    2.22    0.29
  -3   4  -8    2.19    0.29
  -3  -4  -8    2.09    0.28
  -3  -4  -8    2.43    0.32
  -1   8   1   20.54    0.93
   1   8  -1   20.80    0.93
   1  -8  -1   21.19    0.93
   1  -8  -1   19.68    0.87
  -1  -8   1   20.68    0.91
   1   8  -1   22.18    0.99
   1   8  -1   19.77    0.91
  -1  -8   1   21.22    0.94
  -1   8   1   20.10    0.88
  -2   2 -10   25.27    1.13
   2   2  10   23.90    1.08
  -2   2 -10   24.38    1.07
   2  -2  10   23.32    1.02
   2  -2  10   24.10    1.10
   2   2  10   24.15    1.13
   2  -2  10   22.94    1.05
   2  -2  10   24.66    1.11
  -2   2 -10   24.33    1.10
   2   2  10   24.76    1.09
  -2  -2 -10   23.73    1.06
   1   0 -11    0.07    0.07
  -1   0  11    0.09    0.06
  -1   0  11    0.02    0.04
  -1   0  11   -0.08    0.05
   1   0 -11   -0.15    0.05
   1   0 -11   -0.04    0.05
   6  -2   4   53.91    2.00
  -6  -2  -4   54.75    2.03
   6   2   4   52.89    1.96
   6   2   4   52.05    1.93
   6  -2   4   52.65    2.17
   6   2   4   53.50    2.07
  -6  -2  -4   53.93    2.00
   6  -2   4   51.28    2.09
  -1   8  -1    0.23    0.06
   1  -8   1    0.34    0.07
  -1   8  -1    0.33    0.07
   1   8   1    0.56    0.08
  -1   8  -1    0.49    0.07
   1   8   1    0.41    0.08
  -1  -8  -1    0.40    0.13
   1   8   1    0.35    0.08
   0   8  -2   48.21    1.85
   0  -8  -2   46.02    1.72
   0   8  -2   49.53    1.84
   0   8  -2   46.19    1.74
   0  -8   2   46.59    1.75
   0  -8  -2   45.91    1.78
   0   8   2   46.58    1.82
   0   8   2   47.32    1.77
   0  -8   2   47.32    1.75
   0  -8   2   47.43    1.80
   6   3  -4   26.86    1.65
  -6  -3   4   27.91    1.64
  -6  -3   4   28.96    1.45
  -6   3   4   28.64    1.55
   6  -3  -4   29.90    1.46
  -6   3   4   28.97    1.29
   6  -3  -4   30.06    1.32
   6   3  -4   28.32    1.24
   6   3  -4   28.50    1.25
   6   3  -4   27.38    1.22
   6  -3  -4   30.99    5.66
   3  -5   7    8.52    0.57
  -3   5  -7    8.88    0.58
  -3   5  -7    8.50    0.61
  -3  -5  -7    8.85    0.51
   3  -5   7    8.74    0.78
  -3   5  -7    8.96    0.54
  -3  -5  -7    8.80    0.51
   3  -5   7    8.82    0.50
   3  -5   7    8.90    0.51
   3   5   7    8.86    0.52
  -3  -6   6   22.14    0.97
   3  -6  -6   17.97    0.79
   3  -6  -6   19.64    0.89
  -3   6   6   18.24    0.81
  -3  -6   6   22.10    0.98
   3   6  -6   18.14    0.82
   3   6  -6   19.20    0.85
   3   6  -6   18.67    0.82
  -3   6   6   19.04    0.84
  -3   6   6   19.93    0.93
  -3  -6   6   19.94    0.88
   5   1   7    8.70    0.50
   5  -1   7    8.91    0.51
   5  -1   7    8.43    0.50
   5  -1   7    8.36    0.49
  -5  -1  -7    8.63    0.49
  -5   1  -7    8.55    0.57
  -5  -1  -7    8.32    0.49
   0  -1 -11  241.15    6.46
   0  -1  11  230.58    6.22
   0  -1 -11  228.01    5.76
   0  -1  11  243.86    7.08
   0   1 -11  242.02    6.31
   0   1  11  229.34    6.25
   0  -1  11  234.35    6.30
   0   1  11  242.51    6.71
   0  -1  11  231.67    6.48
   0   1 -11  230.74    5.84
   0   1  11  229.78    5.81
   6   3   3   66.05    1.68
   6   3   3   64.51   11.79
   6   3   3   65.66    1.67
  -6  -3  -3   64.50   11.78
   6  -3   3   68.21    1.73
  -6   3  -3   65.44    1.77
   6  -3   3   62.63    2.38
   5  -5   3   75.30    1.96
   5  -5   3   73.75    1.96
   5   5   3   75.08    1.98
   5   5   3   72.61    2.03
  -5  -5  -3   71.56    1.97
  -5  -5  -3   73.24    2.01
  -5  -5  -3   73.61    1.87
   2  -6  -7   17.66    0.81
   2  -6  -7   17.25    0.76
  -2   6   7   17.05    0.76
  -2   6   7   17.23    0.79
   2   6  -7   17.73    0.80
  -2  -6   7   18.09    0.81
   2   6  -7   14.76    2.71
  -2  -6   7   17.14    0.77
   2   6  -7   17.79    0.80
  -2  -6   7   19.57    0.87
  -2   6   7   17.26    0.76
  -2  -3  10   60.97    2.26
  -2  -3  10   59.51    2.27
  -2   3  10   62.05    2.31
  -2  -3  10   60.55    2.31
   2  -3 -10   62.12    2.36
   2   3 -10   62.48    2.41
   2   3 -10   59.80    2.28
  -2  -3  10   62.25    2.41
   2  -3 -10   61.97    2.42
   2  -3 -10   59.18    2.19
  -2   3  10   59.31    2.20
  -6   0   6    0.54    0.09
   6   0  -6    0.78    0.12
  -6   0   6    0.68    0.10
   6   0  -6    0.78    0.11
   6   0  -6    0.62    0.09
   1   1 -11    1.91    0.25
  -1   1  11    1.70    0.22
  -1  -1  11    1.71    0.22
   1  -1 -11    1.67    0.22
  -1  -1  11    1.86    0.25
  -1  -1  11    1.92    0.25
   1   1 -11    1.87    0.24
  -1   1  11    1.95    0.26
  -1   1  11    1.62    0.21
   1  -1 -11    1.93    0.25
  -1  -1  11    1.79    0.24
   1  -1 -11    1.67    0.22
   6  -4  -1    8.83    0.59
   6   4  -1    8.58    0.60
   6  -4  -1    8.88    0.55
   6   4  -1    8.75    0.56
  -6  -4   1    9.20    0.61
  -6  -4   1    9.11    0.77
   6  -4  -1    8.23    0.47
  -6   4   1    8.47    0.58
   6   4  -1    8.85    0.52
   5  -3   6    1.92    0.25
   5   3   6    1.73    0.28
  -5  -3  -6    2.09    0.30
   5   3   6    1.76    0.23
   5  -3   6    2.02    0.27
  -5   3  -6    1.87    0.27
   5  -3   6    1.68    0.23
   5  -3   6    1.98    0.26
  -5  -3  -6    1.90    0.24
   4   2  -9    3.45    0.46
  -4  -2   9    3.50    0.45
  -4  -2   9    3.47    0.45
   4  -2  -9    3.84    0.49
   4   2  -9    3.67    0.47
   4   2  -9    3.73    0.48
  -4  -2   9    3.32    0.43
   4  -2  -9    3.82    0.49
   4   2  -9    3.48    0.45
   2  -5   8    0.54    0.09
  -2   5  -8    0.70    0.10
  -2   5  -8    0.59    0.08
  -2   5  -8    0.65    0.10
   2  -5   8    0.49    0.08
  -2   5  -8    0.49    0.08
   6  -4   0   83.20    2.12
   6   4   0   84.19    2.14
   6   4   0   82.09    2.09
   6   4   0   81.77    2.18
   6  -4   0   85.99    2.21
  -6  -4   0   80.71    2.05
  -6   4   0   82.89    2.20
  -6  -4   0   83.24    2.23
   5   5  -4   -0.01    0.08
   5   5  -4    0.02    0.06
   5   1  -8    8.98    0.51
   5  -1  -8    8.96    0.51
   5   1  -8    8.68    0.50
   5  -1  -8    8.16    0.47
  -5  -1   8    6.68    0.71
   5   1  -8    8.88    0.51
  -5  -1   8    8.43    0.49
  -2  -7   5    4.33    0.56
   2   7  -5    3.69    0.48
   2   7  -5    2.94    0.38
   2   7  -5    3.12    0.40
  -2   7   5    2.57    0.34
   2  -7  -5    2.56    0.34
   2  -7  -5    2.63    0.37
  -2  -7   5    2.80    0.36
   2  -4   9   14.64    2.67
   2   4   9   15.66    0.72
  -2  -4  -9   15.42    0.70
   2   4   9   15.33    0.68
  -2   4  -9   15.04    2.75
  -2  -4  -9   14.51    0.83
   2  -4   9   14.75    2.70
  -2   4  -9   15.41    0.69
  -2   4  -9   15.07    2.76
   2  -4   9   14.76    2.70
  -2   4  -9   15.44    0.68
  -1   8   2    2.04    0.27
   1   8  -2    3.07    0.40
  -1   8   2    2.54    0.33
  -1  -8   2    3.07    0.39
   1   8  -2    2.59    0.34
  -1  -8   2    2.91    0.38
   1  -8  -2    3.15    0.41
   1   8  -2    2.72    0.36
   1  -8  -2    2.49    0.33
  -1   8   2    2.62    0.34
  -1  -8   2    3.05    0.40
   5   3  -7   46.09    1.72
   5  -3  -7   44.73    1.66
  -5   3   7   45.01    1.68
  -5  -3   7   45.72    1.71
  -5   3   7   46.09    1.71
   5  -3  -7   44.58    1.66
   5  -3  -7   45.39    1.69
   5   3  -7   43.67    1.69
   5   3  -7   46.41    1.73
   5   3  -7   45.13    1.72
  -5  -3   7   44.31    1.74
   5  -4   5   47.64    1.78
   5  -4   5   48.06    1.82
   5   4   5   48.10    1.87
  -5  -4  -5   47.13    1.86
  -5  -4  -5   47.70    1.77
  -5   4  -5   46.10    1.71
   5   4   5   49.81    1.90
   5  -4   5   48.63    1.97
   6   0   5    0.17    0.06
  -3  -7  -3   18.69    0.85
   3  -7   3   19.60    0.87
  -3   7  -3   18.98    0.84
   3  -7   3   19.72    0.87
  -3   7  -3   19.68    0.87
   3   7   3   18.71    0.84
  -3  -7  -3   19.60    0.87
  -3  -7  -3   18.73    0.85
   1   8   2   12.88    0.73
   1  -8   2   12.79    0.72
  -1   8  -2   12.30    0.70
  -1  -8  -2   12.80    0.75
  -1   8  -2   13.15    0.75
  -1   8  -2   12.69    0.72
   1  -8   2   12.73    0.73
  -1  -8  -2   12.10    0.70
   6  -1  -6  176.64    4.57
  -6  -1   6  177.81    4.58
   6   1  -6  187.09    4.73
  -6   1   6  180.31    4.56
   6   1  -6  185.38    4.99
   6   1  -6  181.28    4.58
   6  -1  -6  173.27    4.40
   6  -1  -6  175.70    4.45
  -6  -1   6  191.25    4.83
  -6   1   6  173.00    4.39
   6  -1  -6  180.48    4.91
   6   1  -6  182.02    4.60
   5  -4  -6   45.20    1.68
  -5  -4   6   44.08    1.65
   5   4  -6   44.39    1.69
   5  -4  -6   41.81    1.58
   5   4  -6   45.74    1.70
  -5   4   6   42.59    1.61
  -5   4   6   44.14    1.71
  -5   4   6   45.05    1.69
   5  -4  -6   45.02    1.68
   5   4  -6   44.05    1.74
  -5  -4   6   43.20    1.68
   5   4  -6   45.98    1.71
  -6   4   2   33.73    1.28
   6   4  -2   31.67    1.23
   6   4  -2   32.71    1.25
   6  -4  -2   31.61    1.17
   6   4  -2   33.78    1.26
   6  -4  -2   33.14    1.23
  -6  -4   2   33.28    1.27
  -6  -4   2   33.71    1.29
   6  -4  -2   33.22    1.23
   3   2 -10   -0.40    0.07
  -3  -2  10   -0.16    0.06
   3   2 -10   -0.30    0.07
  -3   2  10    0.08    0.04
   4   4   7   26.71    1.19
   4  -4   7   28.91    1.34
   4  -4   7   29.33    1.32
   4  -4   7   29.61    1.31
  -4  -4  -7   28.93    1.29
  -4   4  -7   29.99    1.31
  -4   4  -7   29.59    1.33
   4  -4   7   28.33    1.24
   4   4   7   29.92    1.33
  -1   0 -11    0.17    0.06
  -1   0 -11   -0.13    0.06
   1   0  11    0.75    0.11
   1   0  11    0.09    0.07
   1   0  11   -0.08    0.07
   6   4   1    3.25    0.42
   6   4   1    3.04    0.39
  -6  -4  -1    2.84    0.37
  -6  -4  -1    3.08    0.40
   6   4   1    3.01    0.39
   3  -3   9   65.87    1.80
  -3   3  -9   67.11    1.77
  -3   3  -9   67.34    1.71
   3   3   9   69.05    1.86
  -3   3  -9   70.65    1.86
  -3   3  -9   69.99    1.83
   3  -3   9   66.56    1.80
  -3  -3  -9   68.84    1.83
   3  -3   9   66.95    1.70
   0  -7  -6    4.81    0.62
   0   7  -6    4.92    0.65
   0  -7  -6    4.40    0.58
   0   7  -6    5.33    0.98
   0   7   6    5.45    1.01
   0   7  -6    5.03    0.64
   0  -7   6    5.20    0.66
   0   7   6    4.71    0.61
   0  -7   6    4.77    0.61
   6  -1   5   19.89    0.89
   6   1   5   18.95    0.84
   6   1   5   19.71    0.87
   6  -1   5   20.47    0.90
   6   1   5   19.79    0.91
   6  -1   5   19.47    0.90
  -6  -1  -5   20.18    0.89
  -6   1  -5   20.33    0.89
   6  -1   5   19.52    0.86
   0   8   3   92.93    2.60
   0   8  -3   93.05    2.42
   0  -8   3   90.87    2.39
   0  -8   3   93.95    2.38
   0  -8  -3   92.26    2.35
   0   8  -3   89.83    2.27
   0  -8   3   92.25    2.44
   0   8  -3   91.96    2.50
   0  -8  -3   90.99    2.54
   0  -5   9    1.24    0.17
   0   5   9    1.12    0.21
   0  -5  -9    1.15    0.22
   0  -5   9    0.96    0.13
   0   5  -9    1.09    0.15
   0   5  -9    0.75    0.13
   0  -5  -9    1.22    0.17
   0   5   9    1.57    0.21
   0  -5   9    1.11    0.14
  -4  -6  -4    0.83    0.11
   4   6   4    0.88    0.12
   4   6   4    1.05    0.14
  -4  -6  -4    0.70    0.11
  -4  -6  -4    0.84    0.11
  -2   0  11    0.00    0.05
  -2   0  11   -0.06    0.04
   2   0 -11   -0.04    0.07
  -2   0  11    0.18    0.06
   2   0 -11    0.29    0.07
   2   0 -11    0.10    0.07
   1  -1  11    7.60    0.44
   1   1  11    7.05    0.54
   1   1  11    7.08    0.60
  -1   1 -11    8.06    0.47
  -1  -1 -11    7.65    0.48
   1  -1  11    7.43    0.43
   1   1  11    7.02    0.54
  -1   1 -11    7.74    0.44
  -1  -1 -11    7.87    0.51
  -1   1 -11    7.75    0.45
   1  -1  11    8.01    0.46
   1   1  11    7.35    0.51
   1  -1  11    7.55    0.45
   7   0  -1    0.05    0.04
  -3  -7   4    3.27    0.43
  -3  -7   4    1.19    0.16
   3   7  -4    1.18    0.16
  -3  -7   4    1.48    0.20
   3   7  -4    1.96    0.26
   2  -7   5   33.83    1.26
   2  -7   5   33.12    1.23
   2  -7   5   32.37    1.23
  -2   7  -5   33.93    1.28
  -2  -7  -5   32.51    1.25
  -2   7  -5   34.22    1.32
  -2   7  -5   33.53    1.24
  -2  -7  -5   32.60    1.22
   1  -7  -6   83.40    2.26
  -1  -7   6   80.43    2.17
  -1   7   6   79.56    2.02
   1   7  -6   84.20    2.27
   1  -7  -6   79.66    2.02
   1   7  -6   80.86    2.17
   1   7  -6   83.40    2.17
  -1   7   6   83.08    2.22
   7   0   0   92.93    2.47
  -7   0   0   95.11    2.64
   7   0   0   90.89    2.30
   1   5  -9   24.92    1.09
   1  -5  -9   25.21    1.11
  -1  -5   9   26.00    1.16
  -1   5   9   26.16    1.15
  -1  -5   9   25.81    1.13
  -1  -5   9   25.84    1.16
  -1   5   9   25.79    1.21
   1  -5  -9   26.02    1.17
   1   5  -9   26.24    1.18
   1   5  -9   25.74    1.16
  -1  -5   9   25.97    1.16
   5  -2   7   31.93    1.21
  -5  -2  -7   31.30    5.73
   5   2   7   32.38    1.20
   5  -2   7   30.06    1.51
   5  -2   7   31.21    5.71
   5   2   7   30.76    5.62
   5  -2   7   30.88    5.65
  -5  -2  -7   30.11    1.32
  -5   2  -7   32.32    1.23
   5  -2   7   30.74    5.64
  -4   5  -6    1.04    0.17
   4   5   6    0.87    0.13
   4   5   6    1.09    0.15
   4  -5   6    1.18    0.16
  -4  -5  -6    1.26    0.17
  -4   5  -6    1.12    0.21
  -4  -5  -6    1.15    0.22
  -4  -5  -6    1.04    0.13
   4  -5   6    1.02    0.13
  -4   5  -6    1.15    0.22
   4  -5   6    1.07    0.15
   0   2  11    0.81    0.12
   0  -2  11    0.55    0.09
   0   2 -11    0.63    0.10
   0  -2  11    0.83    0.11
   0  -2  11    0.88    0.12
   0   2 -11    0.79    0.12
  -2  -6  -7    5.98    1.09
  -2   6  -7    7.99    0.46
   2  -6   7    8.43    0.56
   2   6   7    5.85    1.07
  -2   6  -7    7.32    0.42
   2  -6   7    7.24    0.42
  -2  -6  -7    6.18    0.36
   2  -6   7    7.63    0.44
  -2   6  -7    8.53    0.50
   2  -6   7    8.02    0.46
   2   6   7    6.62    0.39
  -2  -8   0    6.79    0.40
   2   8   0    6.10    0.36
   2  -8   0    6.04    1.11
  -2   8   0    5.91    1.08
  -2   8   0    5.57    1.02
   2   8   0    6.23    0.36
   2   8   0    8.61    0.49
   1  -2 -11   -0.11    0.06
   1  -2 -11   -0.01    0.05
  -1   2  11   -0.04    0.05
  -1   2  11    0.05    0.07
   1   2 -11   -0.07    0.07
  -1   2  11   -0.06    0.05
   1  -2 -11   -0.14    0.06
  -1  -2  11   -0.04    0.05
  -3  -4   9    1.99    0.22
   3  -4  -9    2.24    0.24
  -3  -4   9    1.98    0.22
  -3   4   9    2.47    0.26
   3   4  -9    2.18    0.23
  -3  -4   9    2.17    0.23
   3  -4  -9    2.36    0.25
   3   4  -9    2.53    0.27
  -3  -4   9    2.34    0.25
  -3   4   9    2.22    0.24
   3  -4  -9    2.32    0.25
  -3   4   9    2.36    0.25
   3   0  10   47.12    1.82
  -3   0 -10   48.26    1.80
   3   0  10   41.86    1.55
   3   0  10   44.51    1.70
  -3   0 -10   43.10    1.60
   1   8  -3   12.34    0.71
  -1  -8   3   12.41    0.71
  -1  -8   3   12.54    0.72
  -1   8   3   12.66    0.73
   1  -8  -3   12.34    0.70
  -1   8   3   12.40    0.71
  -1  -8   3   12.90    0.73
   1  -8  -3   11.93    0.68
   1   8  -3   12.71    0.73
   1   8  -3   13.89    0.79
   2  -8  -1   35.24    1.31
  -2   8   1   35.68    1.32
   2   8  -1   38.99    1.45
   2  -8  -1   33.98    1.27
  -2   8   1   34.18    1.27
   2   8  -1   39.26    1.50
  -2  -8   1   39.04    1.49
  -2  -8   1   35.98    1.35
  -2   8   1   35.29    1.34
  -3  -5   8   11.78    0.95
   3   5  -8   11.82    0.96
  -3   5   8   12.79    1.03
   3   5  -8   11.51    0.94
  -3   5   8   13.27    1.07
   3   5  -8   11.97    0.97
  -3   5   8   13.14    1.06
  -3  -5   8   11.56    0.94
   3  -5  -8   12.13    0.98
  -3  -5   8   11.94    0.97
   3  -5  -8   11.90    0.96
  -2   1  11   -0.01    0.05
   2   1 -11   -0.11    0.05
   2  -1 -11   -0.35    0.07
   2  -1 -11   -0.13    0.06
   2   1 -11   -0.03    0.07
   2   1 -11   -0.23    0.06
   2  -1 -11   -0.01    0.06
  -2  -1  11   -0.05    0.06
  -2  -1  11   -0.05    0.04
  -2   1  11    0.06    0.05
   2   1 -11   -0.09    0.05
  -2   1  11   -0.03    0.06
  -6   4   3    0.41    0.07
   6  -4  -3    0.31    0.05
   6  -4  -3    0.18    0.05
   6  -4  -3    0.26    0.06
  -6  -4   3    0.24    0.07
   6   4  -3    0.01    0.08
   6   4  -3    0.25    0.07
   3   6   6   11.88    0.68
   3  -6   6   11.39    0.65
   3  -6   6   11.39    0.66
  -3   6  -6   11.82    0.68
  -3  -6  -6   11.09    0.64
   3  -6   6   12.09    0.69
  -3  -6  -6   11.43    0.66
  -3   6  -6   11.43    0.65
  -3   6  -6   10.99    0.63
   5   2  -8   55.57    1.42
   5  -2  -8   54.33    1.39
  -5   2   8   55.70    1.43
   5   2  -8   55.77    1.43
  -5  -2   8   54.04    1.38
   5   2  -8   55.47    1.49
  -5  -2   8   53.58    1.49
   5   2  -8   53.82    1.55
   5  -2  -8   57.56    1.47
  -5   2   8   53.55    1.37
  -5  -2   8   54.96    1.42
   4  -4  -8   25.95    1.23
  -4  -4   8   26.15    1.24
   4  -4  -8   25.27    1.16
   4   4  -8   26.62    1.23
  -4  -4   8   26.40    1.22
  -4   4   8   26.60    1.23
   4   4  -8   24.56    1.15
  -4   4   8   25.69    1.18
   4  -4  -8   25.78    1.20
   4   4  -8   26.96    1.27
  -4   4   8   25.52    1.19
  -4  -4   8   26.15    1.21
   4   4  -8   25.64    1.21
   7   0  -2   18.23    1.48
   7   0  -2   18.57    1.49
   7   0  -2   18.58    1.50
  -7   0   2   19.72    1.59
   7   0  -2   17.80    1.43
   4   0   9    0.06    0.06
  -4   0  -9   -0.15    0.05
   4   0   9   -0.12    0.04
   0   4 -10  259.33    6.97
   0  -4  10  276.74  110.04
   0  -4 -10  264.77    6.72
   0   4 -10  262.01    6.66
   0  -4 -10  274.67  109.22
   0   4  10  268.23  106.68
   0   4  10  259.24    6.58
   0  -4  10  265.76    7.06
   0  -4  10  264.16    6.70
   0   4  10  273.33  108.70
   0  -4  10  259.28    7.39
   0   4 -10  271.45  107.92
  -4   6   5   39.93    1.83
   4  -6  -5   40.21    1.90
   4   6  -5   46.60    1.20
  -4   6   5   41.11    1.89
   4   6  -5   41.59    1.94
  -4  -6   5   41.27    1.91
   7  -1  -1    2.04    0.22
   7  -1  -1    1.05    0.21
   7   1  -1    0.28    0.08
   6  -4   2    8.10    0.49
   6  -4   2    6.50    0.38
   6   4   2    7.69    0.45
   6  -4   2    7.62    0.46
  -6  -4  -2    7.20    0.42
  -6   4  -2    7.80    0.46
   6  -4   2    7.90    0.46
   6   4   2    7.20    0.46
   6   4   2    7.78    0.45
   7  -1   0    0.91    0.18
   7  -1   0    1.27    0.16
   7   1   0    0.82    0.16
   7  -1   0    1.26    0.14
  -7  -1   0    1.09    0.21
   2  -8   1   14.85    1.20
   2   8   1   14.56    1.18
   2  -8   1   14.79    1.19
   2   8   1   19.68    1.58
  -2  -8  -1   14.65    1.19
  -2   8  -1   14.79    1.19
   2   8   1   15.00    1.21
  -2   8  -1   14.55    1.17
   6   3  -5  116.53    3.24
  -6   3   5  122.41    3.11
   6   3  -5  118.24    3.02
   6  -3  -5  123.63    3.14
   6   3  -5  119.23    3.03
   6  -3  -5  123.22    3.13
  -6  -3   5  110.03    2.96
  -6  -3   5  119.15    3.18
   6  -3  -5  123.77    3.15
  -6   3   5  118.81    3.02
   6   3  -5  124.33    3.16
  -1   7  -6    3.49    0.39
  -1  -7  -6    3.01    0.31
   1  -7   6    3.25    0.35
  -1  -7  -6    3.00    0.31
   1   7   6    2.84    0.30
  -1   7  -6    3.55    0.37
  -1   7  -6    3.42    0.36
   1  -7   6    3.32    0.36
   1  -7   6    3.49    0.36
   1   8   3    9.11    0.55
   1  -8   3    8.94    0.52
  -1   8  -3    9.26    3.68
  -1  -8  -3    8.78    0.53
  -1   8  -3    8.87    0.51
   1  -8   3    8.92    0.52
   1  -8   3   10.00    0.81
  -1   8  -3    9.39    0.76
  -1  -8  -3    9.52    0.78
   1  -4 -10    1.53    0.18
  -1   4  10    1.55    0.17
  -1  -4  10    2.04    0.22
   1   4 -10    1.72    0.20
  -1  -4  10    1.50    0.17
   1   4 -10    1.70    0.19
   1   4 -10    1.90    0.21
   1  -4 -10    1.19    0.49
  -1  -4  10    1.63    0.18
  -1  -4  10    1.69    0.19
  -1   4  10    1.09    0.24
  -1   4  10    1.51    0.20
   1   4 -10    1.41    0.19
   0  -6  -8   12.51    1.02
   0   6  -8   12.95    1.05
   0   6  -8   12.23    1.00
   0  -6   8   11.35    0.92
   0   6   8   12.57    1.02
   0  -6  -8   12.74    1.03
   0  -6   8   12.44    1.01
   0  -6   8   12.67    1.02
   0   6  -8   12.75    1.03
   0   6  -8   12.47    1.01
  -2  -3 -10   32.96    1.52
   2  -3  10   32.20    1.51
   2  -3  10   33.06    1.52
   2  -3  10   32.87    1.55
  -2  -3 -10   29.06    1.35
   2   3  10   32.20    1.48
   2   3  10   32.19    1.53
  -2   3 -10   32.31    1.50
   2  -3  10   29.62    1.43
  -2   3 -10   33.83    1.55
  -2   3 -10   33.33    1.55
   6  -2  -6   29.78    1.37
  -6  -2   6   30.58    1.41
   6   2  -6   32.57    1.50
   6  -2  -6   28.13    1.29
   6  -2  -6   27.29    1.26
   6   2  -6   28.47    1.35
  -6  -2   6   30.78    1.42
   6   2  -6   29.15    1.34
   6  -2  -6   24.97    1.15
  -6   2   6   26.17    1.21
   6   2  -6   32.18    1.48
  -6   2   6   28.80    1.32
  -3   1 -10    2.82    0.31
  -3  -1 -10    2.75    0.29
  -3   1 -10    2.86    0.30
   3   1  10    3.09    0.33
  -3  -1 -10    2.86    0.30
   3   1  10    2.84    0.30
   3   1  10    3.28    0.36
   3  -1  10    2.94    0.32
   3  -1  10    2.85    0.32
   6   3   4  137.82    3.51
   6   3   4  141.07    3.81
   6  -3   4  134.77    3.62
  -6  -3  -4  127.65    3.24
  -6  -3  -4  139.09    3.53
   6   3   4  139.97    3.56
   6  -3   4  144.46    3.67
   5   5   4    2.78    0.30
  -5  -5  -4    2.37    0.27
   5   5   4    2.70    0.30
  -5  -5  -4    2.53    0.27
  -5  -5  -4    2.04    0.23
   7   1  -2  108.86    2.92
   7  -1  -2  109.30    2.93
   7  -1  -2  110.92    2.82
   7  -1  -2  108.55    2.99
   7  -1  -2  110.30    2.81
  -7  -1   2  112.39    3.01
   7  -1  -2  110.60    2.96
   7   1  -2  109.10    2.88
   7   1  -2  113.35    2.89
   4   1   9    1.88    0.22
   4  -1   9    1.75    0.20
  -4  -1  -9    1.99    0.22
   4  -1   9    1.90    0.21
   4   1   9    1.84    0.21
  -4  -1  -9    1.92    0.21
  -4   1  -9    2.15    0.23
  -1   5  -9  127.07    3.36
  -1   5  -9  125.24    3.46
   1   5   9  131.55    3.69
   1   5   9  124.20    3.41
   1  -5   9  129.01    3.28
  -1  -5  -9  131.36    3.40
   1  -5   9  126.56    3.37
  -1   5  -9  129.68    3.45
   1  -5   9  129.61    3.45
  -1  -5  -9  125.08    3.18
  -1   5  -9  128.22    3.26
   1   5   9  125.77    3.19
   1  -6  -8  112.11    3.12
  -1  -6   8  111.78    3.04
   1   6  -8  105.80    2.80
  -1  -6   8  108.91    2.79
  -1   6   8  103.41    3.14
   1   6  -8  110.80    2.95
  -1   6   8  111.27    3.12
  -1  -6   8  112.00    3.12
  -1   6   8  108.14    2.75
   1  -6  -8  107.09    2.72
   5  -6   0  187.76    4.79
   5  -6   0  177.41    4.50
   5  -6   0  183.55    4.66
   5   6   0  179.34    5.01
  -5   6   0  185.26    4.71
  -4  -5   7   43.41    2.04
  -4   5   7   42.17    1.94
  -4   5   7   41.68    1.92
   4  -5  -7   41.59    1.95
  -4  -5   7   41.32    1.92
  -4   5   7   42.48    1.96
   4  -5  -7   41.18    1.89
   4  -5  -7   41.92    1.97
   4   5  -7   39.77    1.85
   4   5  -7   42.39    1.98
   2  -8  -2    1.00    0.19
   2   8  -2    1.19    0.48
   2   8  -2    1.15    0.47
   2  -8  -2    1.05    0.20
  -2  -8   2    1.48    0.19
  -2   8   2    0.78    0.15
  -2   8   2    1.21    0.48
  -2  -8   2    1.25    0.14
   2   8  -2    1.10    0.21
  -5  -6   1   18.96    1.54
   5   6  -1   19.69    1.59
   5   6  -1   19.70    1.60
   5  -6  -1   19.45    1.57
  -5  -6   1   24.53    1.13
  -5   6   1   18.56    1.49
   5  -6  -1   19.76    1.59
   5   6  -1   24.56    1.22
  -5   6   1   18.83    1.51
   5   6  -1   22.12    8.80
  -5   5   5   51.07    1.31
  -5   5   5   50.37    1.29
   5  -5  -5   50.08    1.38
   5   5  -5   50.71    1.34
   5  -5  -5   50.38    1.28
   5   5  -5   51.25    1.35
  -5  -5   5   51.55    1.38
  -5   5   5   49.89    1.27
  -5  -5   5   49.35    1.33
   6   2   5    0.90    0.18
   6  -2   5    0.91    0.17
   6   2   5    0.65    0.13
  -6  -2  -5    0.91    0.18
  -6  -2  -5    0.79    0.15
  -6  -2  -5    1.07    0.20
  -6   2  -5    1.01    0.19
  -3  -7  -4    1.26    0.14
  -3  -7  -4    1.40    0.15
  -3   7  -4    1.46    0.16
   3   7   4    1.18    0.47
  -3   7  -4    1.11    0.22
  -4  -7   0    6.39    0.38
   4   7   0    6.87    0.42
   4  -7  -1  100.78    2.56
  -4  -3   9    0.73    0.15
   4   3  -9    0.94    0.18
   4  -3  -9    0.75    0.15
  -4  -3   9    0.83    0.16
   4   3  -9    0.85    0.16
  -4  -3   9    0.69    0.14
   4   3  -9    0.57    0.12
  -1   2 -11   25.84    1.19
  -1   2 -11   26.55    1.23
  -1  -2 -11   24.30    1.14
   1  -2  11   26.40    1.24
  -1   2 -11   26.24    1.24
   1  -2  11   25.75    1.18
   1  -2  11   26.77    1.25
  -1   2 -11   27.51    1.27
   1  -2  11   26.06    1.22
   1   2  11   24.97    1.15
   1   2  11   24.69    1.16
   7   0  -3    2.15    0.23
   7   0  -3    2.12    0.26
  -2   8  -2    2.21    0.24
  -2  -8  -2    2.09    0.25
   2   8   2    1.95    0.21
   2  -8   2    2.20    0.24
   2  -8   2    2.04    0.22
  -2  -8  -2    2.10    0.27
   2   8   2    2.13    0.27
  -2   8  -2    2.15    0.23
   5   6   1    6.85    0.40
   5   6   1    6.23    0.37
  -5  -6  -1    6.33    0.37
   5   6   1    6.33    0.37
  -5  -6   2    1.42    0.16
   5   6  -2    1.81    0.20
  -5   6   2    1.41    0.20
   5   6  -2    1.75    0.20
   5   6  -2    1.71    0.21
   5  -6  -2    1.45    0.16
  -5  -6   2    2.06    0.24
  -4   7  -1   67.88    1.73
  -4   7  -1   64.40    1.64
  -4   7  -1   67.45    1.73
   4  -7   1   66.75    1.70
  -4  -7  -1   67.36    1.84
  -4  -7  -1   64.15    1.68
   4   7   1   73.20    1.92
   4  -7   1   65.86    1.69
   1   4  10   26.17    1.24
   1  -4  10   22.24    8.84
  -1   4 -10   22.17    8.81
  -1   4 -10   20.92    1.69
   1  -4  10   21.26    1.72
  -1  -4 -10   24.13    1.17
  -1   4 -10   22.70    9.02
   1   4  10   27.94    1.30
   1  -4  10   21.28    1.71
   1  -4  10   21.55    1.74
  -1  -4 -10   29.65    1.39
   0   8  -4   10.99    0.91
   0  -8   4   11.49    0.94
   0  -8  -4   10.83    0.90
   0   8   4   11.20    0.91
   0  -8  -4   10.37    0.84
   0   8  -4   10.82    0.89
   0  -8   4   11.75    0.97
   0   8   4   10.68    0.92
   0  -8   4   11.36    0.92
   2   5  -9   40.40    1.88
   2  -5  -9   41.71    1.92
  -2  -5   9   43.31    2.04
  -2   5   9   43.70    2.01
   2  -5  -9   44.48    2.11
  -2  -5   9   41.20    1.92
  -2  -5   9   43.81    2.06
   2   5  -9   43.19    2.01
  -2  -5   9   43.30    2.04
  -2   5   9   42.87    1.97
   2   5  -9   41.83    1.96
   4   0 -10   19.80    1.60
  -4   0  10   19.80    1.61
   4   0 -10   21.07    1.70
  -4   0  10   20.17    1.62
  -4   0  10   18.76    1.51
   4   0 -10   18.82    1.52
  -1   6  -8    6.10    0.36
  -1   6  -8    6.08    0.36
   1  -6   8    6.01    0.36
   1  -6   8    5.86    0.34
  -1  -6  -8    6.03    0.35
   1   6   8    6.22    0.37
  -1   6  -8    5.86    0.34
  -1  -6  -8    5.82    0.35
   1  -6   8    6.08    0.35
  -1   6  -8    5.89    0.35
  -3   3  10   45.64    2.10
  -3  -3  10   45.29    2.14
   3  -3 -10   44.64    2.05
   3  -3 -10   47.44    1.22
   3  -3 -10   44.69    2.08
  -3  -3  10   46.17    1.26
  -3  -3  10   46.04    1.23
   3   3 -10   46.60    1.26
  -3   3  10   44.06    2.02
  -3  -3  10   47.03    1.20
   3   3 -10   46.66    1.27
   7   0   2    9.01    0.54
   7   0   2    9.39    0.76
   7   0   2    9.74    0.79
  -2   7   6   68.73    1.92
   2  -7  -6   68.87    1.91
   2  -7  -6   65.88    1.68
  -2  -7   6   75.55    1.95
  -2   7   6   70.64    1.80
   2   7  -6   74.10    1.92
   2   7  -6   67.15    1.76
   2   7  -6   67.80    1.78
  -2  -7   6   75.65    1.97
   2   7  -6   71.89    1.85
  -2  -7   6   67.39    1.78
  -2   7   6   68.51    1.81
  -4   7   2   19.05    1.56
  -4   7   2   19.55    1.58
   4  -7  -2   19.82    1.60
   4  -7  -2   19.62    1.58
   2  -2 -11    6.65    0.39
   2   2 -11    5.78    0.34
   2   2 -11    6.70    0.39
   2   2 -11    6.31    0.37
  -2   2  11    6.37    0.38
  -2  -2  11    6.36    0.37
  -2  -2  11    7.24    0.42
  -2   2  11    6.23    0.36
  -2   2  11    6.39    0.37
  -2  -2  11    6.54    0.38
  -2   2  11    6.35    0.37
   2  -2 -11    6.16    0.36
  -2  -2  11    6.21    0.37
   7   1  -3    2.23    0.24
   7  -1  -3    2.06    0.22
   7  -1  -3    1.82    0.21
   7   1  -3    2.09    0.23
   7   1  -3    2.01    0.23
   7  -1  -3    1.91    0.21
  -7  -1   3    2.26    0.26
   7  -1  -3    2.07    0.22
   7   1  -3    1.75    0.19
   7  -1  -3    2.44    0.26
   3   6  -7   49.11    1.28
  -3   6   7   50.49    1.37
  -3   6   7   51.03    1.30
   3  -6  -7   51.09    1.39
   3  -6  -7   49.60    1.27
  -3  -6   7   50.64    1.37
  -3   6   7   52.32    1.33
   3   6  -7   51.80    1.38
   3   6  -7   52.71    1.39
  -3  -6   7   50.84    1.36
   7  -2  -1    6.31    0.37
  -7  -2   1    6.46    0.40
   7   2  -1    6.08    0.41
   7  -2  -1    6.76    0.40
   7  -2  -1    6.38    0.38
   7   2  -1    6.45    0.39
   7  -2  -1    6.68    0.39
   7   2  -1    6.20    0.39
  -7  -2   1    6.59    0.40
  -6   4   4    0.62    0.14
   6  -4  -4    0.85    0.16
  -6   4   4    0.71    0.15
   6   4  -4    0.80    0.17
  -6  -4   4    1.46    0.16
   6  -4  -4    0.72    0.14
  -6  -4   4    2.12    0.23
   6   4  -4    2.21    0.24
   6   4  -4    1.97    0.21
  -7  -2   0   17.94    1.45
   7  -2   0   17.47    1.42
   7   2   0   16.85    1.36
   7   2   0   17.24    1.39
  -7  -2   0   17.88    1.44
   7  -2   0   17.38    1.40
   7  -2   0   17.77    1.44
   7   2   0   17.37    1.41
   2   0  11    0.19    0.06
   2   0  11   -0.15    0.05
  -2   0 -11   -0.03    0.06
  -2   0 -11   -0.07    0.04
   2   0  11   -0.07    0.06
   2   0  11   -0.26    0.06
  -6  -4  -3    5.14    0.30
   6   4   3    4.91    0.30
   6   4   3    5.21    0.31
   6  -4   3    7.80    0.46
  -6   4  -3    9.39    0.76
   6  -4   3    7.23    0.45
   6  -4   3   10.07    0.82
   6   4   3    5.22    0.30
   1  -8  -4   13.38    1.08
  -1   8   4   13.64    1.10
  -1  -8   4   13.28    1.08
   1  -8  -4   12.46    1.01
  -1   8   4   13.50    1.10
   1   8  -4   15.27    1.24
   1   8  -4   13.52    1.10
  -1  -8   4   13.50    1.11
   3   7  -5   32.03    1.47
   3   7  -5   28.55    1.31
  -3  -7   5   31.13    1.43
  -3   7   5   21.66    1.75
  -3  -7   5   30.60    1.41
   3  -7  -5   21.68    1.74
  -3  -7   5   31.54    1.45
  -3   7   5   21.77    8.65
   4  -1 -10  103.75    2.68
   4  -1 -10  108.04    2.87
   4   1 -10   97.77    2.72
  -4  -1  10  102.26    2.60
   4   1 -10  101.61    2.63
   4   1 -10   97.22    2.59
  -4   1  10  106.09    2.71
   4  -1 -10  106.48    2.72
  -4  -1  10   97.48    2.71
   4   1 -10  105.39    2.68
   2  -4 -10    1.27    0.14
  -2   4  10    1.13    0.45
  -2   4  10    1.21    0.49
   2   4 -10    0.55    0.12
   2  -4 -10    1.16    0.47
   2  -4 -10    1.34    0.17
  -2  -4  10    0.09    0.09
   5   4   6    3.37    0.36
   5   4   6    3.76    0.39
  -5   4  -6    3.96    1.58
   5  -4   6    4.30    0.25
  -5  -4  -6    3.67    0.39
   5  -4   6    4.01    1.60
  -5  -4  -6    4.29    0.25
   5  -4   6    3.88    1.55
   7   1   2   52.31    1.33
   7   1   2   53.50    1.45
   7  -1   2   54.20    1.45
   7   1   2   52.97    1.36
   7  -1   2   53.61    1.37
   7  -1   2   54.06    1.38
  -7  -1  -2   54.82    1.48
   7  -1   2   54.02    1.45
  -3  -2 -10   80.55    2.05
   3  -2  10   81.55    2.18
   3   2  10   80.12    2.04
   3   2  10   83.86    2.39
  -3   2 -10   83.57    2.13
  -3   2 -10   81.28    2.07
   3  -2  10   78.72    2.00
   3   2  10   79.94    2.25
   3  -2  10   80.18    2.27
   2   8  -3    1.85    0.20
   2  -8  -3    1.19    0.48
   2   8  -3    1.64    0.19
  -2  -8   3    1.76    0.19
  -2   8   3    0.96    0.19
   2  -8  -3    1.61    0.18
  -2   8   3    1.07    0.20
  -2  -8   3    1.16    0.46
  -6   0  -6    2.59    0.27
   6   0   6    2.57    0.27
   6   0   6    2.62    0.28
   6   0   6    2.60    0.27
   5   0   8    3.11    0.33
   5   0   8    2.51    0.27
   5   0   8    2.86    0.31
  -5   0  -8    3.25    0.34
   5   0   8    3.30    0.34
   7  -2  -2    4.39    0.26
   7   2  -2    4.52    0.27
   7   2  -2    4.11    0.27
   7  -2  -2    4.55    0.27
   4  -2   9   11.78    0.96
   4   2   9   12.39    1.00
  -4   2  -9   12.63    1.04
  -4  -2  -9   11.97    0.96
   4  -2   9   10.99    0.90
   4  -2   9   11.92    0.97
   4  -2   9   11.59    0.94
  -4  -2  -9   11.72    0.95
   4   6   5   37.59    1.74
  -4  -6  -5   37.73    1.75
  -4   6  -5   39.92    1.85
  -4  -6  -5   35.82    1.71
   4   6   5   38.71    1.84
  -4   6  -5   37.20    1.75
   4  -6   5   38.01    1.76
  -4  -6  -5   38.17    1.75
   4  -6   5   39.97    1.89
   6  -1  -7    4.52    0.32
   6  -1  -7    4.48    0.31
   6   1  -7    4.50    0.27
   6   1  -7    4.98    0.30
   6  -1  -7    4.20    0.30
  -6  -1   7    4.45    0.27
   6   1  -7    5.09    0.30
  -6   1   7    4.41    0.31
   6  -1  -7    4.19    0.27
   6   1  -7    4.67    0.29
  -6   1   7    4.02    1.61
  -6  -1   7    5.40    0.33
  -2   1 -11    0.44    0.09
  -2  -1 -11    0.54    0.11
   2  -1  11    0.33    0.09
   2   1  11    0.43    0.10
   2  -1  11    0.50    0.11
   2   1  11    0.49    0.10
  -2   1 -11    0.39    0.09
   2   1  11    0.46    0.10
  -2  -1 -11    0.21    0.07
   2  -1  11    0.45    0.10
  -2   1 -11    0.31    0.09
   2   1  11    0.42    0.10
   5   4  -7   44.32    2.08
  -5   4   7   43.40    1.99
   5  -4  -7   46.23    1.20
   5   4  -7   45.97    1.22
  -5   4   7   45.69    2.10
   5   4  -7   45.44    2.09
   5   4  -7   41.37    1.95
  -5  -4   7   47.85    1.23
  -5  -4   7   44.21    2.05
  -5   4   7   45.50    2.09
   5  -4  -7   44.81    2.06
  -5  -4   7   45.17    2.07
   5  -4  -7   44.80    2.06
  -5   3  -7    3.60    0.37
  -5  -3  -7    3.16    0.34
   5   3   7    2.88    0.30
   5  -3   7    2.83    0.30
  -5   3  -7    2.72    0.29
   5  -3   7    2.94    0.31
  -5  -3  -7    2.17    0.32
  -5  -3  -7    3.05    0.32
   5  -3   7    3.04    0.32
   5  -3   7    3.22    0.34
   5   3   7    2.32    0.41
   1  -8   4    0.18    0.06
  -1   8  -4    0.32    0.08
   1  -8   4    0.23    0.07
   1  -8   4    0.17    0.06
  -1   8  -4    0.17    0.06
   0  -3  11    0.39    0.09
   0  -3 -11    0.69    0.14
   0   3  11    0.90    0.17
   0   3 -11    0.38    0.10
   0   3 -11    0.78    0.16
   0  -3  11    0.63    0.13
   0  -3  11    0.47    0.11
   0   3 -11    0.81    0.15
   0  -3 -11    0.70    0.14
   7  -2   1   27.15    1.28
   7  -2   1   27.76    1.32
   7   2   1   28.77    1.32
  -7  -2  -1   28.58    1.32
   7   2   1   28.43    1.33
  -7  -2  -1   28.42    1.33
   7  -2   1   28.66    1.32
   7   2   1   27.67    1.28
   4   7   2    3.09    0.35
  -4  -7  -2    2.85    0.34
  -4  -7  -2    2.87    0.32
   4  -7   2    2.87    0.30
   2  -6  -8   43.20    2.01
   2   6  -8   40.45    1.89
  -2  -6   8   40.85    1.93
   2   6  -8   40.34    1.89
  -2   6   8   41.24    1.90
   2  -6  -8   40.75    1.87
  -2  -6   8   42.63    2.02
  -2   6   8   41.68    1.92
  -2   6   8   41.18    1.98
  -2  -6   8   40.55    1.87
   5  -6  -3   18.75    1.52
  -5  -6   3   23.86    1.10
  -5   6   3   18.39    1.49
   5  -6  -3   18.11    1.46
   5   6  -3   24.55    1.14
   5   6  -3   22.11    8.79
   5   6  -3   19.88    1.60
  -5   6   3   19.10    1.54
  -5  -6   3   25.54    1.18
   5   0  -9   -0.00    0.06
   5   0  -9    0.03    0.05
  -3  -5  -8    4.17    0.25
   3  -5   8    4.02    1.60
   3  -5   8    4.18    0.25
   3  -5   8    3.99    1.59
  -3  -5  -8    4.81    0.28
  -3   5  -8    4.19    0.25
   3  -5   8    3.89    1.55
   3   5   8    4.91    0.29
  -3   5  -8    4.29    0.26
  -3   5  -8    4.25    0.25
   1  -3 -11    2.82    0.30
   1  -3 -11    2.85    0.30
  -1  -3  11    2.97    0.31
   1  -3 -11    2.98    0.31
   1   3 -11    2.85    0.30
  -1  -3  11    2.76    0.29
  -1  -3  11    2.76    0.29
  -1   3  11    2.95    0.32
  -1   3  11    3.16    0.33
  -1   3  11    3.14    0.33
   3   0 -11   -0.19    0.06
  -3   0  11   -0.08    0.05
  -3   0  11    0.03    0.05
  -3   0  11   -0.04    0.04
   5   3  -8   11.23    0.91
   5  -3  -8   11.16    0.91
   5  -3  -8   10.95    0.88
   5   3  -8   11.82    0.95
   5   3  -8   11.17    0.90
  -5  -3   8   11.21    0.91
  -5   3   8   12.01    0.97
   5   3  -8   11.26    0.91
  -5   3   8   11.66    0.94
  -5  -3   8   11.08    0.90
   5  -3  -8   11.10    0.89
   6  -1   6    1.77    0.19
  -6   1  -6    1.76    0.19
  -6  -1  -6    1.57    0.17
   6  -1   6    1.67    0.18
  -6  -1  -6    1.68    0.19
   6   1   6    1.10    0.22
   6  -1   6    1.78    0.20
   6   1   6    1.77    0.19
   5   1   8    1.12    0.22
  -5  -1  -8    1.00    0.20
   5  -1   8    1.16    0.47
  -5  -1  -8    0.96    0.18
   5   1   8    0.94    0.18
   5  -1   8    0.87    0.18
   5  -1   8    0.89    0.18
   5  -1   8    1.16    0.47
   2   8   3    9.55    0.78
  -2  -8  -3    9.55    0.77
  -2  -8  -3    9.66    0.78
   2   8   3    9.82    0.80
   2  -8   3   10.39    0.84
  -2   8  -3   10.40    0.84
  -2   8  -3   10.44    0.85
   2  -8   3   10.86    0.88
  -2   8  -3    9.45    0.76
   7   0  -4  214.47    5.93
   7   0  -4  222.16    5.65
   7   0  -4  212.96    5.41
   7   0  -4  228.13    5.79
  -4   7   3   30.96    1.42
   4  -7  -3   30.61    1.43
  -4   7   3   31.84    1.48
   4  -7  -3   30.01    1.38
   3  -4   9    2.86    0.32
  -3   4  -9    2.54    0.30
   3   4   9    3.06    0.33
  -3  -4  -9    2.76    0.29
  -3  -4  -9    3.05    0.32
   3   4   9    2.98    0.31
  -3   4  -9    2.35    0.27
   3  -4   9    2.79    0.30
  -3   4  -9    2.73    0.34
   3  -4   9    2.98    0.31
  -2   7  -6    6.02    0.36
   2  -7   6    6.19    0.36
  -2  -7  -6    6.28    0.37
   2  -7   6    5.90    0.46
  -2   7  -6    6.12    0.37
  -2   7  -6    6.27    0.36
  -2  -7  -6    6.16    0.36
   2  -7   6    6.09    0.35
   0  -7  -7   16.65    1.34
   0   7   7   16.84    1.35
   0  -7  -7   17.17    1.40
   0   7   7   16.91    1.37
   0  -7   7   16.75    1.35
   0   7  -7   17.76    1.43
   0   7  -7   15.36    1.23
   0   7  -7   17.12    1.38
   0  -7   7   17.38    1.41
   0   7  -7   18.53    1.49
   4   6  -6   11.09    0.90
   4   6  -6   11.03    0.89
   4   6  -6   11.31    0.91
  -4   6   6   10.66    0.86
  -4   6   6   10.70    0.86
  -4  -6   6   10.70    0.87
   4  -6  -6    9.21    3.66
  -4  -6   6   13.69    1.11
  -4  -6   6   12.05    0.97
   4  -6  -6   10.09    0.81
  -4   6   6   10.43    0.84
   5   1  -9  175.14    4.73
  -5  -1   9  170.40    4.54
   5  -1  -9  179.74    4.59
  -5   1   9  180.83    4.61
   5   1  -9  181.11    4.61
   5  -1  -9  180.19    4.60
  -5  -1   9  185.65    4.72
   5   1  -9  179.94    5.07
   5   1  -9  166.38    4.28
  -5  -1   9  181.99    4.62
   5  -1  -9  176.39    4.92
   6   3  -6    1.31    0.19
   6  -3  -6    1.53    0.17
   6  -3  -6    1.57    0.17
   6   3  -6    1.48    0.20
   6   3  -6    1.49    0.19
  -6   3   6    1.76    0.19
   6  -3  -6    1.52    0.17
   6  -3  -6    1.48    0.16
  -6   3   6    1.44    0.15
   6   5  -1   85.31    2.33
  -6  -5   1   85.99    2.38
  -6   5   1   84.62    2.17
   6   5  -1   81.38    2.22
   6  -5  -1   84.41    2.15
   6   5  -1   82.78    2.24
   6  -5  -1   89.67    2.28
  -6  -5   1   82.12    2.14
   6   5  -1   82.92    2.37
   6  -5   0   29.16    1.35
   6  -5   0   26.92    1.31
  -6   5   0   26.19    1.41
  -6  -5   0   28.92    1.35
   6   5   0   28.85    1.34
  -6  -5   0   28.02    1.29
   6  -5   0   28.35    1.53
   6   5   0   27.47    1.26
   6   5   0   28.31    1.32
   6   5   0   29.57    1.40
  -3   1  11    1.54    0.17
  -3   1  11    1.51    0.16
  -3   1  11    1.63    0.17
   3  -1 -11    1.56    0.17
   3   1 -11    1.40    0.16
  -3  -1  11    1.45    0.16
  -3  -1  11    1.14    0.46
   3   1 -11    1.35    0.15
   3   1 -11    1.26    0.14
   3  -1 -11    1.19    0.48
   7   2  -3   68.35    1.86
  -7  -2   3   69.95    1.83
   7  -2  -3   72.15    1.92
   7  -2  -3   71.91    1.83
   7  -2  -3   71.30    1.83
   7  -2  -3   68.03    1.74
   7   2  -3   67.99    1.79
  -7  -2   3   70.54    1.90
   7   1  -4    1.14    0.45
   7   1  -4    3.03    0.32
   7   1  -4    1.70    0.19
   7  -1  -4    1.37    0.15
   7  -1  -4    1.21    0.48
   7  -1  -4    0.99    0.19
  -1   7   7    0.83    0.17
   1  -7  -7    0.90    0.18
  -1   7   7    0.77    0.16
   1  -7  -7    0.47    0.11
  -1  -7   7    0.53    0.12
   2  -5   9   19.22    1.56
  -2   5  -9   20.13    1.63
  -2  -5  -9   19.46    1.57
   2   5   9   19.57    1.58
   2   5   9   19.26    1.57
  -2   5  -9   20.22    1.63
  -2  -5  -9   20.33    1.65
  -2   5  -9   20.39    1.64
   2  -5   9   18.96    1.53
  -2   5  -9   18.91    1.53
   2  -5   9   19.08    1.53
   5  -5   5   13.55    1.09
   5  -5   5   14.05    1.13
  -5  -5  -5   14.16    1.14
  -5  -5  -5   13.25    1.08
   5   5   5   14.29    1.16
   5  -5   5   13.50    1.09
   5   5   5   13.27    1.07
  -5  -5  -5   11.82    0.96
   6  -3   5    0.35    0.09
  -6  -3  -5    0.57    0.12
  -6  -3  -5    0.16    0.06
   6   3   5    0.44    0.10
   6  -3   5    0.33    0.08
   6   3   5    0.37    0.09
   4  -4   8  150.00    4.10
   4  -4   8  145.83    3.96
  -4  -4  -8  142.31    3.62
   4  -4   8  143.59    3.64
  -4   4  -8  146.47    3.83
  -4   4  -8  142.03    3.69
  -4   4  -8  152.73    3.88
   4  -4   8  141.47    3.83
   4   4   8  149.20    4.18
   3   8   0   20.30    1.64
  -3  -8   0   19.13    1.56
  -3   8   0   19.49    1.57
   3   8   0   23.40    1.08
  -3   8   0   18.96    1.53
   3  -8   0   19.26    1.55
  -3   8   0   19.01    1.53
   3  -8   0   19.47    1.57
   3   7   5   -0.09    0.06
   3  -7   5   -0.13    0.05
  -3  -7  -5   -0.01    0.06
  -4  -2  10   75.11    1.92
   4   2 -10   74.71    2.00
   4   2 -10   71.98    1.94
  -4  -2  10   71.50    1.92
   4  -2 -10   74.42    1.94
   4   2 -10   76.63    2.14
  -4   2  10   75.71    1.94
   4   2 -10   77.82    1.98
  -4  -2  10   74.70    2.01
   4  -2 -10   73.77    1.88
  -5  -5   6    4.09    0.25
  -5   5   6    5.83    0.34
   5   5  -6    4.17    0.25
   5   5  -6    4.04    1.61
   5  -5  -6    4.80    0.29
  -5   5   6    5.43    0.32
   5   5  -6    3.90    1.55
   5  -5  -6    4.32    0.26
  -5   5   6    5.15    0.30
   5  -5  -6    5.51    0.32
  -5  -5   6    3.83    1.53
   5   5  -6    3.88    1.55
  -6   5   2    7.82    0.45
   6  -5  -2    8.09    0.47
   6   5  -2    8.04    0.48
   6   5  -2    8.00    0.48
   6  -5  -2    8.08    0.47
  -6  -5   2    8.24    0.48
   6  -5  -2    8.23    0.48
   6   5  -2    7.87    0.46
  -6   5   2    8.10    0.47
  -6  -5   2    9.15    0.53
  -7  -2  -2   79.46    2.04
  -7  -2  -2   78.73    2.11
   7   2   2   74.48    1.90
   7  -2   2   75.77    2.08
   7   2   2   77.29    1.97
   7  -2   2   76.76    1.96
   7   2   2   77.92    2.06
   7  -2   2   75.86    2.12
  -3   8   1    6.39    0.38
   3   8  -1    7.22    0.42
   3   8  -1    8.91    0.52
   3   8  -1    8.41    0.49
   3  -8  -1    5.94    0.35
  -3   8   1    6.47    0.43
  -3  -8   1    7.45    0.45
   3  -8  -1    6.54    0.39
   4  -5   7    1.48    0.16
  -4  -5  -7    1.19    0.49
  -4   5  -7    1.51    0.17
  -4  -5  -7    1.50    0.17
   4  -5   7    1.62    0.17
  -4   5  -7    1.35    0.16
   4  -5   7    1.44    0.16
   4  -5   7    1.42    0.16
   1   3  11    0.51    0.12
   1  -3  11    0.67    0.13
   1  -3  11    0.74    0.14
  -1   3 -11    0.57    0.12
  -1   3 -11    0.71    0.14
  -1  -3 -11    0.41    0.10
  -1   3 -11    0.70    0.14
   1  -3  11    0.63    0.13
   1  -3  11    0.69    0.14
   1   3  11    0.75    0.15
   6  -5   1    5.43    0.33
  -6   5  -1    6.09    0.44
   6  -5   1    5.85    0.50
   6   5   1    6.59    0.39
   6  -5   1    6.24    0.36
   6   5   1    6.63    0.39
   6  -5   1    6.07    0.36
   6   5   1    6.82    0.40
  -6  -5  -1    6.51    0.38
  -6  -2   7    0.17    0.06
   6  -2  -7    0.05    0.04
   6   2  -7    0.16    0.05
   6  -2  -7    0.03    0.06
   6   2  -7   -0.19    0.06
   7  -1   3    0.78    0.16
  -7  -1  -3    0.79    0.17
   3  -6   7   31.57    1.45
  -3  -6  -7   31.14    1.44
   3  -6   7   33.15    1.56
   3  -6   7   31.03    1.43
  -3  -6  -7   31.31    1.48
  -3   6  -7   31.70    1.47
   3   6   7   32.24    1.53
  -3   6  -7   31.79    1.48
   3  -6   7   31.19    1.46
  -3   6  -7   31.44    1.46
   2  -2  11   12.29    1.00
   2  -2  11   11.88    0.96
  -2   2 -11   11.81    0.95
  -2   2 -11   11.99    0.97
   2   2  11   11.72    0.95
   2  -2  11   11.90    0.96
   2  -2  11   12.13    0.99
   2   2  11   12.23    0.98
  -2  -2 -11   11.67    0.94
   2   2  11   11.61    0.94
  -6   4   5    4.24    0.55
   6   4  -5    5.26    0.31
   6  -4  -5    5.18    0.30
   6   4  -5    7.03    0.41
  -6  -4   5    5.56    0.33
   6   4  -5    6.31    0.37
  -2  -8   4   22.23    8.84
  -2  -8   4   18.84    1.52
   2   8  -4   22.50    8.94
  -2   8   4   17.72    1.42
  -2   8   4   17.46    1.41
   2  -8  -4   17.20    1.38
   2   8  -4   20.92    1.68
   2  -8  -4   17.01    1.38
   0  -8  -5  107.99    2.74
   0  -8  -5  106.56    2.99
   0   8  -5  109.07    2.86
   0  -8   5  105.87    2.76
   0   8   5  109.89    2.79
   0   8  -5  108.50    2.84
   0  -8   5  110.23    3.06
   0  -8   5  104.40    2.75
   0   8   5  111.10    3.13
   0   8  -5  107.88    2.74
   3  -8   1   60.82    1.56
  -3  -8  -1   61.02    1.82
  -3   8  -1   57.78    1.48
   3   8   1   60.45    1.54
   3   8   1   61.61    1.68
  -3   8  -1   58.29    1.54
  -3  -8  -1   59.64    1.65
  -1  -7  -7    4.15    0.25
   1  -7   7    4.44    0.26
   1  -7   7    4.67    0.28
  -1  -7  -7    4.37    0.27
  -1   7  -7    4.23    0.26
   1   7   7    4.42    0.26
  -1   7  -7    4.49    0.27
  -1   7  -7    4.68    0.27
   4   7   3  157.59    4.43
  -4  -7  -3  160.43    4.07
   4  -7   3  162.24    4.12
  -4  -7  -3  156.07    4.16
  -4   7  -3  164.74    4.28
  -4  -7  -3  153.67    4.27
   4   7   3  155.68    4.10
   4  -7   3  158.69    4.03
   5  -6   3    8.48    0.49
   5   6   3    7.82    0.46
   5  -6   3    8.90    0.51
  -5  -6  -3    8.08    0.48
   5   6   3    8.82    0.52
  -5   6  -3    7.28    0.42
  -5  -6  -3    8.02    0.46
  -2   4 -10    8.71    0.50
   2  -4  10    8.19    0.47
   2  -4  10    8.11    0.48
  -2   4 -10    8.68    0.51
   2   4  10    8.20    0.47
   2  -4  10    8.19    0.48
  -2   4 -10    8.53    0.50
  -2  -4 -10    8.33    0.48
  -2   4 -10    8.73    0.51
   2   4  10    8.54    0.51
  -2  -4 -10    8.58    0.50
   2  -6   8   40.29    1.85
  -2   6  -8   40.98    1.91
  -2  -6  -8   38.79    1.79
  -2  -6  -8   40.06    1.90
   2  -6   8   38.94    1.79
   2  -6   8   40.48    1.91
  -2   6  -8   41.00    1.90
   2   6   8   41.08    1.94
  -2   6  -8   40.12    1.86
   2   6   8   39.06    1.80
  -2  -3  11   24.75    1.14
  -2   3  11   21.31    1.71
   2  -3 -11   21.79    8.66
  -2   3  11   22.37    8.89
   2   3 -11   22.67    9.01
  -2  -3  11   22.94    1.07
   2   3 -11   23.91    1.10
   2  -3 -11   22.65    9.01
  -2   3  11   21.22    1.70
  -2  -3  11   23.34    1.08
  -2  -3  11   22.80    9.07
   2   3 -11   25.58    1.20
   2  -3 -11   21.61    1.74
   6   4   4   46.09    1.18
   6   4   4   45.51    2.14
   6  -4   4   45.74    2.11
   6  -4   4   45.92    1.23
  -6  -4  -4   45.49    2.09
   6  -4   4   46.76    1.21
   0   0  12  135.93    3.83
   0   0  12  134.11    3.43
   0   0 -12  136.31    3.46
   0   0 -12  139.34    3.60
   0   0  12  136.43    3.82
   0   0  12  137.07    3.48
   5  -6  -4   20.54    1.65
  -5   6   4   20.52    1.65
  -5   6   4   20.26    1.63
  -5  -6   4   20.69    1.66
   5  -6  -4   19.49    1.58
   5   6  -4   20.23    1.62
   5   6  -4   22.62    8.99
   6  -2   6   20.44    1.65
   6   2   6   21.11    1.70
  -6  -2  -6   21.84    8.68
  -6   2  -6   20.82    1.67
   6  -2   6   21.32    1.71
   6   2   6   20.48    1.65
  -6  -2  -6   21.50    1.73
   6  -2   6   19.95    1.61
   6  -2   6   20.51    1.66
   5  -2   8   73.07    2.01
   5   2   8   75.64    1.99
  -5   2  -8   74.68    1.90
   5  -2   8   70.78    1.81
  -5  -2  -8   72.25    1.98
  -5  -2  -8   72.91    1.87
   5  -2   8   73.09    1.96
   5  -2   8   71.37    1.91
   5  -2   8   71.88    2.01
   5   2   8   70.99    1.95
   7  -3  -1   19.32    1.56
   7   3  -1   19.54    1.59
   7   3  -1   20.57    1.65
   7  -3  -1   18.74    1.50
   7   3  -1   19.71    1.59
  -7  -3   1   19.51    1.57
  -7  -3   1   21.16    1.71
   7  -3  -1   19.09    1.53
   7  -3  -1   18.96    1.52
   1   0 -12    7.54    0.44
  -1   0  12    7.14    0.43
   1   0 -12    7.86    0.46
  -1   0  12    7.39    0.45
  -1   0  12    7.25    0.42
   3  -8  -2   22.59    8.98
  -3   8   2   23.72    1.11
   3  -8  -2   24.22    1.12
   7  -3   0   72.36    1.94
   7   3   0   73.13    1.87
   7   3   0   69.91    1.78
   7  -3   0   71.23    1.82
  -7  -3   0   73.64    1.94
   7  -3   0   71.61    1.86
   7   3   0   72.73    1.93
  -7  -3   0   73.74    1.98
   1  -8  -5    8.08    0.47
  -1   8   5    8.05    0.48
   1   8  -5    8.89    0.52
   1  -8  -5    7.42    0.43
   1   8  -5    9.72    0.79
  -1  -8   5    7.99    0.47
  -1   8   5    8.19    0.47
   1   8  -5    8.51    0.49
  -1  -8   5    9.11    0.53
  -4   7   4   30.96    1.42
  -4   7   4   30.05    1.38
   5   2  -9   -0.53    0.06
   5  -2  -9   -0.20    0.07
   5   2  -9    0.09    0.07
  -3  -5   9    8.26    0.50
  -3  -5   9    8.11    0.48
  -3  -5   9    8.33    0.49
   3   5  -9    8.33    0.49
   3   5  -9    8.36    0.49
  -3   5   9    8.93    0.52
   3   5  -9    7.59    0.44
   3  -5  -9    8.09    0.47
  -3   5   9    8.73    0.50
  -3   5   9    8.61    0.50
   3  -5  -9    8.73    0.51
  -3   3 -10    0.73    0.14
   3  -3  10    0.55    0.13
  -4  -4   9   28.45    1.33
  -4  -4   9   29.59    1.40
  -4  -4   9   29.86    1.39
   4   4  -9   29.65    1.39
   4  -4  -9   28.99    1.33
  -4  -4   9   29.16    1.34
  -4   4   9   30.30    1.39
   4  -4  -9   28.42    1.31
   4   4  -9   29.40    1.35
  -4   4   9   30.45    1.40
  -4   4   9   29.04    1.34
   4  -4  -9   30.29    1.42
   4   4  -9   29.23    1.37
  -3   2  11   10.05    0.81
   3   2 -11    9.74    0.79
  -3  -2  11    9.56    0.78
   3  -2 -11   10.33    0.84
   3   2 -11   10.17    0.82
   3   2 -11   10.42    0.84
  -3   2  11    9.17    0.53
  -3  -2  11    9.85    0.80
  -3   2  11   10.12    0.81
  -3   2  11   10.23    0.82
   3  -2 -11    9.78    0.79
  -3  -2  11   10.41    0.84
   6   5  -3    0.30    0.08
   6   5  -3    0.40    0.09
  -6  -5   3    0.42    0.10
   6   5  -3    0.50    0.11
   0  -1  12   34.64    1.63
   0   1 -12   34.44    1.59
   0   1 -12   33.63    1.55
   0   1  12   34.35    1.59
   0  -1  12   33.94    1.59
   0  -1 -12   36.18    1.69
   0  -1  12   34.41    1.61
   0  -1  12   34.91    1.64
   0   1 -12   33.33    1.53
   0   1  12   34.72    1.66
   0  -1 -12   34.38    1.60
   0   1  12   33.50    1.60
  -4  -5   8   19.88    1.60
   4  -5  -8   19.73    1.59
  -4   5   8   20.07    1.61
   4  -5  -8   19.42    1.56
   4   5  -8   21.65    1.75
  -4  -5   8   19.96    1.61
   4  -5  -8   19.02    1.54
  -4   5   8   20.05    1.61
   4   5  -8   19.84    1.60
   4   5  -8   18.92    1.53
  -4   5   8   19.95    1.60
  -4  -5   8   19.13    1.54
  -7  -3   2    5.67    0.36
   7  -3  -2    5.53    0.33
   7  -3  -2    5.31    0.31
   7   3  -2    8.10    0.48
   7   3  -2    7.21    0.43
   7  -3  -2    5.13    0.30
  -7  -3   2    6.06    0.42
   7   3  -2    7.34    0.46
   7  -3  -2    5.31    0.31
  -2   8  -4    9.08    0.53
   2  -8   4    8.53    0.49
  -2  -8  -4    8.27    0.50
   2  -8   4    9.29    3.69
  -2   8  -4    8.74    0.50
  -2   8  -4    9.14    0.53
  -2   8  -4    8.99    0.52
   2  -8   4    9.20    3.66
  -2  -8  -4    8.63    0.53
   2   8   4    7.09    0.46
  -4  -3  -9  128.97    3.34
   4  -3   9  124.68    3.38
   4  -3   9  126.33    3.21
   4  -3   9  131.77    3.48
   4   3   9  131.33    3.56
  -4   3  -9  135.96    3.45
   4  -3   9  129.82    3.49
  -4   3  -9  125.43    3.27
   0  -5  10    7.75    0.45
   0  -5  10    8.20    0.48
   0   5  10    7.36    0.46
   0  -5 -10    9.47    0.81
   0  -5  10    7.96    0.46
   0   5  10    6.90    0.49
   0   5 -10    7.82    0.45
   0   5 -10    7.96    0.46
   0  -5  10    7.99    0.46
   0   5  10    9.94    0.82
   0  -5 -10    7.26    0.53
   0   5 -10    8.22    0.48
   7   2  -4   14.04    1.14
  -7  -2   4   14.05    1.14
   7  -2  -4   13.68    1.10
  -7  -2   4   14.33    1.16
   7  -2  -4   14.47    1.18
   7   2  -4   14.62    1.18
   7  -2  -4   15.33    1.24
   7  -2  -4   14.41    1.16
   7   2  -4   14.65    1.18
   7   2  -4   14.48    1.16
   1  -1 -12   16.51    1.33
  -1   1  12   15.89    1.29
  -1   1  12   15.42    1.25
  -1  -1  12   15.88    1.28
  -1   1  12   15.48    1.25
  -1  -1  12   15.93    1.29
  -1  -1  12   15.88    1.28
   1  -1 -12   15.37    1.24
   1   1 -12   15.92    1.28
  -1  -1  12   15.29    1.23
   1  -1 -12   15.36    1.24
   1   1 -12   15.22    1.22
   6   5   2    3.88    1.54
  -6  -5  -2    3.96    1.58
   6   5   2    4.03    1.60
  -6   5  -2    3.69    0.39
   6  -5   2    3.87    1.54
   6   5   2    4.04    1.61
   6  -5   2    3.65    0.38
   6  -5   2    3.35    0.37
   7   0  -5   -0.05    0.05
   7   0  -5    0.04    0.04
   3  -7  -6   -0.06    0.06
  -3   7   6   -0.02    0.06
   3   7  -6   -0.06    0.05
   3  -7  -6   -0.05    0.05
  -3  -7   6    0.09    0.06
  -3  -7   6   -0.20    0.08
  -3   7   6    0.05    0.05
  -3   7   6    0.05    0.05
  -1  -8  -5   69.33    1.77
  -1   8  -5   68.40    1.74
   1   8   5   69.98    1.79
   1  -8   5   71.14    1.91
  -1   8  -5   70.69    1.93
   1   8   5   71.03    1.98
  -1  -8  -5   68.04    1.94
   1  -8   5   68.84    1.75
  -1   8  -5   68.62    1.82
   1  -8   5   69.85    1.78
   3  -8   2   28.87    1.33
  -3  -8  -2   27.11    1.27
   3   8   2   28.90    1.36
   3  -8   2   30.06    1.54
  -3   8  -2   28.11    1.35
  -3   8  -2   29.08    1.34
  -3  -8  -2   27.56    1.29
   1  -5 -10  179.02    4.54
   1   5 -10  168.79    4.29
  -1  -5  10  164.95    4.38
   1   5 -10  166.11    4.39
  -1   5  10  166.44    4.22
  -1  -5  10  167.98    4.51
   1  -5 -10  164.65    4.18
  -1   5  10  168.01    4.31
  -1  -5  10  167.22    4.67
  -1  -5  10  164.99    4.19
   1   5 -10  170.15    4.57
  -7  -3  -1   82.11    2.26
  -7  -3  -1   81.08    2.10
   7   3   1   83.06    2.25
   7  -3   1   82.10    2.36
   7   3   1   80.40    2.04
   7  -3   1   82.75    2.11
   7   3   1   79.30    2.02
   7  -3   1   80.73    2.09
   7  -3   1   80.16    2.29
  -2  -7   7   38.20    1.80
  -2   7   7   39.82    1.89
   2   7  -7   37.06    1.71
  -2  -7   7   45.41    2.11
   2   7  -7   33.51    1.60
   2  -7  -7   38.93    1.81
   2  -7  -7   37.37    1.72
  -2   7   7   39.14    1.80
   2   7  -7   39.24    1.82
  -2   7   7   39.12    1.80
   2   7  -7   41.65    1.94
  -2  -7   7   38.93    1.81
   0  -6   9   99.28    2.66
   0  -6   9  101.37    2.82
   0   6  -9  104.23    2.76
   0   6  -9  101.58    2.70
   0  -6   9   98.86    2.63
   0   6  -9  102.85    2.76
   0   6   9   99.73    2.53
   0  -6  -9   99.54    2.53
   0   6   9   98.98    2.75
   0  -6   9  104.43    2.65
   0   6  -9  100.18    2.55
   0  -6  -9   97.12    2.51
  -3   4  10    2.86    0.30
   3   4 -10    2.32    0.25
   3  -4 -10    2.47    0.26
  -3  -4  10    2.50    0.27
   3  -4 -10    2.27    0.25
  -3  -4  10    2.39    0.26
   3  -4 -10    2.38    0.26
  -3  -4  10    2.89    0.33
   3   4 -10    2.85    0.31
  -3   4  10    2.73    0.29
  -3  -4  10    2.71    0.29
   7  -2   3    1.72    0.19
  -7  -2  -3    1.71    0.20
   7   2   3    1.39    0.18
   7   2   3    3.71    0.42
  -7  -2  -3    1.46    0.16
   7   1  -5   33.31    1.53
   7  -1  -5   31.61    1.49
   7   1  -5   31.78    1.46
   7  -1  -5   32.29    1.50
  -7  -1   5   33.06    1.54
   7  -1  -5   29.84    1.40
   7   1  -5   34.52    1.59
   7  -1  -5   34.25    1.59
   7   1  -5   34.48    1.63
   7  -1  -5   30.99    1.46
   1   6  -9   17.11    1.38
  -1  -6   9   17.39    1.42
  -1  -6   9   18.08    1.46
   1  -6  -9   19.30    1.55
  -1   6   9   18.57    1.51
   1   6  -9   18.68    1.51
  -1  -6   9   17.50    1.42
   1  -6  -9   18.15    1.46
   1   6  -9   18.50    1.50
  -1   6   9   18.01    1.45
  -1  -6   9   18.92    1.53
  -4  -6  -6    1.90    0.20
  -4  -6  -6    1.95    0.21
  -4  -6  -6    2.17    0.23
   4   6   6    1.89    0.21
   4   6   6    2.19    0.23
   4  -6   6    2.33    0.24
   1   0  12   53.13    1.48
  -1   0 -12   54.89    1.40
   1   0  12   51.53    1.32
   1   0  12   52.13    1.49
   1   0  12   52.65    1.44
  -1   0 -12   51.61    1.32
  -1   0 -12   52.98    1.38
  -3  -8   3   32.07    1.47
   3  -8  -3   24.53    1.13
   3  -8  -3   22.55    8.97
   6   0  -8    4.34    0.26
  -6   0   8    5.10    0.30
   6   0  -8    4.58    0.27
   6   0  -8    4.66    0.27
   6   0  -8    4.76    0.28
   6   0  -8    5.09    0.31
   7   0   4   46.98    1.36
   7   0   4   47.32    1.26
   7   0   4   48.06    1.23
   7   0   4   46.15    1.18
  -4   0 -10   75.93    1.94
   4   0  10   75.65    2.02
   4   0  10   75.46    2.09
  -4   0 -10   76.25    1.94
   0   9   0    1.45    0.16
   0   9   0    1.88    0.20
   0  -9   0    1.19    0.49
   0   9   0    1.05    0.20
   3  -6  -8    8.58    0.50
  -3   6   8    8.96    0.52
  -3  -6   8    8.43    0.49
   3   6  -8    8.86    0.52
   3   6  -8    8.53    0.50
   3  -6  -8    8.58    0.49
  -3  -6   8    9.02    0.54
  -3   6   8    8.61    0.50
  -3   6   8    8.72    0.51
  -3  -6   8    8.78    0.51
   3   6  -8    8.29    0.49
   3   6  -8    8.49    0.49
   7  -3  -3    1.67    0.18
  -7  -3   3    1.62    0.18
   7  -3  -3    1.78    0.19
   7  -3  -3    1.62    0.18
   7  -3  -3    1.76    0.19
   7   3  -3    1.63    0.18
  -7  -3   3    1.73    0.19
   7   3  -3    1.84    0.20
   7   3  -3    1.75    0.19
  -2   0  12   87.86    2.43
  -2   0  12   86.49    2.32
   2   0 -12   92.89    2.53
   2   0 -12   87.29    2.22
  -2   0  12   87.74    2.23
   2   0 -12   92.35    2.35
  -5  -4  -7    0.66    0.14
   5   4   7    0.34    0.10
  -5   4  -7   -0.12    0.10
  -5  -4  -7    0.79    0.15
   5  -4   7    0.08    0.06
   0  -9   1    6.74    0.40
   0   9   1    4.14    0.24
   0   9  -1    4.00    1.59
   0  -9  -1    3.81    1.52
   0  -9   1    3.43    0.37
   0   9   1    3.78    0.39
   0   9  -1    4.59    0.28
   0  -9  -1    3.37    0.35
   0   9  -1    4.60    0.28
   0  -4 -11    0.20    0.07
   0   4  11    0.39    0.10
   0  -4  11    0.11    0.06
   1  -5  10   34.43    1.62
   1  -5  10   32.02    1.47
   1   5  10   34.29    1.64
  -1   5 -10   35.32    1.65
  -1   5 -10   33.11    1.52
   1   5  10   35.37    1.69
   1  -5  10   32.22    1.62
  -1  -5 -10   33.52    1.54
  -1   5 -10   32.73    1.52
   1  -5  10   33.92    1.60
  -1  -5 -10   35.57    1.64
  -1   5 -10   33.54    1.55
   1   5  10   33.21    1.53
   3   0  11   -0.05    0.06
   3   0  11    0.08    0.07
  -3   0 -11   -0.05    0.05
   3   0  11   -0.17    0.06
   3   0  11   -0.13    0.06
  -1   1 -12    0.89    0.17
   1  -1  12    0.76    0.15
  -1   1 -12    0.70    0.14
   1   1  12    0.85    0.19
   1   1  12    1.23    0.14
   1   1  12    1.25    0.15
   1  -1  12    0.79    0.16
   1   1  12    1.01    0.22
  -1  -1 -12    0.55    0.15
   1  -1  12    0.89    0.17
  -1   1 -12    1.03    0.20
  -1  -1 -12    1.22    0.14
   1  -1  12    0.87    0.18
  -4  -3  10   80.58    2.28
   4   3 -10   83.40    2.20
   4  -3 -10   74.69    1.93
   4   3 -10   77.77    2.09
  -4  -3  10   81.00    2.20
  -4   3  10   78.99    2.02
   4  -3 -10   79.52    2.05
   4  -3 -10   82.39    2.25
  -4  -3  10   83.03    2.11
   4   3 -10   80.14    2.12
   4   3 -10   82.41    2.19
   6   1  -8    9.37    3.73
   6  -1  -8    8.83    0.51
  -6  -1   8    9.16    0.55
   6   1  -8    9.30    3.70
  -6   1   8    8.92    0.53
  -6  -1   8    9.28    3.69
  -6   1   8    9.11    0.55
   6   1  -8    8.40    0.49
   6  -1  -8    9.04    0.54
   6   1  -8    9.39    3.73
   6  -1  -8    9.28    3.69
   7  -1   4   43.91    2.02
   7  -1   4   39.19    1.80
   7   1   4   42.12    1.93
   7  -1   4   41.27    1.92
   7  -1   4   43.46    2.02
   7   1   4   42.30    1.95
   7   1   4   41.61    1.97
   4   1  10    2.03    0.25
   4   1  10    2.00    0.22
   4  -1  10    2.09    0.22
  -4   1 -10    2.06    0.22
  -4   1 -10    2.03    0.22
   4  -1  10    2.15    0.23
  -4  -1 -10    2.03    0.27
   1   4 -11   44.44    2.08
  -1  -4  11   45.37    2.15
  -1   4  11   44.90    2.06
   1   4 -11   45.56    2.13
  -1  -4  11   45.06    2.11
  -1   4  11   46.97    1.20
   1   4 -11   44.16    2.03
  -1   4  11   45.39    2.08
   1  -4 -11   45.38    2.08
  -1  -4  11   45.34    2.08
   1   4 -11   46.94    1.25
   1  -4 -11   46.94    1.21
  -1  -4  11   46.26    1.26
  -4  -7  -4    2.27    0.24
   4   7   4    2.63    0.28
   4   7   4    2.41    0.26
  -4  -7  -4    2.60    0.27
  -4  -7  -4    2.38    0.25
   7   3   2   10.92    0.88
   7   3   2   10.49    0.84
  -7  -3  -2   12.10    0.98
  -7  -3  -2   11.12    0.95
   7   3   2   12.19    0.99
   7  -3   2    8.80    0.51
   0  -2 -12   14.44    1.16
   0   2 -12   14.79    1.21
   0   2  12   14.75    1.20
   0   2 -12   14.36    1.17
   0  -2  12   14.68    1.19
   0   2  12   13.92    1.12
   0  -2 -12   14.71    1.19
   0  -2  12   14.30    1.16
   0  -2  12   14.35    1.16
   0  -2  12   13.81    1.11
   0   2 -12   14.03    1.13
   0   2 -12   13.73    1.11
  -5  -6  -4   24.49    1.16
   5  -6   4   24.29    1.13
   5   6   4   24.73    1.16
   5   6   4   23.75    1.15
  -5  -6  -4   25.11    1.19
   5  -6   4   26.53    1.24
  -5  -6  -4   24.37    1.12
   5  -4  -8    4.41    0.26
   5   4  -8    4.88    0.29
  -5   4   8    4.59    0.27
   5   4  -8    4.94    0.29
  -5   4   8    4.76    0.28
   5  -4  -8    4.54    0.27
   5   4  -8    4.59    0.27
  -5  -4   8    5.15    0.31
  -5   4   8    4.54    0.26
  -5  -4   8    4.94    0.29
   5  -4  -8    4.49    0.26
  -5  -4   8    3.98    1.58
   5   4  -8    4.57    0.27
   2  -8  -5    8.82    0.52
  -2   8   5    9.06    0.53
  -2   8   5    9.20    3.66
  -2  -8   5   10.94    0.88
  -2  -8   5   11.49    0.93
   2   8  -5   10.22    0.83
   2  -8  -5    8.68    0.51
   2   8  -5    8.81    0.52
   2   8  -5   10.55    0.85
   1   6   9   14.93    1.20
  -1   6  -9   15.66    1.27
  -1   6  -9   15.65    1.27
   1  -6   9   15.21    1.22
  -1   6  -9   15.46    1.25
  -1  -6  -9   14.56    1.19
  -1   6  -9   15.68    1.26
   1  -6   9   15.29    1.23
  -1  -6  -9   15.05    1.22
   1  -6   9   15.09    1.22
   6   5  -4   16.94    1.37
  -6  -5   4   18.98    1.53
   6   5  -4   17.11    1.39
   6  -5  -4   17.00    1.37
  -6   5   4   17.13    1.38
  -6   5   4   17.53    1.41
   6  -5  -4   16.93    1.36
   6   5  -4   16.11    1.30
  -6  -5   4   17.05    1.38
   6  -5  -4   13.66    1.10
  -1  -2  12    1.23    0.14
   1   2 -12    1.43    0.16
   1  -2 -12    1.42    0.17
  -1  -2  12    1.45    0.16
  -1   2  12    1.69    0.19
   1   2 -12    1.55    0.17
  -1   2  12    1.25    0.17
   1  -2 -12    1.63    0.18
   1   2 -12    1.32    0.15
  -1  -2  12    1.52    0.17
  -1   2  12    1.21    0.49
  -1  -2  12    1.67    0.18
  -1   2  12    1.65    0.18
   1   2 -12    1.49    0.16
  -2  -1  12   58.74    1.59
  -2   1  12   56.65    1.55
   2   1 -12   58.40    1.49
  -2  -1  12   59.15    1.52
   2   1 -12   58.89    1.58
   2  -1 -12   58.71    1.59
  -2   1  12   57.73    1.47
  -2  -1  12   58.90    1.58
  -2   1  12   60.51    1.69
   2  -1 -12   59.38    1.51
  -2   1  12   56.76    1.45
   2  -1 -12   57.70    1.48
   6  -3  -7    1.22    0.13
  -6  -3   7    4.28    0.28
   6   3  -7    3.10    0.32
   6   3  -7    1.91    0.21
   6   3  -7    4.60    0.40
   6   3  -7    3.30    0.35
  -4   6   7   10.01    0.81
   4  -6  -7   10.08    0.81
   4   6  -7   10.04    0.81
   4  -6  -7    9.74    0.86
  -4   6   7    9.94    0.81
  -4   6   7   10.43    0.85
  -4  -6   7    9.94    0.80
  -4  -6   7   11.17    0.91
  -4  -6   7   11.81    0.95
   4   6  -7   12.96    1.04
   4   6  -7   10.38    0.84
   1  -9   0   28.25    1.30
   1   9   0   27.76    1.30
  -1  -9   0   26.47    1.24
   1   9   0   29.81    1.38
  -1  -9   0   26.10    1.22
  -1   9   0   26.73    1.26
   1   9   0   28.38    1.31
  -1   9   0   27.68    1.27
  -5  -6   5    1.10    0.21
   5   6  -5    1.36    0.16
   5  -6  -5    0.89    0.18
  -5   6   5    1.00    0.20
  -5  -6   5    0.95    0.19
  -5   6   5    1.23    0.16
  -5   6   5    3.92    1.56
   5   6  -5    0.75    0.15
   5   6  -5    1.02    0.20
   5  -6  -5    0.87    0.17
   2  -3  11   30.78    1.43
   2  -3  11   30.17    1.41
   2   3  11   33.24    1.57
   2  -3  11   30.54    1.40
   2   3  11   31.00    1.42
  -2   3 -11   31.55    1.47
  -2  -3 -11   30.33    1.39
  -2   3 -11   30.16    1.43
  -2   3 -11   30.59    1.41
   2  -3  11   29.85    1.42
   3  -8   3   38.88    1.79
  -3  -8  -3   39.62    1.93
   3  -8   3   39.29    1.84
  -3   8  -3   38.54    1.77
  -3   8  -3   39.95    1.83
  -3  -8  -3   40.30    1.88
  -3   8  -3   41.67    1.94
   3   8   3   40.43    1.86
  -3  -8  -3   41.15    1.94
  -3   1 -11   17.30    1.39
   3  -1  11   17.23    1.40
  -3  -1 -11   17.73    1.43
   3   1  11   16.87    1.36
  -3   1 -11   16.67    1.34
   3   1  11   16.94    1.37
   3  -1  11   16.71    1.35
   3   1  11   16.52    1.34
   3  -1  11   17.46    1.41
   3   1  11   16.08    1.31
  -3  -1 -11   16.83    1.35
   3  -1  11   15.93    1.30
   2   7   7    5.18    0.30
   2  -7   7    5.48    0.33
  -2   7  -7    5.62    0.33
  -2   7  -7    5.54    0.32
   2  -7   7    5.53    0.33
   2  -7   7    5.46    0.32
  -2  -7  -7    5.52    0.32
  -2  -7  -7    5.25    0.31
  -2   7  -7    5.42    0.32
   6  -5   3   45.93    1.21
   6  -5   3   45.54    2.09
   6   5   3   45.89   18.25
  -6  -5  -3   46.01    1.17
  -6   5  -3   45.74    2.11
   6  -5   3   44.60    2.05
   6  -5   3   47.01    1.23
   6   5   3   45.64    2.14
   6  -1   7   37.33    1.75
   6  -1   7   39.90    1.84
   6   1   7   40.59    1.87
  -6   1  -7   38.44    1.76
  -6  -1  -7   38.66    1.78
   6   1   7   37.79    1.79
   6  -1   7   38.53    1.83
  -6  -1  -7   39.78    1.84
  -2   5  10    4.13    0.25
  -2  -5  10    4.32    0.27
  -2   5  10    4.09    1.63
   2  -5 -10    4.02    1.60
  -2  -5  10    4.07    1.62
   2  -5 -10    4.02    1.60
  -2  -5  10    4.10    0.25
  -2  -5  10    4.13    0.25
   2   5 -10    3.70    0.39
   2   5 -10    4.03    1.61
   2   5 -10    4.38    0.27
   1   9  -1   13.85    1.12
  -1  -9   1   14.69    1.19
  -1  -9   1   13.63    1.10
   1  -9  -1   14.61    1.17
   1   9  -1   13.66    1.11
  -1   9   1   14.16    1.15
   1  -9  -1   13.59    1.09
   1   9  -1   13.35    1.08
  -1   9   1   14.03    1.13
   6   4  -6   68.71    1.92
  -6   4   6   71.08    1.81
   6   4  -6   69.46    1.77
   6   4  -6   73.28    1.86
   6  -4  -6   73.49    1.87
   6  -4  -6   66.71    1.70
  -6   4   6   68.99    1.80
   6   4  -6   69.04    1.89
  -6   4   6   70.51    1.79
  -6  -4   6   68.37    1.77
   6  -4  -6   72.80    1.86
   5  -5   6   -0.16    0.04
   5   5   6   -0.14    0.07
  -5  -5  -6   -0.09    0.05
  -3  -7  -6    0.64    0.13
   3  -7   6    0.54    0.11
  -3   7  -6    0.61    0.12
  -3   7  -6    0.61    0.12
   3  -7   6    0.46    0.12
  -3  -7  -6    0.62    0.13
  -3   7  -6    0.57    0.13
  -1  -9  -1   62.18    1.59
  -1   9  -1   64.54    1.64
   1   9   1   66.76    1.70
   1   9   1   63.77    1.69
   1  -9   1   62.13    1.64
  -1   9  -1   62.86    1.60
   1   9   1   65.67    1.67
   6   3   6   11.16    0.91
  -6   3  -6   11.76    0.95
   6  -3   6   12.19    0.98
   6  -3   6   11.78    0.95
   6  -3   6   11.59    0.95
   6  -3   6   12.19    0.99
  -6  -3  -6   11.54    0.94
   6   3   6   11.78    0.95
  -6  -3  -6   11.64    0.94
  -6  -3  -6   11.37    0.92
   5   3   8   -0.20    0.06
  -5   3  -8   -0.23    0.07
   5  -3   8   -0.02    0.06
   5  -3   8   -0.00    0.06
   0  -9  -2    1.38    0.15
   0   9  -2    2.29    0.26
   0  -9   2    2.08    0.23
   0   9   2    1.42    0.15
   0   9  -2    2.57    0.27
   0  -9  -2    1.30    0.15
   0   9  -2    2.21    0.24
   0   9   2    1.51    0.17
   0  -9   2    2.35    0.26
   0  -9   2    2.38    0.25
  -4   7   5   11.06    0.89
  -4  -7   5   15.85    1.27
   4   7  -5   15.26    1.23
  -4  -7   5   15.22    1.22
  -4  -7   5   16.33    1.31
   4  -7  -5   11.31    0.91
   4  -7  -5   11.13    0.90
  -4   7   5   10.82    0.87
  -4   7   5   11.39    0.92
   4   7  -5   15.72    1.26
   7   2  -5    0.25    0.07
   7   2  -5    0.32    0.08
  -7  -2   5    0.30    0.08
   7   2  -5    0.27    0.07
  -5  -5   7    1.67    0.18
   5  -5  -7    1.54    0.17
   5   5  -7    1.48    0.16
  -5  -5   7    1.74    0.19
   5   5  -7    1.75    0.19
  -5  -5   7    1.61    0.17
  -5   5   7    1.58    0.18
   5   5  -7    1.56    0.17
   5   5  -7    1.35    0.15
   0  -8  -6    0.18    0.07
   0  -8  -6   -0.01    0.06
   0   8   6    0.04    0.06
   0   8   6    0.14    0.05
   6  -4   5    1.59    0.17
  -6  -4  -5    1.23    0.15
  -6  -4  -5    1.33    0.14
   6   4   5    1.10    0.21
   6  -4   5    1.41    0.16
   6   4   5    1.40    0.16
   0   7  -8    0.26    0.06
   0  -7   8   -0.04    0.05
   0   7   8    0.06    0.06
   0   7  -8    0.22    0.07
   0  -7  -8    0.40    0.09
   0  -7   8   -0.00    0.06
  -2   6   9   97.34    2.48
  -2  -6   9   98.75    2.73
  -2  -6   9   93.51    2.47
  -2   6   9   96.37    2.45
   2   6  -9   95.69    2.55
   2   6  -9  101.44    2.68
   2  -6  -9  100.00    2.77
  -2   6   9   98.15    2.75
  -2  -6   9   96.29    2.58
   2  -6  -9   95.38    2.42
  -5   3   9   -0.05    0.05
   5  -3  -9    0.05    0.07
   5   3  -9    0.10    0.06
   5  -3  -9   -0.11    0.06
   5   3  -9   -0.14    0.06
  -5  -3   9   -0.09    0.06
  -5  -3   9    0.04    0.06
  -5   3   9    0.18    0.07
   5   3  -9    0.03    0.05
  -5   0  -9   -0.18    0.05
   5   0   9   -0.15    0.05
   5   0   9    0.02    0.06
   5   0   9   -0.02    0.06
   5   0   9   -0.01    0.05
   4   0 -11   -0.10    0.05
   4   0 -11   -0.13    0.06
  -4   0  11   -0.19    0.06
  -3   3  11   12.65    1.02
  -3  -3  11   12.23    0.99
  -3  -3  11   12.09    0.98
   3  -3 -11   11.88    0.96
   3   3 -11   12.00    0.97
  -3  -3  11   12.75    1.03
   3  -3 -11   11.37    0.92
  -3   3  11   12.25    0.98
  -3  -3  11   11.74    0.95
   3  -3 -11   13.12    1.06
   3   3 -11   13.01    1.05
  -1   4 -11    4.39    0.26
   1   4  11    4.46    0.28
   1  -4  11    4.65    0.28
  -1   4 -11    4.61    0.27
   1   4  11    4.48    0.28
  -1  -4 -11    4.58    0.28
   1  -4  11    4.52    0.27
  -1   4 -11    4.81    0.29
   1   4  11    4.26    0.26
  -1  -4 -11    4.61    0.27
   1  -4  11    4.66    0.28
   1  -4  11    4.54    0.27
  -3   8   4   18.40    1.48
  -3   8   4   17.54    1.41
  -3   8   4   17.89    1.45
   3  -8  -4   17.12    1.38
   3   8  -4   20.96    1.68
  -3  -8   4   23.05    1.06
   3  -8  -4   17.59    1.41
  -3   8   4   16.87    1.35
  -3  -8   4   22.11    8.79
  -2   8  -5    0.08    0.05
  -2   8  -5    0.02    0.05
   2  -8   5    0.13    0.05
   2  -8   5    0.00    0.05
  -2  -8  -5   -0.07    0.05
   7   3  -4    1.52    0.17
   7  -3  -4    1.29    0.15
  -7  -3   4    1.48    0.17
   7  -3  -4    1.54    0.17
  -7  -3   4    1.62    0.19
   7  -3  -4    1.30    0.16
   7   3  -4    1.29    0.15
   7  -3  -4    1.15    0.46
   7   3  -4    1.23    0.15
   7   3  -4    1.60    0.19
  -1  -7   8   31.02    1.45
  -1  -7   8   31.23    1.47
   1   7  -8   30.12    1.40
  -1   7   8   29.80    1.37
   1  -7  -8   29.86    1.38
   1   7  -8   31.52    1.47
   1  -7  -8   29.90    1.42
  -1   7   8   30.56    1.44
  -1  -7   8   29.88    1.37
  -1   7   8   30.08    1.42
   1   7  -8   30.71    1.43
   1  -8  -6   11.64    0.94
   1   8  -6   11.42    0.93
  -1  -8   6   11.54    0.93
  -1  -8   6   11.78    0.95
   1  -8  -6   11.91    0.97
  -1   8   6   12.37    1.01
   1   8  -6   11.63    0.94
   1   8  -6   11.78    0.95
  -1   8   6   11.76    0.95
  -3   5  -9   51.08    1.34
   3  -5   9   50.42    1.37
  -3  -5  -9   50.15    1.28
   3   5   9   49.82    1.27
  -3   5  -9   50.36    1.33
  -3   5  -9   49.82    1.31
   3  -5   9   48.02    1.22
  -3  -5  -9   50.22    1.41
   3   5   9   50.58    1.51
   3  -5   9   49.46    1.26
  -1  -9   2    0.10    0.05
   1   9  -2    0.23    0.06
   1   9  -2    0.18    0.07
   5  -7   0    1.52    0.18
  -5   7   0    1.23    0.16
  -5   7   0    0.92    0.18
   5  -7  -1    1.82    0.20
   5   7  -1    2.80    0.30
   5  -7  -1    1.98    0.22
  -5   7   1    2.46    0.26
  -5   7   1    2.47    0.26
   5   7  -1    2.65    0.28
  -5  -7   1    2.66    0.28
   5   7  -1    2.22    0.23
  -5   0  10    1.38    0.15
   5   0 -10    1.03    0.20
   5   0 -10    1.24    0.14
   5   0 -10    1.23    0.14
  -1   2 -12   17.15    1.38
   1   2  12   17.13    1.38
   1  -2  12   17.32    1.40
   1  -2  12   17.08    1.38
   1  -2  12   16.63    1.34
   1  -2  12   16.42    1.33
   1   2  12   17.14    1.39
  -1   2 -12   17.45    1.40
  -1  -2 -12   16.14    1.30
  -1   2 -12   17.03    1.38
  -1   2 -12   17.26    1.39
   7   0  -6   84.93    2.16
   7   0  -6   84.10    2.24
   7   0  -6   82.13    2.09
   7   0  -6   82.51    2.17
   7   0  -6   77.85    1.98
  -7   0   6   85.70    2.18
   1  -9   2   18.49    1.50
  -1   9  -2   18.52    1.50
   1   9   2   18.95    1.53
  -1  -9  -2   18.54    1.50
  -1   9  -2   18.79    1.51
  -1  -9  -2   18.61    1.50
   1   9   2   19.17    1.54
   1  -9   2   18.78    1.51
   1  -9   2   17.93    1.45
  -1   9  -2   18.43    1.48
  -5   1  -9   11.09    0.90
   5   1   9   10.32    0.84
   5   1   9   11.05    0.89
   5  -1   9   10.67    0.87
  -5  -1  -9   11.43    0.92
   5  -1   9   11.06    0.90
   5  -1   9   10.56    0.86
  -5  -1  -9   11.64    0.94
   5  -1   9   10.56    0.86
   4  -1 -11    0.42    0.10
  -4  -1  11    0.29    0.08
  -4   1  11    0.40    0.09
   4   1 -11    0.05    0.05
  -4  -1  11    0.21    0.06
   4  -1 -11    0.17    0.07
  -4  -1  11    0.24    0.06
  -4   1  11    0.28    0.06
   4   1 -11    0.16    0.06
  -4   1  11    0.34    0.07
   4   1 -11    0.07    0.06
   6  -2  -8   12.09    0.97
   6   2  -8   12.15    0.98
   6   2  -8   11.39    0.92
  -6   2   8   11.35    0.95
  -6  -2   8   12.17    0.98
   6  -2  -8   11.08    0.89
   6   2  -8   11.87    0.96
  -6   2   8   11.75    0.96
  -6  -2   8   12.31    1.01
   6   2  -8   11.44    0.94
   7   2   4  134.64    3.68
   7  -2   4  136.06    3.46
   7  -2   4  129.29    3.46
  -7  -2  -4  134.12    3.41
   7  -2   4  129.83    3.57
   7   2   4  135.77    3.46
   7   2   4  128.41    3.26
  -4  -2 -10    9.41    0.76
   4  -2  10    9.04    0.53
   4  -2  10    9.17    0.53
   4   2  10    9.77    0.80
  -4   2 -10    9.69    0.78
  -4  -2 -10    9.50    0.76
   4  -2  10    9.60    0.78
   4   2  10    8.91    0.52
  -2  -4  11   34.21    1.63
  -2   4  11   34.80    1.60
   2  -4 -11   35.89    1.65
  -2  -4  11   35.22    1.62
   2   4 -11   33.49    1.58
  -2  -4  11   33.58    1.57
   2   4 -11   31.99    1.49
   2   4 -11   34.67    1.61
  -2  -4  11   34.00    1.58
   2  -4 -11   34.20    1.57
   2  -4 -11   34.76    1.63
   2   4 -11   33.37    1.56
  -2   4  11   34.48    1.58
  -7   4   1   11.28    0.91
   7  -4  -1   10.59    0.86
   7   4  -1   11.56    0.93
  -7  -4   1   14.04    1.13
  -7  -4   1   16.70    1.35
   7   4  -1   15.45    1.25
   7   4  -1   14.20    1.15
   7  -4  -1   11.39    0.92
   2   2 -12   28.43    1.31
  -2   2  12   26.62    1.22
  -2  -2  12   25.67    1.21
   2  -2 -12   26.22    1.22
  -2   2  12   28.33    1.33
   2   2 -12   26.75    1.27
  -2  -2  12   25.95    1.20
  -2   2  12   27.77    1.28
   2   2 -12   26.49    1.22
   2  -2 -12   27.80    1.28
  -2  -2  12   26.83    1.28
  -2  -2  12   27.45    1.26
  -2   2  12   27.29    1.30
   7  -3   3   26.59    1.25
  -7  -3  -3   28.05    1.29
   7   3   3   26.82    1.24
   7   3   3   27.72    1.28
   7  -3   3   28.94    1.33
   7   3   3   26.99    1.27
  -7  -4   0   82.09    2.19
   7   4   0   80.96    2.07
   7   4   0   81.51    2.08
   7   4   0   80.09    2.17
   7  -4   0   81.09    2.06
  -7  -4   0   82.01    2.14
  -7   4   0   80.00    2.15
   7  -4   0   80.62    2.06
  -5  -7  -1   12.60    1.02
   5   7   1   12.43    1.01
   5  -7   1   13.10    1.05
   5  -7   1   12.44    1.00
   5   7   1   16.38    1.32
  -5   7  -1   13.39    1.08
  -1  -8  -6    8.42    0.49
   1  -8   6    8.64    0.50
  -1  -8  -6    8.78    0.52
  -1   8  -6    9.08    0.54
  -1   8  -6    8.86    0.52
   1   8   6    8.67    0.51
   1  -8   6    8.82    0.51
  -1   8  -6    8.85    0.52
   1   8   6    9.12    0.53
   1  -8   6    8.95    0.54
   4   5   8    3.69    0.41
  -4  -5  -8    3.01    0.33
   4  -5   8    3.19    0.33
   4  -5   8    3.04    0.32
  -4   5  -8    3.65    0.38
  -4   5  -8    3.38    0.35
  -4  -5  -8    3.63    0.38
   4  -5   8    3.17    0.33
   4  -5   8    3.25    0.34
  -4   5  -8    2.69    0.30
   5  -7  -2    0.40    0.08
   5   7  -2    0.67    0.13
   5   7  -2    0.69    0.14
  -5  -7   2    0.95    0.18
   5   7  -2    0.57    0.11
   5   7  -2    0.32    0.08
  -5  -7   2    0.84    0.16
  -5  -1  10    1.50    0.17
  -5  -1  10    1.34    0.15
  -5   1  10    1.57    0.17
   5   1 -10    1.29    0.14
   5  -1 -10    1.06    0.20
   5   1 -10    1.32    0.15
   5   1 -10    1.76    0.19
  -5  -1  10    1.26    0.14
   5  -1 -10    1.25    0.15
  -3  -2 -11    2.87    0.30
   3  -2  11    1.93    0.27
  -3   2 -11    2.62    0.27
  -3  -2 -11    2.70    0.28
   3  -2  11    2.54    0.27
   3  -2  11    2.71    0.29
   3   2  11    3.19    0.34
   3  -2  11    2.55    0.27
   3   2  11    2.45    0.26
   3  -2  11    2.42    0.26
   3   2  11    2.45    0.26
  -3   2 -11    2.62    0.28
  -7  -1   6    7.02    0.41
   7  -1  -6    6.65    0.39
   7  -1  -6    6.01    0.35
   7   1  -6    7.05    0.41
   7  -1  -6    5.99    0.35
   7   1  -6    7.05    0.41
   7  -1  -6    6.31    0.37
   7   1  -6    6.23    0.36
   7  -1  -6    6.34    0.37
   7   1  -6    6.60    0.39
  -7   1   6    5.90    0.34
  -7  -1   6    6.81    0.39
   6  -2   7   -0.04    0.07
  -6  -2  -7   -0.10    0.06
   3   6   8   17.19    1.39
  -3  -6  -8   16.28    1.31
   3  -6   8   16.52    1.34
   3  -6   8   16.27    1.31
  -3   6  -8   16.41    1.32
   3  -6   8   16.61    1.36
   3  -6   8   15.73    1.31
  -3   6  -8   16.40    1.33
  -3   6  -8   16.76    1.36
  -3  -6  -8   16.05    1.30
   0  -9   3    4.31    0.27
   0  -9  -3    4.25    0.26
   0  -9   3    3.95    1.57
   0   9   3    3.97    1.58
   0   9  -3    4.50    0.27
   0   9  -3    4.24    0.25
   0  -9  -3    4.03    1.60
   0   9  -3    4.21    0.25
   0  -9   3    4.47    0.26
   0   9   3    4.16    0.25
   0   9   3    3.68    0.38
   1  -7   8    1.24    0.14
  -1  -7  -8    1.54    0.18
  -1   7  -8    1.36    0.15
  -1   7  -8    1.43    0.16
   1  -7   8    1.50    0.16
  -1   7  -8    1.55    0.17
   1   7   8    1.21    0.49
  -1   7  -8    1.53    0.16
  -3   4 -10   41.18    1.91
   3   4  10   39.26    1.89
  -3   4 -10   40.99    1.89
  -3   4 -10   40.63    1.86
   3  -4  10   39.47    1.81
  -3  -4 -10   39.20    1.80
   3   4  10   39.73    1.82
  -3   4 -10   39.65    1.84
   3  -4  10   39.51    1.84
   3  -4  10   39.96    1.87
   2   0  12    7.57    0.44
  -2   0 -12    7.30    0.42
  -2   0 -12    7.84    0.45
   2   0  12    7.27    0.43
   2   0  12    7.88    0.46
   2   0  12    7.66    0.46
   7   4  -2   13.79    1.11
   7   4  -2   13.65    1.12
  -7  -4   2   13.55    1.11
   7  -4  -2   11.37    0.92
  -7  -4   2   15.12    1.24
  -7   4   2   12.03    1.00
   7  -4  -2   12.33    1.03
   7   4  -2   14.74    1.19
   7  -4  -2   12.26    1.04
   4  -4   9   46.91    1.26
  -4  -4  -9   46.92    1.21
   4   4   9   49.82    1.40
  -4   4  -9   48.69    1.29
  -4   4  -9   47.34    1.29
   4  -4   9   47.46    1.21
   4  -4   9   46.38    1.27
   4  -4   9   47.07    1.83
  -4   4  -9   47.94    1.24
  -3   7   7    8.32    0.49
   3   7  -7    8.69    0.50
   3  -7  -7    8.17    0.49
  -3   7   7    8.68    0.50
  -3  -7   7    8.19    0.48
  -3  -7   7    8.78    0.51
  -3  -7   7    9.46    0.77
   3   7  -7    8.29    0.49
   3   7  -7    8.35    0.50
   3  -7  -7    7.94    0.46
  -3   7   7    8.47    0.50
   7   0   5    0.09    0.06
   6  -5  -5    1.18    0.47
   6   5  -5    1.14    0.46
  -6   5   5    1.04    0.19
   6  -5  -5    1.10    0.21
   6   5  -5    1.18    0.47
   6  -5  -5    0.91    0.18
  -6   5   5    1.38    0.15
   6   5  -5    1.05    0.20
   6   5  -5    1.05    0.20
  -6  -5   5    1.31    0.15
  -6  -5   5    0.98    0.19
  -6  -5   5    0.80    0.16
   7   4   1   23.65    1.11
  -7   4  -1   23.17    1.21
   7  -4   1   22.37    8.91
   7  -4   1   23.76    1.09
   7   4   1   24.51    1.13
  -7  -4  -1   23.66    1.13
   7  -4   1   22.98    1.42
   7   4   1   24.31    1.12
  -7  -4  -1   24.17    1.14
  -3   8  -4    3.63    0.38
  -3   8  -4    2.99    0.32
  -3   8  -4    3.34    0.35
  -3  -8  -4    3.05    0.32
   3   8   4    3.31    0.35
  -3  -8  -4    3.21    0.34
  -3  -8  -4    3.40    0.35
   3  -8   4    3.35    0.35
   4  -8   0   25.62    1.18
   4  -8   0   27.06    1.25
  -4  -8   0   29.47    1.36
  -4   8   0   26.15    1.21
  -4   8   0   25.71    1.18
   2  -9   0   66.00    1.68
  -2  -9   0   65.45    1.70
   2   9   0   69.54    1.90
   2   9   0   69.29    1.89
  -2   9   0   65.29    1.74
  -2   9   0   65.77    1.67
   4   8  -1   11.06    0.89
  -4   8   1    6.26    0.37
  -4   8   1    6.30    0.37
   4  -8  -1    6.09    0.35
   4  -8  -1    6.00    0.36
  -4  -8   1    7.94    0.46
   2  -5  10    1.40    0.17
  -2  -5 -10    1.09    0.22
   2  -5  10    3.13    0.33
  -2   5 -10    2.43    0.27
  -2   5 -10    1.85    0.20
  -2  -5 -10    1.30    0.15
   2   5  10    1.34    0.16
  -2   5 -10    2.72    0.29
   2  -5  10    2.83    0.32
  -2   5 -10    2.95    0.31
   2   5  10    1.72    0.19
   6   6  -1   34.03    1.63
  -6   6   1   33.94    1.56
   6   6  -1   33.36    1.58
   6   6  -1   34.16    1.60
   6  -6  -1   33.56    1.55
  -6  -6   1   39.56    1.84
  -6  -6   1   32.86    1.53
   6  -6  -1   33.12    1.52
   6  -6  -1   36.72    1.69
   6   6  -1   34.77    1.62
   6  -6   0   61.37    1.59
  -6   6   0   63.16    1.64
   6   6   0   62.11    1.69
  -6  -6   0   59.55    1.60
  -6  -6   0   58.40    1.53
   6  -6   0   61.79    1.58
   6   6   0   60.66    1.65
   6   6   0   59.19    1.56
   6   6   0   59.72    1.58
   6  -6   0   63.98    1.63
   1  -9  -3   39.38    1.81
  -1  -9   3   38.42    1.79
   1   9  -3   38.90    1.80
   1  -9  -3   37.79    1.79
  -1   9   3   41.43    1.90
  -1  -9   3   41.13    1.93
   1   9  -3   40.76    1.90
  -1   9   3   39.25    1.80
  -1   9   3   38.96    1.84
   1   9  -3   40.58    1.88
  -1  -9   3   38.65    1.78
   2  -9  -1    0.87    0.18
   2  -9  -1    1.07    0.20
  -2   9   1    1.18    0.47
   2   9  -1    0.94    0.22
  -2   9   1    1.05    0.20
   2   9  -1    1.33    0.17
   6  -5   4    0.13    0.06
   6   5   4   -0.07    0.06
   0   3 -12   68.97    1.76
   0  -3  12   66.50    1.69
   0   3 -12   66.22    1.77
   0   3 -12   69.56    1.87
   0  -3  12   68.39    1.90
   0  -3  12   70.11    1.91
   0  -3  12   66.12    1.76
   0   3  12   69.48    1.77
   0   3 -12   67.63    1.75
   0  -3 -12   74.26    1.89
   0   3  12   66.26    1.77
   0  -3 -12   67.91    1.73
   0   3  12   71.15    2.10
   2   1  12    8.66    0.51
   2   1  12    8.53    0.51
   2   1  12    8.51    0.50
   2  -1  12    8.89    0.53
  -2  -1 -12    8.44    0.49
  -2   1 -12    8.38    0.48
   2   1  12    8.51    0.49
   2  -1  12    8.11    0.47
  -2   1 -12    8.74    0.51
  -2  -1 -12    9.18    0.53
  -2   1 -12    8.73    0.51
   2  -1  12    8.66    0.50
   2  -1  12    8.67    0.50
   3   0 -12    2.47    0.26
  -3   0  12    2.64    0.27
  -3   0  12    2.41    0.26
  -3   0  12    2.91    0.30
   3   0 -12    2.71    0.29
  -3   0  12    2.54    0.27
   4   7   5    8.38    0.49
   4   7   5    8.56    0.50
  -4   7  -5    8.72    0.51
  -4  -7  -5    8.57    0.49
  -4  -7  -5    8.98    0.52
  -4   7  -5    7.01    0.40
  -4   7  -5    7.60    0.44
  -4   7  -5    7.68    0.45
   4  -7   5    8.61    0.50
  -4  -7  -5    8.25    0.49
   4  -7   5    8.47    0.49
   1   3 -12    0.40    0.09
  -1  -3  12    0.03    0.06
  -1  -3  12   -0.03    0.05
   1  -3 -12   -0.03    0.05
  -1  -3  12    0.15    0.06
   1   3 -12    0.18    0.06
   1   3 -12    0.38    0.10
  -1  -3  12    0.43    0.10
  -1   3  12    0.44    0.11
  -1   3  12   -0.00    0.06
   1   3 -12    0.61    0.13
  -1   3  12    0.07    0.05
   1  -3 -12   -0.20    0.07
   2   6   9   23.57    1.09
   2  -6   9   25.93    1.23
  -2   6  -9   25.18    1.17
  -2   6  -9   24.94    1.16
   2  -6   9   24.78    1.14
  -2   6  -9   25.27    1.18
  -2  -6  -9   23.46    1.08
   2  -6   9   24.19    1.18
  -2  -6  -9   24.36    1.12
   2   6   9   24.87    1.19
   2   9   1   31.10    1.47
  -2   9  -1   32.46    1.49
  -2   9  -1   32.13    1.48
  -2  -9  -1   30.80    1.45
   2  -9   1   32.89    1.65
   2   9   1   37.56    1.75
   2   9   1   32.27    1.48
   7  -1   5   12.53    1.04
   7   1   5   12.61    1.01
   7  -1   5   12.67    1.06
   7   1   5   12.51    1.03
   7  -1   5   13.08    1.05
   7   1   5   14.06    1.13
   7  -1   5   12.01    1.06
  -5  -6  -5   26.90    1.24
   5  -6   5   28.56    1.34
   5   6   5   27.51    1.33
   5   6   5   26.99    1.29
  -5  -6  -5   28.64    1.34
   5  -6   5   27.33    1.30
  -5  -6  -5   27.40    1.29
   5   7   2    0.46    0.12
   4  -8   1    3.09    0.32
   4   8   1    3.67    0.39
  -4  -8  -1    2.90    0.30
  -4   8  -1    2.24    0.33
  -4   8  -1    3.28    0.34
  -1  -9  -3    8.76    0.51
   1  -9   3    9.05    0.56
   1   9   3    9.03    0.53
   1  -9   3    8.67    0.51
   1  -9   3    8.65    0.52
  -1   9  -3    8.39    0.53
  -1   9  -3    8.67    0.52
  -1  -9  -3    8.49    0.50
  -1   9  -3    8.59    0.50
   2  -7  -8   62.63    1.71
  -2  -7   8   62.04    1.65
  -2   7   8   61.33    1.65
  -2  -7   8   60.75    1.59
  -2  -7   8   62.96    1.70
   2   7  -8   62.87    1.67
  -2   7   8   61.97    1.58
   2   7  -8   62.87    1.67
   2  -7  -8   62.12    1.58
  -2   7   8   65.10    1.66
   5   7  -3    7.61    0.44
   5  -7  -3    5.55    0.33
  -5   7   3    5.41    0.32
  -5   7   3    4.91    0.29
   5   7  -3    6.95    0.40
  -5  -7   3    7.34    0.42
   5   7  -3    5.70    0.33
  -5  -7   3    6.10    0.35
   5  -7  -3    5.11    0.30
   5  -2   9   59.27    1.62
   5  -2   9   59.95    1.67
   5  -2   9   58.44    1.55
  -5   2  -9   60.42    1.54
   5  -2   9   60.75    1.62
   5  -2   9   60.69    1.64
  -5  -2  -9   62.78    1.60
  -5  -2  -9   62.61    1.60
   5   2   9   61.57    1.57
   4   2 -11    1.45    0.16
  -4   2  11    1.40    0.15
  -4   2  11    1.51    0.16
  -4  -2  11    1.53    0.17
   4  -2 -11    1.33    0.15
  -4  -2  11    1.43    0.16
   4   2 -11    1.07    0.21
   4   2 -11    1.33    0.15
  -4  -2  11    1.36    0.16
  -4   2  11    1.45    0.16
   4  -2 -11    1.57    0.17
   5   6  -6    6.59    0.39
   5  -6  -6    6.63    0.38
   5   6  -6    6.78    0.40
  -5  -6   6    7.46    0.43
  -5   6   6    6.91    0.41
   5  -6  -6    6.26    0.38
   5   6  -6    7.23    0.42
  -5   6   6    6.77    0.40
  -5   6   6    6.11    0.36
  -5  -6   6    7.44    0.44
  -6  -6   2    0.10    0.07
   6   6  -2   -0.24    0.07
  -4   5   9    3.59    0.39
  -4  -5   9    3.57    0.38
   4   5  -9    3.42    0.36
  -4  -5   9    3.47    0.36
  -4   5   9    3.70    0.39
   4  -5  -9    3.54    0.37
  -4   5   9    3.61    0.39
   4  -5  -9    3.59    0.40
   4   5  -9    3.41    0.36
  -4  -5   9    4.12    0.25
   4   5  -9    3.62    0.38
   4  -5  -9    3.67    0.39
   2  -8  -6   35.67    1.66
  -2   8   6   36.05    1.69
   2   8  -6   34.20    1.59
   2  -8  -6   33.87    1.56
  -2  -8   6   34.00    1.58
   2   8  -6   38.43    1.78
  -2  -8   6   37.76    1.74
  -2   8   6   35.38    1.63
   2   8  -6   35.96    1.66
   2   8  -6   34.55    1.62
  -2  -8   6   40.04    1.86
  -4   6  -7    9.16    0.53
   4  -6   7    9.48    0.78
  -4  -6  -7    9.19    0.53
   4  -6   7    9.08    0.52
  -4  -6  -7    8.74    0.52
   4  -6   7    8.67    0.51
   4   6   7    9.10    0.54
   4  -6   7    9.20    0.53
  -4   6  -7    8.98    0.52
  -4   6  -7    9.09    0.53
   4  -8  -2    7.19    0.42
  -4   8   2    7.34    0.42
   4  -8  -2    6.81    0.39
   4   8  -2   10.35    0.84
   4   8  -2   10.54    0.85
  -4   8   2    7.70    0.45
   6  -6   1   14.20    1.38
   6   6   1   15.19    1.23
   6   6   1   15.03    1.21
  -6  -6  -1   14.45    1.16
   6  -6   1   14.18    1.19
  -6   6  -1   13.37    1.16
   6   6   1   15.19    1.23
   7   4  -3   39.48    1.81
   7  -4  -3   35.92    1.65
   7  -4  -3   30.90    1.42
  -7  -4   3   33.51    1.57
   7   4  -3   32.52    1.52
   7   4  -3   33.66    1.56
  -7   4   3   34.58    1.61
   7  -4  -3   34.97    1.61
  -7  -4   3   34.85    1.63
  -3  -1  12   36.15    1.66
  -3   1  12   38.44    1.76
   3   1 -12   37.59    1.73
   3  -1 -12   36.86    1.69
  -3  -1  12   37.33    1.71
  -3   1  12   36.40    1.67
  -3   1  12   37.50    1.76
  -3   1  12   37.07    1.70
   3  -1 -12   38.03    1.77
   3   1 -12   37.47    1.75
  -3  -1  12   36.49    1.72
  -7  -3   5    7.27    0.48
   7   3  -5    7.63    0.44
  -7   3   5    7.32    0.47
   7  -3  -5    7.60    0.45
   7   3  -5    7.32    0.43
   7   3  -5    6.58    0.50
  -7  -3   5    7.16    0.46
   7   3  -5    7.44    0.43
   7  -3  -5    8.08    0.47
   7  -3  -5    7.30    0.42
   7  -3  -5    7.19    0.45
  -2   9   2   16.83    1.35
  -2   9   2   17.09    1.38
  -2   9   2   16.86    1.35
   2   9  -2   16.61    1.34
   2  -9  -2   16.26    1.31
   2  -9  -2   15.89    1.28
   2   9  -2   22.62    8.99
   2   9  -2   21.96    8.73
  -2  -9   2   18.53    1.49
   5   2 -10   23.14    1.06
   5  -2 -10   22.07    8.77
   5   2 -10   21.67    1.76
   5  -2 -10   22.79    9.06
   5   2 -10   23.32    1.08
  -5  -2  10   20.20    1.66
   5   2 -10   23.24    1.07
  -5  -2  10   22.98    1.07
  -5   2  10   21.29    1.72
  -5  -2  10   22.66    9.01
  -5  -2  10   21.65    1.74
  -5   2  10   22.74    9.04
   7   2  -6    5.22    0.30
   7  -2  -6    5.16    0.30
  -7   2   6    4.93    0.29
   7   2  -6    5.21    0.30
  -7  -2   6    5.26    0.31
   7  -2  -6    5.03    0.29
   7  -2  -6    4.87    0.29
   7   2  -6    5.79    0.35
  -7  -2   6    5.27    0.32
  -7  -2   6    5.73    0.33
  -7   2   6    5.28    0.31
   7   2  -6    5.25    0.31
   7  -2  -6    5.32    0.31
  -4  -7   6    1.47    0.16
   4   7  -6    1.44    0.16
   4   7  -6    1.49    0.17
  -4   7   6    0.88    0.18
   4   7  -6    1.41    0.16
  -4   7   6    1.07    0.20
   4  -7  -6    0.97    0.18
  -4  -7   6    1.32    0.15
  -4   7   6    1.38    0.15
  -4  -7   6    1.45    0.16
   4  -7  -6    1.12    0.45
   3  -8  -5    1.10    0.21
  -3   8   5    0.96    0.18
   3   8  -5    1.31    0.15
   3   8  -5    0.92    0.19
  -3  -8   5    1.40    0.16
  -3  -8   5    1.06    0.20
  -3  -8   5    0.95    0.19
   3   8  -5    1.25    0.15
  -3   8   5    0.99    0.19
   3  -8  -5    0.88    0.17
   4  -4 -10   -0.30    0.06
   4  -4 -10   -0.12    0.04
  -4   4  10   -0.01    0.05
   4  -4 -10   -0.04    0.05
   4   4 -10   -0.15    0.05
  -4  -4  10   -0.19    0.06
   4   4 -10   -0.04    0.04
   4   4 -10    0.22    0.08
  -3   5  10    9.09    0.53
  -3  -5  10    8.54    0.51
  -3  -5  10    9.35    3.72
  -3  -5  10    8.29    0.49
  -3   5  10    9.04    0.52
   3   5 -10    8.78    0.52
   3   5 -10    9.02    0.53
  -3  -5  10    8.95    0.55
  -3   5  10    8.26    0.49
   3   5 -10    8.94    0.53
   3  -5 -10    8.62    0.50
   3  -5 -10    9.39    0.76
  -7  -4  -2    3.72    0.40
   7   4   2    3.84    1.53
   7  -4   2    3.75    0.39
   7   4   2    4.19    0.26
   7   4   2    3.29    0.35
  -7   4  -2    3.73    0.42
  -7  -4  -2    3.86    1.54
   7  -4   2    3.37    0.43
   7  -4   2    3.19    0.36
  -2  -9  -2   -0.18    0.06
  -2   9  -2    0.18    0.05
  -2  -9  -2   -0.03    0.05
   6  -4  -7    6.42    0.37
  -6   4   7    6.77    0.39
   6   4  -7    6.63    0.39
  -6  -4   7    6.53    0.38
  -6   4   7    6.44    0.37
   6  -4  -7    6.03    0.35
  -6   4   7    6.64    0.39
   6  -4  -7    6.78    0.40
   6   4  -7    6.36    0.39
   6   4  -7    7.39    0.43
   6   4  -7    6.57    0.39
  -2  -4 -11   -0.30    0.06
   2   4  11    0.07    0.06
  -2   4 -11    0.11    0.06
   2  -4  11   -0.12    0.05
  -2  -4 -11   -0.02    0.06
   6   0  -9    0.02    0.06
   6   0  -9    0.08    0.05
  -4   8  -2   32.91    1.52
   4  -8   2   32.70    1.50
   4  -8   2   31.78    1.46
  -4  -8  -2   37.25    1.72
  -4   8  -2   31.63    1.45
  -4   8  -2   33.12    1.53
  -1   3 -12   72.87    2.02
   1  -3  12   72.88    1.94
   1   3  12   76.57    2.07
   1  -3  12   72.13    1.93
  -1   3 -12   75.14    1.94
  -1  -3 -12   75.70    1.93
  -1   3 -12   73.54    1.87
   1  -3  12   72.71    1.85
   1   3  12   71.48    1.82
  -1  -3 -12   71.30    1.82
   1  -3  12   72.88    1.95
   0   9  -4    1.97    0.21
   0  -9  -4    1.38    0.16
   0  -9   4    1.68    0.19
   0   9   4    1.85    0.20
   0  -9   4    1.98    0.21
   0   9  -4    2.01    0.21
   0   9   4    1.63    0.18
   0  -9  -4    1.42    0.16
   0   9  -4    1.22    0.49
   6   3  -8   31.95    1.47
   6  -3  -8   32.40    1.49
  -6   3   8   32.21    1.48
   6   3  -8   31.52    1.49
   6   3  -8   32.17    1.48
  -6   3   8   30.86    1.42
   6  -3  -8   31.47    1.45
   6  -3  -8   31.91    1.47
   6  -3  -8   32.41    1.49
  -6  -3   8   32.01    1.47
   6   3  -8   31.22    1.46
   7  -3   4   22.70    9.03
   7   3   4   21.57    1.74
   7  -3   4   20.85    1.70
   7   3   4   20.95    1.68
  -7  -3  -4   22.14    8.80
   7   3   4   22.21    8.83
   7  -3   4   21.37    1.75
   4   3  10    6.39    0.46
  -4   3 -10    7.02    0.41
  -4  -3 -10    6.51    0.39
   4  -3  10    6.66    0.40
  -4  -3 -10    6.19    0.42
   4  -3  10    6.41    0.38
   4  -3  10    6.64    0.39
  -4   3 -10    6.25    0.38
   3  -6  -9   -0.15    0.05
  -3   6   9    0.03    0.05
  -3   6   9    0.17    0.08
   3   6  -9    0.06    0.06
  -3   6   9    0.12    0.05
   3   6  -9   -0.28    0.06
   3  -6  -9   -0.15    0.06
   6   6  -3   42.97    2.01
   6   6  -3   40.67    1.89
   6  -6  -3   40.96    1.88
  -6   6   3   40.18    1.85
  -6  -6   3   43.47    2.01
   6   6  -3   40.92    1.94
  -6   6   3   41.14    1.89
   6  -6  -3   40.65    1.89
   6  -4   6   33.20    1.55
   6   4   6   31.75    1.51
   6  -4   6   34.23    1.62
  -6  -4  -6   33.87    1.58
  -6   4  -6   33.73    1.55
   6  -4   6   31.72    1.47
   6   4   6   36.19    1.67
  -6  -4  -6   34.40    1.58
  -6  -4  -6   33.92    1.56
   5  -4   8    0.30    0.08
  -5   4  -8    0.28    0.06
   5   4   8   -0.09    0.06
  -5  -4  -8   -0.00    0.07
   5  -4   8    0.08    0.07
  -5  -4  -8    0.03    0.04
   5  -4   8    0.07    0.05
  -5   4  -8    0.36    0.10
   5  -4   8    0.14    0.05
   2  -2  12   -0.18    0.06
   2   2  12   -0.24    0.06
   2  -2  12   -0.05    0.06
   2  -2  12   -0.05    0.06
  -2  -2 -12   -0.28    0.07
  -2   2 -12   -0.06    0.06
  -2   2 -12   -0.08    0.04
   2  -2  12    0.03    0.05
   2   2  12    0.08    0.07
  -2  -2 -12   -0.15    0.06
   2  -2  12   -0.16    0.06
  -4  -6   8   61.75    1.59
   4   6  -8   60.76    1.62
  -4   6   8   55.51    1.41
  -4  -6   8   59.52    1.63
   4   6  -8   60.32    1.63
   4  -6  -8   60.51    1.64
  -4  -6   8   59.27    1.52
   4  -6  -8   57.08    1.45
  -4   6   8   62.54    1.59
  -4   6   8   60.59    1.56
   4   6  -8   60.71    1.60
   0  -6  10   25.23    1.18
   0  -6  10   26.72    1.25
   0   6 -10   25.39    1.18
   0  -6  10   25.66    1.20
   0   6  10   24.64    1.13
   0   6 -10   26.39    1.23
   0  -6 -10   24.75    1.14
   0  -6  10   26.08    1.20
   0   6 -10   26.23    1.22
   0   6  10   25.07    1.19
   0   6 -10   25.23    1.16
   0  -6 -10   26.20    1.03
  -2   3  12    0.87    0.11
   2   3 -12    0.90    0.11
   2  -3 -12    0.92    0.12
   2   3 -12    0.90    0.11
  -2   3  12    0.96    0.11
  -2   3  12    0.89    0.11
  -2  -3  12    0.59    0.08
   2   3 -12    0.84    0.11
   2  -3 -12    1.06    0.13
   2  -3 -12    0.85    0.11
  -2  -3  12    0.94    0.13
  -2  -3  12    0.86    0.11
  -2  -3  12    0.73    0.10
   2   3 -12    1.02    0.13
   4  -8  -3    3.70    0.31
   4  -8  -3    3.35    0.28
  -4   8   3    3.47    0.29
  -4   8   3    3.31    0.28
   4   8  -3    4.99    0.41
  -4  -8   3    4.51    0.37
   4   8  -3    5.09    0.42
   6  -6   2    3.80    0.40
   6   6   2    4.16    0.24
   6  -6   2    4.22    0.30
  -6   6  -2    4.06    1.62
  -6  -6  -2    4.31    0.25
   6   6   2    4.08    1.63
   6   6   2    4.73    0.28
   8   0  -1   -0.00    0.05
  -2   8  -6    2.98    0.25
  -2   8  -6    3.13    0.26
  -2  -8  -6    2.85    0.25
   2  -8   6    2.96    0.25
   2  -8   6    2.82    0.24
  -2  -8  -6    2.88    0.24
   2  -8   6    2.75    0.23
  -2   8  -6    2.84    0.24
  -3  -7  -7   -0.10    0.05
  -3  -7  -7    0.06    0.06
  -3   7  -7   -0.03    0.05
  -3   7  -7    0.11    0.07
   3  -7   7    0.15    0.09
  -3   7  -7   -0.17    0.06
   3  -7   7    0.14    0.07
   3  -7   7   -0.01    0.05
   7   2   5    9.01    0.64
   7  -2   5    7.87    0.46
   7   2   5    9.70    0.78
   7   2   5    8.57    0.49
  -7  -2  -5    7.88    0.46
  -5  -5  -7   58.96    1.63
  -5   5  -7   58.72    1.63
   5   5   7   59.99    1.71
   5  -5   7   59.14    1.63
   5  -5   7   58.12    1.61
   5   5   7   61.49    1.83
   5  -5   7   58.74    1.76
  -5   5  -7   60.11    1.66
  -5  -5  -7   59.15    1.64
   5  -5   7   58.08    1.67
   6  -1  -9   23.65    0.93
  -6   1   9   23.22    0.92
  -6  -1   9   23.38    0.92
   6   1  -9   23.82    0.93
  -6   1   9   23.17    0.91
   6   1  -9   23.00    0.91
   6   1  -9   23.15    0.91
   6  -1  -9   22.43    0.91
   6   1  -9   21.97    0.89
   6  -1  -9   24.02    0.94
  -6  -1   9   24.02    0.95
  -6   0  -8    5.15    0.31
   6   0   8    4.78    0.30
   6   0   8    5.47    0.34
   6   0   8    5.22    0.31
   0   8   7    7.37    0.39
   0   8  -7    7.88    0.41
   0   8  -7    7.79    0.41
   0   8  -7    8.26    0.43
   0   8   7    8.37    0.43
   0  -8  -7    7.69    0.41
   0  -8   7    7.93    0.41
   0  -8   7    7.54    0.40
   0  -8  -7    7.15    0.37
   0   5 -11   33.59    0.96
   0   5 -11   34.27    0.95
   0  -5 -11   36.75    1.02
   0   5  11   34.78    1.00
   0  -5  11   34.23    0.99
   0  -5 -11   33.94    0.94
   0  -5  11   33.80    0.98
   0   5  11   33.75    1.02
   0  -5  11   32.93    0.92
   0   5  11   33.62    0.93
   0   5 -11   34.49    1.01
   0  -5  11   35.64    1.04
   8   0   0    0.66    0.09
   8   0   0    0.78    0.10
   8   0   0    0.73    0.09
   1  -6 -10    2.23    0.90
   1   6 -10    2.33    0.20
  -1  -6  10    2.21    0.88
  -1  -6  10    2.31    0.20
  -1   6  10    2.33    0.20
  -1   6  10    2.35    0.20
   1   6 -10    2.25    0.19
   1  -6 -10    2.25    0.20
  -1  -6  10    2.44    0.21
   1   6 -10    2.12    0.24
  -1  -6  10    2.31    0.21
  -3  -3 -11   10.27    0.53
   3   3  11   10.60    0.55
   3  -3  11   10.49    0.55
  -3   3 -11   10.84    0.56
   3   3  11   10.73    0.57
   3  -3  11   10.11    0.55
   3   3  11   10.48    0.54
  -3   3 -11   10.74    0.61
  -3   3 -11   10.28    0.55
   3  -3  11   10.33    0.53
  -3   3 -11   10.08    0.58
  -1  -9   4   28.30    0.82
   1   9  -4   30.11    0.87
  -1   9   4   29.96    0.83
   1   9  -4   29.57    0.84
  -1  -9   4   29.22    0.89
   1  -9  -4   28.57    0.80
  -1  -9   4   26.31    1.07
   1  -9  -4   28.96    0.84
  -1   9   4   29.35    0.89
  -6  -3  -7   19.11    0.76
   6  -3   7   20.47    0.82
   6  -3   7   19.26    0.79
   6   3   7   20.76    0.81
   6  -3   7   20.12    0.79
  -6  -3  -7   19.46    0.76
   6  -3   7   19.78    0.81
   6  -3   7   19.79    0.79
   6   3   7   19.50    0.79
  -6  -3  -7   19.20    0.75
  -6   3  -7   19.54    0.77
  -5  -7  -3    0.67    0.10
   5  -7   3    0.50    0.07
  -5  -7  -3    0.70    0.09
   5   7   3    0.67    0.11
  -5   7  -3    0.54    0.09
   5  -7   3    0.58    0.09
   5   4  -9    2.20    0.24
   5  -4  -9   -0.27    0.06
   5   4  -9    2.32    0.20
   5   4  -9    1.75    0.20
  -5  -4   9    4.03    0.33
  -5  -4   9    3.21    0.27
   1   5 -11    1.20    0.14
  -1  -5  11    1.58    0.18
  -1  -5  11    1.46    0.16
  -1   5  11    0.32    0.16
   1  -5 -11    0.56    0.10
  -1   5  11    0.66    0.09
   1  -5 -11    0.49    0.09
  -1  -5  11    0.80    0.10
  -1  -5  11    1.47    0.16
   2  -9  -3    1.84    0.20
   2   9  -3    1.26    0.15
  -2   9   3    1.83    0.20
  -2   9   3    1.70    0.19
  -2   9   3    1.89    0.21
   2  -9  -3    1.58    0.17
   2   9  -3    1.51    0.17
  -2  -9   3    2.14    0.24
  -2  -9   3    1.77    0.20
   2   9  -3    1.56    0.18
  -2   7  -8    6.50    0.34
  -2   7  -8    6.03    0.32
   2   7   8    6.27    0.33
  -2  -7  -8    6.67    0.36
  -2  -7  -8    6.14    0.32
   2  -7   8    6.28    0.33
  -2   7  -8    6.36    0.34
   2  -7   8    6.20    0.32
   3   4 -11   -0.12    0.05
  -3  -4  11   -0.34    0.07
  -3   4  11    0.09    0.07
   3  -4 -11   -0.07    0.05
   3   4 -11   -0.26    0.06
   3  -4 -11    0.13    0.07
   3  -4 -11   -0.00    0.06
   7   0  -7   -0.07    0.06
   7   0  -7    0.11    0.06
  -7   0   7    0.10    0.06
   7   0  -7   -0.04    0.05
   5  -7  -4    4.00    0.33
   5   7  -4    5.76    0.30
  -5   7   4    4.07    0.34
   5   7  -4    4.23    0.35
   5   7  -4    5.34    0.44
  -5   7   4    4.31    0.36
  -5  -7   4    5.45    0.45
   5  -7  -4    4.01    0.33
  -5  -5   8   28.19   11.27
  -5   5   8   29.20    0.81
   5  -5  -8   27.46    1.07
   5   5  -8   25.95    1.04
   5  -5  -8   27.43    1.10
  -5   5   8   28.57    0.80
   5   5  -8   25.85    1.04
  -5  -5   8   27.66    1.08
  -5   5   8   27.11    1.06
   5  -5  -8   25.99    1.02
   5   5  -8   27.24    1.08
  -5  -5   8   28.81    0.88
   5   5  -8   29.01    0.81
   8   0  -2  100.68    2.78
   8   0  -2   91.79    2.54
   8   0  -2  102.40    2.91
   8   0  -2   99.63    2.95
   8   0  -2  104.03    2.96
  -3   2  12    4.71    0.39
  -3   2  12    4.32    0.36
   3   2 -12    4.04    0.34
  -3   2  12    4.25    0.35
  -3  -2  12    3.94    0.33
  -3  -2  12    4.34    0.36
  -3   2  12    4.43    0.36
   3   2 -12    4.37    0.36
  -3  -2  12    4.49    0.37
   3  -2 -12    4.40    0.37
   3  -2 -12    4.23    0.35
  -7  -4   4    1.99    0.24
   7  -4  -4    2.47    0.21
  -7   4   4    2.39    0.20
  -7   4   4    2.61    0.22
   7  -4  -4    2.68    0.23
   7   4  -4    3.06    0.27
   7   4  -4    2.39    0.23
  -7  -4   4    2.30    0.20
   7   4  -4    2.53    0.22
   7  -4  -4    2.60    0.22
  -1   8   7    3.76    0.31
  -1  -8   7    3.20    0.27
   1   8  -7    3.61    0.30
  -1   8   7    3.33    0.29
   1   8  -7    3.39    0.28
   1  -8  -7    3.46    0.29
  -1  -8   7    3.33    0.28
   1   8  -7    3.49    0.29
   1  -8  -7    3.54    0.30
  -1  -8   7    3.28    0.28
   8   1  -1   -0.06    0.05
   8   1  -1   -0.11    0.05
   8   1  -1   -0.16    0.06
   8  -1  -1   -0.23    0.05
  -8  -1   1    0.01    0.06
   8  -1  -1   -0.01    0.06
   6  -1   8   47.12    1.35
  -6  -1  -8   49.78    1.38
  -6  -1  -8   49.83    1.40
   6   1   8   48.30    1.40
   6   1   8   48.86    1.37
   6  -1   8   48.44    1.40
   6  -1   8   51.96    1.45
   6  -1   8   48.73    1.44
  -6   1  -8   49.49    1.37
  -1   9  -4   24.85    0.97
   1  -9   4   23.85    0.95
   1  -9   4   25.52    1.00
  -1   9  -4   24.62    0.96
  -1  -9  -4   23.48    0.96
   1   9   4   25.55    1.08
  -1   9  -4   24.98    1.01
   1  -9   4   24.65    1.00
  -1  -9  -4   23.81    0.93
   0   0  13   -1.94    0.12
   0   0  13   -0.23    0.07
   0   0  13   -0.56    0.11
   0   0 -13   -0.22    0.07
   8   1   0    7.18    0.38
   8  -1   0    7.12    0.38
  -8  -1   0    7.20    0.38
   8  -1   0    6.96    0.37
   8  -1   0    7.08    0.37
   8   1   0    7.16    0.37
   8   1   0    7.17    0.37
   1   0 -13   -0.08    0.06
  -1   0  13   -0.22    0.06
  -1   0  13   -0.02    0.05
  -3  -8  -5    0.48    0.07
   3  -8   5    0.34    0.15
  -3   8  -5    0.46    0.19
   3  -8   5    0.41    0.17
  -3   8  -5    0.36    0.16
  -3   8  -5    0.33    0.14
  -3  -8  -5    0.52    0.08
   6   5  -6    0.20    0.10
   6  -5  -6    0.30    0.13
  -6  -5   6    0.38    0.16
   6   5  -6    0.13    0.08
   6   5  -6    0.33    0.14
   8   0   1   -0.06    0.04
   8   0   1   -0.20    0.06
   8   0   1    0.02    0.04
   7  -1  -7    1.76    0.19
   7   1  -7    1.63    0.18
   7  -1  -7    2.03    0.22
   7   1  -7    1.63    0.18
   7   1  -7    1.77    0.20
  -7   1   7    1.63    0.18
   7  -1  -7    2.27    0.20
  -7  -1   7    1.63    0.18
   7  -1  -7    1.75    0.20
   7   1  -7    1.61    0.18
  -7  -1   7    1.60    0.18
  -7   1   7    1.74    0.19
   7  -1  -7    1.84    0.21
  -2   9  -3  136.19    3.76
  -2  -9  -3  136.57    4.08
   2  -9   3  134.46    3.74
   2  -9   3  150.53    4.15
  -2  -9  -3  137.91    3.81
   2  -9   3  141.63    3.91
  -2   9  -3  141.35    3.90
  -2   9  -3  134.82    3.89
   2   9   3  136.44    4.27
   8  -1  -2    2.70    0.23
   8  -1  -2    2.61    0.22
   8  -1  -2    2.25    0.19
   8   1  -2    2.62    0.22
   8  -1  -2    2.55    0.21
   8   1  -2    2.59    0.22
  -8  -1   2    2.37    0.21
   8  -1  -2    2.62    0.22
   8   1  -2    2.60    0.22
   7   4   3    0.08    0.07
   7   4   3   -0.04    0.05
  -7  -4  -3   -0.14    0.05
   7  -4   3    0.38    0.16
   7   4   3   -0.00    0.04
  -7   4  -3   -0.33    0.06
   6   5   5    0.21    0.10
  -6  -5  -5    0.21    0.10
  -6  -5  -5   -0.03    0.05
   6  -5   5    0.85    0.11
   0  -1 -13    0.04    0.05
   0  -1  13   -0.12    0.06
   0  -1 -13    0.01    0.06
   0   1 -13   -0.09    0.06
   0   1  13   -0.22    0.07
   0  -1  13   -0.21    0.07
   0   1  13    0.11    0.07
   0  -1  13   -0.21    0.07
   0   1 -13   -0.16    0.07
   0   1  13   -0.03    0.05
  -1   6 -10    6.84    0.35
   1  -6  10    6.69    0.36
  -1  -6 -10    6.95    0.37
   1   6  10    7.07    0.37
  -1   6 -10    7.25    0.38
   1   6  10    7.07    0.37
  -1   6 -10    6.54    0.35
   1   6  10    6.85    0.36
  -1  -6 -10    6.95    0.36
   1  -6  10    6.90    0.36
  -1   6 -10    7.21    0.38
   1  -6  10    6.59    0.35
   1  -6  10    6.34    0.34
   4   0  11   -0.37    0.06
   4   0  11    0.00    0.06
  -4   0 -11    0.03    0.04
  -4   0 -11   -0.08    0.06
   1   8   7    9.60    0.51
  -1  -8  -7   10.00    0.52
  -1  -8  -7    9.58    0.49
   1  -8   7    9.28    0.49
   1   8   7    9.72    0.50
  -1   8  -7   10.04    0.52
  -1   8  -7    9.49    0.50
   1  -8   7    9.77    0.50
  -1   8  -7    9.61    0.50
   1  -1 -13    1.25    0.15
   1   1 -13    1.21    0.14
   1  -1 -13    1.05    0.13
   1   1 -13    1.28    0.15
   1  -1 -13    1.40    0.16
  -1  -1  13    0.92    0.12
  -1  -1  13    1.11    0.13
  -1   1  13    1.21    0.14
  -1  -1  13    1.28    0.14
  -1   1  13    1.29    0.15
  -1  -1  13    1.14    0.14
  -1   1  13    1.44    0.16
  -4  -8  -3   23.23    0.93
  -4  -8  -3   24.48    0.98
   4  -8   3   24.43    0.96
  -4  -8  -3   22.67    0.94
   4   8   3   23.57    0.93
  -4   8  -3   23.10    0.93
   4  -8   3   24.09    1.03
  -5   3  -9    1.12    0.14
   5  -3   9    1.30    0.14
   5  -3   9    1.21    0.14
  -5  -3  -9    1.18    0.14
   5  -3   9    1.42    0.16
   5  -3   9    1.25    0.14
   5  -3   9    1.11    0.13
  -5  -3  -9    1.31    0.16
   4  -3 -11    0.64    0.10
   4   3 -11    0.80    0.10
   4   3 -11    0.63    0.10
  -4  -3  11    0.68    0.09
   4   3 -11    0.64    0.08
  -4   3  11    0.76    0.10
   4  -3 -11    0.81    0.10
  -4  -3  11    0.79    0.10
   0   7  -9   17.67    0.69
   0   7   9   17.29    0.68
   0   7   9   16.96    0.69
   0  -7  -9   16.67    0.66
   0   7  -9   17.97    0.72
   0   7  -9   17.43    0.69
   0  -7   9   17.83    0.71
   0  -7   9   17.24    0.68
   0  -7  -9   17.98    0.71
   0  -7   9   17.71    0.72
   0   7  -9   17.68    0.70
   8  -1   1    2.74    0.24
   8   1   1    2.64    0.23
   8  -1   1    2.86    0.24
   8  -1   1    2.65    0.23
   8   1   1    2.67    0.23
  -8  -1  -1    2.91    0.25
   8   1   1    3.00    0.25
   8  -1   1    2.61    0.23
   8   0  -3   -0.05    0.05
   8   0  -3   -0.22    0.05
   7   0   6    5.09    0.42
   7   0   6    5.04    0.42
   7   0   6    5.11    0.43
  -7   0  -6    4.86    0.41
  -1   5 -11   17.99    0.72
   1   5  11   19.62    0.80
  -1  -5 -11   19.95    0.78
   1   5  11   18.91    0.74
  -1   5 -11   18.27    0.72
   1  -5  11   18.78    0.75
  -1  -5 -11   18.27    0.72
  -1   5 -11   18.87    0.75
   1  -5  11   18.21    0.71
   1   5  11   18.35    0.75
   1  -5  11   17.67    0.74
  -1   5 -11   18.97    0.75
   1  -5  11   19.46    0.79
   6  -6  -4    7.50    0.44
  -6   6   4    7.20    0.44
   6  -6  -4    7.75    0.41
  -6   6   4    7.55    0.45
   6   6  -4    8.15    0.43
   6   6  -4    8.07    0.42
  -6  -6   4    8.86    0.47
   6   6  -4    7.94    0.42
  -6  -6   4    8.64    0.45
  -1  -7   9   69.75    2.05
   1   7  -9   69.69    2.03
  -1   7   9   69.21    1.91
  -1   7   9   71.68    2.11
  -1   7   9   70.27    2.06
   1  -7  -9   70.37    2.02
   1   7  -9   70.61    2.03
   1   7  -9   70.08    2.00
  -1  -7   9   71.17    2.07
  -1  -7   9   68.87    1.90
   1   7  -9   67.44    1.86
   1  -7  -9   67.29    1.86
   6   2  -9   27.90    1.13
  -6   2   9   29.03    0.81
  -6  -2   9   26.71    1.05
  -6  -2   9   26.17    1.03
   6   2  -9   28.40    0.79
   6  -2  -9   26.82    1.05
   6   2  -9   28.87    0.81
  -6   2   9   28.66    0.80
  -6  -2   9   29.21    0.82
   6  -2  -9   28.82    0.81
   6   2  -9   27.06    1.10
   6  -2  -9   29.00    0.81
   4   7   6    9.81    0.52
  -4  -7  -6    8.48    0.44
  -4  -7  -6    9.27    0.48
  -4   7  -6    9.01    0.47
   4  -7   6    9.14    0.48
   4  -7   6    9.15    0.47
  -4  -7  -6    9.18    0.47
   4   7   6    8.60    0.45
   4  -7   6    8.88    0.48
  -4   7  -6    9.12    0.48
   5   3 -10   -0.22    0.05
  -5  -3  10   -0.13    0.06
  -5  -3  10    0.12    0.07
   5   3 -10   -0.05    0.06
  -5  -3  10    0.09    0.07
  -5   3  10    0.20    0.10
   5  -3 -10    0.12    0.07
   5   3 -10   -0.21    0.05
   5   3 -10   -0.21    0.06
   5  -3 -10    0.15    0.09
  -5   3  10    0.05    0.07
   4  -1  11    0.74    0.10
   4   1  11    0.44    0.18
   4  -1  11    0.88    0.11
   4   1  11    0.78    0.10
  -4   1 -11    0.84    0.11
   4   1  11    0.63    0.09
  -4  -1 -11    0.67    0.09
  -4   1 -11    0.75    0.09
  -6  -6  -3    5.97    0.31
   6   6   3    5.25    0.44
   6   6   3    5.92    0.32
   6  -6   3    6.24    0.33
   6  -6   3    5.95    0.31
  -6   6  -3    5.95    0.31
  -7  -3   6   28.43    0.81
   7   3  -6   28.86    0.80
  -7   3   6   29.75    0.83
   7   3  -6   28.65    0.80
  -7  -3   6   28.67    0.80
  -7  -3   6   28.39    0.82
   7   3  -6   28.67    0.80
   7   3  -6   28.25   11.29
   7  -3  -6   29.75    0.83
   7  -3  -6   29.00    0.81
   7  -3  -6   29.21    0.81
   7  -3  -6   28.07   11.21
   4   8  -4    4.36    0.36
  -4   8   4    2.81    0.24
  -4  -8   4    4.29    0.35
   4  -8  -4    2.93    0.24
   4   8  -4    4.25    0.35
   4  -8  -4    2.92    0.24
  -4  -8   4    4.48    0.37
  -4   8   4    2.95    0.25
   3   9   0    3.11    0.26
  -3  -9   0    2.89    0.25
   3   9   0    2.37    0.22
   3   9   0    3.29    0.28
  -3   9   0    2.27    0.26
  -3   9   0    2.69    0.23
   2  -6 -10    0.05    0.06
  -2   6  10    0.01    0.06
   2  -6 -10    0.10    0.07
  -2   6  10   -0.08    0.05
   5  -6   6   15.21    0.60
  -5  -6  -6   15.15    0.62
   5   6   6   16.60    0.67
   5  -6   6   16.24    0.75
   5   6   6   15.45    0.61
  -5  -6  -6   15.35    0.64
   5  -6   6   15.20    0.67
  -5  -6  -6   15.22    0.60
   3  -9  -1   17.93    0.74
  -3   9   1   18.52    0.74
  -3   9   1   18.64    0.76
   3   7  -8   40.53    1.18
  -3   7   8   40.99    1.14
  -3  -7   8   41.41    1.21
   3  -7  -8   37.38    1.10
  -3   7   8   40.51    1.12
  -3  -7   8   41.40    1.17
  -3  -7   8   39.72    1.14
  -3   7   8   41.73    1.22
   3   7  -8   39.52    1.16
   3  -7  -8   41.26    1.14
   3   7  -8   41.09    1.18
  -2  -5  11    1.12    0.13
   2   5 -11    0.88    0.10
  -2   5  11    0.96    0.12
  -2  -5  11    0.75    0.10
  -2  -5  11    0.89    0.11
   2   5 -11    0.91    0.11
   2  -5 -11    1.00    0.12
  -2   5  11    1.16    0.13
   2   5 -11    0.94    0.11
   2  -5 -11    1.11    0.13
   2   5 -11    1.04    0.12
  -2  -5  11    1.00    0.12
   0   4 -12    6.75    0.35
   0  -4 -12    6.55    0.35
   0  -4  12    7.27    0.38
   0   4  12    6.19    0.32
   0  -4 -12    6.30    0.34
   0  -4  12    6.37    0.34
   0   4  12    6.69    0.41
   0  -4  12    6.64    0.35
   0   4  12    6.71    0.37
   0   4 -12    6.47    0.34
   0  -4  12    6.03    0.32
   0   4 -12    6.75    0.36
   8  -1  -3    4.20    0.37
   8   1  -3    4.05    0.34
   8   1  -3    4.38    0.36
   8  -1  -3    4.51    0.37
   8   1  -3    4.76    0.39
   8  -1  -3    4.19    0.35
   7  -1   6   59.33    1.72
  -7  -1  -6   58.93    1.63
  -7   1  -6   59.78    1.65
   7  -1   6   58.53    1.68
   7   1   6   58.60    1.72
   7  -1   6   61.03    1.69
   7   1   6   60.40    1.67
  -7  -5   1   29.45    0.83
   7   5  -1   28.69    0.81
   7   5  -1   28.79    0.81
  -7   5   1   29.71    0.85
   7  -5  -1   29.01    0.81
   7   5  -1   28.23   11.28
  -7  -5   1   29.00    0.86
   7  -5  -1   30.29    0.84
   7   5  -1   30.11    0.87
  -1  -4  12    3.70    0.31
   1   4 -12    3.86    0.32
  -1  -4  12    3.52    0.30
   1   4 -12    3.85    0.32
  -1  -4  12    3.56    0.30
  -1  -4  12    3.93    0.33
   1   4 -12    3.32    0.28
   1  -4 -12    3.61    0.30
   1  -4 -12    3.80    0.32
  -1   4  12    3.45    0.29
  -1   4  12    3.59    0.30
  -1   4  12    3.71    0.31
   1   4 -12    3.49    0.30
   1   0  13    0.03    0.06
   1   0  13   -0.49    0.06
  -1   0 -13    0.02    0.04
  -1   0 -13    0.10    0.07
   1   0  13    0.12    0.07
   1   0  13   -0.07    0.06
  -1   0 -13   -0.20    0.06
   8   2  -1   12.59    0.66
   8  -2  -1   12.56    0.64
   8  -2  -1   12.06    0.62
   8  -2  -1   12.65    0.66
   8  -2  -1   12.70    0.65
   8   2  -1   11.51    0.59
   8   2  -1   13.10    0.67
  -8  -2   1   13.05    0.68
  -7  -5   0   -0.16    0.05
   8   0   2    5.42    0.45
   8   0   2    5.28    0.44
   8   0   2    5.16    0.43
   8   0   2    5.45    0.45
   3   0  12   61.04    1.72
   3   0  12   56.22    1.63
   3   0  12   60.96    1.69
   3   0  12   58.67    1.71
  -3   0 -12   62.04    1.72
  -3   0 -12   58.91    1.63
  -5  -6   7   16.89    0.68
   5   6  -7   17.09    0.68
   5   6  -7   15.94    0.63
  -5  -6   7   15.73    0.62
  -5   6   7   16.47    0.65
   5  -6  -7   16.38    0.66
  -5   6   7   16.27    0.64
   5  -6  -7   15.84    0.62
  -5  -6   7   15.62    0.63
  -5   6   7   16.33    0.64
   5   6  -7   16.86    0.67
   3   8  -6   10.43    0.54
   3  -8  -6    9.10    0.48
  -3   8   6    8.87    0.46
  -3  -8   6   11.33    0.59
  -3   8   6    9.18    0.48
  -3   8   6    9.26    0.48
   3  -8  -6    8.92    0.46
  -3  -8   6   11.85    0.61
   3   8  -6   10.92    0.56
  -3  -8   6   11.64    0.60
   3   8  -6   10.60    0.55
   3   8  -6    9.45    0.50
   6  -2   8    0.62    0.09
   6  -2   8    0.56    0.08
   6   2   8    0.23    0.11
   6  -2   8    0.68    0.11
  -6  -2  -8    0.50    0.09
  -2  -9   4    2.93    0.25
   2   9  -4    2.80    0.23
  -2   9   4    2.88    0.24
  -2  -9   4    2.94    0.25
  -2   9   4    2.77    0.23
   2  -9  -4    2.64    0.22
   2   9  -4    3.32    0.28
  -2   9   4    2.71    0.24
   2  -9  -4    2.67    0.23
   0   9   5   10.80    0.57
   0   9   5   10.95    0.56
   0  -9   5   10.44    0.60
   0  -9  -5   10.05    0.54
   0   9  -5   10.45    0.56
   0  -9   5   10.70    0.55
   0  -9  -5   10.72    0.56
   0  -9   5   10.75    0.55
   0   9  -5   10.77    0.57
   0   9  -5   10.69    0.55
   3   9   1    2.30    0.20
  -3   9  -1    1.82    0.20
  -3  -9  -1    1.69    0.21
  -3  -9  -1    2.25    0.19
   3   9   1    1.97    0.22
  -3   9  -1    1.90    0.21
  -3   9  -1    1.98    0.22
   3  -9   1    1.71    0.19
   3   9   1    1.80    0.20
  -5   0 -10    1.00    0.14
   5   0  10    0.72    0.10
   5   0  10    0.68    0.11
   5   0  10    1.05    0.14
   8   2   0   11.08    0.57
   8  -2   0   10.62    0.57
   8   2   0   10.74    0.56
   8  -2   0   10.67    0.56
   8   2   0   10.74    0.56
  -8  -2   0   10.75    0.57
   8  -2   0   10.45    0.55
  -2   0  13   -0.07    0.07
   2   0 -13   -0.18    0.06
   2   0 -13   -0.13    0.06
   2   0 -13   -0.17    0.07
   2   8  -7   11.87    0.64
   2  -8  -7   14.10    0.57
   2   8  -7   13.68    0.56
  -2   8   7   14.60    0.58
  -2  -8   7   13.99    0.56
  -2  -8   7   13.02    0.68
  -2   8   7   13.78    0.54
  -2   8   7   14.72    0.60
   2   8  -7   14.13    0.57
  -2  -8   7   14.12    0.57
   2   8  -7   13.95    0.56
   2  -8  -7   13.72    0.57
  -3   5 -10    0.93    0.12
  -3   5 -10    0.63    0.09
   3   5  10    1.17    0.16
  -3   5 -10    0.84    0.10
   3  -5  10    0.71    0.09
   3   5  10    1.60    0.24
   3  -5  10    0.77    0.11
  -7   2   7    6.89    0.36
   7   2  -7    6.78    0.36
   7   2  -7    8.12    0.42
   7  -2  -7    7.05    0.37
  -7   2   7    6.18    0.32
   7   2  -7    6.90    0.36
   7  -2  -7    6.68    0.35
  -7  -2   7    7.26    0.38
   7  -2  -7    5.99    0.31
   7   2  -7    7.11    0.37
   7  -2  -7    6.63    0.35
  -7  -2   7    6.90    0.36
   7  -2  -7    7.26    0.37
   5  -7   4   64.14    1.77
   5   7   4   60.95    1.75
   5  -7   4   64.16    1.77
  -5  -7  -4   59.44    1.86
   5   7   4   61.76    1.85
  -5  -7  -4   60.78    1.76
  -5  -7  -4   60.06    1.66
  -2   3 -12    0.42    0.17
   7  -5  -2    0.87    0.10
   7  -5  -2    0.77    0.10
   7   5  -2    0.90    0.12
   7  -5  -2    0.94    0.11
   7   5  -2    0.74    0.11
  -7  -5   2    0.99    0.12
   7   5  -2    1.03    0.12
  -7  -5   2    0.91    0.11
  -7   5   2    0.82    0.11
  -4   5  -9    1.18    0.14
  -4  -5  -9    1.34    0.15
   4  -5   9    1.10    0.14
   4  -5   9    1.04    0.13
  -4   5  -9    0.90    0.12
   4   5   9    1.32    0.15
  -4  -5  -9    0.97    0.11
   4  -5   9    1.04    0.12
   4  -5   9    1.34    0.15
  -4   5  -9    1.21    0.14
   8   2  -2    1.34    0.15
   8   2  -2    1.33    0.15
   8  -2  -2    1.25    0.15
  -1   7  -9    2.10    0.23
   1  -7   9    1.74    0.19
   1  -7   9    1.90    0.21
  -1   7  -9    2.11    0.23
  -1   7  -9    1.80    0.20
  -1   7  -9    2.01    0.22
  -1  -7  -9    2.00    0.22
  -1  -7  -9    1.95    0.21
   1   7   9    1.85    0.21
   1   1  13    0.16    0.08
  -1  -1 -13   -0.12    0.05
   1   1  13   -0.01    0.07
   1  -1  13   -0.30    0.06
   1  -1  13   -0.01    0.05
  -1   1 -13   -0.04    0.04
   1   1  13   -0.10    0.06
   1  -1  13   -0.12    0.07
   1  -1  13   -0.22    0.06
   1   1  13    0.07    0.05
  -1   1 -13    0.22    0.10
  -1   1 -13    0.32    0.13
  -1  -1 -13    0.16    0.07
  -3   9   2   22.28    0.87
  -3   9   2   21.76    0.87
   3   6   9    0.32    0.14
  -3   6  -9    0.38    0.16
   3   6   9    0.50    0.09
   3  -6   9    0.40    0.16
   3  -6   9    0.37    0.16
  -3  -6  -9    0.79    0.10
  -3   6  -9    0.41    0.18
  -3  -6  -9    0.59    0.09
   8  -1   2   17.94    0.70
   8   1   2   18.36    0.72
  -8  -1  -2   18.29    0.73
   8  -1   2   18.66    0.73
   8  -1   2   17.22    0.69
   8  -1   2   18.09    0.72
   8   1   2   18.21    0.72
   8   1   2   18.32    0.75
  -3   1 -12    6.63    0.34
   3  -1  12    6.80    0.36
  -3   1 -12    6.91    0.36
  -3  -1 -12    6.94    0.38
   3  -1  12    7.38    0.38
   3   1  12    6.75    0.35
   3  -1  12    6.60    0.36
   3   1  12    6.66    0.36
   3   1  12    6.91    0.39
   3  -1  12    6.73    0.36
   3   1  12    6.32    0.34
  -3  -1 -12    6.77    0.35
   4  -7  -7    6.26    0.33
   4   7  -7    6.77    0.35
  -4  -7   7    6.50    0.34
  -4  -7   7    8.08    0.42
  -4  -7   7    7.67    0.41
  -4   7   7    6.75    0.35
  -4   7   7    6.48    0.34
   4  -7  -7    6.47    0.35
   4   7  -7    7.18    0.38
  -4   7   7    7.07    0.37
   4   7  -7    6.57    0.34
   7  -4  -5    4.61    0.38
   7   4  -5    4.37    0.36
   7   4  -5    4.44    0.37
  -7  -4   5    4.31    0.36
  -7   4   5    4.78    0.39
   7  -4  -5    4.64    0.38
  -7   4   5    4.76    0.39
  -7  -4   5    4.30    0.36
   7   4  -5    4.21    0.35
   7  -4  -5    4.25    0.35
   7   4  -5    4.29    0.36
   7   3   5    1.62    0.20
   7  -3   5    1.29    0.15
  -7  -3  -5    1.03    0.14
   7  -3   5    1.27    0.15
  -7  -3  -5    1.75    0.19
  -5   7   5    2.99    0.26
   5  -7  -5    2.66    0.23
   5   7  -5    3.02    0.25
  -5   7   5    2.97    0.30
   5  -7  -5    3.23    0.29
  -5  -7   5    4.24    0.35
   5   7  -5    3.88    0.32
   5   7  -5    4.32    0.36
  -5  -7   5    3.81    0.32
   5   0 -11   -0.19    0.07
   5   0 -11   -0.35    0.09
   5   0 -11   -0.09    0.06
   1   9  -5    4.34    0.36
   1  -9  -5    3.93    0.33
   1   9  -5    3.86    0.33
  -1  -9   5    4.19    0.35
  -1  -9   5    3.91    0.32
  -1   9   5    4.09    0.34
   1  -9  -5    3.93    0.33
  -1   9   5    4.35    0.36
   0  -2 -13    0.57    0.08
   0   2 -13   -0.11    0.07
   0   2  13    0.54    0.07
   0   2  13    0.31    0.13
   0   2  13    0.42    0.18
   0   2 -13   -0.06    0.05
   0  -2 -13    0.33    0.14
   0  -2  13    0.06    0.05
   0  -2 -13    0.61    0.08
   5  -1  10   35.20    1.03
  -5  -1 -10   36.85    1.02
   5  -1  10   35.58    1.03
   5   1  10   36.82    1.10
   5  -1  10   34.44    0.96
  -5   1 -10   36.51    1.01
   5   1  10   37.37    1.09
   7  -5   1    8.02    0.42
  -7   5  -1    8.18    0.43
   7   5   1    7.55    0.39
  -7  -5  -1    7.42    0.38
   7   5   1    7.47    0.39
   7   5   1    7.40    0.39
   7  -5   1    7.33    0.38
  -7  -5  -1    7.92    0.42
   7  -5   1    7.64    0.39
   7  -5   1    8.06    0.42
  -2  -1  13    1.61    0.18
  -2   1  13    1.66    0.20
  -2  -1  13    1.64    0.18
   2  -1 -13    1.95    0.21
   2   1 -13    1.64    0.19
  -2   1  13    1.77    0.20
  -2   1  13    1.62    0.18
   2  -1 -13    1.61    0.18
  -2   1  13    1.72    0.19
   2   1 -13    1.44    0.17
   2  -1 -13    1.88    0.21
  -2  -1  13    1.65    0.18
  -1  -2  13   16.33    0.64
  -1  -2  13   16.73    0.68
  -1   2  13   16.91    0.67
   1  -2 -13   17.69    0.70
  -1   2  13   16.74    0.66
  -1   2  13   16.83    0.68
   1   2 -13   17.76    0.70
   1   2 -13   16.22    0.64
   1   2 -13   15.91    0.65
  -1   2  13   16.23    0.66
  -1  -2  13   16.72    0.67
   1  -2 -13   17.53    0.69
   1   2 -13   16.68    0.66
   1  -2 -13   16.28    0.64
  -1  -2  13   16.91    0.68
   4   0 -12   13.28    0.68
  -4   0  12   13.68    0.54
  -4   0  12   13.80    0.54
  -4   0  12   13.52    5.40
   4   0 -12   13.68    0.54
   8  -2   1   21.47    0.87
   8   2   1   22.16    0.88
  -8  -2  -1   22.15    0.88
   8   2   1   22.27    0.87
   8  -2   1   22.47    0.88
   8   2   1   21.68    0.86
   8  -2   1   20.13    0.81
   8   0  -4   11.41    0.59
   8   0  -4   11.79    0.62
   8   0  -4   12.28    0.63
   8   0  -4   12.29    0.63
   8   0  -4   12.51    0.64
   2  -9   4    1.33    0.15
  -2  -9  -4    1.09    0.13
  -2   9  -4    1.10    0.13
  -2   9  -4    1.05    0.13
  -2  -9  -4    1.29    0.16
   2   9   4    1.16    0.13
   3   3 -12    0.24    0.11
   3   3 -12    0.28    0.12
   3  -3 -12    0.19    0.10
  -3   3  12    0.36    0.15
  -3  -3  12    0.47    0.08
   3  -3 -12    0.34    0.15
  -3  -3  12    0.44    0.18
  -3  -3  12    0.15    0.08
  -3   3  12    0.34    0.14
  -3  -3  12    0.32    0.13
   5  -1 -11    0.45    0.19
   5   1 -11    0.42    0.18
  -5   1  11    0.66    0.09
  -5  -1  11    0.49    0.07
   5   1 -11    0.36    0.16
  -5  -1  11    0.51    0.09
   5  -1 -11    0.47    0.20
   5   1 -11    0.44    0.18
   5  -1 -11    0.67    0.09
   5   1 -11    0.46    0.19
   1   9   5   24.61    1.01
   1   9   5   24.60    0.96
   1  -9   5   23.98    0.97
   1  -9   5   23.95    0.94
  -1   9  -5   24.55    0.98
  -1  -9  -5   23.19    0.93
  -1   9  -5   23.85    0.93
   1  -9   5   23.80    0.93
  -1   9  -5   24.05    0.96
  -1  -9  -5   23.32    0.91
  -3  -9  -2   14.71    0.60
  -3   9  -2   14.78    0.58
   3   9   2   15.55    0.62
   3   9   2   15.17    0.61
  -3   9  -2   15.33    0.60
   3  -9   2   15.43    0.61
  -3  -9  -2   14.50    0.63
   3  -9   2   16.11    0.63
   3   9   2   14.67    0.60
   4  -6   8    1.33    0.16
  -4   6  -8    1.46    0.17
   4   6   8    1.74    0.19
   4  -6   8    1.66    0.20
   4  -6   8    1.62    0.19
  -4  -6  -8    1.62    0.18
  -4   6  -8    1.38    0.18
  -4   6  -8    1.28    0.17
   4  -6   8    1.74    0.20
  -4  -6  -8    1.67    0.19
   4  -2  11    5.15    0.43
   4   2  11    5.23    0.43
   4  -2  11    4.99    0.42
  -4  -2 -11    5.47    0.45
  -4   2 -11    5.29    0.44
  -4  -2 -11    5.03    0.42
   4   2  11    4.92    0.41
  -4  -2 -11    4.96    0.41
   4   2  11    5.32    0.44
  -4   2 -11    4.91    0.40
  -1   4 -12    8.92    0.47
   1   4  12    8.68    0.52
   1   4  12    8.86    0.48
   1  -4  12    8.95    0.47
  -1  -4 -12    8.48    0.46
   1   4  12    8.16    0.50
   1  -4  12    8.95    0.47
  -1   4 -12    9.09    0.47
  -1   4 -12    9.18    0.48
   1  -4  12    8.85    0.46
   1  -4  12    8.77    0.46
  -1  -4 -12    9.17    0.48
  -2  -7   9   16.38    0.68
  -2   7   9   15.63    0.62
   2   7  -9   16.28    0.67
   2   7  -9   16.00    0.64
  -2  -7   9   15.68    0.64
   2  -7  -9   15.64    0.62
  -2   7   9   15.51    0.62
   2  -7  -9   15.39    0.61
  -2  -7   9   15.51    0.62
  -2   7   9   16.23    0.64
   6   4  -8    4.36    0.36
   6  -4  -8    3.99    0.33
   6   4  -8    4.50    0.37
  -6  -4   8    5.00    0.41
   6  -4  -8    4.01    0.33
  -6   4   8    3.96    0.33
  -6   4   8    3.86    0.32
  -6   4   8    3.85    0.32
   6   4  -8    5.11    0.42
   6   4  -8    4.35    0.36
   6  -4  -8    4.12    0.34
   7  -4   4    1.04    0.12
   7  -4   4    1.25    0.14
   7   4   4    1.05    0.13
  -7   4  -4    1.08    0.14
   7  -4   4    0.89    0.11
   7   4   4    1.24    0.14
   7   4   4    1.22    0.14
  -4   4 -10    5.58    2.24
  -4   4 -10    5.75    0.31
   4  -4  10    5.62    2.26
   4   4  10    6.13    0.34
   4  -4  10    5.84    0.31
   4  -4  10    5.62    2.25
  -4   4 -10    5.93    0.31
  -4  -4 -10    5.53    0.47
   4   4  10    4.72    0.51
   4   1 -12   -0.11    0.05
   4  -1 -12   -0.06    0.06
  -4   1  12   -0.02    0.06
  -4  -1  12    0.19    0.09
  -4  -1  12    0.03    0.04
  -4  -1  12    0.13    0.07
   4  -1 -12   -0.14    0.06
   4   1 -12   -0.10    0.05
  -4  -8  -4   31.33    0.93
   4  -8   4   30.38    0.89
  -4  -8  -4   31.62    0.92
  -4  -8  -4   30.95    0.89
   4  -8   4   30.42    0.87
   4   8   4   30.94    0.91
  -4   8  -4   30.94    0.89
   8  -1  -4   53.59    1.61
   8  -1  -4   52.47    1.50
  -8  -1   4   54.59    1.57
   8  -1  -4   49.28    1.37
   8   1  -4   55.09    1.53
   8  -1  -4   51.96    1.45
   8   1  -4   54.78    1.52
   8   1  -4   55.63    1.54
   8  -1  -4   53.31    1.48
   8   1  -4   54.51    1.61
   8  -2  -3   35.15    1.00
   8  -2  -3   31.20    0.87
   8  -2  -3   34.50    0.99
   8   2  -3   34.03    0.97
   8   2  -3   32.96    0.92
   8  -2  -3   33.87    0.95
   8   2  -3   33.74    1.00
  -8  -2   3   34.62    1.02
   8   2  -3   28.06   11.21
   8  -2  -3   33.86    1.04
   7  -2   6    3.00    0.26
  -7   2  -6    2.73    0.24
   7  -2   6    2.94    0.25
   7  -2   6    2.54    0.23
   7   2   6    2.81    0.26
  -7  -2  -6    2.69    0.26
   7   2   6    2.59    0.22
  -7   5   3    3.35    0.28
  -7  -5   3    3.52    0.30
  -7  -5   3    3.28    0.28
   7  -5  -3    3.83    0.32
   7   5  -3    3.21    0.27
   7   5  -3    3.19    0.27
   7  -5  -3    3.51    0.29
   7   5  -3    4.04    0.34
   7  -5  -3    3.62    0.31
   2  -4 -12   32.65    0.91
   2   4 -12   32.57    0.92
  -2  -4  12   31.18    0.91
   2  -4 -12   31.64    0.93
   2  -4 -12   30.89    0.86
  -2  -4  12   31.05    0.86
   2   4 -12   31.72    0.89
  -2  -4  12   31.24    0.89
   2   4 -12   31.00    0.86
   2   4 -12   29.64    0.86
  -2  -4  12   30.78    0.89
  -2   4  12   31.57    0.88
  -2   4  12   30.62    0.85
   6  -6  -5   25.78    1.01
   6   6  -5   26.32    1.06
   6  -6  -5   25.15    1.02
  -6  -6   5   27.78    1.10
  -6   6   5   24.91    0.98
  -6  -6   5   25.49    1.00
   6   6  -5   25.31    1.00
  -6  -6   5   26.93    1.07
   6  -6  -5   24.64    0.98
  -6   6   5   25.81    1.02
   6   6  -5   25.43    1.01
   3   4  11  143.18    3.96
  -3   4 -11  148.62    4.12
  -3   4 -11  152.79    4.27
   3  -4  11  147.51    4.26
   3  -4  11  140.92    3.89
  -3  -4 -11  146.09    4.04
   3   4  11  139.91    4.07
   3  -4  11  145.27    4.19
  -3   4 -11  145.04    4.08
  -3   4 -11  149.00    4.11
   2  -8   7   13.11    0.69
   2  -8   7   12.34    0.63
   2  -8   7   13.27    0.68
  -2   8  -7   13.01    0.67
  -2   8  -7   13.19    0.68
   2   8   7   13.28    0.68
  -2   8  -7   13.70    0.55
  -2  -8  -7   12.51    0.66
  -2  -8  -7   13.68    0.54
   3  -9  -3    0.40    0.16
  -3   9   3    0.41    0.17
  -3   9   3    0.69    0.08
   3  -9  -3    0.33    0.14
  -3  -9   3    0.52    0.08
   3   9  -3    0.54    0.11
  -3   9   3    0.44    0.18
  -6  -4  -7    0.67    0.11
   6   4   7    0.72    0.10
   6   4   7    0.52    0.10
  -6  -4  -7    0.19    0.09
   6  -4   7    0.02    0.04
   6  -4   7    0.04    0.05
  -4  -5  10   60.31    1.81
  -4   5  10   62.59    1.75
  -4   5  10   62.58    1.73
   4   5 -10   57.24    1.67
   4   5 -10   59.82    1.72
  -4   5  10   60.49    1.67
   4   5 -10   60.88    1.72
   4  -5 -10   61.79    1.77
  -4  -5  10   60.30    1.67
  -4  -5  10   59.91    1.75
   4  -5 -10   58.64    1.62
   2   6  10    2.91    0.24
  -2   6 -10    3.04    0.25
   2  -6  10    3.08    0.26
  -2  -6 -10    2.92    0.25
   2   6  10    3.25    0.28
  -2   6 -10    3.09    0.26
  -2   6 -10    3.14    0.26
  -2   6 -10    3.14    0.26
   2  -6  10    2.94    0.25
  -2  -6 -10    2.91    0.25
   8   0   3   -0.00    0.05
   7  -5   2   20.42    0.81
  -7   5  -2   20.18    0.80
  -7  -5  -2   20.14    0.79
   7   5   2   19.02    0.77
   7  -5   2   20.63    0.81
  -7  -5  -2   19.03    0.76
   7  -5   2   19.00    0.75
   7  -5   2   20.47    0.80
   7   5   2   19.01    0.76
   7   5   2   20.02    0.79
  -6  -6  -4    5.80    0.30
  -6  -6  -4    5.56    2.23
   6   6   4    5.36    0.44
  -6   6  -4    5.47    0.45
   6   6   4    5.64    2.25
   6  -6   4    5.70    2.28
   6  -6   4    5.32    0.44
  -3   8  -6    1.70    0.19
   3  -8   6    1.80    0.20
  -3  -8  -6    1.78    0.20
  -3  -8  -6    1.66    0.18
   3  -8   6    1.63    0.18
   3  -8   6    1.77    0.20
  -3   8  -6    1.73    0.19
  -3   8  -6    1.89    0.21
   4  -8  -5    2.04    0.23
  -4  -8   5    3.22    0.27
  -4  -8   5    3.23    0.27
   4  -8  -5    2.05    0.22
   4   8  -5    3.22    0.27
  -4   8   5    1.64    0.18
   4   8  -5    2.59    0.22
  -4  -8   5    2.96    0.25
  -4   8   5    2.06    0.23
  -4   8   5    2.21    0.89
   1   2  13    1.41    0.16
  -1  -2 -13    1.54    0.17
  -1   2 -13    1.02    0.15
  -1   2 -13    1.14    0.13
   1  -2  13    1.09    0.15
   1  -2  13    1.06    0.14
   1  -2  13    1.31    0.15
   1   2  13    1.30    0.15
  -1   2 -13    1.08    0.14
   1   2  13    1.25    0.15
   1  -2  13    1.18    0.14
   6  -5  -7   35.57    1.00
  -6  -5   7   34.49    1.03
   6   5  -7   33.18    0.98
  -6   5   7   35.89    1.01
  -6   5   7   33.54    0.94
  -6   5   7   36.59    1.02
   6  -5  -7   35.78    1.04
   6   5  -7   38.60    1.07
   6   5  -7   36.05    1.03
   6  -5  -7   36.31    1.01
  -6  -5   7   36.18    1.01
   6   5  -7   36.43    1.03
   8  -2   2    2.45    0.21
   8   2   2    2.46    0.21
   8   2   2    1.76    0.20
  -8  -2  -2    2.32    0.20
   3   2  12   24.85    0.99
   3   2  12   25.21    0.99
   3  -2  12   26.11    1.02
   3  -2  12   24.94    1.00
  -3  -2 -12   25.66    1.00
  -3   2 -12   25.31    0.99
   3  -2  12   26.41    1.06
   3  -2  12   25.06    1.01
  -3  -2 -12   27.56    1.08
  -3   2 -12   25.98    1.02
   3   2  12   26.38    1.06
  -3  -2 -12   25.16    0.99
  -2   5 -11   18.29    0.72
  -2   5 -11   17.94    0.71
   2  -5  11   17.42    0.70
  -2  -5 -11   18.61    0.74
   2  -5  11   17.37    0.68
  -2   5 -11   17.81    0.70
   2   5  11   18.12    0.74
   2  -5  11   18.14    0.74
   2   5  11   18.20    0.72
  -2  -5 -11   18.01    0.71
  -2   5 -11   17.91    0.72
   2   5  11   18.10    0.76
   2  -5  11   17.49    0.71
  -7   0   8    0.81    0.10
   7   0  -8    0.76    0.10
   7   0  -8    0.49    0.07
   7   0  -8    0.52    0.07
  -7   0   8    0.64    0.08
   7   0  -8    0.54    0.08
  -6  -3   9    1.78    0.20
   6  -3  -9    2.25    0.19
   6   3  -9    2.02    0.22
   6  -3  -9    2.21    0.89
   6   3  -9    2.16    0.24
  -6   3   9    2.05    0.23
   6   3  -9    2.15    0.25
   6   3  -9    2.00    0.22
  -6   3   9    2.17    0.25
  -6  -3   9    1.79    0.21
   5  -2  10    2.17    0.24
   5  -2  10    2.46    0.21
  -5  -2 -10    2.56    0.23
   5  -2  10    2.07    0.23
  -5  -2 -10    2.30    0.20
  -5   2 -10    2.47    0.21
   5   2  10    2.39    0.23
   5  -2  10    2.45    0.22
   2   2 -13   24.84    1.00
  -2   2  13   24.71    0.97
  -2  -2  13   26.87    1.05
   2  -2 -13   26.21    1.03
   2   2 -13   24.69    0.97
  -2   2  13   25.67    1.04
   2  -2 -13   25.62    1.00
  -2  -2  13   22.67    0.89
  -2  -2  13   24.15    0.99
   2  -2 -13   25.62    1.03
  -2   2  13   24.99    0.98
   2   2 -13   25.89    1.02
  -2   2  13   25.20    1.00
   0  -8  -8   18.70    0.75
   0  -8   8   18.93    0.77
   0   8  -8   18.71    0.73
   0  -8   8   18.82    0.74
   0  -8  -8   18.71    0.74
   0   8   8   19.43    0.76
   0   8  -8   19.86    0.79
   0   8  -8   19.07    0.76
   0   8   8   19.71    0.82
   0   8  -8   19.36    0.78
  -3  -7  -8    2.04    0.22
   3  -7   8    2.25    0.19
   3  -7   8    2.34    0.20
  -3   7  -8    2.50    0.21
  -3  -7  -8    2.06    0.23
  -3   7  -8    2.25    0.19
   3   7   8    1.98    0.22
   3  -7   8    2.20    0.24
  -3   7  -8    2.43    0.21
   3   7   8    2.00    0.22
  -8  -1  -3    1.31    0.16
   8   1   3    1.22    0.16
   8  -1   3    1.47    0.17
   8   1   3    1.52    0.17
  -4   6   9   25.52    1.00
   4   6  -9   24.74    0.99
  -4   6   9   25.16    0.99
   4  -6  -9   24.42    0.96
   4   6  -9   24.37    1.00
   4  -6  -9   24.65    1.00
  -4   6   9   25.19    0.99
   4   6  -9   25.22    1.01
   4   6  -9   22.57    0.88
  -4  -6   9   26.41    1.05
  -4  -6   9   24.68    0.98
  -4  -6   9   24.60    0.97
  -6  -5  -6   56.20    1.55
   6   5   6   55.70    1.60
  -6  -5  -6   55.50    1.62
   6   5   6   56.54    1.65
   6  -5   6   56.76    1.57
   6  -5   6   55.36    1.58
   6  -5   6   57.24    1.69
  -5   5  -8    9.75    0.57
   5   5   8   10.01    0.53
   5  -5   8    8.94    0.54
   5   5   8    9.05    0.47
  -5   5  -8    8.78    0.51
   5  -5   8    8.97    0.46
   5  -5   8    8.98    0.55
  -5  -5  -8    9.43    0.48
  -5  -5  -8    9.10    0.47
   6   0 -10   23.48    0.92
  -6   0  10   23.21    0.91
   6   0 -10   23.00    0.90
   6   0 -10   22.65    0.89
  -2   9   5   14.70    0.58
   2   9  -5   14.64    0.58
   2  -9  -5   13.89    0.55
  -2  -9   5   13.54    5.41
  -2   9   5   13.77    0.57
  -2  -9   5   13.53    5.41
   2  -9  -5   13.65    0.56
   2   9  -5   15.43    0.61
   1   8  -8    0.39    0.16
  -1  -8   8    0.44    0.19
  -1   8   8    0.24    0.11
   1   8  -8    0.30    0.13
  -1  -8   8    0.62    0.08
   1   8  -8    0.31    0.13
  -1  -8   8    0.21    0.10
  -8  -3   1    2.88    0.26
   8  -3  -1    2.82    0.24
   8  -3  -1    2.62    0.25
   8   3  -1    2.66    0.26
   8  -3  -1    2.81    0.28
   8   3  -1    2.89    0.25
   8   3  -1    3.07    0.26
   8  -3  -1    2.86    0.27
  -8  -3   1    2.56    0.24
  -5   8   0   23.60    0.92
  -5   8   0   22.38    0.88
   5  -8   0   21.67    0.85
   5  -8   0   23.21    0.91
  -5  -8   0   23.11    0.92
  -5  -8   1    0.64    0.09
   5   8  -1    0.30    0.13
   7  -1  -8    2.79    0.24
   7  -1  -8    2.46    0.21
   7   1  -8    1.83    0.21
   7  -1  -8    2.63    0.22
   7   1  -8    1.92    0.21
  -7   1   8    2.41    0.21
  -7  -1   8    1.87    0.21
   7  -1  -8    2.51    0.21
   7   1  -8    2.18    0.24
   7   1  -8    2.50    0.22
  -7   1   8    2.88    0.24
  -7  -1   8    1.86    0.20
   7  -1  -8    2.56    0.22
  -6  -3  -8    0.21    0.10
   6   3   8   -0.04    0.07
  -6  -3  -8    0.08    0.07
   5   2 -11   32.54    0.92
   5  -2 -11   32.62    0.91
   5  -2 -11   34.27    0.96
  -5  -2  11   32.30    0.90
   5   2 -11   32.92    0.94
  -5  -2  11   33.35    0.96
  -5  -2  11   33.02    0.92
   5   2 -11   33.01    0.94
  -5   2  11   33.79    0.94
   5  -2 -11   35.06    0.98
   5   2 -11   33.48    0.93
  -3  -9  -3    7.43    0.40
   3  -9   3    7.89    0.41
   3  -9   3    7.78    0.44
  -3   9  -3    8.16    0.42
  -3   9  -3    7.21    0.37
   3   9   3    7.64    0.41
  -3  -9  -3    7.59    0.40
  -3  -9  -3    7.87    0.41
   3   9   3    7.89    0.42
  -3   9  -3    7.67    0.41
   8   3   0    4.36    0.37
  -8  -3   0    4.41    0.37
   8   3   0    4.20    0.35
  -8  -3   0    4.51    0.37
   8  -3   0    4.11    0.34
   8  -3   0    4.36    0.36
   8   3   0    4.80    0.40
   8  -3   0    4.37    0.36
   5   5  -9   11.86    0.62
   5  -5  -9   11.62    0.60
  -5   5   9   12.44    0.64
  -5   5   9   13.11    0.67
   5   5  -9   12.14    0.63
  -5  -5   9   12.34    0.63
   5  -5  -9   11.50    0.59
   5   5  -9   11.99    0.62
  -5  -5   9   12.10    0.63
   5  -5  -9   12.02    0.62
  -5   5   9   12.65    0.65
  -5  -5   9   12.20    0.63
  -5  -4  -9   13.44    0.69
  -5  -4  -9   14.45    0.57
   5  -4   9   14.35    0.56
   5  -4   9   15.06    0.61
   5   4   9   15.36    0.61
   5  -4   9   15.45    0.62
  -5   4  -9   14.68    0.58
  -5   4  -9   16.00    0.63
  -5  -4  -9   15.14    0.60
   5  -4   9   15.42    0.64
   4   4 -11    4.20    0.35
   4  -4 -11    4.13    0.34
  -4  -4  11    4.43    0.38
  -4   4  11    4.25    0.36
   4   4 -11    4.43    0.37
  -4   4  11    4.28    0.36
  -4  -4  11    3.99    0.33
   4  -4 -11    3.92    0.33
   4  -4 -11    4.17    0.34
  -4  -4  11    4.08    0.34
  -4   4  11    4.64    0.38
  -4  -4  11    4.54    0.38
   2   0  13   -0.03    0.06
  -2   0 -13    0.02    0.05
  -2   0 -13   -0.00    0.05
   2   0  13   -0.02    0.07
   2   0  13   -0.04    0.05
   2   0  13    0.07    0.06
   4   2 -12   12.02    0.62
   4  -2 -12   12.11    0.62
   4  -2 -12   12.85    0.66
  -4  -2  12   13.07    0.67
  -4   2  12   12.62    0.65
  -4   2  12   12.18    0.63
   4   2 -12   12.36    0.64
  -4  -2  12   12.24    0.64
   4   2 -12   12.46    0.65
   6  -7  -1    3.84    0.32
   6   7  -1    3.96    0.33
   6   7  -1    3.82    0.32
   6  -7  -1    4.08    0.34
  -6   7   1    4.24    0.35
   6   7  -1    4.32    0.36
  -6  -7   1    3.92    0.33
  -6   7   1    3.69    0.30
   6   7  -1    3.97    0.33
  -6  -7   1    4.37    0.37
   3  -6 -10   14.46    0.57
  -3   6  10   14.16    0.57
   3  -6 -10   13.29    0.68
  -3   6  10   13.37    0.69
  -3  -6  10   13.64    0.55
   3   6 -10   13.21    0.68
  -3   6  10   13.50    5.39
   3   6 -10   13.27    0.69
  -3  -6  10   14.10    0.56
   3   6 -10   14.31    0.57
  -3  -6  10   12.91    0.67
   6  -7   0   27.22    1.06
   6   7   0   26.95    1.07
   6  -7   0   28.69    0.80
   6   7   0   29.72    0.85
   6   7   0   27.50    1.13
  -6   7   0   28.50    0.80
   6  -7   0   27.69    1.08
   6   7   0   28.25   11.29
  -6  -7   0   26.01    1.03
   0  10   0   11.19    0.62
   0  10   0   11.16    0.58
   0 -10   0   11.03    0.58
   3   5 -11   29.34    0.84
  -3   5  11   28.45    0.79
   3  -5 -11   29.73    0.83
  -3   5  11   29.04    0.81
  -3  -5  11   29.04    0.81
   3   5 -11   28.27    0.82
   3  -5 -11   27.87    1.09
  -3   5  11   29.19    0.81
  -3  -5  11   27.33    1.09
   3   5 -11   29.03    0.83
  -3  -5  11   29.25    0.86
  -3  -5  11   28.40    0.82
   3  -5 -11   27.50    1.12
   7  -3  -7    5.61    2.24
  -7  -3   7    5.76    0.30
   7  -3  -7    5.74    0.30
  -7  -3   7    5.61    2.24
  -7  -3   7    5.51    0.46
  -7   3   7    5.65    2.26
   7   3  -7    5.67    2.26
   7   3  -7    6.11    0.32
   7  -3  -7    5.94    0.31
   7  -3  -7    5.97    0.31
  -7   3   7    5.70    2.28
   7   3  -7    6.03    0.31
   7   3  -7    5.44    0.45
   8  -2  -4   24.04    0.96
   8   2  -4   23.52    0.94
   8  -2  -4   25.23    0.99
  -8  -2   4   25.18    1.01
   8   2  -4   26.04    1.02
   8  -2  -4   24.85    0.98
   8   2  -4   25.21    0.99
   8  -2  -4   25.96    1.02
   8   2  -4   25.21    0.99
   8  -2  -4   23.08    0.91
   8   0  -5   -0.01    0.06
   8   0  -5    0.17    0.08
   6  -1 -10   15.33    0.60
   6   1 -10   15.06    0.60
  -6  -1  10   15.38    0.61
   6  -1 -10   16.27    0.64
  -6   1  10   15.11    0.59
   6  -1 -10   14.72    0.58
  -6   1  10   15.13    0.60
  -6  -1  10   16.10    0.63
   6   1 -10   15.37    0.61
   6   1 -10   15.72    0.62
   6   1 -10   15.07    0.59
   8   3  -2   15.33    0.62
  -8  -3   2   15.05    0.63
  -8  -3   2   14.66    0.59
   8  -3  -2   14.69    0.59
   8   3  -2   15.28    0.60
   8  -3  -2   15.55    0.61
   8  -3  -2   15.20    0.62
   8  -3  -2   14.35    0.59
   8   3  -2   14.63    0.60
  -7   5   4    8.07    0.43
   7  -5  -4    8.38    0.45
  -7   5   4    8.38    0.46
  -7  -5   4    7.95    0.45
   7  -5  -4    8.51    0.46
   7   5  -4    8.53    0.44
   7   5  -4    8.00    0.46
  -7  -5   4    8.59    0.46
   7   5  -4    8.33    0.43
   7  -5  -4    7.72    0.41
   6   0   9    0.04    0.07
  -6   0  -9    0.12    0.07
   2  -7   9    5.05    0.42
  -2   7  -9    5.28    0.44
  -2   7  -9    5.12    0.43
   2  -7   9    4.92    0.41
   2  -7   9    4.92    0.40
  -2  -7  -9    5.41    0.45
   2   7   9    4.86    0.40
   2   7   9    5.43    0.45
  -2  -7  -9    4.91    0.41
  -2   7  -9    5.13    0.42
   3   0 -13    0.59    0.09
  -3   0  13   -0.01    0.07
   3   0 -13   -0.09    0.07
  -3   0  13    0.15    0.07
   3   0 -13    0.03    0.07
   5  -8   1    0.59    0.08
  -5  -7  -5    6.70    0.35
   5   7   5    6.94    0.36
   5   7   5    6.90    0.37
  -5  -7  -5    6.75    0.36
  -5  -7  -5    6.54    0.35
   0   9  -6   28.48    0.79
   0   9   6   28.66    0.84
   0  -9  -6   28.37    0.79
   0  -9  -6   27.03    1.09
   0   9   6   29.99    0.84
   0   9  -6   28.32    0.81
   0  -9   6   28.91    0.83
   0   9  -6   29.09    0.84
   0  -9   6   28.16   11.25
   0  10   1   37.39    1.04
   0  10   1   36.27    1.09
   0 -10   1   36.16    1.01
   0  10  -1   37.42    1.04
   0  10  -1   36.26    1.02
   0 -10  -1   36.50    1.02
   0  10  -1   37.57    1.04
  -5   8   2   27.17    1.06
  -5  -8   2   31.51    0.89
   5  -4 -10   16.02    0.63
  -5  -4  10   18.11    0.72
  -5   4  10   16.93    0.66
   5  -4 -10   16.98    0.68
   5   4 -10   17.40    0.70
   5   4 -10   17.77    0.70
   5  -4 -10   16.33    0.64
  -5  -4  10   16.91    0.67
   5   4 -10   16.90    0.69
  -5   4  10   16.47    0.65
   5   4 -10   17.56    0.70
   0  -3  13   70.31    1.94
   0  -3 -13   77.40    2.14
   0  -3 -13   73.43    2.03
   0   3 -13   75.70    2.12
   0   3 -13   72.25    2.11
   0   3  13   71.74    2.02
   0   3  13   70.86    1.96
   0   3  13   73.14    2.18
   0  -3  13   72.74    2.16
   0  -3  13   71.86    2.09
   0   3 -13   73.61    2.03
   0  -3  13   72.29    2.09
   0   3 -13   72.13    1.99
   7   4  -6   -0.02    0.07
  -7   4   6    0.04    0.04
   7  -4  -6   -0.07    0.04
   7   4  -6    0.21    0.10
   1   3 -13    0.13    0.07
   1  -3 -13    0.06    0.07
  -1  -3  13   -0.18    0.06
   1   3 -13   -0.04    0.06
  -1   3  13    0.71    0.09
   1  -3 -13    0.20    0.10
  -1  -3  13    0.03    0.05
  -1  -3  13    0.22    0.10
   1   3 -13    0.12    0.06
   1   3 -13    0.02    0.06
  -1  -3  13    0.17    0.08
  -7   0  -7    0.02    0.05
   7   0   7    0.04    0.09
  -2   1 -13    2.11    0.23
  -2   1 -13    2.53    0.21
  -2  -1 -13    2.19    0.24
  -2  -1 -13    2.11    0.23
   2  -1  13    2.17    0.24
   2  -1  13    1.98    0.22
   2   1  13    2.14    0.24
  -2   1 -13    1.91    0.21
   2  -1  13    1.91    0.21
   2  -1  13    2.10    0.23
   2   1  13    2.33    0.20
   2   1  13    2.28    0.20
   2   1  13    2.18    0.24
   5   7  -6   19.01    0.76
  -5   7   6   19.38    0.76
   5  -7  -6   18.54    0.76
   5   7  -6   19.00    0.75
  -5  -7   6   20.23    0.81
  -5   7   6   18.56    0.73
   5  -7  -6   18.11    0.71
  -1  -8  -8    2.86    0.24
  -1   8  -8    2.28    0.20
   1  -8   8    1.88    0.21
   1   8   8    3.02    0.26
  -1  -8  -8    3.36    0.29
  -1   8  -8    2.08    0.23
  -1   8  -8    1.91    0.21
   1   8   8    3.62    0.30
   1  -8   8    1.72    0.19
   6   7  -2    0.46    0.19
   6   7  -2    0.20    0.09
  -6  -7   2    0.28    0.12
   6   7  -2    0.19    0.09
  -6   7   2    0.77    0.11
   6   7  -2    0.21    0.10
  -6  -7   2    0.47    0.20
   8  -3   1    7.45    0.39
   8  -3   1    7.10    0.37
   8   3   1    6.71    0.36
   8   3   1    7.57    0.39
   8  -3   1    7.81    0.40
   8   3   1    7.64    0.40
  -8  -3  -1    7.85    0.41
  -8  -3  -1    7.77    0.40
   8  -3   1    7.65    0.40
  -4  -7  -7   10.44    0.54
  -4   7  -7   11.67    0.60
  -4  -7  -7   11.17    0.60
   4  -7   7   11.82    0.61
   4  -7   7   11.90    0.63
  -4   7  -7   11.47    0.60
   4  -7   7   11.26    0.59
  -4   7  -7   11.44    0.59
   4   7   7   11.55    0.61
  -6  -7  -1    1.41    0.17
   6   7   1    1.49    0.17
   6   7   1    1.59    0.18
   6   7   1    1.53    0.19
   6   7   1    1.43    0.18
   8  -1  -5    9.13    0.48
   8   1  -5    9.82    0.51
   8  -1  -5    9.32    0.48
   8   1  -5    9.73    0.50
   8   1  -5    9.44    0.50
   8  -1  -5    8.91    0.46
  -8  -1   5    9.75    0.51
   8  -1  -5   10.60    0.55
   8   1  -5    9.30    0.48
   8  -1  -5    9.48    0.51
  -3  -8   7    3.75    0.31
   3  -8  -7    2.97    0.25
   3   8  -7    3.08    0.26
   3  -8  -7    3.09    0.26
   3   8  -7    3.20    0.27
  -3  -8   7    4.59    0.38
   3   8  -7    3.14    0.26
  -3   8   7    3.15    0.26
  -3   8   7    2.92    0.25
  -3   8   7    3.44    0.29
  -3  -8   7    3.20    0.27
   3   8  -7    3.08    0.26
   3   9  -4    3.65    0.31
  -3  -9   4    3.42    0.29
   3  -9  -4    2.86    0.24
  -3   9   4    2.58    0.22
   3   9  -4    3.63    0.30
   3  -9  -4    2.50    0.22
   3   9  -4    3.67    0.31
  -3   9   4    2.47    0.21
  -3   9   4    2.92    0.24
  -3  -9   4    3.63    0.30
   2  -9   5   -0.13    0.05
  -2   9  -5    0.07    0.05
  -2  -9  -5   -0.03    0.06
   2  -9   5   -0.01    0.07
  -2   9  -5   -0.20    0.05
  -2   9  -5    0.10    0.06
   2   9   5    0.03    0.06
   2  -9   5    0.03    0.05
  -6  -1  -9    2.75    0.23
  -6   1  -9    2.23    0.89
   6   1   9    2.51    0.24
   6  -1   9    2.64    0.23
   6   1   9    2.57    0.22
   6  -1   9    2.70    0.23
   6  -1   9    2.67    0.23
  -1   9   6    0.12    0.08
  -1   9   6    0.33    0.14
   1   9  -6    0.21    0.10
  -1  -9   6    0.12    0.07
  -1  -9   6    0.15    0.09
   7   5   3    5.10    0.42
   7   5   3    4.99    0.41
   7   5   3    4.59    0.38
   7  -5   3    5.07    0.42
  -7  -5  -3    4.90    0.40
   7  -5   3    4.26    0.36
  -7   5  -3    4.69    0.42
   7  -5   3    4.84    0.40
  -1  10   0    3.48    0.30
  -1 -10   0    4.11    0.35
  -1 -10   0    3.15    0.27
   1 -10   0    3.50    0.32
   1  10   0    4.52    0.38
  -1  10   0    3.23    0.28
   1  10   0    4.04    0.34
   1  10   0    6.37    0.34
  -3  -1  13    3.22    0.27
   3  -1 -13    3.58    0.30
   3   1 -13    3.28    0.28
   3  -1 -13    3.62    0.30
  -3  -1  13    3.30    0.28
  -3   1  13    3.54    0.29
   3   1 -13    3.26    0.27
  -3  -1  13    3.44    0.29
   3  -1 -13    3.51    0.29
  -3   1  13    3.22    0.27
   3   1 -13    3.46    0.30
  -3   1  13    3.80    0.32
  -3   1  13    3.40    0.28
   5   6   7    0.14    0.08
   5   6   7    0.09    0.06
  -5  -6  -7    0.08    0.06
  -5  -6  -7    0.14    0.08
   0   6 -11   13.50    5.40
   0  -6  11   13.56    5.42
   0  -6 -11   12.73    0.66
   0  -6 -11   14.00    0.55
   0   6 -11   13.86    0.56
   0   6 -11   14.46    0.57
   0  -6  11   14.07    0.58
   0   6  11   12.87    0.69
   0  -6  11   13.34    0.72
   0   6 -11   13.64    0.54
   0  -6  11   13.75    0.55
   0   6  11   12.95    0.67
   4  -3  11   20.63    0.83
  -4  -3 -11   21.30    0.86
   4   3  11   22.45    0.92
   4   3  11   21.04    0.86
   4   3  11   21.12    0.83
   4  -3  11   20.94    0.84
  -4   3 -11   21.50    0.84
  -4  -3 -11   20.58    0.81
   4  -3  11   20.45    0.80
  -7  -1  -7   -0.06    0.06
   7  -1   7    0.35    0.16
   7  -1   7    0.25    0.11
   7   1   7    0.21    0.09
   1  10  -1   51.82    1.56
  -1  10   1   53.10    1.47
  -1 -10   1   52.64    1.56
   1 -10  -1   52.37    1.45
  -1  10   1   53.67    1.59
   1  10  -1   55.26    1.62
  -1 -10   1   52.14    1.48
   1  10  -1   54.07    1.50
   8  -2   3   24.66    0.97
   8  -2   3   24.13    0.94
  -8  -2  -3   25.13    0.99
   8   2   3   24.24    0.95
   8   2   3   24.65    0.97
   8   2   3   24.47    0.97
   8  -2   3   24.93    0.98
   8  -2   3   24.04    0.96
   1  -6 -11    0.04    0.05
  -1   6  11    0.07    0.05
  -1  -6  11    0.14    0.08
  -1  -6  11    0.17    0.08
  -1   6  11   -0.06    0.05
  -1  -6  11    0.10    0.07
   1   6 -11    0.04    0.05
   1   6 -11    0.04    0.05
   1   6 -11   -0.08    0.05
  -1  -6  11    0.19    0.09
   1  10   1    1.27    0.15
  -1  10  -1    1.20    0.14
   1 -10   1    1.12    0.14
   1  10   1    1.42    0.16
  -1  10  -1    1.07    0.12
   1  10   1    1.71    0.20
  -1 -10  -1    1.50    0.17
   5   6  -8    0.22    0.10
  -5  -6   8    0.29    0.13
  -5  -6   8    0.17    0.09
  -5   6   8    0.78    0.10
   5   6  -8    0.22    0.11
  -5  -6   8    0.21    0.10
   8   3  -3   15.88    0.63
   8  -3  -3   18.16    0.71
  -8  -3   3   17.74    0.71
   8  -3  -3   18.96    0.74
   8   3  -3   16.88    0.67
   8   3  -3   15.32    0.61
  -8  -3   3   17.96    0.72
   8  -3  -3   15.07    0.60
   8  -3  -3   17.46    0.70
   7  -3   6   22.13    0.87
   7  -3   6   21.41    0.84
   7   3   6   21.72    0.87
  -7  -3  -6   21.50    0.84
   7   3   6   21.90    0.86
  -7  -3  -6   22.57    0.88
   7  -3   6   21.57    0.86
   7  -3   6   22.24    0.89
  -2  -4 -12  129.77    3.58
   2  -4  12  127.33    3.68
   2  -4  12  129.78    3.58
  -2   4 -12  130.17    3.59
  -2   4 -12  127.49    3.55
  -2   4 -12  130.27    3.60
  -2  -4 -12  133.89    3.69
   2   4  12  135.69    3.99
  -2   4 -12  133.72    3.77
   2  -4  12  128.39    3.79
   2  -4  12  131.65    3.80
   2   4  12  129.43    3.57
   0  10   2    3.43    0.29
   0  10   2    3.23    0.27
   0 -10  -2    3.07    0.26
   0  10  -2    3.66    0.30
   0 -10  -2    3.26    0.27
   0 -10   2    3.60    0.31
   0  10  -2    3.54    0.31
   0 -10   2    4.01    0.33
   0  10  -2    3.47    0.29
  -4   8  -5   43.67    1.24
   4   8   5   41.41    1.16
  -4  -8  -5   42.96    1.29
  -4  -8  -5   42.31    1.21
   4  -8   5   44.36    1.23
   4  -8   5   43.56    1.24
  -4   8  -5   42.97    1.20
  -4  -8  -5   45.14    1.25
   4   8   5   44.72    1.25
   4  -8   5   44.37    1.27
   7  -4   5   45.22    1.25
  -7   4  -5   42.65    1.18
   7  -4   5   43.82    1.26
   7   4   5   45.30    1.26
  -7  -4  -5   42.60    1.18
   7   4   5   43.50    1.29
   7  -4   5   40.85    1.20
  -7  -4  -5   40.77    1.13
  -7  -2   8    4.74    0.39
   7  -2  -8    4.14    0.34
   7  -2  -8    3.83    0.32
   7   2  -8    4.38    0.36
  -7  -2   8    4.40    0.36
  -7   2   8    4.58    0.38
   7   2  -8    4.34    0.36
   7   2  -8    4.37    0.36
   7  -2  -8    4.31    0.36
   7  -2  -8    4.26    0.35
   7   2  -8    4.30    0.36
   7  -2  -8    4.49    0.37
  -7   2   8    4.24    0.35
   8   0   4   68.21    1.93
   8   0   4   67.45    1.86
   8   0   4   68.59    1.98
   8   0   4   70.23    1.95
   1  -9   6    5.34    0.44
  -1   9  -6    6.05    0.32
  -1   9  -6    5.67    2.26
  -1  -9  -6    5.94    0.31
   1  -9   6    5.70    2.28
  -1   9  -6    5.81    0.31
   1   9   6    5.75    0.31
  -1  -9  -6    5.78    0.30
   1   9   6    5.65    2.26
   1  -9   6    5.58    2.24
  -5  -8  -2   31.71    0.95
   5   8   2   33.33    0.97
   5   8   2   34.14    0.97
  -5   8  -2   33.87    0.96
   5  -8   2   33.21    0.92
   5  -8   2   34.10    0.95
  -5  -8  -2   33.96    0.95
   2  -8  -8   55.17    1.53
  -2  -8   8   56.65    1.63
   2   8  -8   57.90    1.67
  -2  -8   8   57.28    1.69
  -2   8   8   57.95    1.66
   2   8  -8   57.07    1.62
  -2   8   8   57.58    1.69
   2   8  -8   57.81    1.67
  -2  -8   8   57.49    1.67
  -2   8   8   60.27    1.67
   2  -8  -8   56.32    1.63
   5  -8  -3    0.29    0.12
   6   6  -6   14.85    0.60
   6  -6  -6   12.34    0.65
   6   6  -6   14.30    0.58
   6  -6  -6   14.92    0.59
   6  -6  -6   14.51    0.60
  -6  -6   6   14.27    0.58
  -6  -6   6   13.64    0.55
   6   6  -6   14.44    0.57
  -6   6   6   14.09    0.57
   6   6  -6   14.21    0.57
  -6   6   6   14.28    0.61
  -3   7   9   13.27    0.68
  -3  -7   9   12.58    0.66
  -3   7   9   13.13    0.67
   3   7  -9   13.18    0.68
  -3  -7   9   13.55    5.41
   3   7  -9   12.47    0.66
  -3  -7   9   12.34    0.65
   3  -7  -9   12.96    0.67
  -3   7   9   13.13    0.68
   3  -7  -9   12.09    0.62
   6   7  -3    0.71    0.09
   6   7  -3    1.01    0.12
   6   7  -3    0.83    0.11
  -6  -7   3    0.71    0.09
  -6  -7   3    1.04    0.13
   0  -5  12    6.01    0.32
   0  -5  12    5.60    2.24
   0  -5 -12    5.63    2.25
   0   5 -12    5.65    2.26
   0   5  12    5.90    0.31
   0   5  12    5.68    2.27
   0   5 -12    5.98    0.31
   0  -5 -12    6.79    0.35
   0  -5  12    5.53    0.46
   0   5  12    6.48    0.34
   0  -5  12    5.78    0.30
   0   5 -12    5.46    0.45
   4   7  -8    1.49    0.16
  -4  -7   8    1.57    0.18
   4   7  -8    1.30    0.15
  -4  -7   8    1.30    0.15
   4  -7  -8    1.20    0.14
  -4  -7   8    1.49    0.17
  -4   7   8    1.53    0.17
   4  -7  -8    1.28    0.14
  -4   7   8    1.41    0.16
  -4   7   8    1.24    0.14
   4   7  -8    1.43    0.16
  -6  -2  10    1.35    0.15
   6  -2 -10    1.26    0.15
   6  -2 -10    1.29    0.15
  -6  -2  10    1.31    0.15
  -6   2  10    1.35    0.15
   6   2 -10    1.51    0.17
  -6   2  10    1.40    0.16
  -6  -2  10    1.06    0.12
   6   2 -10    1.11    0.13
   6   2 -10    1.24    0.14
   6   2 -10    1.27    0.15
   6  -2 -10    1.27    0.14
   3   4 -12    0.29    0.12
   3  -4 -12    0.06    0.05
  -3   4  12    0.06    0.05
   3  -4 -12   -0.02    0.05
   3   4 -12    0.14    0.08
  -3   4  12    0.29    0.13
  -3  -4  12   -0.02    0.06
  -3  -4  12   -0.21    0.07
  -3  -4  12    0.07    0.05
   3   4 -12    0.03    0.06
   3  -4 -12    0.19    0.09
   0   7 -10    2.77    0.23
   0   7 -10    2.48    0.21
   0  -7  10    2.80    0.24
   0   7  10    2.62    0.22
   0   7  10    2.57    0.22
   0   7 -10    2.66    0.23
   0  -7  10    2.62    0.22
   0  -7  10    2.64    0.22
   0   7 -10    2.49    0.21
   0  -7 -10    2.47    0.21
   0  -7 -10    2.01    0.22
  -1  -5  12    8.46    0.44
  -1  -5  12    8.47    0.44
  -1   5  12    7.55    0.39
   1   5 -12    8.14    0.42
  -1  -5  12    8.35    0.44
   1   5 -12    8.09    0.42
   1  -5 -12    7.69    0.40
   1  -5 -12    7.77    0.40
  -1   5  12    7.52    0.39
  -1  -5  12    8.10    0.42
   1   5 -12    7.71    0.40
   1  -3  13   22.96    0.94
  -1   3 -13   22.51    0.91
   1   3  13   23.57    0.93
   1  -3  13   23.32    0.93
   1   3  13   22.26    0.88
   1  -3  13   23.25    0.93
  -1  -3 -13   22.38    0.88
   1  -3  13   21.60    0.85
  -1   3 -13   21.66    0.85
  -1  -3 -13   22.66    0.89
  -1   3 -13   22.87    0.91
   6   7   2    8.36    0.44
  -6   7  -2    8.31    0.43
   6  -7   2    8.03    0.41
   6   7   2    8.25    0.44
  -6  -7  -2    9.31    0.48
   6  -7   2    8.70    0.45
   8  -3   2   16.45    0.66
   8  -3   2   16.36    0.64
   8   3   2   16.58    0.65
  -8  -3  -2   16.50    0.67
   8   3   2   15.79    0.63
  -8  -3  -2   16.68    0.66
   8   3   2   16.06    0.63
   8  -3   2   15.75    0.64
  -3   3 -12    0.18    0.09
   3  -3  12    0.33    0.14
  -3   3 -12    0.10    0.06
  -3  -3 -12    0.50    0.09
   3  -3  12    0.11    0.07
   3  -3  12    0.06    0.06
  -3   3 -12   -0.07    0.07
   3   3  12    0.14    0.08
   3  -3  12   -0.08    0.08
  -1  10   2   10.35    0.57
  -1 -10   2   10.88    0.59
   1  10  -2   10.58    0.55
   1 -10  -2   10.85    0.56
   1  10  -2   10.40    0.55
  -1  10   2   11.72    0.62
   1  10  -2   11.21    0.60
   1 -10  -2   10.59    0.56
  -1 -10   2   11.09    0.58
  -1  10   2   10.97    0.58
   8   1   4   30.68    0.88
   8  -1   4   31.81    0.94
   8   1   4   30.41    0.85
   8  -1   4   30.84    0.86
  -8  -1  -4   31.85    0.90
   8  -1   4   31.80    0.92
   8   1   4   30.54    0.85
   8  -1   4   31.53    0.88
   6   6   5    0.05    0.06
  -5  -3 -10    4.50    0.37
   5  -3  10    4.46    0.37
   5  -3  10    4.76    0.40
  -5   3 -10    4.44    0.38
   5   3  10    4.56    0.38
   5  -3  10    3.85    0.34
   5  -3  10    4.44    0.37
  -5  -3 -10    4.59    0.38
   5  -3  10    4.24    0.36
   1   7 -10   10.18    0.53
   1   7 -10   10.21    0.53
  -1  -7  10   10.16    0.53
  -1   7  10    9.44    0.49
   1   7 -10    9.58    0.49
  -1  -7  10    9.60    0.50
  -1  -7  10   10.12    0.53
   1  -7 -10    9.59    0.50
   1  -7 -10    9.34    0.48
  -1   7  10    9.83    0.51
   1   7 -10    9.52    0.52
  -1   7  10    9.55    0.52
   3  -9   4    0.74    0.10
  -3  -9  -4    0.95    0.11
   3  -9   4    0.88    0.11
  -3  -9  -4    0.77    0.10
  -3   9  -4    0.86    0.10
   3  -9   4    1.28    0.17
  -3  -9  -4    1.20    0.15
  -3   9  -4    1.15    0.13
  -3   9  -4    0.84    0.11
   3   9   4    0.63    0.09
  -2  -3  13   12.55    0.65
  -2  -3  13   12.37    0.64
  -2   3  13   12.71    0.65
  -2  -3  13   13.42    0.70
   2  -3 -13   12.65    0.65
   2   3 -13   12.77    0.66
   2   3 -13   13.37    0.69
   2  -3 -13   13.86    0.55
   2   3 -13   12.62    0.65
   2  -3 -13   12.66    0.66
   2   3 -13   12.50    0.65
  -2  -3  13   13.14    0.67
  -2   3  13   13.51    5.40
  -2   3  13   13.19    0.68
  -4  -9   0   14.99    0.60
  -4   9   0   14.62    0.58
   4  -9   0   13.79    0.54
  -4   9   0   12.05    0.62
   4   9   0   15.99    0.64
   4  -8  -6    9.54    0.50
   4  -8  -6    9.47    0.49
   4   8  -6   12.35    0.64
   4   8  -6   11.77    0.61
  -4   8   6    9.17    0.47
  -4   8   6   10.07    0.52
   4   8  -6   13.25    0.68
  -4  -8   6   12.85    0.66
  -4  -8   6   13.32    0.68
  -4   8   6    9.38    0.48
  -4  -8   6   12.74    0.66
   1 -10   2   12.24    0.64
  -1 -10  -2   12.59    0.65
  -1 -10  -2   12.19    0.64
   1 -10   2   11.79    0.61
   1  10   2   12.94    0.66
   1  10   2   13.13    0.68
  -1  10  -2   12.63    0.65
  -1  10  -2   12.58    0.65
  -1  10  -2   12.64    0.65
  -4  -9   1    2.55    0.22
   4   9  -1    2.72    0.23
   4  -9  -1    1.99    0.22
  -4   9   1    2.44    0.21
   4   9  -1    2.77    0.23
   4  -9  -1    1.79    0.19
   4   9  -1    2.80    0.24
  -4   9   1    2.17    0.23
  -2   2 -13    0.10    0.05
   2   2  13    0.12    0.08
  -2  -2 -13    0.11    0.06
  -2   2 -13    0.04    0.06
   2   2  13   -0.07    0.06
   2  -2  13   -0.08    0.06
   2  -2  13   -0.12    0.06
   2  -2  13    0.02    0.07
   2  -2  13    0.26    0.12
   1   6  11    0.07    0.06
  -1   6 -11   -0.22    0.06
  -1  -6 -11   -0.07    0.06
  -1   6 -11   -0.01    0.06
   1   6  11    0.00    0.05
   1   6  11   -0.01    0.05
  -1  -6 -11   -0.09    0.06
  -1   6 -11    0.13    0.08
   1  -6  11   -0.12    0.07
   1  -6  11   -0.06    0.06
  -1   6 -11    0.24    0.11
   1  -6  11   -0.14    0.05
   8   2  -5   13.90    0.55
  -8  -2   5   12.94    0.68
   8  -2  -5   13.16    0.68
   8  -2  -5   12.97    0.68
   8  -2  -5   12.31    0.66
   8   2  -5   12.76    0.66
   8   2  -5   12.23    0.65
   8  -2  -5   12.87    0.67
   8   2  -5   12.93    0.66
   8  -2  -5   12.75    0.65
   6  -2   9   21.97    0.86
  -6  -2  -9   22.36    0.88
   6  -2   9   22.56    0.90
  -6  -2  -9   22.33    0.87
   6   2   9   22.20    0.88
   6  -2   9   22.12    0.88
   6   2   9   22.18    0.88
  -6   2  -9   22.45    0.88
   6  -2   9   21.45    0.87
  -7  -5   5   20.21    0.81
   7   5  -5   19.55    0.79
  -7   5   5   19.38    0.78
   7  -5  -5   18.22    0.73
   7   5  -5   21.22    0.83
   7  -5  -5   19.46    0.78
   7   5  -5   20.05    0.80
  -7   5   5   19.88    0.79
   7   5  -5   20.18    0.80
  -7  -5   5   18.86    0.77
   7  -5  -5   20.47    0.82
   3  -2 -13   28.11   11.23
  -3   2  13   28.39    0.79
   3  -2 -13   27.97    1.09
   3  -2 -13   28.48    0.79
   3   2 -13   28.16   11.25
   3   2 -13   29.05    0.81
  -3   2  13   28.89    0.84
  -3  -2  13   28.22   11.27
  -3   2  13   27.72    1.08
   3   2 -13   28.21   11.27
  -3  -2  13   28.49    0.86
  -3   2  13   27.18    1.06
   5  -3 -11   -0.29    0.07
   5  -3 -11    0.02    0.06
  -4   9  -1   15.73    0.63
   4   9   1   18.32    0.73
  -4   9  -1   15.52    0.61
  -4  -9  -1   16.61    0.66
   4   9   1   15.80    0.64
  -4   9  -1   15.99    0.63
   4  -9   1   16.23    0.65
  -4  -9  -1   15.57    0.68
  -7  -2  -7    0.28    0.12
  -7   2  -7    0.51    0.07
   7  -2   7    0.19    0.11
   7   2   7    1.56    0.19
   0  10   3   13.86    0.55
   0  10  -3   13.56    5.42
   0 -10  -3   12.81    0.66
   0  10  -3   14.19    0.57
   0 -10   3   13.40    0.70
   0  10   3   13.35    0.68
   0 -10   3   14.12    0.56
   0 -10  -3   12.32    0.64
   0 -10   3   14.51    0.58
   0  10  -3   13.05    0.67
   0  10   3   13.19    0.70
  -4  -3  12    0.10    0.07
   4  -3 -12   -0.06    0.06
  -4   3  12   -0.14    0.05
   4   3 -12   -0.01    0.07
   4   3 -12   -0.02    0.06
   2  -9  -6   36.11    1.07
   2  -9  -6   36.43    1.01
   2   9  -6   38.09    1.08
  -2  -9   6   38.13    1.11
   2   9  -6   36.15    1.06
  -2  -9   6   37.00    1.05
  -2   9   6   40.26    1.12
   2   9  -6   38.74    1.10
   2   9  -6   36.39    1.02
  -2  -9   6   38.95    1.13
  -2   9   6   37.76    1.09
   4  -9  -2    1.04    0.14
  -4   9   2    1.05    0.12
   4  -9  -2    0.93    0.11
   4   9  -2    1.24    0.14
   4   9  -2    1.65    0.18
  -4   9   2    1.03    0.12
   4   9  -2    1.47    0.16
  -2   6  11    3.36    0.28
   2   6 -11    3.02    0.25
  -2  -6  11    2.97    0.25
   2   6 -11    2.80    0.24
   2   6 -11    2.79    0.24
   2  -6 -11    3.09    0.26
  -2   6  11    3.15    0.27
  -2  -6  11    2.88    0.25
  -2  -6  11    2.95    0.25
  -2   6  11    3.21    0.27
   2  -6 -11    2.75    0.23
  -2  -6  11    3.26    0.28
   8   3  -4    2.59    0.23
  -8  -3   4    2.57    0.22
   8   3  -4    2.42    0.21
   8   3  -4    2.72    0.24
  -8  -3   4    2.59    0.22
   8  -3  -4    2.46    0.21
   8   3  -4    2.57    0.23
   8  -3  -4    2.57    0.22
   8  -3  -4    2.38    0.20
   8  -3  -4    1.53    0.17
   7  -6  -1   44.90    1.31
  -7   6   1   44.39    1.35
   7   6  -1   45.29    1.30
   7  -6  -1   45.01    1.43
   7   6  -1   45.27    1.31
   7  -6  -1   45.02    1.26
   7   6  -1   43.87    1.22
  -7  -6   1   44.86    1.30
   7   6  -1   44.41    1.30
  -7  -6   1   44.79    1.31
   8   0  -6   69.75    1.93
   8   0  -6   69.35    2.01
   8   0  -6   68.14    1.88
   8   0  -6   68.91    1.90
   8   0  -6   69.38    1.98
   7   6   0    7.25    0.38
   7  -6   0    7.17    0.38
   7   6   0    7.57    0.40
  -7  -6   0    7.28    0.38
   7   6   0    6.96    0.36
  -7  -6   0    6.89    0.37
   7   6   0    7.23    0.38
   7  -6   0    6.48    0.56
  -7   6   0    6.82    0.50
   7  -6   0    6.75    0.40
  -3   8  -7   14.42    0.57
  -3   8  -7   14.32    0.57
   3  -8   7   14.68    0.58
  -3  -8  -7   13.67    0.55
  -3  -8  -7   13.66    0.54
   3  -8   7   13.81    0.57
   3  -8   7   14.41    0.57
  -3   8  -7   14.33    0.57
  -6  -4   9    1.37    0.15
   6  -4  -9    0.36    0.15
   6   4  -9    1.08    0.14
  -6  -4   9    0.15    0.08
   6   4  -9    0.89    0.11
   6   4  -9    0.74    0.09
   6   4  -9    0.72    0.09
   4   0  12    0.98    0.12
   4   0  12    1.08    0.13
   4   0  12    1.16    0.14
   4   0  12    1.05    0.13
  -4   0 -12    1.06    0.12
  -4   0 -12    1.17    0.13
  -1   7 -10    1.68    0.19
  -1  -7 -10    1.95    0.21
  -1   7 -10    1.70    0.19
  -1  -7 -10    1.43    0.18
  -1   7 -10    1.72    0.19
   1  -7  10    1.85    0.20
   1  -7  10    1.69    0.18
   1   7  10    1.86    0.21
   1  -7  10    1.56    0.18
   1  -7  10    1.68    0.19
  -1   7 -10    1.74    0.19
   1  -5  12    6.65    0.35
  -1   5 -12    6.84    0.35
  -1   5 -12    6.64    0.35
  -1   5 -12    6.50    0.34
   1   5  12    7.00    0.37
   1   5  12    6.96    0.36
  -1  -5 -12    6.67    0.35
   1   5  12    6.49    0.34
  -1  -5 -12    7.15    0.37
  -1   5 -12    6.77    0.35
   1  -5  12    6.49    0.35
   1  -5  12    6.61    0.35
   1  -5  12    6.25    0.33
   2  10   0   17.09    0.67
   2 -10   0   14.59    0.58
   2  10   0   14.42    0.58
  -2  10   0   13.78    0.54
  -2 -10   0   14.05    0.58
   2  10   0   16.90    0.67
  -2  10   0   14.62    0.58
  -2  10   0   14.41    0.57
   5  -8   3   33.38    0.94
  -5  -8  -3   33.59    1.03
   5  -8   3   34.94    1.04
  -5  -8  -3   34.87    0.97
  -5   8  -3   34.20    0.98
   5   8   3   33.35    1.01
   5   8   3   34.99    1.01
  -3  -9   5    4.08    0.34
   3   9  -5    4.78    0.39
  -3   9   5    3.34    0.28
  -3  -9   5    5.07    0.42
   3  -9  -5    3.78    0.32
   3   9  -5    3.66    0.30
  -3   9   5    3.74    0.31
   3  -9  -5    3.79    0.32
  -3   9   5    4.03    0.34
   3   9  -5    5.43    0.45
  -3  -9   5    5.41    0.45
   6  -5  -8   21.15    0.83
   6  -5  -8   21.35    0.86
   6   5  -8   21.02    0.84
  -6   5   8   20.49    0.82
   6   5  -8   20.08    0.82
  -6   5   8   19.94    0.80
  -6   5   8   20.69    0.81
   6   5  -8   21.60    0.86
   6   5  -8   20.81    0.82
   6  -5  -8   20.45    0.82
  -6  -5   8   21.00    0.83
   7  -5   4    8.40    0.43
  -7  -5  -4    8.39    0.43
   7  -5   4    7.89    0.41
   7   5   4    8.23    0.43
   7  -5   4    7.47    0.39
   7  -5   4    7.39    0.38
  -7   5  -4    7.95    0.42
   7   5   4    8.33    0.43
   4  -5  10   -0.19    0.05
   4   5  10   -0.18    0.07
  -4   5 -10   -0.03    0.05
  -4   5 -10    0.03    0.05
   4  -5  10   -0.17    0.04
   4   5  10   -0.17    0.06
  -4   5 -10    0.04    0.06
   4  -5  10   -0.10    0.05
  -4  -5 -10   -0.25    0.07
   4  -5  10   -0.08    0.05
   3  -6  10    2.21    0.89
  -3   6 -10    2.24    0.19
   3   6  10    2.26    0.20
   3   6  10    2.28    0.20
   3  -6  10    2.29    0.19
  -3  -6 -10    2.36    0.20
  -3   6 -10    2.29    0.20
  -3  -6 -10    2.24    0.90
   3  -6  10    2.09    0.23
  -3   6 -10    2.13    0.24
  -2   8  -8    0.10    0.06
  -2   8  -8    0.25    0.11
   2  -8   8    0.30    0.13
  -2  -8  -8    0.18    0.09
   2   8   8    0.19    0.10
  -2  -8  -8    0.18    0.09
   1 -10  -3    0.13    0.08
   1  10  -3    1.63    0.19
  -1  10   3    0.09    0.07
  -1 -10   3    0.26    0.12
   1  10  -3    0.66    0.09
  -1 -10   3    1.50    0.17
   1  10  -3    0.48    0.08
  -1 -10   3    0.16    0.08
   2  10  -1    1.28    0.16
   2  10  -1    1.55    0.18
   2  10  -1    1.37    0.17
  -2 -10   1    1.52    0.20
  -2  10   1    1.56    0.17
   7   6  -2   74.80    2.13
  -7  -6   2   77.98    2.25
  -7  -6   2   73.45    2.13
   7   6  -2   72.50    2.18
   7  -6  -2   75.59    2.15
   7   6  -2   75.77    2.19
   7  -6  -2   72.81    2.04
   7  -6  -2   75.65    2.30
  -7   6   2   75.14    2.15
  -4   6  -9    0.06    0.05
  -4   6  -9    0.13    0.08
   4  -6   9    0.12    0.07
   4  -6   9    0.04    0.04
   4  -6   9   -0.02    0.05
  -4   6  -9   -0.22    0.05
  -4  -6  -9   -0.19    0.07
   4   6   9   -0.01    0.07
  -4  -6  -9    0.11    0.06
   0   0 -14    1.65    0.22
   0   0 -14    3.01    0.28
   0   0  14    2.21    0.89
   0   0  14    1.62    0.21
  -6  -7   4   23.42    0.92
  -6  -7   4   24.67    0.97
   6   7  -4   22.50    0.90
   6   7  -4   22.63    0.89
   6  -7  -4   20.70    0.84
  -6   7   4   19.74    0.80
  -6   7   4   18.45    0.75
   6   7  -4   20.25    0.80
   6  -7  -4   19.52    0.78
   1   0 -14  116.60    3.22
  -1   0  14  116.45    3.21
  -1   0  14  119.11    3.33
  -1   0  14  117.80    3.38
   1   0 -14  121.34    3.35
  -2  -5  12   12.09    0.62
   2   5 -12   11.26    0.59
  -2  -5  12   10.90    0.57
   2   5 -12   12.05    0.62
  -2   5  12   11.13    0.57
   2  -5 -12   11.34    0.58
   2   5 -12   11.68    0.61
  -2  -5  12   11.11    0.58
   2   5 -12   11.55    0.59
   2  -5 -12   11.28    0.58
  -2  -5  12   10.99    0.57
  -2   5  12   11.25    0.58
   8  -1  -6   10.71    0.55
   8  -1  -6    9.76    0.50
  -8  -1   6   12.28    0.64
   8   1  -6   11.31    0.58
   8   1  -6   11.54    0.59
   8  -1  -6   10.86    0.56
   8   1  -6   11.75    0.60
   8   1  -6   11.48    0.60
   8  -1  -6   12.14    0.62
   8  -1  -6   11.76    0.62
   8   4  -1    0.09    0.07
   8  -4  -1    0.23    0.10
   8  -4  -1    0.27    0.11
   8   4  -1    0.22    0.10
  -8  -4   1    0.11    0.07
   8  -4  -1    0.20    0.09
   8  -4  -1    0.10    0.07
  -8  -4   1    0.50    0.07
   2  10   1   15.26    0.61
   2  10   1   15.88    0.64
   2  10   1   16.00    0.64
  -2 -10  -1   15.32    0.60
  -2  10  -1   15.74    0.62
  -2  10  -1   16.02    0.63
   2 -10   1   15.87    0.65
   6   4   8   82.54    2.43
  -6  -4  -8   79.61    2.20
  -6  -4  -8   81.44    2.26
   6  -4   8   80.82    2.47
  -6   4  -8   82.45    2.28
   6  -4   8   80.46    2.29
   6  -4   8   78.68    2.17
  -6   4  -8   81.78    2.26
   6   4   8   81.92    2.26
  -6  -4  -8   83.04    2.29
   6  -4   8   82.16    2.29
   5   0  11   -0.12    0.06
  -5   0 -11   -0.08    0.06
   5   0  11   -0.10    0.05
   8  -2   4    1.29    0.16
   8   2   4   -0.06    0.04
   4   1  12   10.19    0.54
   4  -1  12   10.59    0.56
   4   1  12   10.49    0.55
  -4  -1 -12   10.34    0.53
  -4  -1 -12   10.55    0.54
   4   1  12    9.53    0.51
  -4   1 -12   10.49    0.54
   4  -1  12    8.54    0.45
   4  -1  12   10.11    0.53
   4   1  12   10.03    0.52
  -4   1 -12    9.88    0.51
   4  -1  12   10.50    0.55
   1 -10   3   30.80    0.87
   1  10   3   34.06    0.94
  -1  10  -3   33.94    0.97
   1  10   3   33.09    0.98
   1 -10   3   33.89    1.00
  -1  10  -3   32.76    0.91
  -1 -10  -3   32.73    0.91
  -1 -10  -3   32.67    0.97
   1 -10   3   32.40    0.90
  -1  10  -3   34.43    0.96
   8   4   0   50.45    1.40
  -8  -4   0   51.28    1.45
   8  -4   0   50.57    1.46
  -8  -4   0   51.87    1.52
   8   4   0   51.82    1.43
   8  -4   0   49.08    1.36
   8  -4   0   51.41    1.42
   8   4   0   48.87    1.41
   8   4   0   50.95    1.41
   7   6   1    8.23    0.43
  -7  -6  -1    8.16    0.43
   7  -6   1    8.81    0.46
  -7   6  -1    8.42    0.44
  -7  -6  -1    8.30    0.43
   7  -6   1    8.35    0.43
   7  -6   1    8.93    0.47
   7   6   1    8.56    0.45
   7   6   1    8.66    0.45
   7  -6   1    8.19    0.43
   3   5  11    8.90    0.46
   3  -5  11    9.06    0.48
  -3   5 -11    9.34    0.48
   3  -5  11    8.68    0.45
  -3  -5 -11    8.89    0.48
  -3   5 -11    8.91    0.46
  -3  -5 -11    8.95    0.48
  -3   5 -11    8.96    0.46
   3  -5  11    8.98    0.47
  -3   5 -11    9.52    0.49
   3   5  11    9.41    0.50
  -4  -9  -2   73.71    2.11
  -4  -9  -2   73.48    2.10
  -4   9  -2   71.21    1.97
  -4   9  -2   74.17    2.08
  -4   9  -2   75.33    2.10
   4   9   2   80.40    2.28
   4  -9   2   73.60    2.04
   4   9   2   74.25    2.15
  -6  -7  -3   20.01    0.79
   6   7   3   18.91    0.76
  -6   7  -3   18.86    0.75
   6  -7   3   17.22    0.68
   6   7   3   19.41    0.81
   6  -7   3   20.20    0.80
  -6  -5  -7    0.53    0.08
  -6  -5  -7    0.34    0.14
   6  -5   7    3.94    0.33
   6   5   7    0.45    0.19
  -2   7  10    0.31    0.14
   2   7 -10    0.24    0.11
   2  -7 -10    0.48    0.07
  -2  -7  10    0.35    0.15
  -2   7  10    0.31    0.13
  -2  -7  10    0.21    0.10
  -2  -7  10    0.41    0.17
   2  -7 -10    0.38    0.16
  -2   7  10    0.54    0.08
   8   3   3    1.35    0.15
   8   3   3    1.30    0.15
   8   3   3    0.99    0.14
  -8  -3  -3    1.07    0.13
  -8  -3  -3    1.67    0.19
   5  -7   6    1.47    0.17
   5  -7   6    1.24    0.16
  -5  -7  -6    1.82    0.20
  -5   7  -6    1.23    0.15
   5   7   6    1.81    0.20
  -5  -7  -6    1.89    0.21
   5   7   6    2.13    0.23
   5  -7   6    1.25    0.14
  -5  -7  -6    2.29    0.20
   7   0  -9   -0.10    0.05
   7   0  -9   -0.22    0.05
  -7   4   7    3.53    0.30
  -7   4   7    2.90    0.24
   7  -4  -7    3.38    0.28
   7   4  -7    3.67    0.32
   7  -4  -7    3.61    0.30
   7   4  -7    3.55    0.30
   7  -4  -7    3.25    0.27
  -7  -4   7    3.39    0.29
   7   4  -7    3.55    0.30
  -7  -4   7    3.43    0.29
   7   4  -7    3.42    0.29
   8  -4  -2    0.36    0.15
  -8  -4   2    0.50    0.08
   8  -4  -2    0.41    0.17
   8   4  -2    0.47    0.20
   8   4  -2    0.47    0.07
  -8  -4   2    0.61    0.08
   8  -4  -2    0.25    0.11
   8  -4  -2    0.31    0.14
   0   1 -14   27.83    1.09
   0   1 -14   29.82    0.83
   0  -1 -14   30.06    0.84
   0  -1  14   30.22    0.87
   0   1 -14   29.90    0.83
   0  -1 -14   31.91    0.89
   0  -1  14   29.32    0.82
   0   1  14   29.86    0.83
   0   1  14   31.19    0.92
   0  -1  14   29.20    0.86
   0  -1  14   28.76    0.87
   0   1  14   30.55    0.92
   1   1 -14   38.82    1.08
  -1   1  14   36.99    1.03
   1   1 -14   37.38    1.04
   1  -1 -14   36.58    1.02
  -1   1  14   37.19    1.04
  -1  -1  14   38.42    1.11
  -1  -1  14   37.60    1.05
  -1  -1  14   36.96    1.03
  -1   1  14   38.13    1.10
   1  -1 -14   37.21    1.04
   1  -1 -14   35.80    0.99
   4   9  -3    9.70    0.50
   4   9  -3    8.92    0.46
  -2   9  -6    1.58    0.17
   2   9   6    1.12    0.14
   2  -9   6    1.34    0.15
   2   9   6    1.42    0.16
   2  -9   6    1.38    0.15
  -2   9  -6    1.17    0.14
   2  -9   6    1.69    0.19
  -2   9  -6    1.33    0.16
  -2  -9  -6    1.56    0.19
  -2  -9  -6    1.40    0.16
   5   0 -12   65.15    1.81
   5   0 -12   60.12    1.66
  -5   0  12   63.18    1.75
   5   0 -12   60.50    1.67
  -2 -10   2  158.79    4.42
   2 -10  -2  158.73    4.38
   2  10  -2  166.28   66.44
  -2  10   2  160.92    4.44
  -2  10   2  157.22    4.54
   2 -10  -2  148.20    4.09
  -2  10   2  153.26    4.23
   2  10  -2  155.85    4.39
  -2 -10   2  166.52   66.54
   2  10  -2  190.55   76.13
  -5   7   7    6.52    0.34
  -5   7   7    7.12    0.37
  -5  -7   7    7.65    0.40
   5  -7  -7    7.07    0.37
  -5  -7   7    6.87    0.37
   5  -7  -7    6.85    0.36
   5   7  -7    7.26    0.38
  -5   7   7    7.70    0.40
   5   7  -7    9.13    0.47
   5   7  -7    8.10    0.42
  -5  -7   7    8.61    0.45
   7  -3  -8    2.73    0.23
   7  -3  -8    2.56    0.24
   7   3  -8    2.65    0.22
   7   3  -8    2.70    0.23
   7  -3  -8    2.47    0.22
  -7  -3   8    2.67    0.23
   7   3  -8    2.76    0.26
   7  -3  -8    2.94    0.25
  -7  -3   8    2.63    0.23
  -7   3   8    2.58    0.24
  -7   3   8    2.33    0.23
   7   3  -8    2.67    0.23
   5   1  11   10.95    0.57
  -5  -1 -11   10.97    0.56
  -5   1 -11   10.98    0.56
  -5  -1 -11   11.21    0.58
   5  -1  11   11.07    0.58
   5   1  11   11.21    0.58
   5  -1  11   10.51    0.54
   0  -9   7    1.00    0.12
   0   9  -7    1.14    0.14
   0  -9  -7    0.95    0.12
   0   9   7    1.09    0.13
   0  -9   7    1.01    0.12
   0   9  -7    1.01    0.12
   0  -4  13    0.41    0.17
   0  -4 -13    0.44    0.19
   0  -4  13    0.49    0.08
   0   4 -13    0.44    0.19
   0  -4  13    0.68    0.09
   0   4  13    0.69    0.09
   0   4 -13    0.41    0.17
   0  -4  13    0.49    0.08
   0   4 -13    0.43    0.18
  -1   4  13    3.92    0.33
   1  -4 -13    3.80    0.32
  -1   4  13    3.91    0.33
  -1  -4  13    3.37    0.28
  -1  -4  13    3.63    0.31
   1   4 -13    4.26    0.36
  -1   4  13    3.71    0.31
   1  -4 -13    3.76    0.31
  -1  -4  13    3.97    0.33
   1   4 -13    3.69    0.31
  -1  -4  13    3.70    0.31
   1   4 -13    3.46    0.29
   1   4 -13    3.79    0.31
   0   8   9    3.95    0.33
   0  -8  -9    3.39    0.29
   0  -8   9    3.47    0.29
   0  -8  -9    3.44    0.29
   0   8  -9    3.84    0.32
   0   8  -9    3.50    0.29
   0   8  -9    3.48    0.29
   0  -8   9    3.72    0.31
   0   8  -9    3.50    0.29
   0  -8   9    3.86    0.32
   0   8   9    3.82    0.32
   8  -4   1    2.50    0.21
   8   4   1    2.44    0.21
   8   4   1    2.62    0.23
   8   4   1    2.55    0.22
  -8  -4  -1    2.23    0.89
   7   1  -9    4.28    0.35
   7  -1  -9    3.58    0.30
  -7   1   9    3.66    0.40
   7  -1  -9    3.81    0.32
   7   1  -9    3.70    0.31
  -7  -1   9    3.81    0.32
  -7  -1   9    3.95    0.46
   7   1  -9    3.75    0.31
  -7   1   9    3.37    0.42
   7  -6  -3   78.32    2.16
   7  -6  -3   79.17    2.19
  -7  -6   3   76.53    2.19
  -7   6   3   76.11    2.10
   7   6  -3   77.04    2.27
   7  -6  -3   78.45    2.22
  -7   6   3   78.77    2.18
  -7  -6   3   77.17    2.23
   7   6  -3   76.59    2.19
  -6   3  10   12.15    0.63
   6  -3 -10   11.47    0.58
   6   3 -10   11.40    0.59
  -6  -3  10   11.42    0.59
   6  -3 -10   11.54    0.59
   6   3 -10   11.48    0.58
  -6  -3  10   11.22    0.58
   6   3 -10   11.99    0.61
  -6   3  10   11.80    0.60
   6   3 -10   11.40    0.60
  -6  -3  10   11.12    0.57
   8   0   5   -0.20    0.05
   8   0   5   -0.14    0.08
  -2  10  -2    0.86    0.10
   2  10   2    1.41    0.17
  -2 -10  -2    1.12    0.13
   2 -10   2    0.74    0.09
   2  10   2    1.01    0.14
   2  10   2    1.05    0.13
   3   0  13    0.11    0.08
   3   0  13   -0.07    0.06
  -3   0 -13   -0.01    0.05
  -3   0 -13   -0.10    0.06
   3   0  13    0.19    0.10
   3   0  13   -0.00    0.07
   1  -9  -7   17.89    0.92
  -1  -9   7   18.31    0.93
   1   9  -7   18.53    0.95
   1   9  -7   18.77    0.96
   1   9  -7   18.50    0.94
  -1   9   7   20.03    0.64
   1  -9  -7   18.38    0.94
  -1   9   7   20.34    0.63
  -1  -9   7   18.29    0.95
   3  -7   9   14.31    0.58
   3   7   9   15.85    0.65
   3  -7   9   14.94    0.59
  -3   7  -9   15.54    0.62
  -3   7  -9   15.39    0.61
   3   7   9   15.45    0.61
  -3  -7  -9   15.27    0.60
   3  -7   9   13.98    0.55
  -3  -7  -9   15.17    0.60
  -3   7  -9   15.56    0.62
   3  -7   9   14.62    0.58
   1   8  -9    5.66    0.27
   1   8  -9    5.47    0.25
   1  -8  -9    5.60    0.26
  -1   8   9    5.65    0.26
   1  -8  -9    5.24    0.25
  -1   8   9    5.77    0.27
   1   8  -9    5.59    0.27
  -1  -8   9    5.62    0.26
  -1  -8   9    5.16    0.24
  -1  -8   9    6.00    0.28
  -1   8   9    5.67    0.27
   1   8  -9    5.47    0.25
   5   1 -12    0.90    0.11
   5   1 -12    1.01    0.12
  -5  -1  12    0.61    0.10
   5  -1 -12    1.26    0.15
   5   1 -12    0.64    0.09
  -5  -1  12    1.13    0.14
   5  -1 -12    1.02    0.12
  -5   1  12    0.75    0.10
   5  -1 -12    0.87    0.11
  -4  -8  -6   25.87    0.84
  -4  -8  -6   25.38    0.78
   4  -8   6   25.99    0.88
  -4   8  -6   25.69    0.83
  -4   8  -6   25.27    0.78
  -4   8  -6   25.85    0.87
   4   8   6   27.63    0.92
  -4  -8  -6   26.15    0.85
   4  -8   6   25.87    0.93
   4  -8   6   25.92    0.80
  -4   4 -11   21.57    0.67
  -4  -4 -11   21.31    0.67
   4  -4  11   20.48    0.65
   4  -4  11   19.93    0.62
   4   4  11   21.48    0.67
   4  -4  11   20.81    0.68
  -4   4 -11   20.54    0.64
   4   4  11   22.26    0.73
  -4   4 -11   22.14    0.69
   0 -10  -4    7.91    0.37
   0 -10   4    7.15    0.34
   0 -10   4    7.63    0.35
   0  10   4    7.98    0.38
   0  10  -4    7.74    0.36
   0  10  -4    7.36    0.34
   0  10   4    7.88    0.36
   0 -10   4    7.24    0.34
   0 -10  -4    7.89    0.37
   0  10  -4    7.53    0.34
   3  -9   5   21.85    0.68
   3  -9   5   21.38    0.66
  -3   9  -5   20.08    0.62
  -3   9  -5   22.80    0.70
  -3  -9  -5   21.21    0.69
   3  -9   5   22.21    0.70
  -3   9  -5   22.46    0.71
  -3   9  -5   22.71    0.70
  -3  -9  -5   20.84    0.67
   5  -5   9    0.35    0.15
  -5  -5  -9    0.33    0.14
  -5   5  -9    0.34    0.14
   4   5 -11    3.16    0.26
   4  -5 -11    2.88    0.24
   4  -5 -11    2.90    0.24
  -4   5  11    3.13    0.26
   4   5 -11    3.11    0.25
  -4  -5  11    3.07    0.25
  -4   5  11    2.97    0.24
   4  -5 -11    3.16    0.26
  -4  -5  11    3.40    0.28
  -4  -5  11    2.71    0.23
  -4   5  11    3.19    0.26
  -4  -5  11    2.97    0.24
   4  -6 -10   14.53    0.74
  -4   6  10   16.92    0.86
   4   6 -10   14.99    0.77
   4   6 -10   14.77    0.76
   4   6 -10   15.35    0.79
  -4   6  10   16.07    0.81
  -4  -6  10   16.55    0.84
  -4  -6  10   15.38    0.79
   4  -6 -10   15.99    0.81
  -4  -6  10   15.79    0.81
  -4   6  10   16.29    0.82
   4   6 -10   16.08    0.82
  -2   3 -13    5.61    0.26
   2  -3  13    5.96    0.28
   2   3  13    5.72    0.27
   2  -3  13    6.23    0.30
   2  -3  13    5.61    0.26
  -2  -3 -13    5.61    0.26
  -2   3 -13    5.68    0.27
  -2   3 -13    5.53    0.26
   2   3  13    5.93    0.28
   2  -3  13    5.01    1.79
   7   6   2    0.27    0.13
   7  -6   2    0.06    0.05
  -7  -6  -2   -0.11    0.05
   7   6   2    0.48    0.08
  -7  -6  -2   -0.03    0.06
   7   6   2    0.35    0.16
  -3   8   8    1.80    0.20
  -3   8   8    1.71    0.19
  -3  -8   8    1.75    0.20
   3  -8  -8    1.69    0.19
   3   8  -8    1.49    0.17
   3   8  -8    1.19    0.14
  -3  -8   8    1.86    0.67
  -3   8   8    1.63    0.18
   3  -8  -8    1.59    0.18
  -3  -8   8    1.66    0.18
   3   8  -8    1.33    0.15
   3   8  -8    1.40    0.16
  -4   0  13    0.39    0.17
   4   0 -13    0.18    0.09
  -4   0  13    0.24    0.11
   4   0 -13   -0.03    0.06
  -4   0  13    0.08    0.05
  -1   0 -14   -0.22    0.06
   1   0  14   -0.16    0.07
  -1   0 -14    0.10    0.07
  -1   0 -14    0.36    0.16
   1   0  14    0.16    0.09
   1   0  14   -0.03    0.06
   1   0  14   -0.30    0.05
   8   4  -3    1.14    0.13
  -8  -4   3    1.08    0.16
   8  -4  -3    0.88    0.10
   8   4  -3    1.29    0.17
   2   0 -14    7.77    0.36
  -2   0  14    8.17    0.37
   2   0 -14    8.11    0.37
  -2   0  14    7.80    0.36
  -2   0  14    8.58    0.40
   2   0 -14    8.53    0.39
  -7  -4  -6   18.25    0.92
  -7  -4  -6   19.22    0.97
   7   4   6   19.05    0.96
   7  -4   6   19.29    0.98
   7  -4   6   18.65    1.02
   7   4   6   17.50    0.91
   7  -4   6   18.93    0.97
  -7  -4  -6   16.66    0.86
   8  -3  -5    5.30    0.26
   8  -3  -5    5.11    1.83
   8   3  -5    4.95    0.39
  -8  -3   5    4.40    0.36
   8   3  -5    5.15    0.24
   8  -3  -5    5.00    1.79
  -8  -3   5    4.73    0.40
   8  -3  -5    5.13    0.26
   8   3  -5    4.60    0.42
   8   3  -5    5.22    0.24
  -8  -1  -5    0.01    0.06
   3  -1  13   -0.01    0.06
  -3   1 -13    0.05    0.04
  -3  -1 -13    0.06    0.05
   3  -1  13    0.22    0.12
  -3  -1 -13    0.07    0.07
  -3   1 -13   -0.12    0.06
   3   1  13    0.27    0.13
   3  -1  13   -0.09    0.06
   3   1  13    0.27    0.12
   3  -1  13    0.03    0.07
   3   1  13    0.11    0.07
   3   1  13    0.04    0.06
  -6  -3  -9   12.40    0.64
   6   3   9   12.02    0.63
   6  -3   9   11.74    0.60
   6  -3   9   10.32    0.47
   6  -3   9   11.96    0.61
   6   3   9   12.02    0.62
  -6   3  -9   12.01    0.61
  -6  -3  -9   12.63    0.64
   6  -3   9   11.27    0.59
   6  -3   9   11.72    0.60
   8  -2  -6   14.55    0.74
   8   2  -6   15.84    0.80
   8   2  -6   15.61    0.79
   8  -2  -6   15.82    0.80
   8  -2  -6   15.94    0.81
   8  -2  -6   15.87    0.80
   8   2  -6   15.15    0.78
   8  -2  -6   15.86    0.80
  -8  -2   6   16.84    0.86
   8   2  -6   16.24    0.82
  -6  -6   7   18.86    0.97
   6   6  -7   17.82    0.91
   6  -6  -7   18.65    0.95
   6   6  -7   18.42    0.94
  -6   6   7   19.91    0.61
  -6  -6   7   18.41    0.94
   6  -6  -7   19.79    7.09
   6   6  -7   19.36    0.98
  -6   6   7   20.59    0.64
   6  -6  -7   19.21    0.98
   6   6  -7   18.99    0.98
  -3   3  13    0.14    0.08
  -3   3  13    0.08    0.06
  -3  -3  13    0.03    0.06
   3  -3 -13   -0.02    0.05
  -3   3  13    0.08    0.07
   3   3 -13   -0.04    0.06
  -3  -3  13    0.07    0.06
  -3  -3  13   -0.03    0.07
   3  -3 -13   -0.09    0.07
   2  -6  11   19.26    0.99
  -2   6 -11   19.78    7.08
  -2  -6 -11   18.64    0.94
   2   6  11   18.95    0.99
  -2   6 -11   19.03    0.96
  -2   6 -11   19.42    0.99
   2  -6  11   19.67    7.04
   2   6  11   18.86    0.98
   2  -6  11   19.31    0.98
  -2   6 -11   19.32    0.99
  -2  -6 -11   19.88    0.62
   2   6  11   19.06    0.96
   2  -6  11   19.05    0.96
   4  -2  12   21.31    0.67
  -4  -2 -12   21.31    0.66
   4   2  12   21.40    0.66
   4   2  12   21.84    0.68
  -4  -2 -12   22.81    0.71
   4  -2  12   21.71    0.70
   4   2  12   21.60    0.70
   4  -2  12   20.72    0.69
  -4   2 -12   22.36    0.69
  -4   2 -12   22.39    0.69
  -4  -2 -12   21.45    0.67
   4   7   8    0.60    0.08
  -4  -7  -8    0.53    0.08
  -4  -7  -8    0.24    0.11
   5  -5 -10    1.45    0.16
   5   5 -10    1.39    0.16
  -5   5  10    1.56    0.17
   5  -5 -10    1.51    0.17
  -5  -5  10    1.55    0.17
  -5  -5  10    1.59    0.18
   5   5 -10    1.59    0.17
   5  -5 -10    1.41    0.16
  -5   5  10    1.46    0.16
   5   5 -10    1.58    0.18
  -5  -5  10    1.60    0.18
  -5   5  10    1.73    0.19
   7   0   8   34.78    1.07
   7   0   8   33.62    1.14
   7   0   8   33.83    1.06
  -7   0  -8   34.23    1.05
   7   5  -6   19.60    7.02
   7  -5  -6   22.13    0.68
   7  -5  -6   18.82    0.95
   7   5  -6   21.54    0.67
  -7  -5   6   21.70    0.70
   7  -5  -6   20.93    0.65
  -7   5   6   21.98    0.68
  -7   5   6   21.73    0.68
   7   5  -6   22.19    0.69
  -7  -5   6   22.20    0.69
   7   5  -6   21.23    0.67
   1   9   7    2.32    0.19
  -1  -9  -7    2.50    0.20
  -1   9  -7    2.24    0.19
   1  -9   7    2.34    0.19
  -1  -9  -7    2.27    0.19
  -1   9  -7    2.20    0.18
   1  -9   7    2.42    0.20
  -1   9  -7    2.32    0.19
   1   9   7    2.35    0.20
  -1 -10   4    4.72    0.38
   1  10  -4    4.35    0.35
  -1 -10   4    4.11    0.33
  -1  10   4    4.34    0.34
   1 -10  -4    4.24    0.34
   1  10  -4    4.63    0.37
  -1  10   4    4.27    0.34
   1  10  -4    4.77    0.38
   1 -10  -4    4.14    0.33
  -1  10   4    4.35    0.35
  -1 -10   4    4.27    0.34
   4  -9   3    4.55    0.36
  -4  -9  -3    4.72    0.45
  -4  -9  -3    4.61    0.37
   4   9   3    4.44    0.37
   7   3   7   10.21    0.47
   7   3   7   12.20    0.63
   7  -3   7    8.00    0.37
   7  -3   7    8.83    0.40
  -7   3  -7    8.71    0.41
  -7  -3  -7   10.61    3.80
   7  -3   7    9.22    0.42
  -7  -3  -7    9.00    0.43
   7  -3   7    8.50    0.44
   7  -3   7    8.41    0.41
   6   0 -11   -0.06    0.06
   6   0 -11   -0.02    0.05
   6   0 -11    0.07    0.05
  -6   0  11   -0.01    0.06
   2  10  -3   36.78    1.19
  -2  10   3   37.99    1.17
  -2  10   3   36.96    1.14
   2 -10  -3   34.90    1.07
   2  10  -3   34.44    1.08
   2  10  -3   39.29    1.25
   2 -10  -3   37.10    1.14
  -2  10   3   37.54    1.20
  -2 -10   3   35.68    1.11
  -4   1  13    4.79    0.38
  -4  -1  13    4.59    0.37
   4  -1 -13    4.57    0.36
  -4  -1  13    4.47    0.36
  -4   1  13    4.88    0.39
  -4  -1  13    4.57    0.36
   4   1 -13    4.70    0.37
  -4   1  13    4.87    0.39
   4  -1 -13    4.76    0.38
  -4  -1  13    4.49    0.36
   4   1 -13    4.49    0.36
   1  -1  14    7.92    0.37
  -1  -1 -14    8.39    0.38
  -1  -1 -14    8.02    0.37
   1   1  14    8.50    0.39
   1  -1  14    7.89    0.37
   1  -1  14    7.66    0.36
   1   1  14    8.80    0.41
   1   1  14    9.05    0.42
   1  -1  14    7.59    0.35
  -1  -1 -14    8.93    0.41
  -1   1 -14    8.29    0.38
  -1   1 -14    7.77    0.36
  -1   1 -14    8.00    0.37
   5  -8   4   29.40    0.94
  -5   8  -4   30.45    0.94
   5   8   4   30.79    1.01
   5   8   4   30.43    0.97
   5  -8   4   30.67    1.01
  -5  -8  -4   29.88    0.92
  -5  -8  -4   28.89    0.93
  -5  -8  -4   30.15    0.97
   6  -6   6    6.07    0.28
   6   6   6    6.74    0.33
   6   6   6    7.45    0.36
   6  -6   6    5.93    0.28
  -6  -6  -6    6.11    0.30
  -6  -6  -6    8.44    0.39
  -2  -1  14   26.51    0.85
  -2   1  14   27.18    0.84
  -2  -1  14   28.14    0.87
  -2   1  14   26.08    0.81
  -2  -1  14   26.44    0.82
   2  -1 -14   27.33    0.84
   2   1 -14   28.08    0.87
  -2   1  14   26.96    0.83
   2  -1 -14   26.47    0.82
   2   1 -14   26.17    0.81
   2  -1 -14   26.46    0.82
  -2   1  14   28.11    0.87
   5  -6   8    0.49    0.07
  -5   6  -8    0.39    0.16
   5  -6   8    0.50    0.08
  -5   6  -8    0.60    0.07
   5  -6   8    0.66    0.09
   5  -6   8    0.69    0.08
  -5  -6  -8    0.19    0.09
  -5  -6  -8    0.57    0.07
   5   6   8    1.17    0.14
  -1   8  -9    6.45    0.30
  -1   8  -9    6.07    0.28
  -1  -8  -9    5.76    0.27
   1  -8   9    6.22    0.29
   1  -8   9    5.99    0.28
  -1   8  -9    6.32    0.29
   1   8   9    6.34    0.29
  -1  -8  -9    6.27    0.29
   0   2 -14    0.89    0.11
   0   2  14    0.77    0.10
   0  -2  14    0.75    0.10
   0   2  14    1.00    0.13
   0  -2  14    0.52    0.08
   0  -2 -14    0.98    0.12
   0  -2 -14    0.85    0.11
   0  -2  14    0.75    0.10
   0  -2  14    0.71    0.10
   0   2 -14    0.42    0.17
   0   2  14    0.72    0.10
   0   2 -14    0.87    0.10
   1   2 -14    1.62    0.18
  -1   2  14    1.67    0.19
  -1  -2  14    1.50    0.17
   1   2 -14    1.71    0.19
  -1   2  14    1.70    0.19
   1  -2 -14    1.74    0.19
  -1   2  14    1.84    0.66
  -1  -2  14    1.53    0.17
   1   2 -14    1.21    0.14
   1  -2 -14    1.69    0.19
  -1   2  14    1.38    0.16
   1  -2 -14    1.30    0.15
  -1   4 -13    2.22    0.18
  -1  -4 -13    1.92    0.70
   1  -4  13    2.11    0.17
   1  -4  13    2.13    0.18
  -1  -4 -13    1.76    0.20
   1   4  13    2.14    0.20
   1   4  13    1.80    0.21
  -1   4 -13    2.55    0.21
   1   4  13    2.13    0.19
   1  -4  13    2.16    0.18
  -1   4 -13    2.03    0.73
   1  -4  13    2.12    0.17
   8  -4   2   13.09    0.66
   8  -4   2   14.20    0.72
   8  -4   2   13.55    0.69
   8   4   2   13.75    0.70
   8   4   2   14.00    0.71
  -8  -4  -2   14.05    0.73
  -8  -4  -2   14.04    0.71
   8  -4   2   13.27    0.68
   8   4   2   14.10    0.73
   3   4  12    8.97    0.41
  -3   4 -12    8.98    0.42
   3  -4  12    8.85    0.42
   3  -4  12    8.65    0.40
  -3   4 -12    9.16    0.42
  -3   4 -12    9.25    0.43
   3   4  12    8.76    0.42
  -3   4 -12    8.94    0.41
   3  -4  12    8.67    0.40
  -3  -4 -12    8.92    0.41
  -4  -8   7    4.15    0.33
   4  -8  -7    4.03    0.32
   4   8  -7    4.90    0.39
  -4  -8   7    3.54    0.28
  -4   8   7    3.93    0.31
   4   8  -7    4.20    0.33
   4   8  -7    4.71    0.38
  -4   8   7    4.00    0.32
  -4   8   7    3.91    0.32
   4  -8  -7    3.73    0.30
  -4  -8   7    4.94    0.39
  -5   8   5   12.57    0.64
  -5  -8   5   16.70    0.85
   5  -8  -5   12.39    0.70
  -5  -8   5   17.86    0.90
   5   8  -5   16.47    0.84
  -5   8   5   13.55    0.76
   5  -8  -5   12.81    0.65
   5  -2  11    1.42    0.16
   5   2  11    1.44    0.18
  -5  -2 -11    1.26    0.16
  -5   2 -11    1.65    0.18
   5  -2  11    1.36    0.16
   5   2  11    1.48    0.18
  -5  -2 -11    1.70    0.19
  -1  10  -4    7.69    0.35
   1  10   4    7.28    0.34
   1 -10   4    7.64    0.35
  -1 -10  -4    8.29    0.38
  -1 -10  -4    7.80    0.37
   1  10   4    8.02    0.38
  -1  10  -4    7.34    0.35
   1 -10   4    7.57    0.36
   1 -10   4    7.35    0.34
  -1  10  -4    7.56    0.35
   6   7  -5   31.21    0.97
   6  -7  -5   25.87    0.82
   6   7  -5   25.53    0.79
  -6   7   5   26.04    0.80
   6  -7  -5   26.04    0.80
   6   7  -5   27.74    0.88
  -6   7   5   26.51    0.82
   5   4  10   55.15    1.79
  -5  -4 -10   54.07    1.66
   5  -4  10   52.43    1.65
  -5   4 -10   51.78    1.59
   5  -4  10   53.25    1.70
   5  -4  10   52.26    1.60
  -5  -4 -10   53.33    1.65
  -5   4 -10   54.89    1.68
   5  -4  10   53.80    1.69
   2   4 -13    7.02    0.33
  -2  -4  13    7.50    0.35
  -2  -4  13    7.60    0.35
  -2   4  13    7.47    0.34
   2  -4 -13    7.35    0.34
  -2   4  13    7.60    0.35
   2  -4 -13    7.11    0.33
   2   4 -13    7.81    0.36
  -2  -4  13    7.66    0.36
  -2  -4  13    7.44    0.34
   2   4 -13    7.73    0.36
   2  -4 -13    7.54    0.35
   2   4 -13    7.89    0.36
   7  -1   8    0.29    0.13
   7  -1   8    0.48    0.10
  -7  -1  -8    0.38    0.17
   7  -1   8    0.74    0.10
   7   1   8    0.19    0.10
  -5   6   9    6.65    0.31
  -5   6   9    6.60    0.30
   5  -6  -9    6.68    0.31
   5  -6  -9    6.48    0.31
   5   6  -9    6.32    0.30
   5  -6  -9    6.16    0.28
  -5   6   9    6.57    0.30
  -5  -6   9    6.02    0.28
   5   6  -9    6.29    0.29
  -5  -6   9    6.35    0.30
   5   6  -9    6.44    0.30
  -5  -6   9    6.24    0.29
  -2   7 -10    0.04    0.06
   2   7  10    0.26    0.13
  -2   7 -10    0.26    0.12
   2  -7  10    0.10    0.06
   2  -7  10    0.17    0.09
  -2   7 -10    0.20    0.10
   6  -1 -11    0.18    0.09
  -6  -1  11   -0.05    0.05
  -6   1  11   -0.04    0.05
  -6   1  11   -0.22    0.05
   6   1 -11   -0.06    0.06
   6  -1 -11   -0.23    0.05
   6   1 -11   -0.08    0.06
  -6  -1  11    0.02    0.06
   6   1 -11   -0.24    0.06
   6  -1 -11   -0.07    0.06
   7   2  -9    0.92    0.11
   7   2  -9    1.18    0.14
   7   2  -9    1.14    0.13
  -7  -2   9    1.06    0.12
  -3   6  11   14.26    0.72
  -3  -6  11   14.18    0.72
   3   6 -11   14.31    0.73
   3  -6 -11   14.52    0.74
  -3  -6  11   14.56    0.75
   3   6 -11   14.08    0.72
   3  -6 -11   15.09    0.76
  -3   6  11   14.14    0.72
  -3  -6  11   15.63    0.79
   3   6 -11   14.99    0.77
  -3   6  11   14.10    0.73
  -6   7  -4    1.68    0.24
  -6  -7  -4    2.70    0.23
   6   7   4    2.81    0.23
   6  -7   4    2.19    0.24
   6   7   4    2.32    0.19
  -6  -7  -4    3.04    0.25
   2  -5  12   29.38    0.90
   2  -5  12   29.31    0.92
   2   5  12   30.44    1.05
  -2  -5 -12   31.24    0.96
   2   5  12   30.45    0.94
   2  -5  12   31.14    1.00
   2  -5  12   29.28    0.93
  -2   5 -12   30.53    0.96
   2   5  12   31.19    1.00
  -2  -5 -12   30.26    0.93
  -2   5 -12   30.91    0.95
  -2   5 -12   31.37    0.97
  -2   5 -12   30.24    0.94
   2 -10   3   35.23    1.09
   2 -10   3   37.61    1.17
  -2  10  -3   39.84    1.22
  -2 -10  -3   38.03    1.17
  -2 -10  -3   38.08    1.20
  -2  10  -3   38.25    1.18
   2  10   3   38.78    1.30
  -2 -10  -3   37.41    1.21
   2  10   3   39.88    1.24
   2 -10   3   40.62    1.25
   6   0  10    0.94    0.12
   6   0  10    1.39    0.16
  -6   0 -10    1.11    0.13
   6   0  10    1.27    0.15
   6   0  10    1.28    0.16
  -7  -6   4    3.09    0.28
   7   6  -4    3.31    0.27
   7   6  -4    2.85    0.28
   7   6  -4    3.38    0.27
   7   5   5   11.02    0.57
   7   5   5    9.87    0.46
  -7   5  -5    9.88    0.46
   7  -5   5    9.89    0.46
   7  -5   5    9.23    0.42
   7  -5   5    9.65    0.44
  -7  -5  -5    9.85    0.45
   5   2 -12    2.82    0.23
   5   2 -12    3.09    0.25
  -5  -2  12    2.90    0.24
  -5   2  12    2.98    0.24
   5  -2 -12    2.99    0.24
   5   2 -12    2.99    0.24
   5  -2 -12    3.09    0.25
   5   2 -12    2.72    0.22
   5  -2 -12    2.86    0.23
  -5  -2  12    2.67    0.22
  -5  -2  12    3.03    0.25
  -3  -9   6    5.95    0.28
[truncated: 1,328,493 more chars]
