# Supplementary material for: Umpolung of an Aliphatic Ketone to a Magnesium Ketone‐1,2‐diide Complex with Vicinal Dianionic Charge
Source: Angew Chem Int Ed Engl. 2022 Jul 11;61(34):e202204472. doi: 10.1002/anie.202204472 (PMC9541192; doi:10.1002/anie.202204472)
Supplement: Supplementary file 6 — Supporting Information [file ANIE-61-0-s007.cif]

data_137x


 
_audit_creation_method            'SHELXL-2014/7'
_shelx_SHELXL_version_number      '2014/7'
_chemical_name_systematic         ?
_chemical_name_common             ?
_chemical_melting_point           ?
_chemical_formula_moiety          ?
_chemical_formula_sum
 'C66 H86 Mg2 N4 O2' 
_chemical_formula_weight          1016.00

loop_
 _atom_type_symbol
 _atom_type_description
 _atom_type_scat_dispersion_real
 _atom_type_scat_dispersion_imag
 _atom_type_scat_source
 'C'  'C'   0.0181   0.0091
 'International Tables Vol C Tables 4.2.6.8 and 6.1.1.4'
 'H'  'H'   0.0000   0.0000
 'International Tables Vol C Tables 4.2.6.8 and 6.1.1.4'
 'Mg'  'Mg'   0.1719   0.1771
 'International Tables Vol C Tables 4.2.6.8 and 6.1.1.4'
 'N'  'N'   0.0311   0.0180
 'International Tables Vol C Tables 4.2.6.8 and 6.1.1.4'
 'O'  'O'   0.0492   0.0322
 'International Tables Vol C Tables 4.2.6.8 and 6.1.1.4'
 
_space_group_crystal_system       monoclinic
_space_group_IT_number            14
_space_group_name_H-M_alt         'P 21/c'
_space_group_name_Hall            '-P 2ybc'
 
_shelx_space_group_comment
;
The symmetry employed for this shelxl refinement is uniquely defined
by the following loop, which should always be used as a source of
symmetry information in preference to the above space-group names.
They are only intended as comments.
;
 
loop_
 _space_group_symop_operation_xyz
 'x, y, z'
 '-x, y+1/2, -z+1/2'
 '-x, -y, -z'
 'x, -y-1/2, z-1/2'
 
_cell_length_a                    13.3421(3)
_cell_length_b                    16.3669(3)
_cell_length_c                    26.7682(5)
_cell_angle_alpha                 90
_cell_angle_beta                  96.610(2)
_cell_angle_gamma                 90
_cell_volume                      5806.5(2)
_cell_formula_units_Z             4
_cell_measurement_reflns_used                      30486
_cell_measurement_theta_min                        1.80
_cell_measurement_theta_max                        75.22
_cell_measurement_temperature                      125
 
_exptl_crystal_description                         prism
_exptl_crystal_colour                              colourless
_exptl_crystal_size_max                            0.200
_exptl_crystal_size_mid                            0.100
_exptl_crystal_size_min                            0.100
_exptl_crystal_density_diffrn                      1.162       
_exptl_crystal_F_000              2200
_shelx_estimated_absorpt_T_min    0.869
_shelx_estimated_absorpt_T_max    0.931
_exptl_absorpt_coefficient_mu                      0.725
_exptl_absorpt_correction_type                     multi-scan
_exptl_absorpt_process_details
;
CrysAlisPro 1.171.39.8d (Rigaku Oxford Diffraction, 2015)
Empirical absorption correction using spherical harmonics,
 implemented in SCALE3 ABSPACK scaling algorithm.
;
_exptl_absorpt_correction_T_min                    0.758
_exptl_absorpt_correction_T_max                    0.930
_diffrn_ambient_temperature                        125
_diffrn_radiation_type                            'Cu K\a'
_diffrn_radiation_wavelength                       1.54184
_diffrn_measurement_device_type                   'Rigaku XtaLAB P200'
_diffrn_measurement_method                         \w
_diffrn_detector_area_resol_mean                   5.811
_diffrn_reflns_number             59891
_diffrn_reflns_av_unetI/netI      0.0253
_diffrn_reflns_av_R_equivalents   0.0605
_diffrn_reflns_limit_h_min        -15
_diffrn_reflns_limit_h_max        14
_diffrn_reflns_limit_k_min        -19
_diffrn_reflns_limit_k_max        20
_diffrn_reflns_limit_l_min        -33
_diffrn_reflns_limit_l_max        33
_diffrn_reflns_theta_min          3.171
_diffrn_reflns_theta_max          76.559
_diffrn_reflns_theta_full         67.684
_diffrn_measured_fraction_theta_max   0.955
_diffrn_measured_fraction_theta_full  0.996
_diffrn_reflns_Laue_measured_fraction_max    0.955
_diffrn_reflns_Laue_measured_fraction_full   0.996
_diffrn_reflns_point_group_measured_fraction_max   0.955
_diffrn_reflns_point_group_measured_fraction_full  0.996
_reflns_number_total              11680
_reflns_number_gt                 10302
_reflns_threshold_expression      'I > 2\s(I)'
_reflns_Friedel_coverage          0.000
_reflns_Friedel_fraction_max      .
_reflns_Friedel_fraction_full     .
 
_reflns_special_details
;
 Reflections were merged by SHELXL according to the crystal
 class for the calculation of statistics and refinement.
 
 _reflns_Friedel_fraction is defined as the number of unique
 Friedel pairs measured divided by the number that would be
 possible theoretically, ignoring centric projections and
 systematic absences.
;
 
_computing_data_collection        ?
_computing_cell_refinement        ?
_computing_data_reduction         ?
_computing_structure_solution     ?
_computing_structure_refinement 'SHELXL-2014/7 (Sheldrick, 2014)'
_computing_molecular_graphics     ?
_computing_publication_material   ?
_refine_special_details           ?
_refine_ls_structure_factor_coef  Fsqd
_refine_ls_matrix_type            full
_refine_ls_weighting_scheme       calc
_refine_ls_weighting_details
'w=1/[\s^2^(Fo^2^)+(0.1074P)^2^+1.5216P] where P=(Fo^2^+2Fc^2^)/3'
_atom_sites_solution_primary      ?
_atom_sites_solution_secondary    ?
_atom_sites_solution_hydrogens    geom
_refine_ls_hydrogen_treatment     constr
_refine_ls_extinction_method      'SHELXL-2014/7 (Sheldrick 2014'
_refine_ls_extinction_coef        0.0068(4)
_refine_ls_extinction_expression
 'Fc^*^=kFc[1+0.001xFc^2^\l^3^/sin(2\q)]^-1/4^'
_refine_ls_number_reflns          11680
_refine_ls_number_parameters      724
_refine_ls_number_restraints      12
_refine_ls_R_factor_all           0.0660
_refine_ls_R_factor_gt            0.0600
_refine_ls_wR_factor_ref          0.1931
_refine_ls_wR_factor_gt           0.1770
_refine_ls_goodness_of_fit_ref    1.158
_refine_ls_restrained_S_all       1.158
_refine_ls_shift/su_max           0.003
_refine_ls_shift/su_mean          0.000
 
loop_
 _atom_site_label
 _atom_site_type_symbol
 _atom_site_fract_x
 _atom_site_fract_y
 _atom_site_fract_z
 _atom_site_U_iso_or_equiv
 _atom_site_adp_type
 _atom_site_occupancy
 _atom_site_site_symmetry_order  
 _atom_site_calc_flag
 _atom_site_refinement_flags_posn
 _atom_site_refinement_flags_adp
 _atom_site_refinement_flags_occupancy
 _atom_site_disorder_assembly
 _atom_site_disorder_group
Mg1 Mg 0.74731(4) 0.35621(3) 0.42150(2) 0.03899(17) Uani 1 1 d . . . . .
Mg2 Mg 0.69596(4) 0.21778(3) 0.35224(2) 0.03941(17) Uani 1 1 d . . . . .
O1 O 0.80803(9) 0.24899(7) 0.40361(4) 0.0401(3) Uani 1 1 d . . . . .
O2 O 0.63112(9) 0.31674(8) 0.37686(4) 0.0433(3) Uani 1 1 d . . . . .
N1 N 0.80351(12) 0.47734(9) 0.42292(5) 0.0451(3) Uani 1 1 d . . . . .
N5 N 0.75491(12) 0.35073(9) 0.49789(5) 0.0433(3) Uani 1 1 d . . . . .
N41 N 0.69546(12) 0.22623(9) 0.27404(5) 0.0435(3) Uani 1 1 d . . . . .
N45 N 0.61751(12) 0.10763(9) 0.34275(5) 0.0446(3) Uani 1 1 d . . . . .
C2 C 0.84133(16) 0.51287(12) 0.46607(7) 0.0503(4) Uani 1 1 d . . . . .
C3 C 0.84177(17) 0.47836(13) 0.51409(7) 0.0545(5) Uani 1 1 d . . . . .
H3 H 0.8713 0.5118 0.5409 0.065 Uiso 1 1 calc R U . . .
C4 C 0.80604(15) 0.40309(12) 0.52905(7) 0.0476(4) Uani 1 1 d . . . . .
C6 C 0.80561(14) 0.52769(11) 0.37877(7) 0.0442(4) Uani 1 1 d . . . . .
C7 C 0.87997(15) 0.51449(12) 0.34655(7) 0.0478(4) Uani 1 1 d . . . . .
C8 C 0.88261(16) 0.56484(13) 0.30491(8) 0.0547(5) Uani 1 1 d . . . . .
H8 H 0.9335 0.5562 0.2834 0.066 Uiso 1 1 calc R U . . .
C9 C 0.81332(17) 0.62735(14) 0.29369(8) 0.0582(5) Uani 1 1 d . . . . .
C10 C 0.74075(17) 0.63915(13) 0.32573(9) 0.0576(5) Uani 1 1 d . . . . .
H10 H 0.6925 0.6815 0.3185 0.069 Uiso 1 1 calc R U . . .
C11 C 0.73578(15) 0.59098(12) 0.36848(8) 0.0499(4) Uani 1 1 d . . . . .
C12 C 0.95662(18) 0.44761(14) 0.35673(9) 0.0622(5) Uani 1 1 d . . . . .
H12A H 0.9230 0.3944 0.3524 0.093 Uiso 1 1 calc R U . . .
H12B H 0.9895 0.4525 0.3913 0.093 Uiso 1 1 calc R U . . .
H12C H 1.0074 0.4522 0.3332 0.093 Uiso 1 1 calc R U . . .
C13 C 0.8159(3) 0.6805(2) 0.24782(11) 0.0846(8) Uani 1 1 d . . . . .
H13A H 0.8861 0.6935 0.2435 0.127 Uiso 1 1 calc R U . . .
H13B H 0.7789 0.7313 0.2521 0.127 Uiso 1 1 calc R U . . .
H13C H 0.7845 0.6515 0.2181 0.127 Uiso 1 1 calc R U . . .
C14 C 0.65838(19) 0.61189(15) 0.40272(10) 0.0660(6) Uani 1 1 d . . . . .
H14A H 0.6610 0.5716 0.4299 0.099 Uiso 1 1 calc R U . . .
H14B H 0.5911 0.6113 0.3836 0.099 Uiso 1 1 calc R U . . .
H14C H 0.6723 0.6664 0.4170 0.099 Uiso 1 1 calc R U . . .
C15 C 0.8921(2) 0.59638(14) 0.46593(9) 0.0655(6) Uani 1 1 d . . . . .
H15A H 0.9356 0.5984 0.4388 0.098 Uiso 1 1 calc R U . . .
H15B H 0.9330 0.6053 0.4983 0.098 Uiso 1 1 calc R U . . .
H15C H 0.8405 0.6390 0.4606 0.098 Uiso 1 1 calc R U . . .
C16 C 0.83388(19) 0.38048(15) 0.58373(7) 0.0608(5) Uani 1 1 d . . . . .
H16A H 0.7726 0.3664 0.5989 0.091 Uiso 1 1 calc R U . . .
H16B H 0.8674 0.4269 0.6017 0.091 Uiso 1 1 calc R U . . .
H16C H 0.8796 0.3335 0.5860 0.091 Uiso 1 1 calc R U . . .
C17 C 0.73352(14) 0.27221(11) 0.51799(6) 0.0429(4) Uani 1 1 d . . . . .
C18 C 0.64958(15) 0.26069(12) 0.54417(7) 0.0470(4) Uani 1 1 d . . . . .
C19 C 0.63640(16) 0.18453(13) 0.56582(7) 0.0516(4) Uani 1 1 d . . . . .
H19 H 0.5796 0.1762 0.5836 0.062 Uiso 1 1 calc R U . . .
C20 C 0.70335(16) 0.12032(13) 0.56229(7) 0.0521(4) Uani 1 1 d . . . . .
C21 C 0.78374(16) 0.13314(12) 0.53447(7) 0.0496(4) Uani 1 1 d . . . . .
H21 H 0.8289 0.0893 0.5306 0.060 Uiso 1 1 calc R U . . .
C22 C 0.80051(14) 0.20790(11) 0.51202(6) 0.0434(4) Uani 1 1 d . . . . .
C23 C 0.57709(18) 0.32898(14) 0.55087(8) 0.0586(5) Uani 1 1 d . . . . .
H23A H 0.6007 0.3598 0.5813 0.088 Uiso 1 1 calc R U . . .
H23B H 0.5101 0.3063 0.5540 0.088 Uiso 1 1 calc R U . . .
H23C H 0.5732 0.3654 0.5216 0.088 Uiso 1 1 calc R U . . .
C24 C 0.6893(2) 0.04131(15) 0.58940(10) 0.0679(6) Uani 1 1 d . . . . .
H24A H 0.7208 0.0456 0.6242 0.102 Uiso 1 1 calc R U . . .
H24B H 0.7210 -0.0033 0.5725 0.102 Uiso 1 1 calc R U . . .
H24C H 0.6171 0.0301 0.5891 0.102 Uiso 1 1 calc R U . . .
C25 C 0.89507(14) 0.22351(12) 0.48727(6) 0.0437(4) Uani 1 1 d . . . . .
H25A H 0.9497 0.1896 0.5048 0.052 Uiso 1 1 calc R U . . .
H25B H 0.9144 0.2813 0.4934 0.052 Uiso 1 1 calc R U . . .
C26 C 0.89232(13) 0.20717(11) 0.42961(6) 0.0397(4) Uani 1 1 d . . . . .
C27 C 0.88715(15) 0.11460(11) 0.41783(7) 0.0472(4) Uani 1 1 d . . . . .
H27 H 0.8235 0.0912 0.4283 0.057 Uiso 1 1 calc R U . . .
C28 C 0.89055(16) 0.09995(12) 0.36113(7) 0.0527(5) Uani 1 1 d . . . . .
H28A H 0.8863 0.0406 0.3540 0.063 Uiso 1 1 calc R U . . .
H28B H 0.8319 0.1268 0.3418 0.063 Uiso 1 1 calc R U . . .
C29 C 0.98780(17) 0.13394(14) 0.34464(8) 0.0566(5) Uani 1 1 d . . . . .
H29 H 0.9880 0.1249 0.3077 0.068 Uiso 1 1 calc R U . . .
C30 C 1.07923(18) 0.09058(16) 0.37320(9) 0.0656(6) Uani 1 1 d . . . . .
H30A H 1.0765 0.0314 0.3656 0.079 Uiso 1 1 calc R U . . .
H30B H 1.1425 0.1129 0.3626 0.079 Uiso 1 1 calc R U . . .
C31 C 1.07704(17) 0.10425(14) 0.42964(8) 0.0590(5) Uani 1 1 d . . . . .
H31 H 1.1358 0.0759 0.4488 0.071 Uiso 1 1 calc R U . . .
C32 C 1.08393(15) 0.19630(14) 0.44021(8) 0.0542(5) Uani 1 1 d . . . . .
H32A H 1.1464 0.2185 0.4288 0.065 Uiso 1 1 calc R U . . .
H32B H 1.0865 0.2062 0.4768 0.065 Uiso 1 1 calc R U . . .
C33 C 0.99131(14) 0.23992(12) 0.41237(7) 0.0445(4) Uani 1 1 d . . . . .
H33 H 0.9966 0.2998 0.4195 0.053 Uiso 1 1 calc R U . . .
C34 C 0.97902(17) 0.06944(13) 0.44512(8) 0.0570(5) Uani 1 1 d . . . . .
H34A H 0.9789 0.0752 0.4819 0.068 Uiso 1 1 calc R U . . .
H34B H 0.9744 0.0105 0.4367 0.068 Uiso 1 1 calc R U . . .
C35 C 0.99278(16) 0.22584(13) 0.35567(7) 0.0519(5) Uani 1 1 d . . . . .
H35A H 0.9344 0.2537 0.3367 0.062 Uiso 1 1 calc R U . . .
H35B H 1.0553 0.2490 0.3448 0.062 Uiso 1 1 calc R U . . .
C42 C 0.60883(15) 0.20815(12) 0.24699(7) 0.0478(4) Uani 1 1 d . . . . .
C43 C 0.53262(16) 0.16085(13) 0.26473(7) 0.0515(4) Uani 1 1 d . . . . .
H43 H 0.4674 0.1656 0.2465 0.062 Uiso 1 1 calc R U . . .
C44 C 0.54087(15) 0.10726(12) 0.30613(7) 0.0475(4) Uani 1 1 d . . . . .
C46 C 0.77480(15) 0.25790(12) 0.24749(6) 0.0465(4) Uani 1 1 d . . . . .
C47 C 0.79048(16) 0.34252(13) 0.24491(8) 0.0529(5) Uani 1 1 d . . . . .
C48 C 0.8696(2) 0.37086(16) 0.21969(10) 0.0689(6) Uani 1 1 d . . . . .
H48 H 0.8809 0.4280 0.2180 0.083 Uiso 1 1 calc R U . . .
C49 C 0.9323(2) 0.31818(17) 0.19708(11) 0.0737(7) Uani 1 1 d . . . . .
C50 C 0.91401(19) 0.23483(16) 0.19970(9) 0.0651(6) Uani 1 1 d . . . . .
H50 H 0.9562 0.1980 0.1843 0.078 Uiso 1 1 calc R U . . .
C51 C 0.83610(17) 0.20366(13) 0.22407(7) 0.0526(5) Uani 1 1 d . . . . .
C52 C 0.71957(19) 0.40077(13) 0.26635(10) 0.0642(6) Uani 1 1 d . . . . .
H52A H 0.7394 0.4571 0.2598 0.096 Uiso 1 1 calc R U . . .
H52B H 0.7224 0.3921 0.3027 0.096 Uiso 1 1 calc R U . . .
H52C H 0.6506 0.3911 0.2505 0.096 Uiso 1 1 calc R U . . .
C53 C 1.0167(3) 0.3497(3) 0.16909(19) 0.1234(15) Uani 1 1 d . . . . .
H53A H 1.0611 0.3043 0.1623 0.185 Uiso 1 1 calc R U . . .
H53B H 1.0557 0.3909 0.1896 0.185 Uiso 1 1 calc R U . . .
H53C H 0.9881 0.3744 0.1373 0.185 Uiso 1 1 calc R U . . .
C54 C 0.8163(2) 0.11293(14) 0.22333(8) 0.0609(5) Uani 1 1 d . . . . .
H54A H 0.7529 0.1015 0.2022 0.091 Uiso 1 1 calc R U . . .
H54B H 0.8115 0.0938 0.2577 0.091 Uiso 1 1 calc R U . . .
H54C H 0.8718 0.0845 0.2096 0.091 Uiso 1 1 calc R U . . .
C55 C 0.5881(2) 0.23648(17) 0.19283(8) 0.0673(6) Uani 1 1 d . . . . .
H55A H 0.6052 0.2945 0.1907 0.101 Uiso 1 1 calc R U . . .
H55B H 0.5165 0.2286 0.1810 0.101 Uiso 1 1 calc R U . . .
H55C H 0.6292 0.2046 0.1718 0.101 Uiso 1 1 calc R U . . .
C56 C 0.45597(19) 0.04643(16) 0.30713(9) 0.0686(6) Uani 1 1 d . . . . .
H56A H 0.4833 -0.0092 0.3075 0.103 Uiso 1 1 calc R U . . .
H56B H 0.4072 0.0537 0.2772 0.103 Uiso 1 1 calc R U . . .
H56C H 0.4223 0.0553 0.3373 0.103 Uiso 1 1 calc R U . . .
C57 C 0.62908(15) 0.03782(11) 0.37533(7) 0.0458(4) Uani 1 1 d . . . . .
C58 C 0.66935(17) -0.03562(12) 0.35895(8) 0.0540(5) Uani 1 1 d . . . . .
C59 C 0.68368(19) -0.10103(12) 0.39252(9) 0.0601(5) Uani 1 1 d . . . . .
H59 H 0.7116 -0.1504 0.3816 0.072 Uiso 1 1 calc R U . . .
C60 C 0.65844(17) -0.09634(12) 0.44133(8) 0.0565(5) Uani 1 1 d . . . . .
C61 C 0.61797(17) -0.02378(13) 0.45631(8) 0.0546(5) Uani 1 1 d . . . . .
H61 H 0.5998 -0.0196 0.4895 0.066 Uiso 1 1 calc R U . . .
C62 C 0.60286(15) 0.04352(11) 0.42434(7) 0.0475(4) Uani 1 1 d . . . . .
C63 C 0.6954(2) -0.04618(15) 0.30601(9) 0.0713(6) Uani 1 1 d . . . . .
H63A H 0.7530 -0.0835 0.3061 0.107 Uiso 1 1 calc R U . . .
H63B H 0.7131 0.0070 0.2926 0.107 Uiso 1 1 calc R U . . .
H63C H 0.6373 -0.0689 0.2849 0.107 Uiso 1 1 calc R U . . .
C64 C 0.6734(2) -0.16803(15) 0.47687(10) 0.0734(7) Uani 1 1 d . . . . .
H64A H 0.6939 -0.1482 0.5111 0.110 Uiso 1 1 calc R U . . .
H64B H 0.7261 -0.2039 0.4665 0.110 Uiso 1 1 calc R U . . .
H64C H 0.6101 -0.1986 0.4762 0.110 Uiso 1 1 calc R U . . .
C65 C 0.55637(19) 0.12013(13) 0.44167(8) 0.0580(5) Uani 1 1 d . . . . .
H65A H 0.5388 0.1123 0.4759 0.087 Uiso 1 1 calc R U . . .
H65B H 0.4953 0.1330 0.4191 0.087 Uiso 1 1 calc R U . . .
H65C H 0.6046 0.1653 0.4414 0.087 Uiso 1 1 calc R U . . .
C66 C 0.53927(18) 0.34761(16) 0.35210(10) 0.0462(6) Uani 0.864(3) 1 d . . P A 1
H66 H 0.5436 0.3453 0.3151 0.055 Uiso 0.864(3) 1 calc R U P A 1
C67 C 0.52210(18) 0.43780(14) 0.36615(9) 0.0498(6) Uani 0.864(3) 1 d . . P A 1
H67 H 0.5828 0.4710 0.3606 0.060 Uiso 0.864(3) 1 calc R U P A 1
C68 C 0.5027(2) 0.44388(18) 0.42166(9) 0.0559(6) Uani 0.864(3) 1 d . . P A 1
H68A H 0.5616 0.4221 0.4435 0.067 Uiso 0.864(3) 1 calc R U P A 1
H68B H 0.4937 0.5019 0.4307 0.067 Uiso 0.864(3) 1 calc R U P A 1
C69 C 0.4084(2) 0.39546(16) 0.43031(10) 0.0586(6) Uani 0.864(3) 1 d . . P A 1
H69 H 0.3954 0.4006 0.4662 0.070 Uiso 0.864(3) 1 calc R U P A 1
C70 C 0.3181(2) 0.4264(2) 0.39601(14) 0.0723(8) Uani 0.864(3) 1 d . . P A 1
H70A H 0.3051 0.4842 0.4042 0.087 Uiso 0.864(3) 1 calc R U P A 1
H70B H 0.2577 0.3941 0.4017 0.087 Uiso 0.864(3) 1 calc R U P A 1
C71 C 0.3362(2) 0.4197(2) 0.34094(15) 0.0650(8) Uani 0.864(3) 1 d . . P A 1
H71 H 0.2764 0.4409 0.3188 0.078 Uiso 0.864(3) 1 calc R U P A 1
C72 C 0.35547(19) 0.33006(17) 0.32828(11) 0.0617(7) Uani 0.864(3) 1 d . . P A 1
H72A H 0.3678 0.3254 0.2926 0.074 Uiso 0.864(3) 1 calc R U P A 1
H72B H 0.2954 0.2968 0.3332 0.074 Uiso 0.864(3) 1 calc R U P A 1
C73 C 0.44819(19) 0.29767(17) 0.36271(9) 0.0493(6) Uani 0.864(3) 1 d . . P A 1
H73 H 0.4596 0.2390 0.3547 0.059 Uiso 0.864(3) 1 calc R U P A 1
C74 C 0.4304(2) 0.46983(17) 0.33300(11) 0.0639(7) Uani 0.864(3) 1 d . . P A 1
H74A H 0.4427 0.4666 0.2973 0.077 Uiso 0.864(3) 1 calc R U P A 1
H74B H 0.4191 0.5279 0.3412 0.077 Uiso 0.864(3) 1 calc R U P A 1
C75 C 0.4292(2) 0.3053(2) 0.41808(12) 0.0607(7) Uani 0.864(3) 1 d . . P A 1
H75A H 0.4889 0.2856 0.4401 0.073 Uiso 0.864(3) 1 calc R U P A 1
H75B H 0.3705 0.2713 0.4243 0.073 Uiso 0.864(3) 1 calc R U P A 1
C67A C 0.4979(14) 0.4043(13) 0.4130(7) 0.061(5) Uiso 0.136(3) 1 d D . P A 2
H67A H 0.5516 0.4245 0.4393 0.073 Uiso 0.136(3) 1 calc R U P A 2
C73A C 0.4604(12) 0.3403(10) 0.3233(6) 0.065(4) Uiso 0.136(3) 1 d D . P A 2
H73A H 0.4887 0.3240 0.2918 0.078 Uiso 0.136(3) 1 calc R U P A 2
C69A C 0.3576(14) 0.2867(11) 0.3944(7) 0.070(5) Uiso 0.136(3) 1 d D . P A 2
H69A H 0.3278 0.2373 0.4089 0.083 Uiso 0.136(3) 1 calc R U P A 2
C70A C 0.288(2) 0.3587(14) 0.3874(12) 0.109(8) Uiso 0.136(3) 1 d D . P A 2
H70C H 0.2247 0.3416 0.3670 0.130 Uiso 0.136(3) 1 calc R U P A 2
H70D H 0.2703 0.3764 0.4206 0.130 Uiso 0.136(3) 1 calc R U P A 2
C71A C 0.3316(18) 0.4300(14) 0.3621(9) 0.069(7) Uiso 0.136(3) 1 d D . P A 2
H71A H 0.2780 0.4718 0.3528 0.082 Uiso 0.136(3) 1 calc R U P A 2
C75A C 0.4246(18) 0.2688(13) 0.3536(8) 0.073(7) Uiso 0.136(3) 1 d D . P A 2
H75C H 0.3878 0.2303 0.3295 0.088 Uiso 0.136(3) 1 calc R U P A 2
H75D H 0.4852 0.2399 0.3695 0.088 Uiso 0.136(3) 1 calc R U P A 2
C72A C 0.389(2) 0.4132(14) 0.3174(10) 0.092(7) Uiso 0.136(3) 1 d D . P A 2
H72C H 0.4286 0.4625 0.3110 0.110 Uiso 0.136(3) 1 calc R U P A 2
H72D H 0.3396 0.4040 0.2874 0.110 Uiso 0.136(3) 1 calc R U P A 2
C66A C 0.5392(15) 0.3761(15) 0.3648(7) 0.064(6) Uiso 0.136(3) 1 d D . P A 2
H66A H 0.5669 0.4262 0.3499 0.077 Uiso 0.136(3) 1 calc R U P A 2
C74A C 0.420(2) 0.4690(16) 0.3957(12) 0.124(10) Uiso 0.136(3) 1 d D . P A 2
H74C H 0.4512 0.5120 0.3767 0.149 Uiso 0.136(3) 1 calc R U P A 2
H74D H 0.3945 0.4947 0.4253 0.149 Uiso 0.136(3) 1 calc R U P A 2
C68A C 0.440(4) 0.331(3) 0.4304(15) 0.19(3) Uiso 0.136(3) 1 d D . P A 2
H68C H 0.4070 0.3485 0.4600 0.227 Uiso 0.136(3) 1 calc R U P A 2
H68D H 0.4902 0.2887 0.4426 0.227 Uiso 0.136(3) 1 calc R U P A 2
 
loop_
 _atom_site_aniso_label
 _atom_site_aniso_U_11
 _atom_site_aniso_U_22
 _atom_site_aniso_U_33
 _atom_site_aniso_U_23
 _atom_site_aniso_U_13
 _atom_site_aniso_U_12
Mg1 0.0463(3) 0.0372(3) 0.0328(3) -0.0020(2) 0.0016(2) 0.0009(2)
Mg2 0.0476(3) 0.0371(3) 0.0324(3) -0.0013(2) -0.0002(2) 0.0000(2)
O1 0.0446(6) 0.0406(6) 0.0337(6) -0.0021(5) -0.0014(5) 0.0058(5)
O2 0.0444(7) 0.0423(6) 0.0415(6) -0.0025(5) -0.0024(5) 0.0047(5)
N1 0.0560(9) 0.0401(8) 0.0387(7) -0.0001(6) 0.0036(6) -0.0035(6)
N5 0.0536(9) 0.0424(8) 0.0340(7) -0.0026(6) 0.0052(6) 0.0015(6)
N41 0.0527(8) 0.0451(8) 0.0320(7) 0.0004(6) 0.0024(6) -0.0052(6)
N45 0.0564(9) 0.0392(8) 0.0374(7) -0.0001(6) 0.0017(6) -0.0047(6)
C2 0.0587(11) 0.0442(10) 0.0466(10) -0.0043(8) 0.0005(8) -0.0066(8)
C3 0.0695(13) 0.0512(11) 0.0409(9) -0.0081(8) -0.0013(8) -0.0076(9)
C4 0.0579(11) 0.0489(10) 0.0356(8) -0.0043(7) 0.0034(7) 0.0032(8)
C6 0.0504(10) 0.0397(9) 0.0419(9) 0.0004(7) 0.0028(7) -0.0048(7)
C7 0.0496(10) 0.0456(10) 0.0486(10) 0.0006(8) 0.0068(8) -0.0009(8)
C8 0.0570(11) 0.0559(11) 0.0528(11) 0.0049(9) 0.0134(9) -0.0032(9)
C9 0.0619(12) 0.0590(12) 0.0532(11) 0.0112(9) 0.0046(9) -0.0028(10)
C10 0.0582(12) 0.0524(11) 0.0611(12) 0.0101(9) 0.0023(9) 0.0047(9)
C11 0.0520(10) 0.0450(10) 0.0527(10) 0.0007(8) 0.0060(8) -0.0014(8)
C12 0.0643(13) 0.0554(12) 0.0684(13) 0.0031(10) 0.0141(10) 0.0070(10)
C13 0.097(2) 0.090(2) 0.0676(15) 0.0339(14) 0.0122(14) 0.0050(16)
C14 0.0643(13) 0.0600(13) 0.0763(15) -0.0051(11) 0.0198(11) 0.0054(10)
C15 0.0798(15) 0.0525(12) 0.0621(13) -0.0041(10) -0.0005(11) -0.0183(11)
C16 0.0789(14) 0.0642(13) 0.0373(9) -0.0015(9) -0.0025(9) -0.0047(11)
C17 0.0534(10) 0.0447(9) 0.0303(8) -0.0005(6) 0.0040(7) 0.0021(7)
C18 0.0546(10) 0.0504(10) 0.0370(8) -0.0006(7) 0.0095(7) 0.0053(8)
C19 0.0568(11) 0.0583(11) 0.0414(9) 0.0036(8) 0.0124(8) 0.0016(9)
C20 0.0616(12) 0.0506(10) 0.0448(10) 0.0069(8) 0.0087(8) 0.0025(9)
C21 0.0572(11) 0.0485(10) 0.0436(9) 0.0053(8) 0.0079(8) 0.0089(8)
C22 0.0499(10) 0.0479(10) 0.0323(8) 0.0015(7) 0.0042(7) 0.0048(7)
C23 0.0696(13) 0.0598(12) 0.0487(11) 0.0010(9) 0.0171(9) 0.0127(10)
C24 0.0775(15) 0.0628(14) 0.0657(13) 0.0196(11) 0.0178(11) 0.0043(11)
C25 0.0462(9) 0.0495(10) 0.0346(8) 0.0011(7) 0.0019(7) 0.0038(7)
C26 0.0433(9) 0.0409(9) 0.0339(8) 0.0012(6) 0.0012(6) 0.0054(7)
C27 0.0513(10) 0.0431(9) 0.0469(9) 0.0010(7) 0.0044(8) 0.0046(8)
C28 0.0604(11) 0.0482(10) 0.0487(10) -0.0088(8) 0.0025(8) 0.0114(9)
C29 0.0615(12) 0.0661(13) 0.0434(10) -0.0060(9) 0.0111(8) 0.0139(10)
C30 0.0620(13) 0.0721(14) 0.0638(13) -0.0064(11) 0.0127(10) 0.0220(11)
C31 0.0547(11) 0.0644(13) 0.0567(11) 0.0030(9) 0.0017(9) 0.0215(10)
C32 0.0452(10) 0.0676(13) 0.0496(10) 0.0020(9) 0.0037(8) 0.0087(9)
C33 0.0451(9) 0.0475(10) 0.0410(9) 0.0023(7) 0.0047(7) 0.0031(7)
C34 0.0670(13) 0.0489(11) 0.0544(11) 0.0065(9) 0.0047(9) 0.0155(9)
C35 0.0527(11) 0.0621(12) 0.0427(9) 0.0030(8) 0.0125(8) 0.0050(9)
C42 0.0584(11) 0.0495(10) 0.0341(8) -0.0004(7) -0.0011(7) -0.0019(8)
C43 0.0522(10) 0.0580(11) 0.0419(9) 0.0015(8) -0.0048(8) -0.0053(9)
C44 0.0531(10) 0.0460(10) 0.0424(9) -0.0028(7) 0.0018(7) -0.0077(8)
C46 0.0553(10) 0.0492(10) 0.0341(8) 0.0026(7) 0.0007(7) -0.0048(8)
C47 0.0590(11) 0.0505(11) 0.0481(10) 0.0056(8) 0.0005(8) -0.0047(9)
C48 0.0725(15) 0.0571(13) 0.0770(15) 0.0189(11) 0.0081(12) -0.0103(11)
C49 0.0730(15) 0.0732(16) 0.0782(16) 0.0159(13) 0.0228(13) -0.0042(12)
C50 0.0707(14) 0.0703(14) 0.0569(12) 0.0063(10) 0.0180(10) 0.0002(11)
C51 0.0619(12) 0.0575(11) 0.0385(9) 0.0029(8) 0.0061(8) -0.0029(9)
C52 0.0708(14) 0.0466(11) 0.0739(14) 0.0066(10) 0.0028(11) -0.0015(10)
C53 0.114(3) 0.105(3) 0.164(4) 0.036(3) 0.073(3) -0.009(2)
C54 0.0792(15) 0.0567(12) 0.0482(11) -0.0073(9) 0.0140(10) -0.0036(10)
C55 0.0759(15) 0.0822(16) 0.0397(10) 0.0111(10) -0.0103(10) -0.0157(12)
C56 0.0677(14) 0.0715(15) 0.0636(13) 0.0079(11) -0.0050(11) -0.0222(12)
C57 0.0550(10) 0.0386(9) 0.0426(9) 0.0007(7) 0.0012(7) -0.0056(7)
C58 0.0668(12) 0.0445(10) 0.0503(10) -0.0059(8) 0.0048(9) -0.0031(9)
C59 0.0725(13) 0.0391(10) 0.0674(13) -0.0015(9) 0.0028(10) 0.0020(9)
C60 0.0648(12) 0.0439(10) 0.0581(11) 0.0069(8) -0.0039(9) -0.0050(9)
C61 0.0677(13) 0.0495(11) 0.0458(10) 0.0047(8) 0.0032(9) -0.0029(9)
C62 0.0573(11) 0.0403(9) 0.0441(9) 0.0014(7) 0.0031(8) -0.0044(8)
C63 0.1016(19) 0.0550(13) 0.0586(13) -0.0109(10) 0.0143(12) 0.0035(12)
C64 0.0916(18) 0.0501(12) 0.0747(15) 0.0175(11) -0.0065(13) 0.0005(12)
C65 0.0773(14) 0.0487(11) 0.0492(11) 0.0020(8) 0.0128(10) 0.0046(10)
C66 0.0516(13) 0.0456(13) 0.0399(11) -0.0032(10) -0.0011(9) 0.0082(10)
C67 0.0546(12) 0.0432(12) 0.0512(12) 0.0001(9) 0.0051(9) 0.0013(9)
C68 0.0632(15) 0.0504(14) 0.0531(13) -0.0073(11) 0.0029(10) 0.0112(11)
C69 0.0648(15) 0.0583(15) 0.0549(13) -0.0026(11) 0.0165(11) 0.0105(11)
C70 0.0561(15) 0.0703(18) 0.092(2) -0.0047(15) 0.0137(14) 0.0130(13)
C71 0.0555(16) 0.0691(18) 0.067(2) 0.0031(15) -0.0075(14) 0.0155(13)
C72 0.0510(13) 0.0634(15) 0.0674(15) -0.0040(12) -0.0070(11) 0.0004(11)
C73 0.0527(13) 0.0406(12) 0.0526(13) -0.0045(10) -0.0020(10) 0.0007(10)
C74 0.0728(17) 0.0551(14) 0.0626(15) 0.0088(11) 0.0023(12) 0.0140(12)
C75 0.0685(17) 0.0525(14) 0.0629(15) 0.0083(12) 0.0154(13) 0.0070(12)
 
_geom_special_details
;
 All esds (except the esd in the dihedral angle between two l.s. planes)
 are estimated using the full covariance matrix.  The cell esds are taken
 into account individually in the estimation of esds in distances, angles
 and torsion angles; correlations between esds in cell parameters are only
 used when they are defined by crystal symmetry.  An approximate (isotropic)
 treatment of cell esds is used for estimating esds involving l.s. planes.
;
 
loop_
 _geom_bond_atom_site_label_1
 _geom_bond_atom_site_label_2
 _geom_bond_distance
 _geom_bond_site_symmetry_2
 _geom_bond_publ_flag
Mg1 O2 1.9550(13) . ?
Mg1 O1 2.0136(13) . ?
Mg1 N5 2.0378(15) . ?
Mg1 N1 2.1184(16) . ?
Mg2 O1 1.9785(13) . ?
Mg2 O2 1.9844(13) . ?
Mg2 N45 2.0854(16) . ?
Mg2 N41 2.0970(15) . ?
O1 C26 1.427(2) . ?
O2 C66 1.417(2) . ?
O2 C66A 1.57(2) . ?
N1 C2 1.339(2) . ?
N1 C6 1.444(2) . ?
N5 C4 1.328(2) . ?
N5 C17 1.435(2) . ?
N41 C42 1.325(2) . ?
N41 C46 1.438(2) . ?
N45 C44 1.333(2) . ?
N45 C57 1.435(2) . ?
C2 C3 1.404(3) . ?
C2 C15 1.526(3) . ?
C3 C4 1.396(3) . ?
C3 H3 0.9500 . ?
C4 C16 1.514(3) . ?
C6 C11 1.399(3) . ?
C6 C7 1.404(3) . ?
C7 C8 1.390(3) . ?
C7 C12 1.501(3) . ?
C8 C9 1.388(3) . ?
C8 H8 0.9500 . ?
C9 C10 1.379(3) . ?
C9 C13 1.509(3) . ?
C10 C11 1.398(3) . ?
C10 H10 0.9500 . ?
C11 C14 1.497(3) . ?
C12 H12A 0.9800 . ?
C12 H12B 0.9800 . ?
C12 H12C 0.9800 . ?
C13 H13A 0.9800 . ?
C13 H13B 0.9800 . ?
C13 H13C 0.9800 . ?
C14 H14A 0.9800 . ?
C14 H14B 0.9800 . ?
C14 H14C 0.9800 . ?
C15 H15A 0.9800 . ?
C15 H15B 0.9800 . ?
C15 H15C 0.9800 . ?
C16 H16A 0.9800 . ?
C16 H16B 0.9800 . ?
C16 H16C 0.9800 . ?
C17 C18 1.400(3) . ?
C17 C22 1.402(3) . ?
C18 C19 1.394(3) . ?
C18 C23 1.502(3) . ?
C19 C20 1.390(3) . ?
C19 H19 0.9500 . ?
C20 C21 1.390(3) . ?
C20 C24 1.505(3) . ?
C21 C22 1.393(3) . ?
C21 H21 0.9500 . ?
C22 C25 1.513(3) . ?
C23 H23A 0.9800 . ?
C23 H23B 0.9800 . ?
C23 H23C 0.9800 . ?
C24 H24A 0.9800 . ?
C24 H24B 0.9800 . ?
C24 H24C 0.9800 . ?
C25 C26 1.563(2) . ?
C25 H25A 0.9900 . ?
C25 H25B 0.9900 . ?
C26 C33 1.544(3) . ?
C26 C27 1.548(3) . ?
C27 C34 1.541(3) . ?
C27 C28 1.543(3) . ?
C27 H27 1.0000 . ?
C28 C29 1.523(3) . ?
C28 H28A 0.9900 . ?
C28 H28B 0.9900 . ?
C29 C35 1.533(3) . ?
C29 C30 1.537(3) . ?
C29 H29 1.0000 . ?
C30 C31 1.531(3) . ?
C30 H30A 0.9900 . ?
C30 H30B 0.9900 . ?
C31 C34 1.527(3) . ?
C31 C32 1.534(3) . ?
C31 H31 1.0000 . ?
C32 C33 1.543(3) . ?
C32 H32A 0.9900 . ?
C32 H32B 0.9900 . ?
C33 C35 1.538(3) . ?
C33 H33 1.0000 . ?
C34 H34A 0.9900 . ?
C34 H34B 0.9900 . ?
C35 H35A 0.9900 . ?
C35 H35B 0.9900 . ?
C42 C43 1.404(3) . ?
C42 C55 1.517(3) . ?
C43 C44 1.408(3) . ?
C43 H43 0.9500 . ?
C44 C56 1.511(3) . ?
C46 C51 1.403(3) . ?
C46 C47 1.404(3) . ?
C47 C48 1.396(3) . ?
C47 C52 1.503(3) . ?
C48 C49 1.388(4) . ?
C48 H48 0.9500 . ?
C49 C50 1.389(4) . ?
C49 C53 1.514(4) . ?
C50 C51 1.387(3) . ?
C50 H50 0.9500 . ?
C51 C54 1.508(3) . ?
C52 H52A 0.9800 . ?
C52 H52B 0.9800 . ?
C52 H52C 0.9800 . ?
C53 H53A 0.9800 . ?
C53 H53B 0.9800 . ?
C53 H53C 0.9800 . ?
C54 H54A 0.9800 . ?
C54 H54B 0.9800 . ?
C54 H54C 0.9800 . ?
C55 H55A 0.9800 . ?
C55 H55B 0.9800 . ?
C55 H55C 0.9800 . ?
C56 H56A 0.9800 . ?
C56 H56B 0.9800 . ?
C56 H56C 0.9800 . ?
C57 C62 1.399(3) . ?
C57 C58 1.407(3) . ?
C58 C59 1.397(3) . ?
C58 C63 1.508(3) . ?
C59 C60 1.388(3) . ?
C59 H59 0.9500 . ?
C60 C61 1.383(3) . ?
C60 C64 1.509(3) . ?
C61 C62 1.395(3) . ?
C61 H61 0.9500 . ?
C62 C65 1.496(3) . ?
C63 H63A 0.9800 . ?
C63 H63B 0.9800 . ?
C63 H63C 0.9800 . ?
C64 H64A 0.9800 . ?
C64 H64B 0.9800 . ?
C64 H64C 0.9800 . ?
C65 H65A 0.9800 . ?
C65 H65B 0.9800 . ?
C65 H65C 0.9800 . ?
C66 C73 1.518(4) . ?
C66 C67 1.547(3) . ?
C66 H66 1.0000 . ?
C67 C74 1.520(3) . ?
C67 C68 1.541(3) . ?
C67 H67 1.0000 . ?
C68 C69 1.527(4) . ?
C68 H68A 0.9900 . ?
C68 H68B 0.9900 . ?
C69 C70 1.516(4) . ?
C69 C75 1.543(4) . ?
C69 H69 1.0000 . ?
C70 C71 1.525(5) . ?
C70 H70A 0.9900 . ?
C70 H70B 0.9900 . ?
C71 C72 1.534(4) . ?
C71 C74 1.536(4) . ?
C71 H71 1.0000 . ?
C72 C73 1.549(3) . ?
C72 H72A 0.9900 . ?
C72 H72B 0.9900 . ?
C73 C75 1.537(4) . ?
C73 H73 1.0000 . ?
C74 H74A 0.9900 . ?
C74 H74B 0.9900 . ?
C75 H75A 0.9900 . ?
C75 H75B 0.9900 . ?
C67A C74A 1.521(18) . ?
C67A C66A 1.532(17) . ?
C67A C68A 1.54(2) . ?
C67A H67A 1.0000 . ?
C73A C72A 1.523(17) . ?
C73A C75A 1.531(17) . ?
C73A C66A 1.553(17) . ?
C73A H73A 1.0000 . ?
C69A C70A 1.500(18) . ?
C69A C75A 1.517(17) . ?
C69A C68A 1.55(2) . ?
C69A H69A 1.0000 . ?
C70A C71A 1.500(18) . ?
C70A H70C 0.9900 . ?
C70A H70D 0.9900 . ?
C71A C72A 1.518(18) . ?
C71A C74A 1.534(19) . ?
C71A H71A 1.0000 . ?
C75A H75C 0.9900 . ?
C75A H75D 0.9900 . ?
C72A H72C 0.9900 . ?
C72A H72D 0.9900 . ?
C66A H66A 1.0000 . ?
C74A H74C 0.9900 . ?
C74A H74D 0.9900 . ?
C68A H68C 0.9900 . ?
C68A H68D 0.9900 . ?
 
loop_
 _geom_angle_atom_site_label_1
 _geom_angle_atom_site_label_2
 _geom_angle_atom_site_label_3
 _geom_angle
 _geom_angle_site_symmetry_1
 _geom_angle_site_symmetry_3
 _geom_angle_publ_flag
O2 Mg1 O1 83.06(5) . . ?
O2 Mg1 N5 122.90(6) . . ?
O1 Mg1 N5 103.02(6) . . ?
O2 Mg1 N1 125.05(6) . . ?
O1 Mg1 N1 131.97(6) . . ?
N5 Mg1 N1 92.67(6) . . ?
O1 Mg2 O2 83.22(5) . . ?
O1 Mg2 N45 129.53(6) . . ?
O2 Mg2 N45 120.94(6) . . ?
O1 Mg2 N41 126.31(6) . . ?
O2 Mg2 N41 109.04(6) . . ?
N45 Mg2 N41 89.51(6) . . ?
C26 O1 Mg2 134.84(10) . . ?
C26 O1 Mg1 128.17(10) . . ?
Mg2 O1 Mg1 95.61(5) . . ?
C66 O2 Mg1 138.60(14) . . ?
C66A O2 Mg1 117.8(7) . . ?
C66 O2 Mg2 121.47(14) . . ?
C66A O2 Mg2 142.9(7) . . ?
Mg1 O2 Mg2 97.31(6) . . ?
C2 N1 C6 114.67(15) . . ?
C2 N1 Mg1 121.29(13) . . ?
C6 N1 Mg1 124.04(11) . . ?
C4 N5 C17 116.89(15) . . ?
C4 N5 Mg1 124.36(13) . . ?
C17 N5 Mg1 115.26(11) . . ?
C42 N41 C46 117.12(14) . . ?
C42 N41 Mg2 115.68(12) . . ?
C46 N41 Mg2 126.81(11) . . ?
C44 N45 C57 117.60(15) . . ?
C44 N45 Mg2 115.18(12) . . ?
C57 N45 Mg2 126.65(12) . . ?
N1 C2 C3 125.23(18) . . ?
N1 C2 C15 120.69(18) . . ?
C3 C2 C15 114.06(17) . . ?
C4 C3 C2 130.71(18) . . ?
C4 C3 H3 114.6 . . ?
C2 C3 H3 114.6 . . ?
N5 C4 C3 123.83(17) . . ?
N5 C4 C16 120.04(18) . . ?
C3 C4 C16 116.04(17) . . ?
C11 C6 C7 119.64(17) . . ?
C11 C6 N1 120.56(17) . . ?
C7 C6 N1 119.78(16) . . ?
C8 C7 C6 119.09(18) . . ?
C8 C7 C12 119.90(18) . . ?
C6 C7 C12 121.01(18) . . ?
C9 C8 C7 122.20(19) . . ?
C9 C8 H8 118.9 . . ?
C7 C8 H8 118.9 . . ?
C10 C9 C8 117.80(19) . . ?
C10 C9 C13 120.6(2) . . ?
C8 C9 C13 121.6(2) . . ?
C9 C10 C11 122.2(2) . . ?
C9 C10 H10 118.9 . . ?
C11 C10 H10 118.9 . . ?
C10 C11 C6 119.04(19) . . ?
C10 C11 C14 118.26(19) . . ?
C6 C11 C14 122.64(19) . . ?
C7 C12 H12A 109.5 . . ?
C7 C12 H12B 109.5 . . ?
H12A C12 H12B 109.5 . . ?
C7 C12 H12C 109.5 . . ?
H12A C12 H12C 109.5 . . ?
H12B C12 H12C 109.5 . . ?
C9 C13 H13A 109.5 . . ?
C9 C13 H13B 109.5 . . ?
H13A C13 H13B 109.5 . . ?
C9 C13 H13C 109.5 . . ?
H13A C13 H13C 109.5 . . ?
H13B C13 H13C 109.5 . . ?
C11 C14 H14A 109.5 . . ?
C11 C14 H14B 109.5 . . ?
H14A C14 H14B 109.5 . . ?
C11 C14 H14C 109.5 . . ?
H14A C14 H14C 109.5 . . ?
H14B C14 H14C 109.5 . . ?
C2 C15 H15A 109.5 . . ?
C2 C15 H15B 109.5 . . ?
H15A C15 H15B 109.5 . . ?
C2 C15 H15C 109.5 . . ?
H15A C15 H15C 109.5 . . ?
H15B C15 H15C 109.5 . . ?
C4 C16 H16A 109.5 . . ?
C4 C16 H16B 109.5 . . ?
H16A C16 H16B 109.5 . . ?
C4 C16 H16C 109.5 . . ?
H16A C16 H16C 109.5 . . ?
H16B C16 H16C 109.5 . . ?
C18 C17 C22 120.87(17) . . ?
C18 C17 N5 120.88(16) . . ?
C22 C17 N5 118.22(16) . . ?
C19 C18 C17 118.34(17) . . ?
C19 C18 C23 120.12(18) . . ?
C17 C18 C23 121.50(18) . . ?
C20 C19 C18 122.35(18) . . ?
C20 C19 H19 118.8 . . ?
C18 C19 H19 118.8 . . ?
C19 C20 C21 117.64(18) . . ?
C19 C20 C24 120.04(19) . . ?
C21 C20 C24 122.29(19) . . ?
C20 C21 C22 122.41(18) . . ?
C20 C21 H21 118.8 . . ?
C22 C21 H21 118.8 . . ?
C21 C22 C17 118.31(17) . . ?
C21 C22 C25 121.40(17) . . ?
C17 C22 C25 119.86(17) . . ?
C18 C23 H23A 109.5 . . ?
C18 C23 H23B 109.5 . . ?
H23A C23 H23B 109.5 . . ?
C18 C23 H23C 109.5 . . ?
H23A C23 H23C 109.5 . . ?
H23B C23 H23C 109.5 . . ?
C20 C24 H24A 109.5 . . ?
C20 C24 H24B 109.5 . . ?
H24A C24 H24B 109.5 . . ?
C20 C24 H24C 109.5 . . ?
H24A C24 H24C 109.5 . . ?
H24B C24 H24C 109.5 . . ?
C22 C25 C26 118.54(15) . . ?
C22 C25 H25A 107.7 . . ?
C26 C25 H25A 107.7 . . ?
C22 C25 H25B 107.7 . . ?
C26 C25 H25B 107.7 . . ?
H25A C25 H25B 107.1 . . ?
O1 C26 C33 109.93(13) . . ?
O1 C26 C27 110.86(14) . . ?
C33 C26 C27 107.37(15) . . ?
O1 C26 C25 109.09(13) . . ?
C33 C26 C25 108.19(14) . . ?
C27 C26 C25 111.35(14) . . ?
C34 C27 C28 106.26(16) . . ?
C34 C27 C26 111.01(16) . . ?
C28 C27 C26 110.30(15) . . ?
C34 C27 H27 109.7 . . ?
C28 C27 H27 109.7 . . ?
C26 C27 H27 109.7 . . ?
C29 C28 C27 110.54(17) . . ?
C29 C28 H28A 109.5 . . ?
C27 C28 H28A 109.5 . . ?
C29 C28 H28B 109.5 . . ?
C27 C28 H28B 109.5 . . ?
H28A C28 H28B 108.1 . . ?
C28 C29 C35 108.79(16) . . ?
C28 C29 C30 109.95(19) . . ?
C35 C29 C30 110.06(19) . . ?
C28 C29 H29 109.3 . . ?
C35 C29 H29 109.3 . . ?
C30 C29 H29 109.3 . . ?
C31 C30 C29 108.62(16) . . ?
C31 C30 H30A 110.0 . . ?
C29 C30 H30A 110.0 . . ?
C31 C30 H30B 110.0 . . ?
C29 C30 H30B 110.0 . . ?
H30A C30 H30B 108.3 . . ?
C34 C31 C30 109.1(2) . . ?
C34 C31 C32 110.57(17) . . ?
C30 C31 C32 108.54(19) . . ?
C34 C31 H31 109.5 . . ?
C30 C31 H31 109.5 . . ?
C32 C31 H31 109.5 . . ?
C31 C32 C33 109.74(17) . . ?
C31 C32 H32A 109.7 . . ?
C33 C32 H32A 109.7 . . ?
C31 C32 H32B 109.7 . . ?
C33 C32 H32B 109.7 . . ?
H32A C32 H32B 108.2 . . ?
C35 C33 C32 107.88(15) . . ?
C35 C33 C26 110.58(15) . . ?
C32 C33 C26 111.11(15) . . ?
C35 C33 H33 109.1 . . ?
C32 C33 H33 109.1 . . ?
C26 C33 H33 109.1 . . ?
C31 C34 C27 110.59(17) . . ?
C31 C34 H34A 109.5 . . ?
C27 C34 H34A 109.5 . . ?
C31 C34 H34B 109.5 . . ?
C27 C34 H34B 109.5 . . ?
H34A C34 H34B 108.1 . . ?
C29 C35 C33 109.39(16) . . ?
C29 C35 H35A 109.8 . . ?
C33 C35 H35A 109.8 . . ?
C29 C35 H35B 109.8 . . ?
C33 C35 H35B 109.8 . . ?
H35A C35 H35B 108.2 . . ?
N41 C42 C43 123.96(16) . . ?
N41 C42 C55 120.40(18) . . ?
C43 C42 C55 115.61(17) . . ?
C42 C43 C44 128.03(18) . . ?
C42 C43 H43 116.0 . . ?
C44 C43 H43 116.0 . . ?
N45 C44 C43 124.06(17) . . ?
N45 C44 C56 120.22(18) . . ?
C43 C44 C56 115.71(18) . . ?
C51 C46 C47 120.30(19) . . ?
C51 C46 N41 119.54(17) . . ?
C47 C46 N41 120.16(18) . . ?
C48 C47 C46 118.5(2) . . ?
C48 C47 C52 121.2(2) . . ?
C46 C47 C52 120.21(19) . . ?
C49 C48 C47 122.1(2) . . ?
C49 C48 H48 118.9 . . ?
C47 C48 H48 118.9 . . ?
C48 C49 C50 118.0(2) . . ?
C48 C49 C53 121.6(3) . . ?
C50 C49 C53 120.3(3) . . ?
C51 C50 C49 122.1(2) . . ?
C51 C50 H50 119.0 . . ?
C49 C50 H50 119.0 . . ?
C50 C51 C46 119.0(2) . . ?
C50 C51 C54 119.7(2) . . ?
C46 C51 C54 121.25(19) . . ?
C47 C52 H52A 109.5 . . ?
C47 C52 H52B 109.5 . . ?
H52A C52 H52B 109.5 . . ?
C47 C52 H52C 109.5 . . ?
H52A C52 H52C 109.5 . . ?
H52B C52 H52C 109.5 . . ?
C49 C53 H53A 109.5 . . ?
C49 C53 H53B 109.5 . . ?
H53A C53 H53B 109.5 . . ?
C49 C53 H53C 109.5 . . ?
H53A C53 H53C 109.5 . . ?
H53B C53 H53C 109.5 . . ?
C51 C54 H54A 109.5 . . ?
C51 C54 H54B 109.5 . . ?
H54A C54 H54B 109.5 . . ?
C51 C54 H54C 109.5 . . ?
H54A C54 H54C 109.5 . . ?
H54B C54 H54C 109.5 . . ?
C42 C55 H55A 109.5 . . ?
C42 C55 H55B 109.5 . . ?
H55A C55 H55B 109.5 . . ?
C42 C55 H55C 109.5 . . ?
H55A C55 H55C 109.5 . . ?
H55B C55 H55C 109.5 . . ?
C44 C56 H56A 109.5 . . ?
C44 C56 H56B 109.5 . . ?
H56A C56 H56B 109.5 . . ?
C44 C56 H56C 109.5 . . ?
H56A C56 H56C 109.5 . . ?
H56B C56 H56C 109.5 . . ?
C62 C57 C58 119.65(17) . . ?
C62 C57 N45 119.73(17) . . ?
C58 C57 N45 120.59(17) . . ?
C59 C58 C57 118.89(19) . . ?
C59 C58 C63 119.2(2) . . ?
C57 C58 C63 121.91(19) . . ?
C60 C59 C58 122.2(2) . . ?
C60 C59 H59 118.9 . . ?
C58 C59 H59 118.9 . . ?
C61 C60 C59 117.74(19) . . ?
C61 C60 C64 120.8(2) . . ?
C59 C60 C64 121.4(2) . . ?
C60 C61 C62 122.25(19) . . ?
C60 C61 H61 118.9 . . ?
C62 C61 H61 118.9 . . ?
C61 C62 C57 119.24(18) . . ?
C61 C62 C65 120.47(18) . . ?
C57 C62 C65 120.26(17) . . ?
C58 C63 H63A 109.5 . . ?
C58 C63 H63B 109.5 . . ?
H63A C63 H63B 109.5 . . ?
C58 C63 H63C 109.5 . . ?
H63A C63 H63C 109.5 . . ?
H63B C63 H63C 109.5 . . ?
C60 C64 H64A 109.5 . . ?
C60 C64 H64B 109.5 . . ?
H64A C64 H64B 109.5 . . ?
C60 C64 H64C 109.5 . . ?
H64A C64 H64C 109.5 . . ?
H64B C64 H64C 109.5 . . ?
C62 C65 H65A 109.5 . . ?
C62 C65 H65B 109.5 . . ?
H65A C65 H65B 109.5 . . ?
C62 C65 H65C 109.5 . . ?
H65A C65 H65C 109.5 . . ?
H65B C65 H65C 109.5 . . ?
O2 C66 C73 112.84(19) . . ?
O2 C66 C67 111.8(2) . . ?
C73 C66 C67 108.9(2) . . ?
O2 C66 H66 107.7 . . ?
C73 C66 H66 107.7 . . ?
C67 C66 H66 107.7 . . ?
C74 C67 C68 109.1(2) . . ?
C74 C67 C66 108.6(2) . . ?
C68 C67 C66 110.0(2) . . ?
C74 C67 H67 109.7 . . ?
C68 C67 H67 109.7 . . ?
C66 C67 H67 109.7 . . ?
C69 C68 C67 110.2(2) . . ?
C69 C68 H68A 109.6 . . ?
C67 C68 H68A 109.6 . . ?
C69 C68 H68B 109.6 . . ?
C67 C68 H68B 109.6 . . ?
H68A C68 H68B 108.1 . . ?
C70 C69 C68 110.3(2) . . ?
C70 C69 C75 109.9(2) . . ?
C68 C69 C75 107.0(2) . . ?
C70 C69 H69 109.9 . . ?
C68 C69 H69 109.9 . . ?
C75 C69 H69 109.9 . . ?
C69 C70 C71 111.0(2) . . ?
C69 C70 H70A 109.4 . . ?
C71 C70 H70A 109.4 . . ?
C69 C70 H70B 109.4 . . ?
C71 C70 H70B 109.4 . . ?
H70A C70 H70B 108.0 . . ?
C70 C71 C72 109.3(3) . . ?
C70 C71 C74 108.6(3) . . ?
C72 C71 C74 108.7(3) . . ?
C70 C71 H71 110.1 . . ?
C72 C71 H71 110.1 . . ?
C74 C71 H71 110.1 . . ?
C71 C72 C73 109.8(2) . . ?
C71 C72 H72A 109.7 . . ?
C73 C72 H72A 109.7 . . ?
C71 C72 H72B 109.7 . . ?
C73 C72 H72B 109.7 . . ?
H72A C72 H72B 108.2 . . ?
C66 C73 C75 111.2(2) . . ?
C66 C73 C72 107.8(2) . . ?
C75 C73 C72 109.7(2) . . ?
C66 C73 H73 109.4 . . ?
C75 C73 H73 109.4 . . ?
C72 C73 H73 109.4 . . ?
C67 C74 C71 110.6(2) . . ?
C67 C74 H74A 109.5 . . ?
C71 C74 H74A 109.5 . . ?
C67 C74 H74B 109.5 . . ?
C71 C74 H74B 109.5 . . ?
H74A C74 H74B 108.1 . . ?
C73 C75 C69 109.7(2) . . ?
C73 C75 H75A 109.7 . . ?
C69 C75 H75A 109.7 . . ?
C73 C75 H75B 109.7 . . ?
C69 C75 H75B 109.7 . . ?
H75A C75 H75B 108.2 . . ?
C74A C67A C66A 105(2) . . ?
C74A C67A C68A 107(3) . . ?
C66A C67A C68A 105(3) . . ?
C74A C67A H67A 113.2 . . ?
C66A C67A H67A 113.2 . . ?
C68A C67A H67A 113.2 . . ?
C72A C73A C75A 115.0(17) . . ?
C72A C73A C66A 98.2(17) . . ?
C75A C73A C66A 97.9(17) . . ?
C72A C73A H73A 114.5 . . ?
C75A C73A H73A 114.5 . . ?
C66A C73A H73A 114.5 . . ?
C70A C69A C75A 118.0(18) . . ?
C70A C69A C68A 96(3) . . ?
C75A C69A C68A 96(3) . . ?
C70A C69A H69A 114.6 . . ?
C75A C69A H69A 114.6 . . ?
C68A C69A H69A 114.6 . . ?
C71A C70A C69A 114(2) . . ?
C71A C70A H70C 108.9 . . ?
C69A C70A H70C 108.9 . . ?
C71A C70A H70D 108.9 . . ?
C69A C70A H70D 108.9 . . ?
H70C C70A H70D 107.7 . . ?
C70A C71A C72A 118(2) . . ?
C70A C71A C74A 112(2) . . ?
C72A C71A C74A 97(2) . . ?
C70A C71A H71A 109.9 . . ?
C72A C71A H71A 109.9 . . ?
C74A C71A H71A 109.9 . . ?
C69A C75A C73A 118.7(17) . . ?
C69A C75A H75C 107.6 . . ?
C73A C75A H75C 107.6 . . ?
C69A C75A H75D 107.6 . . ?
C73A C75A H75D 107.6 . . ?
H75C C75A H75D 107.1 . . ?
C71A C72A C73A 115(2) . . ?
C71A C72A H72C 108.5 . . ?
C73A C72A H72C 108.5 . . ?
C71A C72A H72D 108.5 . . ?
C73A C72A H72D 108.5 . . ?
H72C C72A H72D 107.5 . . ?
C67A C66A C73A 115.9(16) . . ?
C67A C66A O2 111.2(14) . . ?
C73A C66A O2 111.2(15) . . ?
C67A C66A H66A 105.9 . . ?
C73A C66A H66A 105.9 . . ?
O2 C66A H66A 105.9 . . ?
C67A C74A C71A 110(2) . . ?
C67A C74A H74C 109.7 . . ?
C71A C74A H74C 109.7 . . ?
C67A C74A H74D 109.7 . . ?
C71A C74A H74D 109.7 . . ?
H74C C74A H74D 108.2 . . ?
C67A C68A C69A 121(3) . . ?
C67A C68A H68C 107.0 . . ?
C69A C68A H68C 107.0 . . ?
C67A C68A H68D 107.0 . . ?
C69A C68A H68D 107.0 . . ?
H68C C68A H68D 106.7 . . ?
 
loop_
 _geom_torsion_atom_site_label_1
 _geom_torsion_atom_site_label_2
 _geom_torsion_atom_site_label_3
 _geom_torsion_atom_site_label_4
 _geom_torsion
 _geom_torsion_site_symmetry_1
 _geom_torsion_site_symmetry_2
 _geom_torsion_site_symmetry_3
 _geom_torsion_site_symmetry_4
 _geom_torsion_publ_flag
C6 N1 C2 C3 175.8(2) . . . . ?
Mg1 N1 C2 C3 -4.8(3) . . . . ?
C6 N1 C2 C15 -6.3(3) . . . . ?
Mg1 N1 C2 C15 173.14(16) . . . . ?
N1 C2 C3 C4 0.3(4) . . . . ?
C15 C2 C3 C4 -177.8(2) . . . . ?
C17 N5 C4 C3 173.10(18) . . . . ?
Mg1 N5 C4 C3 15.2(3) . . . . ?
C17 N5 C4 C16 -3.4(3) . . . . ?
Mg1 N5 C4 C16 -161.27(15) . . . . ?
C2 C3 C4 N5 -5.9(4) . . . . ?
C2 C3 C4 C16 170.8(2) . . . . ?
C2 N1 C6 C11 -76.1(2) . . . . ?
Mg1 N1 C6 C11 104.48(18) . . . . ?
C2 N1 C6 C7 102.2(2) . . . . ?
Mg1 N1 C6 C7 -77.2(2) . . . . ?
C11 C6 C7 C8 0.0(3) . . . . ?
N1 C6 C7 C8 -178.34(17) . . . . ?
C11 C6 C7 C12 179.45(19) . . . . ?
N1 C6 C7 C12 1.1(3) . . . . ?
C6 C7 C8 C9 -0.8(3) . . . . ?
C12 C7 C8 C9 179.8(2) . . . . ?
C7 C8 C9 C10 0.6(3) . . . . ?
C7 C8 C9 C13 -178.9(2) . . . . ?
C8 C9 C10 C11 0.3(3) . . . . ?
C13 C9 C10 C11 179.8(2) . . . . ?
C9 C10 C11 C6 -1.1(3) . . . . ?
C9 C10 C11 C14 176.2(2) . . . . ?
C7 C6 C11 C10 0.9(3) . . . . ?
N1 C6 C11 C10 179.24(18) . . . . ?
C7 C6 C11 C14 -176.26(19) . . . . ?
N1 C6 C11 C14 2.1(3) . . . . ?
C4 N5 C17 C18 84.2(2) . . . . ?
Mg1 N5 C17 C18 -115.87(16) . . . . ?
C4 N5 C17 C22 -93.9(2) . . . . ?
Mg1 N5 C17 C22 65.97(19) . . . . ?
C22 C17 C18 C19 2.4(3) . . . . ?
N5 C17 C18 C19 -175.67(17) . . . . ?
C22 C17 C18 C23 -179.98(18) . . . . ?
N5 C17 C18 C23 1.9(3) . . . . ?
C17 C18 C19 C20 0.0(3) . . . . ?
C23 C18 C19 C20 -177.59(19) . . . . ?
C18 C19 C20 C21 -2.3(3) . . . . ?
C18 C19 C20 C24 175.8(2) . . . . ?
C19 C20 C21 C22 2.3(3) . . . . ?
C24 C20 C21 C22 -175.8(2) . . . . ?
C20 C21 C22 C17 0.1(3) . . . . ?
C20 C21 C22 C25 172.59(18) . . . . ?
C18 C17 C22 C21 -2.5(3) . . . . ?
N5 C17 C22 C21 175.66(16) . . . . ?
C18 C17 C22 C25 -175.11(16) . . . . ?
N5 C17 C22 C25 3.1(2) . . . . ?
C21 C22 C25 C26 93.1(2) . . . . ?
C17 C22 C25 C26 -94.6(2) . . . . ?
Mg2 O1 C26 C33 111.60(16) . . . . ?
Mg1 O1 C26 C33 -85.28(16) . . . . ?
Mg2 O1 C26 C27 -7.0(2) . . . . ?
Mg1 O1 C26 C27 156.17(12) . . . . ?
Mg2 O1 C26 C25 -129.92(14) . . . . ?
Mg1 O1 C26 C25 33.20(19) . . . . ?
C22 C25 C26 O1 51.9(2) . . . . ?
C22 C25 C26 C33 171.51(15) . . . . ?
C22 C25 C26 C27 -70.7(2) . . . . ?
O1 C26 C27 C34 179.03(15) . . . . ?
C33 C26 C27 C34 58.93(19) . . . . ?
C25 C26 C27 C34 -59.3(2) . . . . ?
O1 C26 C27 C28 61.52(19) . . . . ?
C33 C26 C27 C28 -58.58(19) . . . . ?
C25 C26 C27 C28 -176.83(15) . . . . ?
C34 C27 C28 C29 -60.5(2) . . . . ?
C26 C27 C28 C29 60.0(2) . . . . ?
C27 C28 C29 C35 -59.5(2) . . . . ?
C27 C28 C29 C30 61.1(2) . . . . ?
C28 C29 C30 C31 -59.3(3) . . . . ?
C35 C29 C30 C31 60.6(2) . . . . ?
C29 C30 C31 C34 59.6(2) . . . . ?
C29 C30 C31 C32 -61.0(2) . . . . ?
C34 C31 C32 C33 -57.1(2) . . . . ?
C30 C31 C32 C33 62.6(2) . . . . ?
C31 C32 C33 C35 -61.6(2) . . . . ?
C31 C32 C33 C26 59.7(2) . . . . ?
O1 C26 C33 C35 -60.73(19) . . . . ?
C27 C26 C33 C35 59.95(18) . . . . ?
C25 C26 C33 C35 -179.76(15) . . . . ?
O1 C26 C33 C32 179.51(14) . . . . ?
C27 C26 C33 C32 -59.81(19) . . . . ?
C25 C26 C33 C32 60.48(19) . . . . ?
C30 C31 C34 C27 -62.5(2) . . . . ?
C32 C31 C34 C27 56.8(2) . . . . ?
C28 C27 C34 C31 61.4(2) . . . . ?
C26 C27 C34 C31 -58.6(2) . . . . ?
C28 C29 C35 C33 60.0(2) . . . . ?
C30 C29 C35 C33 -60.5(2) . . . . ?
C32 C33 C35 C29 60.0(2) . . . . ?
C26 C33 C35 C29 -61.7(2) . . . . ?
C46 N41 C42 C43 165.48(19) . . . . ?
Mg2 N41 C42 C43 -21.2(3) . . . . ?
C46 N41 C42 C55 -12.5(3) . . . . ?
Mg2 N41 C42 C55 160.81(17) . . . . ?
N41 C42 C43 C44 -18.5(4) . . . . ?
C55 C42 C43 C44 159.6(2) . . . . ?
C57 N45 C44 C43 -164.78(19) . . . . ?
Mg2 N45 C44 C43 23.3(3) . . . . ?
C57 N45 C44 C56 14.8(3) . . . . ?
Mg2 N45 C44 C56 -157.09(17) . . . . ?
C42 C43 C44 N45 17.3(3) . . . . ?
C42 C43 C44 C56 -162.3(2) . . . . ?
C42 N41 C46 C51 -83.1(2) . . . . ?
Mg2 N41 C46 C51 104.46(18) . . . . ?
C42 N41 C46 C47 96.7(2) . . . . ?
Mg2 N41 C46 C47 -75.8(2) . . . . ?
C51 C46 C47 C48 -1.5(3) . . . . ?
N41 C46 C47 C48 178.69(18) . . . . ?
C51 C46 C47 C52 174.99(19) . . . . ?
N41 C46 C47 C52 -4.8(3) . . . . ?
C46 C47 C48 C49 0.3(4) . . . . ?
C52 C47 C48 C49 -176.2(2) . . . . ?
C47 C48 C49 C50 0.5(4) . . . . ?
C47 C48 C49 C53 179.0(3) . . . . ?
C48 C49 C50 C51 -0.2(4) . . . . ?
C53 C49 C50 C51 -178.6(3) . . . . ?
C49 C50 C51 C46 -1.0(3) . . . . ?
C49 C50 C51 C54 176.7(2) . . . . ?
C47 C46 C51 C50 1.9(3) . . . . ?
N41 C46 C51 C50 -178.34(18) . . . . ?
C47 C46 C51 C54 -175.83(19) . . . . ?
N41 C46 C51 C54 4.0(3) . . . . ?
C44 N45 C57 C62 -105.6(2) . . . . ?
Mg2 N45 C57 C62 65.2(2) . . . . ?
C44 N45 C57 C58 76.3(2) . . . . ?
Mg2 N45 C57 C58 -112.87(18) . . . . ?
C62 C57 C58 C59 -1.0(3) . . . . ?
N45 C57 C58 C59 177.13(19) . . . . ?
C62 C57 C58 C63 177.8(2) . . . . ?
N45 C57 C58 C63 -4.1(3) . . . . ?
C57 C58 C59 C60 0.8(3) . . . . ?
C63 C58 C59 C60 -178.0(2) . . . . ?
C58 C59 C60 C61 -0.1(3) . . . . ?
C58 C59 C60 C64 179.3(2) . . . . ?
C59 C60 C61 C62 -0.4(3) . . . . ?
C64 C60 C61 C62 -179.8(2) . . . . ?
C60 C61 C62 C57 0.2(3) . . . . ?
C60 C61 C62 C65 178.4(2) . . . . ?
C58 C57 C62 C61 0.5(3) . . . . ?
N45 C57 C62 C61 -177.61(18) . . . . ?
C58 C57 C62 C65 -177.69(19) . . . . ?
N45 C57 C62 C65 4.2(3) . . . . ?
Mg1 O2 C66 C73 -127.1(2) . . . . ?
Mg2 O2 C66 C73 75.9(2) . . . . ?
Mg1 O2 C66 C67 -4.0(3) . . . . ?
Mg2 O2 C66 C67 -160.92(14) . . . . ?
O2 C66 C67 C74 172.3(2) . . . . ?
C73 C66 C67 C74 -62.3(3) . . . . ?
O2 C66 C67 C68 -68.3(2) . . . . ?
C73 C66 C67 C68 57.0(3) . . . . ?
C74 C67 C68 C69 58.2(3) . . . . ?
C66 C67 C68 C69 -60.9(3) . . . . ?
C67 C68 C69 C70 -57.6(3) . . . . ?
C67 C68 C69 C75 62.0(3) . . . . ?
C68 C69 C70 C71 58.4(3) . . . . ?
C75 C69 C70 C71 -59.3(3) . . . . ?
C69 C70 C71 C72 59.6(3) . . . . ?
C69 C70 C71 C74 -58.8(3) . . . . ?
C70 C71 C72 C73 -58.9(3) . . . . ?
C74 C71 C72 C73 59.4(3) . . . . ?
O2 C66 C73 C75 67.3(3) . . . . ?
C67 C66 C73 C75 -57.4(3) . . . . ?
O2 C66 C73 C72 -172.5(2) . . . . ?
C67 C66 C73 C72 62.8(3) . . . . ?
C71 C72 C73 C66 -62.1(3) . . . . ?
C71 C72 C73 C75 59.1(3) . . . . ?
C68 C67 C74 C71 -59.8(3) . . . . ?
C66 C67 C74 C71 60.1(3) . . . . ?
C70 C71 C74 C67 59.9(3) . . . . ?
C72 C71 C74 C67 -59.0(3) . . . . ?
C66 C73 C75 C69 60.7(3) . . . . ?
C72 C73 C75 C69 -58.4(3) . . . . ?
C70 C69 C75 C73 58.5(3) . . . . ?
C68 C69 C75 C73 -61.3(3) . . . . ?
C75A C69A C70A C71A -36(3) . . . . ?
C68A C69A C70A C71A 64(3) . . . . ?
C69A C70A C71A C72A 43(3) . . . . ?
C69A C70A C71A C74A -68(3) . . . . ?
C70A C69A C75A C73A 31(3) . . . . ?
C68A C69A C75A C73A -69(3) . . . . ?
C72A C73A C75A C69A -29(3) . . . . ?
C66A C73A C75A C69A 73(2) . . . . ?
C70A C71A C72A C73A -43(3) . . . . ?
C74A C71A C72A C73A 76(2) . . . . ?
C75A C73A C72A C71A 34(3) . . . . ?
C66A C73A C72A C71A -68(2) . . . . ?
C74A C67A C66A C73A -59(2) . . . . ?
C68A C67A C66A C73A 53(3) . . . . ?
C74A C67A C66A O2 172.8(17) . . . . ?
C68A C67A C66A O2 -75(3) . . . . ?
C72A C73A C66A C67A 56(2) . . . . ?
C75A C73A C66A C67A -60(2) . . . . ?
C72A C73A C66A O2 -175.3(15) . . . . ?
C75A C73A C66A O2 67.9(17) . . . . ?
Mg1 O2 C66A C67A -57.2(17) . . . . ?
Mg2 O2 C66A C67A 143.2(10) . . . . ?
Mg1 O2 C66A C73A 172.0(10) . . . . ?
Mg2 O2 C66A C73A 12(2) . . . . ?
C66A C67A C74A C71A 65(3) . . . . ?
C68A C67A C74A C71A -46(3) . . . . ?
C70A C71A C74A C67A 54(3) . . . . ?
C72A C71A C74A C67A -70(3) . . . . ?
C74A C67A C68A C69A 59(6) . . . . ?
C66A C67A C68A C69A -52(5) . . . . ?
C70A C69A C68A C67A -64(5) . . . . ?
C75A C69A C68A C67A 55(5) . . . . ?
 
_refine_diff_density_max    0.353
_refine_diff_density_min   -0.390
_refine_diff_density_rms    0.069

_shelx_res_file
;

    D:\X-RAY_add\For_papers\137_(Mesnacnac)Mg(OHAd)(Mesnac-AdO)\137x.res created by SHELXL-2014/7

TITL 137
CELL 1.54184 13.3421 16.3669 26.7682 90.000 96.610 90.000
ZERR 4.0000 0.0003 0.0003 0.0005 0.000 0.002 0.000
LATT 1
SYMM -X, 0.5+Y, 0.5-Z
SFAC C H MG N O
UNIT 264 344 8 16 8
MERG 2
FMAP 2
GRID
PLAN 12
FREE Mg1 Mg2
TEMP -148
SIZE 0.2 0.1 0.1
OMIT     -1   0   2
WPDB -2
HTAB
BOND $H
CONF
DFIX 1.54 C66A C67A C67A C74A C67A C68A
DFIX 1.54 C68A C69A C69A C70A C70A C71A
DFIX 1.54 C71A C72A C72A C73A C73A C75A
DFIX 1.54 C75A C69A C71A C74A C73A C66A

L.S. 20
ACTA
WGHT    0.107400    1.521600
EXTI    0.006752
FVAR       0.58853   0.86438
MG1   3    0.747314    0.356212    0.421495    11.00000    0.04627    0.03725 =
         0.03276   -0.00201    0.00164    0.00086
MG2   3    0.695964    0.217776    0.352241    11.00000    0.04761    0.03707 =
         0.03243   -0.00132   -0.00016   -0.00004
O1    5    0.808031    0.248985    0.403614    11.00000    0.04456    0.04061 =
         0.03370   -0.00213   -0.00136    0.00581
O2    5    0.631116    0.316742    0.376858    11.00000    0.04444    0.04234 =
         0.04153   -0.00245   -0.00243    0.00468
N1    4    0.803509    0.477345    0.422915    11.00000    0.05602    0.04014 =
         0.03871   -0.00012    0.00357   -0.00353
N5    4    0.754912    0.350735    0.497892    11.00000    0.05364    0.04242 =
         0.03402   -0.00256    0.00524    0.00153
N41   4    0.695462    0.226225    0.274042    11.00000    0.05275    0.04510 =
         0.03201    0.00044    0.00237   -0.00521
N45   4    0.617515    0.107629    0.342748    11.00000    0.05644    0.03920 =
         0.03736   -0.00006    0.00171   -0.00468
C2    1    0.841326    0.512874    0.466066    11.00000    0.05875    0.04425 =
         0.04656   -0.00425    0.00047   -0.00663
C3    1    0.841774    0.478363    0.514090    11.00000    0.06954    0.05124 =
         0.04095   -0.00810   -0.00126   -0.00764
AFIX  43
H3    2    0.871287    0.511767    0.540860    11.00000   -1.20000
AFIX   0
C4    1    0.806043    0.403085    0.529052    11.00000    0.05790    0.04894 =
         0.03562   -0.00426    0.00344    0.00319
C6    1    0.805613    0.527694    0.378772    11.00000    0.05044    0.03966 =
         0.04191    0.00037    0.00278   -0.00475
C7    1    0.879973    0.514487    0.346545    11.00000    0.04957    0.04560 =
         0.04856    0.00064    0.00680   -0.00089
C8    1    0.882614    0.564845    0.304914    11.00000    0.05703    0.05590 =
         0.05283    0.00485    0.01338   -0.00317
AFIX  43
H8    2    0.933534    0.556213    0.283421    11.00000   -1.20000
AFIX   0
C9    1    0.813319    0.627345    0.293688    11.00000    0.06189    0.05901 =
         0.05324    0.01116    0.00464   -0.00283
C10   1    0.740754    0.639151    0.325733    11.00000    0.05824    0.05244 =
         0.06105    0.01013    0.00234    0.00470
AFIX  43
H10   2    0.692515    0.681459    0.318503    11.00000   -1.20000
AFIX   0
C11   1    0.735778    0.590982    0.368485    11.00000    0.05198    0.04497 =
         0.05270    0.00074    0.00603   -0.00137
C12   1    0.956615    0.447608    0.356734    11.00000    0.06428    0.05539 =
         0.06837    0.00309    0.01412    0.00702
AFIX 137
H12A  2    0.923006    0.394419    0.352397    11.00000   -1.50000
H12B  2    0.989489    0.452500    0.391277    11.00000   -1.50000
H12C  2    1.007380    0.452249    0.333179    11.00000   -1.50000
AFIX   0
C13   1    0.815941    0.680549    0.247819    11.00000    0.09701    0.08984 =
         0.06756    0.03387    0.01224    0.00497
AFIX 137
H13A  2    0.886128    0.693480    0.243467    11.00000   -1.50000
H13B  2    0.778868    0.731269    0.252148    11.00000   -1.50000
H13C  2    0.784530    0.651453    0.218054    11.00000   -1.50000
AFIX   0
C14   1    0.658381    0.611886    0.402719    11.00000    0.06434    0.05997 =
         0.07631   -0.00514    0.01975    0.00536
AFIX 137
H14A  2    0.661015    0.571634    0.429943    11.00000   -1.50000
H14B  2    0.591138    0.611302    0.383637    11.00000   -1.50000
H14C  2    0.672323    0.666407    0.416988    11.00000   -1.50000
AFIX   0
C15   1    0.892142    0.596377    0.465927    11.00000    0.07976    0.05255 =
         0.06214   -0.00407   -0.00050   -0.01827
AFIX 137
H15A  2    0.935611    0.598418    0.438831    11.00000   -1.50000
H15B  2    0.932969    0.605307    0.498301    11.00000   -1.50000
H15C  2    0.840484    0.639038    0.460559    11.00000   -1.50000
AFIX   0
C16   1    0.833882    0.380483    0.583733    11.00000    0.07885    0.06419 =
         0.03731   -0.00148   -0.00249   -0.00467
AFIX 137
H16A  2    0.772649    0.366435    0.598858    11.00000   -1.50000
H16B  2    0.867374    0.426929    0.601744    11.00000   -1.50000
H16C  2    0.879644    0.333454    0.585991    11.00000   -1.50000
AFIX   0
C17   1    0.733517    0.272206    0.517995    11.00000    0.05345    0.04465 =
         0.03031   -0.00050    0.00396    0.00205
C18   1    0.649576    0.260692    0.544168    11.00000    0.05459    0.05035 =
         0.03704   -0.00063    0.00955    0.00529
C19   1    0.636397    0.184530    0.565821    11.00000    0.05679    0.05828 =
         0.04139    0.00357    0.01239    0.00157
AFIX  43
H19   2    0.579615    0.176243    0.583621    11.00000   -1.20000
AFIX   0
C20   1    0.703350    0.120321    0.562293    11.00000    0.06156    0.05061 =
         0.04482    0.00688    0.00872    0.00253
C21   1    0.783735    0.133138    0.534474    11.00000    0.05717    0.04851 =
         0.04356    0.00527    0.00787    0.00894
AFIX  43
H21   2    0.828878    0.089292    0.530640    11.00000   -1.20000
AFIX   0
C22   1    0.800511    0.207895    0.512021    11.00000    0.04995    0.04790 =
         0.03230    0.00154    0.00421    0.00485
C23   1    0.577095    0.328983    0.550868    11.00000    0.06960    0.05980 =
         0.04866    0.00102    0.01709    0.01267
AFIX 137
H23A  2    0.600687    0.359842    0.581341    11.00000   -1.50000
H23B  2    0.510145    0.306254    0.553986    11.00000   -1.50000
H23C  2    0.573167    0.365406    0.521650    11.00000   -1.50000
AFIX   0
C24   1    0.689337    0.041313    0.589402    11.00000    0.07747    0.06285 =
         0.06573    0.01959    0.01775    0.00433
AFIX 137
H24A  2    0.720763    0.045647    0.624239    11.00000   -1.50000
H24B  2    0.721009   -0.003293    0.572496    11.00000   -1.50000
H24C  2    0.617114    0.030138    0.589125    11.00000   -1.50000
AFIX   0
C25   1    0.895065    0.223511    0.487266    11.00000    0.04621    0.04952 =
         0.03464    0.00113    0.00191    0.00384
AFIX  23
H25A  2    0.949690    0.189596    0.504765    11.00000   -1.20000
H25B  2    0.914430    0.281348    0.493409    11.00000   -1.20000
AFIX   0
C26   1    0.892321    0.207175    0.429608    11.00000    0.04334    0.04095 =
         0.03395    0.00121    0.00122    0.00543
C27   1    0.887153    0.114600    0.417833    11.00000    0.05129    0.04312 =
         0.04692    0.00101    0.00436    0.00456
AFIX  13
H27   2    0.823549    0.091179    0.428284    11.00000   -1.20000
AFIX   0
C28   1    0.890550    0.099952    0.361128    11.00000    0.06043    0.04818 =
         0.04869   -0.00879    0.00247    0.01142
AFIX  23
H28A  2    0.886279    0.040621    0.354002    11.00000   -1.20000
H28B  2    0.831919    0.126827    0.341791    11.00000   -1.20000
AFIX   0
C29   1    0.987801    0.133937    0.344638    11.00000    0.06147    0.06611 =
         0.04340   -0.00604    0.01109    0.01393
AFIX  13
H29   2    0.987974    0.124858    0.307705    11.00000   -1.20000
AFIX   0
C30   1    1.079233    0.090583    0.373203    11.00000    0.06196    0.07213 =
         0.06384   -0.00645    0.01270    0.02202
AFIX  23
H30A  2    1.076513    0.031375    0.365600    11.00000   -1.20000
H30B  2    1.142475    0.112901    0.362648    11.00000   -1.20000
AFIX   0
C31   1    1.077040    0.104248    0.429641    11.00000    0.05469    0.06441 =
         0.05672    0.00298    0.00175    0.02152
AFIX  13
H31   2    1.135848    0.075919    0.448757    11.00000   -1.20000
AFIX   0
C32   1    1.083926    0.196304    0.440211    11.00000    0.04516    0.06760 =
         0.04958    0.00204    0.00368    0.00871
AFIX  23
H32A  2    1.146440    0.218462    0.428756    11.00000   -1.20000
H32B  2    1.086508    0.206172    0.476826    11.00000   -1.20000
AFIX   0
C33   1    0.991309    0.239918    0.412370    11.00000    0.04506    0.04753 =
         0.04098    0.00228    0.00475    0.00310
AFIX  13
H33   2    0.996565    0.299836    0.419503    11.00000   -1.20000
AFIX   0
C34   1    0.979015    0.069445    0.445125    11.00000    0.06702    0.04891 =
         0.05441    0.00650    0.00466    0.01553
AFIX  23
H34A  2    0.978912    0.075161    0.481938    11.00000   -1.20000
H34B  2    0.974422    0.010550    0.436741    11.00000   -1.20000
AFIX   0
C35   1    0.992782    0.225839    0.355667    11.00000    0.05265    0.06207 =
         0.04270    0.00295    0.01252    0.00499
AFIX  23
H35A  2    0.934448    0.253674    0.336699    11.00000   -1.20000
H35B  2    1.055339    0.249002    0.344836    11.00000   -1.20000
AFIX   0
C42   1    0.608830    0.208155    0.246986    11.00000    0.05841    0.04951 =
         0.03407   -0.00041   -0.00115   -0.00187
C43   1    0.532620    0.160847    0.264729    11.00000    0.05219    0.05796 =
         0.04191    0.00152   -0.00477   -0.00532
AFIX  43
H43   2    0.467404    0.165577    0.246545    11.00000   -1.20000
AFIX   0
C44   1    0.540868    0.107262    0.306131    11.00000    0.05315    0.04602 =
         0.04236   -0.00279    0.00183   -0.00769
C46   1    0.774798    0.257895    0.247494    11.00000    0.05527    0.04919 =
         0.03408    0.00260    0.00069   -0.00478
C47   1    0.790485    0.342520    0.244912    11.00000    0.05896    0.05048 =
         0.04806    0.00556    0.00045   -0.00468
C48   1    0.869592    0.370859    0.219691    11.00000    0.07251    0.05710 =
         0.07698    0.01887    0.00805   -0.01032
AFIX  43
H48   2    0.880872    0.428046    0.217950    11.00000   -1.20000
AFIX   0
C49   1    0.932287    0.318175    0.197078    11.00000    0.07301    0.07316 =
         0.07819    0.01592    0.02279   -0.00417
C50   1    0.914007    0.234834    0.199703    11.00000    0.07072    0.07032 =
         0.05685    0.00633    0.01796    0.00016
AFIX  43
H50   2    0.956202    0.198040    0.184321    11.00000   -1.20000
AFIX   0
C51   1    0.836099    0.203655    0.224071    11.00000    0.06190    0.05752 =
         0.03855    0.00288    0.00610   -0.00292
C52   1    0.719570    0.400773    0.266352    11.00000    0.07077    0.04665 =
         0.07395    0.00664    0.00280   -0.00146
AFIX 137
H52A  2    0.739402    0.457069    0.259803    11.00000   -1.50000
H52B  2    0.722416    0.392107    0.302713    11.00000   -1.50000
H52C  2    0.650647    0.391128    0.250520    11.00000   -1.50000
AFIX   0
C53   1    1.016717    0.349732    0.169094    11.00000    0.11402    0.10546 =
         0.16405    0.03628    0.07253   -0.00871
AFIX 137
H53A  2    1.061052    0.304336    0.162255    11.00000   -1.50000
H53B  2    1.055667    0.390873    0.189650    11.00000   -1.50000
H53C  2    0.988094    0.374420    0.137258    11.00000   -1.50000
AFIX   0
C54   1    0.816312    0.112926    0.223332    11.00000    0.07922    0.05668 =
         0.04824   -0.00727    0.01400   -0.00363
AFIX 137
H54A  2    0.752854    0.101529    0.202238    11.00000   -1.50000
H54B  2    0.811462    0.093756    0.257654    11.00000   -1.50000
H54C  2    0.871759    0.084531    0.209625    11.00000   -1.50000
AFIX   0
C55   1    0.588078    0.236476    0.192832    11.00000    0.07592    0.08224 =
         0.03971    0.01107   -0.01026   -0.01566
AFIX 137
H55A  2    0.605166    0.294512    0.190717    11.00000   -1.50000
H55B  2    0.516468    0.228604    0.180972    11.00000   -1.50000
H55C  2    0.629192    0.204611    0.171816    11.00000   -1.50000
AFIX   0
C56   1    0.455972    0.046425    0.307133    11.00000    0.06774    0.07151 =
         0.06358    0.00790   -0.00504   -0.02215
AFIX 137
H56A  2    0.483312   -0.009175    0.307533    11.00000   -1.50000
H56B  2    0.407230    0.053730    0.277170    11.00000   -1.50000
H56C  2    0.422299    0.055256    0.337345    11.00000   -1.50000
AFIX   0
C57   1    0.629079    0.037824    0.375333    11.00000    0.05502    0.03864 =
         0.04259    0.00075    0.00120   -0.00557
C58   1    0.669348   -0.035624    0.358951    11.00000    0.06681    0.04446 =
         0.05028   -0.00588    0.00479   -0.00315
C59   1    0.683680   -0.101026    0.392519    11.00000    0.07254    0.03907 =
         0.06741   -0.00153    0.00280    0.00201
AFIX  43
H59   2    0.711638   -0.150385    0.381589    11.00000   -1.20000
AFIX   0
C60   1    0.658442   -0.096338    0.441330    11.00000    0.06483    0.04395 =
         0.05808    0.00685   -0.00386   -0.00499
C61   1    0.617970   -0.023784    0.456312    11.00000    0.06770    0.04949 =
         0.04580    0.00475    0.00323   -0.00287
AFIX  43
H61   2    0.599832   -0.019624    0.489512    11.00000   -1.20000
AFIX   0
C62   1    0.602861    0.043524    0.424336    11.00000    0.05730    0.04033 =
         0.04413    0.00144    0.00306   -0.00441
C63   1    0.695444   -0.046180    0.306013    11.00000    0.10156    0.05497 =
         0.05859   -0.01090    0.01427    0.00346
AFIX 137
H63A  2    0.752952   -0.083462    0.306148    11.00000   -1.50000
H63B  2    0.713075    0.006981    0.292617    11.00000   -1.50000
H63C  2    0.637269   -0.068923    0.284862    11.00000   -1.50000
AFIX   0
C64   1    0.673450   -0.168029    0.476874    11.00000    0.09157    0.05012 =
         0.07472    0.01749   -0.00646    0.00046
AFIX 137
H64A  2    0.693860   -0.148165    0.511070    11.00000   -1.50000
H64B  2    0.726090   -0.203874    0.466451    11.00000   -1.50000
H64C  2    0.610144   -0.198595    0.476177    11.00000   -1.50000
AFIX   0
C65   1    0.556374    0.120127    0.441669    11.00000    0.07734    0.04874 =
         0.04923    0.00196    0.01285    0.00465
AFIX 137
H65A  2    0.538775    0.112331    0.475897    11.00000   -1.50000
H65B  2    0.495310    0.132978    0.419073    11.00000   -1.50000
H65C  2    0.604585    0.165253    0.441391    11.00000   -1.50000
PART 1
AFIX   0
C66   1    0.539268    0.347606    0.352095    21.00000    0.05161    0.04556 =
         0.03991   -0.00325   -0.00114    0.00817
AFIX  13
H66   2    0.543621    0.345296    0.315076    21.00000   -1.20000
AFIX   0
C67   1    0.522103    0.437798    0.366151    21.00000    0.05461    0.04322 =
         0.05122    0.00012    0.00511    0.00132
AFIX  13
H67   2    0.582779    0.470975    0.360598    21.00000   -1.20000
AFIX   0
C68   1    0.502711    0.443884    0.421662    21.00000    0.06317    0.05042 =
         0.05306   -0.00728    0.00285    0.01117
AFIX  23
H68A  2    0.561618    0.422115    0.443481    21.00000   -1.20000
H68B  2    0.493727    0.501872    0.430681    21.00000   -1.20000
AFIX   0
C69   1    0.408430    0.395456    0.430308    21.00000    0.06481    0.05832 =
         0.05492   -0.00256    0.01653    0.01047
AFIX  13
H69   2    0.395379    0.400593    0.466219    21.00000   -1.20000
AFIX   0
C70   1    0.318062    0.426403    0.396008    21.00000    0.05607    0.07033 =
         0.09181   -0.00474    0.01371    0.01304
AFIX  23
H70A  2    0.305051    0.484161    0.404160    21.00000   -1.20000
H70B  2    0.257679    0.394094    0.401696    21.00000   -1.20000
AFIX   0
C71   1    0.336224    0.419717    0.340936    21.00000    0.05553    0.06908 =
         0.06688    0.00314   -0.00754    0.01553
AFIX  13
H71   2    0.276375    0.440891    0.318795    21.00000   -1.20000
AFIX   0
C72   1    0.355472    0.330058    0.328279    21.00000    0.05102    0.06341 =
         0.06741   -0.00403   -0.00697    0.00044
AFIX  23
H72A  2    0.367821    0.325396    0.292623    21.00000   -1.20000
H72B  2    0.295355    0.296844    0.333162    21.00000   -1.20000
AFIX   0
C73   1    0.448189    0.297673    0.362714    21.00000    0.05274    0.04058 =
         0.05261   -0.00445   -0.00198    0.00073
AFIX  13
H73   2    0.459607    0.238972    0.354683    21.00000   -1.20000
AFIX   0
C74   1    0.430399    0.469833    0.332995    21.00000    0.07279    0.05507 =
         0.06260    0.00876    0.00229    0.01400
AFIX  23
H74A  2    0.442668    0.466634    0.297270    21.00000   -1.20000
H74B  2    0.419135    0.527862    0.341173    21.00000   -1.20000
AFIX   0
C75   1    0.429170    0.305348    0.418077    21.00000    0.06847    0.05247 =
         0.06286    0.00827    0.01541    0.00701
AFIX  23
H75A  2    0.488878    0.285564    0.440145    21.00000   -1.20000
H75B  2    0.370543    0.271308    0.424308    21.00000   -1.20000
PART 2
AFIX   0
C67A  1    0.497904    0.404257    0.413017   -21.00000    0.06084
AFIX  13
H67A  2    0.551556    0.424512    0.439259   -21.00000   -1.20000
AFIX   0
C73A  1    0.460427    0.340332    0.323303   -21.00000    0.06531
AFIX  13
H73A  2    0.488718    0.324001    0.291764   -21.00000   -1.20000
AFIX   0
C69A  1    0.357603    0.286749    0.394418   -21.00000    0.06953
AFIX  13
H69A  2    0.327818    0.237274    0.408927   -21.00000   -1.20000
AFIX   0
C70A  1    0.287838    0.358748    0.387352   -21.00000    0.10874
AFIX  23
H70C  2    0.224693    0.341606    0.366980   -21.00000   -1.20000
H70D  2    0.270300    0.376393    0.420640   -21.00000   -1.20000
AFIX   0
C71A  1    0.331632    0.430039    0.362109   -21.00000    0.06863
AFIX  13
H71A  2    0.278042    0.471834    0.352823   -21.00000   -1.20000
AFIX   0
C75A  1    0.424552    0.268847    0.353595   -21.00000    0.07306
AFIX  23
H75C  2    0.387799    0.230348    0.329518   -21.00000   -1.20000
H75D  2    0.485174    0.239886    0.369457   -21.00000   -1.20000
AFIX   0
C72A  1    0.389033    0.413169    0.317410   -21.00000    0.09207
AFIX  23
H72C  2    0.428573    0.462465    0.310957   -21.00000   -1.20000
H72D  2    0.339563    0.404040    0.287429   -21.00000   -1.20000
AFIX   0
C66A  1    0.539218    0.376127    0.364786   -21.00000    0.06379
AFIX  13
H66A  2    0.566853    0.426194    0.349902   -21.00000   -1.20000
AFIX   0
C74A  1    0.419778    0.468956    0.395673   -21.00000    0.12410
AFIX  23
H74C  2    0.451218    0.512014    0.376682   -21.00000   -1.20000
H74D  2    0.394502    0.494674    0.425270   -21.00000   -1.20000
AFIX   0
C68A  1    0.439539    0.330504    0.430439   -21.00000    0.18936
AFIX  23
H68C  2    0.406981    0.348543    0.459977   -21.00000   -1.20000
H68D  2    0.490176    0.288717    0.442642   -21.00000   -1.20000
AFIX   0
HKLF 4

REM  137
REM R1 =  0.0600 for   10302 Fo > 4sig(Fo)  and  0.0660 for all   11680 data
REM    724 parameters refined using     12 restraints

END

WGHT      0.1074      1.5217

REM No hydrogen bonds found for HTAB generation

REM Highest difference peak  0.353,  deepest hole -0.390,  1-sigma level  0.069
Q1    1   0.5253  0.3209  0.3955  11.00000  0.05    0.35
Q2    1   0.7652  0.2403  0.3787  11.00000  0.05    0.35
Q3    1   0.6938  0.2211  0.3051  11.00000  0.05    0.35
Q4    1   0.6690  0.3229  0.4051  11.00000  0.05    0.32
Q5    1   0.6384  0.3596  0.4162  11.00000  0.05    0.27
Q6    1   0.7802 -0.0063  0.3046  11.00000  0.05    0.27
Q7    1   0.7273  0.3610  0.4683  11.00000  0.05    0.26
Q8    1   0.8818  0.1107  0.3928  11.00000  0.05    0.25
Q9    1   0.7665 -0.1512  0.4944  11.00000  0.05    0.24
Q10   1   0.6229  0.1589  0.3511  11.00000  0.05    0.24
Q11   1   0.5409  0.3991  0.4567  11.00000  0.05    0.23
Q12   1   0.5708  0.4433  0.4469  11.00000  0.05    0.23
;
_shelx_res_checksum   37188

_shelx_hkl_file
;
   0   0   1    0.47    0.03
   0   1   0    0.00    0.03
   0  -1   1  468.09    0.97
   0   1  -1   -0.02    0.05
   0   0   2 1504.83    3.22
   1   0   0 1260.14    2.14
   1   0   0 1079.12    1.62
   1   0  -1    7.11    0.20
  -1   0   1    0.08    0.09
   1   0   1    8.29    0.18
  -1   0  -1    8.29    0.18
   0   1   2 5954.35   11.32
   1   0  -2  587.43    2.03
  -1   1   1   20.06    0.37
   1  -1  -1   15.91    0.33
  -1  -1  -1   80.82    0.82
   1  -1   1  109.76    0.73
  -1   1  -1  102.34    0.71
   1   1   1   96.48    0.43
   1   1   1   82.96    0.77
   0   0  -3    4.71    0.14
   0   0   3    4.35    0.14
  -1   1   2  899.28    2.77
   1   1  -2  872.55    2.26
   0  -2   0 1293.21    2.80
   0   2  -1 1340.26    3.05
   0   2   1 1331.07    3.05
  -1  -1  -2    1.80    0.08
  -1   1  -2    1.19    0.14
   1   1   2    1.51    0.26
   1  -1   2    0.82    0.12
  -1  -1  -2    1.33    0.27
   0  -1   3  114.31    0.70
   0   1  -3  114.95    0.70
   1   0  -3    0.71    0.13
  -1   0   3    0.41    0.10
   1  -1  -3  357.91    1.56
   1   1  -3  348.79    1.38
   1   0   3    1.59    0.14
   1   0   3    1.35    0.21
   0  -2  -2 1256.56    2.97
   0  -2  -2 1263.78    3.55
  -1   2   0  455.31    1.92
  -1  -2   0  449.36    1.13
  -1   2   1  959.24    3.13
   1   2  -1  985.24    2.31
   2   0   0 3797.98    8.29
   2   0  -1    0.55    0.23
   2   0  -1    0.21    0.14
  -1   1  -3  835.99    2.54
   1   1   3  841.34    3.48
  -1  -1  -3  822.19    2.02
  -1  -1  -3  818.36    3.14
  -1  -2   2 1599.47    3.61
   1   2  -2 1677.08    3.61
   1  -2  -2 1497.72    4.31
  -1   2   2 1421.48    4.17
   2   0   1    1.25    0.20
   2   0   1    2.88    0.23
   1   0  -4  707.28    2.16
  -1   0   4  686.08    2.21
  -2   0   2  367.86    1.88
   2   0  -2  344.09    1.95
   0   1   4  629.71    1.87
   0  -1  -4  622.19    2.58
   0   1  -4  628.73    2.04
   2   1   0  708.27    2.57
  -2   1   0  684.51    2.74
  -2  -1   0  603.96    2.48
   2   1   0  674.45    2.42
   2  -1   0  562.95    2.52
  -2  -1   0  691.18    2.30
   2  -1  -1 2913.82    7.05
   2   1  -1 2986.64    6.64
  -1  -2  -2  908.96    3.57
   1   2   2  901.96    3.08
   0  -2  -3  502.29    2.53
   0   2  -3  506.85    1.83
  -2   1  -1 5991.66   12.38
   1   1  -4 1311.74    3.37
  -1   1   4 1308.08    3.62
  -2   1   2 2928.10    6.98
   2  -1  -2 2900.57    7.08
   1   0   4 3383.42    8.01
   2   0   2 1017.11    3.46
   2   0   2 1049.93    3.05
  -1  -2   3 9999.00   18.10
   2   0  -3    5.47    0.37
  -2   0   3    3.91    0.35
   0  -3   0    5.31    0.19
   0   3   0    1.73    0.18
  -1   1  -4 6011.82   11.77
   2   1   2 4747.81    9.74
  -2   1  -2 4711.04   10.72
   0  -3  -1  605.08    1.78
   0   3   1  612.68    2.02
   1  -2   3 1600.60    4.21
  -1  -2  -3 1594.58    5.44
   2  -1  -3 1973.77    3.94
   2   1  -3 2097.81    4.68
  -2   1   3 2383.64    6.18
   2  -1  -3 1631.49    5.43
   2   1  -3 1811.16    5.26
   0   0   5    0.96    0.26
   0   0   5    1.26    0.17
   0  -2  -4 4459.76    9.28
   0   2  -4 3837.94    9.50
   2  -2   0   92.29    0.99
  -2   2   0   84.36    1.00
  -1   0   5    2.06    0.20
   1   0  -5    1.99    0.22
  -1   0   5    2.26    0.23
  -2   2   1 1237.98    4.47
  -2  -2   1 1542.22    4.03
   2   2  -1 1106.68    3.66
   2   2  -1 1444.77    3.24
   0  -1   5   29.33    0.46
   0   1  -5   29.03    0.46
   0   1   5   31.83    0.71
   0   1   5   32.56    0.44
   0  -1  -5   33.89    0.42
   0  -1  -5   34.63    0.65
   0  -3  -2    2.26    0.17
   0   3   2    2.44    0.20
   0   3  -2    2.61    0.23
  -2   0  -3    0.97    0.24
   2   0   3    1.26    0.19
   2   0   3    1.38    0.30
   2   2   1    1.22    0.25
  -2  -2  -1    1.66    0.16
   2   2   1    1.10    0.16
   1  -2  -4  145.66    1.26
   1  -2  -4  144.21    1.19
   1   2  -4  142.72    0.99
  -2   2   2    1.81    0.35
   2   2  -2    5.45    0.22
   1  -1  -5 6112.47   12.59
  -1   1   5 6033.63   12.56
   2   1   3  650.05    2.01
   2  -1   3  690.41    2.62
  -1   3   2 3323.34    7.85
   1  -3  -2 3415.76    7.79
  -2   1   4 2025.91    5.71
   2   1  -4 2106.74    4.99
   1   0   5    0.99    0.16
   1   2   4  140.28    0.64
  -1  -2  -4  143.88    1.61
   2   2   2   46.24    0.38
  -2   2  -2   49.52    0.76
  -1  -3  -2  329.23    2.10
  -1   3  -2  306.43    1.64
   0  -3  -3  206.32    1.09
   0  -3  -3  208.16    1.57
   0  -3   3  207.78    1.21
  -2  -2   3   84.66    0.76
   2   2  -3   86.14    0.74
   1   1   5  307.20    1.30
  -1  -1  -5  302.45    1.89
  -1   3   3  983.33    3.38
   1  -3  -3  981.52    3.39
  -1  -3   3  899.53    2.73
   1   3  -3  929.08    2.77
   0  -2  -5  364.59    1.39
   0   2  -5  361.90    1.74
   3   0  -1    0.30    0.24
   0   0   6 2672.17    7.03
   3   0   0  798.01    3.08
   2   0  -5    0.80    0.24
  -2   0   5   18.09    0.31
  -1   0   6 2739.39    6.68
   1   2  -5  126.03    0.99
   1  -2  -5  129.40    1.34
   3   0  -2  631.57    2.04
  -1  -3  -3 3782.78   10.02
  -2   2  -3 3943.26    9.08
  -2  -2  -3 4013.39   10.45
  -2  -1  -4 1389.10    4.59
   2   1   4 1381.05    3.48
  -3   1   1 6177.51   13.01
  -3  -1   1 5062.51   12.02
  -3   0  -1    0.50    0.35
   3   0   1    0.28    0.26
   0   1  -6 5937.45   11.91
   3   1   0    5.20    0.32
  -3  -1   0    4.62    0.35
  -3  -1   0    4.62    0.32
   3   1   0    5.35    0.34
   2  -2  -4  473.81    1.96
  -2   2   4  488.56    2.57
   2  -1  -5  591.46    1.87
   2   1  -5  569.34    2.26
   0  -3  -4  751.67    2.00
   0  -3  -4  718.70    2.52
   0  -3  -4  739.18    3.64
   0   3  -4  712.89    2.66
   2   3   0 1729.10    3.58
   2   3   0 1718.45    4.12
  -1   1   6  991.10    3.86
   1  -1  -6  965.16    3.17
   2   3  -1  283.80    1.47
  -2   3   1  340.82    2.23
  -3   1   2 3394.90    8.76
  -3  -1   2 3414.37    7.22
   3   1   1 4829.17   10.40
   3   1   1 4842.50   11.66
   2   3   1  324.09    0.86
  -2   3  -1  286.14    2.00
  -1  -2  -5   50.58    0.47
   1   2   5   48.98    0.44
  -1   3   4  420.46    2.00
   1  -3  -4  412.85    2.22
   0   4   0 4043.31    8.58
   0  -4   0 4197.82    8.31
  -1   0  -6 3975.89    8.44
  -3   0  -2 1980.49    5.79
   0   4  -1  349.55    1.68
   0  -4  -1  341.40    1.37
  -3   1   3 2940.07    7.95
  -3  -1   3 2746.77    5.95
  -1  -1  -6 2538.30    6.81
   1   1   6 2597.47    5.76
  -1  -3  -4  513.57    1.44
  -1  -3  -4  569.81    3.54
  -3  -1  -2 1449.94    4.54
   3   1   2 1476.09    4.21
  -2   0  -5    6.06    0.33
  -2  -3   3   20.69    0.39
  -2   3   3   19.63    0.62
   0  -4  -2    4.01    0.19
   0   4  -2    3.53    0.28
  -1   4   0   27.60    0.63
   1   4   0   25.46    0.35
   0   2  -6  441.39    2.06
   0  -2  -6  396.34    2.61
   0  -2  -6  425.78    1.66
   0  -2  -6  413.99    2.02
  -2   0   6 3465.02    7.60
   2   0  -6 3479.16    7.86
  -3   0   4 4988.57   11.81
  -3  -2   0  954.39    4.03
  -3   2   0  956.64    4.19
   3   2   0  947.09    3.40
  -1  -4   1    1.66    0.14
   1   4  -1    2.17    0.17
  -1   4   1    2.50    0.33
   1  -4  -1    2.35    0.23
   2  -2  -5  992.11    3.60
   2   2  -5  973.92    3.24
  -1   4  -1 1600.72    4.76
  -1  -4  -1 1587.43    3.24
   1  -2  -6 3696.68    7.88
  -1   2   6 3708.56    8.54
  -3  -2   2 2052.28    5.67
  -3   2   2 2010.01    6.47
  -2  -1  -5  419.22    2.33
  -2  -1  -5  428.45    1.79
   0  -3  -5  788.72    2.79
   0   3  -5  777.03    2.94
  -3  -2  -1  949.60    4.17
  -3  -2  -1 1072.90    3.34
   3   2   1  887.65    3.09
  -3   2  -1 1057.53    4.26
   2   1  -6  329.37    1.79
  -2   1   6  331.59    1.45
   3   1  -4 1697.35    3.82
  -3   1   4 1609.94    4.67
   1  -4  -2 1259.33    3.83
  -1  -4   2 1280.91    3.33
  -3   0  -3    2.86    0.36
  -1   0   7    0.22    0.25
   1  -3  -5  725.54    3.49
   1   3  -5  721.07    2.66
  -1   4  -2  630.15    2.74
  -1  -4  -2  592.72    3.06
   0  -4  -3 1535.54    5.09
   0  -4  -3 1538.51    3.79
  -2  -3  -3 8288.16   18.88
  -3  -2   3  941.36    3.07
   3   2  -3  878.84    2.96
   0  -1  -7 1179.86    3.43
   0  -1  -7 1085.38    3.74
  -3  -1  -3 1545.18    4.57
   3   1   3 1455.83    4.12
   2   3  -4  140.25    1.04
  -2   3   4  159.77    1.53
  -1   1   7 1790.15    5.92
   1  -1  -7 1733.68    4.70
  -1  -2  -6 1441.68    3.58
   1   2   6 1438.89    3.55
  -1   2  -6 1342.93    4.25
  -1  -2  -6 1374.13    5.46
  -3  -2  -2 4650.39   11.94
  -3  -2  -2 5601.52   10.57
   3   2   2 4498.34    9.75
  -3   2  -2 5424.15   11.99
   1   4  -3  239.60    1.36
  -1   4   3  234.48    1.73
   3   0  -5    2.15    0.28
  -1  -3  -5  443.46    1.36
  -1   3  -5  444.90    2.29
  -1   0  -7   16.20    0.42
  -2   2  -5 6748.14   14.23
  -1  -4  -3    1.90    0.51
  -1   4  -3    2.15    0.32
  -3   1   5 1530.53    5.72
   3   1  -5 1545.13    4.53
   2  -2  -6   12.61    0.50
   2   2  -6   24.93    0.51
  -3   2   4  187.68    1.83
   3   2  -4  139.78    1.12
  -2   0  -6 2460.82    6.14
   0  -4  -4    5.22    0.51
   0   4   4    5.99    0.26
   0   4  -4    5.63    0.30
   0  -4  -4    5.82    0.26
  -2   4   0  428.12    2.60
   2   4   0  433.28    1.36
  -2  -4   1 2879.80    6.00
  -2   4   1 2866.72    8.10
   2   0  -7    1.11    0.25
  -2   0   7    5.69    0.32
  -1  -1  -7  284.41    1.48
  -1  -1  -7  301.06    1.95
  -2   3  -4  744.95    3.18
  -2  -3  -4  773.64    4.32
   0  -2  -7  552.34    2.10
   0  -2  -7  553.22    3.12
  -3  -3   1   26.17    0.71
   3   3  -1   27.39    0.58
   0  -3  -6  194.07    1.05
   0  -3  -6  197.67    1.40
  -3  -2  -3   56.71    0.74
   3   2   3   47.11    0.54
   3   3   0   69.04    0.57
  -3  -3   0   68.71    1.21
   2   3  -5 1096.90    3.51
  -2   3   5 1112.81    4.20
  -2   4  -1   41.90    0.86
   2   4   1   39.00    0.31
  -2  -1  -6  480.04    2.05
  -2  -1  -6  466.61    2.55
   1  -2  -7  322.76    1.66
   1   2  -7  324.40    1.86
   1  -4  -4  162.42    1.47
   1   4  -4  158.93    1.17
   3   1   4 5137.99   10.44
  -3   1  -4 4624.87   11.52
  -2   4   2 3203.29    9.13
  -2  -4   2 3463.86    7.15
   1  -3  -6  531.52    2.08
   1   3  -6  532.42    2.39
   3   3  -2   73.42    0.73
  -3  -3   2   73.39    0.99
  -2  -1   7 5865.69   11.55
  -2   1   7 6118.02   12.11
  -3  -3  -1 5633.88   14.05
   3   3   1 5589.85   11.00
  -4   0   1    0.53    0.39
   4   0  -1    0.22    0.27
   3   0  -6  276.29    1.76
   0   0  -8 1184.80    3.81
  -1   4  -4  236.59    1.69
  -1  -4  -4  238.73    2.39
  -2   4  -2 1500.93    5.35
   4   0   0 2008.30    6.32
  -4   0   0 2111.52    6.77
  -2   4   3   68.82    1.06
   2   4  -3   77.77    0.76
   4   0  -2   35.30    0.56
   3   3  -3 1203.70    3.55
  -3   3   3 1077.04    4.75
  -3   2   5 3724.47    9.79
   3  -2  -5 3699.57    8.16
   0   5   0    1.25    0.26
   0  -5   0    1.12    0.15
  -4  -1   1  675.49    3.34
   4  -1  -1  673.60    2.67
  -1  -3  -6 6968.48   17.20
   3   1  -6 1155.86    3.85
   3  -1  -6 1186.84    3.90
   0  -1  -8   12.77    0.37
  -3   3  -2 1099.47    4.67
   3   3   2 1076.95    2.75
  -1  -2  -7   88.60    1.35
   1   2   7   91.45    0.78
  -1  -2  -7   89.45    0.80
   1   1  -8  205.39    1.47
   1  -1  -8  211.51    1.42
   0  -5  -1   16.51    0.33
   0   5   1   16.97    0.45
   0   5  -1   16.36    0.44
  -4  -1   0 1946.78    6.14
  -4  -1   0 1953.07    5.04
   0   4  -5  633.95    2.79
   0  -4  -5  666.11    3.87
   0  -4  -5  622.00    2.42
   0  -4  -5  681.78    2.00
  -4   0  -1    0.74    0.43
  -4  -1   2 2593.53    5.65
   4  -1  -2 2551.08    6.10
  -3   0  -5    2.84    0.34
  -2  -2  -6  244.93    2.20
  -2  -2  -6  234.95    1.26
   3   2   4   42.58    0.50
  -3  -2  -4   38.16    0.59
   1   4  -5 4184.43    9.29
  -1   4   5 4114.51    9.35
   2   2  -7  198.13    1.48
   2  -2  -7  203.01    1.55
  -2  -3  -5 2965.53    5.87
  -2   3  -5 2894.83    7.85
  -4  -1  -1 1186.97    3.80
  -4  -1  -1 1176.20    4.61
   0   5  -2 2545.30    6.36
   0   5   2 2526.70    6.12
  -1   5   0    1.35    0.32
  -1  -5   0    1.04    0.12
  -2   4  -3 1552.91    5.24
  -2  -4  -3 1599.40    6.73
   2   3  -6  594.29    2.59
   2  -3  -6  555.31    3.21
   3   3  -4 4412.16    9.36
  -3   3   4 4116.47   11.64
  -4   1   3   33.30    0.90
   4  -1  -3   28.64    0.41
  -1   5   1  693.30    3.17
  -1  -5   1  686.66    2.26
   2   4  -4  389.95    1.94
  -2   4   4  431.89    2.62
  -3  -1  -5 2290.87    6.08
  -3   1  -5 2177.51    6.34
  -1   5  -1   38.37    0.77
  -1  -5  -1   37.98    0.36
  -2   0  -7    7.30    0.37
  -1   0  -8  375.24    1.97
  -4   0  -2 3400.64    9.40
  -2   0   8 2973.02    7.74
   2   0  -8 2825.18    7.32
   0   3  -7  754.54    3.20
   0  -3  -7  755.83    2.49
  -1   5   2  807.10    3.49
   1   5  -2  847.67    2.90
  -3  -3  -3   47.66    0.48
   3   3   3   46.38    0.40
   1  -3  -7  712.74    2.63
   1   3  -7  710.16    2.97
  -1  -4  -5    3.44    0.66
  -1   4  -5    3.01    0.36
  -1  -4  -5    3.97    0.11
  -4   2   1  660.62    3.72
  -4  -2   1  663.31    3.24
  -2  -1  -7  377.16    1.91
  -2   1  -7  412.42    2.23
  -1  -1  -8 1928.61    5.08
   3  -2  -6  638.22    2.47
  -3   2   6  659.43    3.51
   0  -2  -8  945.11    4.24
   0  -2  -8  924.06    3.03
  -4   1  -2   82.88    1.28
  -4  -1  -2   88.67    1.19
   1  -2  -8 1513.59    4.45
   1   2  -8 1546.56    4.83
  -1  -5  -2  101.94    1.34
  -1  -5  -2   98.41    0.45
  -4  -2   0  749.79    3.43
  -4   2   0  717.55    3.93
   0   5   3  561.04    2.27
   0   5  -3  539.75    2.55
  -4   2   2 1060.90    5.13
  -4  -2   2 1050.37    3.90
  -2   1   8  822.22    3.33
   2   1  -8  835.42    3.27
   3   0  -7    1.92    0.32
   4   1  -4  427.45    2.27
  -4   1   4  413.24    2.89
   1   5  -3  706.32    2.72
  -1   5   3  770.17    3.31
  -4  -2  -1  860.18    3.50
  -4  -2  -1  783.78    3.74
  -2  -4  -4  214.87    2.48
  -2   4  -4  202.10    1.74
   3   3  -5 1743.46    4.81
   3  -3  -5 1832.55    4.86
  -3  -4   1 1012.65    4.33
  -3   4   1  922.99    4.62
   3   4  -1  999.14    2.77
   3   4  -1  918.94    3.38
  -3  -1   7   55.92    0.54
   3  -1  -7   52.37    0.80
   0  -4  -6 1018.06    3.51
   0   4  -6 1032.08    3.84
  -4  -2   3 1339.61    4.40
   4   2  -3 1311.55    4.06
  -3   4   0  109.07    1.48
   3   4   0  114.21    0.97
  -3  -4   0  103.78    1.52
   3   4   0  117.59    0.71
  -2   4   5 1985.17    6.44
   2  -4  -5 1980.89    6.04
  -3  -2  -5  594.45    2.51
   3   2   5  603.59    2.12
  -4   0  -3    0.03    0.37
   1   4  -6  297.47    1.93
   1  -4  -6  285.15    1.52
  -3   4   2 2533.79    8.19
   3   4  -2 2515.33    5.80
  -1   3  -7  178.88    1.50
  -1  -3  -7  179.31    2.11
  -1   5  -3  845.87    3.49
  -1  -5  -3  816.87    4.26
  -3   0  -6 3366.89    8.38
   3   4   1  929.07    2.11
  -3  -4  -1  962.85    5.05
   0   0  -9    1.12    0.28
  -2  -3  -6    7.78    0.22
  -2  -3  -6    8.24    0.71
  -2   3  -6    7.35    0.47
   2   3   6    7.93    0.19
  -3   3  -4 2089.79    6.66
   3   3   4 2095.07    4.27
  -4   1  -3  288.58    2.31
  -4  -1  -3  328.98    2.34
   0   5  -4  341.71    2.05
   0  -5  -4  345.18    1.51
  -2   5   0  119.55    1.45
   2   5   0  136.43    0.79
  -2  -2  -7  458.36    2.98
   2   2   7  468.77    1.87
  -2   5   1 2732.45    8.26
  -2  -5   1 2776.23    5.93
  -1  -2  -8   54.79    0.69
  -1  -2  -8   52.55    1.04
   2  -3  -7 1401.11    5.41
   2   3  -7 1379.14    4.49
  -4  -2  -2  208.90    1.63
  -4  -2  -2  196.66    1.83
  -4   1   5  186.91    1.90
   4   1  -5  164.86    1.40
  -3  -1  -6  282.04    1.79
  -3   1  -6  298.40    2.05
   2  -2  -8  448.94    2.30
   2   2  -8  445.26    2.37
  -3   4   3  415.97    2.91
   3   4  -3  408.65    1.86
   1   1  -9   30.84    0.66
   1  -1  -9   36.97    0.66
   4   2  -4  189.11    1.42
  -4  -2   4  202.28    1.43
   0  -1  -9 1124.77    3.75
  -2   5  -1    3.00    0.47
   1   5  -4   88.94    0.96
  -1   5   4   91.44    1.10
  -2   5   2  379.20    2.58
  -2  -5   2  368.44    1.63
  -1  -4  -6    3.14    0.71
  -1  -4  -6    2.74    0.16
  -1  -4  -6    3.05    0.12
  -3   4  -2   96.93    1.39
  -3  -4  -2   79.16    1.57
   3  -2  -7 1607.62    4.32
   3   2  -7 1633.57    5.06
  -4  -3   1  666.47    3.72
   4   3  -1  654.46    2.44
   3  -3  -6  266.57    1.96
  -3   3   6  267.04    2.24
   0   3  -8  429.58    2.44
   0  -3  -8  439.88    1.90
  -4   0  -4 1790.21    6.02
  -1  -5  -4  169.83    2.10
  -1   5  -4  164.51    1.54
  -2   5  -2 1538.14    5.54
  -2  -4  -5  130.69    2.02
  -2   4  -5  131.20    1.40
   1   3  -8  176.98    1.51
   1  -3  -8  172.44    1.91
  -4  -3   0 6789.19   16.47
  -4   3   0 7025.66   16.98
   2   5  -3 2347.80    5.68
  -2   5   3 2126.68    7.11
   4   3  -2   20.56    0.44
  -4  -3   2   20.44    0.74
   2   4  -6  127.00    1.21
  -2   4   6  131.72    1.48
  -3   4   4 4017.11   10.70
   3   4  -4 3669.71    8.45
  -3   0   8 2418.68    5.60
   3   0  -8 2783.21    7.08
  -1   0  -9    2.90    0.32
   4   0  -6 1242.13    4.43
  -4  -2  -3 2878.43    8.31
  -4  -2  -3 2901.07    7.57
  -2   1  -8 1391.05    4.74
  -2  -1  -8 1291.37    4.17
  -4  -1  -4   88.30    1.19
  -4   1  -4   92.28    1.36
  -4   2   5  346.28    2.61
   4   2  -5  355.26    2.08
   0   5  -5  398.30    2.34
   0  -5  -5  422.83    1.52
   0  -5  -5  432.28    3.27
   0  -5  -5  408.13    1.79
  -4   3  -1   20.30    0.87
   4   3   1   30.03    0.57
  -4  -3  -1   28.79    0.96
  -4  -3  -1   20.08    0.49
  -3  -2  -6 3359.63    7.61
   3   2   6 3235.89    6.97
   0  -4  -7  462.47    2.34
   0  -4  -7  466.88    3.66
   0   4  -7  494.56    2.62
   0  -4  -7  487.31    1.84
   1  -2  -9 1927.53    5.37
   1  -2  -9 1896.69    5.90
   2   1  -9  269.06    1.86
   0  -2  -9  298.82    2.19
   0  -2  -9  312.72    1.74
  -3   4  -3  198.54    1.98
  -4   3   3 4123.68   11.80
  -4  -3   3 4149.63   10.68
   3   1  -8  848.48    3.51
  -3  -1   8  773.84    2.67
  -1  -1  -9  571.51    2.50
  -1   1  -9  553.56    2.78
  -3   3  -5   25.38    0.75
  -3  -3  -5   25.66    0.44
   3   3   5   24.77    0.31
  -4   1   6   92.11    1.50
   4   1  -6  103.36    1.16
   1  -4  -7   11.53    0.34
   1   4  -7   10.94    0.48
   1  -5  -5  397.69    2.83
   1   5  -5  402.59    2.24
  -1   5   5  405.10    2.26
  -2   5  -3 1357.87    5.21
  -2  -5  -3 1348.36    6.36
  -2   5   4  791.41    3.84
   2   5  -4  746.00    3.07
  -3   0  -7    0.81    0.31
   0   6   0 2014.27    5.95
  -2  -3  -7   44.36    1.17
  -2   3  -7   40.24    0.87
  -1  -3  -8  192.95    1.20
  -1  -3  -8  209.41    1.49
  -1   3  -8  196.89    1.70
  -1  -3  -8  206.78    2.28
  -4   3  -2  776.66    4.22
  -4  -3  -2  794.51    4.34
   0   6   1    2.31    0.29
   0   6  -1    3.63    0.32
   2  -3  -8    4.17    0.30
   2   3  -8    4.53    0.35
   3   4  -5  128.77    1.16
  -3   4   5  117.40    1.66
  -4  -3   4   96.72    1.20
   4   3  -4   88.97    0.96
  -1  -5  -5  235.26    2.73
  -1   5  -5  234.12    1.89
  -3  -1  -7   22.09    0.54
  -3   1  -7   21.66    0.64
  -2  -2  -8  513.98    3.14
  -2  -2  -8  507.89    2.25
  -4  -2  -4  891.77    3.77
  -4  -2  -4  966.59    4.30
  -1  -4  -7  476.34    2.04
  -1  -4  -7  499.61    1.66
  -1   4  -7  436.10    2.66
  -1  -4  -7  461.31    3.83
  -4   0  -5    1.34    0.39
   0  -6  -2  123.55    0.92
   0   6   2  123.61    1.20
   1   6   0 1130.04    3.61
  -1   6   0 1142.39    4.58
  -3   3   7  562.38    3.39
   3  -3  -7  541.13    2.99
  -5   0   1    1.92    0.47
   5   0  -1   10.81    0.51
   2   2  -9 1635.79    5.32
   2  -2  -9 1599.49    5.04
  -1   6   1   18.91    0.61
   1   6  -1   13.39    0.38
   3  -2  -8  181.42    1.10
   3   2  -8  184.62    1.57
  -1  -2  -9 1256.89    3.97
  -1  -2  -9 1206.52    4.96
  -2   4  -6  121.65    1.45
  -2  -4  -6  128.41    2.09
   4   2  -6   17.90    0.54
  -4  -2   6   15.78    0.36
   0   0 -10 3217.61    8.13
  -3   4  -4  140.04    1.70
  -5   0   2    0.98    0.47
   5   0  -2    1.82    0.25
   4   0  -7    0.72    0.32
  -1   6  -1 1124.08    4.55
   1   6   1 1133.93    3.42
  -5   0   0    2.04    0.51
   2   4  -7 1409.96    4.73
   2  -4  -7 1416.68    4.49
  -4  -1  -5 6008.58   13.30
  -4   1  -5 5287.38   13.59
  -2   5  -4  540.75    3.13
  -2  -5  -4  562.97    4.30
   3   5  -1  410.09    1.60
  -3  -5   1  402.69    2.76
  -5  -1   1 2741.27    8.70
   0  -5  -6  355.25    1.83
   0  -5  -6  357.94    3.32
   1  -1 -10  326.32    2.01
  -1   6   2  317.30    2.23
   1   6  -2  363.57    1.95
   3   5   0  106.66    0.86
  -3  -5   0  104.16    1.65
   2   5  -5  343.12    1.99
   2  -5  -5  340.01    2.41
   0  -1 -10 2255.03    6.20
   5  -1  -2  100.61    1.15
  -5  -1   2   93.35    1.37
  -4  -3  -3    1.75    0.25
  -4   3  -3    1.07    0.48
  -4  -3  -3    1.03    0.54
   4   3   3    2.06    0.18
  -5   0   3    0.55    0.42
   4   1  -7    4.61    0.39
   4  -1  -7    0.85    0.33
   1   5  -6    6.04    0.40
   1  -5  -6    6.84    0.29
  -5   1   0  809.82    4.47
  -5  -1   0  951.38    4.51
   3   5  -2  729.04    2.50
  -3  -5   2  720.19    3.59
  -4  -3   5 2632.01    7.02
   4   3  -5 2645.63    7.09
  -5   0  -1    0.63    0.43
  -1   6  -2  448.90    2.69
   1   6   2  444.94    1.66
   0   6  -3 1200.63    4.35
   0  -6  -3 1198.51    3.29
   3   3   6 1660.76    3.73
  -3  -3  -6 1452.81    6.52
  -3   3  -6 1346.16    5.39
  -3  -3  -6 1547.78    4.21
  -3  -5  -1  837.43    4.85
  -3   5  -1  835.63    4.35
   1   3  -9  114.55    1.28
   1  -3  -9  111.42    1.07
   0  -3  -9  716.09    4.14
   0  -3  -9  701.32    2.66
   3   0  -9    1.18    0.37
  -3   0   9    1.22    0.21
   5  -1  -3  396.04    1.92
  -5  -1   3  483.83    3.07
  -2   0  -9    1.32    0.33
  -3  -2  -7 2149.04    5.75
  -3  -2  -7 2044.04    7.28
  -4  -4   1 1660.51    6.87
   4   4  -1 1705.39    4.42
   3  -4  -6  418.48    2.56
   3   4  -6  415.36    2.26
   0  -4  -8 1718.37    7.61
   0  -4  -8 1747.95    4.41
   1  -4  -8    6.70    0.68
   1  -4  -8    5.25    0.27
  -5   1  -1  264.80    2.56
  -5  -1  -1  208.95    2.00
  -4   4   0  847.27    4.92
  -4  -4   0  897.48    5.00
  -1   6   3  573.29    3.02
   1   6  -3  602.42    2.73
  -4  -4   2  311.02    2.67
   4   4  -2  283.40    1.55
  -3   5   3  685.02    4.01
   3   5  -3  695.16    2.65
   3   1  -9  896.58    3.84
  -3  -1   9  877.18    3.24
  -2  -1  -9 1192.80    4.06
  -2   1  -9 1214.94    4.56
  -1   0 -10  532.17    2.68
  -1   5  -6   62.20    1.06
  -1  -5  -6   58.74    1.56
  -3   5  -2 1405.69    5.96
  -3  -5  -2 1260.62    6.57
  -4  -2  -5  772.97    3.50
  -4  -2  -5  826.41    4.00
  -5   0  -2  522.04    3.49
  -1  -6  -3  253.98    2.56
  -1   6  -3  265.62    2.04
   4   4   1  218.20    1.07
  -4   4  -1  233.10    2.44
   2   1 -10 2010.80    6.14
   2  -1 -10 1968.21    5.95
  -5  -2   1 1472.85    5.47
  -5  -2   1 1530.47    4.85
   1   2 -10  825.06    3.76
   1  -2 -10  856.03    3.37
  -5  -1   4  753.85    4.04
  -4  -4   3 3981.27   10.30
   4   4  -3 3486.98    7.97
  -3   4  -5 2348.72    7.96
   0  -2 -10   38.51    0.67
   0  -2 -10   37.67    0.81
  -5   2   2  505.41    3.74
  -5  -2   2  518.95    2.38
   0   6  -4  908.83    3.82
   0  -6  -4 1006.78    2.93
   0   6   4  972.33    3.20
   0  -6  -4  897.11    4.64
   4   2  -7  136.19    1.39
  -4  -2   7  115.25    0.83
  -2  -6   0   18.45    0.28
   2   6   0   15.93    0.32
  -5  -2   0  154.20    1.42
  -5  -2   0  158.51    1.55
   2   6  -1  509.92    2.03
  -2  -6   1  481.16    1.82
  -2   3  -8    1.34    0.38
  -2  -3  -8    0.99    0.57
  -2  -3  -8    1.64    0.19
  -1  -1 -10 1238.92    4.25
  -1   1 -10 1224.65    4.57
  -3   0  -8 4820.43   11.22
  -4   0  -6  220.27    1.93
  -4  -3  -4 1911.52    7.42
  -4  -3  -4 1977.44    5.28
  -2  -5  -5   24.78    1.13
  -2   5  -5   21.65    0.75
  -5  -1  -2   25.60    0.80
  -5   1  -2   29.09    0.96
   2   3  -9  190.87    1.71
   2  -3  -9  188.48    1.50
  -2   5   6  426.12    2.73
   2   5  -6  412.52    2.34
  -3   5   4  133.21    1.74
   3   5  -4  131.00    1.15
   3   3  -8  684.56    3.22
   3  -3  -8  689.98    3.21
  -1  -3  -9  299.65    2.70
  -1   3  -9  316.30    2.26
  -2   6  -1  237.38    2.21
  -4  -3   6 2955.25    7.05
   4   3  -6 2922.69    7.65
   1   6  -4  508.95    2.60
  -1   6   4  545.34    2.89
  -5  -2   3  658.67    2.56
   5   2  -3  647.31    3.03
  -2   6   2  841.86    4.67
   2   6  -2 1077.90    3.34
   4   0  -8 3823.70    9.76
  -2   4  -7  200.86    1.93
  -2  -4  -7  195.20    0.86
  -1  -4  -8   10.72    0.28
  -1   4  -8   11.04    0.54
  -3  -1  -8  118.69    1.21
  -3   1  -8  157.17    1.56
  -4   1  -6 2582.64    7.97
  -4  -1  -6 2546.32    7.55
   4   4   2   32.99    0.36
  -4  -4  -2   30.22    1.12
  -5  -2  -1    5.95    0.44
  -5  -2  -1    8.43    0.54
   2  -4  -8 1043.34    5.30
   2  -4  -8 1038.61    3.73
   2   4  -8 1044.89    4.14
   0  -5  -7   92.02    0.98
   0  -5  -7   92.60    1.83
  -4   4   4 7538.94   18.48
   3   2  -9  132.01    1.39
   3  -2  -9  113.66    1.29
  -3   5  -3  458.74    3.20
   1   5  -7  183.70    1.63
   1  -5  -7  184.23    2.39
   1  -5  -7  184.45    1.25
  -2  -2  -9  100.89    1.38
  -2  -2  -9  100.42    1.02
   4  -1  -8 1499.22    5.25
   4   1  -8 1567.72    5.27
  -5   0  -3    0.80    0.46
   5   1  -5 1164.65    4.37
  -5   1   5  987.06    5.11
  -1  -6  -4  114.91    1.89
  -1   6  -4  119.01    1.39
  -2   6  -2 1048.06    4.85
  -2   6   3 1261.85    5.32
   2   6  -3 1374.04    4.17
   2   2 -10   17.61    0.61
   2  -2 -10   17.52    0.56
  -3   4   7  114.80    1.63
   3   4  -7  113.60    1.26
  -5  -2   4  488.87    1.93
   5   2  -4  465.47    2.51
  -3  -3  -7   34.51    1.07
  -3  -3  -7   36.73    0.59
  -5   1  -3  745.09    4.43
  -5  -1  -3  767.99    3.85
  -1  -2 -10 1932.71    5.39
  -1  -2 -10 1909.09    6.54
  -5  -2  -2 1335.94    4.91
  -5  -2  -2 1484.47    5.45
   1   0 -11    0.65    0.33
   0  -6  -5 2147.67    5.10
   0  -6  -5 2169.79    8.62
   3   5  -5  376.80    2.12
  -3   5   5  382.78    2.96
   0   0 -11    1.14    0.34
  -4  -4  -3  751.32    4.89
  -4   4  -3  764.74    4.54
   1   6  -5 1366.97    4.69
   1  -6  -5 1291.26    5.73
  -3  -2  -8  156.52    1.32
  -3   2  -8  154.36    1.65
  -4   2  -6 1451.28    5.97
  -4  -2  -6 1472.23    5.02
  -1  -5  -7  475.56    4.10
  -1   5  -7  495.94    2.98
   3   0 -10   35.94    0.84
  -3   0  10   41.98    0.74
  -4  -4   5 2300.27    6.75
   4   4  -5 2335.28    6.47
  -4  -3  -5   78.96    0.90
  -4  -3  -5   74.18    1.41
   1  -1 -11   26.19    0.64
  -3   4  -6   32.43    0.88
  -3  -4  -6   32.73    1.21
   5   0  -6  127.31    1.45
  -2   6  -3  134.00    1.72
  -2  -6  -3  138.24    2.11
   5   3  -1  529.91    2.43
  -5  -3   1  501.95    3.20
   1  -4  -9    1.28    0.55
   1  -4  -9    0.90    0.23
   1   4  -9    0.71    0.36
   1   3 -10 1251.48    4.82
   1  -3 -10 1226.50    4.17
   0  -4  -9   63.27    1.43
   0   4  -9   62.80    1.06
  -2   6   4    2.05    0.39
   2   6  -4    6.00    0.34
  -2  -5  -6   39.90    1.36
  -2   5  -6   46.60    0.98
   0   1 -11  656.44    3.34
   0  -1 -11  746.16    3.23
   0   3 -10 1877.48    6.29
   0  -3 -10 1824.67    6.91
  -3   5  -4  112.50    1.62
   5   3  -2  274.13    1.73
  -5  -3   2  267.40    2.24
   4   2  -8  643.55    3.24
  -4  -2   8  534.09    1.73
  -4   3   7  219.67    2.30
   4  -3  -7  216.46    1.58
  -5  -3   0 1070.98    4.97
   5   3   0 1097.69    3.71
  -2   5   7   63.71    1.12
   2  -5  -7   60.80    1.34
   2   5  -7   59.76    0.97
  -5  -2   5   34.67    0.38
   5   2  -5   35.85    0.75
  -3  -1  10  869.49    3.60
   3   1 -10  941.15    4.05
  -2   0 -10 2105.54    6.31
  -5   1   6 1321.33    6.20
   5   1  -6 1141.03    4.50
  -5   0  -4  761.20    4.24
  -4   0  -7    0.20    0.36
  -1   6  -5  701.72    3.65
  -1  -6  -5  807.09    5.30
  -5   3   3   87.67    1.61
   5   3  -3   86.16    1.00
  -5  -2  -3   14.28    0.59
  -5  -2  -3   18.13    0.65
  -5  -3  -1  501.59    3.27
  -5   3  -1  531.00    3.95
  -2  -1 -10 6430.06   13.62
  -2   1 -10 6228.08   14.41
  -5   1  -4 1121.02    5.51
  -5  -1  -4 1497.54    5.68
   3   3  -9  891.70    3.85
   3  -3  -9  846.98    3.64
   4   0  -9    1.52    0.43
  -4  -1  -7    4.39    0.42
  -4   1  -7    6.04    0.54
  -2  -3  -9  268.24    1.56
  -2  -3  -9  261.85    2.56
   0   7   0   12.34    0.51
  -4   5   1 1012.30    5.31
  -4  -5   1  980.47    5.39
   2   1 -11  627.48    3.23
   2  -1 -11  663.21    3.21
  -3   0  -9    1.45    0.36
  -2   4  -8    1.48    0.42
  -2  -4  -8    1.24    0.15
  -2  -4  -8    1.22    0.12
  -2  -4  -8    1.42    0.67
   3   5  -6   21.99    0.58
   3  -5  -6   19.78    0.69
  -3   5   6   21.15    0.82
   0   5  -8  122.23    1.44
   0  -5  -8  123.52    2.14
  -4  -4  -4 1611.24    7.27
  -4   4  -4 1640.55    6.72
  -1   0 -11    2.34    0.35
   1   5  -8  235.05    1.93
   1  -5  -8  234.33    1.48
   0   7  -1 1408.03    5.09
   0   7   1 1481.82    5.12
  -4  -5   0 1179.41    6.28
   4   5   0 1220.00    3.13
   1   2 -11   28.46    0.74
   1  -2 -11   27.41    0.63
   2   3 -10  894.22    4.00
   2  -3 -10  873.71    3.59
   4   5  -2  289.53    1.55
  -4  -5   2  300.94    2.73
  -2   6  -4   18.93    0.73
  -2  -6  -4   17.10    1.00
  -3  -6   1  622.79    3.76
   3   6  -1  648.05    2.18
   2  -4  -9   32.83    1.02
   2   4  -9   33.11    0.77
   0   6  -6  163.73    1.66
   0  -6  -6  166.86    0.94
  -5   3   4   16.26    0.90
   5   3  -4   15.99    0.50
  -3   6   0 1156.24    5.63
  -3  -6   0 1205.46    5.69
   3  -4  -8  138.24    1.78
   3   4  -8  126.69    1.38
  -1  -4  -9 1019.96    5.67
  -1  -4  -9 1054.90    3.08
   4  -1  -9   26.83    0.72
   4   1  -9   28.29    0.76
  -2   6   5  688.52    3.78
   2   6  -5  684.09    3.13
   4   4  -6  850.00    3.53
   4  -4  -6  880.09    3.68
   0  -2 -11   10.39    0.44
   1   6  -6  445.83    2.60
   1  -6  -6  442.83    3.59
  -1   6   6  442.92    2.50
  -3  -1  -9   25.09    0.65
  -3   1  -9   28.68    0.78
  -1  -3 -10    7.17    0.60
  -1  -3 -10    7.74    0.33
  -1   3 -10    6.46    0.51
  -3  -6   2    7.14    0.56
   3   6  -2    7.74    0.30
  -3   6   2    7.15    0.66
  -1  -1 -11   47.94    0.82
  -1   1 -11   46.37    0.92
   3   2 -10   23.00    0.68
   3  -2 -10   20.22    0.62
  -5  -3  -2  789.64    4.25
  -5  -3  -2  651.73    3.05
   4   5   1  541.82    1.53
  -4  -5  -1  532.21    4.34
  -5   2   6  316.55    2.96
   5   2  -6  304.48    2.17
   0   7  -2   21.72    0.66
   0   7   2   19.59    0.56
   1   7   0 1709.04    5.06
  -1   7   0 1605.30    5.99
   5   0  -7    1.34    0.40
  -3  -6  -1   65.14    1.48
  -3   6  -1   74.00    1.39
   4   5  -3 1947.97    5.27
  -4   5   3 1981.32    8.16
  -3   5  -5  969.50    4.88
  -1   7  -1  396.12    2.79
  -1  -7  -1  406.16    1.53
  -3  -3  -8 3196.23   10.27
  -3  -3  -8 3418.03    7.91
  -4  -3  -6  729.45    3.10
  -2  -2 -10  941.45    3.56
  -2   2 -10  857.44    4.16
  -3   6   3   45.17    1.12
   3   6  -3   47.91    0.69
   5  -1  -7 1218.20    5.02
   5   1  -7 1248.46    4.87
  -5   2  -4  144.79    1.95
  -5  -2  -4  160.14    1.70
  -1   7   2 4840.40   12.36
   1   7  -2 4907.07   11.11
  -4   2  -7  536.50    3.53
  -4  -2  -7  538.23    2.92
  -3  -4  -7  550.62    4.25
  -3   4  -7  536.81    3.43
  -5   0  -5    0.87    0.43
   4  -3  -8  120.86    1.05
   4   3  -8  128.07    1.41
   2  -2 -11    3.72    0.36
   2   2 -11    2.27    0.40
  -2   5  -7  173.91    1.88
  -2  -5  -7  188.45    2.76
  -1   5  -8  431.15    2.90
  -1  -5  -8  423.66    1.43
  -1  -6  -6   25.27    1.25
  -1   6  -6   24.95    0.77
  -5  -3   5   19.95    0.59
   5  -3  -5   27.11    0.44
   5   3  -5   22.40    0.61
  -5   3   5   25.01    1.15
  -3   6  -2  225.33    2.40
  -3  -6  -2  191.20    2.62
  -4  -5  -2  576.32    4.53
  -4   5  -2  519.53    3.81
   1   7   2   89.90    0.75
  -1   7  -2   91.74    1.36
   0   7  -3  204.32    1.81
   0   7   3  200.58    1.52
   2  -5  -8  150.29    1.32
   2   5  -8  155.44    1.57
  -4  -5   4 1206.73    5.06
  -4   5   4 1183.24    5.88
   4   2  -9  207.59    1.86
  -4  -2   9  204.04    1.19
  -5  -1  -5   37.50    1.00
  -5   1  -5   35.33    1.03
  -3  -2  -9  820.88    3.41
  -3   2  -9  723.08    3.85
  -5  -3  -3    8.63    0.42
  -5  -3  -3    7.36    0.59
  -1  -2 -11  343.42    2.07
  -2   6  -5  123.64    1.61
  -2  -6  -5  125.89    2.34
  -4   4  -5 1150.00    5.64
  -4  -4  -5 1035.07    5.87
   1   7  -3 3109.97    8.12
  -1   7   3 3014.72    8.80
   3   5  -7   29.36    0.69
  -3   5   7   28.78    0.89
   3  -5  -7   30.44    0.94
  -5  -4   1  650.91    4.30
   5   4  -1  618.71    2.52
   2  -6  -6   22.10    0.83
   2   6  -6   22.84    0.62
  -2   6   6   21.52    0.72
   1  -4 -10  713.50    4.51
   1  -4 -10  738.79    3.05
  -3   6   4  747.64    4.50
   3   6  -4 1038.31    3.74
   0  -4 -10   45.40    1.25
   0   4 -10   45.21    0.97
   0  -4 -10   47.48    0.68
   5   4  -2  388.49    2.03
  -5  -4   2  396.35    3.17
   1   0 -12  497.83    2.88
   4   4  -7  171.33    1.58
   4  -4  -7  170.43    1.79
  -4   4   7  168.58    2.07
  -5   4   0  313.51    3.23
   5   4   0  313.57    1.65
  -6   0   1    0.44    0.48
  -4   0  -8  152.16    1.68
  -6   0   2  130.35    2.25
   1  -3 -11   28.06    0.63
   1   3 -11   26.21    0.75
  -1  -7  -3  138.52    2.04
  -1   7  -3  121.04    1.61
   0   0 -12 1847.61    6.02
   0   6  -7    5.18    0.47
   0  -6  -7    6.33    0.21
   0  -6  -7    4.77    0.80
   5   2  -7   46.41    0.90
  -5   2   7   51.67    1.33
  -3   6  -3  398.96    3.24
   3   1 -11 3918.95   10.36
   0   3 -11  937.01    4.33
   0  -3 -11  921.29    4.61
   1   6  -7    5.74    0.41
   1  -6  -7    4.53    0.26
  -6   0   0  277.36    2.79
  -4   5  -3 3334.79   11.02
  -4  -5  -3 3517.47   12.42
   5   4  -3   58.63    0.84
  -5  -4   3   57.18    1.24
   1  -1 -12  921.08    3.93
   0   7  -4   39.74    0.85
   0  -7  -4   43.56    1.13
  -2  -7   0  427.03    1.54
  -2   7   0  423.06    3.15
  -2   7   1 2143.43    7.78
   2   7  -1 2008.45    5.34
  -6   0   3    1.15    0.47
  -6   1   1   13.62    0.82
  -6  -1   1    9.31    0.67
  -4   1  -8  900.71    4.63
  -4  -1  -8  944.43    4.23
   4   0 -10 2693.21    7.99
  -6  -1   2  343.96    2.83
  -6   1   2  350.26    3.24
   3  -3 -10 1892.45    6.17
   3   3 -10 1916.66    6.34
  -4  -5   5  236.02    2.01
  -4   5   5  242.19    2.62
   5   0  -8   79.06    1.23
   5   4   1 1202.08    3.46
  -5   4  -1 1151.04    6.27
  -3  -5  -6  480.43    4.34
  -3   5  -6  445.87    3.41
   5   3  -6 1473.70    5.21
  -5  -3   6 1463.64    4.86
   0   1 -12 6803.56   15.70
   1  -5  -9   81.14    1.71
   1   5  -9   81.28    1.21
   0  -5  -9  614.88    4.80
   0  -5  -9  630.53    2.35
   3  -4  -9    1.26    0.31
   3  -4  -9    1.15    0.40
   3   4  -9    1.68    0.38
  -2   0 -11    1.97    0.35
  -2   7  -1  270.26    2.60
   1   7  -4 2012.67    6.25
   1  -7  -4 1970.78    7.40
  -6  -1   0  189.26    2.18
  -6   1   0  180.42    2.30
   2   7  -2   84.91    0.95
  -2   7   2   80.97    1.45
  -2  -4  -9 1723.26    7.88
  -2  -4  -9 1749.15    4.39
  -2   4  -9 1731.27    6.57
  -5  -2  -5   98.75    1.35
  -5   2  -5   85.95    1.59
  -6  -1   3  205.15    2.22
   4   1 -10   24.58    0.75
  -6   0  -1    0.21    0.51
   5   1  -8   85.74    1.26
   5  -1  -8   71.42    1.19
   2  -4 -10  467.12    3.43
   2   4 -10  452.69    2.84
  -2  -3 -10  515.89    3.56
  -2  -3 -10  502.98    2.39
  -3   6   5  688.62    4.26
   3   6  -5  747.55    3.33
  -5  -4   4   24.50    0.84
  -5   4   4   23.38    1.05
  -5  -3  -4  469.76    2.61
  -5  -3  -4  524.47    3.47
  -6   0   4    4.96    0.58
  -2  -1 -11   69.76    1.01
  -2   1 -11   88.75    1.29
  -3   0 -10 6374.43   14.98
  -4  -3  -7   29.06    0.64
  -5   0  -6 1313.87    5.80
   2   3 -11 1308.75    5.22
   2  -3 -11 1304.18    4.77
  -1  -4 -10  264.84    2.83
  -1   4 -10  256.28    2.24
  -1   7  -4  367.16    2.71
  -1  -7  -4  369.34    3.62
  -1   6  -7  371.12    2.78
  -1  -6  -7  365.24    3.91
  -2   7  -2  338.25    2.86
  -6  -1  -1   68.19    1.36
  -6   1  -1   66.50    1.46
   5   4   2 3670.32    7.61
  -5  -4  -2 3495.92   11.54
   2  -1 -12 1411.78    5.19
  -2   7   3  201.52    2.14
   2   7  -3  258.46    1.76
  -6  -1   4 2314.67    8.40
   4  -3  -9 2328.08    7.25
   4  -3  -9 2364.02    5.51
   3   2 -11 3057.03    8.76
   3  -2 -11 2995.73    8.56
  -2   6  -6    5.26    0.52
  -2  -6  -6    3.28    0.80
  -3  -1 -10 1679.96    5.76
  -3   1 -10 1835.40    6.38
  -3   6  -4  345.89    3.04
   1  -2 -12  915.87    3.80
   1   2 -12  818.87    4.01
  -5  -1  -6  299.91    2.59
  -5   1  -6  292.07    2.74
  -3  -3  -9   17.22    0.47
  -3  -3  -9   10.83    0.71
  -2  -5  -8    4.00    0.79
  -2   5  -8    6.19    0.55
  -3   4  -8  130.10    1.75
  -3  -4  -8  124.78    0.74
  -1   0 -12  935.38    4.14
   2   6  -7    1.91    0.35
   2  -6  -7    0.80    0.62
  -2   6   7    1.11    0.36
  -6  -2   1  118.50    1.55
  -4   4  -6  299.29    2.77
  -4   2  -8  553.49    3.64
  -4  -2  -8  586.55    3.14
  -4  -5  -4   79.21    1.84
  -4   5  -4   83.11    1.61
  -1  -3 -11    0.85    0.23
  -1  -3 -11    1.37    0.48
  -6  -2   2 1789.48    6.76
   0  -7  -5  161.73    2.43
   0   7  -5  166.37    1.74
  -6   0  -2  297.52    2.83
   0  -2 -12 1667.39    5.41
   2  -5  -9  939.67    3.68
   2  -5  -9  959.09    5.67
   3  -5  -8  387.08    2.46
   3   5  -8  383.99    2.54
  -1   5  -9 1025.01    4.88
  -1  -5  -9 1033.16    6.31
  -4   5   6  183.36    2.29
   4  -5  -6  172.86    1.71
  -6  -2   0  393.41    2.83
   4  -4  -8 1083.77    4.72
   4   4  -8 1080.38    4.40
  -1   7   5  128.65    1.33
   1  -7  -5  134.37    1.91
  -6   0   5    0.71    0.54
   6   2  -3 1178.79    4.56
  -1   1 -12 1063.06    4.52
  -1  -1 -12  960.67    4.03
   5   4  -5    3.03    0.32
  -5  -4   5    4.10    0.51
   4   2 -10   22.71    0.74
   5   2  -8  365.74    2.53
   5  -2  -8  374.17    2.65
  -6   1  -2  164.82    2.17
  -6  -1  -2  170.24    2.07
  -2   7  -3  947.90    4.91
  -2  -7  -3 1043.36    6.18
   5   3  -7  259.97    2.10
  -5   3   7  285.82    2.86
  -2   7   4 3561.54   10.39
   2   7  -4 3715.30    9.21
  -2  -2 -11 1591.16    5.15
  -2   2 -11 1469.18    5.86
   4   6  -1  172.69    1.05
  -4   6   1  159.97    2.32
   6   1  -5  213.47    1.94
   5   4   3 4906.09    9.39
  -5  -4  -3 4801.86   13.96
   3  -6  -6  138.85    1.75
  -3   6   6  137.29    1.86
   0   6  -8    4.01    0.46
   0  -6  -8    2.97    0.17
  -6   2  -1  307.30    3.03
  -6  -2  -1  318.01    2.62
   1  -6  -8   49.94    1.51
   1   6  -8   47.44    0.96
  -4  -6   0   14.96    0.91
  -4   6   0   18.00    0.91
   2  -2 -12    6.80    0.43
   2   2 -12    3.97    0.47
  -4   6   2   52.10    1.29
  -4  -6   2   54.19    1.33
   4   6  -2   51.49    0.66
  -6   2   4  706.36    5.22
   6   2  -4  910.76    3.98
  -3  -2 -10  816.28    3.49
  -3   2 -10  774.87    4.14
  -1   7  -5 1309.83    5.53
  -1  -7  -5 1404.25    7.50
   5   0  -9    3.53    0.45
  -3  -5  -7  571.08    4.73
  -3   5  -7  576.81    3.78
  -5  -3  -5  223.36    1.76
  -5  -3  -5  222.89    2.28
  -5   2  -6 1083.23    5.65
  -5  -2  -6 1214.98    4.99
  -4   0  -9    0.95    0.37
   1   4 -11   12.04    0.58
   1  -4 -11   13.19    0.75
  -6   0  -3    1.41    0.46
  -4   6  -1    5.43    0.70
  -4  -6  -1    7.18    0.92
  -4   6   3 2259.28    9.06
   4   6  -3 2302.92    5.94
  -3   6  -5  230.91    2.49
   0  -4 -11 2431.68    9.17
   0   4 -11 2410.34    7.95
   5   1  -9 1543.40    5.84
   5  -1  -9 1521.10    5.86
  -1   2 -12  275.03    2.31
  -1  -2 -12  300.39    2.04
   6   0  -6 2598.54    8.16
   3  -4 -10  469.18    3.19
   3  -4 -10  455.33    2.71
  -4   5  -5  287.21    2.99
  -4  -5  -5  259.85    3.15
  -4   1  -9  429.87    3.08
  -4  -1  -9  414.05    2.83
  -6  -1  -3    7.94    0.67
  -6   1  -3   11.16    0.81
   5  -4  -6 3592.93    9.11
  -5  -4   6 4020.91   10.79
   5   4  -6 3756.49    9.58
  -5   4   6 4137.56   12.97
  -6  -2  -2    0.68    0.40
  -6   2  -2    0.98    0.63
   4   0 -11    0.86    0.40
  -2  -7  -4  174.15    2.74
  -2   7  -4  173.49    2.08
  -3   7   1  671.85    4.47
  -3  -7   1  954.38    5.04
  -5   5   1   25.59    1.13
   5   5  -1   31.41    0.52
   0   7  -6   43.18    0.97
   0  -7  -6   41.46    1.37
   1  -5 -10   30.55    1.14
   1  -5 -10   29.53    0.59
  -3  -7   0  129.35    1.98
  -3   7   0  104.52    1.84
   3   3 -11 1688.55    6.19
   3  -3 -11 1643.64    5.71
  -5   0  -7    0.66    0.44
   2   7  -5  360.22    2.25
  -2   7   5  382.77    2.89
   0   5 -10   38.61    0.95
   0  -5 -10   38.68    1.31
   0  -5 -10   41.46    0.60
  -5  -5   2 1751.58    7.83
  -5   5   2 1724.20    8.03
   1  -3 -12 2298.18    6.72
   1   3 -12 2324.11    7.74
   3   1 -12   53.28    1.07
   3  -1 -12   46.84    0.98
   4   5  -7  950.02    4.02
  -4   5   7  960.98    5.21
   1  -7  -6 3724.35   12.82
   1   7  -6 3656.75   10.23
  -2  -6  -7  346.83    3.88
  -2   6  -7  335.51    2.78
  -6   2   5  284.72    2.89
   6   2  -5  294.22    2.23
   5   5   0  694.41    2.40
  -5   5   0  702.77    4.85
  -1  -6  -8  974.39    6.50
  -1   6  -8  938.27    4.70
   3   7  -2  206.00    1.40
  -3  -7   2  189.59    2.15
   6   3  -1  194.51    1.61
  -6  -3   1  208.48    1.87
   6   1  -6  296.81    2.31
  -4   3  -8  148.50    2.04
  -4  -3  -8  155.38    1.42
   1   0 -13    0.84    0.40
  -4   6  -2    2.54    0.59
  -4  -6  -2    2.40    0.73
   6   3  -2 1908.81    5.87
  -6   3   2 1892.19    8.47
  -2  -4 -10  568.62    2.30
  -2   4 -10  552.58    3.60
   4   1 -11  822.45    4.11
   2   6  -8  186.83    1.82
   2  -6  -8  189.25    2.65
   2  -6  -8  192.10    1.56
   0  -3 -12  348.03    2.74
   0  -3 -12  355.47    2.18
  -3  -7  -1  117.53    2.10
  -3   7  -1   99.74    1.70
  -4  -6   4  253.77    2.38
   4   6  -4  239.83    1.67
  -5  -4  -4 2544.70    9.55
  -5   4  -4 2535.41    9.53
  -5   1  -7  134.11    1.93
  -5  -1  -7  142.04    1.76
   6   3   0    6.30    0.35
  -6  -3   0    4.95    0.44
  -5  -5   3 4108.31   12.85
   5   5  -3 4091.75    9.41
  -5   5   3 4122.77   13.32
   0   8   0 1124.07    4.72
   0   0 -13    2.21    0.40
   2  -4 -11  646.38    4.05
   2  -4 -11  645.64    3.19
  -6   3   3   24.88    1.11
   6   3  -3   23.67    0.65
   1  -1 -13  706.92    3.57
   4  -3 -10   42.84    0.91
   4   3 -10   39.51    0.90
   5   3  -8 1283.76    5.05
  -5   3   8 1331.75    6.64
   0   8  -1 5259.38   12.69
   0   8   1 4719.20   11.94
  -5  -5  -1  873.74    5.75
  -5   5  -1  763.94    5.31
  -3   7   3 1908.15    7.81
   3   7  -3 1846.51    5.23
  -3   6   7   28.01    0.88
   3  -6  -7   26.20    0.96
   3  -5  -9    0.61    0.30
   3  -5  -9    0.57    0.47
   3   5  -9    1.28    0.34
   4  -4  -9  176.56    1.78
   4   4  -9  184.96    1.81
  -2  -3 -11  630.22    3.98
  -2  -3 -11  681.26    3.00
  -2   0 -12 2250.74    7.12
  -2   5  -9  655.90    3.99
  -2  -5  -9  652.22    5.06
   5  -2  -9   84.41    1.34
   5   2  -9  108.45    1.50
   0   1 -13  208.86    2.07
   0  -1 -13  202.19    1.82
  -3   4  -9 1148.18    5.41
  -3  -4  -9 1158.85    3.47
  -6   0  -4 2571.29    9.49
  -1   7  -6  307.01    2.57
  -1  -7  -6  277.36    3.56
  -3   7  -2  257.84    2.69
  -1   4 -11   73.92    1.28
  -1  -4 -11   69.94    0.83
  -6  -3  -1 3423.19    9.58
  -6  -3  -1 3476.40    9.79
  -3   0 -11    2.21    0.41
  -4   2  -9   47.22    1.14
  -4  -2  -9   51.92    0.94
   2   3 -12   45.46    1.02
   2  -3 -12   42.03    0.83
  -6   2  -3  327.79    3.37
  -6  -2  -3  325.61    2.70
   2  -5 -10   12.27    0.83
   2  -5 -10   12.26    0.47
   0   8  -2  273.64    2.29
   0   8   2  270.07    1.96
   1   8   0 1229.83    4.33
  -1   8   0 1071.54    5.10
   2   0 -13    0.38    0.40
  -5  -5   4  932.02    5.29
   5   5  -4  921.83    3.59
  -1   8   1  399.74    3.00
   1   8  -1  523.43    2.88
  -6  -3   4    3.68    0.28
   6   3  -4    2.38    0.36
  -6   3   4    3.19    0.69
  -2   1 -12  522.69    3.24
  -2  -1 -12  498.49    2.86
  -3  -3 -10   15.93    0.77
  -3  -3 -10   15.89    0.47
  -4  -6  -3  431.31    4.27
  -4   6  -3  380.93    3.44
   3  -2 -12  144.74    1.65
   3   2 -12  148.25    1.71
  -5  -3  -6  234.48    1.91
  -5  -3  -6  207.92    2.22
  -1   8  -1 2212.71    7.87
   6   0  -7    0.47    0.41
  -1  -5 -10  127.31    0.94
  -1   5 -10  125.65    1.74
  -1  -5 -10  123.00    2.22
  -6   1  -4 3133.63   10.96
  -6  -1  -4 3257.45   10.45
   6   2  -6  487.80    3.01
  -6   2   6  522.87    4.04
  -2  -7  -5  189.31    3.02
  -2   7  -5  228.93    2.37
  -3  -1 -11  688.91    3.52
  -3   1 -11  651.59    3.75
   4   6  -5  354.96    2.18
  -4  -6   5  359.11    2.79
  -5   5  -2    9.02    0.83
  -5  -5  -2   12.54    0.87
  -3  -6  -6 1167.48    7.42
  -3   6  -6 1283.97    6.10
   4  -2 -11  300.09    2.38
   4   2 -11  339.75    2.59
   5   4  -7    2.22    0.34
  -5   4   7    1.13    0.58
  -5  -4   7    1.81    0.34
   2  -1 -13  823.31    3.98
   1   6  -9  315.13    2.49
   1  -6  -9  326.82    1.85
   2   7  -6 5161.37   12.31
   2  -7  -6 5116.95   14.59
  -3   7   4  187.42    2.27
   3   7  -4  216.27    1.65
   0   6  -9  611.95    3.75
   0  -6  -9  590.26    5.03
   1   8  -2  747.51    3.52
  -1   8   2  694.12    3.72
  -5   2  -7   86.62    1.61
  -5  -2  -7   81.21    1.30
   6   1  -7 1372.56    5.44
   6  -1  -7 1334.14    5.69
  -3   5  -8  217.35    2.41
  -3  -5  -8  235.61    3.06
  -1  -3 -12    0.18    0.46
  -1  -3 -12    0.42    0.24
  -4   5  -6  647.21    4.41
   5   0 -10 1112.33    4.92
   1  -2 -13  166.48    1.65
  -1  -8  -2  591.97    4.18
  -1   8  -2  626.02    3.94
   0  -8  -3  978.05    5.33
   0   8  -3  799.97    4.09
  -6  -3  -2 1471.72    5.57
  -6  -3  -2 1727.97    6.21
   0   7  -7   36.35    0.93
   0  -7  -7   37.87    1.44
   0  -7  -7   36.07    0.40
  -3   7  -3   46.55    1.26
  -1   0 -13    0.30    0.33
   1  -7  -7   24.57    1.14
   1  -7  -7   25.90    0.50
  -5  -4  -5  168.89    2.31
   0  -2 -13  170.11    1.62
  -4   5   8  377.61    3.38
   4   5  -8  383.16    2.54
   6   3  -5  582.58    3.15
  -6  -3   5  573.89    2.29
  -5  -5   5  521.86    3.65
  -5   5   5  517.14    4.22
   5  -1 -10 1621.28    6.27
   5   1 -10 1633.93    6.29
  -1   8   3  648.84    3.62
   1   8  -3  716.81    3.53
  -1   1 -13  248.87    2.21
  -1  -1 -13  241.00    2.04
  -2  -2 -12  784.55    3.59
  -2   2 -12  759.71    4.23
  -2  -6  -8  383.53    4.22
  -2   6  -8  376.16    3.02
  -5   5  -3  184.86    2.53
  -5  -5  -3  197.48    2.70
  -6  -2  -4  127.06    1.72
  -6   2  -4  110.74    1.97
  -4   6  -4    6.82    0.72
  -4  -6  -4    9.63    0.96
  -4   0 -10  699.55    3.96
  -3  -2 -11  114.19    1.31
  -3   2 -11  133.88    1.76
  -5   0  -8  473.24    3.50
  -1  -8  -3  682.72    4.86
  -1   8  -3  677.86    4.02
   3   7  -5  500.44    2.71
  -3   7   5  442.87    3.55
   2  -2 -13 2281.82    7.23
   2   2 -13 2341.42    7.83
  -6   0  -5    0.39    0.45
   2  -6  -9  261.62    3.19
   2  -6  -9  259.89    1.84
   3   6  -8  445.47    2.85
   3  -6  -8  403.10    3.87
  -1   6  -9  397.78    3.09
  -1  -6  -9  377.78    4.10
   3  -4 -11   16.83    0.63
   3  -4 -11   15.12    0.58
   3   4 -11   16.18    0.68
   4   6  -6  105.48    1.26
   4  -6  -6  111.64    1.51
   5   3  -9  178.78    1.85
  -5  -3   9  167.21    1.14
   1   4 -12   94.13    1.44
   1  -4 -12   97.08    1.58
   0   8  -4  176.93    1.90
   0  -8  -4  170.52    2.33
  -2   8   0 2349.13    8.87
  -6   2   7  734.35    5.30
   6   2  -7  728.52    3.81
  -2   8   1    5.75    0.60
  -6   4   1  941.58    6.02
   6   4  -1  955.42    3.60
  -4  -1 -10  413.66    2.98
  -4   1 -10  455.23    3.25
  -1  -7  -7   73.44    1.98
  -1   7  -7   84.11    1.40
  -6  -4   2 3725.31   10.96
   6   4  -2 3559.10    8.89
  -5   1  -8  320.48    2.92
  -5  -1  -8  322.92    2.68
  -4   3  -9  466.60    3.57
  -4  -3  -9  481.75    2.66
   1   5 -11  510.86    3.36
   1  -5 -11  512.46    4.18
  -6  -3  -3  964.36    4.28
  -6  -3  -3 1158.05    5.08
   0  -4 -12   80.64    1.00
   0  -4 -12   77.91    1.50
   4   0 -12  553.12    3.47
  -6   1  -5   76.51    1.62
  -6  -1  -5  101.44    1.63
   6   0  -8    8.45    0.55
  -2   8  -1  242.29    2.56
  -2  -7  -6 1415.11    8.35
  -2   7  -6 1319.21    6.01
   0   5 -11    2.14    0.45
   0  -5 -11    3.03    0.77
   0  -5 -11    2.79    0.25
   1  -8  -4  558.49    3.99
  -1   8   4  547.73    3.25
  -3   7  -4 1009.69    5.66
  -6   4   0  638.56    4.69
  -6  -4   0  613.17    4.04
  -2   8   2  326.30    2.80
   2   8  -2  350.37    2.11
   3  -3 -12  528.59    3.16
   3   3 -12  519.98    3.32
  -6   4   3  145.81    2.35
  -6  -4   3  147.36    1.80
   6   4  -3  150.17    1.43
  -2   7   7  141.58    1.68
   2   7  -7  137.83    1.57
   6   3  -6 1935.16    6.43
  -6   3   6 1740.40    8.26
   5   2 -10    1.98    0.41
   4   4 -10    4.24    0.46
   4  -4 -10    3.50    0.41
   3  -5 -10   27.87    0.97
   3  -5 -10   26.92    0.71
   5   4  -8   55.90    1.03
  -5   4   8   59.32    1.49
   5  -5  -6   13.08    0.53
  -5  -5   6   12.76    0.66
   5   5  -6   11.47    0.47
   4  -3 -11  881.36    4.38
   4   3 -11  936.46    4.48
   4   1 -12  180.75    1.94
   6  -1  -8    0.14    0.38
   6   1  -8    0.20    0.37
  -2  -4 -11  420.09    3.60
  -2  -4 -11  406.52    2.07
  -5  -3  -7 1898.12    7.37
  -5  -3  -7 1908.49    6.13
  -1  -2 -13  675.06    3.36
  -1   2 -13  652.67    3.83
   3   1 -13  329.80    2.63
   3  -1 -13  341.63    2.61
  -3  -6  -7   31.10    1.40
  -3   6  -7   25.11    0.95
   1   3 -13    2.84    0.50
   1  -3 -13    3.12    0.37
  -1  -8  -4  894.49    6.16
  -1   8  -4  911.76    4.75
  -2   8  -2  357.44    3.23
  -6  -4  -1 1103.56    5.61
   6   4   1 1169.07    3.83
   2  -4 -12  319.46    2.24
   2  -4 -12  324.84    2.73
   2   8  -3 1771.57    5.58
  -2   8   3 1626.73    7.24
  -2  -5 -10  160.93    2.53
  -2   5 -10  150.06    1.97
  -5   5  -4   10.15    0.79
  -5  -5  -4   10.06    0.82
   6   4  -4  115.02    1.34
  -6  -4   4  114.61    1.53
  -3  -4 -10   70.74    0.81
  -3  -4 -10   79.23    1.63
  -4   5  -7  315.42    3.18
  -5  -4  -6 1367.78    6.45
  -5  -4  -6  667.67    2.35
   0  -3 -13  649.01    3.20
  -4   7   1   45.53    1.37
  -4  -7   1   41.18    1.35
   2  -5 -11  859.64    3.78
   2  -5 -11  844.89    5.32
   3  -7  -6   16.46    0.78
  -3   7   6   16.29    0.78
   0  -7  -8  212.07    1.03
   0  -7  -8  210.54    3.13
   0   7  -8  209.27    2.19
  -4  -2 -10  583.11    3.27
  -4   2 -10  535.61    3.67
   1   0 -14  141.39    1.68
  -4   6  -5   60.35    1.48
  -4  -6  -5   52.86    1.73
   1  -7  -8  142.31    1.16
   1  -7  -8  132.89    2.48
  -5  -2  -8  159.54    1.83
  -5   2  -8  161.24    2.21
  -4   7   0  607.82    4.72
  -4  -7   0  612.43    4.99
   0   8  -5    1.67    0.39
   0  -8  -5    1.99    0.12
  -4  -7   2    1.40    0.63
  -4   7   2    0.78    0.59
  -4   7   2    1.90    0.50
  -6   2  -5  564.95    4.47
  -6  -2  -5  662.47    4.08
  -5   6   1  302.80    3.22
  -5  -6   1  333.32    3.61
   1  -6 -10   21.68    1.19
   1  -6 -10   22.48    0.51
   4  -5  -9 1662.64    6.92
   4  -5  -9 1583.56    5.84
  -7   0   2  257.30    2.88
  -2  -3 -12   67.88    0.97
  -2   3 -12   73.91    1.27
  -7   0   1    0.46    0.58
   0  -6 -10  107.05    2.23
   0  -6 -10  109.89    0.93
  -5   6   2   17.79    0.77
  -5   6   2   18.88    0.98
   4   6  -7  495.82    2.89
   4  -6  -7  561.58    3.93
   1  -8  -5 1245.58    6.65
  -1   8   5 1238.31    4.76
  -5   6   0 1339.86    7.42
  -5  -6   0 1322.47    7.57
  -3   5  -9    3.00    0.58
  -3  -5  -9    3.71    0.75
  -3  -5  -9    3.93    0.66
  -6   3  -4   59.72    1.59
  -6  -3  -4   52.79    1.01
  -6   3  -4   56.50    1.51
  -6   3  -4   62.90    1.40
  -1  -4 -12 1607.80    7.14
  -1   4 -12 1560.08    6.60
   0   0 -14 5213.16   13.38
  -1  -5 -11   12.54    0.34
  -1  -5 -11   11.91    0.94
  -1  -5 -11   12.98    0.92
   1  -1 -14 1586.17    5.95
   1   1 -14 1571.81    6.16
  -3   3 -11  445.82    4.96
  -3   3 -11  465.02    3.48
   5   0 -11    0.39    0.40
  -7   0   3    0.88    0.51
  -4   7  -1    9.34    0.79
  -4  -7  -1    8.35    0.87
  -6   4  -2   62.67    1.61
  -6   4  -2   63.59    1.33
   4   2 -12  141.31    1.73
   4  -2 -12  142.96    1.74
  -2  -8  -3  616.99    4.12
  -2   8  -3  642.59    4.37
   2  -3 -13   59.64    1.03
   2   3 -13   57.75    1.20
  -3   0 -12  108.59    3.00
  -3   0 -12  113.00    1.52
  -3   0 -12  108.17    1.98
  -2   0 -13    0.52    0.33
  -2   0 -13    0.16    0.50
  -4  -7   3    2.15    0.56
  -4   7   3    1.76    0.60
  -4  -7   3    2.69    0.53
  -4   7   3    3.80    0.82
   4   7  -3    2.57    0.25
  -4   7   3    1.74    0.63
  -7   0   0    2.31    0.57
   6  -2  -8   20.39    0.82
   6   2  -8   20.40    0.72
  -2  -8   4   33.22    2.35
  -2   8   4   30.10    0.97
  -2   8   4   29.11    1.66
   2   8  -4   33.33    0.75
  -7   1   2  445.09    3.99
  -7  -1   2  507.61    3.74
  -3   7  -5   21.24    0.94
  -3   7  -5   21.32    0.77
  -6   0  -6  972.04    5.63
  -6   0  -6  993.90    5.33
  -7   1   1   53.44    1.46
  -7  -1   1   52.95    1.20
   5   6  -3    0.42    0.20
  -5   6   3    1.26    0.60
  -5   6   3    1.78    0.62
  -5  -6   3    0.27    0.57
  -5  -6   3    0.99    0.58
  -5  -6   3    1.33    0.54
   3   2 -13 1740.44    6.74
  -3   2  13 1742.79   13.17
   3  -2 -13 1715.22    6.28
  -6   3   7  324.64    3.34
   6   3  -7  293.62    2.38
   6   4  -5 1175.52    4.67
  -6  -4   5 1112.74    4.83
   0  -1 -14 1457.02    5.62
   0  -1 -14 1447.10    6.71
   0   1 -14 1462.83    5.91
   0  -1 -14 1449.46    7.47
   5  -1 -11   36.61    0.93
  -5  -1  11   39.02    1.34
   5   1 -11   38.15    0.97
  -5   6  -1  175.56    2.06
  -5   6  -1  177.30    2.68
   2   0 -14  557.49    3.42
  -2   0  14  569.30    4.21
  -7   1   3  322.80    3.49
  -7  -1   3  351.04    3.26
   5   5  -7  524.64    3.00
  -5  -5   7  482.33    4.33
  -5   5   7  549.18    5.69
  -5   5   7  465.29    4.11
  -5   5   7  608.27    4.86
  -5  -5   7  492.37    4.45
  -5  -5   7  554.29    3.64
  -3   1 -12 2649.78   10.59
  -3   1 -12 2572.81   11.43
  -3   1 -12 2740.09    8.91
  -3  -1 -12 2665.61   15.39
  -3  -1 -12 2901.03    8.52
  -3   1 -12 2719.28   13.91
  -3   1 -12 2887.65   12.62
  -2   1 -13  108.55    1.55
  -2   1 -13   95.91    1.82
  -2  -1 -13   97.87    1.37
  -2  -1 -13  100.20    1.79
  -2  -1 -13   92.62    2.97
  -2  -1 -13  104.78    2.10
  -2   1 -13  100.59    2.19
   3  -6  -9   49.95    0.91
   3  -6  -9   49.30    1.40
  -7  -1   0   63.72    1.40
  -7   1   0   72.81    1.67
  -6  -1  -6  530.89    4.43
  -6   1  -6  527.16    4.55
  -6   1  -6  559.71    3.80
  -6  -1  -6  498.19    3.85
  -6  -1  -6  591.46    4.09
  -6   1  -6  543.05    4.37
  -6   1  -6  547.80    4.28
  -1  -8  -5  728.01    5.72
  -1   8  -5  699.60    4.34
  -7   0   4  640.37    4.52
  -2  -6  -9 1222.23    7.20
  -2  -6  -9 1237.74    6.29
  -2  -7  -7    0.61    0.80
  -2  -7  -7    1.13    0.84
  -2   7  -7    0.57    0.49
  -6   0   9   -0.16    0.64
   6   0  -9    0.42    0.44
  -1  -7  -8  259.68    3.60
  -1   7  -8  262.63    2.56
  -5  -3  10   51.97    1.49
  -5  -3  10   53.20    1.58
   5   3 -10   53.56    1.08
  -4   7  -2    7.17    0.72
  -4  -7  -2    6.77    0.90
  -4  -7  -2    6.95    1.54
  -7   0  -1    0.42    0.53
  -2  -1  14   43.78    1.27
  -2  -1  14   45.58    1.57
  -2   1  14   48.30    1.28
   2  -1 -14   46.67    1.01
  -2   6  10 1186.60   13.15
   2   6 -10 1243.46    5.42
   2  -6 -10 1215.32    7.11
  -2  -6  10 1273.95    8.69
   2  -6 -10 1147.59    4.32
   2  -7  -8  205.95    2.12
   2  -7  -8  223.72    3.07
   2   7  -8  224.39    2.11
  -2  -7   8  204.72    2.71
  -2   7   8  206.90    4.96
   2  -7  -8  225.42    1.73
  -4   7   4  689.93    5.38
   4   7  -4  747.25    3.20
  -4   7   4  670.74    7.32
  -4  -7   4  624.01    4.57
  -4   7   4  691.12    4.23
  -4   7   4  641.16    4.68
  -4  -7   4  757.67    4.58
   5   6  -4   41.91    0.75
  -5   6   4   39.63    1.52
  -5  -6   4   43.71    1.36
  -5  -6   4   42.48    1.30
  -5   6   4   42.25    1.32
  -5   0  -9    1.14    0.45
  -5   0  -9    1.28    0.59
  -5   0  -9   -0.12    2.40
  -5   0  -9    1.48    0.59
  -1  -3 -13   12.89    0.51
  -1   3 -13   13.83    1.16
  -1  -3 -13   12.78    0.84
  -1  -3 -13   19.41    0.84
   1   3  13   19.58    1.24
  -1  -3 -13   11.35    1.31
  -7   1   4   73.89    1.66
  -5   4   9 1024.91    8.32
  -5   4   9 1115.14    5.70
   5  -4  -9 1038.59    4.92
  -5  -4   9  945.67    6.25
   5   4  -9 1029.35    4.66
  -5  -4   9  969.23    6.31
  -5  -4   9 1037.42    4.04
  -5  -5  -5   74.60    1.73
  -5  -5  -5   79.33    1.68
  -5   5  -5   74.84    1.36
   6  -1  -9   83.87    1.39
   6   1  -9   84.78    1.38
  -1   6 -10   12.85    0.70
  -1  -6 -10   16.20    0.96
  -1  -6 -10   13.46    1.02
  -1  -6 -10   14.96    0.81
  -7   1  -1  370.11    3.29
  -7  -1  -1  365.34    3.42
   1  -2 -14 2075.59    8.92
   1  -2 -14 2112.38    7.02
  -4  -4  -9   17.51    0.91
  -4   4  -9   18.87    0.91
  -5  -6  -2    4.70    0.62
  -5   6  -2    3.50    0.42
  -5   6  -2    3.53    0.69
  -5   6  -2    3.45    0.50
  -5  -6  -2    5.37    0.81
  -6   4  -3  999.86    6.12
  -6   4  -3  999.44    5.41
  -2  -8  -4  234.07    2.57
  -2  -8  -4  242.37    4.86
  -2  -8  -4  236.76    3.42
  -2   8  -4  243.12    2.32
  -3   8   1  419.10    3.32
  -3  -8   1  396.04    3.50
  -3   8   1  445.08    5.31
  -3  -8   1  416.39    7.47
  -3   8   1  446.00    4.38
  -3   8   1  379.13    3.60
  -3   8   1  380.32    2.99
  -3  -8   1  352.67    3.19
  -3   7   7 1694.58    6.38
  -3  -7   7 1543.40   11.12
   3  -7  -7 1655.04    7.41
   3   7  -7 1607.24    5.29
  -3   7   7 1508.91   12.66
   0   8  -6  103.94    1.53
   0  -8   6  103.22    2.60
   0  -8  -6  101.73    2.15
  -5   1  -9   37.17    1.02
  -5  -1  -9   36.92    1.07
  -5  -1  -9   42.51    1.39
  -5   1  -9   39.97    1.25
  -5   1  -9   43.43    1.20
  -5  -1  -9   38.92    1.35
  -5   1  -9   35.25    1.30
  -5  -1  -9   47.25    1.12
  -5   1  -9   38.75    1.55
  -3   8   0  889.08    4.75
  -3   8   0  890.67    5.58
  -3  -8   0  846.47    5.02
  -3   8   0  824.98    7.79
  -3  -8   0  902.31    5.71
  -7   2   2  221.09    2.54
  -7   2   2  242.24    3.06
   2   8  -5  180.41    1.79
  -2   8   5  177.15    3.76
  -2  -8   5  182.32    4.41
  -2   8   5  189.99    2.21
  -7  -2   1  180.26    2.18
  -7   2   1  167.96    2.30
  -4   0 -11   -0.09    1.57
  -4   0 -11    0.63    0.38
   3  -4 -12  766.56    3.90
   3  -4 -12  809.38    3.82
   3   4 -12  762.97    4.23
  -3   4  12  769.52   10.79
  -3  -4  12  815.45    5.78
  -7   0   5    0.66    0.77
  -7   0   5    0.48    0.56
  -1  -8   6  325.57    4.90
   1   8  -6  331.28    2.64
   1  -8  -6  338.36    1.88
   1  -8  -6  342.43    3.71
  -3   6  -8    2.15    0.46
  -3  -6  -8    1.93    0.57
  -3  -6  -8    2.61    0.81
  -3   6  -8    1.94    0.53
  -3   8   2   56.44    1.31
  -3  -8   2   49.58    1.25
  -3  -8   2   62.35    1.38
  -3   8   2   45.30    1.91
  -3   8   2   71.47    1.89
  -3   8   2   80.20    1.78
  -1   0 -14  613.63    3.60
  -1   0 -14  594.93    4.58
  -4   6  -6  233.08    2.90
  -4  -6  -6  240.81    2.78
  -6  -4   6  144.15    2.40
   6   4  -6  134.99    1.53
  -6   4   6  143.24    2.24
  -6  -4   6  147.66    1.53
  -6  -4   6  132.87    2.41
  -6   4   6  123.63    2.92
   0  -2 -14   15.03    0.78
   0  -2 -14   14.33    0.58
   0  -2 -14   10.82    0.84
   0   2 -14   14.02    1.06
   0   2  14   17.23    1.01
   0   2 -14   10.40    0.65
  -4  -3 -10  423.49    5.97
  -4  -3 -10  419.00    3.94
  -4  -3 -10  448.70    2.60
  -4   3 -10  455.21    3.42
  -4   3 -10  448.58    4.29
  -5  -2  11  773.98    5.58
   5   2 -11  730.51    4.07
  -5   2  11  765.11    4.61
  -5   2  11  725.39    8.62
  -5   3  -8  235.67    2.81
  -5   3  -8  215.19    3.02
  -5  -3  -8  236.73    2.73
  -5   3  -8  255.87    2.94
  -5   3  -8  224.04    2.33
  -5  -3  -8  222.62    2.92
  -5  -3  -8  257.32    2.11
   7   2  -3  121.42    1.53
  -7   2   3  126.47    1.98
   4   4 -11 1145.79    5.13
  -4  -4  11 1139.66    6.57
  -3  -2 -12  663.66    7.76
  -3  -2 -12  742.78    4.96
  -3   2 -12  640.47    4.17
  -3   2 -12  778.40    5.49
  -3   2 -12  726.77    6.20
  -3   2 -12  736.88    4.38
  -3  -2 -12  683.28    3.49
  -6   3  -5  226.73    2.62
  -6   3  -5  235.86    2.99
  -6  -3  -5  244.70    2.79
  -6   3  -5  212.60    3.01
  -6  -3  -5  286.72    3.28
  -6  -3  -5  261.14    2.24
  -3   8  -1  217.99    2.74
  -3  -8  -1  241.55    3.18
  -3  -8  -1  206.92    2.43
  -3  -8  -1  226.02    5.42
  -3   8  -1  227.99    2.33
  -2   2 -13 1046.82    4.99
  -2   2 -13 1158.66    8.04
  -2   2 -13 1152.90    5.52
  -2  -2 -13 1109.48    4.68
  -2  -2 -13 1072.81    9.80
   2   2  13 1257.16    7.76
  -2  -2 -13 1163.80    6.76
  -2   2 -13 1166.69    6.56
  -2   2 -13 1105.20    7.90
  -7   0  -2  252.83    2.57
  -7   0  -2  258.16    2.83
  -7  -2   0   36.40    1.01
  -7   2   0   36.33    1.15
  -7   2   0   36.89    1.11
  -3   5  11   36.06    3.03
   3  -5 -11   34.50    1.04
   3   5 -11   42.35    1.00
   3  -5 -11   41.83    0.87
  -5   4  -7  452.46    4.31
  -5  -4  -7  452.65    3.78
  -5   4  -7  456.92    3.56
  -5  -4  -7  466.66    3.74
  -6   2  -6  361.31    3.45
  -6   2  -6  356.20    2.98
  -4  -7  -3  201.10    3.18
  -4   7  -3  220.65    2.98
  -4  -7  -3  181.01    2.45
  -4  -7  -3  175.65    2.19
  -4   7  -3  160.66    2.40
  -4   1 -11   62.10    2.09
  -4   1 -11    0.28    1.42
  -4   1 -11   61.66    1.28
  -4  -1 -11   51.56    1.44
  -4  -1 -11   61.33    1.16
  -4   1 -11   64.55    1.66
  -4  -1 -11   58.07    1.57
  -4   1 -11   65.85    1.97
  -4  -1 -11    0.02    2.16
  -1  -5  12  236.63    2.98
   1  -5 -12  230.70    2.78
   1   5 -12  237.97    2.41
   1  -5 -12  235.51    1.78
   4   6  -8  344.61    2.50
   4  -6  -8  348.61    3.38
  -4   6   8  302.50    4.03
  -4   6   8  388.10    3.41
  -4   6   8  351.17    3.01
  -4  -6   8  321.97    3.55
  -7   1   5   93.31    1.85
  -7   1   5  100.12    2.49
   7   1  -5   97.36    1.46
  -5   6   5   47.86    1.22
   5   6  -5   45.93    0.85
  -5  -6   5   45.65    1.23
  -5  -6   5   45.87    1.42
  -5   6   5   48.12    1.41
  -5  -6   5   46.82    1.38
  -6  -5   1 1158.15    6.22
  -6  -5   1 1072.61    6.37
  -6   5   1 1099.48    5.96
  -6  -5   1 1042.45    6.01
  -6   5   1 1036.86    7.04
  -6   5   1 1141.99    6.76
  -1  -1 -14 1232.98    5.14
  -1   1 -14 1201.40    6.40
  -1  -1 -14 1162.22   10.12
  -1   1 -14 1291.41    7.88
   1   1  14 1353.09    7.50
  -1   1 -14 1131.56    5.28
  -1   1 -14 1162.97    5.28
  -1  -1 -14 1094.01    6.81
  -4   5  -8  697.13    4.14
  -4   5  -8  698.22    4.46
   1   4 -13  409.39    3.17
  -1  -4  13  408.42    3.95
   1  -4 -13  401.41    3.12
  -6   5   2 1506.91    8.15
   6   5  -2 1465.95    4.65
  -6  -5   2 1331.88    6.97
  -6  -5   2 1372.73    7.30
  -6  -5   2 1410.24    6.92
  -6   5   2 1364.80    6.84
  -6   5   2 1348.85    8.29
  -4   0  13    1.25    0.58
  -4   7   5    4.54    0.51
  -4  -7   5    5.33    0.53
  -4   7   5    3.26    1.22
  -4   7   5    3.40    0.72
  -4  -7   5    6.55    1.73
  -4  -7   5    6.74    1.21
  -4   7   5    3.94    0.62
   4   7  -5    5.33    0.37
  -4  -7   5    5.64    0.64
   2  -2 -14  109.92    1.47
   2  -2 -14  129.68    2.17
  -2   2  14  124.01    1.92
  -2  -2  14  115.72    2.30
   2   2 -14  105.19    1.59
  -2   2  14  129.34    3.44
  -2  -2  14  121.94    2.03
  -3  -7  -6 3097.86   10.29
  -3   7  -6 3023.52    9.78
  -3  -7  -6 3188.28   10.92
  -3  -7  -6 3225.62   10.85
  -3   7  -6 2947.36   10.74
  -3  -7  -6 3105.50   13.34
   0   5 -12  290.20    2.68
   0  -5 -12  308.12    3.35
   0  -5  12  289.39    3.36
   0  -5 -12  305.95    3.71
   0  -5 -12  318.77    1.93
  -4  -3  12   25.11    1.19
  -4  -3  12   25.22    1.14
  -4  -3  12   16.39    0.97
   4   3 -12   30.42    0.88
   4  -3 -12   18.50    0.69
  -3   8   3  163.86    2.62
  -3   8   3  145.93    2.17
   1  -7  -9    0.13    0.68
  -1   7   9    0.61    1.41
  -1  -7   9    2.20    0.58
   1   7  -9    1.57    0.40
  -1  -7   9    0.58    0.84
   1  -7  -9    1.02    0.19
   1  -7  -9    0.72    0.45
   0  -7  -9  164.95    2.07
   0  -7  -9  158.69    2.80
   0   7  -9  162.23    1.99
   0  -7   9  166.19    2.49
  -7  -1  -2   10.33    0.69
  -7   1  -2    9.39    0.77
  -7  -1  -2   12.79    0.74
  -7   1  -2   11.90    0.76
  -7   1  -2   11.35    0.83
  -7   1  -2    9.40    0.62
  -7  -1  -2   10.09    0.76
  -6   3   8  900.04    7.78
   6   3  -8  896.08    4.46
  -7   2   4 2381.31    8.71
   7   2  -4 2360.39    7.50
  -6  -5   0  794.71    5.19
  -6   5   0  787.04    5.04
  -6   5   0  756.97    5.78
  -6   5   0  750.14    4.47
  -6   5   0  714.01    5.21
  -6  -5   0  746.82    4.92
  -3  -3  13 1340.95    7.51
   3   3 -13 1340.03    5.81
  -3   3  13 1188.24    6.21
   3  -3 -13 1236.93    5.20
  -3  -3  13 1367.04    7.63
  -3   3  13 1263.43   12.25
   0  -4 -13    5.11    0.35
   0  -4 -13    6.69    0.97
   0  -4 -13    7.02    0.60
   0  -4 -13    6.93    0.59
   0  -4  13    4.75    0.66
   0   4  13    7.14    0.82
   0   4 -13    6.40    0.61
   6  -2  -9  143.04    1.92
  -6  -2   9  148.81    2.46
  -6  -2   9  142.82    2.42
   6   2  -9  149.51    1.84
  -5  -6  -3   23.51    1.46
  -5  -6  -3   20.80    0.84
  -5  -6  -3   24.09    1.03
  -5   6  -3   21.20    1.09
  -5  -6  -3   23.22    1.20
  -5   6  -3   22.46    0.82
  -5   6  -3   22.63    0.80
  -6   5   3  944.32    4.96
  -6  -5   3  985.47    6.18
  -6   5   3 1054.40    6.53
  -6   5   3 1037.17    5.51
  -6  -5   3  927.64    5.86
  -6  -5   3  948.50    5.63
  -6   5   3  934.60    7.05
   6   5  -3 1037.49    3.93
  -1  -8  -6    2.47    1.00
  -1   8  -6    4.28    2.71
  -1  -8  -6    2.79    0.48
  -1   8  -6    4.63    0.53
   1  -8   6    4.22    0.97
  -1  -8  -6    2.94    0.85
  -4  -5  10  705.38    5.01
  -4  -5  10  713.73    5.44
  -4   5  10  688.34    4.27
   4  -5 -10  686.14    3.70
  -3   8  -2   28.56    0.87
  -3  -8  -2   29.49    2.34
  -3   8  -2   29.06    1.48
  -3  -8  -2   30.00    1.00
  -3   8  -2   28.39    1.07
   4   1 -13 1203.36    5.41
  -4   1  13 1108.91    6.25
  -7   2  -1   85.19    1.73
  -7   2  -1   80.49    1.56
  -5  -5   8  842.13    5.82
  -5  -5   8  805.36    5.88
  -5  -5   8  875.14    4.34
  -5   5   8  812.53   11.10
   5   5  -8  867.58    4.13
  -3   0  14  465.09    3.96
  -3   0  14  549.77    5.71
  -5  -2  -9    1.69    1.07
  -5  -2  -9    1.39    0.37
  -5  -2  -9    1.26    0.58
  -5   2  -9    0.03    1.55
  -5   2  -9    1.57    0.48
  -5  -2  -9    1.32    0.65
  -5   2  -9    0.36    0.61
  -5  -2  -9    1.23    0.62
  -5   2  -9    0.50    0.53
  -5   2  -9    1.24    0.66
  -2  -5 -11   63.39    1.64
  -2  -5 -11   60.75    2.01
  -2  -5 -11   63.55    1.55
  -2   5 -11   64.01    1.40
  -6   0  -7    0.86    0.65
  -6   0  -7    1.08    0.58
  -6   0  -7    0.44    0.45
  -6   0  -7    0.88    0.46
  -2   4 -12   19.19    0.97
  -2  -4 -12   14.84    0.83
  -2  -4 -12   17.64    0.47
  -2   4 -12   21.65    1.42
  -2  -4 -12   17.07    0.84
  -2  -4 -12   15.12    1.37
  -2  -4 -12   13.81    0.89
  -2  -4 -12   17.64    0.90
  -2  -4 -12   16.04    0.83
   0   9   0    1.10    0.35
   0  -9   0    1.88    1.75
   0   9   0    1.15    0.45
   0   9   0    2.47    2.29
   7   0  -6  461.13    3.26
  -7   0   6  382.59    4.49
  -6   4  -4 2160.61    8.55
  -6  -4  -4 2138.98    9.13
  -6   4  -4 2103.26    9.48
  -6  -4  -4 2109.07    9.28
  -6   4  -4 2145.60    7.85
  -2  -8  -5  702.27    6.01
  -2   8  -5  687.06    3.94
  -2  -8  -5  733.42    4.51
  -2   8  -5  715.22    4.57
  -2  -8  -5  678.84    4.28
  -6  -5  -1  680.84    4.58
  -6  -5  -1  730.76    5.05
  -6   5  -1  752.21    5.76
  -6   5  -1  645.05    3.85
  -6   5  -1  712.09    4.83
  -6   5  -1  694.33    4.37
  -3   4 -11  591.03    3.63
  -3  -4 -11  595.65    2.60
  -3  -4 -11  498.99    4.26
  -3   4 -11  558.76    4.43
  -3  -4 -11  532.13    4.07
   0   9  -1  720.41    4.03
   0   9   1  749.87    6.72
   0   9  -1  790.83    6.72
   0  -9   1  738.80   10.00
   0   9  -1  697.01    4.13
   0   9   1  689.81    4.31
   1   6 -11   52.27    1.16
   1  -6 -11   52.24    1.23
  -1   6  11   49.53    3.34
   1  -6 -11   48.23    1.50
  -1  -6  11   50.92    1.48
   1  -6 -11   50.17    0.77
  -2   5  12    0.30    1.79
   2   5 -12    0.75    0.41
   2  -5 -12    0.79    0.27
   2  -5 -12    0.63    0.46
  -2  -5  12    0.30    0.51
  -2   4  13  133.88    2.00
  -2  -4  13  119.46    2.20
  -2   4  13  117.04    4.51
   2  -4 -13  118.74    1.57
  -2  -4  13  131.79    2.35
   2  -4 -13  120.15    1.43
   2   4 -13  124.54    1.75
  -3  -1  14 1440.84    8.61
  -3  -1  14 1439.49    7.34
   2  -8  -6  403.80    3.69
  -2   8   6  399.74    5.80
  -2  -8   6  346.17    5.51
   2   8  -6  385.04    2.73
  -2   8   6  325.87    2.60
  -3   8   4   87.94    2.00
   3   8  -4   87.49    1.15
   6   5  -4  960.92    3.97
  -6   5   4 1085.12    5.98
  -6  -5   4  954.45    5.52
  -6   5   4  869.68    4.76
  -6  -5   4  944.21    6.15
  -6   5   4 1075.71    6.65
  -7   0  -3    0.59    0.55
  -7   0  -3    0.50    0.43
  -7   0  -3    0.17    0.52
  -7   0  -3    0.02    0.46
  -6  -1  -7  305.72    2.94
  -6   1  -7  333.12    2.99
  -6  -1  -7  350.61    3.74
  -6   1  -7  339.04    3.48
  -6  -1  -7  378.82    3.34
  -6   1  -7  377.66    3.41
  -6  -1  -7  356.76    3.73
   0  -6 -11   61.02    1.37
   0  -6 -11   57.96    1.60
   0  -6  11   50.05    1.42
   0  -6 -11   60.07    0.73
   0  -6 -11   57.56    1.69
   0   6 -11   52.34    1.17
  -3  -5 -10  766.35    5.24
  -3   5 -10  791.20    4.87
  -3  -5 -10  817.98    5.47
  -3   5 -10  732.60    5.98
  -3   5 -10  772.28    4.89
  -3  -5 -10  718.39    6.67
  -3  -5 -10  802.22    5.72
  -4   2 -11  544.07    5.35
  -4  -2 -11  554.46    7.07
  -4  -2 -11  544.10    4.61
  -4   2 -11  539.91    3.77
  -4   2 -11  553.67    5.60
  -4  -2 -11  562.93    4.48
  -5   5  -6  168.54    2.63
  -5   5  -6  152.22    1.98
  -5  -5  -6  159.09    2.64
  -5  -5  -6  160.61    2.50
  -5  -5  -6  144.34    2.27
  -5   5  -6  153.33    2.44
  -5   5  -6  161.11    2.09
  -5  -5  -6  158.32    2.43
  -7  -1   6   38.87    1.43
  -7   1   6   41.87    1.67
   7   1  -6   43.40    1.00
  -7  -2   5    1.89    0.57
   7   2  -5    1.70    0.39
  -7   2   5    1.67    0.84
  -7   2   5    1.50    0.54
  -7  -2   5    1.32    0.57
  -6   4   7  635.79    5.16
  -6  -4   7  413.49    2.41
  -6  -4   7  397.78    3.99
  -6   4   7  475.62    4.08
  -6   4   7  280.20    4.44
  -6  -4   7  403.25    4.33
  -6  -4   7  516.19    4.44
   6   4  -7  444.97    2.90
  -2   7  -8  776.60    4.39
  -2  -7  -8  800.98    6.60
  -2  -7  -8  772.21    5.50
  -2   7  -8  803.49    4.88
  -5   0  12  104.76    2.35
   5   0 -12  102.60    1.60
  -5   0  12  109.60    2.16
  -1   2 -14  684.80    4.85
  -1   2 -14  700.53    5.97
  -1  -2 -14  624.95    7.48
  -1   2 -14  633.83    3.98
  -1  -2 -14  698.69    3.64
  -1  -2 -14  615.10    4.51
  -4  -7  -4  496.88    3.78
  -4   7  -4  540.65    4.60
  -4   7  -4  484.53    3.50
  -4  -7  -4  468.24    3.81
  -4  -7  -4  530.54    4.23
  -4   7  -4  498.21    4.25
  -4  -7  -4  494.97    5.00
   6   0 -10  642.19    3.92
  -6   0  10  667.23    5.24
   1   3 -14  779.57    4.44
  -1   3  14  890.90    5.71
  -1  -3  14  821.52    5.25
  -1  -3  14  841.99    5.87
   1  -3 -14  751.21    5.34
   1  -3 -14  793.85    3.88
  -1   3  14  777.12    8.95
  -3  -6  10 2437.92    9.81
   3  -6 -10 2637.47   10.01
  -3  -6  10 2554.11   11.84
   3  -6 -10 2433.99    7.44
  -3   6  10 2392.25   19.06
   3  -6 -10 2491.80    6.74
  -5   6   6   36.68    1.35
  -5   6   6   23.81    1.29
   5  -6  -6   32.05    0.86
  -5  -6   6   22.90    1.06
  -5  -6   6   27.84    1.00
  -5   6   6   23.42    2.26
  -5  -6   6   12.94    1.31
  -5   6   6   28.68    0.97
  -5   6   6   30.81    1.26
   5   6  -6   24.08    0.68
   0   9  -2  125.57    1.71
   0   9  -2  134.56    2.94
   0   9   2  112.79    2.95
   0  -9   2  127.40    4.26
   0  -9  -2  112.31    1.57
   0   9  -2  112.82    1.65
  -1   9   0 1641.64   10.21
   1   9   0 1757.58   10.33
  -1   9   0 1602.16    6.97
  -1  -9   0 1576.71    7.02
  -1  -9   0 1763.00   15.40
  -1   9   0 1698.79    6.88
   0   8   7  454.82    6.28
   0  -8  -7  442.90    4.76
   0  -8   7  439.20    5.17
   0   8  -7  452.33    3.34
   2  -7  -9    0.95    0.41
  -2   7   9    2.32    1.58
   2  -7  -9    0.98    0.24
   2   7  -9    1.20    0.37
   2  -7  -9    0.83    0.69
  -7   2  -2  300.81    3.36
  -7  -2  -2  316.86    2.92
  -7   2  -2  310.81    3.51
  -7  -2  -2  304.32    3.17
  -3   8  -3  221.44    2.27
  -3   8  -3  234.24    3.77
  -3   8  -3  208.88    2.70
  -3  -8  -3  264.53    5.25
  -3   8  -3  279.84    4.04
  -3  -8  -3  217.40    2.50
  -1   9   1 1040.62    5.34
   1   9  -1 1046.58    7.87
  -3  -7   8  268.07    3.08
   3   7  -8  273.29    2.32
  -1   7  -9    0.12    2.19
  -1   7  -9    0.17    0.43
   1  -7   9    0.32    0.66
  -1  -7  -9    0.16    0.63
  -1  -7  -9    0.60    0.50
  -1  -7  -9    1.32    0.81
  -7  -3   2  905.03    5.73
   7   3  -2  916.65    4.08
  -7   3   2  871.52    7.14
  -7   3   2  872.88    4.85
  -7  -3   2  932.30    5.87
  -7  -1  -3    4.67    0.58
  -7   1  -3    6.05    0.65
  -7  -1  -3    5.34    0.60
  -7   1  -3    5.45    0.56
  -7   1  -3    5.03    0.70
  -7  -1  -3    6.92    0.68
   4  -7  -6  344.00    2.99
  -4   7   6  366.40    4.23
  -4   7   6  365.22    3.42
  -4  -7   6  341.26    3.48
  -4   7   6  371.80    3.05
   4   7  -6  351.13    2.37
  -4  -7   6  352.60    3.64
  -4  -7   6  329.45    6.22
  -4   7   6  318.30    5.84
  -1   8   7 1471.49   11.66
   1  -8  -7 1563.74    4.44
   1  -8  -7 1401.75    6.21
   1  -8  -7 1430.81    8.16
   1   8  -7 1571.64    6.32
  -1  -8   7 1479.22   10.17
  -7   3   1  395.47    4.70
  -7   3   1  364.49    3.11
   7   3  -1  394.01    2.56
  -7  -3   1  367.41    3.60
  -1   9  -1 1078.41    8.07
  -1   9  -1 1002.01    5.29
  -1  -9  -1 1012.50    5.84
  -1   9  -1 1011.07    5.20
  -1  -9  -1  969.13    5.40
   1   9   1 1105.21    8.16
  -1  -9  -1 1096.88   11.88
  -1  -5 -12   15.36    1.19
  -1  -5 -12   14.16    0.81
  -1  -5 -12   17.22    0.77
   1  -5  12   14.60    0.87
  -1  -5 -12   17.25    0.94
  -1  -5 -12   15.85    0.41
  -1  -5 -12   15.67    0.87
  -1  -5 -12   17.02    0.98
  -1   5 -12   17.56    0.81
  -5   1  12  179.01    2.67
  -5  -1  12  159.59    2.85
  -5   1  12  160.11    3.62
   5   1 -12  161.92    1.96
  -5  -1  12  172.22    2.71
  -5   1  12  180.47    3.13
  -5  -1  12  156.93    2.73
   0  -3 -14  299.16    4.76
   0  -3 -14  316.06    2.28
   0  -3  14  324.34    3.54
   0  -3 -14  294.92    3.25
   0   3 -14  303.77    3.93
  -5  -4  10  725.10    3.23
  -5  -4  10  733.15    5.14
  -5  -4  10  699.09    5.62
   5  -4 -10  696.25    3.97
  -5  -4  10  736.96    5.64
  -5   4  10  707.34    4.42
  -5   4  10  750.04   10.93
   5   4 -10  745.91    4.05
  -6   1  10   17.20    0.74
   6   1 -10   19.20    0.77
   6  -1 -10   19.26    0.79
  -6   1  10   15.85    1.28
  -6  -1  10   16.16    1.00
  -4   2  13  837.85    5.29
  -4  -2  13  865.88    5.86
   4  -2 -13  857.31    4.47
  -4   2  13  858.71    9.44
   4   2 -13  842.45    4.58
  -5  -3  11 1624.32    8.47
  -5   3  11 1967.12   16.25
   5   3 -11 1768.71    6.71
  -5  -3  11 1778.63    9.20
  -5  -3  11 1863.49    8.89
   5  -3 -11 1702.13    6.64
  -5   3  11 1586.59   10.56
  -7   3   3    3.57    0.89
  -7  -3   3    6.68    0.72
  -7   3   3    4.17    0.51
   7   3  -3    6.19    0.41
  -2  -6 -10   48.63    1.31
  -2   6 -10   42.39    1.17
  -2   6 -10   43.20    1.10
  -2  -6 -10   51.38    1.66
  -6   5  -2  118.02    1.66
  -6  -5  -2  135.96    2.22
  -6   5  -2  128.89    1.91
  -6  -5  -2  115.30    1.84
  -6   5  -2  131.25    2.15
  -6   5  -2  117.93    2.26
  -6   5  -2  123.69    1.66
  -3  -3 -12  577.74    7.24
  -3   3 -12  604.31    4.12
  -3  -3 -12  573.88    4.71
  -3  -3 -12  550.46    4.32
  -3   3 -12  581.94    5.20
  -3   3 -12  583.98    3.70
  -3   3 -12  615.60    6.00
  -3  -3 -12  579.01    4.69
  -3  -3 -12  642.98    3.20
  -3   3 -12  592.42    4.93
  -3  -3 -12  577.50    4.89
  -2   3 -13 1577.32    7.90
  -2  -3 -13 1430.91   11.25
  -2  -3 -13 1584.55    7.34
  -2  -3 -13 1479.82    7.66
  -2   3 -13 1388.45    6.77
  -2   3 -13 1566.83    8.75
  -2  -3 -13 1567.33    5.45
  -2   3 -13 1617.46    9.86
  -2   3 -13 1465.17    6.54
  -2  -3 -13 1401.54    7.31
  -5  -6  -4    6.15    0.55
  -5   6  -4    8.47    0.72
  -5   6  -4    7.50    0.56
  -5  -6  -4    6.72    0.80
  -5  -6  -4    7.04    0.93
  -5  -6  -4    6.52    0.67
  -5   6  -4    9.19    0.76
  -5  -6  -4    6.25    0.67
  -5   6  -4    8.44    0.61
  -5   6  -4    6.80    0.79
  -1   9   2  753.39    7.14
   1   9  -2  832.88    7.40
   1   9  -2 1307.99   15.56
  -1   9   2  649.70    3.91
  -1  -9   2  666.10    9.74
  -1   9   2 1185.32    8.19
  -1   9   2  678.88    4.43
  -7   3   0    8.77    0.65
  -7  -3   0    9.15    0.76
  -1  -4 -13  142.56    2.24
  -1   4 -13  140.72    2.90
  -1  -4 -13  143.59    2.04
  -1  -4 -13  125.11    1.93
  -1  -4 -13  128.09    2.03
  -1   4 -13  126.60    1.83
  -1  -4 -13  155.91    2.53
  -1  -4 -13  143.25    1.37
  -1  -4 -13  124.02    3.00
  -6  -3  -6 1037.67    4.61
  -6   3  -6 1029.96    5.30
  -6  -3  -6 1102.77    6.14
  -6  -3  -6 1023.39    6.51
  -6   3  -6 1096.23    5.76
  -6   3  -6 1143.48    6.48
  -6   3  -6  988.29    6.63
  -6   3  -6 1083.39    5.94
  -4   6  -7  637.90    4.15
  -4  -6  -7  641.75    4.62
  -4   6  -7  631.48    4.77
   2  -6 -11  121.39    1.72
   2   6 -11  110.98    1.62
  -2  -6  11  111.12    2.12
   2  -6 -11  120.58    2.19
  -2   6  11  113.15    4.67
   2  -6 -11  115.81    1.31
  -6  -5   5  234.92    3.14
  -6   5   5  164.46    3.28
  -6   5   5  263.69    3.32
  -6   5   5  205.10    2.20
  -6  -5   5  211.75    2.43
  -6  -5   5  210.13    2.91
   6   5  -5  225.30    1.88
  -6   5   5  251.49    3.01
  -6  -5   5  211.48    2.89
   1   0 -15    1.11    0.38
  -1   0  15    1.80    0.58
   1   0 -15    0.95    0.65
  -1   0  15    1.45    0.71
   1   0 -15    1.15    0.51
  -1  -9  -2 1176.64   12.28
  -1  -9  -2 1130.14    6.50
  -1   9  -2 1133.79    5.46
  -1  -9  -2 1245.44    6.09
  -1   9  -2 1115.78    8.41
  -1   9  -2 1171.08    5.91
   1   9   2 1251.70    9.48
   0   9   3  861.41    7.59
   0  -9  -3  735.52    5.01
   0  -9  -3  753.45    4.23
   0   9  -3  763.98    4.32
   0   9  -3  782.18    4.44
   0  -9   3  826.74   10.04
   0  -9  -3  835.14    9.78
  -2  -3  14  749.11    5.28
  -2   3  14  755.77    9.27
   2  -3 -14  729.84    5.14
   2  -3 -14  731.47    3.81
   2   3 -14  733.79    4.31
  -2  -3  14  761.64    5.69
  -3   8   5 1217.42    5.97
  -3   8   5 1093.12    9.74
  -3   8   5 1270.44    7.54
  -3  -8   5 1074.13    6.08
   3  -8  -5 1151.76    5.93
  -3   8   5 1156.20    6.07
   3   8  -5 1168.84    4.76
  -3   0 -13    2.34    0.81
  -3   0 -13    0.46    1.10
  -3   0 -13    1.57    0.60
  -3   0 -13   -0.20    1.01
   3   0  13    0.56    0.73
  -3   0 -13    0.34    0.36
  -3   2  14  691.85    7.94
  -3  -2  14  671.81    5.06
  -3  -2  14  619.02    5.44
   3  -2 -14  696.14    3.89
  -3   2  14  704.58    4.87
   3   2 -14  698.59    4.19
   3  -2 -14  755.96    5.17
   7   0  -7    0.57    0.43
  -7   0   7    0.81    0.76
  -5   0 -10  167.31    3.35
  -5   0 -10  164.53    2.11
  -5   0 -10  169.44    2.59
  -5   0 -10  160.81    2.15
  -4   6   9    0.52    0.42
  -4  -6   9    0.68    0.54
   4   6  -9    0.49    0.33
  -4  -6   9   -0.03    1.11
   4  -6  -9    0.40    0.32
  -4  -6   9    0.18    0.58
   4  -6  -9    0.77    0.52
  -4  -6   9   -0.17    0.98
  -4  -6   9    0.54    0.58
  -4   6   9    0.38    0.81
  -6  -2  -7   16.51    1.02
  -6   2  -7   16.51    0.90
  -6   2  -7   18.73    0.90
  -6  -2  -7   16.44    0.69
  -6  -2  -7   17.64    0.98
  -6   2  -7   17.47    0.78
  -6  -2  -7   15.42    0.81
  -6   2  -7   17.38    1.03
  -6   2  -7   19.26    0.94
  -7  -3   4  316.75    3.52
  -7   3   4  332.94    3.32
   7   3  -4  331.85    2.46
  -7  -3   4  344.06    3.48
  -7  -3   4  318.93    3.61
  -7   3   4  295.75    2.67
  -7   3   4  299.46    4.40
  -3   7  -7    0.44    0.40
  -3  -7  -7    1.06    0.62
  -3  -7  -7    1.25    0.89
  -3   7  -7    0.25    1.00
  -3   7  -7    0.44    0.94
  -3  -7  -7    1.37    0.56
  -3  -7  -7    0.93    0.46
  -3   7  -7    2.46    0.62
  -3  -7  -7    1.10    0.51
  -3  -7  -7    0.49    0.83
  -7  -2   6    1.49    0.57
  -7   2   6    1.26    0.89
  -7   2   6    1.76    0.61
  -7  -2   6    0.66    0.56
   7   2  -6    0.74    0.37
  -3  -6  -9  277.21    3.38
  -3  -6  -9  250.92    3.39
  -3  -6  -9  265.20    3.77
  -3   6  -9  257.56    2.66
  -3  -6  -9  283.04    3.14
  -3   6  -9  251.15    2.78
  -6   3   9  447.06    7.74
   6   3  -9  459.61    3.19
  -6   3   9  454.60    5.70
  -1  -1  15  103.61    2.28
   1   1 -15  107.21    2.18
   1   1 -15  109.62    1.82
  -1   1  15  108.82    2.58
   1   1 -15  102.01    1.55
   1  -1 -15   95.77    1.43
   1  -1 -15  105.05    1.78
  -1   1  15  100.49    1.87
   1  -1 -15   95.71    1.97
  -1  -1  15  102.76    1.96
   0   0 -15    0.74    0.51
   0   0 -15    1.00    0.41
   0   0  15    0.66    0.51
   0   0 -15    0.90    0.67
  -2   0 -14  139.54    2.29
  -2   0 -14  144.17    1.82
  -4   4 -10   20.95    0.78
  -4   4 -10   21.76    0.82
  -4  -4 -10   24.64    1.81
  -4  -4 -10   23.79    0.98
  -4   4 -10   23.93    1.00
  -4   4 -10   24.40    1.20
  -1  -6 -11  389.09    3.75
   1  -6  11  366.46    3.70
  -1  -6 -11  385.19    3.48
  -1  -6 -11  398.72    4.33
  -1   6 -11  382.65    3.29
  -1  -6 -11  362.40    4.00
  -1  -8  -7  126.28    2.65
  -1   8  -7  100.20    1.49
   1  -8   7  123.24    2.77
  -1   8  -7  108.95    1.73
  -1  -8  -7  130.55    2.95
  -7  -3  -1  657.75    4.87
  -7   3  -1  648.89    5.15
  -5   4  -8   55.62    1.25
  -5   4  -8   50.07    1.57
  -5  -4  -8   56.27    2.36
  -5  -4  -8   61.66    1.51
  -5  -4  -8   53.85    1.40
  -5   4  -8   53.78    1.34
  -5  -4  -8   52.27    1.52
  -5  -4  -8   58.47    1.39
   1   9  -3  150.67    3.64
   1   9  -3   83.18    1.35
  -1   9   3  105.31    2.90
  -1  -9   3   97.41    3.91
   1  -9  -3   93.17    1.44
  -1   9   3  154.28    2.84
  -3  -1 -13    1.67    0.61
  -3  -1 -13    3.49    0.44
  -3   1 -13    3.66    0.51
  -3   1 -13    0.12    0.66
  -3  -1 -13    2.42    1.29
  -3  -1 -13    5.41    1.45
   3   1  13    0.90    0.84
  -3   1 -13    3.96    0.91
  -3  -1 -13    2.18    0.72
  -3   1 -13    3.16    1.05
  -3   1 -13    4.18    0.70
  -6  -4  -5   97.67    1.65
  -6  -4  -5   89.65    1.92
  -6  -4  -5   80.01    1.78
  -6   4  -5   91.71    1.54
  -6  -4  -5  100.24    1.90
  -6   4  -5   84.88    1.67
  -6   4  -5   84.11    1.94
  -7   0  -4  159.68    2.58
  -7   0  -4  151.95    2.12
  -5   3  -9  412.87    4.29
  -5  -3  -9  468.85    6.31
  -5   3  -9  439.50    3.75
  -5  -3  -9  500.93    2.92
  -5   3  -9  415.04    3.26
  -5   3  -9  413.91    3.68
  -5  -3  -9  469.13    4.40
  -5  -3  -9  431.41    3.95
  -7  -1   7   10.04    0.91
   7   1  -7    6.23    0.53
   7  -1  -7    5.39    0.53
  -7   1   7    9.30    0.84
  -7  -1   7   11.21    0.83
  -5   1 -10  128.74    1.97
  -5   1 -10  125.05    2.40
  -5  -1 -10  126.48    2.32
  -5   1 -10  126.63    2.71
  -5  -1 -10  115.94    2.27
  -5  -1 -10  125.38    1.92
  -5   1 -10  123.68    1.81
  -5  -1 -10  120.28    1.79
  -5  -1 -10  122.73    3.16
  -5   1 -10  128.71    2.21
  -7  -2  -3  355.35    3.27
  -7   2  -3  319.63    3.35
  -7   2  -3  294.94    2.72
  -7   2  -3  307.05    3.46
  -7  -2  -3  298.08    3.25
  -7  -2  -3  336.34    3.24
  -2  -8  -6 1416.70   10.14
  -2  -8  -6 1342.38    6.70
  -2   8  -6 2104.07   16.50
  -2  -8  -6 1274.26    8.52
  -2   8  -6 2171.23   13.57
  -2   8  -6 1448.04    6.84
   2  -8   6 1672.57    9.90
  -2  -8  -6 1351.38    6.70
  -2   8  -6 1339.74    6.01
  -3  -8  -4    3.80    0.58
  -3   8  -4    3.55    0.65
  -3   8  -4    5.15    0.86
  -3  -8  -4    4.95    1.35
  -3  -8  -4    4.47    0.56
  -3   8  -4    4.76    1.00
  -3   8  -4    4.32    0.48
  -5  -5   9  427.51    4.24
  -5  -5   9  426.51    4.29
   5   5  -9  455.66    3.06
  -5  -5   9  411.09    3.77
  -5  -5   9  444.98    2.85
  -5   5   9  413.83    8.37
  -5   5   9  506.72    5.73
  -5   5   9  478.15    3.80
  -5  -5   9  521.66    4.84
   5  -5  -9  435.90    3.14
  -2   0  15    0.79    0.76
   2   0 -15    0.44    0.58
  -2   0  15    0.90    0.53
   2   0 -15    0.92    0.44
  -5  -2  12   15.17    0.92
  -5   2  12   16.84    0.93
   5   2 -12   15.57    0.73
  -5  -2  12   14.21    0.96
   2  -8  -7  491.30    3.34
   2  -8  -7  540.66    4.69
  -2  -8   7  476.64    6.26
  -2  -8   7  522.02    5.02
  -2   8   7  506.70    7.07
   2   8  -7  510.95    3.33
  -2   8   7  511.92    3.36
   0   1  15  607.83    4.63
   0   1 -15  570.97    5.18
   0   1 -15  530.96    3.57
   0   1 -15  512.52    4.12
   0  -1  15  520.62    4.02
   0  -1 -15  523.77    4.03
   0  -1  15  564.03    4.95
   0  -1 -15  480.00    6.52
   0  -1 -15  535.35    3.49
   0  -1 -15  484.20    4.46
   2  -1  14   13.93    0.88
  -2  -1 -14   12.05    0.95
  -2  -1 -14   12.35    0.80
  -2   1 -14   12.65    1.11
   2   1  14   12.15    0.96
  -2   1 -14   11.80    0.63
  -2   1 -14   10.50    1.24
  -2  -1 -14   11.07    0.59
  -2   1 -14   12.28    0.83
  -2  -1 -14   11.35    1.47
  -2   1 -14   12.04    0.68
   6  -2 -10  237.79    2.43
  -6  -2  10  251.53    3.28
  -6   2  10  259.27    5.18
  -6   2  10  285.23    4.42
  -6  -2  10  270.05    3.38
   6   2 -10  247.05    2.44
  -6   2  10  276.52    2.75
  -4  -7  -5  119.63    2.60
  -4   7  -5  125.10    1.79
  -4  -7  -5  121.77    2.02
  -4  -7  -5  116.44    1.86
  -4   7  -5  128.89    1.76
  -4  -7  -5  123.20    2.07
  -4   7  -5  122.10    2.18
  -4  -5  -9   -0.11    0.95
  -4   5  -9    1.27    0.46
  -4   5  -9    0.60    0.48
  -4   5  -9    1.21    0.57
  -4   5  -9    0.73    0.37
  -4  -5  -9    0.13    0.64
  -4   5  -9    0.48    0.59
  -4  -5  -9    0.45    0.63
  -1   9  -3   11.00    1.13
  -1  -9  -3    9.69    0.61
  -1  -9  -3    7.90    0.86
   1   9   3    8.45    1.08
  -1   9  -3   11.46    0.68
  -1  -9  -3    9.03    0.65
  -1   9  -3    9.18    0.60
  -1  -9  -3    7.88    1.75
   1  -9   3   10.18    1.63
  -6   5  -3  216.57    3.06
  -6  -5  -3  218.53    2.48
  -6   5  -3  208.48    2.28
  -6  -5  -3  240.60    3.31
  -6   5  -3  210.79    2.22
  -6   5  -3  216.61    2.82
  -6   5  -3  217.71    2.48
  -6  -5  -3  200.04    2.73
  -6  -5  -3  237.74    2.92
  -4   4  12 1154.06   13.52
  -4  -4  12 1097.45    6.61
  -4   4  12 1153.87    8.81
   4  -4 -12 1045.28    4.71
   4   4 -12 1104.85    5.21
  -4  -4  12 1182.93    7.30
  -5   6   7  365.54    7.12
  -5  -6   7  406.86    4.07
   5   6  -7  438.15    2.84
  -5  -6   7  410.33    5.11
  -5  -6   7  451.00    3.40
  -5   6   7  367.64    4.68
  -5  -6   7  403.85    6.92
  -5   6   7  376.30    3.63
  -5  -6   7  414.60    4.09
  -5   6   7  420.12    3.41
  -5   7   1  129.46    1.76
  -5  -7   1  140.05    2.57
  -5   7   1  129.77    1.84
  -5   7   1  118.88    2.14
  -5  -7   1  150.61    4.36
  -5  -7   1  134.71    2.27
  -5   7   1  122.06    2.01
  -5   7   1  146.52    3.34
   1   7 -10  349.51    2.90
  -1  -7  10  367.66    4.82
   1  -7 -10  339.87    2.99
   1  -7 -10  338.66    4.05
  -1   7  10  340.42    7.04
   1  -7 -10  380.12    2.03
  -1  -7  10  354.78    3.72
  -7  -1  -4   65.48    1.60
  -7   1  -4   64.61    1.53
  -7  -1  -4   64.66    1.64
  -7   1  -4   67.63    1.73
  -7  -1  -4   65.35    1.50
  -7   1  -4   62.80    1.35
  -6   4   8  229.21    2.98
  -6   4   8  190.60    5.54
  -6   4   8  256.50    3.18
  -6  -4   8  213.76    2.98
  -6  -4   8  198.48    2.89
   6   4  -8  223.11    2.09
   0   7 -10   96.98    1.66
   0  -7 -10  101.68    2.35
   0   7  10  100.60    4.01
   0  -7  10  104.20    2.04
   0  -7 -10  105.98    1.75
  -5   7   2   38.31    1.06
  -5   7   2   37.86    0.99
  -5  -7   2   42.59    1.30
  -5  -7   2   33.06    2.49
  -5   7   2   40.61    1.96
  -5   7   2   35.72    1.30
  -5  -7   2   32.99    1.20
  -5  -7   2   31.95    1.32
  -5   7   2   40.85    1.26
  -3   4  13   34.68    2.84
  -3  -4  13   32.54    1.25
  -3  -4  13   35.22    1.35
   3   4 -13   35.15    0.97
  -3   4  13   31.28    1.04
   3  -4 -13   36.10    0.88
  -4  -3 -11  779.60    5.50
  -4  -3 -11  787.49    5.18
  -4   3 -11  805.22    5.93
  -4  -3 -11  817.83    3.67
  -4   3 -11  839.70    5.95
  -4   3 -11  864.89    4.91
  -4  -3 -11  819.47    8.65
  -4   3 -11  822.26    4.53
  -3  -5  12  594.85    5.05
  -3   5  12  515.76    9.57
   3   5 -12  563.90    3.59
   3  -5 -12  603.13    3.96
   3  -5 -12  545.74    3.09
   0   9  -4  246.23    2.44
   0  -9  -4  270.72    5.40
   0  -9  -4  234.71    2.38
   0   9   4  267.20    4.41
   0   9  -4  242.46    2.36
   0  -9  -4  238.56    3.05
   0  -9   4  263.03    5.44
   4   7  -7   86.96    1.24
  -4  -7   7   83.54    1.85
  -4   7   7   74.59    1.58
  -4   7   7   89.56    1.63
  -4   7   7   80.05    2.08
  -4  -7   7   76.39    1.73
  -4  -7   7   91.13    3.33
   4  -7  -7   79.03    1.64
  -4  -7   7   90.22    1.80
  -7   3   5  142.95    3.15
  -7  -3   5  207.91    3.00
  -7   3   5  180.90    2.58
  -7  -3   5  222.33    2.95
  -7   3   5  212.81    2.23
  -7  -3   5  242.93    2.97
  -7   3   5  280.72    3.20
   7   3  -5  230.71    2.10
  -2  -1  15  299.89    3.89
   2   1 -15  322.41    3.01
  -2   1  15  311.92    4.54
   2   1 -15  320.94    3.59
  -2  -1  15  280.96    3.18
  -2   1  15  287.75    3.12
   2  -1 -15  287.72    3.26
   2  -1 -15  291.30    2.51
  -2  -9   0    2.54    1.76
  -2   9   0    3.13    0.54
  -2   9   0    4.55    0.94
  -2  -9   0    3.60    0.52
   2   9   0    3.62    0.83
  -2   9   0    4.23    0.52
  -2   9   0    5.65    1.03
  -5   7   0    7.44    0.64
  -5   7   0    6.92    0.53
  -5  -7   0    8.08    1.63
  -5   7   0    6.60    0.61
  -5   7   0    7.77    0.84
  -5   7   0    7.86    1.06
  -5  -7   0    7.91    0.90
  -5   7   0    5.29    0.74
  -5  -7   0    7.10    0.73
  -2   9   1  100.55    1.80
  -2  -9   1   91.39    1.70
  -2   9   1   87.85    2.60
  -2  -9   1   99.04    4.13
  -2   9   1   92.55    1.60
  -1  -3 -14   10.80    0.73
  -1  -3 -14   10.43    1.39
  -1  -3 -14   11.27    0.86
  -1  -3 -14   11.28    0.49
  -1   3 -14   11.33    0.80
  -1   3 -14   11.07    1.04
  -1   3 -14   10.99    0.93
   6   5  -6  247.18    2.07
  -6   5   6  205.05    5.65
  -6   5   6  238.22    3.90
  -6  -5   6  218.05    3.02
  -6  -5   6  219.82    3.04
  -6   5   6  237.54    2.43
  -6   5   6  239.39    3.16
  -6  -5   6  277.98    3.35
  -6  -5   6  245.52    2.53
  -4   0 -12 2489.20    9.88
  -4   0 -12 2483.09    7.89
  -4   0 -12 2465.43   11.97
  -4  -5  11  792.10    6.45
  -4   5  11  786.26   11.65
   4  -5 -11  760.80    3.86
  -4  -5  11  750.23    5.28
   4   5 -11  806.84    4.21
  -4  -5  11  755.39    5.65
  -4  -5  11  795.12    5.88
  -6   0  -8 2066.40    8.40
  -6   0  -8 2064.30    9.96
  -7   3  -2  200.97    2.80
  -7  -3  -2  207.23    2.21
  -7   3  -2  193.10    2.18
  -7  -3  -2  220.50    2.75
  -7  -3  -2  225.63    2.85
  -5  -5  -7    5.05    0.72
  -5  -5  -7    7.00    0.79
  -5   5  -7    7.05    0.64
  -5   5  -7    2.12    0.53
  -5   5  -7    3.93    0.73
  -5   5  -7    7.61    0.82
  -5  -5  -7    5.86    0.72
  -2  -9  -1  345.13    6.86
   2   9   1  353.97    4.52
  -2   9  -1  331.29    2.90
  -2   9  -1  330.90    3.28
  -2  -9  -1  319.24    3.14
   1   9  -4    9.34    0.52
  -1   9   4   11.74    0.91
   1  -9  -4   10.18    0.60
   1  -9  -4   10.53    0.78
  -1  -9   4    8.50    1.69
  -1   9   4   10.90    1.26
  -5   7   3 1096.93    5.33
  -5   7   3 1220.08    6.18
  -5  -7   3 1080.09   12.01
  -5  -7   3 1162.68    6.55
  -5  -7   3 1283.82   10.02
  -5   7   3 1137.45    6.80
  -5   7   3 1343.81    6.88
  -5   7   3 1174.73   10.21
  -5  -7   3 1134.92    6.80
  -5  -7   3 1139.78    6.98
  -5   7   3 1144.30    7.38
  -2   9   2   21.15    1.55
   2   9  -2   27.93    1.74
  -2   9   2   28.27    1.32
  -2   9   2   23.89    0.88
  -2  -9   2   22.76    2.60
  -2   9   2   24.84    0.94
  -2  -9   2   19.14    0.86
  -5   6  -5   10.75    0.83
  -5   6  -5   11.85    0.70
  -5  -6  -5    8.86    0.74
  -5   6  -5    9.73    0.60
  -5   6  -5   11.62    0.88
  -5  -6  -5   10.15    0.92
  -5  -6  -5    8.93    0.75
  -5  -6  -5    8.55    0.96
  -5  -6  -5    9.76    0.65
  -4   8   1   18.70    0.99
  -4  -8   1   14.24    0.80
  -4  -8   1   11.75    1.96
  -4  -8   1   14.30    0.99
  -4   8   1   18.38    1.04
  -4   8   1   16.58    1.36
  -4  -8   1   14.20    0.89
  -4   8   1   14.92    0.73
  -1   2  15  749.37    7.50
  -1   2  15  863.89    5.38
   1   2 -15  730.62    4.78
  -1  -2  15  693.83    4.94
   1  -2 -15  688.24    3.85
  -1  -2  15  746.60    5.84
   1  -2 -15  640.67    7.21
   1  -2 -15  679.91    5.13
   1   2 -15  772.99    6.09
   1  -2 -15  744.04    4.85
  -3   8   6   95.37    2.11
   3  -8  -6   95.69    1.86
  -3   8   6   93.06    3.14
  -3  -8   6   98.74    1.81
   3   8  -6  102.26    1.34
   0  -8  -8  276.47    3.89
   0   8   8  276.78    5.35
   0  -8   8  340.70    4.62
   0  -8  -8  308.08    3.83
   0  -8  -8  295.25    2.87
   0   8  -8  313.18    2.88
   1  -5 -13  872.19    6.47
   1  -5 -13  917.28    5.17
   1  -5 -13  853.54    5.31
   1   5 -13  887.43    4.97
   1  -5 -13  921.64    3.92
  -1  -5  13  837.16    6.04
  -1   5  13  868.58   11.57
  -4   3  13   36.16    1.17
  -4  -3  13   27.20    1.27
  -4  -3  13   40.25    1.47
  -4   3  13   36.18    2.57
   4   3 -13   28.56    0.90
  -4  -3  13   28.14    1.26
   4  -3 -13   27.91    0.86
  -4   3  13   42.53    1.72
  -4   1 -12  720.81    4.35
  -4  -1 -12  708.34    5.80
  -4  -1 -12  672.77    5.23
  -4   1 -12  720.93    6.35
  -4  -1 -12  159.26    4.90
  -4   1 -12  707.56    4.17
  -4   1 -12  701.43    6.74
  -4  -1 -12  761.74    4.14
  -4  -1 -12  615.98    4.93
  -4  -1 -12  665.88    4.26
  -4   1 -12  700.69    5.05
  -4   1 -12  670.59    5.35
  -1  -8   8    0.38    0.72
   1  -8  -8    1.52    0.45
   1  -8  -8    0.94    0.74
   1  -8  -8    1.00    0.16
   1   8  -8    0.57    0.35
  -1  -8   8    0.61    0.86
  -1   8   8    0.59    1.20
  -5   7  -1  110.90    2.70
  -5  -7  -1  114.94    3.47
  -5  -7  -1  120.37    2.46
  -5   7  -1  106.45    1.69
  -5  -7  -1  100.81    1.79
  -5  -7  -1  110.79    2.06
  -5   7  -1  104.74    1.58
  -5   7  -1  109.27    2.21
  -5   7  -1  117.27    2.29
  -5   7  -1  112.56    1.87
  -4  -8   0  450.38    4.63
  -4   8   0  412.86    4.02
  -4   8   0  525.21    3.92
  -4   8   0  485.33    5.69
  -4  -8   0  416.10    3.61
  -4  -8   0  483.53    4.13
  -4   8   2  304.45    3.74
  -4   8   2  292.87    2.76
  -4   8   2  279.28    3.18
  -4   8   2  306.61    2.90
  -4  -8   2  289.08    3.21
  -4  -8   2  333.38    3.68
  -4  -8   2  300.51    6.62
  -4   8   2  287.91    4.64
  -4  -8   2  270.05    2.99
  -6  -1  -8  702.12    4.60
  -6  -1  -8  692.79    5.50
  -6   1  -8  719.97    5.62
  -6   1  -8  661.22    4.36
  -6  -1  -8  765.33    6.89
  -6  -1  -8  732.54    5.45
  -6   1  -8  736.07    5.24
  -6   1  -8  676.16    4.70
  -6  -1  -8  752.74    4.88
  -3  -2 -13 1178.31   10.82
  -3  -2 -13 1206.18    5.03
  -3  -2 -13 1251.29    6.77
  -3   2 -13 1126.50    8.20
  -3   2 -13 1145.07    7.07
  -3   2 -13 1183.81    5.92
  -3  -2 -13 1237.35    7.08
  -3  -2 -13 1148.99    7.29
  -3   2 -13 1124.98    5.50
   3   7  -9  227.80    2.21
  -3  -7   9  220.87    2.73
   3  -7  -9  220.88    1.95
   3  -7  -9  231.69    3.20
  -3   7   9  235.39    6.05
  -3  -7   9  218.30    2.88
  -3  -7   9  233.61    3.05
  -7  -2   7 1187.72    7.28
  -7   2   7 1034.82    6.48
  -7   2   7 1248.81    7.32
  -7  -2   7 1153.88    6.89
   7   2  -7 1110.83    5.32
  -5  -2 -10  831.91    5.66
  -5   2 -10  906.04    6.42
  -5   2 -10  957.56    5.76
  -5  -2 -10  839.47    4.41
  -5  -2 -10  900.62    8.61
  -5   2 -10  984.77    5.55
  -5  -2 -10  896.85    5.97
  -5   2 -10  880.95    4.80
  -5  -2 -10 1006.26    6.46
  -5  -2 -10  984.21    5.45
  -4   0  14 1925.02   11.31
  -4   0  14 2227.11    9.90
  -2  -7  -9    1.94    0.69
  -2   7  -9    2.31    0.45
  -2   7  -9    2.55    0.54
  -2  -7  -9    2.29    0.56
  -2   7  -9    0.06    2.19
  -2  -7  -9    2.31    0.83
  -2  -7  -9    2.06    0.62
   0  -5 -13  450.60    3.87
   0  -5 -13  448.01    4.97
   0   5 -13  469.23    3.56
   0  -5 -13  495.09    2.57
   0  -5 -13  469.81    4.12
   0  -5  13  489.07    4.43
   0  -5 -13  447.41    3.75
   0   5 -13  497.44    5.70
   0  -5 -13  415.27    3.98
   0   5  13  459.91    8.10
   7   0  -8  349.38    2.93
  -7   0   8  357.76    3.70
   6   0 -11    0.57    0.41
  -6   0  11    0.20    0.65
  -6   0  11    0.84    0.67
  -6   0  11    0.54    0.62
  -6   0  11    0.04    0.39
   0   2 -15    1.24    0.47
   0  -2 -15    0.57    0.49
   0  -2 -15    0.34    1.07
   0   2 -15    2.24    0.80
   0   2  15    0.88    0.62
   0   2  15    1.68    0.80
   0   2 -15    1.00    0.52
   0  -2  15    1.61    0.55
   0  -2 -15    1.05    0.59
   0  -2  15    1.32    0.61
   0  -2 -15    1.34    0.37
  -2   2 -14  104.61    2.05
  -2   2 -14   99.27    2.53
  -2  -2 -14  101.64    1.97
  -2  -2 -14  107.03    1.45
  -2  -2 -14  103.39    2.17
  -2   2 -14   99.20    2.53
  -2   2 -14  103.85    1.60
  -2  -2 -14   99.86    3.26
  -2   2 -14  104.11    1.70
  -1  -9  -4   70.62    1.94
  -1   9  -4   65.03    1.27
  -1   9  -4   64.30    1.39
  -1  -9  -4   71.89    1.58
  -1  -9  -4   62.29    2.89
  -1  -9  -4   64.66    1.33
   1  -9   4   71.32    2.86
   1   9   4   68.42    2.30
  -2   9  -2   40.56    1.08
  -2  -9  -2   52.56    2.96
  -2  -9  -2   45.19    1.22
  -2  -9  -2   43.40    1.11
   2   9   2   48.86    1.90
  -2   9  -2   34.95    1.11
   1   4 -14   17.07    0.79
  -1   4  14   14.90    1.95
  -1  -4  14   13.11    0.91
   1  -4 -14   13.46    0.54
  -1  -4  14   14.19    0.89
  -1   4  14   17.06    1.00
   1   4 -14   11.73    1.08
   1  -4 -14   11.72    1.12
   1  -4 -14   12.05    0.83
  -1   0 -15    0.67    0.55
  -1   0 -15    0.48    0.34
  -1   0 -15    1.22    0.77
  -1   0 -15   -0.31    1.06
  -1   0 -15    0.50    0.40
   2   9  -3  273.97    4.83
  -2   9   3  204.26    2.44
  -2  -9   3  177.74    2.28
  -2   9   3  226.33    3.16
  -2  -9   3  196.90    5.61
  -2   9   3  194.08    3.86
  -2   9   3  176.94    2.21
   2   9  -3  247.00    6.76
  -4  -8  -1    3.46    0.54
  -4   8  -1   10.65    0.84
  -4   8  -1    5.27    0.56
  -4   8  -1    6.11    1.01
  -4  -8  -1    4.07    0.62
  -4  -8  -1   11.36    1.00
   2  -7 -10  277.55    3.60
   2   7 -10  286.97    2.61
   2  -7 -10  277.26    2.64
  -3  -3  14   59.49    1.71
  -3   3  14   59.54    2.92
  -3  -3  14   64.37    1.80
   3  -3 -14   57.49    1.11
   3   3 -14   58.46    1.26
  -5  -7   4  320.36    5.41
  -5   7   4  538.22    4.63
  -5   7   4  545.76    7.51
  -5   7   4  528.45    5.28
  -5   7   4  822.11    5.80
  -5  -7   4  566.72    4.72
  -5  -7   4  561.60    8.75
  -5   7   4  569.00    3.79
  -5   7   4  768.76    5.92
  -5  -7   4  641.14    4.94
  -5  -7   4  582.54    4.61
  -7   2  -4  179.86    2.18
  -7  -2  -4  187.86    2.47
  -7   2  -4  183.90    2.51
  -4  -8   3 2339.66   18.55
  -4   8   3 2490.33   11.13
  -4  -8   3 2483.12    9.92
  -4   8   3 2307.65   13.97
  -4  -8   3 2145.05    9.30
  -4  -8   3 2328.47    9.86
  -4   8   3 2556.51    9.35
  -4   8   3 2388.35    8.66
  -4   8   3 2322.25    9.87
  -4   8   3 2763.25   10.85
  -7   4   2  360.26    3.54
   7   4  -2  407.38    2.50
  -7   4   2  368.41    3.16
  -7  -4   2  370.70    3.77
  -7  -4   2  364.91    3.66
  -7   4   2  312.72    4.28
  -7   4   2  414.60    4.23
  -7  -4   2  381.67    2.59
  -3  -6  11  895.95    5.98
   3   6 -11 1056.32    5.17
  -3  -6  11 1012.11    6.56
  -3   6  11  920.99   12.67
   3  -6 -11  909.87    4.58
   3  -6 -11  997.87    6.00
  -3  -6  11  921.45    7.37
   3  -6 -11  978.22    4.15
  -6   3  -7   13.71    0.90
  -6  -3  -7   18.16    0.92
  -6   3  -7   13.72    0.74
  -6  -3  -7   20.20    0.66
  -6   3  -7   15.49    0.83
  -6   3  -7   13.45    0.87
  -6   3  -7   13.55    1.01
  -3  -8  -5  197.14    4.03
  -3   8  -5  177.13    2.61
  -3  -8  -5  191.55    2.51
  -3   8  -5  171.31    2.09
  -3  -8  -5  184.06    2.38
  -2   5 -12   60.48    1.43
  -2  -5 -12   75.64    1.69
  -2  -5 -12   74.59    1.72
  -2  -5 -12   69.13    1.62
  -2  -5 -12   66.42    2.25
   2  -5  12   70.58    1.62
  -2   5 -12   59.71    1.40
   4  -1 -14 1024.72    5.06
  -4   1  14 1067.95    9.31
  -4  -1  14 1133.92    6.81
   4  -1 -14 1137.43    6.43
  -4   1  14 1051.30    6.35
   4   1 -14 1060.60    5.38
  -4  -1  14 1150.84    7.16
  -7   4   1   32.81    1.04
  -7   4   1   34.27    1.55
  -7  -4   1   37.28    1.22
  -7  -4   1   36.47    1.24
  -7   4   1   36.36    1.42
  -7   4   1   29.33    1.11
  -7   4   1   31.75    0.90
   7   4  -1   40.75    0.79
  -7  -4   1   38.40    0.88
   1  -6 -12  386.69    4.03
   1   6 -12  346.03    3.04
   1  -6 -12  361.61    3.87
  -1   6  12  355.86    7.96
   1  -6 -12  371.65    3.36
   1  -6 -12  369.37    2.21
  -1  -6  12  347.67    3.79
  -7   3   6   51.49    1.57
  -7   3   6   54.41    1.15
  -7   3   6   54.67    1.59
  -7  -3   6   53.67    1.54
   7   3  -6   51.38    1.03
  -2   2  15  477.31    6.37
   2  -2 -15  434.14    4.08
   2  -2 -15  418.98    3.03
  -2  -2  15  464.61    4.69
   2   2 -15  485.11    4.62
  -2  -2  15  486.17    4.26
   2   2 -15  479.16    3.76
  -1   7 -10  250.56    2.70
  -1  -7 -10  248.98    3.53
  -1  -7 -10  266.11    2.88
  -1   7 -10  239.31    2.38
  -1  -7 -10  256.94    3.30
  -6  -5  -4  199.80    2.75
  -6   5  -4  188.80    2.74
  -6  -5  -4  177.97    2.18
  -6   5  -4  179.39    2.90
  -6   5  -4  177.64    2.09
  -6   5  -4  166.14    2.08
  -6   5  -4  184.52    2.34
  -6  -5  -4  179.84    2.67
  -7   1   8   98.05    2.03
   7   1  -8  100.27    1.55
  -7  -1   8   98.98    2.02
  -6   1  11  110.61    1.71
   6   1 -11  114.00    1.74
  -6  -1  11  115.31    2.35
  -6  -1  11  116.22    2.35
  -6   1  11  115.55    2.69
  -6   6   1   10.64    0.68
  -6  -6   1   11.46    0.79
  -6   6   1   13.73    1.03
  -6  -6   1   12.12    0.88
  -6  -6   1   12.59    0.91
  -6   6   1   10.76    0.90
  -6  -6   1   13.45    1.67
  -6   6   1    9.87    0.58
  -6   6   1   10.23    0.74
  -4   6  -8  220.27    2.49
  -4  -6  -8  222.87    2.39
  -4  -6  -8  219.36    2.72
  -4   6  -8  227.02    3.07
  -4   6  -8  223.39    2.83
   0  -4 -14   71.48    1.54
   0   4 -14   72.84    2.18
   0   4 -14   76.08    1.48
   0  -4 -14   67.60    1.02
   0  -4 -14   70.19    1.48
   0   4  14   76.21    3.03
   0  -4  14   75.57    1.79
   0  -4 -14   66.33    2.21
   0   4  14   80.23    1.96
  -6   6   2  127.65    2.60
  -6  -6   2  157.76    2.56
  -6  -6   2  114.78    2.05
  -6   6   2  150.68    2.66
  -6   6   2  124.53    2.04
  -6   6   2  113.02    1.78
  -6   6   2  125.68    1.69
  -6  -6   2  138.29    3.89
  -6  -6   2  139.08    2.38
  -7   0  -5    0.47    0.42
  -7   0  -5    0.39    0.60
  -3   5 -11  710.07    6.14
  -3  -5 -11  756.19    5.29
  -3  -5 -11  731.14    4.74
  -3   5 -11  776.95    4.93
  -3   5 -11  732.44    5.71
  -3  -5 -11  751.31    5.36
  -3   5 -11  751.32    5.03
  -3  -5 -11  753.04    5.36
  -5   4  11  335.77    3.13
   5   4 -11  338.78    2.79
  -5   4  11  328.94    7.41
  -5  -4  11  353.07    4.06
   5  -4 -11  323.00    2.71
  -5  -4  11  342.34    3.62
  -5   7  -2   33.76    1.01
  -5  -7  -2   34.78    1.46
  -5   7  -2   33.51    1.08
  -5  -7  -2   32.49    1.10
  -5  -7  -2   34.69    1.22
  -5   7  -2   32.60    1.32
  -5  -7  -2   33.77    2.15
  -5   7  -2   34.03    1.59
  -5   7  -2   36.62    1.39
  -5   7  -2   28.82    0.91
  -5  -7  -2   31.59    1.06
   1  -1  15    3.85    0.59
  -1   1 -15    2.42    0.58
  -1  -1 -15    4.21    0.44
  -1  -1 -15    3.59    0.61
  -1  -1 -15    4.54    0.81
  -1   1 -15    4.13    0.49
  -1  -1 -15    4.61    0.50
  -1  -1 -15    3.52    1.30
  -1   1 -15    3.50    0.77
  -1   1 -15    4.10    1.09
  -7   4   3  313.35    2.86
  -7   4   3  262.73    4.11
  -7   4   3  337.78    3.25
  -7   4   3  270.04    3.57
  -7  -4   3  334.63    2.27
   7   4  -3  354.79    2.42
  -7  -4   3  394.44    3.74
  -7  -4   3  323.82    3.57
  -7  -4   3  301.99    3.43
   0   9  -5  617.87    4.04
   0   9  -5  589.50    3.72
   0  -9  -5  603.24    5.35
   0  -9   5  623.70    7.64
   0  -9  -5  599.21    3.97
   0  -9  -5  608.24    7.38
   0   6  12  556.29    9.53
   0   6 -12  522.82    3.83
   0  -6 -12  560.69    4.18
   0  -6 -12  440.32    4.04
   0  -6  12  530.34    4.59
   0  -6 -12  558.93    5.11
   0  -6 -12  525.83    4.79
   0  -6 -12  580.25    2.49
   0   6  12  667.93    5.37
  -2   5  13  962.05   12.76
   2  -5 -13  891.85    3.87
   2  -5 -13  974.24    5.18
   2   5 -13  948.62    4.91
   2  -5 -13  877.13    4.83
   2  -5 -13  946.38    6.21
  -2  -5  13  919.70    6.18
  -3  -4 -12  513.17    2.58
  -3  -4 -12  445.39    4.24
  -3  -4 -12  504.93    3.96
  -3   4 -12  466.93    4.18
  -3  -4 -12  420.39    3.97
  -3  -4 -12  477.25    3.92
  -3   4 -12  494.03    3.68
  -3  -4 -12  467.24    4.21
  -3   4 -12  465.28    4.61
  -2  -4 -13   14.52    1.02
  -2  -4 -13   13.03    1.48
  -2   4 -13   20.75    1.44
  -2  -4 -13   14.78    0.47
  -2   4 -13   19.64    1.00
  -2  -4 -13   13.12    0.77
  -2   4 -13   19.83    1.02
  -2  -4 -13   13.13    0.87
  -2  -4 -13   15.11    0.90
  -7   4   0   15.03    1.17
  -7   4   0   10.70    0.81
  -7  -4   0   16.99    0.68
  -7   4   0   10.51    0.63
  -7  -4   0   14.71    0.90
  -5   0  13    0.15    0.64
  -5   0  13    0.11    0.75
   5   0 -13    0.19    0.44
  -7  -3  -3 2196.19    9.65
  -7   3  -3 2198.55    8.17
  -7   3  -3 2154.54    9.68
  -7   3  -3 2207.89    7.84
  -7   3  -3 2430.99   10.78
  -7   3  -3 2264.89    9.11
  -7  -3  -3 2363.71    9.47
  -7  -3  -3 2105.88    7.51
  -6   4  -6  259.53    2.89
  -6  -4  -6  282.85    3.42
  -6   4  -6  260.83    2.63
  -6   4  -6  259.99    3.36
  -6  -4  -6  288.59    2.83
  -6   4  -6  253.63    2.58
  -6  -4  -6  266.29    3.04
  -6   6   0   96.00    2.20
  -6  -6   0   82.92    1.68
  -6   6   0   86.84    1.56
  -6  -6   0   91.68    1.93
  -6   6   0   74.42    2.02
  -6   6   0   91.75    1.99
  -6  -6   0   95.76    3.06
  -6  -6   0   94.43    1.98
  -6   6   0   85.13    1.41
  -6   6   0   88.49    1.75
  -3   0  15    0.63    0.79
   3   0 -15    0.31    0.42
   3   0 -15    0.71    0.58
  -3   0  15   -0.01    0.53
  -2  -8  -7    0.64    0.88
  -2   8  -7    0.33    0.40
  -2   8  -7    0.64    0.47
  -2   8  -7    0.78    1.06
  -2  -8  -7    0.31    0.85
  -2   8  -7    0.33    2.14
   2  -8   7    0.60    0.84
  -2  -8  -7    1.16    0.54
  -6  -5   7  107.67    2.20
  -6  -5   7  106.67    2.22
  -6  -5   7  133.42    2.47
  -6   5   7   83.71    1.91
   6   5  -7  113.14    1.48
  -6  -5   7  116.36    1.67
  -6   5   7  109.25    2.32
  -6   5   7   94.93    2.56
   1  -9  -5  182.14    2.09
  -1   9   5  201.46    4.10
   1  -9  -5  190.78    2.78
  -1  -9   5  194.71    4.86
   1   9  -5  205.36    2.16
  -6  -6   3 1452.20   12.72
  -6  -6   3 1470.76    7.92
  -6   6   3 1463.41    6.12
  -1   8  -8  907.28    5.08
  -1  -8  -8  830.72    6.91
  -1   8  -8  850.29    4.53
   1  -8   8  818.32    7.15
   1   8   8  893.39    9.62
  -1  -8  -8  961.07    6.96
  -3   7  -8  146.61    3.36
  -3  -7  -8  442.57    4.36
  -3  -7  -8  252.71    3.62
  -3   7  -8  326.24    5.04
  -3  -7  -8  300.47    3.73
  -3  -7  -8  320.26    3.90
  -3   7  -8  318.68    3.28
  -3   7  -8  307.59    2.84
  -5  -3  12  223.18    3.28
   5  -3 -12  208.87    2.25
  -5   3  12  229.26    5.45
  -5  -3  12  215.31    3.05
  -5  -3  12  223.57    3.06
   5   3 -12  214.43    2.30
  -5   3  12  209.64    2.69
  -4   7  -6   81.05    2.12
  -4  -7  -6   86.31    1.59
  -4  -7  -6   90.36    2.13
  -4   7  -6   87.53    1.49
  -4  -7  -6   81.43    1.74
  -4   7  -6   94.56    1.92
  -4   7  -6   86.57    1.54
  -4  -7  -6   95.64    1.86
  -4   7  -6   93.36    1.94
  -4  -6  10   10.27    1.21
   4  -6 -10    9.42    0.53
  -4   6  10    9.99    0.72
  -4   6  10   12.44    1.17
  -4   6  10    9.62    2.33
   4   6 -10   11.82    0.61
  -4  -6  10   13.11    0.91
  -4  -6  10   13.70    0.96
  -4  -6  10   11.11    0.82
   6   3 -10  251.08    2.41
  -6   3  10  247.95    2.68
  -6  -3  10  255.46    3.07
  -4  -8  -2   53.93    1.82
  -4  -8  -2   46.98    1.24
  -4   8  -2   51.79    1.51
  -4   8  -2   52.40    1.21
  -4  -8  -2   50.92    1.43
  -4   8  -2   61.08    2.16
  -4   8  -2   44.57    1.10
  -4   8  -2   61.18    1.81
  -7   1  -5   83.27    1.83
  -7   1  -5   81.30    1.95
  -7  -1  -5   91.41    1.84
  -7  -1  -5   89.34    1.95
  -4  -2 -12 1635.18    7.32
  -4  -2 -12 1875.98    9.46
  -4   2 -12 1690.22    7.33
  -4  -2 -12 1805.58    6.71
  -4   2 -12 1653.57    8.91
  -4  -2 -12 1635.49    8.25
  -4   2 -12 1593.80    6.90
  -4   2 -12 1640.28    7.85
  -4   2 -12 1783.88    8.44
  -4   2 -12 1649.41    9.88
  -4  -2 -12 1632.73    8.65
  -4   2 -12 1733.24   10.41
   5   6  -8   33.61    0.85
  -5   6   8   32.43    1.11
  -5  -6   8   32.04    1.13
  -5   6   8   27.20    1.58
  -5  -6   8   32.69    1.30
  -5  -6   8   33.29    0.92
  -5  -6   8   31.41    1.26
  -5  -6   8   32.16    2.31
  -5   6   8   31.12    1.16
  -2   4  14  490.00    8.33
  -2  -4  14  588.45    5.01
  -2  -4  14  521.53    4.67
   2  -4 -14  524.00    3.09
   2  -4 -14  513.75    5.07
  -2   4  14  555.59    4.13
   2   4 -14  538.91    3.97
  -2  -8   8  165.79    3.65
  -2   8   8  189.10    2.94
   2  -8  -8  174.96    2.05
   2   8  -8  194.95    2.11
  -2  -8   8  193.39    2.86
  -2   8   8  175.02    4.68
   2  -8  -8  181.01    1.56
   2  -8  -8  176.73    2.89
  -6   2  -8  181.87    2.62
  -6  -2  -8  180.03    2.77
  -6  -2  -8  220.11    2.44
  -6  -2  -8  181.85    2.64
  -6  -2  -8  201.04    3.88
  -6   2  -8  170.00    2.46
  -6   2  -8  167.82    2.82
  -6  -2  -8  161.38    2.33
  -6   2  -8  187.13    2.27
  -6   2  -8  180.91    2.61
  -6  -2  -8  183.83    2.48
  -6  -2  -8  189.71    2.87
   2  -9   3   80.01    3.08
  -2  -9  -3   85.57    3.41
  -2  -9  -3   78.61    2.02
  -2   9  -3   71.59    1.37
  -2   9  -3   74.75    1.64
   2   9   3   91.01    2.53
  -2  -9  -3   75.54    1.56
  -2  -9  -3   77.21    1.47
  -4   8   4  117.97    2.04
  -4   8   4  118.50    2.37
  -4  -8   4  112.04    1.92
  -4  -8   4  115.26    2.02
  -4   8   4   84.21    1.94
  -4   8   4  109.24    3.26
   4   8  -4   60.72    2.09
  -4  -8   4  110.21    4.33
  -4   8   4  165.69    2.57
  -4  -8   4  114.62    2.12
  -4   8   4  113.56    1.74
   2  -9  -4 1835.06    8.19
   2   9  -4 2159.78   13.64
  -2  -9   4 1810.22    7.79
  -2   9   4 1759.22    7.32
  -2  -9   4 1854.71   16.12
  -2   9   4 2173.55   10.43
  -2   9   4 1953.35    7.92
  -2   9   4 1919.94   12.45
  -5   1  13   40.30    1.39
  -5  -1  13   47.00    1.64
   5   1 -13   42.78    1.08
  -5   1  13   37.53    1.59
  -5   1  13   44.07    2.05
  -5  -1  13   46.07    1.49
  -2  -6 -11  483.86    4.72
  -2  -6 -11  510.90    4.14
  -2  -6 -11  474.62    4.10
  -2  -6 -11  479.45    3.57
  -2  -6 -11  428.35    4.12
  -2   6 -11  462.41    3.57
   2  -6  11  552.14    4.73
  -2   6 -11  447.18    3.75
  -7   4   4   80.16    1.72
  -7  -4   4   74.71    1.78
   7   4  -4   85.46    1.25
  -7  -4   4   79.05    1.80
  -7  -4   4   81.90    1.02
  -7  -4   4   75.26    1.85
  -7   4   4   72.90    1.41
  -7   4   4   68.72    1.88
  -4  -7   8  476.10    4.19
  -4  -7   8  502.79    7.26
  -4  -7   8  457.01    4.37
  -4   7   8  471.30    3.58
   4  -7  -8  475.36    4.25
  -4   7   8  479.07    5.19
   4   7  -8  478.57    3.13
  -4  -7   8  490.60    4.32
   3   1 -15  390.12    3.90
  -3   1  15  366.55    5.08
   3  -1 -15  370.27    3.69
   3  -1 -15  365.60    2.91
  -3  -1  15  370.07    4.51
  -3  -1  15  384.04    3.81
  -6  -4   9   17.11    0.86
  -6  -4   9   15.48    0.99
  -6   4   9   16.02    0.71
   6   4  -9   16.48    0.66
   6  -4  -9   11.74    0.69
  -6   4   9   10.66    1.28
  -6   4   9   15.10    2.30
  -5   7   5   23.42    2.03
  -5   7   5   27.27    1.37
  -5  -7   5   28.51    2.57
  -5   7   5   44.56    1.49
  -5   7   5   30.34    0.96
  -5  -7   5   33.86    1.19
  -5  -7   5   29.26    1.14
  -5  -7   5   28.73    1.23
  -5  -7   5   13.72    1.62
  -5   7   5   27.23    1.18
   5   5 -10  121.28    1.65
  -5   5  10  111.56    4.70
  -5   5  10  122.07    3.05
  -5  -5  10  116.96    2.09
  -5  -5  10  100.21    2.15
  -5  -5  10  108.98    2.33
   5  -5 -10  118.24    1.66
  -5  -5  10  122.49    1.42
  -5   5  10  121.05    1.86
  -6   6  -1   65.73    2.04
  -6   6  -1   48.79    1.23
  -6  -6  -1   44.23    1.27
  -6   6  -1   45.39    1.07
  -6  -6  -1   43.79    2.04
  -6  -6  -1   44.46    1.46
  -6  -6  -1   43.18    1.37
  -6   6  -1   62.32    1.80
  -6   6  -1   51.58    1.61
  -6   6  -1   52.12    1.36
  -7  -4  -1 2797.86    8.71
  -7   4  -1 2773.60   12.67
  -7  -4  -1 2549.99   10.27
  -7  -4  -1 2459.16    9.62
  -7   4  -1 2525.00   10.28
  -7   4  -1 2403.78    8.22
  -7   4  -1 2446.63    8.62
  -7  -4  -1 2387.45    9.82
  -2   6  12  973.11   13.24
   2   6 -12 1018.27    5.07
   2  -6 -12 1021.66    6.21
   2  -6 -12 1028.85    4.04
  -2  -6  12  976.23    6.42
  -2  -6  12 1018.23    6.60
  -3   8   7    1.22    1.33
   3   8  -7    2.02    0.33
  -3  -8   7    2.40    0.72
  -3  -8   7    1.29    0.57
  -3   8   7    1.06    0.38
  -3   8   7    0.94    0.63
   3  -8  -7    1.00    0.62
  -3  -8   7    2.29    1.40
  -3   8   7    1.54    0.42
  -3  -8   7    1.49    0.54
  -5  -4  -9  320.06    5.37
  -5   4  -9  307.69    3.08
  -5   4  -9  269.22    2.69
  -5   4  -9  297.35    3.71
  -5  -4  -9  314.78    3.67
  -5  -4  -9  321.33    3.40
  -5   4  -9  314.87    3.34
  -5  -4  -9  357.43    3.49
  -6  -6   4  242.19    3.08
  -6   6   4  262.21    2.64
  -6   6   4  289.54    2.57
  -6   6   4  289.67    3.59
  -6   6   4  318.96    3.45
  -6  -6   4  273.50    5.83
  -6  -6   4  262.11    3.31
  -6  -6   4  263.75    3.14
  -6   6   4  263.82    5.63
  -1  -5 -13   10.45    0.84
  -1  -5 -13    8.75    0.72
  -1  -5 -13   10.08    0.37
  -1   5 -13   11.07    0.69
  -1  -5 -13    8.77    0.66
  -1  -5 -13   10.60    0.81
   1   5  13   11.72    1.07
  -1   5 -13   10.31    0.73
  -1  -5 -13    9.13    1.12
   1  -5  13   10.39    0.82
   4   2 -14  551.24    3.77
   4  -2 -14  520.24    3.49
   4  -2 -14  550.48    4.44
  -4  -2  14  485.17    4.57
  -4  -2  14  586.11    5.25
  -4   2  14  560.02    7.41
  -4   2  14  612.49    5.67
  -4   2  14  498.20    4.25
  -3   6 -10   10.94    0.69
  -3   6 -10   14.73    0.92
  -3   6 -10   12.49    0.81
  -3  -6 -10   12.52    0.90
  -3  -6 -10   11.74    1.18
  -3  -6 -10   12.42    0.86
  -3  -6 -10   12.18    1.03
  -1  -9  -5  172.34    4.13
  -1  -9  -5  166.29    2.94
  -1   9  -5  182.79    2.15
   1  -9   5  194.11    4.17
   1   9   5  183.70    3.71
  -1   9  -5  192.13    2.41
  -1  -9  -5  155.30    2.09
  -5   6  -6    2.70    0.62
  -5   6  -6    2.56    0.68
  -5  -6  -6    3.51    0.73
  -5  -6  -6    3.71    0.63
  -5  -6  -6    2.55    0.48
  -5   6  -6    2.67    0.51
  -5   6  -6    2.85    0.71
  -5  -6  -6    3.20    0.74
  -5  -6  -6    2.58    0.67
  -5   6  -6    2.70    0.59
  -1  -3  15 1196.03    7.27
   1   3 -15 1296.98    6.62
  -1   3  15 1210.77   10.64
   1   3 -15 1022.98    5.61
   1  -3 -15 1203.05    6.99
   1   3 -15 1286.07    8.22
  -1  -3  15 1370.45    7.21
   1  -3 -15 1150.72    9.59
   1  -3 -15 1216.19    5.17
  -5   7  -3    0.68    0.45
  -5   7  -3    1.60    0.60
  -5  -7  -3    1.13    0.74
  -5  -7  -3    2.64    0.62
  -5  -7  -3    0.71    0.44
  -5  -7  -3    0.83    1.04
  -5   7  -3    0.70    0.49
  -5   7  -3    0.77    0.66
  -5  -7  -3    0.98    0.52
  -5   7  -3    0.87    0.40
  -5   7  -3    0.71    0.70
   7   2  -8   91.20    1.49
   7  -2  -8   98.20    1.66
  -7  -2   8   87.96    2.14
  -7  -2   8   99.38    2.08
  -6  -2  11  166.25    2.74
   6   2 -11  142.45    1.93
  -6  -2  11  168.56    2.67
  -6   2  11  186.24    3.65
  -6   2  11  163.86    4.19
  -6  -2  11  162.02    2.74
  -6   2  11  178.78    2.74
  -6   2  11  150.66    2.07
   6  -2 -11  130.77    1.81
  -1   2 -15   83.03    1.49
  -1   2 -15   87.00    2.39
   1  -2  15  103.51    1.84
  -1  -2 -15   88.79    3.12
  -1  -2 -15   94.53    1.36
  -1   2 -15   96.54    1.91
   1  -2  15   89.82    1.95
  -1  -2 -15   98.31    1.53
  -1  -2 -15   96.43    1.80
  -1   2 -15   93.92    2.36
  -3   3 -13    8.78    0.86
  -3   3 -13    8.11    0.61
  -3   3 -13   10.39    0.99
  -3  -3 -13    4.45    0.75
  -3  -3 -13    6.29    0.41
  -3  -3 -13    6.75    0.80
  -3   3 -13    8.05    0.65
  -3  -3 -13    5.50    0.68
  -3   3 -13    9.91    1.22
  -3  -3 -13   14.95    2.15
  -3  -3 -13    4.90    1.43
  -3   3 -13    8.04    0.58
  -5   0 -11   -0.02    2.10
  -5   0 -11    0.58    0.45
  -5   0 -11    0.89    0.77
  -5   0 -11    2.39    0.47
  -5   0 -11    0.88    0.96
  -5   0 -11    0.70    0.67
  -7   3   7 1140.93    7.25
  -7  -3   7 1037.38    6.61
  -7   3   7  943.79    4.87
  -7   3   7 1105.67    6.84
  -7  -3   7  954.34    6.40
   7   3  -7  992.54    4.77
  -5   3 -10  937.88    5.61
  -5  -3 -10  864.85    4.07
  -5  -3 -10  911.01    9.10
  -5   3 -10  915.66    6.50
  -5  -3 -10  879.55    5.90
  -5  -3 -10  899.36    6.27
  -5   3 -10  920.48    5.52
  -5   3 -10  840.35    4.76
  -4  -8  -3   20.59    1.00
  -4   8  -3   20.09    1.46
  -4   8  -3   19.79    0.80
  -4   8  -3   19.74    1.01
  -4  -8  -3   18.78    1.24
  -4   8  -3   20.55    0.80
  -4  -8  -3   20.86    0.92
  -4  -4 -11   10.66    0.77
  -4   4 -11    8.01    0.69
  -4   4 -11    8.21    0.87
  -4   4 -11    8.47    0.73
  -4  -4 -11    5.41    0.68
  -4   4 -11    8.46    0.65
  -4  -4 -11    6.27    1.37
  -4  -4 -11    6.64    0.80
  -4   4 -11    6.66    0.63
  -4   4 -11    8.34    0.60
  -7  -4   5   54.64    1.61
  -7  -4   5   70.61    1.73
  -7   4   5   55.91    1.24
  -7   4   5   67.02    1.81
   7   4  -5   66.11    1.16
  -7  -4   5   55.36    1.64
  -7   4   5   41.06    1.91
  -1  -6 -12   49.68    1.38
  -1   6 -12   42.62    1.12
  -1  -6 -12   55.42    1.28
  -1  -6 -12   56.25    1.82
  -1  -6 -12   55.36    1.65
  -1  -6 -12   60.70    1.50
  -1   6 -12   52.16    1.32
  -1  -6 -12   57.16    1.50
   1  -6  12   47.75    1.44
  -1   4 -14    3.31    0.60
  -1   4 -14    1.86    0.54
  -1  -4 -14    1.25    0.99
  -1  -4 -14    1.25    0.51
  -1   4 -14    1.25    0.86
  -1  -4 -14    0.97    0.60
  -1  -4 -14    1.27    0.27
   1  -4  14    1.02    0.56
   0  -3  15  102.65    2.15
   0   3 -15  109.84    1.98
   0  -3 -15  117.71    1.52
   0   3 -15  101.93    2.14
   0  -3 -15  100.78    3.08
   0  -3  15  105.04    1.96
   0   3  15  120.13    3.17
   0   3 -15  104.23    2.63
   0  -3 -15  100.95    2.04
  -2   3 -14 1029.72    6.49
  -2  -3 -14 1060.95    6.15
  -2   3 -14  992.91    6.95
   2   3  14 1084.67    7.58
  -2   3 -14 1007.79    5.58
  -2  -3 -14 1063.27    4.48
  -2  -3 -14  941.82    6.32
  -2  -3 -14  978.28    9.84
  -2  -3 -14  985.43    6.19
  -2   3 -14 1029.45    8.12
  -4  -5 -10  551.75    4.26
  -4   5 -10  566.29    4.08
  -4  -5 -10  541.66    6.74
  -4   5 -10  527.32    3.82
  -4   5 -10  525.74    4.92
  -4  -5 -10  541.03    4.71
  -4  -5 -10  571.01    4.70
  -4   5 -10  541.59    3.94
  -4   5 -10  544.09    4.25
  -7  -2  -5   35.14    1.28
  -7   2  -5   36.75    1.24
  -7  -2  -5   37.81    1.20
  -7   2  -5   35.22    1.26
  -7   2  -5   36.10    1.07
  -7  -2  -5   35.04    1.30
  -7  -2  -5   36.60    1.07
  -4  -8   5  276.08    6.49
  -4  -8   5  254.80    3.01
  -4   8   5  295.16    3.26
  -4   8   5  292.46    2.93
  -4  -8   5  277.77    2.90
  -4   8   5  301.96    3.75
  -4   8   5  275.26    5.18
  -4  -8   5  265.92    3.30
  -5   5  -8  371.35    2.77
  -5   5  -8  395.74    3.45
  -5  -5  -8  448.06    6.19
  -5  -5  -8  394.62    3.86
  -5  -5  -8  427.67    4.00
  -5   5  -8  415.13    3.33
  -5   5  -8  399.54    4.21
  -7   0   9    1.12    0.59
  -7   0   9    0.33    0.74
  -7   0   9    0.22    0.44
  -7   0   9    0.34    0.60
   7   0  -9    0.48    0.42
  -1  -7  11  764.56    7.28
   1  -7 -11  771.73    4.77
   1  -7 -11  765.97    3.10
   1  -7 -11  747.32    6.13
  -1  -7  11  752.09    5.65
  -1   7  11  698.91   10.59
   1   7 -11  715.79    4.42
  -3  -8  -6  106.80    2.08
  -3  -8  -6  110.54    2.84
  -3  -8  -6  100.50    1.75
  -3   8  -6  101.82    1.64
  -3   8  -6  105.63    2.79
  -3  -8  -6  103.12    1.89
  -3  -8  -6   96.03    2.47
  -3  -8  -6  108.70    1.92
  -3   8  -6  106.63    1.98
  -6   6  -2  759.00    4.37
  -6  -6  -2  768.18    4.99
  -6   6  -2  797.91    5.44
  -6  -6  -2  812.32    5.94
  -6  -6  -2  793.17    5.52
  -6  -6  -2  819.15    7.17
  -6   6  -2  826.40    6.10
  -6   6  -2  768.32    4.74
  -6   6  -2  788.48    5.88
  -2   9  -4  601.96    6.14
   2  -9   4  599.36    7.31
  -2  -9  -4  540.98    5.40
  -2  -9  -4  526.55    3.94
  -2  -9  -4  544.98    4.08
   2   9   4  638.10    6.51
  -2  -9  -4  559.53    7.72
  -2   9  -4  514.11    4.22
  -2  -9  -4  542.97    4.10
  -2   9  -4  512.55    3.72
  -3  -9   1  308.68    3.23
  -3  -9   1  291.18    3.51
  -3  -9   1  295.77    3.07
   3   9  -1  300.57    4.32
  -3   9   1  304.87    3.31
  -5  -1 -11  178.40    3.09
  -5   1 -11  156.85    2.50
  -5  -1 -11  166.46    2.15
  -5  -1 -11  177.43    2.81
  -5   1 -11  146.94    2.74
  -5  -1 -11  167.39    2.76
  -5  -1 -11  167.96    3.73
  -5   1 -11  162.22    2.27
  -5   1 -11  163.58    2.12
  -5  -1 -11  168.72    2.29
  -5   1 -11  160.58    3.12
  -6   5  -5    0.14    0.40
  -6   5  -5    0.31    0.47
  -6  -5  -5    1.10    0.67
  -6  -5  -5   -0.03    0.57
  -6   5  -5    0.49    0.59
  -6   5  -5    0.32    0.57
  -6  -5  -5    0.57    0.50
  -6  -5  -5    0.37    0.40
  -1   8   9   22.64    2.28
  -1  -8   9   19.90    1.06
   1  -8  -9   20.61    0.84
   1  -8  -9   22.22    0.46
  -1  -8   9   18.29    1.40
   1   8  -9   21.15    0.84
   1  -8  -9   22.41    1.29
   0   9   6    4.71    1.16
   0  -9  -6    4.21    0.55
   0  -9  -6    4.66    0.87
   0   9  -6    5.36    0.52
   0   9  -6    4.70    0.47
   0  -9   6    3.83    1.26
   0  -9  -6    4.40    1.15
   0   8  -9   83.72    1.35
   0   8  -9   90.05    1.65
   0  -8  -9   84.11    2.30
   0  -8   9   90.82    2.54
   0  -8  -9   91.79    1.67
   0  -8  -9   94.80    2.12
   0   8   9   93.44    3.61
  -7   3  -4 1360.65    7.64
  -7  -3  -4 1419.33    6.99
  -7   3  -4 1485.88    6.08
  -7   3  -4 1472.28    6.95
  -7   3  -4 1607.62    8.16
  -7  -3  -4 1299.88    7.16
  -7   3  -4 1356.25    6.07
  -7   4  -2  558.60    4.62
  -7   4  -2  579.26    4.19
  -7  -4  -2  644.13    3.95
  -7   4  -2  514.33    3.76
  -7  -4  -2  564.89    4.58
  -7  -4  -2  568.19    4.11
  -7  -4  -2  509.56    4.37
  -7   4  -2  631.13    5.76
  -7   4  -2  544.23    3.59
   3   9   0  425.27    8.37
  -3   9   0  229.56    4.14
  -3  -9   0  254.63    2.96
  -3   9   0  235.45    2.51
  -3   9   0  294.16    3.75
  -3   9   0  208.58    2.73
  -3  -9   0  236.41    5.97
  -3  -9   0  248.86    2.80
   3   9   0  249.21    3.74
  -3  -9   0  218.99    3.02
  -3   9   0   55.35    1.91
  -5   2  13  708.14    6.47
   5   2 -13  605.45    3.96
  -5   2  13  627.04    4.98
   5  -2 -13  550.87    3.82
  -5   2  13  602.75    7.84
  -5  -2  13  651.99    5.62
  -5  -2  13  569.09    5.25
  -5  -2  13  660.75    5.34
   2   9  -5   48.30    1.00
  -2  -9   5   38.24    1.13
   2  -9  -5   38.91    1.27
   2   9  -5   54.60    2.35
  -2   9   5   41.62    1.48
  -2  -9   5   36.93    2.71
  -2   9   5   46.15    2.25
   0  -7 -11  502.55    4.66
   0   7 -11  508.07    3.88
   0   7  11  468.92    8.87
   0  -7  11  486.66    4.49
   0  -7 -11  485.48    3.95
   0  -7 -11  491.44    4.96
  -6   0  -9    0.44    0.63
  -6   0  -9    0.56    0.77
  -6   0  -9    0.38    0.48
  -6   0  -9    0.29    0.59
  -6   0  -9    0.68    0.49
  -2  -3  15  150.60    2.70
   2   3 -15  153.90    2.73
  -2   3  15  147.34    4.00
  -2  -3  15  133.05    2.39
  -2   3  15  144.81    2.20
   2  -3 -15  153.41    2.51
   2  -3 -15  141.87    1.70
   2  -3 -15  136.54    3.16
   2   3 -15  144.18    1.97
   3   2 -15   54.11    1.57
   3  -2 -15   49.53    1.09
  -3  -2  15   50.45    1.70
  -3  -2  15   48.79    1.53
   3   2 -15   53.90    1.25
   3   2 -15   48.76    1.22
  -3   2  15   41.00    1.29
   3  -2 -15   46.64    1.40
  -3   2  15   46.91    2.25
   1  -9  -6  916.48    3.29
  -1  -9   6  927.27    9.91
  -1   9   6  905.15    8.92
  -6   6   5  889.65    4.66
  -6   6   5  789.23    7.05
  -6   6   5  977.09    6.56
  -6  -6   5  816.56    6.05
  -6  -6   5  841.77    6.05
  -6   6   5  878.15    5.00
  -6  -6   5  791.95   10.11
  -6   6   5  858.19   10.74
  -6  -6   5  883.85    5.78
   6   6  -5  905.91    4.01
   3   9  -2    4.62    1.09
  -3  -9   2    3.95    0.60
  -3  -9   2    3.05    2.00
  -3  -9   2    2.86    0.54
  -3   9   2    2.31    0.51
  -3   9   2    2.86    0.74
  -3  -9   2    3.39    0.54
  -3   9   2    3.60    0.53
   4   4 -13   63.48    1.33
  -4  -4  13   54.19    1.60
   4  -4 -13   64.59    1.24
  -4   4  13   92.00    2.60
  -4   4  13   70.53    3.62
  -4  -4  13   61.06    1.96
  -4  -4  13   64.45    1.83
  -4   4  13   62.84    1.51
  -4  -4  13   30.57    1.48
   3   0  14   78.27    1.94
  -3   0 -14   73.36    1.75
  -3   0 -14   72.41    2.70
  -3   0 -14   74.85    1.38
  -3   0 -14   78.36    1.87
  -3   0 -14   77.36    2.14
   3   7 -10  400.12    3.07
  -3  -7  10  362.96    4.96
   3  -7 -10  368.47    2.54
  -3   7  10  438.11    5.03
  -3  -7  10  395.67    4.03
   3  -7 -10  357.36    4.00
  -3   7  10  350.15    7.72
  -3  -7  10  391.67    3.74
  -3  -7  10  371.23    3.82
   3  -7 -10  365.91    3.01
   7  -1  -9   13.63    0.72
  -7   1   9   13.08    0.79
   7   1  -9   14.18    0.70
  -7   1   9   14.52    1.32
  -7  -1   9   14.37    0.96
  -7   1   9   12.70    0.88
  -7   1   9   13.67    1.19
  -5   7   6   62.32    2.00
  -5  -7   6   67.95    1.54
  -5   7   6   65.40    1.66
  -5  -7   6   59.76    1.59
  -5  -7   6   63.82    1.73
  -5   7   6   83.26    1.92
  -5   7   6   61.46    1.40
  -5   7   6   78.24    1.48
  -5  -7   6   55.44    1.34
  -5  -7   6   63.66    3.43
   5   7  -6   70.17    1.10
  -5   7   6   61.59    3.21
   5  -7  -6   68.57    1.36
  -4  -5  12  129.21    2.74
  -4  -5  12  134.75    2.38
  -4  -5  12  126.24    2.48
   4  -5 -12  134.84    1.75
  -4   5  12  125.93    5.16
  -4  -5  12  136.54    2.56
  -4   5  12  131.50    1.96
   4   5 -12  141.30    1.88
   4  -5 -12  135.01    1.68
  -3  -9  -1  146.65    2.00
  -3  -9  -1  156.34    4.70
  -3   9  -1  171.44    3.78
  -3   9  -1  156.69    2.08
  -3   9  -1  213.13    3.17
  -3  -9  -1  139.52    2.15
  -3   9  -1  206.05    2.50
  -3  -9  -1  152.56    2.73
  -3  -9  -1  156.39    2.29
  -3   9  -1  172.58    2.56
  -1   0  16   15.83    0.94
   1   0 -16   15.85    0.86
   1   0 -16   13.62    0.66
  -1   0  16   15.26    1.13
  -7   0  -6  337.12    3.61
  -7   0  -6  318.96    3.72
  -7   0  -6  333.55    3.24
  -7   0  -6  318.66    3.56
   6   5  -8   35.15    0.87
  -6   5   8   38.08    1.43
  -6  -5   8   32.93    1.36
  -6   5   8   31.43    1.22
  -6  -5   8   30.07    1.30
  -6  -5   8   35.63    1.39
  -6   5   8   27.43    2.84
  -6  -5   8   33.08    1.13
  -6   5   8   32.10    0.99
   3  -5 -13 1550.42    6.66
   3   5 -13 1596.27    6.69
  -3   5  13 1582.73   16.82
  -3   5  13 1615.58    7.27
  -3  -5  13 1636.79    8.90
   3  -5 -13 1645.06    6.10
   3  -5 -13 1704.97    8.44
  -6  -1  -9  337.45    3.93
  -6   1  -9  343.91    4.16
  -6   1  -9  319.08    3.57
  -6   1  -9  323.12    3.02
  -6  -1  -9  369.27    4.97
  -6   1  -9  287.96    3.20
  -6  -1  -9  358.06    3.40
  -6  -1  -9  372.15    3.43
  -6  -1  -9  328.93    3.79
  -8   0   2  393.15    3.48
  -8   0   2  403.11    4.50
  -8   0   2  353.38    3.67
  -8   0   2  365.46    3.26
  -8   0   2  341.52    2.96
  -3   1 -14  142.31    3.35
   3  -1  14  149.53    2.45
  -3  -1 -14  136.63    2.41
  -3  -1 -14  132.98    2.69
  -3  -1 -14  151.88    1.88
  -3   1 -14  159.06    2.18
   3   1  14  127.41    2.69
  -3  -1 -14  146.38    3.80
  -3   1 -14  152.27    2.54
  -3   1 -14  146.26    2.01
  -4  -3 -12  495.45    4.66
  -4   3 -12  483.99    4.90
  -4  -3 -12  509.91    4.73
  -4  -3 -12  502.96    3.98
  -4   3 -12  513.20    4.12
  -4   3 -12  499.80    4.01
  -4  -3 -12  497.28    4.36
  -4   3 -12  522.02    3.74
  -4  -3 -12  549.89    3.27
  -4   3 -12  538.31    5.04
  -2  -7 -10    2.24    0.59
  -2   7 -10    3.11    0.48
  -2   7 -10    2.53    0.56
  -2  -7 -10    3.33    0.84
  -2  -7 -10    3.15    0.67
  -2  -7 -10    2.02    0.52
  -6  -3  -8  606.90    5.01
  -6   3  -8  563.41    5.19
  -6  -3  -8  724.43    3.74
  -6   3  -8  546.66    4.59
  -6   3  -8  626.10    4.66
  -6  -3  -8  575.15    5.09
  -6   3  -8  601.98    4.07
  -6  -3  -8  659.30    7.23
  -6  -3  -8  799.42    5.29
  -6  -3  -8  653.74    4.65
  -6   3  -8  597.88    4.49
  -3  -9   3  697.28    4.81
  -3   9   3  809.13    5.30
  -3   9   3  807.49    6.23
  -3  -9   3  812.48    5.38
  -3  -9   3  721.72    5.00
  -3  -9   3  756.68   10.86
  -8   0   1    0.23    0.42
  -8   0   1    0.41    0.62
  -8   0   1    0.36    0.44
  -8   0   1    0.44    0.45
  -8   0   1    0.31    0.48
  -2   0 -15    0.26    1.10
   2   0  15    1.09    0.70
  -2   0 -15    0.69    0.39
  -2   0 -15    1.20    0.58
  -2   0 -15    0.31    0.41
  -3   4  14  979.21    5.70
  -3  -4  14  967.02    6.43
   3   4 -14  965.61    4.96
  -5  -7  -4  377.20    3.75
  -5  -7  -4  348.64    3.55
  -5   7  -4  374.88    3.66
  -5   7  -4  311.18    3.61
  -5   7  -4  409.20    4.17
  -5  -7  -4  407.26    5.25
  -5   7  -4  259.57    4.23
  -5   7  -4  352.46    3.16
  -5  -7  -4  332.05    4.12
  -5  -7  -4  343.55    3.22
  -1   1  16   99.47    2.56
  -1  -1  16   83.59    1.84
   1  -1 -16   97.58    1.81
   1  -1 -16   86.42    2.94
  -1  -1  16   94.37    2.21
   1   1 -16   88.49    1.78
   1   1 -16   90.50    1.55
  -1   1  16   94.01    1.83
   1  -1 -16   93.09    2.05
   1   1 -16   93.46    2.19
   1  -1 -16   89.10    1.44
  -7   1  -6  301.49    3.44
  -7  -1  -6  320.95    3.25
  -7  -1  -6  304.78    3.04
  -7   1  -6  329.32    3.51
  -7   1  -6  312.89    3.04
  -7   1  -6  304.45    3.70
  -7  -1  -6  350.65    3.98
  -7  -1  -6  321.69    3.73
  -7   1  -6  323.66    3.30
  -7  -1  -6  356.03    3.41
  -8   0   3    0.68    0.50
  -8   0   3    0.20    0.43
  -8   0   3    0.26    0.36
  -8   0   3    0.34    0.43
  -8   0   3    0.50    0.55
  -8   0   3    1.12    0.70
  -6  -4  -7 1133.43    6.17
  -6   4  -7 1135.09    5.76
  -6  -4  -7 1153.83    9.54
  -6   4  -7 1153.96    5.60
  -6   4  -7 1141.25    6.04
  -6   4  -7 1150.86    7.20
  -6   0  12    3.55    0.76
  -6   0  12    2.16    0.81
   6   0 -12    3.95    0.53
  -6   0  12    3.58    0.89
  -4   7  -7  598.78    4.86
  -4  -7  -7  568.66    4.52
  -4   7  -7  733.23    6.35
  -4   7  -7  796.11    5.94
  -4   7  -7  660.98    5.13
  -4   7  -7  552.07    3.79
  -4  -7  -7  553.87    5.47
  -4  -7  -7  525.94    5.36
  -4  -7  -7  552.51    4.09
  -4   7  -7  555.36    3.96
  -4  -7  -7  542.95    4.53
  -5  -6   9  529.22    4.78
  -5   6   9  535.61    4.02
  -5  -6   9  546.34    4.55
   5   6  -9  533.83    3.42
  -5  -6   9  532.31    7.70
  -5  -6   9  515.53    3.40
  -5  -6   9  511.73    4.76
   0   0 -16  124.51    2.51
   0   0 -16  132.34    1.80
   0   0  16  131.25    2.51
   0   0 -16  116.73    3.29
   0   0 -16  123.33    2.11
   0   0  16  134.27    2.19
  -7  -4   6   51.90    1.60
  -7   4   6   48.05    1.56
   7   4  -6   51.39    1.05
  -7   4   6   49.60    1.18
   2  -7 -11   65.99    1.00
  -2  -7  11   66.39    2.20
   2  -7 -11   62.05    1.78
   2  -7 -11   59.98    1.34
  -2   7  11   56.79    3.68
  -2  -7  11   62.96    1.70
   2   7 -11   58.24    1.27
  -2   7  11   71.91    1.59
  -2   8  -8   -0.11    2.23
  -2  -8  -8    1.55    0.73
   2  -8   8    0.92    0.88
  -2   8  -8    1.06    0.49
  -2  -8  -8    1.89    0.81
  -2  -8  -8    1.33    0.60
  -2   8  -8    1.22    0.44
  -2   8  -8    3.80    1.22
  -1  -9  -6 2490.78    9.19
   1  -9   6 2373.74   14.88
  -1  -9  -6 2635.40   14.93
  -1   9  -6 2213.42    8.37
  -1  -9  -6 2401.02   12.18
  -1   9  -6 2594.19    9.54
   1   9   6 2627.57   15.07
  -4  -8  -4   14.74    0.85
  -4  -8  -4   16.97    1.53
  -4  -8  -4   16.08    0.84
  -4  -8  -4   16.48    1.19
  -4   8  -4   18.41    1.10
  -4  -8  -4   17.50    0.91
  -4   8  -4   18.52    0.78
  -4   8  -4   13.81    1.24
  -4   8  -4   19.75    1.00
  -4  -8  -4   17.01    0.95
  -4   8  -4   19.75    0.79
  -3  -9  -2  320.42    3.34
  -3  -9  -2  240.50    3.54
  -3   9  -2  376.66    3.30
  -3  -9  -2  290.14    3.03
  -3   9  -2  295.16    3.38
  -3  -9  -2  295.51    5.97
  -3   9  -2  293.38    2.79
  -3  -9  -2  286.30    2.88
  -3   9  -2  387.76    5.14
  -8   1   2   80.94    1.68
  -8  -1   2   71.32    1.46
  -8  -1   2   76.74    1.47
  -8   1   2   68.39    1.77
  -8  -1   2   79.75    1.79
  -8  -1   2   83.26    1.74
  -8   1   2   80.23    1.56
  -8   1   2   82.56    2.22
  -8  -1   2   98.47    1.89
  -8  -1   2   94.38    2.01
  -8  -1   2   83.47    1.61
  -8   1   2   73.04    1.34
  -4   6  -9    3.59    0.69
  -4  -6  -9    4.37    0.78
  -4   6  -9    1.93    1.24
  -4  -6  -9    5.27    1.10
  -4  -6  -9    4.73    0.75
  -4   6  -9    4.85    0.53
  -4   6  -9    4.36    0.72
  -4  -6  -9    4.34    0.75
  -4   6  -9    4.36    0.57
  -6   6  -3   35.59    1.10
  -6   6  -3   36.64    1.26
  -6  -6  -3   34.84    1.23
  -6   6  -3   33.90    1.38
  -6  -6  -3   34.33    1.52
  -6  -6  -3   37.91    1.38
  -6  -6  -3   33.70    1.06
  -6   6  -3   39.79    1.27
  -6   6  -3   33.58    0.99
  -6   6  -3   36.61    1.35
  -6  -6  -3   31.50    1.19
   2   0 -16  622.27    3.99
   2   0 -16  615.26    4.50
  -2   0  16  628.30    6.06
  -4   0 -13    3.28    0.49
  -4   0 -13    1.66    0.47
  -4   0 -13    0.84    0.66
  -4   0 -13   -0.03    1.32
  -4   0 -13    1.00    1.04
  -4   0 -13    0.61    0.89
  -4   0 -13    1.24    0.69
   4   0  13    0.40    0.81
  -8  -1   1   18.55    0.83
  -8  -1   1   13.33    0.76
  -8   1   1   13.71    0.78
  -8  -1   1   13.38    0.82
  -8   1   1   14.54    1.06
  -8  -1   1   13.74    0.76
  -8   1   1   13.00    0.69
  -8   1   1   16.38    1.12
  -8  -1   1   16.42    0.93
  -8  -1   1   15.32    0.87
  -8   1   1   19.26    0.91
  -8  -1   1   13.56    0.72
  -5  -2 -11  214.80    4.46
  -5  -2 -11  199.73    2.96
  -5   2 -11  189.44    3.12
  -5  -2 -11  212.21    3.28
  -5  -2 -11  217.96    3.20
  -5   2 -11  209.54    2.66
  -5   2 -11  196.15    2.34
  -5   2 -11  220.28    2.86
  -5  -2 -11  203.73    2.55
  -5  -2 -11  216.14    2.27
  -2  -1 -15   89.73    1.75
  -2   1 -15   55.99    2.27
  -2  -1 -15   62.84    2.66
  -2   1 -15   59.90    2.00
   2  -1  15   71.86    1.68
  -2   1 -15   59.28    1.31
  -2   1 -15   58.07    1.25
  -2   1 -15   58.57    1.62
  -2  -1 -15   57.99    1.58
  -2  -1 -15   62.14    1.23
   2   1  15   90.57    2.10
  -8   0   0   91.08    1.63
  -8   0   0   89.94    1.78
  -8   0   0   87.71    1.68
   2   8  -9   92.21    1.48
   2  -8  -9   86.66    1.09
  -2   8   9   88.47    2.16
   2  -8  -9   80.66    1.47
  -2   8   9   79.46    3.62
   2  -8  -9   84.79    2.16
  -3  -8   8  606.22    4.94
  -3  -8   8  588.81    7.86
   3  -8  -8  624.51    5.38
  -3   8   8  630.98    9.21
  -3   8   8  654.88    5.86
   3   8  -8  618.05    3.73
  -3  -8   8  585.39    4.57
   3  -8  -8  625.06    3.43
  -3  -8   8  638.24    5.21
   1   8   9  283.75    5.90
  -1  -8  -9  269.56    2.94
  -1  -8  -9  272.32    3.96
  -1   8  -9  282.18    2.63
  -1   8  -9  292.44    2.95
  -4   7   9  106.39    2.62
  -4  -7   9  101.51    2.13
  -4  -7   9   99.53    1.99
  -4  -7   9   99.02    3.32
   4  -7  -9   92.16    2.00
   4  -7  -9   97.43    1.45
  -4   7   9   74.36    3.88
   4   7  -9  103.02    1.50
  -4  -7   9   99.58    2.01
  -4   7   9   94.90    1.69
  -4  -7   9  117.73    3.64
  -7  -4  -3  722.59    4.63
  -7  -4  -3  599.55    4.72
  -7   4  -3  738.97    5.48
  -7   4  -3  707.43    4.21
  -7  -4  -3  706.07    5.32
  -7   4  -3  717.73    4.43
  -7   4  -3  735.66    4.87
  -7   4  -3  840.90    6.58
  -7  -4  -3  691.66    5.17
  -8  -1   3  111.41    1.73
  -8   1   3  128.43    2.78
  -8  -1   3  133.06    2.44
  -8  -1   3  120.78    2.30
  -8   1   3  111.59    1.75
  -8  -1   3  127.27    1.82
  -8  -1   3  137.42    2.26
  -8   1   3  122.01    2.21
  -8  -1   3  130.51    1.99
  -8  -1   3  122.84    2.20
  -8   1   3  114.56    1.94
  -4   8   6  564.79    4.20
  -4   8   6  575.87    4.48
  -4  -8   6  539.76    4.47
  -4  -8   6  509.64    8.54
   4  -8  -6  522.05    4.06
  -4   8   6  554.83    5.35
   4   8  -6  539.62    3.17
  -4  -8   6  536.64    4.82
   6   1 -12  317.39    2.95
  -6  -1  12  333.18    4.12
  -6   1  12  395.67    4.82
   6  -1 -12  313.88    2.90
  -6   1  12  325.52    4.97
  -6   1  12  371.29    4.11
  -6  -1  12  339.27    3.95
  -6  -1  12  339.27    4.08
   4   3 -14  661.83    4.20
  -4  -3  14  664.58    5.63
   4  -3 -14  640.92    3.97
  -4   3  14  617.23    4.65
  -4   3  14  630.50    9.06
  -3   6  12  260.10    2.64
   3  -6 -12  229.64    2.05
  -3   6  12  227.35    6.84
   3  -6 -12  257.61    2.99
  -3  -6  12  274.58    3.55
  -3  -6  12  261.38    3.97
   3  -6 -12  246.38    2.51
   3   6 -12  235.77    2.46
  -3  -6  12  242.40    3.06
   0   1 -16 1253.57    6.06
   0   1 -16 1234.67    9.47
   0  -1 -16 1235.64   10.98
   0   1  16 1511.06    7.56
   0   1 -16 1395.51    8.62
   0  -1  16 1456.75    8.32
   0  -1 -16 1367.00    5.92
   0   1 -16 1405.30    7.31
   0  -1 -16 1313.93    7.94
   0  -1  16 1330.97    7.15
   0  -1 -16 1395.26    7.15
  -8   0   4  319.13    3.55
  -8   0   4  365.53    3.54
  -8   0   4  363.47    3.68
  -8   0   4  381.13    4.50
  -8   0   4  334.99    2.88
  -3  -7  -9   36.03    1.46
  -3  -7  -9   37.22    1.57
  -3  -7  -9   42.06    1.55
  -3   7  -9   43.43    1.32
  -3   7  -9   41.33    1.12
   7   3  -8    4.38    0.49
  -7  -3   8    5.46    0.75
  -7   3   8    5.17    1.46
  -7  -3   8    3.84    0.71
  -7   3   8    5.52    0.52
  -7   3   8    4.30    1.18
  -5   4  12  242.33    6.46
  -5  -4  12  251.96    3.54
  -5  -4  12  246.22    3.22
  -5  -4  12  257.73    3.53
   5   4 -12  282.76    2.67
  -5   4  12  269.07    3.05
   5  -4 -12  261.87    2.54
  -5   4  12  300.87    4.67
  -6  -3  11   10.52    0.92
  -6  -3  11   10.57    0.83
  -6   3  11    8.61    1.26
  -6   3  11   12.47    0.87
  -6   3  11   10.47    0.69
   6   3 -11   11.03    0.63
  -6   3  11   12.77    1.86
  -6  -6   6  655.29    4.77
  -6  -6   6  589.39    5.17
  -6   6   6  451.78    5.72
   6   6  -6  637.36    3.48
  -6   6   6  886.61    6.53
  -6  -6   6  618.94    9.00
  -6   6   6  679.39    4.24
  -6  -6   6  611.41    5.08
  -6   6   6  653.90    5.29
  -6   6   6  894.88    6.35
  -6   6   6  558.38    9.13
  -6  -4  10   13.96    1.10
   6  -4 -10   17.30    0.75
  -6   4  10   20.24    2.46
  -6  -4  10   15.39    0.87
  -6   4  10   17.67    1.51
   6   4 -10   22.55    0.78
  -6  -4  10   13.60    1.00
  -1  -7 -11  262.17    3.18
  -1  -7 -11  255.49    2.98
  -1  -7 -11  254.55    3.55
  -1  -7 -11  241.26    3.55
  -1  -7 -11  247.75    2.56
  -1   7 -11  253.22    2.84
  -2  -9  -5  121.75    3.45
   2  -9   5  125.09    3.19
  -2  -9  -5  115.24    1.91
  -2  -9  -5  118.87    1.93
  -2   9  -5  129.73    2.18
  -2   9  -5  109.29    1.73
  -2   9  -5  143.33    3.37
  -2  -9  -5  110.46    2.62
  -2  -9  -5  133.29    2.05
   2   9   5  127.24    3.12
   1   5 -14  364.38    4.70
   1  -5 -14  349.35    3.30
   1  -5 -14  340.51    4.38
  -1  -5  14  341.11    3.87
   1  -5 -14  358.02    3.31
   1  -5 -14  356.11    2.45
  -1   5  14  441.47    4.22
   1   5 -14  353.19    3.19
  -1  -5  14  436.09    4.31
  -1   5  14  368.49    7.76
   7   2  -9   40.87    1.04
  -7   2   9   44.01    2.13
  -7   2   9   36.14    1.78
   7  -2  -9   45.00    1.18
  -7  -2   9   43.10    1.31
  -7  -2   9   42.27    1.45
  -7   2   9   39.36    1.29
  -7   2   9   44.73    1.37
  -1  -3 -15   24.29    1.16
  -1   3 -15   23.25    1.09
  -1   3 -15   22.56    0.87
   1  -3  15   25.26    1.10
  -1  -3 -15   28.78    0.76
   1  -3  15   24.74    1.06
  -1  -3 -15   26.53    1.08
  -1  -3 -15   29.05    2.00
  -1   3 -15   21.91    1.14
  -1   3 -15   21.87    1.42
   2   1 -16 1328.71    6.66
  -2   1  16 1291.62    9.43
   2  -1 -16 1248.60    5.86
  -2   1  16 1324.58    7.19
   2  -1 -16 1266.20    7.53
  -2  -1  16 1345.06    7.37
   2   1 -16 1268.57    6.03
   2   1 -16 1364.76    7.93
  -2  -1  16 1376.11    8.48
  -4  -1 -13  728.28    4.50
  -4  -1 -13   78.13    3.75
  -4  -1 -13  746.37    5.69
  -4   1 -13  730.42    4.59
  -4  -1 -13  801.97    6.56
   4  -1  13  878.35    5.89
  -4   1 -13  772.23    6.85
  -4  -1 -13  818.29    4.51
  -4   1 -13  140.29    3.21
  -4   1 -13  743.13    5.80
  -4   1 -13  751.56    7.30
  -4  -1 -13  758.60    8.33
  -4  -6  11    2.13    0.70
   4  -6 -11    1.32    0.41
  -4  -6  11    0.02    1.25
  -4   6  11    1.50    0.87
   4   6 -11    2.18    0.45
  -4  -6  11    0.77    0.56
  -4  -6  11    1.13    0.95
  -4  -6  11    0.69    0.59
  -4   6  11    0.21    2.12
  -8  -1   0   28.06    1.05
  -8   1   0   27.28    1.23
  -8  -1   0   23.83    0.99
  -8   1   0   30.71    1.38
  -8  -1   0   27.54    0.98
  -8   1   0   27.03    1.05
  -8  -1   0   29.19    1.06
  -8  -1   0   30.16    1.12
  -8   1   0   24.72    1.05
  -8   1   0   24.18    0.89
  -2  -9   6   23.50    2.36
   2   9  -6   24.55    0.79
  -2   9   6   19.64    1.73
   2   9  -6   28.21    1.71
  -2  -9   6   22.76    0.91
   2  -9  -6   19.93    1.06
  -2   9   6   26.75    1.25
  -3  -9   4    6.96    0.68
  -3  -9   4    6.92    0.70
  -3   9   4    9.21    0.92
  -3   9   4    8.30    0.70
  -3   9   4    9.37    1.39
  -3  -9   4    6.28    2.15
  -7   5   2  418.32    4.38
  -7   5   2  400.86    3.12
  -7   5   2  363.85    3.27
  -7   5   2  370.11    3.62
  -7   5   2  382.50    4.94
  -7  -5   2  460.08    3.54
  -7   5   2  411.25    3.02
  -7  -5   2  425.42    3.96
  -5  -6  -7  562.23    4.00
  -5  -6  -7  546.82    6.33
  -5   6  -7  536.60    4.83
  -5  -6  -7  564.87    4.55
  -5   6  -7  673.47    4.89
  -5  -6  -7  558.97    5.09
  -5   6  -7  601.80    5.05
  -5   6  -7  628.04    4.83
  -5   6  -7  539.68    3.98
  -5  -6  -7  574.78    4.91
  -5  -6  -7  545.53    5.03
  -7  -5   1  238.18    3.88
  -7   5   1  218.63    2.75
  -7  -5   1  218.92    2.83
  -7   5   1  230.58    2.30
  -7  -5   1  246.93    2.57
  -7   5   1  230.88    3.84
  -7   5   1  206.26    2.12
  -7   5   1  226.59    3.28
  -6   2  -9  258.51    3.18
  -6   2  -9  263.59    2.76
  -6  -2  -9  287.06    3.14
  -6  -2  -9  257.91    3.42
  -6  -2  -9  260.73    3.44
  -6  -2  -9  269.40    4.53
  -6   2  -9  270.98    3.19
  -6   2  -9  285.24    3.47
  -6   2  -9  262.58    3.60
  -6  -2  -9  272.86    2.68
  -8  -1   4  701.79    5.30
  -8   1   4  651.08    4.93
  -8   1   4  576.08    6.01
  -8  -1   4  758.29    5.93
  -8   1   4  621.29    4.15
   8   1  -4  706.98    4.21
  -8   1   4  704.31    5.29
  -8  -1   4  689.28    4.75
  -4   0  15    2.74    0.88
   4   0 -15    0.82    0.57
   0  -5 -14  219.21    1.78
   0  -5 -14  205.65    2.64
   0  -5 -14  199.12    3.67
   0  -5  14  214.88    3.04
   0   5 -14  205.40    3.67
   0  -5 -14  197.02    2.41
   0   5 -14  193.90    2.33
   0  -5 -14  193.26    2.44
   0  -5 -14  183.80    2.68
   0   5  14  205.44    5.30
   1  -6 -13 1564.94    7.30
   1  -6 -13 1634.82    9.16
   1   6 -13 1605.10    7.13
   1  -6 -13 1671.22    5.52
   1  -6 -13 1648.96    8.43
  -1   6  13 1537.95   16.97
  -1  -6  13 1598.58    8.61
  -7  -3  -5    0.88    0.65
  -7   3  -5    1.34    0.67
  -7  -3  -5    0.82    0.56
  -7  -3  -5    0.82    0.28
  -7   3  -5    0.89    0.60
  -7   3  -5    0.17    1.65
  -7  -3  -5    0.92    0.58
  -7  -3  -5    0.70    0.53
  -7   3  -5    2.14    0.45
  -7   3  -5    2.05    0.60
  -3  -2 -14    3.45    0.79
  -3  -2 -14    3.61    0.74
  -3   2 -14    5.58    1.05
  -3   2 -14    2.65    0.52
  -3   2 -14    5.75    0.80
  -3  -2 -14    3.66    0.65
  -3  -2 -14    4.30    0.41
   3   2  14    4.77    1.03
  -3  -2 -14    3.74    1.41
   5  -5 -11   29.58    0.88
  -5  -5  11   53.87    1.85
  -5  -5  11   37.88    1.50
  -5  -5  11   42.73    0.84
  -5   5  11   44.40    2.04
  -5  -5  11   41.83    1.52
  -5  -5  11   37.11    1.29
  -5   5  11   43.92    3.38
   5   5 -11   39.13    1.02
  -5   5  11   36.53    1.12
  -5  -5  11   39.73    1.93
  -8   0  -1    0.54    0.51
  -8   0  -1    1.77    0.56
  -8   0  -1    0.63    0.45
  -8   0  -1    0.42    0.48
  -7  -5   3  674.97    4.16
  -7   5   3  642.83    3.75
  -7  -5   3  749.15    5.85
  -7   5   3  602.27    4.18
  -7   5   3  541.17    5.15
  -7   5   3  586.45    4.13
  -7  -5   3  597.00    4.98
  -7   5   3  539.78    6.05
  -7   5   3  660.99    5.01
   0  -9  -7  820.53    6.92
   0   9  -7  794.54    4.50
   0  -9   7  897.71    8.61
   0   9   7  874.62    9.20
   0   9  -7  754.93    4.76
   0  -9  -7  953.32    7.90
   0   9  -7 1036.27    9.45
  -5  -7   7  139.11    2.25
  -5  -7   7  156.86    2.19
  -5   7   7  141.08    4.73
  -5   7   7  151.88    3.06
   5   7  -7  152.72    1.72
  -5   7   7  175.81    2.42
  -5   7   7  124.88    2.27
  -5  -7   7  135.77    4.53
  -5  -7   7  141.58    2.53
  -5  -7   7  132.87    2.43
  -3   5 -12   21.14    1.80
  -3  -5 -12   14.59    0.97
  -3  -5 -12   21.18    1.10
  -3  -5 -12   17.93    0.88
  -3   5 -12   20.43    0.95
  -3   5 -12   18.28    1.06
  -3  -5 -12   18.92    1.00
  -3  -5 -12   12.81    0.86
  -3   5 -12   15.17    0.85
  -2   5 -13    0.42    0.48
  -2   5 -13    0.26    0.50
  -2  -5 -13    0.39    1.09
  -2  -5 -13    0.33    0.50
  -2  -5 -13    0.13    0.56
  -2  -5 -13    0.01    0.57
  -2   5 -13    1.26    0.60
  -2  -5 -13    0.42    0.48
   2  -5  13    0.56    0.51
  -2  -5 -13    0.34    0.48
  -3  -9  -3  369.59    3.46
  -3   9  -3  400.05    3.87
  -3  -9  -3  386.17    3.47
  -3   9  -3  381.98    3.26
  -3   9  -3  364.80    5.24
  -3  -9  -3  430.79    7.01
  -3  -9  -3  413.86    3.79
  -3   9  -3  427.98    3.42
   1   2 -16    2.84    0.57
   1  -2 -16    2.34    0.38
   1   2 -16    1.84    0.44
  -1   2  16    2.41    0.62
  -1  -2  16    1.58    0.60
  -1  -2  16    3.41    0.72
   1  -2 -16    2.75    0.74
   1  -2 -16    1.94    0.55
  -1   2  16    2.17    0.89
   1   2 -16    3.90    0.81
  -7  -2  -6   32.75    1.45
  -7  -2  -6   36.04    1.23
  -7  -2  -6   36.98    1.18
  -7  -2  -6   35.49    1.35
  -7   2  -6   31.79    1.31
  -7  -2  -6   37.05    1.06
  -7   2  -6   33.97    1.11
  -7   2  -6   33.86    1.25
  -7   5   0  372.49    3.30
  -7   5   0  448.11    3.98
  -7  -5   0  417.69    3.78
  -7  -5   0  419.55    4.78
  -7   5   0  465.01    3.39
  -7  -5   0  431.66    3.88
  -7  -5   0  475.72    3.69
  -7   5   0  438.20    4.52
  -7   5   0  419.43    3.06
  -7   5   0  451.44    5.06
   5  -3 -13  629.10    4.02
  -5  -3  13  688.09    5.53
  -5   3  13  710.39    5.18
  -5  -3  13  727.63    6.06
  -5  -3  13  608.02    5.30
   5   3 -13  670.28    4.24
  -6   5  -6  105.41    1.73
  -6  -5  -6  104.34    1.70
  -6  -5  -6  103.97    2.13
  -6  -5  -6  101.27    1.93
  -6  -5  -6  103.51    2.99
  -6   5  -6   95.92    2.11
  -6   5  -6  101.75    1.81
  -6  -5  -6  100.34    2.15
   1   9  -7  115.42    1.72
  -1   9   7  110.68    3.52
  -1  -9   7  106.54    3.27
  -1   9   7  124.59    2.36
   1  -9  -7  113.06    2.45
   1   9  -7  127.10    5.39
  -3   8  -7  276.45    2.78
   3  -8   7  341.44    4.52
  -3  -8  -7  253.61    3.31
  -3  -8  -7  314.71    3.24
  -3  -8  -7  281.16    3.19
  -3  -8  -7  258.57    4.01
  -3   8  -7  286.22    3.24
  -3  -8  -7  264.33    3.03
  -3  -8  -7  279.58    4.14
   0 -10   0   79.70    1.98
   0 -10   0   78.88    3.80
   0  10   0   85.73    2.53
   0  10   0   81.18    1.58
   0 -10   0   73.60    1.34
   0  -6 -13   42.13    1.16
   0   6 -13   43.22    1.19
   0  -6  13   43.58    1.42
   0  -6 -13   44.84    0.71
   0  -6 -13   46.16    1.73
   0  -6 -13   41.27    1.32
   0   6  13   39.07    3.05
   0  -6 -13   44.37    1.31
   0  -6 -13   44.29    1.43
  -8   0   5    0.47    0.53
  -8   0   5    0.16    0.71
   8   0  -5    0.29    0.38
  -8   0   5    0.18    0.53
   3  -3 -15   27.07    0.82
   3  -3 -15   27.29    1.17
  -3  -3  15   29.48    1.35
  -3  -3  15   25.92    1.27
   3   3 -15   26.29    0.95
  -3   3  15   27.32    2.05
  -5   0  14   49.63    1.63
  -5   0  14   48.40    1.85
  -5   0  14   44.92    1.58
  -1  -4  15   95.37    2.10
  -1   4  15   98.08    3.63
   1  -4 -15   83.87    2.53
   1  -4 -15   96.04    1.77
   1  -4 -15   94.66    1.33
  -1   4  15  112.21    2.16
   1   4 -15   88.30    2.48
   1   4 -15  100.14    1.73
  -1  -4  15  105.95    2.12
   1  -4 -15   93.51    2.02
  -4   1  15 1225.67    9.47
  -4  -1  15 1317.69    7.91
   4  -1 -15 1202.97    5.73
   4   1 -15 1117.05    5.70
  -4   1  15 1316.13    7.80
   4  -1 -15 1249.33    6.99
  -4   1  15 1204.15    6.98
  -4  -1  15 1181.22    8.22
  -4  -1  15 1186.14    7.21
  -8  -2   2  391.51    3.97
  -8   2   2  486.73    4.88
  -8  -2   2  409.98    3.45
  -8   2   2  449.38    3.62
  -8  -2   2  434.77    4.08
  -8  -2   2  466.24    4.18
  -8   2   2  419.43    3.15
  -8   2   2  430.40    3.87
  -8   2   2  507.21    5.68
   8   2  -2  412.76    3.05
  -7   0  10   32.55    1.51
  -7   0  10   35.31    1.37
  -7   0  10   34.14    1.43
   7   0 -10   37.46    1.09
  -7   0  10   34.07    1.00
   0 -10   1 2355.18    9.43
   0  10   1 2537.72   14.25
   0  10  -1 2517.65   13.60
   0 -10  -1 2081.97    7.95
   0 -10   1 2336.25    8.05
   0  10  -1 2343.39    9.02
   0 -10   1 2411.99   19.76
   0 -10  -1 2272.80   18.17
  -8  -1  -1  118.81    1.92
  -8  -1  -1  121.73    2.05
  -8  -1  -1  111.58    2.00
  -8   1  -1  131.51    2.39
  -8   1  -1  137.54    2.59
  -8   1  -1  114.83    2.12
  -8   1  -1  112.13    1.97
  -8  -1  -1  117.02    2.06
  -8  -1  -1  124.69    2.09
  -8   1  -1  116.08    1.82
   2   5 -14  164.36    2.18
   2  -5 -14  158.58    1.69
   2  -5 -14  145.58    2.74
   2  -5 -14  158.76    2.02
  -2  -5  14  163.90    2.79
  -2  -5  14  159.51    2.67
   2  -5 -14  145.40    2.09
  -2   5  14  148.40    5.20
  -2   5  14  164.70    2.36
  -3   4 -13  176.08    2.89
  -3  -4 -13  193.21    4.49
  -3  -4 -13  202.35    2.89
  -3   4 -13  166.26    2.31
  -3  -4 -13  194.63    2.65
  -3  -4 -13  187.03    2.85
  -3   4 -13  181.87    2.80
  -8   2   1   30.77    1.55
  -8   2   1   24.36    0.94
  -8  -2   1   29.14    1.04
  -8  -2   1   27.86    1.13
  -8   2   1   23.31    1.01
  -8   2   1   22.76    0.82
  -8   2   1   24.32    1.22
  -8  -2   1   27.54    1.10
  -2  -2 -15   25.61    1.15
  -2  -2 -15   26.07    2.12
  -2   2 -15   28.31    1.20
  -2  -2 -15   29.30    0.84
  -2   2 -15   27.24    1.10
  -2   2 -15   25.71    1.56
  -2   2 -15   25.36    1.47
  -2  -2 -15   28.77    1.33
  -2   2 -15   28.00    0.99
   2  -2  15   29.18    1.08
  -7   4   7  348.31    3.87
   7   4  -7  375.32    2.84
  -7   4   7  333.85    2.90
  -7   4   7  295.03    4.75
  -7  -4   7  403.42    4.20
  -7   4   7  304.43    6.88
  -5   4 -10  146.78    2.77
  -5   4 -10  165.45    2.52
  -5  -4 -10  160.06    4.12
  -5   4 -10  152.09    2.25
  -5   4 -10  157.00    2.17
  -5  -4 -10  150.33    2.62
  -5  -4 -10  151.36    2.47
  -8   2   3    6.94    0.70
  -8   2   3    8.67    0.64
  -8  -2   3    8.92    0.80
  -8  -2   3    8.88    0.83
  -8   2   3    7.44    0.88
  -8  -2   3    8.59    0.77
  -8   2   3    8.87    1.12
   8   2  -3    9.01    0.52
  -2  -6 -12  126.73    3.01
  -2   6 -12  139.30    2.17
   2  -6  12  146.32    2.49
  -2  -6 -12  123.37    2.13
  -2  -6 -12  135.23    2.02
  -2   6 -12  129.99    1.98
  -2  -6 -12  136.30    2.51
  -2  -6 -12  124.80    2.19
  -2  -6 -12  128.93    2.31
  -6   2  12  375.55    3.64
  -6   2  12  512.75    4.76
  -6  -2  12  422.21    4.43
  -6   2  12  533.46    6.05
  -6   2  12  500.50    7.12
   6   2 -12  451.56    3.45
  -6  -2  12  467.69    4.62
  -7   5   4    1.43    0.77
  -7  -5   4    4.37    0.43
   7   5  -4    3.49    0.35
  -7  -5   4    3.78    0.76
  -7   5   4    2.18    0.66
  -7   5   4    1.96    0.54
  -7   5   4    1.37    0.88
  -7   5   4    0.71    1.55
  -7  -5   4    3.51    0.77
  -5  -7  -5   61.59    2.07
  -5  -7  -5   55.52    1.34
  -5   7  -5   59.70    1.56
  -5  -7  -5   57.46    1.98
  -5  -7  -5   55.44    1.55
  -5  -7  -5   60.06    1.88
  -5   7  -5   56.33    1.30
  -5   7  -5   58.01    2.07
  -5   7  -5   55.31    1.64
  -5  -7  -5   59.43    1.60
   0   2 -16    0.71    0.57
   0  -2 -16    0.70    0.67
   0  -2  16    1.28    0.56
   0   2 -16    1.32    0.75
   0  -2 -16    0.93    0.53
   0   2  16    1.34    0.80
   0   2 -16    1.20    0.76
   0  -2  16    2.28    0.66
   0  -2 -16    1.02    0.34
   0   2 -16    1.22    0.49
   0   2  16    0.95    0.63
   0  -2 -16    0.88    1.21
  -8   1   5   30.81    1.66
  -8   1   5   35.98    1.01
  -8   1   5   43.53    1.36
  -8  -1   5   42.06    1.53
  -8  -1   5   29.15    1.08
   8   1  -5   41.52    1.09
  -8   1   5   36.50    1.40
  -8  -1   5   41.57    1.38
  -5   1  14   44.27    2.09
  -5  -1  14   54.61    1.66
  -5   1  14   49.48    1.76
  -5   1  14   47.04    1.57
  -5  -1  14   51.55    1.78
   5   1 -14   56.45    1.26
  -6  -5   9  322.28    6.29
   6   5  -9  364.71    2.82
  -6   5   9  244.90    4.41
  -6  -5   9  333.54    4.01
  -6   5   9  258.84    3.21
  -6   5   9  291.15    7.30
  -6  -5   9  355.78    3.54
  -6  -5   9  323.89    3.87
  -6   5   9  360.67    3.56
  -6  -6  -4  221.42    2.91
  -6  -6  -4  218.48    2.98
  -6   6  -4  225.84    2.58
  -6   6  -4  232.69    3.02
  -6  -6  -4  214.88    2.51
  -6   6  -4  230.61    3.14
  -6   6  -4  215.73    2.41
  -6  -6  -4  237.03    3.22
  -6  -6  -4  228.64    3.49
  -6   6  -4  217.43    3.21
   0  -4  15   63.31    1.71
   0  -4  15   61.78    1.56
   0   4 -15   56.51    1.44
   0   4 -15   62.36    1.57
   0  -4 -15   58.71    1.43
   0  -4 -15   56.93    2.37
   0   4 -15   61.33    1.38
   0  -4 -15   60.00    1.47
   0   4  15   63.11    2.72
   0  -4 -15   68.66    1.14
   0   4 -15   63.08    2.14
  -2   4 -14  125.55    3.11
  -2  -4 -14  123.94    2.29
  -2   4 -14  117.87    2.22
  -2  -4 -14  131.69    1.39
  -2  -4 -14  121.83    3.59
  -2   4 -14  123.47    2.33
  -2  -4 -14  117.89    2.08
   2  -4  14  130.93    2.23
  -1   0 -16 2816.55   12.88
  -1   0 -16 2590.25   10.76
   1   0  16 2922.15   11.18
  -1   0 -16 2470.58    8.91
  -1   0 -16 2578.13   15.52
  -1   0 -16 2997.24   10.13
  -7   5  -1   37.10    1.27
  -7   5  -1   38.84    1.20
  -7  -5  -1   43.46    1.35
  -7   5  -1   36.95    0.99
  -7  -5  -1   44.65    1.28
  -7   5  -1   38.39    1.46
  -7  -5  -1   50.95    1.74
  -7   5  -1   34.79    1.03
  -7  -5  -1   48.86    1.26
  -7   5  -1   32.44    1.53
  -3  -6 -11   48.71    2.02
  -3   6 -11   50.95    1.39
  -3  -6 -11   41.08    1.26
  -3   6 -11   44.92    1.24
  -3  -6 -11   45.52    1.54
  -3  -6 -11   50.01    1.29
  -3   6 -11   44.52    1.52
  -3  -6 -11   50.11    1.60
  -3  -6 -11   49.47    1.49
   7   1 -10  323.63    2.93
  -7   1  10  344.80    4.91
  -7  -1  10  372.02    4.23
  -7   1  10  342.88    3.86
  -7   1  10  328.82    3.13
  -7  -1  10  339.01    2.92
   7  -1 -10  325.55    3.02
  -7   1  10  354.68    4.75
  -7  -1  10  347.60    3.98
  -7  -1  10  347.27    3.94
  -4   8  -5    6.41    0.83
  -4  -8  -5    7.48    0.74
  -4   8  -5    5.60    0.57
  -4  -8  -5    5.17    0.91
  -4   8  -5    4.78    0.54
  -4  -8  -5    5.78    0.61
  -4  -8  -5    6.53    0.77
  -4   8  -5    3.84    0.96
  -4  -8  -5    6.09    0.69
  -4  -8  -5    6.23    1.14
   2   2 -16   10.84    0.74
   2  -2 -16   12.59    0.96
  -2   2  16   13.61    1.34
   2  -2 -16   11.38    0.63
  -2  -2  16   10.04    0.85
   2   2 -16   10.55    0.96
  -2  -2  16    9.66    0.93
   0 -10   2  253.34    6.49
   0 -10  -2  239.23    5.93
   0  10   2  564.80    6.69
   0 -10  -2  212.24    2.32
   0 -10   2  292.92    2.89
   0  10   2  253.29    4.46
   0  10  -2  544.79    9.70
   0  10  -2  267.97    4.23
   0 -10  -2  220.50    2.91
   0  10  -2  261.40    2.76
  -1  10   0  119.10    3.01
  -1 -10   0  103.57    1.83
  -1  10   0  110.68    1.84
   1 -10   0   97.81    1.47
  -1 -10   0   91.18    1.49
  -1 -10   0   97.28    4.25
   1  10   0  100.86    2.69
   1 -10   0  112.09    4.37
  -4   2 -13    5.84    0.77
  -4   2 -13    5.02    0.57
  -4   2 -13    4.60    1.03
  -4   2 -13    4.23    0.66
  -4  -2 -13    8.30    0.94
  -4  -2 -13    7.58    0.65
  -4  -2 -13   11.55    2.35
  -4   2 -13    3.96    0.82
  -4  -2 -13    8.18    0.53
  -4  -2 -13    9.61    0.85
  -4  -2 -13    5.04    0.85
  -4   2 -13    4.86    0.62
  -4   2 -13    5.17    0.98
   3   9  -5   19.42    1.61
  -3   9   5   15.09    1.61
   3  -9  -5   14.92    0.83
  -3  -9   5   15.10    0.84
  -3   9   5   16.89    0.86
  -3  -9   5   19.03    0.99
  -3   9   5   17.73    1.14
  -2  -6  13 1266.34    7.64
  -2  -6  13 1183.98    7.51
  -2   6  13 1406.30    6.99
  -2   6  13 1168.44   14.77
   2  -6 -13 1254.93    4.89
   2  -6 -13 1148.78    6.21
   2  -6 -13 1319.16    7.19
   2   6 -13 1312.32    6.32
   2  -6 -13 1298.89    7.69
  -8  -2   0   14.61    0.82
  -8   2   0   15.75    1.23
  -8   2   0   13.19    1.02
  -8  -2   0   14.19    0.78
  -8  -2   0   14.43    0.80
  -8  -2   0   12.30    0.81
  -8   2   0   13.48    0.85
  -8   2   0   13.92    0.81
  -8   2   0   13.99    0.72
  -8  -2   0   15.34    0.91
  -5   8   1  620.99    5.20
  -5  -8   1  636.28    9.05
  -5   8   1  607.79    4.62
  -5  -8   1  629.40    5.07
  -5   8   1  634.34    4.64
  -5  -8   1  615.37    5.74
  -5  -8   1  592.31    4.61
  -5   8   1  600.49    7.11
   1   8 -10  278.55    2.92
   1  -8 -10  279.79    2.85
   1  -8 -10  273.56    3.93
  -1   8  10  270.59    6.63
  -7  -4  -4   46.89    1.16
  -7   4  -4   47.53    1.58
  -7   4  -4   42.87    1.16
  -7   4  -4   42.70    1.29
  -7   4  -4   42.63    1.09
  -7   4  -4   43.11    1.48
  -7   4  -4   53.96    1.74
  -7  -4  -4   48.63    1.43
  -7  -4  -4   49.90    1.53
  -7  -4  -4   48.58    1.40
  -5   5  -9   32.59    1.39
  -5   5  -9   13.41    0.83
  -5  -5  -9    9.45    0.75
  -5  -5  -9   13.14    0.95
  -5  -5  -9   35.95    1.08
  -5   5  -9   15.10    0.78
  -5  -5  -9    9.03    1.47
  -5   5  -9   10.49    0.63
  -5  -5  -9    9.12    0.91
  -5   5  -9   23.18    0.96
  -1  10   1  281.55    4.94
  -1 -10   1  294.78    6.94
  -1  10   1  298.07    3.05
   1  10  -1  308.43    4.47
   1 -10  -1  292.79    6.61
   1 -10  -1  283.87    2.56
  -7   0  -7    0.01    0.54
  -7   0  -7    0.18    0.47
  -7   0  -7    0.99    0.58
  -7   0  -7    0.01    0.61
  -7   0  -7    0.01    0.59
   0  -8  10   75.92    2.36
   0   8 -10   66.05    1.45
   0  -8 -10   70.97    1.54
   0  -8  10   69.76    2.19
   0  -8 -10   70.39    1.79
   0   8  10   63.49    3.36
   0   8 -10   62.84    1.23
   0  -8 -10   61.99    1.96
  -5   8   2   48.32    1.40
  -5   8   2   40.02    1.46
  -5   8   2   39.26    2.05
  -5  -8   2   50.84    1.72
  -5   8   2   41.28    1.12
  -5   8   2   41.31    1.52
  -5  -8   2   47.22    1.46
  -5  -8   2   50.51    3.00
  -5  -8   2   45.00    1.37
  -8   0  -2  220.54    2.92
  -8   0  -2  217.53    2.96
  -8   0  -2  219.44    2.78
   8   2  -4   29.35    0.85
  -8  -2   4   30.17    1.26
  -8   2   4   32.54    1.72
  -8  -2   4   29.71    1.26
  -8   2   4   32.36    1.23
  -8   2   4   29.11    0.95
  -8  -2   4   32.26    1.24
  -8   2   4   33.46    1.29
   4   8  -7  628.68    3.58
  -4   8   7  592.48    5.84
  -4  -8   7  598.37    4.81
  -4  -8   7  544.16    8.60
  -4   8   7  602.30    4.46
  -4  -8   7  586.96    5.09
   4  -8  -7  643.52    5.10
  -4   8   7  628.04    4.19
  -1  10  -1   62.37    2.24
  -1 -10  -1   56.31    3.26
   1 -10   1   60.34    3.44
  -1 -10  -1   56.78    1.25
   1  10   1   63.81    2.27
  -1 -10  -1   61.57    1.41
  -1  10  -1   54.59    1.29
  -1  10  -1   58.57    1.39
  -1 -10  -1   49.98    1.51
   2  -4 -15    0.70    0.82
  -2   4  15   -0.21    1.47
  -2   4  15    0.31    0.53
   2  -4 -15    2.10    0.34
   2   4 -15    3.24    0.54
  -2  -4  15    0.04    1.24
   2   4 -15    0.65    0.71
  -2  -4  15    0.58    0.67
   2  -4 -15    0.08    0.58
  -2  -4  15    0.07    0.64
  -6   6   7  759.81    4.76
  -6  -6   7  804.05    6.04
  -6   6   7  540.22    6.43
  -6  -6   7  822.37    5.24
   6   6  -7  845.38    4.13
  -6   6   7 1100.09    7.23
  -6  -6   7  914.87    5.56
  -6   6   7  680.39    5.30
  -6  -6   7  617.53    6.84
  -6   6   7  789.60   11.52
  -6  -6   7  801.93    6.10
  -6  -6   7  823.68   10.60
  -5  -8   0  267.50    3.85
  -5   8   0  296.66    4.71
  -5   8   0  274.29    3.57
  -5   8   0  258.48    2.62
  -5  -8   0  301.64    6.11
  -5   8   0  282.20    2.89
  -5  -8   0  223.63    2.76
  -5   8   0  238.82    3.45
  -5  -8   0  292.74    3.39
  -5   8   0  260.84    2.85
  -1   9  -7   15.99    0.73
  -1   9  -7   17.16    0.86
   1  -9   7   16.43    1.49
  -1  -9  -7   19.38    1.30
  -1  -9  -7   17.69    0.89
   1   9   7   21.44    1.75
  -1  -9  -7   19.46    1.48
  -3   0  16   98.06    2.58
  -3   0  16   98.94    2.07
   3   0 -16  100.11    1.62
   3   0 -16   96.11    2.04
  -1  -1 -16   93.59    2.21
  -1   1 -16   91.88    1.59
  -1   1 -16   97.05    1.97
  -1  -1 -16   91.46    1.46
   1  -1  16  103.25    2.10
   1  -1  16   98.82    1.92
   1   1  16   87.39    1.97
  -1  -1 -16   89.04    3.17
  -1   1 -16   84.19    2.74
  -1   1 -16  100.41    2.48
  -1  -1 -16   94.96    1.95
  -1  -1 -16   93.36    1.54
  -5   3 -11    8.07    0.76
  -5  -3 -11   13.11    1.06
  -5  -3 -11   12.59    0.93
  -5  -3 -11   12.14    1.00
  -5   3 -11    6.08    0.71
  -5   3 -11    7.58    0.74
  -5  -3 -11   11.89    1.58
  -5   3 -11    7.99    0.67
  -5  -3 -11   13.30    1.02
  -5  -3 -11   11.75    0.82
  -5   3 -11    6.39    0.87
   1  10  -2   57.02    1.29
  -1  10   2   56.62    1.38
  -1  10   2   53.99    2.25
   1 -10  -2   43.32    1.08
   1 -10  -2   52.69    2.98
  -1 -10   2   54.60    3.48
   1  10  -2   60.77    2.12
  -1 -10   2   44.27    1.21
   3  -7 -11  238.64    3.28
  -3   7  11  250.55    4.02
  -3  -7  11  201.13    3.89
  -3  -7  11  285.99    5.27
  -3  -7  11  231.81    2.93
   3  -7 -11  233.56    2.06
  -3   7  11  221.05    6.60
   3   7 -11  242.99    2.51
  -3  -7  11  237.23    3.21
  -3  -7  11  250.40    3.34
   3  -7 -11  223.02    2.44
  -2  -9  -6   12.09    0.81
  -2  -9  -6   12.80    1.44
  -2   9  -6   11.77    0.68
  -2  -9  -6   18.57    1.25
   2  -9   6   12.70    1.33
  -2   9  -6   12.27    0.80
  -2  -9  -6   12.35    1.19
  -2   9  -6   17.17    1.64
  -8   0   6   80.76    2.22
  -8   0   6   67.60    1.78
   8   0  -6   82.79    1.52
  -8   0   6   70.78    1.73
  -7  -1  -7  208.74    2.60
  -7   1  -7  208.71    2.55
  -7   1  -7  226.45    2.93
  -7   1  -7  212.08    3.17
  -7  -1  -7  231.10    2.80
  -7   1  -7  226.13    2.98
  -7  -1  -7  224.13    3.10
  -7  -1  -7  226.89    3.23
  -7  -1  -7  231.60    3.41
  -7  -1  -7  248.03    2.75
  -7   1  -7  209.92    2.93
  -3   9  -4    2.55    1.01
  -3   9  -4    1.83    0.47
  -3  -9  -4    1.93    0.53
  -3   9  -4    1.95    0.87
  -3  -9  -4    3.38    1.36
  -3   9  -4    2.18    0.52
  -3  -9  -4    1.59    0.53
  -3   9  -4    1.65    0.61
  -3  -9  -4    2.12    0.56
  -5   8   3  608.48    7.72
  -5  -8   3  544.59    8.94
  -5   8   3  574.30    4.08
  -5   8   3  628.89    4.62
  -5   8   3  574.30    5.45
  -5  -8   3  556.65    4.62
  -5  -8   3  598.97    5.37
  -5   8   3  590.35    4.95
  -5  -8   3  575.93    4.92
  -8  -1  -2    7.96    0.77
  -8   1  -2   10.98    0.84
  -8  -1  -2   10.02    0.80
  -8   1  -2    9.71    0.68
  -8  -1  -2   12.41    0.77
  -8  -1  -2   11.24    0.81
  -8   1  -2    9.31    0.85
  -8   1  -2   10.30    0.77
  -8  -1  -2   10.23    0.73
  -4  -5 -11   97.11    1.99
  -4  -5 -11   96.67    2.12
  -4   5 -11   98.89    1.87
  -4  -5 -11   92.78    1.85
  -4   5 -11  106.56    2.33
  -4  -5 -11   95.65    3.20
  -4  -5 -11   96.69    1.88
  -4  -5 -11   78.20    1.78
  -4   5 -11  116.80    1.90
  -1  -7  12  161.34    2.68
   1  -7 -12  157.75    2.75
   1  -7 -12  175.98    2.34
   1  -7 -12  168.53    1.41
   1   7 -12  165.20    2.17
  -1   7  12  151.06    5.59
  -7   5   5 2393.05   19.28
  -7   5   5 2499.41    9.20
  -7  -5   5 3168.78   12.46
  -7   5   5 2697.84   12.72
  -7   5   5 2934.69   11.46
   7   5  -5 2621.51    7.98
  -7  -5   5 2176.34   10.72
  -4   2  15  126.74    2.25
  -4  -2  15  147.63    2.65
   4   2 -15  139.92    2.01
   4  -2 -15  136.62    1.82
  -4  -2  15  125.63    2.53
  -4   2  15  130.65    3.65
   4  -2 -15  133.91    2.31
  -5   0 -12 1600.72    9.68
  -5   0 -12 1593.92    8.25
  -2  -9   7   95.64    3.49
  -2   9   7  118.05    2.40
   2   9  -7  109.46    1.63
   2  -9  -7  104.78    1.65
  -2   9   7  107.84    3.70
   2  -9  -7  113.04    2.39
  -2  -9   7   99.05    1.75
   2  -9  -7  115.91    1.28
  -6   7   1  418.63    3.26
  -6   7   1  418.12    6.06
  -6   7   1  445.62    4.84
  -6  -7   1  455.34    4.75
  -6  -7   1  453.41    4.32
  -6   7   1  420.34    3.83
  -6   7   1  423.91    3.62
  -6   7   1  459.23    4.55
  -6  -7   1  460.91    7.21
  -1  -5 -14  110.44    2.04
  -1  -5 -14  119.52    2.03
  -1  -5 -14  111.29    2.13
  -1  -5 -14  117.70    1.99
  -1   5 -14  123.77    2.02
  -1  -5 -14  113.76    3.10
  -1   5 -14  124.30    2.01
   1  -5  14  122.73    2.29
  -4   7  -8  480.61    4.37
  -4   7  -8  468.55    3.48
  -4   7  -8  478.14    4.44
  -4   7  -8  453.24    3.65
  -4  -7  -8  481.53    4.29
  -4   7  -8  472.32    5.51
  -4  -7  -8  456.42    3.71
  -4  -7  -8  448.32    5.26
  -4  -7  -8  485.42    4.89
  -5   6  10  837.47    7.98
  -5   6  10  855.80   12.83
  -5  -6  10  916.48    6.27
  -5  -6  10  975.19    4.72
  -5   6  10  888.74    5.37
   5  -6 -10  845.88    4.68
  -5  -6  10  946.27    6.57
  -5  -6  10  865.62    9.09
  -5  -6  10  932.47    6.67
   5   6 -10  971.80    4.89
  -6   0 -10   59.83    1.71
  -6   0 -10   57.29    1.98
  -6   0 -10   58.27    1.42
  -6   0 -10   56.12    1.77
  -3   1  16  127.97    3.06
   3   1 -16  136.05    2.47
   3  -1 -16  128.73    2.30
  -3  -1  16  131.06    2.78
   3  -1 -16  125.52    1.79
  -3  -1  16  128.35    2.37
   3   1 -16  136.14    2.09
  -6   7   2   52.05    1.18
  -6   7   2   53.88    1.73
  -6   7   2   50.57    2.54
  -6  -7   2   53.38    2.91
  -6   7   2   51.96    1.51
  -6  -7   2   51.25    1.54
  -6   7   2   47.35    1.25
  -4  -4 -12  699.12    5.64
  -4  -4 -12  733.84    5.63
  -4   4 -12  667.55    5.84
  -4   4 -12  730.34    5.50
  -4  -4 -12  690.70    8.48
  -4   4 -12  705.14    4.51
  -4   4 -12  680.92    4.27
  -4  -4 -12  691.43    5.19
  -4   4 -12  671.24    4.88
  -5  -8  -1   32.74    2.25
  -5   8  -1   32.20    1.28
  -5  -8  -1   34.27    1.26
  -5   8  -1   29.24    0.98
  -5  -8  -1   32.89    1.13
  -5  -8  -1   33.25    1.52
  -5   8  -1   28.51    1.06
  -5   8  -1   36.04    1.81
  -5   8  -1   31.63    1.03
  -5   8  -1   36.91    1.45
  -8  -2  -1    4.82    0.54
  -8   2  -1    4.79    0.67
  -8  -2  -1    4.35    0.65
  -8  -2  -1    3.71    0.53
  -8   2  -1    4.52    0.72
  -8  -2  -1    6.01    0.67
  -8   2  -1    5.60    0.90
  -8   2  -1    4.03    0.53
  -8  -2  -1    4.95    0.59
  -8   2  -1    4.32    0.65
   7  -3  -9   12.34    0.72
  -7   3   9   14.53    0.93
  -7   3   9   14.56    1.38
  -7   3   9   18.32    1.06
  -7   3   9   17.40    1.86
   7   3  -9   13.48    0.69
  -7  -3   9   11.84    0.94
  -7  -3   9   15.91    0.85
  -1 -10  -2  262.01    2.66
  -1 -10  -2  279.91    6.27
  -1  10  -2  316.81    4.67
  -1 -10  -2  255.00    2.85
  -1  10  -2  257.41    2.82
  -1  10  -2  264.33    2.77
   1 -10   2  314.76    7.02
   1  10   2  311.48    4.81
  -1 -10  -2  257.39    3.41
   0 -10  -3  183.24    4.90
   0 -10  -3  180.33    2.18
   0  10  -3  170.93    2.22
   0  10  -3  180.78    2.20
   0 -10  -3  165.50    2.62
   0  10   3  191.90    3.92
   0  10  -3  199.37    3.82
   0 -10   3  190.75    2.34
   0 -10   3  169.70    5.47
  -6   4  -8  199.72    2.63
  -6  -4  -8  189.53    2.67
  -6   4  -8  199.08    2.42
  -6   4  -8  201.53    2.59
  -6   4  -8  199.73    2.88
  -6  -4  -8  182.79    2.73
  -6   4  -8  192.12    3.07
  -6  -4  -8  180.20    4.09
   0  -7 -12   21.84    1.04
   0  -7 -12   23.94    1.01
   0  -7 -12   24.23    1.25
   0   7 -12   21.61    0.91
   0   7  12   25.20    1.28
   0  -7 -12   22.24    1.22
   0   7  12   21.17    2.73
  -3  -8   9 1155.69    7.09
   3   8  -9 1255.79    5.68
   3  -8  -9 1178.90    4.82
  -3  -8   9 1169.83    7.13
   3  -8  -9 1234.12    7.98
  -3   8   9 1108.68   13.06
  -3  -8   9 1172.90    6.75
  -3  -8   9 1068.79    9.94
   3  -8  -9 1126.66    5.64
  -3   8   9 1188.31    8.31
  -7   5  -2  814.30    6.36
  -7   5  -2  693.52    4.26
  -7   5  -2  693.13    4.50
  -7  -5  -2  711.92    4.88
  -7   5  -2  688.30    4.73
  -7  -5  -2  709.40    5.74
  -7   5  -2  763.36    6.32
  -7   5  -2  712.18    5.33
  -7  -5  -2  688.18    5.28
  -7  -5  -2  747.95    4.78
  -7  -5  -2  661.44    5.16
  -1  -6 -13  880.14    6.02
  -1   6 -13  853.57    4.94
  -1  -6 -13  903.25    7.57
  -1  -6 -13  840.39    5.61
   1  -6  13  884.21    6.17
  -1   6 -13  944.78    5.58
  -1  -6 -13  849.76    5.12
  -1  -6 -13  765.17    5.58
  -8  -1   6  103.46    2.36
  -8  -1   6  109.08    2.12
  -8   1   6   88.33    1.47
  -8  -1   6   95.12    2.03
  -8   1   6   92.92    1.90
  -8   1   6   90.99    2.01
  -8   1   6   92.24    2.58
   8   1  -6   91.94    1.55
  -6  -7   0  594.97    7.57
  -6  -7   0  603.37    4.96
  -6  -7   0  536.24    4.39
  -6   7   0  554.67    4.55
  -6   7   0  557.77    3.85
  -6  -7   0  510.44    4.24
  -6   7   0  592.19    6.91
  -6  -7   0  597.51    5.44
  -6   7   0  544.23    4.14
  -6   7   0  503.33    4.69
  -6   7   0  577.02    5.39
  -2  -8  -9   16.79    1.26
   2  -8   9   25.66    1.56
  -2  -8  -9   17.66    1.19
  -2   8  -9   21.03    0.85
  -2  -8  -9   16.43    1.09
  -2   8  -9   14.77    2.63
  -2   8  -9   21.22    0.95
  -6   3  -9  167.23    2.27
  -6   3  -9  177.68    3.03
  -6   3  -9  182.01    2.62
  -6  -3  -9  176.29    3.99
  -6  -3  -9  188.74    3.01
  -6   3  -9  191.48    2.81
  -6   3  -9  182.08    2.60
  -6  -3  -9  177.58    2.84
  -8  -2   5  181.61    2.99
  -8   2   5  181.68    2.20
   8   2  -5  192.95    2.15
  -8  -2   5  195.47    2.89
  -8  -2   5  185.36    2.97
  -5  -2  14  583.40    5.27
  -5  -2  14  627.35    5.78
  -5  -2  14  533.35    5.25
   5  -2 -14  562.71    3.95
   5   2 -14  566.47    4.01
  -5   2  14  619.22    6.13
  -5   2  14  578.40    4.98
  -6   7   3   78.38    1.45
  -6   7   3   79.86    1.95
  -6  -7   3   79.35    1.89
  -6   7   3   87.24    1.98
  -6  -7   3   90.58    2.10
  -6   7   3   84.85    3.29
  -6  -7   3   77.66    3.37
  -6   7   3   78.92    1.59
  -6  -7   3   78.73    1.82
  -5  -1 -12 2033.92    7.94
  -5  -1 -12 2153.12   10.99
  -5   1 -12 1995.45    8.14
  -5  -1 -12 2054.70    7.75
  -5   1 -12 2024.86    9.03
  -5  -1 -12 1963.01    9.70
  -5   1 -12 1989.59   10.00
  -5  -1 -12 2030.11   13.06
  -5   1 -12 1894.24    7.51
  -5  -1 -12 1955.52    9.64
  -5   1 -12 2246.87   11.97
  -4   7  10  546.35    6.08
   4   7 -10  506.18    3.45
   4  -7 -10  483.19    3.16
  -4  -7  10  498.03    4.48
  -4  -7  10  489.46    6.90
  -4  -7  10  481.73    4.46
  -4  -7  10  459.33    4.55
  -4   7  10  429.65    8.88
  -6   1 -10  210.56    2.53
  -6  -1 -10  223.82    4.10
  -6  -1 -10  230.04    3.27
  -6  -1 -10  208.37    2.56
  -6   1 -10  210.26    2.77
  -6   1 -10  239.28    3.16
  -6  -1 -10  211.51    2.70
  -6   1 -10  228.22    3.50
  -6  -1 -10   97.28    2.61
  -6  -1 -10    0.18    2.97
  -6   1 -10    0.58    2.12
  -6  -1 -10  209.06    3.16
   4  -5 -13  357.85    2.84
  -4  -5  13  390.27    4.85
  -4   5  13  362.21    3.40
   4  -5 -13  376.85    3.05
  -4  -5  13  364.65    3.98
  -4  -5  13  376.47    4.38
   4   5 -13  377.99    3.16
  -4  -5  13  390.87    5.89
  -4  -5  13  360.51    4.18
  -4   5  13  369.78    8.30
  -3  -3 -14  341.05    3.87
  -3   3 -14  347.17    4.12
  -3   3 -14  366.21    3.21
  -3   3 -14  426.16    3.30
  -3  -3 -14  317.88    3.55
  -3  -3 -14  328.17    6.08
  -3   3 -14  377.86    4.45
  -3  -3 -14  394.84    4.28
  -3   3 -14  381.60    5.11
  -3  -3 -14  351.29    2.59
  -3   3 -14  359.99    3.44
  -7  -2  10  131.40    2.49
  -7  -2  10  137.07    2.37
  -7   2  10  139.68    3.74
  -7   2  10  125.73    2.35
   7   2 -10  139.80    1.94
  -7  -2  10  136.75    2.54
   7  -2 -10  123.59    1.87
  -7   2  10  135.44    3.30
  -7   2  10  147.99    2.21
  -5   7   8  145.25    2.44
  -5  -7   8  166.95    2.79
   5   7  -8  190.24    2.00
  -5  -7   8  156.34    4.81
  -5  -7   8  165.57    2.52
  -5   7   8  155.24    5.46
  -5   7   8  169.55    3.38
  -5   7   8  184.88    2.53
  -5  -7   8  170.87    2.69
  -5  -7   8  167.27    2.16
   1  10  -3   95.34    1.67
  -1  10   3  111.24    2.54
  -1  10   3   81.67    2.78
  -1 -10   3  101.46    4.39
   1 -10  -3   80.66    1.42
   1 -10  -3   87.54    3.41
   1 -10  -3   98.92    1.94
   1  10  -3  116.45    3.17
  -1 -10   3   82.61    1.61
   2  -8 -10  134.07    1.36
   2  -8 -10  121.30    1.87
  -2   8  10  121.36    4.64
   2   8 -10  132.19    1.87
   2  -8 -10  131.49    2.70
  -5   8   4   70.70    2.08
  -5  -8   4   81.78    3.85
  -5   8   4   73.77    1.46
  -5   8   4   62.36    2.82
  -5  -8   4   94.42    2.07
  -5   8   4   66.84    1.77
  -5  -8   4   81.67    1.92
  -5  -8   4   77.30    1.80
  -5   8   4  103.65    2.26
  -5   8   4   74.54    1.59
   1  -3 -16   11.16    0.55
   1  -3 -16    9.84    0.76
   1   3 -16   13.65    0.81
   1  -3 -16   10.50    1.36
  -1  -3  16   12.73    0.99
   1   3 -16   12.73    1.09
  -1   3  16   11.88    1.48
  -1  -3  16   11.52    0.88
  -7   3  -6  672.25    4.42
  -7  -3  -6  647.57    5.36
  -7   3  -6  655.71    4.85
  -7  -3  -6  653.69    5.18
  -7  -3  -6  651.40    6.36
  -7   3  -6  644.35    5.57
  -7   3  -6  704.49    5.60
  -7  -3  -6  347.80    2.77
  -7  -3  -6  634.01    4.70
  -7  -3  -6  404.64    3.86
  -2  -7 -11  969.10    5.27
  -2   7 -11  953.74    5.67
  -2  -7 -11  888.60    6.08
  -2  -7 -11  966.04    7.10
  -2  -7 -11  963.90    6.02
  -2   7 -11  891.40    5.06
  -2  -7 -11  891.33    5.63
  -4   4  14   49.12    1.40
  -4  -4  14   59.73    1.89
   4  -4 -14   59.42    1.21
  -4   4  14   68.24    2.16
   4   4 -14   61.95    1.34
  -4  -4  14   58.29    2.00
  -4   4  14   57.08    3.29
  -4  -9   1   71.83    1.71
  -4   9   1   69.04    2.01
  -4  -9   1   69.61    1.58
  -4   9   1   72.69    2.52
  -4   9   1   66.95    1.66
  -4  -9   1   72.19    1.95
  -1   8 -10  691.71    4.73
  -1  -8 -10  710.14    6.48
   1   8  10  710.50   10.24
  -1  -8 -10  678.23    4.18
  -1  -8 -10  718.37    4.98
  -1   8 -10  678.94    4.31
   7   4  -8   20.94    0.75
  -7   4   8   21.86    0.91
  -7  -4   8   18.40    1.18
  -7   4   8   21.58    1.17
  -7   4   8   25.18    2.49
  -7  -4   8   16.22    1.11
  -7   4   8   14.07    1.42
  -6   4  11  560.59    9.23
  -6  -4  11  607.80    4.98
   6  -4 -11  593.15    3.97
  -6   4  11  569.90    6.99
   6   4 -11  597.74    3.97
  -6  -4  11  615.12    5.51
  -8   0  -3    0.04    0.49
  -8   0  -3    0.52    0.57
  -8   0  -3    0.93    0.46
  -8   0  -3    0.15    0.51
  -8   0  -3    0.05    0.59
  -3   9   6  371.98    4.30
   3   9  -6  377.00    5.38
  -3   9   6  334.04    6.08
  -3  -9   6  320.27    3.36
   3  -9  -6  359.52    3.75
   0   9  -8  628.10    3.95
   0   9   8  657.22    8.58
   0  -9  -8  654.16    5.89
   0   9  -8  625.46    4.29
   0  -9  -8  619.05    6.11
   6   0 -13    0.34    0.44
  -6   0  13    0.93    0.72
  -6   0  13    0.50    0.71
  -6   0  13    2.58    0.83
  -4  -6 -10  264.59    3.37
  -4   6 -10  254.84    3.31
  -4  -6 -10  235.99    4.41
  -4  -6 -10  256.82    3.32
  -4   6 -10  259.83    3.48
  -4  -6 -10  267.05    2.96
  -4   6 -10  274.00    5.43
  -4   6 -10  222.15    4.13
  -4   6 -10  257.75    2.85
  -4  -6 -10  248.04    3.36
  -1  -2 -16   -0.04    1.32
  -1   2 -16    1.52    0.78
  -1  -2 -16    1.26    0.36
  -1   2 -16    0.21    0.41
  -1   2 -16    0.32    0.86
   1   2  16    2.15    0.80
  -1   2 -16    0.75    0.57
   1  -2  16    0.45    0.51
  -1  -2 -16    0.45    0.55
  -1  -2 -16    0.77    0.40
   1  -2  16    0.24    0.56
  -8  -3   2   54.83    1.55
  -8  -3   2   51.10    1.56
  -8  -3   2   51.77    1.29
  -8   3   2   44.99    1.23
   8   3  -2   53.53    1.04
  -8  -3   2   59.63    1.51
  -8   3   2   47.05    1.09
  -8   3   2   40.19    1.37
  -8   3   2   49.90    2.01
  -6   7  -1   15.94    0.75
  -6  -7  -1   15.61    0.89
  -6   7  -1   14.80    0.80
  -6   7  -1   17.08    1.11
  -6   7  -1   17.53    1.43
  -6   7  -1   15.65    1.05
  -6  -7  -1   17.94    1.08
  -6  -7  -1   16.77    0.98
  -6  -7  -1   15.76    0.89
  -6  -7  -1   16.78    1.68
  -6   7  -1   15.71    0.88
   1  -9  -8   46.95    1.82
   1   9  -8   56.98    1.29
  -1   9   8   53.85    2.77
   1  -9  -8   49.52    1.25
  -1  -9   8   50.16    2.40
  -5  -6  -8 1061.16    7.08
  -5   6  -8 1055.98    6.37
  -5  -6  -8  901.61    6.38
  -5  -6  -8 1024.42    6.31
  -5  -6  -8  959.26    5.34
  -5  -6  -8  969.42    9.00
  -5  -6  -8 1091.25    7.02
  -5   6  -8  950.43    5.48
  -5   6  -8  982.75    6.77
  -5   6  -8  952.17    6.58
  -5   6  -8 1015.03    5.58
  -5  -8  -2  104.10    2.51
  -5   8  -2  109.03    2.35
  -5  -8  -2   98.51    1.92
  -5   8  -2   90.32    1.60
  -5  -8  -2  106.61    2.08
  -5   8  -2  113.18    2.96
  -5   8  -2   94.04    1.91
  -5  -8  -2   84.30    1.73
  -5   8  -2  101.50    1.73
  -5  -8  -2  116.19    3.55
  -5   8  -2  106.40    2.31
  -1  -4 -15  176.00    4.18
   1  -4  15  184.24    2.80
  -1  -4 -15  183.26    2.66
  -1  -4 -15  162.76    2.41
  -1   4 -15  169.13    2.60
  -1   4 -15  187.61    2.76
  -1   4 -15  179.78    3.50
  -1  -4 -15  187.05    1.76
  -1  -4 -15  171.79    2.70
  -4  -9   0    4.04    0.63
  -4   9   0    4.12    0.68
  -4  -9   0    3.95    0.54
  -4   9   0    5.88    0.66
  -4  -9   0    4.89    0.85
  -4   9   0    5.43    0.85
  -4  -9   0    4.83    0.68
  -2   7  12   39.56    1.25
   2  -7 -12   29.78    1.30
  -2  -7  12   38.26    1.40
  -2   7  12   25.14    3.02
   2  -7 -12   36.24    0.77
  -2  -7  12   34.33    1.33
   2   7 -12   37.89    1.08
   2  -7 -12   25.41    0.98
  -2  -7  12   27.64    1.63
  -1 -10  -3  256.79    5.87
  -1 -10  -3  280.67    3.56
  -1  10  -3  285.29    4.45
  -1  10  -3  253.86    2.68
  -1 -10  -3  261.43    2.73
   1 -10   3  281.83    6.52
   1  10   3  302.85    4.88
  -1  10  -3  266.82    2.97
  -1  10  -3  235.03    5.53
  -4   9   2  406.05    4.06
  -4   9   2  438.32    4.84
  -4   9   2  414.20    6.04
  -4  -9   2  395.86    3.75
  -4   9   2  448.58    4.85
  -4  -9   2  468.33    4.31
  -4  -9   2  446.70    4.59
  -8  -3   1  297.18    3.36
  -8  -3   1  298.43    3.42
  -8   3   1  281.62    2.73
  -8   3   1  334.64    4.02
  -8   3   1  258.08    3.08
  -8  -3   1  331.27    3.36
  -8   3   1  303.58    3.04
   8   3  -1  310.44    2.42
  -8  -3   1  269.79    2.93
  -8   3   1  260.58    4.18
  -2  -3 -15    2.91    0.67
  -2   3 -15    0.93    0.73
  -2  -3 -15    0.20    0.30
  -2  -3 -15    0.40    0.82
  -2  -3 -15    0.08    1.33
  -2  -3 -15    0.61    0.56
  -2   3 -15    0.47    0.63
  -2   3 -15    0.81    0.93
   2   3  15    0.64    0.90
  -2   3 -15    0.20    0.48
  -2  -3 -15    0.09    0.59
  -6   6  -5  144.21    2.03
  -6  -6  -5  147.44    3.48
  -6  -6  -5  163.62    2.57
  -6   6  -5  150.38    2.50
  -6  -6  -5  150.46    2.13
  -6  -6  -5  144.93    2.52
  -6   6  -5  150.07    2.19
  -6   6  -5  163.23    2.61
  -6   6  -5  154.26    2.79
  -6  -6  -5  161.75    2.87
  -6  -6  -5  173.10    2.77
  -3  -5  14  107.24    2.39
  -3   5  14   96.21    1.84
   3  -5 -14  100.73    1.44
   3  -5 -14   94.80    1.63
   3  -5 -14   96.51    2.20
  -3  -5  14  100.97    2.19
  -3   5  14   93.17    4.42
   3   5 -14  107.39    1.78
  -6  -7   4  218.15    3.13
  -6   7   4  192.57    3.51
  -6  -7   4  231.23    3.21
  -6   7   4  226.79    2.45
  -6   7   4  231.13    3.33
  -6  -7   4  220.61    5.63
  -6  -7   4  215.58    2.96
  -6   7   4  274.73    3.45
  -6   7   4  180.35    4.90
  -8   3   3   53.58    1.13
   8   3  -3   62.07    1.14
  -8   3   3   53.47    1.42
  -8  -3   3   62.43    1.59
  -8  -3   3   55.05    1.61
  -8   3   3   49.46    1.25
  -8  -3   3   55.24    1.59
  -6  -5  -7  369.96    3.76
  -6  -5  -7  357.09    4.03
  -6   5  -7  316.34    3.04
  -6  -5  -7  340.37    5.53
  -6  -5  -7  347.18    3.42
  -6  -5  -7  344.36    3.05
  -6   5  -7  329.93    3.25
  -6   5  -7  329.73    3.92
  -6   5  -7  317.61    3.05
  -6  -3  12   20.85    1.18
   6   3 -12   22.01    0.86
  -6  -3  12   20.77    1.10
  -6   3  12   21.14    2.13
  -6   3  12   20.43    0.94
   6  -3 -12   21.42    0.89
  -6  -3  12   20.11    1.18
  -3  -7 -10   13.79    0.78
  -3   7 -10   15.86    1.52
  -3  -7 -10   13.34    1.21
  -3   7 -10   17.62    1.45
  -3   7 -10   11.89    0.85
  -3   7 -10   10.58    0.70
  -3  -7 -10   13.04    1.11
  -3  -7 -10   11.89    0.89
  -3  -7 -10   13.08    1.03
  -7  -2  -7   19.91    1.31
  -7  -2  -7   18.06    0.91
  -7   2  -7   17.58    0.86
  -7  -2  -7   20.46    1.01
  -7  -2  -7   21.25    0.87
  -7   2  -7   18.53    0.92
  -7   2  -7   18.28    1.07
  -7   2  -7   17.92    0.99
  -7  -2  -7   18.39    1.09
  -8  -2  -2   15.12    0.91
  -8  -2  -2   14.13    0.76
  -8   2  -2   16.61    0.90
  -8  -2  -2   15.06    0.88
  -8   2  -2   15.92    0.79
  -8   2  -2   18.09    1.03
  -8  -2  -2   14.35    0.88
  -8   2  -2   18.33    1.02
  -8  -2  -2   15.95    0.95
   0  -3  16   46.77    1.59
   0   3  16   50.64    2.08
   0   3 -16   48.64    1.44
   0  -3 -16   51.26    1.42
   0  -3 -16   42.41    2.37
   0  -3  16   49.08    1.44
   0   3 -16   51.05    1.94
   0   3 -16   45.26    1.55
   0  -3 -16   45.45    1.53
   0  -3 -16   46.97    1.01
  -5  -7  -6   85.47    2.46
  -5   7  -6  106.93    2.14
  -5  -7  -6   84.89    1.91
  -5  -7  -6   84.99    1.68
  -5   7  -6  100.21    2.42
  -5   7  -6   90.41    1.64
  -5   7  -6   93.60    2.09
  -5  -7  -6   87.46    2.24
  -5  -7  -6   90.05    1.91
  -5  -7  -6   84.40    2.25
  -5   7  -6   96.17    2.00
  -7  -5   6  355.34    4.10
   7   5  -6  307.84    2.47
  -7   5   6  292.00    3.48
  -7  -5   6  298.59    3.75
  -7   5   6  380.09    4.30
  -7   5   6  291.32    6.95
  -7   5   6  301.96    2.87
   0 -10  -4   11.89    0.92
   0 -10   4    9.20    2.08
   0  10  -4    8.83    0.62
   0 -10  -4    9.97    0.67
   0  10  -4   11.00    0.71
   0  10  -4   10.79    1.39
   0 -10  -4   11.37    1.79
   0  10   4   10.93    1.36
  -2  10   0    3.63    1.03
  -2 -10   0    8.90    0.63
  -2  10   0    5.88    1.19
   2  10   0    7.08    1.04
  -2  10   0    4.94    0.63
  -2 -10   0    5.65    1.98
  -2 -10   0    6.34    0.67
  -2  10   0    5.58    0.61
  -2 -10   1    4.05    1.86
  -2  10   1    3.83    0.51
  -2 -10   1    6.88    0.67
  -2  10   1    4.41    0.84
  -2 -10   1    3.03    0.46
  -2  10   1    4.45    0.63
  -2  10   1    3.24    1.07
   2  10  -1    3.90    0.94
  -3  -8  -8  541.37    5.77
  -3   8  -8  555.41    4.67
  -3  -8  -8  536.74    5.19
  -3   8  -8  522.39    3.91
  -3  -8  -8  563.34    5.64
   3  -8   8  513.38    5.86
  -8   1  -3  132.12    2.21
  -8   1  -3  143.12    2.52
  -8  -1  -3  128.06    2.10
  -8  -1  -3  129.90    2.21
  -8  -1  -3  134.47    2.28
  -8  -1  -3  145.00    2.46
  -8   1  -3  128.24    1.99
  -8   1  -3  134.50    2.38
  -8  -1  -3  132.45    2.12
  -4  -8  -6    1.47    0.57
  -4   8  -6    0.78    0.62
  -4  -8  -6    1.40    0.59
  -4  -8  -6    1.23    0.51
  -4   8  -6    1.44    0.47
  -4   8  -6    1.43    0.82
  -4  -8  -6    1.68    0.87
  -4   8  -6    1.92    0.47
  -4   8  -6    1.19    0.59
  -4  -8  -6    0.92    0.67
  -6  -1  13   25.02    1.26
  -6   1  13   22.30    1.34
  -6  -1  13   27.86    1.36
  -6   1  13   18.83    1.43
  -6   1  13   20.92    1.18
   6   1 -13   23.74    0.88
  -6  -1  13   23.89    1.27
   6  -1 -13   24.47    0.92
  -3  -2  16  327.42    3.87
  -3   2  16  321.58    5.39
  -3   2  16  288.18    3.35
  -3  -2  16  314.45    4.07
   3  -2 -16  305.11    2.69
   3   2 -16  319.53    3.11
   3   2 -16  280.01    2.84
   3   2 -16  328.19    3.91
   3  -2 -16  313.94    3.59
  -7  -4  -5   45.63    1.34
  -7   4  -5   48.81    1.61
  -7  -4  -5   44.71    1.42
  -7  -4  -5   39.36    1.46
  -7  -4  -5   45.39    1.13
  -7   4  -5   47.91    1.62
  -7   4  -5   56.17    1.28
  -7   4  -5   51.13    1.43
  -8   0   7    0.91    0.66
  -8   0   7    0.07    0.54
   8   0  -7    0.28    0.39
  -8   0   7    0.10    0.73
  -4  -9  -1  150.69    2.18
  -4   9  -1  111.89    3.01
  -4   9  -1  182.90    2.46
  -4   9  -1  146.68    2.11
  -4   9  -1  167.98    2.76
  -4  -9  -1  153.77    2.43
  -4  -9  -1  132.94    2.18
  -4  -9  -1  135.58    2.85
  -2   3  16  238.31    5.07
  -2   3  16  232.48    2.87
   2   3 -16  216.45    2.54
   2   3 -16  224.29    3.49
  -2  -3  16  239.23    3.24
   2  -3 -16  207.75    2.13
  -2  -3  16  208.83    3.23
   2  -3 -16  203.72    4.15
   2  -3 -16  231.52    3.17
  -4   3 -13 2189.05   10.89
  -4  -3 -13 1964.37   10.38
  -4   3 -13 2258.08   10.96
  -4   3 -13 2171.32    8.27
  -4  -3 -13 2379.95   10.82
  -4   3 -13 2219.63    9.06
  -4  -3 -13 2196.29    9.95
  -4  -3 -13 2302.81    8.86
  -4  -3 -13 2417.38    7.63
  -4   6  12 1031.18    5.58
   4  -6 -12 1014.18    4.79
  -4  -6  12  996.58    7.01
  -4  -6  12  978.72    8.32
  -4  -6  12  985.61    6.57
  -4  -6  12  989.34    6.72
   4   6 -12 1028.55    5.24
  -4   6  12 1051.22   14.40
   4  -6 -12  990.29    5.05
  -8   3   0  287.18    3.68
   8   3   0  253.67    2.19
  -8  -3   0  225.23    2.79
  -8   3   0  240.27    2.77
  -8  -3   0  248.79    3.19
  -8   3   0  302.35    4.36
  -8   3   0  253.94    2.63
  -8  -3   0  239.60    2.87
  -4   9   3   65.73    1.93
  -4   9   3   63.55    1.40
  -4   9   3   64.09    1.66
  -4  -9   3   64.39    1.68
  -4  -9   3   66.68    1.69
  -4   9   3   69.28    2.66
  -4  -9   3   65.05    1.58
  -6  -6   8  402.85    4.38
  -6  -6   8  316.47    4.93
  -6   6   8  546.64    4.58
   6   6  -8  486.04    3.23
  -6  -6   8  410.79    4.41
  -6   6   8  371.02    3.53
  -6  -6   8  479.46    3.89
  -6  -6   8  393.60    7.51
  -6   6   8  302.56    4.80
  -6   6   8  430.26    4.23
  -6   6   8  380.38    8.51
  -6  -6   8  454.37    4.01
  -5  -4  13   90.91    2.28
  -5  -4  13   81.33    1.93
   5  -4 -13   79.39    1.42
   5   4 -13   82.03    1.51
  -5  -4  13   81.50    2.30
  -5   4  13   86.08    1.85
  -5  -4  13   87.34    2.20
  -7   5  -3  172.90    2.36
  -7  -5  -3  161.07    2.26
  -7  -5  -3  161.51    2.64
  -7   5  -3  192.48    3.16
  -7  -5  -3  180.34    2.39
  -7  -5  -3  155.73    2.53
  -7   5  -3  164.36    2.66
  -7   5  -3  149.80    2.08
  -7  -5  -3  178.20    2.74
  -7   5  -3  160.84    2.07
  -3  -9  -5   87.91    1.77
  -3   9  -5   89.82    1.94
  -3   9  -5   91.58    1.63
  -3  -9  -5   94.81    1.87
   3  -9   5   97.96    2.85
  -3   9  -5   99.03    2.64
  -3  -9  -5   99.22    3.22
  -2 -10  -1   38.32    1.07
  -2 -10  -1   33.17    1.13
  -2  10  -1   29.88    1.14
   2 -10   1   33.18    2.73
   2  10   1   34.19    1.80
  -2 -10  -1   36.94    2.81
  -2  10  -1   34.64    1.07
  -2  10  -1   32.79    1.80
  -8  -2   6  313.21    3.73
  -8   2   6  344.58    4.96
   8   2  -6  343.22    2.90
  -8  -2   6  325.21    3.75
  -8   2   6  309.02    2.83
  -3   0 -15    0.90    0.64
  -3   0 -15    0.53    0.62
  -3   0 -15    0.22    0.80
  -3   0 -15    0.40    1.11
  -3   0 -15    1.69    0.45
   3   0  15    0.42    0.74
  -3   0 -15    0.46    0.60
   1 -10  -4    3.81    0.69
   1 -10  -4    3.95    1.37
   1  10  -4    0.48    2.97
  -1  10   4    5.20    1.12
  -1 -10   4    2.59    0.49
   1  10  -4    2.22    0.48
  -1 -10   4    4.62    1.97
   1 -10  -4    3.25    0.50
   1  10  -4    3.65    1.16
  -1  10   4    4.43    0.78
  -2 -10   2   45.05    3.31
  -2  10   2   48.95    1.69
  -2  10   2   43.34    2.07
   2  10  -2   46.92    1.93
  -3  -6  13    0.67    0.89
  -3   6  13    0.33    2.17
  -3  -6  13   -0.27    1.40
  -3   6  13    0.70    0.46
   3  -6 -13    0.51    0.46
  -3  -6  13    1.26    0.70
   3  -6 -13    0.75    0.31
   3   6 -13    1.59    0.47
   4  -8  -8  130.38    2.46
  -4  -8   8  127.27    2.40
   4   8  -8  123.15    1.64
  -4   8   8  111.04    1.99
  -4   8   8  121.19    1.88
  -4  -8   8  126.09    2.39
  -4  -8   8  113.06    4.07
  -4   8   8  116.67    2.73
  -4  -8   8  123.57    2.24
  -8  -3   4   81.60    1.85
  -8   3   4   90.04    1.94
  -8  -3   4   87.54    1.95
   8   3  -4   85.65    1.38
  -8   3   4   72.02    2.43
  -8   3   4   77.62    1.50
  -8  -3   4   79.52    1.95
  -7   0  11    0.18    0.77
   7   0 -11    0.15    0.45
  -7   0  11    0.50    0.42
  -7   0  11    0.51    0.68
  -7   0  11   -0.03    0.67
  -3  -4  15    9.66    0.99
  -3   4  15    9.35    0.77
  -3  -4  15   10.62    0.93
  -3   4  15   10.01    2.02
   3   4 -15   10.64    0.69
   3  -4 -15    9.24    0.55
  -1   7 -12  136.89    2.17
  -1  -7 -12  131.11    2.24
  -1  -7 -12  130.56    2.64
  -1  -7 -12  128.12    2.71
   1  -7  12  138.50    2.53
  -1  -7 -12  124.97    2.28
  -1   7 -12  123.81    1.83
  -1  -7 -12  124.33    1.90
  -5  -5  12  461.58    5.89
  -5  -5  12  463.11    4.49
  -5  -5  12  504.58    5.01
   5  -5 -12  482.50    3.44
  -5  -5  12  475.64    4.88
   5   5 -12  473.11    3.60
  -5   5  12  518.62    6.45
  -5  -2 -12  392.20    4.33
  -5   2 -12  388.77    4.62
  -5  -2 -12  431.04    3.38
  -5   2 -12  420.15    3.87
  -5   2 -12  405.16    3.45
  -5  -2 -12  418.28    6.37
  -5  -2 -12  433.29    3.79
  -5  -2 -12  275.21    7.06
  -5  -2 -12  421.15    4.52
  -5   2 -12  412.76    4.00
  -5  -2 -12  316.70    4.21
  -5  -8   5  516.79    4.77
  -5   8   5  646.72    5.39
  -5   8   5  572.38    4.92
  -5  -8   5  584.01    4.94
  -5   8   5  458.01    7.53
  -5  -8   5  479.78    4.40
  -5   8   5  473.99    5.31
  -5   8   5  584.74    4.27
  -5   8   5  743.57    5.75
  -5  -8   5  524.63    9.05
  -6  -5  10  442.28    4.96
  -6  -5  10  458.33    4.70
  -6   5  10  431.63    5.89
  -6  -5  10  475.29    4.30
  -6   5  10  416.73    9.11
  -6   5  10  502.58    4.05
  -6  -5  10  454.88    7.44
  -6  -5  10  473.29    4.87
   6  -5 -10  451.86    3.54
   6   5 -10  477.32    3.38
  -6  -2 -10  235.80    3.39
  -6   2 -10  238.54    3.32
  -6   2 -10  236.41    2.68
  -6   2 -10  214.78    2.96
  -6  -2 -10  234.00    2.56
  -6  -2 -10  230.09    2.85
  -6  -2 -10  224.03    4.34
  -6   2 -10  226.21    3.00
  -6  -2 -10  261.53    3.66
  -6  -2 -10  210.58    3.25
  -6   2 -10  242.91    3.55
  -8  -1   7   63.52    1.75
   8   1  -7   67.46    1.36
  -8  -1   7   67.23    1.86
   8  -1  -7   63.95    1.39
  -8   1   7   61.75    1.23
  -8   1   7   68.08    2.24
  -8   1   7   64.27    1.67
  -6   7  -2   73.32    1.67
  -6  -7  -2   71.34    1.79
  -6  -7  -2   62.03    1.60
  -6   7  -2   71.73    1.90
  -6  -7  -2   73.36    2.55
  -6   7  -2   68.95    1.50
  -6  -7  -2   71.44    1.95
  -6   7  -2   67.48    1.36
  -6  -7  -2   67.98    1.55
  -6   7  -2   76.18    1.98
  -6   7  -2   73.19    2.35
   3   1  15  134.98    2.67
  -3  -1 -15   91.73    3.23
  -3   1 -15  107.22    2.25
  -3   1 -15  112.68    1.84
  -3   1 -15  103.76    2.92
  -3   1 -15  118.31    1.90
  -3  -1 -15  105.82    2.18
  -3  -1 -15   91.32    2.05
  -3  -1 -15  105.92    2.53
  -3  -1 -15  106.85    1.65
   3  -1  15   95.87    2.11
  -3  -1 -15  115.75    2.31
   1   0 -17    0.13    0.44
  -1   0  17    0.57    0.61
   1   0 -17    0.05    0.53
   1   0 -17    0.35    0.69
  -1   0  17    0.56    0.73
  -7   1  11  269.18    4.23
   7   1 -11  225.94    2.53
  -7   1  11  237.83    3.34
  -7   1  11  226.96    4.03
  -7  -1  11  210.93    3.17
  -7   1  11  182.45    2.35
  -7  -1  11  242.54    3.61
   7  -1 -11  232.59    2.64
  -7  -1  11  232.12    3.32
  -2   9  -7   78.19    3.82
  -2  -9  -7   40.20    1.25
   2  -9   7   52.35    2.16
  -2  -9  -7   46.28    2.00
  -2  -9  -7   40.49    1.77
  -2   9  -7   66.93    2.81
  -2   9  -7   43.42    1.13
  -2   9  -7   48.47    1.41
  -6   7   5 1308.30    8.10
  -6   7   5 1029.84    7.39
  -6  -7   5 1179.94   12.87
  -6   7   5 1154.88    8.92
  -6  -7   5 1183.52    7.53
  -6  -7   5 1184.04    7.15
  -6  -7   5 1244.95    7.45
  -6   7   5 1103.84   12.52
  -6   7   5 1190.00    6.03
  -4   3  15    8.72    0.98
  -4   3  15    7.55    1.61
   4  -3 -15    7.23    0.54
  -4  -3  15    5.88    0.87
  -4  -3  15    8.04    0.96
  -4   3  15    6.67    0.72
   4   3 -15    6.72    0.63
  -5  -8  -3  651.56    5.02
  -5  -8  -3  703.45    7.83
  -5  -8  -3  614.08    4.65
  -5   8  -3  695.18    4.60
  -5   8  -3  738.98    5.93
  -5   8  -3  628.85    5.69
  -5   8  -3  612.73    6.53
  -5  -8  -3  697.27    5.26
  -5  -8  -3  710.29    6.46
  -5   8  -3  688.88    4.82
  -1   9  -8   74.08    1.58
  -1  -9  -8   75.59    2.17
   1   9   8   71.30    2.97
   1  -9   8   71.90    2.50
  -1  -9  -8   72.67    2.30
  -1 -10  -4  380.43    4.50
  -1  10  -4  399.78    3.68
  -1 -10  -4  361.79    3.29
  -1  10  -4  906.00   11.73
  -1  10  -4  398.26    3.35
  -1 -10  -4  405.64    6.87
  -1  10  -4  399.44    5.44
   1  10   4  827.39    7.43
   1  10   4  426.20    5.85
   1 -10   4  428.02    7.60
  -2 -10  -2  588.32    5.67
   2 -10   2  827.30   10.92
  -2  10  -2 1307.73   10.22
   2  10   2 1447.36   15.01
  -2 -10  -2  707.40    4.68
  -2  10  -2  749.86    4.76
   2  10   2  948.99    8.38
  -2  10  -2  760.98    5.48
  -2 -10  -2  679.48    4.92
  -2 -10  -2  785.28   10.20
  -4  -9  -2  978.33    6.00
  -4  -9  -2 1049.04    6.07
  -4   9  -2 1042.58    6.96
  -4  -9  -2 1086.27   11.37
  -4  -9  -2 1062.26    8.05
  -4   9  -2 1022.91    5.66
  -4  -9  -2 1081.69    6.33
  -4  -9  -2 1108.89    6.64
  -8   3  -1  937.61    5.64
  -8   3  -1 1037.33    7.19
  -8   3  -1  948.97    5.23
  -8  -3  -1  964.50    6.26
  -8   3  -1  979.98    4.80
  -8  -3  -1  963.37    5.74
  -8  -3  -1  889.74    5.85
   4   0  14  485.25    5.01
  -4   0 -14  523.22    6.64
  -4   0 -14  523.45    3.78
  -4   0 -14  548.32    5.06
  -4   0 -14  529.26    4.78
  -4   0 -14  562.20    5.97
  -4   0 -14  480.80    3.69
  -2 -10   3   15.25    0.85
  -2  10   3   18.70    1.24
   2  10  -3   18.84    1.48
  -2  10   3   14.48    0.85
  -2 -10   3   17.99    2.70
  -2  10   3   13.57    1.47
  -2   9   8  261.01    3.62
   2  -9  -8  262.77    3.88
   2  -9  -8  266.59    1.90
  -2   9   8  270.00    6.08
   2   9  -8  269.76    2.65
  -4  -9   4   45.22    1.38
  -4   9   4   49.07    2.46
  -4  -9   4   47.30    1.45
  -4   9   4   48.27    1.45
  -4   9   4   51.70    1.77
  -4  -9   4   47.90    1.47
  -4  -9   4   45.87    3.21
  -2   0 -16  223.76    2.50
  -2   0 -16  216.89    4.61
  -7   0  -8  102.27    1.88
  -7   0  -8  106.67    2.31
  -7   0  -8  101.46    2.30
  -7   0  -8  104.19    2.21
   1  -1 -17   54.01    1.72
  -1  -1  17   50.46    1.52
   1   1 -17   51.87    1.25
   1  -1 -17   50.25    2.41
  -1   1  17   54.28    1.58
   1   1 -17   54.77    1.81
  -1   1  17   55.53    1.93
   1   1 -17   49.60    1.46
   1  -1 -17   56.40    1.24
   1  -1 -17   52.45    1.45
  -1  -1  17   52.49    1.76
  -8   3   5   34.25    1.05
  -8  -3   5   36.40    1.40
   8   3  -5   38.39    0.99
  -8  -3   5   36.81    1.35
  -8  -3   5   35.73    1.43
  -8   3   5   36.81    1.44
   5   3 -14   59.70    1.35
  -5   3  14   60.84    1.65
  -5  -3  14   55.87    1.75
   5  -3 -14   61.03    1.32
  -5  -3  14   60.92    1.88
  -1  -5  15  392.81    4.25
   1  -5 -15  375.70    3.56
   1  -5 -15  395.58    2.67
   1   5 -15  376.57    3.42
  -1  -5  15  362.01    4.25
   1  -5 -15  358.11    5.00
   1   5 -15  385.97    5.00
  -1   5  15  372.54    7.57
  -8  -2  -3    5.19    0.50
  -8   2  -3    0.42    2.32
  -8   2  -3    7.07    0.83
  -8  -2  -3   11.35    0.90
  -8   2  -3    5.63    0.78
  -8  -2  -3    6.25    0.70
  -8  -2  -3   10.67    0.82
  -8  -2  -3    8.21    0.77
  -8   2  -3    5.12    0.61
  -8   2  -3    6.07    0.51
  -8   0  -4   54.01    1.30
  -8   0  -4   60.43    1.71
  -8   0  -4   56.91    1.61
  -8   0  -4   54.34    1.40
  -8   0  -4   60.10    1.60
  -6  -2  13  194.72    3.05
  -6   2  13  200.45    3.78
   6   2 -13  188.12    2.28
  -6   2  13  200.61    3.10
  -6   2  13  199.69    4.58
   1  -6 -14   27.90    0.68
  -1   6  14   33.52    1.33
  -1   6  14   22.60    2.77
  -1  -6  14   26.18    1.30
   1  -6 -14   15.56    0.97
   1  -6 -14   26.65    1.12
   1   6 -14   28.55    1.03
   1  -6 -14   25.07    1.38
   1  -6 -14   24.09    1.05
  -7   3  10  138.36    2.23
  -7   3  10  140.00    4.18
  -7   3  10  151.62    2.54
  -7  -3  10  144.77    2.36
  -7  -3  10  134.08    2.56
   7   3 -10  125.04    1.84
  -7   3  10   98.19    2.97
   7  -3 -10  118.44    1.87
  -7   3  10  121.34    1.80
   1   8 -11  100.21    1.78
  -1  -8  11  103.83    2.25
   1  -8 -11   82.59    1.69
  -1   8  11  119.72    2.20
  -1   8  11   85.06    4.29
   1  -8 -11   92.32    2.39
  -1  -8  11   79.04    2.54
   4  -1  14  779.00    6.28
  -4  -1 -14  953.70    9.23
  -4  -1 -14 1542.53    6.76
  -4   1 -14 1420.47    8.63
  -4   1 -14 1491.32    7.92
  -4  -1 -14 1482.86   11.99
  -4   1 -14 1437.69    6.64
  -4   1 -14 1425.98   10.25
   4   1  14 1458.86    8.94
  -4  -1 -14 1403.97    6.65
  -4   1 -14 1383.79    9.96
  -4   1 -14 1466.20    7.02
  -4  -1 -14 1638.47    9.87
  -4  -1 -14 1504.51    8.50
  -4   1 -14 2154.58    9.99
   0  10   5 1204.92    7.53
   0  10  -5  779.67   13.79
   0 -10  -5  929.85    5.30
   0  10   5  995.05    9.54
   0 -10  -5 1081.00   10.36
   0  10  -5 1044.53    5.72
   0 -10  -5 1001.28    7.32
   0 -10   5 1095.60   12.27
   0  10  -5  942.71    9.34
   0  10  -5  889.95    5.03
   0   0  17    1.55    0.70
   0   0  17    6.83    0.76
   0   0 -17    6.36    0.57
   0   0 -17    1.34    0.62
   0   0 -17    1.35    1.07
   0   0 -17    1.93    0.80
  -3   5 -13   -0.40    1.21
  -3  -5 -13    0.55    0.55
  -3   5 -13    1.19    0.58
  -3  -5 -13    0.53    0.70
  -3  -5 -13    0.47    0.50
  -3  -5 -13    0.14    0.67
  -3  -5 -13    0.26    0.54
  -3   5 -13    0.81    0.68
  -3  -5 -13    0.05    2.21
  -5  -4 -11   94.22    2.09
  -5   4 -11   92.60    1.72
  -5  -4 -11   95.55    2.06
  -5  -4 -11   92.18    2.16
  -5   4 -11   91.93    1.93
  -5   4 -11   94.56    1.96
  -5  -4 -11   95.79    3.42
  -5   4 -11   86.79    1.81
   3  -9  -7  309.77    3.86
  -3   9   7  330.87    4.12
   3   9  -7  325.38    2.74
  -3   9   7  310.28    6.22
  -2   0  17    0.75    0.80
   2   0 -17    1.62    0.47
  -2   0  17    0.61    0.64
   2   0 -17    0.54    0.67
   2   0 -17    0.88    0.56
  -2  -1 -16  306.89    2.81
  -2   1 -16  293.56    3.58
  -2   1 -16  278.31    4.76
  -2  -1 -16  276.45    5.35
   2  -1  16  327.01    3.43
  -2   1 -16  291.64    3.00
  -2   1 -16  292.68    4.47
  -2  -1 -16  327.66    2.98
  -2  -1 -16  268.76    3.38
  -2   1 -16  315.96    2.96
  -7   5   7    1.56    1.10
  -7  -5   7    5.62    0.81
  -7  -5   7    4.08    0.78
  -7   5   7    3.01    1.98
  -7  -5   7    3.54    0.77
  -7   5   7    3.53    0.87
  -7   5   7    3.33    0.73
  -7   5   7    5.34    0.69
  -5  -5 -10  850.07    6.37
  -5  -5 -10  880.31    9.47
  -5  -5 -10  871.28    5.96
  -5   5 -10  831.82    5.45
  -5   5 -10  812.99    6.47
  -5   5 -10  809.38    4.62
  -5   5 -10  841.19    5.25
  -5   5 -10  818.81    4.97
  -7  -1  -8   21.45    1.20
  -7  -1  -8   23.09    0.98
  -7   1  -8   17.52    1.13
  -7   1  -8   19.82    1.07
  -7   1  -8   17.97    0.89
  -7  -1  -8   21.52    1.00
  -7  -1  -8   23.17    1.18
  -7   1  -8   16.61    1.02
  -7   1  -8   21.45    1.09
  -7  -1  -8   22.50    1.36
  -7   6   2    2.07    0.75
  -7   6   2    2.15    0.82
  -7  -6   2    3.12    0.68
  -7   6   2    2.00    0.57
  -7   6   2    1.76    1.35
  -7  -6   2    5.12    0.61
  -7  -6   2    3.25    1.22
  -7   6   2    2.53    0.43
  -7  -6   2    3.32    0.72
   0  -8  11  391.88    4.72
   0  -8 -11  259.91    2.96
   0   8 -11  231.16    2.37
   0   8 -11  179.78    6.51
   0   8 -11  268.97    2.98
   0  -8  11  311.12    4.65
   0   8  11  119.45    2.43
   0  -8 -11  262.75    3.31
   0   8  11  243.69    6.54
   0  -8 -11  222.29    3.64
  -7  -6   1  357.79    3.68
  -7   6   1  305.46    5.20
  -7  -6   1  408.39    3.87
  -7  -6   1  385.94    4.10
  -7   6   1  305.47    4.37
  -7   6   1  407.06    3.74
  -7   6   1  377.32    3.10
  -7   6   1  334.92    6.17
  -7   6   1  356.86    3.32
  -7  -6   1  353.67    5.25
  -7   6   1  408.35    4.63
  -5  -7   9   26.28    1.24
  -5   7   9   20.91    1.50
  -5  -7   9   24.08    1.23
   5   7  -9   29.85    0.87
  -5  -7   9   30.78    1.22
  -5  -7   9   24.65    2.37
  -5  -7   9   29.99    0.93
  -5   7   9   24.70    0.97
  -5   7   9   20.52    2.73
  -1  10   5    0.19    0.66
   1  10  -5    0.41    0.38
  -1 -10   5    0.42    0.45
  -1 -10   5    1.14    1.82
  -1  10   5   -0.38    1.11
   1  10  -5    1.17    1.29
   1 -10  -5    0.37    1.11
   1 -10  -5    0.55    0.44
   1 -10  -5    0.13    0.51
  -4   0  16  131.84    2.38
  -4   0  16  130.22    3.00
   4   0 -16  127.25    2.28
   0  -5  15   19.86    1.16
   0   5 -15   13.75    1.31
   0  -5 -15   13.00    1.36
   0   5 -15   13.19    0.78
   0  -5 -15   14.05    0.88
   0  -5 -15   11.14    0.88
   0   5  15   15.73    1.90
   0  -5 -15   14.08    0.50
   0   5  15   17.51    1.16
   0  -5 -15   13.52    0.82
  -5   0  15    0.41    0.62
  -5   0  15    0.13    0.73
   0  -6 -14    2.40    0.74
   0  -6 -14    4.11    0.66
   0  -6  14    4.71    0.78
   0   6  14    5.56    0.89
   0  -6 -14    3.48    0.97
   0   6 -14    7.01    0.67
   0   6  14    3.91    1.89
   0  -6 -14    4.23    0.64
   0  -6 -14    4.16    0.58
   0  -6 -14    3.16    0.69
   2  -5  14    1.96    0.58
  -2  -5 -14    1.76    0.57
  -2  -5 -14    0.86    0.73
  -2  -5 -14    1.85    0.57
  -2   5 -14    1.81    0.54
  -2  -5 -14    2.05    0.69
  -2  -5 -14    1.64    1.25
  -2   5 -14    4.31    0.72
  -2  -5 -14    1.90    0.59
  -2   5 -14    2.11    0.57
  -8  -1  -4   15.64    0.93
  -8  -1  -4   19.55    0.96
  -8   1  -4   17.26    0.87
  -8  -1  -4   18.55    1.03
  -8   1  -4   19.93    1.10
  -8  -1  -4   19.42    0.94
  -8   1  -4   19.25    0.78
  -8  -1  -4   19.13    1.06
  -8   1  -4   17.17    1.06
   1  -3  16  106.50    2.04
  -1   3 -16  105.09    2.35
   1   3  16   89.16    2.24
  -1  -3 -16  100.47    2.07
   1  -3  16  108.92    2.21
  -1   3 -16   99.15    1.76
  -1   3 -16  113.13    2.24
  -1  -3 -16  113.40    1.51
  -1  -3 -16   95.81    3.41
  -1   3 -16  108.03    2.85
  -5  -6  11    6.46    1.40
   5  -6 -11    8.30    0.54
  -5  -6  11    6.38    0.82
  -5   6  11    6.33    1.21
  -5  -6  11    6.69    1.42
  -5  -6  11    7.43    0.88
  -5  -6  11    5.55    0.74
   5   6 -11    8.10    0.56
  -5   6  11    7.42    0.74
   3  -8 -10   80.23    2.10
  -3  -8  10   84.28    1.97
  -3   8  10   75.93    4.08
   3   8 -10   81.50    1.50
  -3   8  10   84.50    2.33
   3  -8 -10   81.35    1.20
  -3  -8  10   83.67    1.79
  -3  -8  10   74.69    2.87
   3  -8 -10   73.91    1.45
  -3  -8  10   85.75    2.02
   8   2  -7   21.81    0.83
  -8  -2   7   19.48    1.10
  -8   2   7   21.08    0.80
  -8  -2   7   18.44    1.08
  -4   7  -9   11.80    1.25
  -4   7  -9   14.46    1.05
  -4  -7  -9   12.36    1.28
  -4  -7  -9   12.21    1.06
  -4   7  -9   10.63    0.87
  -4   7  -9   10.39    0.72
  -4   7  -9   10.06    0.88
  -4  -7  -9   12.10    1.01
  -7  -4   9   94.70    1.85
  -7   4   9   91.48    2.89
  -7   4   9   79.63    3.78
  -7   4   9   98.36    1.71
   7   4  -9   96.22    1.52
  -7  -4   9   80.56    2.19
  -7  -4   9   92.35    2.22
  -6  -7  -3   99.54    2.67
  -6   7  -3   99.03    2.30
  -6  -7  -3   97.11    2.26
  -6  -7  -3   97.81    2.06
  -6   7  -3  100.98    2.22
  -6  -7  -3   81.56    1.90
  -6  -7  -3   88.33    1.74
  -6   7  -3  114.61    2.82
  -6   7  -3  107.40    2.03
  -6   7  -3  101.89    1.80
  -6   7  -3   94.73    1.64
  -7   6   3   72.78    1.76
  -7  -6   3   72.54    1.76
  -7  -6   3   65.07    1.81
  -7  -6   3   77.35    1.63
  -7   6   3   71.43    1.35
  -7   6   3   75.76    3.57
  -7   6   3   73.31    1.99
  -7  -6   3   62.08    2.73
   0   1 -17  211.09    3.94
   0   1  17  237.31    3.07
   0  -1 -17  196.63    4.55
   0   1 -17  226.58    2.57
   0  -1 -17  223.47    2.90
   0   1 -17  234.67    3.75
   0   1  17  241.00    3.64
   0  -1 -17  219.07    2.34
   0  -1 -17  230.69    3.46
   0  -1  17  213.68    3.02
   0  -1  17  229.39    3.31
   0   1 -17  216.30    3.01
  -5  -8   6  158.46    2.57
  -5  -8   6  149.66    5.17
  -5   8   6  197.94    2.73
  -5   8   6  147.46    4.69
  -5  -8   6  161.23    2.61
  -5  -8   6  149.22    2.62
  -5   8   6  160.92    3.12
  -5  -8   6   15.65    1.44
  -5  -8   6  295.24    5.21
  -5   8   6  179.16    2.33
  -5   8   6  178.25    2.71
   2  10   3  521.86    7.33
  -2  10  -3  369.48    3.76
   2  10   3  482.37    5.97
  -2 -10  -3  426.11    3.78
  -2 -10  -3  392.67    4.76
  -2  10  -3  434.22    3.56
  -2 -10  -3  433.19    3.67
   2 -10   3  462.90    8.02
  -2 -10  -3  428.49    7.29
  -3  -6 -12    0.74    0.60
  -3  -6 -12    0.51    0.46
  -3   6 -12    0.66    0.50
  -3   6 -12    0.47    0.62
  -3  -6 -12    0.66    0.64
  -3  -6 -12    0.78    0.67
  -3  -6 -12    0.67    0.56
  -3   6 -12    2.91    0.62
   2   1 -17  224.91    2.50
   2  -1 -17  228.08    2.44
  -2  -1  17  219.40    3.54
  -2   1  17  226.34    3.05
  -2  -1  17  229.14    3.13
   2  -1 -17  220.50    3.23
   2  -1 -17  237.40    2.89
   2   1 -17  237.18    3.44
  -2   1  17  221.64    3.86
   2   1 -17  236.91    2.91
  -8   0   8  413.11    4.27
   8   0  -8  386.82    3.35
  -2  -6 -13  200.48    2.79
  -2   6 -13  174.43    2.35
  -2  -6 -13  172.68    3.75
  -2  -6 -13  178.03    2.74
   2  -6  13  204.76    3.00
  -2   6 -13  193.89    2.65
  -2  -6 -13  187.38    2.86
  -2  -6 -13  156.29    2.29
  -2  -6 -13  187.57    2.80
  -7  -5  -4  159.83    2.70
  -7  -5  -4  145.02    2.09
  -7   5  -4  162.85    2.64
  -7   5  -4  156.66    2.07
  -7  -5  -4  134.49    2.49
  -7   5  -4  160.74    2.18
  -7  -5  -4  159.60    2.59
  -7  -5  -4  178.43    2.34
  -7   5  -4  172.24    3.00
  -7   5  -4  165.33    2.38
  -7  -6   0   25.99    1.09
  -7   6   0   25.74    1.36
  -7   6   0   30.44    1.08
  -7  -6   0   25.83    1.08
  -7  -6   0   28.19    1.25
  -7  -6   0   26.40    1.53
  -7   6   0   28.91    1.50
  -7   6   0   28.86    1.14
  -7  -6   0   28.01    1.13
  -7   6   0   29.39    0.93
  -2  10   4  185.73    4.17
   2  10  -4  174.64    4.19
  -2 -10   4  192.39    5.96
   2 -10  -4  179.50    2.63
  -2 -10   4  171.00    2.40
   2 -10  -4  172.44    2.07
  -6  -6  -6  354.02    3.75
  -6  -6  -6  365.44    3.92
  -6   6  -6  381.93    3.99
  -6   6  -6  366.57    3.42
  -6   6  -6  343.05    3.94
  -6   6  -6  352.60    3.20
  -6  -6  -6  359.11    3.28
  -6  -6  -6  347.85    3.91
  -6  -6  -6  367.74    4.18
  -6  -6  -6  359.65    5.49
  -3  -2 -15  245.92    5.27
  -3  -2 -15  261.24    3.49
  -3  -2 -15  274.98    2.50
   3   2  15  318.30    4.45
  -3  -2 -15  274.11    3.87
   3  -2  15  300.33    3.20
  -3   2 -15  248.46    2.62
  -3   2 -15  262.32    3.59
  -3   2 -15  251.41    4.05
  -3   2 -15  272.36    2.97
  -7   3  -7  992.24    6.07
  -7   3  -7 1029.38    5.77
  -7   3  -7  929.71    6.57
  -7   3  -7  949.50    5.37
  -7  -3  -7  978.72    8.15
  -7  -3  -7 1061.12    6.19
  -7  -3  -7  948.77    5.98
  -7  -3  -7  942.03    6.44
  -7   3  -7  994.22    7.07
  -4  -9  -3   13.83    0.86
  -4  -9  -3   12.59    0.92
  -4   9  -3   13.55    0.77
  -4  -9  -3   13.69    0.82
  -4  -9  -3   14.53    1.84
  -4  -9  -3   13.87    1.22
  -4   9  -3   17.65    1.19
  -4   9  -3    8.50    1.38
  -4   9  -3   11.80    0.94
  -4   9  -3   17.77    1.23
  -8  -3  -2  935.20    5.39
  -8   3  -2 1079.54    7.97
  -8   3  -2  870.72    4.99
  -8   3  -2 1033.60    7.21
  -8   3  -2  924.66    4.73
  -8  -3  -2  929.71    6.16
  -8  -3  -2  879.64    5.88
  -8  -3  -2  843.40    5.38
  -3   7  12  804.06   12.93
   3  -7 -12  848.09    4.20
  -3   7  12  897.84    5.13
   3  -7 -12  815.42    4.97
   3  -7 -12  821.74    5.95
   3   7 -12  872.46    5.10
  -3  -7  12  822.82    6.22
  -3  -7  12  810.93    7.59
  -3  -7  12  801.94    8.41
  -6   4  -9  279.42    3.16
  -6   4  -9  272.26    3.48
  -6   4  -9  257.32    2.82
  -6  -4  -9  280.90    3.42
  -6  -4  -9  280.09    5.17
  -6   4  -9  264.77    3.68
  -6  -4  -9  257.52    3.38
  -6   4  -9  269.84    3.09
  -7   2  11  232.93    3.30
  -7  -2  11  208.75    3.24
  -7  -2  11  222.83    3.14
  -7   2  11  232.27    4.22
   7   2 -11  207.06    2.42
  -7  -2  11  223.09    3.35
  -7   2  11  225.72    2.63
   7  -2 -11  203.14    2.44
  -7   2  11  206.02    4.44
   2  -5 -15   95.20    1.37
  -2   5  15   94.22    1.87
   2   5 -15   96.13    1.76
  -2   5  15  101.21    4.18
   2  -5 -15   92.24    2.41
  -2  -5  15  107.00    2.34
   2  -5 -15  100.54    1.81
  -2  -5  15   87.52    2.10
   4  -1 -16  111.41    2.18
  -4  -1  16  111.36    2.62
  -4   1  16  108.04    2.27
   4  -1 -16  108.82    1.74
  -4  -1  16  112.03    2.47
  -4   1  16  119.33    2.33
  -4   1  16  112.96    2.99
  -6  -7   6   45.59    1.33
  -6   7   6   47.61    3.21
  -6   7   6   51.21    1.28
  -6   7   6   48.65    1.32
  -6   7   6   41.24    1.90
  -6  -7   6   36.48    2.82
  -6  -7   6   42.09    2.42
  -6  -7   6   41.31    1.46
  -6  -7   6   44.77    1.60
  -6  -7   6   44.03    1.45
  -6   7   6   36.97    1.43
  -5   1  15 1251.66    8.15
  -5  -1  15 1285.93    7.79
   5   1 -15 1216.86    6.12
  -5   1  15 1214.96    7.77
   5  -1 -15 1236.79    7.05
  -5  -1  15 1177.70    8.40
  -3   3  16    7.16    0.78
   3   3 -16    6.95    0.61
  -3  -3  16    8.56    0.92
   3  -3 -16    7.66    0.84
  -3   3  16    7.83    1.53
   3  -3 -16    7.80    0.54
  -3  -3  16    7.23    0.95
  -3   4 -14   30.06    1.25
  -3   4 -14   30.61    1.39
  -3  -4 -14   32.95    1.38
  -3  -4 -14   32.62    1.24
  -3   4 -14   31.27    1.12
  -3  -4 -14   33.82    2.30
  -3  -4 -14   35.42    1.40
  -4   9   5  406.16    3.62
  -4   9   5  389.60    4.52
  -4  -9   5  395.88    4.10
  -4  -9   5  380.59    3.77
   4  -9  -5  396.33    3.69
  -4   9   5  336.94    3.71
  -4  -9   5  425.71    3.94
  -4   9   5  359.27    3.32
  -4  -9   5  407.80    8.38
  -2   6  14  262.86    3.03
   2  -6 -14  259.52    2.16
  -2  -6  14  275.95    3.69
   2  -6 -14  256.18    2.82
   2  -6 -14  244.51    3.58
  -2  -6  14  260.31    3.54
  -2   6  14  256.14    7.27
   2   6 -14  273.40    2.91
   2  -6 -14  257.02    2.92
  -2   8 -10  140.07    2.01
  -2  -8 -10  139.59    2.34
  -2   8 -10  149.93    2.33
  -2  -8 -10  158.04    2.77
  -2  -8 -10  134.77    2.68
  -2  -8 -10  131.56    2.87
  -3  -9  -6  190.80    3.88
   3  -9   6  213.31    4.03
  -3  -9  -6  186.23    2.58
  -3   9  -6  171.58    2.71
  -3   9  -6  179.39    2.24
  -3  -9  -6  180.53    3.44
  -3  -9  -6  206.27    2.76
  -3  -9  -6  184.77    2.86
  -3   9  -6  196.25    3.68
   4  -7 -11   35.70    0.89
   4   7 -11   38.50    1.03
  -4  -7  11   35.40    1.35
  -4   7  11   41.18    1.86
  -4   7  11   32.91    3.29
   4  -7 -11   35.32    1.04
  -4  -7  11   36.38    1.36
  -4  -7  11   39.93    2.16
  -4  -7  11   41.23    1.50
  -1  -9   9  341.93    5.38
   1  -9  -9  345.47    4.56
   1  -9  -9  336.87    3.21
   1   9  -9  376.27    3.34
  -1   9   9  364.35    7.07
   8   1  -8   51.68    1.22
   8  -1  -8   44.66    1.21
  -8  -1   8   47.71    1.57
  -8   1   8   51.85    1.51
  -8  -1   8   56.28    1.42
  -8  -1   8   50.13    1.67
  -5   8  -4  113.43    2.39
  -5  -8  -4  101.56    2.83
  -5   8  -4  104.12    1.77
  -5  -8  -4  103.74    2.07
  -5  -8  -4  106.70    2.59
  -5   8  -4  109.52    2.35
  -5  -8  -4  104.53    2.12
  -5   8  -4  110.35    2.03
  -5  -8  -4   95.42    1.89
  -5  -8  -4  104.74    2.43
   0  -9  -9  465.85    3.96
   0   9   9  510.62    8.20
   0  -9  -9  514.26    5.72
   0  -9  -9  552.72    5.23
   0   9  -9  514.22    3.59
   0   9  -9  555.96    4.16
   0  -9   9  561.91    6.69
   1   4 -16   22.98    0.96
  -1   4  16   22.50    1.99
  -1  -4  16   20.98    1.12
  -1  -4  16   22.59    1.18
  -1   4  16   22.20    1.15
   1  -4 -16   20.29    0.67
   1   4 -16   22.07    1.40
   1  -4 -16   19.70    1.13
  -7   4  -6  947.72    6.59
  -7  -4  -6  954.04    6.19
  -7   4  -6  912.11    6.58
  -7  -4  -6  882.15    5.62
  -7  -4  -6  934.39    6.54
  -7   4  -6  957.54    5.78
  -7  -4  -6  961.68    8.19
  -7   4  -6  947.01    5.18
  -7  -4  -6  924.02    5.84
  -5  -7  -7  431.01    4.72
  -5   7  -7  405.88    4.79
  -5   7  -7  411.98    3.46
  -5   7  -7  403.20    4.39
  -5   7  -7  451.43    4.47
  -5  -7  -7  435.02    4.34
  -5  -7  -7  428.56    5.68
  -5  -7  -7  410.18    4.08
  -5   7  -7  417.41    3.55
  -5  -7  -7  418.61    3.68
  -8  -3   6   22.06    1.17
  -8  -3   6   24.34    1.20
  -8   3   6   20.67    1.55
   8   3  -6   24.64    0.82
  -8  -3   6   24.37    1.27
  -8   3   6   22.41    1.19
  -8   3   6   22.00    0.86
  -4  -8  -7  209.09    3.59
  -4   8  -7  199.95    2.33
  -4   8  -7  225.99    3.37
  -4  -8  -7  195.30    2.50
  -4   8  -7  243.21    3.92
  -4   8  -7  184.70    2.90
  -4  -8  -7  212.48    2.86
  -4  -8  -7  189.89    3.29
  -4  -8  -7  186.39    2.75
  -4   8  -7  194.19    2.45
   1  10   5   11.78    1.41
   1 -10   5    8.02    1.71
  -1  10  -5    7.98    0.62
  -1  10  -5    8.10    0.72
  -1 -10  -5   10.97    1.11
  -1  10  -5    7.98    1.32
  -1 -10  -5    8.99    1.52
  -1 -10  -5   10.60    0.75
  -7  -6   4   65.99    1.82
  -7  -6   4   71.77    1.55
  -7   6   4   68.78    1.48
  -7   6   4   81.97    1.46
  -7   6   4   68.93    3.64
  -7  -6   4   63.19    2.92
  -7   6   4   76.89    2.05
  -7   6   4   73.74    1.86
  -1   2  17  535.55    6.20
   1  -2 -17  504.88    4.33
   1  -2 -17  514.81    4.89
   1  -2 -17  518.22    3.56
  -1   2  17  534.87    4.62
   1   2 -17  533.07    5.54
   1   2 -17  524.18    4.01
  -1  -2  17  517.53    5.17
   1   2 -17  538.74    4.54
   1  -2 -17  475.37    6.91
  -1  -2  17  551.93    4.75
   2  -8 -11  318.60    2.16
   2   8 -11  318.91    3.01
   2  -8 -11  321.00    4.29
   2  -8 -11  311.85    3.08
   6   6  -9  311.47    2.71
  -6   6   9  276.91    7.42
  -6  -6   9  288.76    3.78
  -6  -6   9  299.95    3.86
  -6   6   9  306.98    3.34
  -6   6   9  345.97    5.29
  -6  -6   9  262.71    6.30
  -6  -6   9  300.93    3.42
  -6   6   9  326.62    3.71
  -5  -3 -12    1.85    3.65
  -5   3 -12 1160.79    7.79
  -5  -3 -12 1135.23    7.11
  -5   3 -12 1187.08    7.22
  -5  -3 -12 1145.51   10.86
  -5   3 -12 1165.06    5.91
  -5  -3 -12 1184.87    7.66
  -5  -3 -12 1291.29    8.03
  -5  -3 -12 1135.41    6.28
  -5   3 -12 1175.17    6.63
  -5   3 -12 1226.84    6.64
  -1   7  13   20.60    1.17
  -1   7  13   16.25    2.70
   1  -7 -13   16.60    1.14
   1  -7 -13   16.92    1.07
   1  -7 -13   16.08    0.92
   1   7 -13   18.29    0.84
  -1  -7  13   18.13    1.16
  -6  -3 -10    7.29    0.92
  -6  -3 -10    8.31    0.86
  -6   3 -10    7.62    0.95
  -6   3 -10    8.72    0.81
  -6  -3 -10    8.56    0.78
  -6   3 -10    8.62    0.76
  -6  -3 -10    9.57    1.46
  -6  -3 -10   11.37    1.00
  -6   3 -10   11.14    0.85
  -6   3 -10    8.72    0.81
  -6   0 -11    0.19    0.45
  -6   0 -11    0.35    0.67
  -6   0 -11    0.10    2.47
  -6   0 -11    0.60    0.90
  -6   0 -11    0.52    0.51
  -6   0 -11    0.45    0.74
  -8  -4   2  304.38    3.04
  -8   4   2  305.65    2.76
  -8  -4   2  302.67    3.46
  -8   4   2  295.69    2.99
  -7   6  -1  380.24    3.15
  -7   6  -1  411.38    3.61
  -7  -6  -1  379.89    3.71
  -7   6  -1  414.79    4.57
  -7  -6  -1  373.79    3.97
  -7   6  -1  389.65    4.74
  -7   6  -1  414.42    3.97
  -7  -6  -1  432.46    4.06
  -7  -6  -1  365.86    3.80
  -7  -6  -1  414.64    5.12
  -4  -5 -12    1.10    0.55
  -4  -5 -12    0.65    1.29
  -4  -5 -12    0.90    0.57
  -4  -5 -12    1.49    0.61
  -4  -5 -12    0.86    0.71
  -4   5 -12    1.36    0.61
  -4  -5 -12    1.04    0.69
  -4   5 -12    0.48    0.71
  -4   5 -12    3.28    0.72
  -4  -2 -14  137.74    2.52
  -4   2 -14  113.95    2.00
  -4  -2 -14  117.72    2.66
  -4   2 -14  115.89    2.70
  -4   2 -14  116.79    1.88
  -4   2 -14  114.68    2.93
  -4  -2 -14  139.18    1.84
  -4   2 -14  111.86    2.08
  -4   2 -14  124.76    2.60
  -4  -2 -14  126.51    3.89
  -4  -2 -14  142.24    2.66
  -4   2 -14   97.09    1.89
  -4  -2 -14  137.72    2.11
  -6  -5  -8 2188.25   10.21
  -6  -5  -8 2552.02   10.86
  -6   5  -8 1783.43    7.44
  -6  -5  -8 2767.23    9.41
  -6   5  -8 2506.12    9.56
  -6  -5  -8 2753.36   16.45
  -6   5  -8 2433.64   11.66
  -6  -5  -8 2870.62   10.51
  -6   5  -8 2367.66    9.16
  -6   5  -8 2627.51   10.09
  -8   4   1  144.57    1.95
  -8   4   1  141.98    3.29
  -8   4   1  141.89    2.11
  -8  -4   1  138.96    2.18
  -8  -4   1  140.57    2.33
  -8   4   1  113.25    2.20
  -8  -4   1  169.78    2.63
  -8  -4   1  140.44    2.44
   2   4  15    0.64    1.01
  -2   4 -15    0.75    0.48
  -2   4 -15    0.38    0.62
  -2   4 -15    0.52    0.64
  -2  -4 -15    0.64    0.63
  -2  -4 -15    0.37    0.54
  -2   4 -15    0.98    0.98
  -2  -4 -15    0.44    0.65
   2  -4  15    0.67    0.55
  -5  -6  -9   12.68    1.60
  -5   6  -9   17.42    1.09
  -5   6  -9   14.60    1.10
  -5   6  -9   18.20    0.88
  -5   6  -9   17.78    1.11
  -5  -6  -9   15.80    0.86
  -5   6  -9   16.53    0.88
  -2  -2 -16   22.59    1.13
  -2  -2 -16   19.82    0.91
  -2   2 -16   25.06    1.25
  -2   2 -16   26.69    1.00
   2   2  16   33.97    1.58
  -2  -2 -16   22.35    1.27
   2  -2  16   28.80    1.09
  -2   2 -16   27.70    1.73
  -2  -2 -16   24.38    2.13
  -2   2 -16   25.04    1.58
  -2  -2 -16   24.22    0.82
  -7   2  -8   47.72    1.60
  -7  -2  -8   50.59    1.45
  -7   2  -8   45.59    1.28
  -7  -2  -8   52.44    1.72
  -7  -2  -8   52.43    1.68
  -7   2  -8   49.34    1.43
  -7  -2  -8   53.96    1.99
  -7   2  -8   44.73    1.46
  -7  -2  -8   58.86    1.38
  -7  -2  -8   44.67    1.40
  -4  -8   9  104.08    2.16
   4   8  -9  109.92    1.63
  -4  -8   9  102.54    2.07
   4  -8  -9  102.49    2.30
  -4   8   9  102.92    4.64
  -4  -8   9   90.54    3.59
  -4   8   9   89.98    1.84
  -4  -8   9   98.36    2.19
  -4   8   9  107.90    2.73
   4  -8  -9  101.37    1.49
  -8   4   3   37.26    1.63
  -8   4   3   50.91    1.32
  -8   4   3   40.38    1.98
  -8  -4   3   64.11    1.76
  -8   4   3   54.51    1.16
  -8  -4   3   60.32    1.69
  -8  -4   3   73.25    1.82
  -6  -4  12  520.41    4.73
  -6   4  12  551.02    6.80
   6  -4 -12  508.81    3.78
  -6  -4  12  554.26    5.32
  -6   4  12  564.78    9.36
  -6   4  12  586.00    5.05
   6   4 -12  526.02    3.83
   0  -4  16   41.98    1.43
   0   4 -16   39.73    1.33
   0  -4 -16   38.23    1.28
   0  -4 -16   44.42    0.95
   0   4 -16   36.45    1.23
   0  -4  16   39.02    1.45
   0   4 -16   36.63    1.76
   0  -4 -16   38.56    2.22
   0   7  13 1313.44   15.49
   0  -7 -13 1389.38    7.57
   0  -7 -13 1345.18    8.81
   0  -7 -13 1349.52    8.29
   0  -7  13 1272.82    7.83
   0   7 -13 1370.19    7.02
   0  -7 -13 1334.52    6.45
   0  -7 -13 1317.40    7.12
  -3  -8  -9  479.55    5.18
  -3   8  -9  486.34    4.50
  -3  -8  -9  464.14    5.26
  -3  -8  -9  502.55    5.05
  -3   8  -9  464.29    3.76
  -8  -2  -4    3.53    0.67
  -8  -2  -4    3.98    0.74
  -8   2  -4    5.52    0.61
  -8  -2  -4    3.01    0.69
  -8   2  -4    5.90    0.80
  -8  -2  -4    2.79    0.51
  -8   2  -4    4.74    0.75
  -8  -2  -4    4.17    0.68
  -8   2  -4    5.35    0.55
  -1  -8 -11   22.59    0.87
  -1  -8 -11   23.78    1.27
  -1  -8 -11   21.76    1.16
   1   8  11   22.22    2.48
  -1   8 -11   23.60    1.02
  -1   8 -11   20.55    0.83
  -1  -8 -11   25.14    1.13
  -1  -8 -11   22.75    1.34
  -6  -1 -11   70.17    2.56
  -6  -1 -11   64.53    2.07
  -6   1 -11   72.65    1.57
  -6   1 -11   75.24    2.19
  -6  -1 -11   67.82    1.60
  -6  -1 -11   68.76    1.95
  -6  -1 -11   67.07    1.93
  -6   1 -11   73.67    1.86
  -6   1 -11   71.17    1.71
  -6  -1 -11   67.76    1.48
  -2  -4  16   71.19    1.98
   2   4 -16   74.00    1.54
   2  -4 -16   71.29    1.26
   2  -4 -16   65.63    2.35
  -2   4  16   74.26    1.69
  -2  -4  16   83.05    2.10
  -2   4  16   78.40    3.41
   2   4 -16   70.61    2.26
   2  -4 -16   74.31    1.91
   0  -2  17   80.19    1.87
   0  -2 -17   73.69    1.37
   0  -2  17   94.55    2.17
   0   2 -17   80.45    2.25
   0  -2 -17   87.69    1.86
   0   2 -17   83.85    1.62
   0   2 -17   85.42    2.44
   0  -2 -17   83.91    2.13
   0   2  17   86.55    2.38
   0   2 -17   85.39    1.90
   0   2  17   83.04    1.95
   0  -2 -17   78.15    3.14
  -4  -4 -13   46.11    1.48
  -4  -4 -13   44.25    1.61
  -4   4 -13   40.05    1.46
  -4   4 -13   38.13    1.58
  -4  -4 -13   41.80    1.60
  -4   4 -13   40.74    1.30
  -4  -4 -13   47.79    1.62
  -4   4 -13   41.37    1.15
  -5   0 -13    1.08    0.74
  -5   0 -13    1.99    0.53
  -5   0 -13    0.79    0.51
   5   0  13   -0.04    0.87
  -5   0 -13    0.74    0.92
  -5   0 -13   -0.02    1.62
  -2 -10  -4    2.73    1.34
  -2 -10  -4    3.53    0.58
  -2  10  -4    1.45    0.52
   2  10   4    3.36    1.03
  -2 -10  -4    3.11    0.89
  -2 -10  -4    2.78    0.65
  -2  10  -4    1.36    0.52
   2 -10   4    1.27    1.53
  -3 -10   1   39.80    1.29
  -3 -10   1   41.03    1.32
   3  10  -1   41.08    1.84
  -3  10   1   42.80    1.25
  -3 -10   1   42.04    1.47
  -3  10   1   41.83    1.31
  -3 -10   1   42.63    3.16
  -8  -4   0  388.32    3.75
  -8  -4   0  400.34    4.12
  -8   4   0  385.91    3.86
  -8  -4   0  372.26    3.69
  -8   4   0  389.35    2.93
  -8   4   0  374.25    3.20
   0  10  -6    5.10    1.48
   0  10  -6    4.76    0.56
   0 -10  -6    3.82    0.60
   0  10   6   12.75    0.98
   0 -10  -6    4.28    1.20
   0  10   6   11.13    1.46
   0  10  -6    3.90    0.49
   0  10  -6    9.23    3.61
   0 -10   6    4.34    1.84
   0 -10  -6    4.07    0.90
   2   2 -17  488.00    5.20
  -2   2  17  450.48    5.97
   2   2 -17  479.47    4.12
  -2  -2  17  456.62    4.86
   2  -2 -17  442.36    3.41
   2  -2 -17  445.63    4.52
  -2  -2  17  433.33    4.34
  -3  10   0   22.19    1.04
  -3 -10   0   26.00    0.96
  -3 -10   0   23.39    1.04
   3  10   0   22.27    1.51
  -3  10   0   28.18    1.40
  -3  10   0   25.97    1.00
  -3 -10   0   23.27    2.74
  -3 -10   0   28.00    1.40
  -3 -10   0   24.29    1.05
  -2  10   5    1.76    1.17
  -2 -10   5    2.20    0.54
   2  10  -5    1.12    2.86
   2  10  -5    3.26    1.38
   2 -10  -5    1.97    0.60
  -2 -10   5    2.90    2.13
   2 -10  -5    1.90    0.48
  -2  10   5    2.03    0.68
  -2  -7 -12    3.06    0.62
  -2  -7 -12    1.67    0.64
  -2   7 -12    1.91    0.58
   2  -7  12    0.11    1.19
  -2  -7 -12    0.89    0.48
  -2   7 -12    0.13    2.17
  -2   7 -12    1.56    0.49
  -2  -7 -12    1.13    0.69
  -2  -7 -12    0.76    0.67
   4  -5 -14  218.04    2.29
   4   5 -14  218.65    2.49
   4  -5 -14  226.82    2.45
  -4  -5  14  226.42    3.53
  -4   5  14  216.66    6.31
  -4  -5  14  184.44    2.95
  -4   5  14  204.59    2.71
  -4  -5  14  191.00    3.57
  -4  -5  14  200.01    3.21
  -4  -6 -11  108.87    1.99
  -4  -6 -11  110.19    2.04
  -4  -6 -11  102.99    2.27
  -4  -6 -11  101.93    3.22
  -4  -6 -11  110.70    2.25
  -4  -6 -11   96.53    2.12
  -4   6 -11  101.37    2.09
  -4   6 -11  106.83    2.35
  -4   6 -11   98.93    1.85
   1   0  17    0.01    0.62
  -1   0 -17    0.18    0.81
  -1   0 -17    0.02    0.40
  -1   0 -17    0.18    0.62
  -1   0 -17   -0.05    1.20
  -8  -4   4 1258.96    7.66
  -8   4   4 1186.89    6.11
  -8   4   4 1243.14    9.96
  -8   4   4 1251.91    8.26
  -8  -4   4 1210.02    7.54
  -7   6   5   11.43    1.10
  -7   6   5   10.75    2.17
  -7   6   5   13.76    0.81
  -7   6   5   10.54    0.64
  -7  -6   5   10.01    1.66
  -7   6   5   12.09    1.01
  -8   0  -5    0.18    0.45
  -8   0  -5    0.27    0.64
  -8   0  -5    0.11    0.50
  -8   0  -5    1.88    0.47
   1 -10  -6   70.94    1.50
   1 -10  -6   77.74    2.11
  -1  10   6   75.50    3.01
  -1  10   6   85.42    2.05
   1  10  -6   79.64    1.50
   1 -10  -6   76.89    2.53
  -1 -10   6   81.06    3.75
  -2  -9  -8  724.86    5.16
  -2  -9  -8  727.72    6.99
  -2   9  -8  738.13    4.60
  -6   7  -4   30.54    1.58
  -6  -7  -4   35.42    1.43
  -6  -7  -4   33.71    1.31
  -6   7  -4   36.47    1.50
  -6   7  -4   34.93    1.29
  -6  -7  -4   32.06    1.53
  -6  -7  -4   35.70    1.37
  -6  -7  -4   33.21    1.13
  -6   7  -4   37.01    1.42
  -6   7  -4   30.71    1.02
  -6   7  -4   32.66    1.12
  -7  -5   8  172.97    3.12
  -7  -5   8  147.71    2.75
   7   5  -8  166.56    1.98
  -7   5   8  138.25    5.25
  -7   5   8  169.17    2.88
  -7   5   8  138.29    2.60
  -7   5   8  164.44    2.31
  -7  -5   8  152.62    2.75
  -4   2  16  203.93    4.40
   4  -2 -16  184.38    2.20
  -4   2  16  220.26    3.23
   4  -2 -16  193.80    2.91
  -4   2  16  188.67    2.84
  -4  -2  16  165.25    3.14
   4   2 -16  186.85    2.42
  -4  -2  16  199.62    3.30
  -3 -10   2   81.74    1.77
  -3  10   2   99.40    2.49
  -3  10   2   92.33    1.83
   3  10  -2   98.23    2.76
  -3 -10   2   85.05    1.92
  -3  10   2   98.17    1.99
  -3 -10   2   93.86    4.41
  -6   5  11   81.33    1.67
  -6  -5  11   76.70    2.04
  -6   5  11   76.73    4.25
  -6  -5  11   81.10    1.87
  -6  -5  11   75.61    3.19
  -6   5  11   74.58    2.65
  -6  -5  11   72.86    2.10
   6  -5 -11   72.54    1.42
   6   5 -11   78.07    1.46
  -8   3  -3  137.71    2.02
  -8   3  -3  194.91    3.35
  -8  -3  -3  129.81    2.36
  -8   3  -3  160.46    2.79
  -8  -3  -3  153.03    2.12
  -8  -3  -3  142.45    2.35
  -8   3  -3  145.89    1.90
  -8  -3  -3   83.12    1.47
  -8  -3  -3  147.91    2.43
  -1  -6 -14    0.32    0.54
  -1  -6 -14    0.16    0.92
  -1  -6 -14    0.18    0.58
  -1  -6 -14    1.51    0.59
  -1  -6 -14    0.40    0.64
  -1   6 -14    0.87    2.30
  -1   6 -14    0.43    0.46
  -1   6 -14   -0.32    0.51
   1  -6  14    0.29    0.62
  -1  -6 -14    0.07    0.48
   1   6  14    1.44    0.91
  -5  -2  15   73.07    2.15
   5  -2 -15   74.31    1.77
  -5  -2  15   70.92    2.07
  -5  -2  15   65.76    1.88
   5   2 -15   77.10    1.54
   5  -2 -15   70.12    1.41
  -5   2  15   66.08    1.84
  -4  -9  -4  192.07    3.60
  -4  -9  -4  202.05    2.76
  -4   9  -4  213.95    2.68
  -4   9  -4  189.34    2.38
  -4  -9  -4  211.74    3.06
  -4  -9  -4  205.24    4.44
  -4  -9  -4  205.80    2.83
  -4   9  -4  167.68    3.87
  -4   9  -4  173.15    2.79
   6   3 -13  778.98    4.82
  -6   3  13  766.00    9.77
  -6  -3  13  818.40    6.61
  -6  -3  13  776.16    6.03
  -6  -3  13  768.00    6.65
  -6   3  13  802.40    6.18
   3   0 -17    1.04    0.63
  -3   0  17    1.04    0.68
  -3   0  17    1.07    0.87
   3   0 -17    0.96    0.46
  -3  -7 -11  767.45    6.35
  -3  -7 -11  747.50    7.28
  -3  -7 -11  788.40    6.10
  -3  -7 -11  720.81    4.87
  -3  -7 -11  786.70    5.29
  -3  -7 -11  800.65    5.89
  -3   7 -11  720.30    4.78
  -3   7 -11  723.37    5.36
  -1  -5 -15   60.73    1.69
  -1   5 -15   58.88    1.68
   1  -5  15   64.30    1.75
  -1   5 -15   64.35    1.55
  -1  -5 -15   64.68    1.68
  -1   5 -15   62.02    1.50
  -1  -5 -15   61.63    1.53
  -6   0  14  784.16    7.01
  -6   0  14  854.52    6.69
   6   0 -14  774.78    4.84
  -6   0  14  824.67    6.65
  -5   1 -13    8.64    0.98
  -5   1 -13    8.47    0.87
  -5  -1 -13   11.00    0.70
  -5  -1 -13    9.51    1.04
  -5   1 -13    9.55    1.20
  -5  -1 -13    9.26    0.72
  -5  -1 -13   10.37    2.31
  -5  -1 -13    9.50    1.02
  -5  -1 -13   10.46    1.15
  -5   1 -13    8.22    0.70
  -5   1 -13   11.80    0.78
  -5  -8   7   55.96    1.77
  -5  -8   7   45.59    3.29
  -5   8   7   38.88    1.81
  -5  -8   7   38.42    2.32
  -5   8   7   50.51    1.37
  -5  -8   7   45.73    1.50
  -5   8   7   47.70    3.32
  -5  -8   7   50.32    1.40
  -5  -8   7   46.13    1.60
  -5   8   7   43.32    1.35
   2  -7 -13 1503.98    8.38
   2   7 -13 1580.39    7.22
   2  -7 -13 1502.34    8.63
   2  -7 -13 1482.76    5.40
  -2  -7  13 1543.86    8.81
   2  -7 -13 1504.46    7.18
  -2  -7  13 1468.29    8.57
  -2   7  13 1477.31   17.51
  -2   7  13 1565.90    7.62
  -2  -7  13 1622.22   10.69
  -7   0  12    4.88    0.94
   7   0 -12    6.21    0.61
  -7   0  12    6.93    0.94
  -7   0  12    5.68    0.86
  -3  10  -1  802.29    6.05
  -3  10  -1 1191.21    7.91
   3  10   1  952.73    8.21
  -3 -10  -1  960.75    5.52
  -3  10  -1  776.18    8.04
  -3 -10  -1  964.70    7.26
  -3 -10  -1  985.61    6.17
  -3 -10  -1  915.97    5.83
  -3  10  -1  923.00    5.52
  -3 -10  -1  999.61   11.78
   3  10   1  544.39   11.48
   2  -9  -9  151.09    3.03
   2   9  -9  145.83    2.06
  -2  -9   9  138.65    3.84
   2  -9  -9  144.19    2.10
  -2   9   9  143.57    4.95
   8   2  -8   17.19    0.76
  -8   2   8   20.59    1.23
  -8   2   8   17.30    1.37
  -8  -2   8   17.47    1.10
  -8  -2   8   14.98    1.02
   8  -2  -8   14.86    0.80
  -8   2   8   17.69    0.73
  -8   2   8   18.86    0.96
  -7  -6  -2  446.50    3.97
  -7   6  -2  490.86    4.49
  -7  -6  -2  424.87    3.99
  -7   6  -2  552.51    4.57
  -7  -6  -2  491.26    5.21
  -7   6  -2  486.09    3.98
  -7  -6  -2  466.93    4.43
  -7   6  -2  456.72    3.57
  -7   6  -2  481.36    5.06
  -7   6  -2  509.89    5.36
  -3   9   8    0.89    1.64
   3   9  -8    0.83    0.36
  -3   9   8    0.65    0.69
   3  -9  -8    0.55    0.60
   3  -9  -8    0.94    0.50
  -3  -9   8    1.01    0.55
   3  -9  -8    0.71    0.28
  -1  -9  -9   51.82    1.97
  -1   9  -9   56.25    1.26
  -1   9  -9   57.89    1.47
  -1  -9  -9   57.77    1.85
   1   9   9   58.46    3.06
  -4  -9   6  261.91    3.42
  -4  -9   6  262.27    6.88
   4   9  -6  175.11    3.75
  -4   9   6  279.32    3.96
   4  -9  -6  255.39    3.19
  -4  -9   6  260.76    3.06
  -4   9   6  238.87    2.59
  -4   9   6  188.64    2.52
  -4  -9   6  248.31    3.15
  -1  -1 -17  755.16    6.41
   1  -1  17  731.74    5.77
  -1   1 -17  684.89    4.46
  -1  -1 -17  702.93    8.64
   1  -1  17  801.81    5.51
  -1   1 -17  679.18    5.49
  -1  -1 -17  732.73    4.40
   1   1  17  799.97    6.03
  -1   1 -17  725.34    6.73
  -1  -1 -17  829.81    5.14
  -1  -1 -17  751.27    5.66
  -1   1 -17  681.75    7.31
  -8  -1  -5   94.41    2.13
  -8  -1  -5  105.65    1.98
  -8  -1  -5   92.70    2.01
  -8   1  -5   91.87    2.12
  -8   1  -5   97.64    1.69
  -8  -1  -5  100.90    1.88
  -8  -1  -5   98.72    1.84
  -8   1  -5   96.48    2.17
  -6   7   7    3.12    0.73
  -6   7   7    1.67    1.00
  -6  -7   7    2.97    0.57
  -6   7   7    1.16    1.91
  -6   7   7    2.41    0.66
  -6  -7   7    2.91    0.72
  -6  -7   7    1.75    1.29
  -6  -7   7    3.86    0.81
  -6   7   7    1.90    0.62
  -6  -7   7    2.10    0.55
  -6  -7   7    3.01    1.82
  -4  -4  15    0.24    0.77
  -4   4  15   -0.81    1.55
  -4  -4  15    0.16    0.97
  -4   4  15    0.44    0.54
   4   4 -15    1.26    0.46
   4  -4 -15    0.29    0.31
  -4   4  15    1.22    0.85
   3   1 -17    7.00    0.82
   3  -1 -17    7.22    0.85
  -3   1  17    7.95    1.13
   3  -1 -17    6.56    0.57
   3   1 -17   10.37    0.76
  -3  -1  17    6.57    0.88
  -3  -1  17    7.23    0.99
  -7   5  -5  234.09    2.66
  -7  -5  -5  281.41    2.97
  -7  -5  -5  262.19    3.25
  -7   5  -5  225.39    3.17
  -7  -5  -5  238.82    3.32
  -7   5  -5  272.37    3.71
  -7   5  -5  251.40    2.93
  -7   5  -5  244.62    2.61
  -7  -5  -5  242.47    2.64
  -7  -5  -5  239.13    3.21
  -4   6  13   22.40    0.97
  -4  -6  13   23.49    1.28
  -4  -6  13   24.25    1.23
  -4  -6  13   21.82    1.14
   4   6 -13   25.05    0.97
  -4   6  13   28.48    1.70
  -4  -6  13   18.92    1.44
   4  -6 -13   24.73    0.91
   4  -6 -13   25.70    0.81
  -4   6  13   24.15    3.07
  -8   3   7   56.87    2.60
  -8  -3   7   58.37    1.83
  -8  -3   7   60.87    1.77
  -8   3   7   56.54    1.28
  -8   3   7   56.47    1.74
   8   3  -7   59.37    1.25
  -8   4  -1 1005.59    6.43
  -8  -4  -1  996.08    5.98
  -8   4  -1  996.15    5.44
  -8   4  -1 1008.23    5.04
  -6  -1  14  692.47    6.11
  -6   1  14  697.41    7.23
  -6  -1  14  602.15    5.82
  -6   1  14  682.70    6.50
   6  -1 -14  567.67    4.25
   6   1 -14  630.77    4.35
  -6  -1  14  759.67    6.09
  -6   1  14  696.42    5.94
  -3  10   3   52.78    1.46
  -3  10   3   56.86    1.83
  -3 -10   3   57.65    3.68
  -3 -10   3   52.93    1.53
   3  10  -3   61.42    2.34
  -3  10   3   49.56    2.39
  -3  10   3   48.49    1.36
  -3 -10   3   53.91    1.47
  -7   1  12    2.47    0.76
  -7  -1  12    1.91    0.70
   7  -1 -12    1.66    0.49
  -7   1  12    4.11    1.01
  -7  -1  12    1.89    0.77
   7   1 -12    2.51    0.52
  -7  -1  12    2.47    0.78
  -7   1  12    1.24    0.90
  -7   1  12    1.48    0.55
   8   0  -9    0.22    0.37
  -8   0   9    0.02    0.53
  -8   0   9    0.12    0.51
  -8   0   9    0.25    0.60
  -5  -5  13  127.21    2.67
   5  -5 -13  130.21    1.82
  -5  -5  13  130.05    2.48
  -5  -5  13  123.12    2.64
  -5   5  13  143.26    2.34
   5  -5 -13  139.04    1.86
   5   5 -13  138.27    1.98
  -3  -3 -15   32.34    0.83
  -3   3 -15   34.02    1.15
  -3   3 -15   18.04    1.08
  -3   3 -15   30.38    1.43
  -3  -3 -15   34.31    1.41
   3   3  15   21.81    1.55
  -3  -3 -15   30.21    1.27
  -3  -3 -15   30.95    2.32
  -3  -3 -15   26.59    1.38
  -3   3 -15   28.30    1.40
  -3   3 -15   30.48    1.80
  -5  -8  -5   12.57    1.09
  -5  -8  -5   13.39    0.91
  -5  -8  -5   11.15    0.80
  -5  -8  -5   14.69    1.20
  -5   8  -5   12.83    0.96
  -5  -8  -5   13.99    0.96
  -5   8  -5    8.30    1.25
  -5   8  -5   11.90    0.82
  -5   8  -5   11.43    0.74
  -5   8  -5   14.91    1.00
  -8   4   5  140.84    2.05
  -8   4   5  135.96    2.54
  -8  -4   5  137.36    2.58
  -8  -4   5  141.27    2.62
  -7   3  11  138.88    4.16
  -7   3  11  140.79    2.15
  -7  -3  11  144.56    2.47
  -7   3  11  149.82    2.60
  -7  -3  11  146.02    2.83
   7   3 -11  152.06    2.03
  -7   3  11  157.30    3.60
  -3   5  15  129.23    4.88
  -3  -5  15  140.88    2.82
   3   5 -15  142.79    2.19
   3  -5 -15  117.23    2.61
   3  -5 -15  123.17    1.64
  -3   5  15  131.68    2.21
  -3  -5  15  127.38    2.55
   3  -5 -15  120.33    1.93
  -5  -4  14  510.07    5.38
  -5  -4  14  513.83    4.93
   5  -4 -14  499.63    3.73
  -5  -4  14  502.21    5.54
   5   4 -14  518.98    3.97
  -5   4  14  518.19    4.59
  -1  10  -6   89.28    1.60
  -1 -10  -6   86.20    1.76
   1  10   6   93.19    3.08
  -1  10  -6   91.53    1.81
  -1 -10  -6   87.00    2.47
  -1 -10  -6   89.60    2.91
   1 -10   6   94.46    3.61
  -5  -7  10  505.23    8.18
  -5  -7  10  552.27    3.85
   5   7 -10  557.84    3.77
  -5   7  10  481.18    6.10
  -5  -7  10  507.90    4.64
   5  -7 -10  520.73    3.66
  -5  -7  10  522.29    4.97
  -5  -7  10  527.27    5.11
  -5   7  10  528.93    4.17
  -3  10  -2  328.80    3.83
  -3  10  -2  323.41    3.23
  -3 -10  -2  330.73    3.26
  -3  10  -2  391.31    5.56
  -3 -10  -2  315.29    3.44
  -3 -10  -2  336.43    6.82
  -3 -10  -2  282.98    4.23
  -3 -10  -2  351.87    3.54
  -6  -2 -11   61.28    2.56
  -6  -2 -11   -0.32    2.85
  -6   2 -11    0.54    1.34
  -6  -2 -11   61.96    1.58
  -6  -2 -11   60.23    1.36
  -6   2 -11   69.79    1.56
  -6  -2 -11   61.07    1.95
  -6   2 -11   70.70    2.10
  -6  -2 -11   67.31    1.94
  -6  -2 -11   58.35    1.83
  -6   2 -11   68.41    1.84
  -6   2 -11   67.58    1.74
  -6   2 -11   72.57    1.96
  -7   4  10   31.81    2.73
  -7   4  10   25.90    1.75
  -7  -4  10   30.31    1.51
  -7  -4  10   32.69    1.23
  -7   4  10   23.71    1.17
   7   4 -10   34.35    0.99
  -7   0  -9    0.69    0.67
  -7   0  -9    2.02    0.73
  -7   0  -9    0.75    0.72
  -7   0  -9    0.12    0.50
  -7   0  -9    1.15    0.52
  -7   0  -9    0.03    2.85
   3  -6 -14  208.77    2.50
  -3  -6  14  208.11    3.33
   3  -6 -14  210.60    3.18
  -3   6  14  203.79    2.64
  -3  -6  14  206.78    3.82
   3   6 -14  207.82    2.52
  -3   6  14  205.53    6.66
   3  -6 -14  200.38    2.01
   8   1  -9   95.83    1.68
  -8   1   9  102.48    2.05
   8  -1  -9   94.31    1.70
  -8   1   9   99.74    2.13
  -8   1   9   99.71    2.48
  -6   6  -7  247.97    3.20
  -6  -6  -7  242.61    3.19
  -6  -6  -7  224.46    3.01
  -6  -6  -7  263.98    3.53
  -6   6  -7  228.82    2.77
  -6   6  -7  264.85    2.97
  -6  -6  -7  213.61    3.21
  -6   6  -7  215.47    2.56
  -6   6  -7  191.10    3.04
  -6  -6  -7  228.20    4.68
  -6  -6  -7  232.37    2.65
  -6   6  -7  229.13    3.30
  -1   7 -13   20.95    0.86
  -1  -7 -13   20.85    1.12
   1  -7  13   25.73    1.30
  -1  -7 -13   23.06    0.94
  -1  -7 -13   22.21    1.08
  -1   7 -13   24.37    1.05
  -1  -7 -13   20.29    1.05
  -1  -7 -13   23.99    1.26
  -1  -7 -13   22.21    1.46
   3  -9   7    1.11    0.89
  -3  -9  -7    1.99    0.72
  -3   9  -7    7.04    1.27
  -3   9  -7    1.56    0.48
  -3  -9  -7    2.46    0.83
  -3   9  -7    2.48    1.00
  -3  -9  -7    2.64    0.95
  -3  -9  -7    6.56    0.74
  -3   9  -7    1.53    0.64
  -3  -9  -7    2.53    0.93
  -7  -6   6   33.50    1.82
  -7   6   6   21.56    0.86
  -7   6   6   21.07    1.10
  -7   6   6   12.31    1.33
  -7   6   6   22.11    2.68
  -7  -6   6   18.54    1.18
  -7   6   6   31.69    1.51
  -7  -6   6   18.23    2.10
  -7   6   6   23.43    1.07
  -7  -6   6   21.94    1.26
   1   3 -17  991.77    6.24
  -1  -3  17 1062.09    7.30
  -1   3  17 1048.81    9.37
   1  -3 -17  987.18    4.95
   1  -3 -17  987.50    6.81
   1  -3 -17  965.42    6.08
   1   3 -17 1051.65    8.07
   1  -3 -17  900.12    9.73
  -1  -3  17 1036.34    6.85
  -1  -4 -16  141.82    1.57
  -1  -4 -16  145.82    2.47
  -1  -4 -16  136.30    2.30
  -1   4 -16  145.97    3.32
   1  -4  16  146.94    2.61
  -1  -4 -16  140.36    4.02
  -1   4 -16  130.08    2.32
  -1   4 -16  138.31    2.48
   2 -10   5  133.23    4.11
  -2  10  -5  129.95    2.32
  -2 -10  -5  131.51    2.16
   2  10   5  146.56    3.67
  -2  10  -5  121.05    3.07
  -2 -10  -5  136.57    3.08
  -2 -10  -5  149.76    4.08
  -2  10  -5  122.36    1.93
  -7   1  -9    3.66    0.73
  -7  -1  -9    4.62    0.82
  -7   1  -9    3.65    0.75
  -7  -1  -9    3.80    0.60
  -7  -1  -9    4.49    0.78
  -7  -1  -9    4.34    0.67
  -7   1  -9    3.18    0.65
  -7   1  -9    2.90    0.58
  -7  -1  -9    3.70    0.90
  -4  -3 -14  159.03    2.73
  -4  -3 -14  158.93    2.87
  -4  -3 -14  195.22    3.28
  -4   3 -14  155.31    2.41
  -4   3 -14  141.52    2.92
  -4  -3 -14  199.49    5.51
  -4   3 -14  165.17    2.16
  -4   3 -14  152.20    2.81
  -4  -3 -14  161.57    2.33
  -4   3 -14  154.29    2.15
  -5   2 -13  582.58    5.74
  -5   2 -13  575.01    4.35
  -5   2 -13  614.34    5.92
  -5  -2 -13  592.74    6.11
  -5  -2 -13  626.76    5.68
  -5   2 -13  603.69    4.83
  -5  -2 -13  594.98    5.49
  -5  -2 -13  626.38    4.70
  -5  -2 -13  605.49    7.84
  -5   2 -13  615.32    4.97
  -5  -2 -13  655.78    4.31
  -2  10   6  360.09    4.31
  -2 -10   6  343.22    3.36
  -2 -10   6  363.65    7.84
   2 -10  -6  342.38    4.24
   2  10  -6  333.17    5.85
   3  10  -4  135.02    3.80
  -3  10   4  105.87    1.95
  -3 -10   4  126.37    5.09
  -3 -10   4  106.96    2.09
  -3  10   4  118.47    2.65
  -3  10   4  106.07    3.39
   3 -10  -4  117.46    2.14
  -3 -10   4  102.04    1.92
  -2   3 -16   32.63    1.37
  -2   3 -16   29.68    1.75
  -2  -3 -16   31.06    2.37
  -2   3 -16   32.35    1.49
   2  -3  16   25.07    1.15
  -2  -3 -16   27.15    1.20
  -2   3 -16   32.02    1.12
  -2  -3 -16   25.11    1.21
  -2  -3 -16   32.14    0.86
  -2  -3 -16   29.19    1.41
  -2  -3 -16   27.48    1.24
  -7   3  -8  108.49    1.99
  -7   3  -8  109.36    2.50
  -7  -3  -8  101.76    2.87
  -7   3  -8  115.30    2.39
  -7  -3  -8  100.39    2.24
  -7  -3  -8  100.04    2.00
  -7  -3  -8  106.51    2.11
  -7   3  -8  110.00    1.98
  -7   3  -8  111.13    2.13
   3  -8 -11  100.02    1.76
  -3   8  11   90.43    4.62
   3  -8 -11  105.09    2.42
  -3  -8  11  109.23    2.28
  -3  -8  11   97.33    2.20
   3   8 -11  103.81    1.71
   3  -8 -11  100.92    1.36
  -3  -8  11   94.51    3.10
  -3  -8  11   98.26    1.95
  -7  -6  -3    6.12    0.65
  -7   6  -3    6.82    0.91
  -7  -6  -3    7.20    0.83
  -7   6  -3    5.37    0.66
  -7  -6  -3    7.39    0.70
  -7   6  -3    5.42    0.75
  -7   6  -3    6.27    0.67
  -7   6  -3    5.14    0.55
  -7   6  -3    5.53    0.89
  -7  -6  -3    6.72    0.96
  -7   4  -7   40.94    1.39
  -7  -4  -7   49.29    1.70
  -7  -4  -7   46.59    1.46
  -7   4  -7   43.60    1.26
  -7   4  -7   43.32    1.67
  -7  -4  -7   50.09    1.56
  -7  -4  -7   52.73    1.55
  -7  -4  -7   51.43    2.21
  -7   4  -7   46.31    1.30
  -7   4  -7   41.56    1.58
  -8   4  -2    1.53    0.69
  -8   4  -2    2.26    0.48
  -8  -4  -2    2.57    0.57
  -8   4  -2    1.65    0.84
  -8   4  -2    1.41    0.75
  -8   4  -2    1.68    0.62
  -8  -4  -2    2.31    0.72
  -8  -4  -2    3.82    0.61
  -8   4  -2    1.85    0.56
  -8  -4  -2    2.73    0.68
   1  -8 -12  166.40    2.42
   1   8 -12  186.52    2.51
   1  -8 -12  159.59    3.00
  -1   8  12  198.79    2.97
  -1   8  12  165.63    6.01
  -1  -8  12  209.51    3.96
  -1  -8  12  172.26    2.95
  -1  -2 -17   67.98    1.74
  -1   2 -17   59.90    1.41
  -1   2 -17   58.20    2.10
  -1   2 -17   58.61    1.69
   1  -2  17   61.65    1.65
   1   2  17   70.49    1.91
  -1  -2 -17   63.86    1.32
  -1  -2 -17   61.28    1.24
   1  -2  17   59.62    1.71
  -1  -2 -17   60.43    2.91
  -1   2 -17   58.74    2.26
  -8  -2  -5 1386.28    7.18
  -8  -2  -5 1051.82    6.13
  -8   2  -5 1119.66    7.53
  -8   2  -5 1176.10    6.23
  -8   2  -5 1333.60    6.22
  -8  -2  -5 1291.74    7.65
  -8   2  -5 1408.26    7.44
  -8   2  -5 1409.54    7.96
  -8  -2  -5 1222.24    7.42
  -5  -6  12  155.05    2.79
  -5   6  12  146.93    3.58
  -5  -6  12  165.99    2.79
   5   6 -12  173.64    2.16
  -5  -6  12  164.25    4.05
  -5  -6  12  159.51    2.87
   5  -6 -12  167.32    2.05
  -6   8   1  272.15    5.28
  -6  -8   1  272.21    3.54
  -6  -8   1  256.98    5.68
  -6  -8   1  268.32    3.87
  -6   8   1  245.75    3.57
  -6   8   1  266.36    2.97
  -6   8   1  283.06    3.40
  -6   8   1  258.06    2.72
  -6   8   1  269.03    3.94
  -4   8  -8    6.93    0.88
  -4  -8  -8    7.86    1.05
  -4   8  -8    8.15    0.68
  -4   8  -8    8.81    0.62
  -4  -8  -8    7.72    0.84
  -4  -8  -8   10.47    0.83
  -4   8  -8    8.33    0.87
  -4  -8  -8   11.40    0.91
   4  -8   8    7.81    1.17
  -4   8  -8   10.26    1.13
  -4  -8  -8    9.39    1.10
  -8   3  -4  213.69    2.90
  -8   3  -4  229.15    3.34
  -8  -3  -4  208.38    2.95
  -8   3  -4  202.03    2.51
  -8  -3  -4  228.95    3.03
  -8   3  -4  220.36    2.44
  -8  -3  -4  208.33    3.03
  -4  -7 -10  233.06    3.29
  -4   7 -10  211.85    2.59
  -4  -7 -10  228.81    3.54
  -4   7 -10  149.74    2.57
  -4   7 -10  139.38    3.51
  -4  -7 -10  194.91    2.99
  -4   7 -10  205.04    3.14
  -4  -7 -10  206.65    4.12
  -4   7 -10  202.97    2.98
  -6   6  10  151.25    2.27
  -6  -6  10  156.18    2.80
  -6   6  10  151.91    3.68
   6   6 -10  163.19    2.02
  -6  -6  10  147.52    4.77
  -6   6  10  157.38    6.04
  -6  -6  10  152.71    2.58
   6  -6 -10  152.14    2.06
  -6  -6  10  147.54    2.78
  -3   2  17   24.61    1.70
   3  -2 -17   24.07    1.19
  -3  -2  17   21.27    1.30
   3   2 -17   24.95    1.01
  -3  -2  17   21.05    1.24
  -3   2  17   21.39    1.14
   3  -2 -17   21.71    0.81
   3   2 -17   23.79    1.30
   3   4 -16    0.97    0.45
  -3   4  16    0.37    1.48
  -3  -4  16    1.72    0.72
   3  -4 -16    0.66    0.32
  -3  -4  16    0.23    1.22
   3  -4 -16    1.16    0.65
  -3  -4  16    0.51    0.76
  -3   4  16    1.68    0.62
  -6   8   2    5.23    0.84
  -6   8   2    5.12    0.75
  -6  -8   2    4.81    1.62
  -6   8   2    5.54    0.80
  -6  -8   2    4.12    0.70
  -6   8   2    3.90    1.36
  -6   8   2    4.89    0.59
  -6  -8   2    4.78    0.81
  -6  -8   2    4.56    0.79
  -4  -9  -5   12.08    0.87
  -4   9  -5   11.96    1.27
  -4   9  -5   12.75    0.93
  -4  -9  -5   11.47    1.38
  -4   9  -5   14.24    1.08
  -4   9  -5   14.53    0.86
  -4  -9  -5   12.27    1.17
  -4  -9  -5   10.81    0.80
  -4  -9  -5   12.86    1.00
  -4  -9  -5   12.83    0.90
  -4   9  -5   13.37    0.77
  -5  -7  -8    1.10    1.10
  -5   7  -8    2.22    0.73
  -5  -7  -8    2.50    0.77
  -5   7  -8    2.09    0.53
  -5   7  -8    2.48    0.55
  -5   7  -8    2.38    0.62
  -5   7  -8    2.08    0.64
  -5   7  -8    2.44    0.71
  -5  -7  -8    2.05    0.54
  -5  -7  -8    1.97    0.64
  -5  -7  -8    1.84    0.69
  -6   2  14   41.69    1.78
  -6  -2  14   46.76    1.69
  -6   2  14   45.09    1.66
  -6   2  14   42.19    2.33
  -6  -2  14   47.97    1.71
   6   2 -14   43.91    1.21
   0   3 -17   13.54    0.91
   0   3 -17   13.53    0.80
   0  -3 -17   12.89    0.92
   0  -3  17   15.28    0.97
   0   3  17   17.83    1.10
   0  -3 -17   13.47    1.07
   0  -3  17   15.96    1.07
   0   3 -17   16.20    1.41
   0   3  17   14.91    1.34
   0  -3 -17   15.35    0.65
   0   3 -17   14.12    1.00
   0  -3 -17   12.20    1.71
   0  -8 -12  359.31    3.22
   0  -8 -12  345.50    3.77
   0  -8  12  325.10    4.04
   0   8 -12  377.56    3.67
   0  -8 -12  342.04    4.17
   0   8  12  348.71    8.29
   0  -8 -12  363.53    3.72
   0  -8 -12  354.71    4.47
   0 -10   7   33.10    2.31
   0  10  -7   26.49    0.92
   0  10  -7   30.62    1.08
   0 -10  -7   26.02    1.49
   0 -10  -7   27.63    1.04
   0 -10  -7   31.35    1.66
   0  10  -7   34.70    2.33
   0  10   7   28.88    2.13
   7   2 -12    5.56    0.55
  -7  -2  12    3.64    0.79
  -7   2  12    4.09    0.76
  -7  -2  12    4.07    0.84
  -7   2  12    2.82    1.18
   7  -2 -12    2.89    0.51
  -7  -2  12    3.14    0.73
  -7   2  12    2.99    1.06
  -7   2  12    2.24    0.57
  -5   5 -11  752.81    4.53
  -5  -5 -11  717.25    8.84
  -5   5 -11  664.78    4.74
  -5   5 -11  654.28    5.91
  -5   5 -11  653.56    4.90
  -5  -5 -11  698.42    5.48
  -5   5 -11  864.58    5.11
  -5   5 -11  524.61    4.96
  -5  -5 -11  656.07    5.81
  -6   7  -5  286.56    3.90
  -6  -7  -5  261.09    3.01
  -6   7  -5  268.53    2.87
  -6  -7  -5  253.31    3.40
  -6  -7  -5  280.56    3.44
  -6  -7  -5  276.57    3.84
  -6   7  -5  282.64    3.65
  -6  -7  -5  254.54    4.62
  -6   7  -5  290.22    3.50
  -6  -7  -5  311.22    4.17
  -6   7  -5  263.07    2.92
  -5   9   1  242.18    4.78
  -5   9   1  199.57    3.17
  -5  -9   1  209.86    3.04
  -5   9   1  252.54    3.03
  -5  -9   1  219.48    5.61
  -5   9   1  245.15    3.34
  -5   9   1  212.96    2.59
  -5   9   1  184.30    3.20
  -5  -9   1  221.65    3.67
  -5  -9   1  199.60    2.75
  -2   3  17    1.95    1.22
  -2  -3  17    3.31    0.81
  -2  -3  17    1.79    0.72
  -2   3  17    2.11    0.69
   2  -3 -17    1.32    1.11
   2   3 -17    2.26    0.79
   2  -3 -17    1.73    0.70
   2  -3 -17    2.56    0.42
   2   3 -17    2.25    0.56
   2   3 -17    2.49    0.57
  -1  -9  10  112.90    3.32
   1  -9 -10  106.95    1.88
  -1   9  10  108.48    4.40
   1   9 -10  125.77    2.02
  -1   9  10  136.74    2.31
   1   9 -10  143.58    6.13
   1  -9 -10  106.98    2.64
  -3  10  -3    0.57    0.53
  -3 -10  -3    1.51    1.51
  -3 -10  -3    3.00    0.67
  -3 -10  -3    1.91    0.58
  -3 -10  -3    0.92    0.57
  -3  10  -3    0.98    0.52
  -3  10  -3    0.60    1.01
  -8   4   6    0.37    0.65
  -8   4   6    0.37    1.40
  -8   4   6    0.51    0.48
   8   4  -6    0.63    0.35
  -8  -4   6    0.48    0.71
  -8   4   6    0.79    1.09
  -8  -4   6    1.13    0.64
   1  10  -7  167.47    2.21
  -1  10   7  187.66    3.05
  -1  10   7  162.95    4.61
   1 -10  -7  178.43    3.41
   1 -10  -7  150.55    3.07
  -1 -10   7  163.86    5.03
   0   9 -10  522.26    4.18
   0   9  10  455.08    8.45
   0   9 -10  476.36    3.52
   0  -9 -10  492.01    5.59
   0  -9  10  493.15    6.26
   0  -9 -10  532.26    4.90
   0  -9 -10  479.14    4.07
  -5  -9   2   47.12    1.43
  -5  -9   2   49.54    1.82
  -5   9   2   53.27    2.51
  -5   9   2   60.54    1.79
  -5   9   2   53.90    1.83
  -5   9   2   58.62    1.42
  -5   9   2   61.19    1.53
  -5  -9   2   50.28    3.28
  -5   9   2   62.58    1.81
  -5  -9   2   52.74    1.64
  -6  -8   0   18.44    1.27
  -6   8   0   11.98    1.03
  -6   8   0   14.45    1.59
  -6   8   0   10.94    0.83
  -6  -8   0   14.27    1.78
  -6  -8   0   14.19    0.87
  -6   8   0   13.08    0.82
  -6   8   0   12.21    0.74
  -6  -8   0   15.76    1.04
  -6   8   0   13.16    1.10
  -4  -9   7    7.95    0.81
   4  -9  -7    6.96    0.80
  -4  -9   7    6.91    2.13
  -4   9   7    6.65    0.65
  -4   9   7    7.04    0.60
  -4   9   7    6.96    0.97
  -4  -9   7    8.05    0.82
  -3   0 -16   44.58    1.61
  -3   0 -16   43.56    1.91
  -3   0 -16   50.53    1.31
  -3   0 -16   45.26    1.21
  -3   0 -16   49.42    2.42
   3   0  16   39.84    1.57
  -5   9   0  662.20    7.58
  -5   9   0  608.77    4.41
  -5  -9   0  637.44    4.86
  -5  -9   0  673.27    6.44
  -5  -9   0  656.64    9.27
  -5   9   0  597.92    4.92
  -5  -9   0  655.46    5.34
  -6   8   3  878.89    6.26
  -6   8   3  731.32    4.78
  -6   8   3 1179.12    8.10
  -6   8   3  639.42    6.32
  -6   8   3  635.18    5.56
  -6  -8   3  619.20    5.82
  -6  -8   3  672.69    5.34
  -6  -8   3  695.68    9.89
  -6  -8   3 1342.42   10.05
  -6  -8   3  718.59    5.76
  -6   8   3  685.83    9.06
  -5   4 -12    6.87    0.73
  -5   4 -12    4.80    0.66
  -5  -4 -12    4.17    0.87
  -5   4 -12    5.22    0.75
  -5   4 -12    6.64    0.63
  -5   4 -12    6.15    0.91
  -5   4 -12    4.64    0.67
  -5  -4 -12    4.80    0.89
  -5  -4 -12    4.67    0.76
  -5  -4 -12    5.70    0.82
  -5  -4 -12    4.49    1.53
   4  -3 -16   16.13    1.04
  -4  -3  16   16.34    1.20
  -4   3  16   16.66    1.88
   4   3 -16   16.81    0.84
   4  -3 -16   15.92    0.73
  -4  -3  16   15.94    1.14
  -4   3  16   13.32    0.93
  -5  -3  15 1029.68    7.34
   5  -3 -15 1010.56    5.48
  -5  -3  15 1009.23    7.68
  -5  -3  15 1083.23    8.04
  -5   3  15 1037.57    6.86
   5   3 -15 1069.27    5.84
  -4  -8  10   21.55    1.19
  -4  -8  10   24.67    1.21
  -4   8  10   25.29    3.10
   4  -8 -10   22.91    0.74
   4  -8 -10   23.79    0.92
   4   8 -10   25.68    0.87
  -4  -8  10   21.76    1.96
  -4  -8  10   25.30    1.14
  -4  -8  10   22.81    2.06
  -6   4 -10   43.66    1.40
  -6   4 -10   49.17    1.78
  -6   4 -10   46.27    1.44
  -6  -4 -10   57.61    1.65
  -6  -4 -10   48.30    1.61
  -6  -4 -10   55.07    1.82
  -6   4 -10   50.93    1.39
  -6   4 -10   52.38    1.64
  -6  -4 -10   54.71    2.60
  -5  -8   8  277.68    3.49
  -5  -8   8  265.08    3.62
  -5   8   8  268.98    2.91
  -5   8   8  267.85    4.31
  -5   8   8  241.54    6.84
  -5  -8   8  276.09    6.75
  -5  -8   8  264.42    3.41
  -5   8   8  292.55    3.34
  -5  -8   8  280.87    3.19
  -7  -5   9  204.30    2.77
  -7   5   9  194.48    6.22
   7  -5  -9  206.39    2.51
  -7   5   9  215.90    2.94
  -7  -5   9  176.08    3.04
  -7   5   9  192.93    2.46
   7   5  -9  194.29    2.17
  -7  -5   9  229.53    3.47
  -7  -5   9  180.72    3.15
  -4  -7  12  113.48    2.40
  -4  -7  12  107.71    2.22
   4  -7 -12  112.48    1.59
   4  -7 -12  107.31    1.76
  -4   7  12  106.38    5.31
  -4  -7  12  109.39    2.29
  -4  -7  12  106.85    3.19
  -8   0  -6    0.46    0.53
  -8   0  -6    0.79    0.51
  -8   0  -6    0.57    0.49
  -8   0  -6    0.60    0.70
  -8  -3   8   11.93    1.00
  -8  -3   8   14.04    1.03
   8   3  -8   15.69    0.73
  -8   3   8   16.34    1.20
  -8   3   8   13.75    0.71
   8  -3  -8   15.60    0.83
  -8   3   8   12.11    1.48
   8  -2  -9  615.59    4.47
   8   2  -9  671.49    4.40
  -8   2   9  753.37    5.50
  -8   2   9  755.84    4.60
  -8  -2   9  680.16    5.73
  -8   2   9  658.14    5.31
  -8   2   9  689.30    7.36
  -8  -2   9  610.68    5.46
  -6   7   8   35.09    1.27
  -6   7   8   30.07    3.16
  -6  -7   8   32.17    1.18
  -6  -7   8   28.81    2.74
  -6   7   8   33.41    1.85
  -6  -7   8   30.13    1.39
  -6  -7   8   31.26    1.35
  -6   7   8   34.28    1.32
  -6  -7   8   29.42    1.20
   6   7  -8   32.19    0.87
  -2  -8 -11 1482.15    8.36
  -2  -8 -11 1384.65    9.22
  -2  -8 -11 1381.50    7.34
  -2   8 -11 1478.60    7.79
  -2   8 -11 1361.93    6.67
  -2   8 -11 1301.13   15.78
  -2  -8 -11 1349.05    6.62
  -2  -8 -11 1422.67    7.73
  -5   9   3  108.56    2.25
  -5   9   3  106.68    2.01
  -5   9   3  114.31    3.70
  -5   9   3  111.26    1.87
  -5  -9   3  104.30    4.41
  -5  -9   3  110.16    2.48
  -5  -9   3  109.41    2.15
  -5  -9   3  117.64    2.32
  -5   9   3   98.56    2.45
   3  -7 -13   27.61    1.03
  -3   7  13   33.44    3.49
  -3   7  13   29.75    1.05
  -3  -7  13   35.10    1.83
   3  -7 -13   35.08    0.87
  -3  -7  13   30.72    1.39
   3   7 -13   35.68    1.12
  -3  -7  13   25.15    2.42
  -6   5  -9  511.64    3.74
  -6  -5  -9  643.51    5.32
  -6   5  -9  645.63    5.90
  -6   5  -9  535.06    4.22
  -6   5  -9  568.35    5.29
  -6  -5  -9  747.92    4.82
  -6   5  -9  671.51    4.91
  -6  -5  -9  661.60    8.27
  -6  -5  -9  725.85    5.49
  -6  -5  -9  525.89    4.81
  -3  -1 -16  357.83    4.80
  -3   1 -16  446.60    3.63
   3  -1  16  407.23    4.04
  -3   1 -16  413.91    3.66
  -3  -1 -16  369.43    4.19
  -3  -1 -16  403.39    6.67
  -3  -1 -16  380.68    4.27
  -3   1 -16  391.56    4.40
   3   1  16  480.39    5.06
  -3   1 -16  386.31    5.66
  -3  -1 -16  397.01    3.31
   1  -6 -15   75.11    1.11
   1  -6 -15   72.80    2.30
  -1   6  15   80.29    3.98
   1   6 -15   70.61    1.58
   1  -6 -15   73.55    1.60
  -1  -6  15   77.32    2.03
   1  -6 -15   73.69    1.71
  -1  -6  15   70.94    1.99
  -4   0 -15    1.68    0.43
  -4   0 -15    1.40    0.72
  -4   0 -15    0.69    1.13
  -4   0 -15    1.39    0.78
  -4   0 -15    2.99    0.83
   4   0  15    2.39    0.92
  -4   0 -15    1.57    1.02
  -6   8  -1  373.22    5.70
  -6  -8  -1  381.71    6.17
  -6   8  -1  377.60    4.50
  -6   8  -1  365.74    3.41
  -6   8  -1  335.43    3.24
  -6   8  -1  324.07    3.59
  -6  -8  -1  356.44    4.05
  -6   8  -1  342.25    4.28
  -6  -8  -1  387.56    4.73
  -6  -8  -1  315.03    3.45
  -6  -8  -1  323.13    3.57
  -3   5 -14  561.52    4.66
  -3  -5 -14  514.91    4.92
  -3   5 -14  560.85    5.44
  -3  -5 -14  553.08    5.16
  -3  -5 -14  501.51    7.43
  -3  -5 -14  579.92    5.72
  -3  -5 -14  557.65    4.76
  -5   9  -1  706.62    6.13
  -5   9  -1  721.74    7.64
  -5  -9  -1  654.92    4.95
  -5  -9  -1  685.85    6.58
  -5  -9  -1  710.57    5.46
  -5  -9  -1  662.30    9.09
  -5   9  -1  698.62    6.23
  -7   2  -9  424.07    4.30
  -7  -2  -9  398.04    4.51
  -7   2  -9  389.50    4.39
  -7  -2  -9  405.23    3.95
  -7   2  -9  352.15    4.36
  -7   2  -9  383.79    3.57
  -7  -2  -9  408.05    4.51
  -7   2  -9  397.54    3.97
  -7  -2  -9  459.30    3.66
  -7  -2  -9  433.30    5.49
  -2  -8  12   25.57    1.29
  -2   8  12   22.64    3.08
  -2   8  12   29.19    1.11
   2  -8 -12   22.48    1.23
   2   8 -12   26.40    0.98
   2  -8 -12   24.54    1.02
  -3  10   5   30.50    1.44
  -3  10   5   31.20    2.24
   3 -10  -5   28.77    1.17
  -3 -10   5   29.32    1.12
  -3  -6 -13  533.89    4.95
  -3   6 -13  513.30    5.13
  -3   6 -13  498.51    4.18
  -3   6 -13  512.59    4.54
  -3  -6 -13  516.93    4.94
  -3  -6 -13  539.52    4.48
  -3  -6 -13  507.04    4.64
  -3  -6 -13  550.39    4.86
  -8   1  -6   44.49    1.48
  -8  -1  -6   41.79    1.28
  -8  -1  -6   40.90    1.34
  -8  -1  -6   42.21    1.33
  -8  -1  -6   43.94    1.59
  -8  -1  -6   45.13    1.41
  -8   1  -6   44.67    1.60
  -8   1  -6   44.14    1.53
  -8   1  -6   47.08    1.29
   3  -9  -9  145.10    2.90
   3  -9  -9  136.47    2.00
   3   9  -9  151.28    2.03
  -3   9   9  147.26    3.00
  -3   9   9  137.23    5.12
  -3  -9   9  140.77    2.31
   3  -9  -9  132.99    1.54
  -1  -5  16  101.82    2.29
   1   5 -16   82.45    1.71
   1  -5 -16   79.62    2.66
   1  -5 -16   88.92    2.10
  -1   5  16   90.79    3.83
  -1  -5  16   88.94    2.21
   1   5 -16   91.98    2.62
   1  -5 -16   81.05    1.76
  -1   5  16   99.30    2.08
   1  -5 -16   87.33    1.29
   1  -5 -16   82.50    1.81
  -7  -6   7  707.84    7.17
  -7  -6   7  464.15    4.88
  -7  -6   7  454.82    7.78
  -7   6   7  453.90    4.57
  -7   6   7  659.41    6.04
  -7  -6   7  451.68    4.72
  -7   6   7  381.93    5.64
  -7   6   7  536.95    4.30
  -7   6   7  464.83    9.46
  -7   5  -6  111.09    2.02
  -7  -5  -6  106.88    2.16
  -7  -5  -6  121.11    3.17
  -7  -5  -6  120.44    1.93
  -7   5  -6  110.03    2.40
  -7  -5  -6  114.96    2.20
  -7   5  -6  108.98    1.83
  -7  -5  -6  103.18    2.31
  -5   6 -10  202.33    2.52
  -5  -6 -10  205.14    4.69
  -5   6 -10  194.05    3.67
  -5  -6 -10  199.22    2.84
  -5   6 -10  205.34    3.25
  -5   6 -10  196.09    2.60
  -6  -8   4   72.03    3.63
  -6   8   4   73.56    2.01
  -6   8   4   88.98    1.67
  -6   8   4   82.63    3.66
  -6   8   4   73.52    2.38
  -6   8   4   81.65    2.22
  -6  -8   4   76.32    2.08
  -6  -8   4   81.07    2.03
  -6  -8   4   76.98    1.86
  -3  -8 -10  108.12    2.38
  -3   8 -10  102.79    1.82
  -3  -8 -10   94.75    1.81
  -3  -8 -10  101.87    2.57
  -3  -8 -10   96.30    2.53
  -3   8 -10  104.02    2.12
  -3   8 -10   98.38    3.06
  -2  -9  -9  414.59    5.37
  -2   9  -9  362.35    3.83
  -2   9  -9  366.79    3.25
  -2  -9  -9  413.50    4.74
   2  -9   9  365.43    5.30
  -2  -9  -9  386.60    4.41
   0 -11   0    0.73    0.44
   0  11   0    1.62    1.66
   0  11   0    0.70    1.03
   0 -11   0   -0.24    1.86
  -5  -8  -6    9.21    0.75
  -5  -8  -6    9.94    0.86
  -5   8  -6    6.82    0.83
  -5   8  -6    8.70    0.88
  -5  -8  -6   10.27    0.90
  -5  -8  -6    9.41    1.02
  -5   8  -6    8.55    0.77
  -5   8  -6    7.54    0.67
  -5   8  -6    7.51    0.66
  -5  -8  -6    8.65    1.06
  -5   8  -6    6.95    1.06
  -5   0  16   22.97    1.32
  -5   0  16   24.20    1.25
  -1   0  18  163.84    3.08
  -1   0  18  157.18    2.69
   1   0 -18  165.68    2.58
   1   0 -18  163.92    3.06
   1   0 -18  161.69    2.16
  -4  -1 -15   93.76    3.07
  -4  -1 -15  227.56    3.87
  -4  -1 -15  276.48    2.86
   4  -1  15  176.63    2.89
  -4   1 -15  254.84    4.36
   4   1  15  336.99    4.35
  -4   1 -15  251.39    3.27
  -4   1 -15  170.86    2.47
  -4  -1 -15  267.12    5.30
  -4   1 -15  264.03    3.77
  -4  -1 -15  249.47    3.51
  -4   1 -15  264.68    2.84
  -4   1 -15  258.53    4.57
  -4   1 -15  260.62    2.94
  -8   4  -3  482.82    4.20
  -8   4  -3  475.95    3.84
  -8  -4  -3  457.58    4.51
  -8  -4  -3  454.02    3.80
  -8  -4  -3  428.85    3.92
  -8   4  -3  488.45    4.97
  -8   4  -3  470.41    4.56
  -8   4  -3  473.55    3.59
  -8  -4  -3  460.69    4.36
   0  -6 -15    5.45    0.79
   0  -6 -15    6.18    0.67
   0  -6 -15    5.88    0.67
   0  -6 -15    7.71    0.80
   0   6  15    7.14    1.89
   0   6  15    8.80    1.03
   0  -6 -15    6.03    1.16
   0  -6  15    4.82    0.80
   0   6 -15    5.55    0.64
  -2  -6 -14  355.59    5.79
  -2  -6 -14  341.48    4.03
  -2  -6 -14  344.52    3.96
   2  -6  14  419.20    4.49
  -2  -6 -14  355.64    3.71
  -2  -6 -14  384.39    4.03
  -2  -6 -14  375.42    3.68
  -2   6 -14  358.83    3.46
  -2   6 -14  401.55    3.91
  -6   4  13   23.89    2.54
   6   4 -13   29.58    1.00
  -6   4  13   26.36    1.83
  -6  -4  13   27.15    1.45
  -6  -4  13   29.69    1.64
   6  -4 -13   25.48    0.93
  -6   4  13   25.54    1.23
  -6  -4  13   28.25    1.27
  -6  -3 -11  281.75    5.33
  -6   3 -11  239.30    3.19
  -6   3 -11  255.35    3.85
  -6  -3 -11  274.96    3.86
  -6   3 -11  242.53    3.23
  -6  -3 -11  264.01    3.20
  -6   3 -11  257.11    3.43
  -6  -3 -11  267.07    3.70
  -6   3 -11  258.96    2.93
   1 -10   7  374.40    6.36
  -1  10  -7  410.48    3.96
   1  10   7  386.29    6.37
  -1 -10  -7  395.64    5.35
  -1 -10  -7  399.59    3.73
  -1 -10  -7  391.58    5.17
  -1  10  -7  369.62    3.24
  -8   5   2   89.99    2.06
  -8  -5   2   99.23    2.08
  -8   5   2  103.26    2.45
  -8   5   2   98.91    1.75
  -8  -5   2   98.27    2.16
  -8   5   2  108.01    1.60
  -8   5   2  105.97    1.88
  -8   5   2  114.34    3.09
   0 -11  -1  128.53    2.38
   0 -11   1  134.31    1.88
   0  11  -1  140.90    2.17
   0  11  -1  153.36    3.59
   0 -11   1  144.49    5.26
   0 -11  -1  134.17    4.92
   0  11   1  149.34    3.70
   0 -11  -1  120.93    1.85
   2  -9 -10  138.85    2.13
   2  -9 -10  142.21    3.00
  -2  -9  10  148.65    4.10
  -2   9  10  144.89    5.32
  -8   0  10  147.00    2.74
  -8   0  10  145.19    2.66
  -2   0 -17    1.14    0.53
  -2   0 -17    1.52    0.70
  -2   0 -17    0.49    0.42
   2   0  17    0.60    0.73
  -2   0 -17    0.41    0.91
  -2   0 -17    0.26    1.17
  -8   5   1  440.58    3.44
  -8   5   1  449.73    3.32
  -8   5   1  491.91    5.07
  -8  -5   1  416.49    4.35
  -8   5   1  383.41    5.30
  -8  -5   1  424.41    4.13
  -8   5   1  433.76    4.19
  -8  -5   1  420.47    3.85
  -2   5 -15   39.84    1.51
  -2   5 -15   33.42    1.22
  -2  -5 -15   31.08    1.34
  -2  -5 -15   31.41    1.22
  -2  -5 -15   29.27    1.33
  -2  -5 -15   30.13    2.17
   2  -5  15   35.59    1.34
   2   5  15   26.62    1.60
  -5   9   4  150.42    3.09
  -5   9   4  146.08    4.23
  -5   9   4  171.92    2.41
  -5   9   4  165.45    2.72
  -5   9   4  168.46    2.79
  -5  -9   4  178.71    3.05
  -5  -9   4  165.77    2.77
  -5  -9   4  170.87    2.65
  -5  -9   4  170.84    5.49
  -7   6  -4   20.69    1.22
  -7   6  -4   21.10    0.99
  -7  -6  -4   21.38    1.02
  -7  -6  -4   18.94    1.17
  -7   6  -4   18.00    0.93
  -7  -6  -4   19.13    0.90
  -7  -6  -4   18.42    1.12
  -7   6  -4   19.93    1.06
  -7   6  -4   18.98    0.86
  -7   6  -4   19.99    1.23
  -8   5   3   29.86    1.78
  -8   5   3   37.29    1.39
  -8   5   3   31.91    1.14
  -8  -5   3   32.52    1.29
  -8   5   3   35.80    1.59
  -8   5   3   33.43    1.13
  -8  -5   3   28.12    1.29
   2  10   6  168.49    4.03
  -2  10  -6  155.17    2.20
  -2 -10  -6  172.25    3.99
  -2  10  -6  163.34    2.61
   2 -10   6  164.55    4.41
  -2 -10  -6  167.10    2.48
  -2 -10  -6  161.17    3.38
  -6   5  12  104.36    3.22
  -6   5  12  104.26    4.63
  -6  -5  12  103.40    2.44
  -6  -5  12  113.11    2.30
  -6  -5  12  108.62    2.56
  -6   5  12  105.42    2.05
   6   5 -12  122.70    1.85
   6  -5 -12  116.51    1.82
  -6  -5  12  108.71    3.77
  -3  10  -4   87.91    2.71
  -3 -10  -4   78.36    1.77
  -3  10  -4   86.42    1.68
  -3  10  -4   77.49    1.88
  -3 -10  -4   72.44    1.68
  -3 -10  -4   78.16    3.10
  -3 -10  -4   85.04    1.78
  -9   0   2 1204.73    6.54
  -9   0   2 1393.89    7.43
  -9   0   2 1289.87    6.38
  -9   0   2 1255.71    8.13
  -9   0   2 1299.70    7.55
  -9   0   2 1321.63    6.95
  -9   0   2 1383.65    7.83
   0  -5  16   28.73    1.27
   0  -5 -16   26.80    1.13
   0   5  16   27.26    2.19
   0  -5 -16   23.02    1.86
   0   5 -16   30.51    1.89
   0  -5  16   25.57    1.30
   0   5 -16   27.09    1.06
   0  -5 -16   23.45    1.07
   4   0 -17    0.97    0.64
  -4   0  17    0.40    0.56
  -4   0  17   -0.05    0.85
   4   0 -17    0.27    0.43
  -6   0 -12  662.01    4.64
  -6   0 -12  644.62    5.52
   2  -6 -15  330.90    3.36
   2  -6 -15  330.09    3.21
  -2   6  15  347.49    8.16
   2  -6 -15  326.21    4.44
   2   6 -15  354.02    3.41
  -2   6  15  364.35    3.62
  -2  -6  15  340.26    4.21
   2  -6 -15  334.93    2.54
  -5   1  16   69.99    2.03
   5   1 -16   75.45    1.57
   5  -1 -16   74.47    1.80
  -5   1  16   74.18    2.11
   5  -1 -16   71.35    1.49
  -1   1  18  242.74    3.88
  -1   1  18  228.88    3.19
   1   1 -18  231.17    3.05
   1   1 -18  228.46    2.66
   1  -1 -18  237.37    2.67
   1  -1 -18  224.30    3.55
   1  -1 -18  222.60    3.00
  -1  -1  18  240.30    3.66
   1   1 -18  235.08    3.73
  -1  -1  18  232.92    3.19
  -1  -9 -10  167.35    2.58
  -1  -9 -10  181.08    3.00
  -1  -9 -10  174.27    3.49
  -1   9 -10  170.99    2.17
  -1   9 -10  162.59    2.49
   1   9  10  162.05    5.19
  -1  -8 -12  139.08    2.05
  -1  -8 -12  138.38    2.36
  -1  -8 -12  137.05    2.93
  -1  -8 -12  142.66    2.56
  -1  -8 -12  134.17    2.81
  -1   8 -12  137.49    2.25
  -9   0   3    0.71    0.48
  -9   0   3    0.32    0.55
  -9   0   3    0.31    0.61
  -9   0   3    0.61    0.52
  -9   0   3    0.24    0.41
  -9   0   3    0.46    0.63
  -9   0   3    0.53    0.70
  -2 -10   7   87.05    1.72
  -2  10   7   79.32    3.34
   2 -10  -7   82.35    2.24
  -2 -10   7   88.87    4.05
  -2  10   7   80.22    2.17
  -9   0   1    0.74    0.66
  -9   0   1    0.58    0.53
  -9   0   1    1.74    0.51
  -9   0   1    1.19    0.54
  -9   0   1    0.60    0.57
  -9   0   1    0.99    0.55
  -9   0   1    0.97    0.55
   1   7 -14  418.32    3.75
  -1  -7  14  417.06    4.56
  -1   7  14  397.48    9.11
   1  -7 -14  415.66    4.38
   1  -7 -14  411.76    4.95
   1  -7 -14  390.49    3.78
  -8   4   7   60.95    3.21
  -8   4   7   69.30    1.45
  -8  -4   7   67.28    1.93
  -8  -4   7   74.87    2.01
   8   4  -7   66.97    1.31
  -8   4   7   66.27    2.11
  -8  -4   7   53.99    1.80
  -5   9  -2 1120.59    7.95
  -5  -9  -2 1000.96    6.40
  -5  -9  -2 1048.32    6.72
  -5   9  -2  920.38    6.84
  -5   9  -2 1034.10    6.08
  -5  -9  -2 1056.37    8.26
  -5   9  -2 1140.46    9.58
  -5  -9  -2  977.31   10.05
  -5   9  -2 1154.80    6.61
  -8   1  10    4.67    0.68
  -8  -1  10    2.60    0.63
  -8   1  10    4.61    0.89
  -8  -1  10    2.93    0.77
  -8   1  10    6.03    0.77
  -8   1  10    5.56    1.14
   8   1 -10    2.47    0.50
   8  -1 -10    2.97    0.54
  -8  -1  10    2.15    0.50
  -2   5  16  254.96    3.10
   2  -5 -16  243.50    3.39
   2  -5 -16  270.19    3.07
   2  -5 -16  251.14    2.33
   2  -5 -16  227.64    4.08
   2   5 -16  263.52    2.96
   2   5 -16  274.74    4.22
  -2   5  16  248.16    6.10
  -2  -5  16  252.52    3.58
   0  11  -2   23.46    1.68
   0 -11  -2   27.96    2.58
   0  11   2   48.63    2.07
   0  11  -2   23.69    1.00
   0 -11  -2   25.82    1.23
   0  11   2   26.18    1.83
   0 -11   2   26.23    2.94
   0 -11  -2   25.56    0.94
   0  11  -2   44.03    3.44
   0 -11   2   23.92    0.84
   0 -11   2   -0.08    0.68
  -6   8  -2   32.55    1.81
  -6   8  -2   29.97    1.05
  -6   8  -2   32.98    1.51
  -6   8  -2   35.45    1.23
  -6   8  -2   33.50    1.17
  -6   8  -2   32.08    1.44
  -6  -8  -2   29.84    1.41
  -6  -8  -2   26.37    1.82
  -6  -8  -2   28.20    1.27
  -6  -8  -2   28.41    1.20
  -6  -8  -2   26.39    1.11
  -1  11   0   38.81    1.26
  -1  11   0   38.70    2.21
  -1 -11   0   37.18    3.14
   1 -11   0   43.04    3.21
  -1 -11   0   36.70    1.34
   1 -11   0   35.39    1.00
   1  11   0   36.48    1.98
  -1 -11   0   36.97    1.09
  -1 -11   0   36.14    1.21
  -4   5 -13  152.76    2.96
  -4  -5 -13  155.89    2.85
  -4  -5 -13  151.94    2.68
  -4  -5 -13   90.59    2.25
  -4  -5 -13  161.66    2.63
  -4  -5 -13   65.33    5.20
  -4   5 -13  110.20    3.09
  -4   5 -13  155.50    2.54
  -4  -5 -13  158.38    4.37
  -5  -3 -13  161.95    4.37
  -5   3 -13  150.20    2.80
  -5   3 -13  141.40    2.16
  -5  -3 -13  152.79    2.92
  -5   3 -13  165.03    2.58
  -5   3 -13  161.60    2.58
  -5  -3 -13  155.37    2.37
  -5  -3 -13  139.17    2.89
  -5   3 -13  146.27    3.04
  -5  -3 -13  147.63    2.72
   2   1  17   15.94    1.24
  -2  -1 -17   13.05    1.76
  -2   1 -17   16.78    1.15
   2  -1  17   16.77    0.97
  -2  -1 -17   16.01    0.83
  -2   1 -17   16.02    1.36
  -2  -1 -17   15.62    0.76
  -2   1 -17   16.21    0.85
  -2   1 -17   13.97    1.46
  -2  -1 -17   18.87    1.12
  -2   0  18   83.16    2.38
  -2   0  18   76.30    1.97
   2   0 -18   86.68    1.89
   2   0 -18   79.03    1.56
   2   0 -18   83.12    2.22
  -8  -5   0  261.69    3.42
  -8   5   0  243.65    3.72
  -8   5   0  282.79    3.31
  -8  -5   0  259.81    3.39
  -8  -5   0  256.01    3.10
  -8   5   0  295.65    4.64
  -8   5   0  269.37    2.59
  -8   5   0  271.67    2.72
  -8  -5   0  264.89    3.19
   1 -11  -1   37.96    3.00
  -1  11   1   44.14    2.21
  -1 -11   1   44.70    3.38
   1  11  -1   45.46    2.08
  -1  11   1   41.89    1.26
  -1 -11   1   43.95    1.29
  -1 -11   1   45.18    1.15
   1 -11  -1   39.47    1.09
   0   0 -18 3355.28   14.90
   0   0  18 3342.76   14.06
   0   0  18 3138.02   12.52
   0   0 -18 3109.05   12.55
   0   0 -18 3170.71   10.89
  -7   7   2   20.49    0.93
  -7   7   2   20.81    0.84
  -7   7   2   17.94    1.07
  -7   7   2   16.17    2.03
  -7  -7   2   22.82    1.11
  -7  -7   2   26.96    1.19
  -7   7   2   20.63    1.25
  -7   7   2   17.35    1.32
  -7  -7   2   22.25    1.16
  -7  -7   2   22.56    1.97
  -7   0  13    0.34    0.80
  -7   0  13    0.31    0.80
   7   0 -13    0.19    0.46
  -7   0  13    0.22    0.78
  -3  -4 -15  674.84    5.80
  -3   4 -15  659.51    5.99
  -3  -4 -15  663.46    5.30
  -3   4 -15  666.94    5.51
  -3   4 -15  672.90    5.04
  -3  -4 -15  680.29    9.06
  -7  -7   1  119.93    2.22
  -7   7   1  124.17    2.05
  -7   7   1  118.12    1.81
  -7   7   1  126.31    2.70
  -7  -7   1  119.98    2.45
  -7   7   1  127.10    3.97
  -7   7   1  118.15    2.15
  -7  -7   1  118.14    2.32
  -7  -7   1  118.77    3.51
  -9   1   2   11.91    0.84
  -9  -1   2    9.72    0.71
  -9  -1   2    8.84    0.89
  -9   1   2    9.93    0.74
  -9   1   2   10.52    0.67
  -9   1   2   11.34    1.09
  -9   1   2    8.13    0.86
  -9  -1   2   10.21    0.85
  -9   1   2   11.81    0.89
  -9  -1   2   10.59    0.82
  -9  -1   2   12.27    0.76
  -9  -1   2   10.56    0.76
  -1   3 -17  217.08    4.05
   1  -3  17  192.42    2.82
  -1  -3 -17  205.41    2.10
  -1  -3 -17  198.72    5.02
   1  -3  17  220.27    3.18
  -1   3 -17  210.02    2.74
  -1   3 -17  211.89    3.16
  -1  -3 -17  208.65    2.99
  -1   3 -17  203.32    3.22
  -4  -1  17   21.80    1.32
   4  -1 -17   20.43    0.85
  -4  -1  17   16.96    1.09
   4  -1 -17   19.32    1.09
  -4   1  17   18.47    1.18
  -4  -1  17   19.84    1.33
   4   1 -17   21.74    1.16
  -4   1  17   19.40    1.51
  -6  -1 -12  113.67    2.04
  -6  -1 -12  113.38    2.82
  -6  -1 -12  107.28    1.91
  -6   1 -12  111.68    2.34
  -6  -1 -12  106.16    2.41
  -6   1 -12  116.65    2.23
  -6  -1 -12  108.31    3.08
  -6   1 -12  117.22    2.78
  -6   1 -12  109.87    1.96
  -6   1 -12  101.07    2.47
  -6  -1 -12  100.05    2.47
  -8   5   4    1.31    1.08
  -8   5   4    0.85    0.78
  -8   5   4    1.16    0.73
  -8  -5   4    3.18    0.80
  -8  -5   4    1.09    0.73
  -8   5   4    0.91    0.53
  -8   3  -5   55.71    1.72
  -8  -3  -5   60.61    1.64
  -8   3  -5   59.35    1.65
  -8  -3  -5   56.88    1.67
  -8  -3  -5   57.05    1.70
  -8   3  -5   59.20    1.36
  -8   3  -5   59.02    1.44
   1 -11   1  135.94    5.09
  -1 -11  -1  131.54    1.98
  -1 -11  -1  138.68    4.98
  -1  11  -1  132.92    3.48
   1  11   1  146.49    3.77
  -1  11  -1  131.13    2.17
  -1 -11  -1  122.86    2.44
   1 -11   1  116.67    1.70
   7   4 -11  327.61    3.01
  -7   4  11  294.00    5.16
  -7  -4  11  322.94    3.65
   7  -4 -11  278.87    2.93
  -7   4  11  293.30    6.53
  -7  -4  11  287.71    3.89
  -3   2 -16   19.27    1.63
  -3   2 -16   24.09    1.56
  -3  -2 -16   28.48    1.39
   3  -2  16   27.03    1.06
  -3  -2 -16   24.20    0.81
   3   2  16   25.85    1.47
  -3   2 -16   24.41    1.06
  -3  -2 -16   25.82    1.52
  -3   2 -16   24.69    1.01
  -3  -2 -16   24.27    2.16
  -3  -2 -16   27.06    1.32
  -3   2 -16   22.50    1.31
  -6   8   5   86.17    1.71
  -6   8   5   85.46    2.10
  -6   8   5   52.27    2.07
  -6   8   5   70.81    3.62
  -6  -8   5   73.85    1.84
  -6  -8   5   78.60    3.89
  -6   8   5   98.24    2.32
  -6  -8   5   74.99    1.98
  -6  -8   5   83.95    2.13
  -3  -9  -8   60.67    2.04
   3  -9   8   64.91    2.30
  -3   9  -8   55.85    1.63
  -3  -9  -8   58.91    1.87
  -3  -9  -8   62.95    2.16
  -3  -9  -8   53.99    1.56
  -3   9  -8   47.71    2.23
  -3   9  -8   57.94    2.40
  -3   9  -8   55.38    1.35
  -9  -1   3    0.35    0.54
   9   1  -3    0.52    0.37
  -9  -1   3    0.44    0.51
  -9   1   3    0.05    0.41
  -9  -1   3    0.16    0.43
  -9   1   3    0.62    0.48
  -9   1   3    0.79    0.59
  -9  -1   3    0.56    0.61
  -9  -1   3    0.81    0.60
  -9   1   3    0.15    0.52
  -9   1   3    0.45    0.77
  -9  -1   3    0.88    0.48
  -4   9  -6    1.66    0.65
  -4  -9  -6    1.79    1.05
  -4  -9  -6    2.31    0.60
  -4  -9  -6    0.76    0.68
  -4   9  -6    2.52    0.77
  -4  -9  -6    1.33    0.63
  -4   9  -6    0.91    0.89
  -4   9  -6    1.33    0.50
  -4  -9  -6    0.68    0.61
  -4   9  -6    1.23    0.49
   0   7  14  356.55    8.34
   0  -7 -14  341.69    3.65
   0  -7  14  371.77    4.30
   0  -7 -14  335.72    4.62
   0  -7 -14  359.07    4.20
   0   7  14  408.15    4.43
   0  -7 -14  336.71    3.82
   0   7 -14  416.23    9.26
   0   7 -14  374.49    3.70
   0  -7 -14  335.67    3.28
  -9   0   4   40.06    1.37
  -9   0   4   38.90    1.34
  -9   0   4   38.98    1.14
  -9   0   4   38.97    1.59
  -3   3  17    7.47    0.82
  -3   3  17    8.53    1.57
   3   3 -17    9.34    0.99
   3  -3 -17    9.46    0.94
  -3  -3  17    7.56    0.94
   3   3 -17    9.68    0.70
  -3  -3  17    8.22    1.02
   3  -3 -17    8.38    0.57
  -9   1   1   24.72    0.93
  -9  -1   1   27.11    1.05
  -9  -1   1   31.11    1.23
  -9  -1   1   22.03    1.00
  -9   1   1   26.75    1.42
  -9  -1   1   30.21    1.22
  -9  -1   1   26.56    1.14
  -9   1   1   29.81    1.15
  -9  -1   1   24.52    1.01
  -9   1   1   23.31    1.12
  -9   1   1   30.26    1.13
  -9  -1   1   23.15    1.09
  -5   7  11  112.38    3.21
  -5  -7  11  106.53    2.28
  -5  -7  11  134.11    4.29
  -5  -7  11  106.60    2.40
   5   7 -11  117.67    1.79
  -5  -7  11  108.17    2.31
  -5  -7  11   97.13    3.71
  -5  -7  11  120.19    1.77
   5  -7 -11  105.19    1.64
  -4  -6 -12    6.30    1.47
  -4  -6 -12    5.15    0.85
  -4  -6 -12    4.89    0.71
  -4  -6 -12    5.73    0.67
  -4   6 -12    6.00    0.88
  -4   6 -12    5.80    0.73
  -4   6 -12    2.52    1.09
  -4  -6 -12    5.48    0.73
  -4   6 -12    4.91    0.66
  -4  -6 -12    4.45    0.84
  -6   3  14  162.46    2.88
  -6   3  14  179.56    4.81
  -6  -3  14  189.46    3.30
   6  -3 -14  196.59    2.44
  -6  -3  14  202.11    3.34
  -6  -3  14  179.60    3.01
   6   3 -14  191.86    2.43
  -7   7   3   33.08    1.50
  -7  -7   3   36.71    2.36
  -7   7   3   38.10    1.12
  -7   7   3   35.37    2.69
  -7   7   3   31.37    1.74
  -7   7   3   39.67    1.52
  -7  -7   3   33.99    1.37
  -7  -7   3   37.61    1.35
  -9   0   0  400.51    3.78
  -9   0   0  397.72    3.55
  -9   0   0  441.02    3.96
  -9   0   0  438.39    4.07
  -9   0   0  357.15    3.72
  -9   0   0  485.78    4.79
  -6   6  -8  194.66    3.16
  -6  -6  -8  192.63    2.47
  -6  -6  -8  174.69    2.87
  -6  -6  -8  177.38    3.02
  -6   6  -8  225.91    3.10
  -6   6  -8  153.48    2.86
  -6  -6  -8  150.23    2.53
  -6   6  -8  195.80    2.84
  -6  -6  -8  179.54    4.34
  -6  -6  -8  186.27    2.82
  -6   6  -8  192.75    2.56
  -2   1  18  385.79    4.12
   2  -1 -18  417.43    3.44
   2   1 -18  426.73    4.91
  -2  -1  18  408.54    4.92
   2  -1 -18  437.27    4.04
  -2   1  18  425.49    5.30
   2   1 -18  428.13    4.09
   2  -1 -18  423.22    4.67
   2   1 -18  438.33    3.72
  -2  -1  18  393.59    4.36
  -3   7 -12  108.41    3.18
  -3  -7 -12  103.27    2.06
  -3   7 -12  115.98    3.12
  -3  -7 -12  129.91    2.46
  -3   7 -12  115.63    2.21
  -3  -7 -12  119.21    3.30
  -3  -7 -12  114.63    2.44
  -3  -7 -12  123.99    2.44
  -3   7 -12  127.75    2.08
  -3  -7 -12  128.80    2.14
  -7   3  12  780.99    6.16
  -7  -3  12  779.81    5.93
   7   3 -12  762.22    4.80
  -8  -2  -6    0.55    0.57
  -8   2  -6    1.08    0.57
  -8   2  -6    0.31    0.45
  -8  -2  -6    0.37    0.59
  -8  -2  -6    0.45    0.76
  -8   2  -6    0.81    0.67
  -8  -2  -6    0.49    0.64
  -8   2  -6    0.27    2.35
  -8  -2  -6    0.20    0.67
  -8  -2  -6    0.30    0.38
  -2  -7 -13  648.22    5.58
  -2  -7 -13  581.55    4.47
  -2  -7 -13  633.80    6.95
  -2  -7 -13  620.22    5.13
  -2  -7 -13  634.54    5.55
  -2   7 -13  657.35    5.04
  -2   7 -13  676.84    4.64
  -2  -7 -13  695.18    5.26
   1 -11  -2   30.51    1.25
  -1 -11   2   31.07    3.18
  -1  11   2   29.76    1.92
   1  11  -2   30.20    1.82
  -1 -11   2   36.54    1.20
   1 -11  -2   29.43    0.98
   1 -11  -2   32.37    2.63
  -7   7   0  207.22    3.35
  -7  -7   0  209.00    3.11
  -7  -7   0  196.71    3.04
  -7  -7   0  195.62    2.79
  -7  -7   0  172.96    2.63
  -7  -7   0  194.56    4.02
  -7   7   0  171.07    2.74
  -7   7   0  195.08    2.37
  -7   7   0  201.90    2.58
  -7   7   0  220.38    4.89
  -7   7   0  184.66    3.47
   0  -1  18   12.60    1.03
   0   1 -18   11.59    0.95
   0   1  18   10.00    1.01
   0   1 -18   12.18    0.75
   0  -1 -18    9.05    1.55
   0   1  18   11.20    0.91
   0  -1 -18    9.44    1.03
   0   1 -18   11.83    1.22
   0  -1  18    8.55    0.95
   0  -1 -18   10.57    0.91
   0   1 -18   12.58    1.36
   0  -1 -18   12.28    0.70
   7   1 -13   85.33    1.65
  -7  -1  13   99.99    2.42
  -7   1  13   84.95    2.57
   7  -1 -13   88.01    1.70
  -7   1  13   93.28    2.68
  -7   1  13  101.94    2.38
  -7  -1  13   94.27    2.35
  -7  -1  13   96.11    2.34
  -6  -7  -6    5.63    1.26
  -6   7  -6    4.66    0.74
  -6  -7  -6    5.90    0.91
  -6  -7  -6    5.80    0.77
  -6  -7  -6    4.92    0.75
  -6  -7  -6    5.51    0.66
  -6  -7  -6    5.32    0.84
  -6   7  -6    4.82    0.71
  -6   7  -6    4.33    0.60
  -6   7  -6    5.12    0.87
  -6   7  -6    5.94    0.65
  -1   4  17  174.86    2.73
   1  -4 -17  165.38    4.18
   1   4 -17  172.45    3.52
  -1   4  17  184.08    4.41
   1   4 -17  168.13    2.42
  -1  -4  17  180.38    3.01
   1  -4 -17  168.21    1.92
   1  -4 -17  170.48    2.91
  -1  -4  17  166.70    2.92
  -4   9   8    2.37    0.59
  -4   9   8    2.86    0.51
  -4  -9   8    3.23    0.66
  -4   9   8    3.14    1.88
  -4   9   8    3.85    0.95
  -4  -9   8    3.59    1.94
  -4  -9   8    4.22    0.76
   4  -9  -8    3.15    0.67
  -4  10   1   82.68    1.94
  -4 -10   1   89.29    2.02
  -4 -10   1   83.45    1.86
  -4  10   1   80.29    2.26
  -4 -10   1   90.03    2.36
  -4  10   1   75.40    2.87
   4  -5 -15   80.22    1.42
  -4   5  15   77.89    4.14
  -4   5  15   76.95    1.82
  -4  -5  15   80.25    2.13
  -4  -5  15   85.05    2.30
   4   5 -15   81.09    1.63
   4   2  15 1302.98    9.49
  -4  -2 -15 1201.85    5.79
  -4   2 -15 1116.91    6.07
  -4   2 -15 1088.33    8.02
  -4   2 -15 1203.69    6.72
  -4  -2 -15 1111.46    7.68
  -4   2 -15 1100.78    8.46
  -4   2 -15 1089.88    5.97
  -4  -2 -15 1168.43    7.67
  -4  -2 -15 1097.89    8.48
  -4   2 -15 1151.95    9.45
  -4  -2 -15 1099.31   11.12
  -3 -10   6    1.13    2.22
   3  10  -6    0.70    1.25
  -3  10   6    1.21    0.75
  -3 -10   6    1.02    0.54
   3 -10  -6    0.02    0.57
  -3  10   6    0.59    1.42
  -5  -9   5   12.10    2.45
  -5   9   5   16.08    1.96
  -5   9   5   14.90    1.24
  -5  -9   5   15.03    1.03
   5  -9  -5   16.20    0.84
  -5  -9   5   14.00    0.94
  -5  -9   5   15.30    1.03
  -5   9   5   15.47    0.89
  -5   9   5   15.18    1.03
  -5   9   5   16.95    0.97
   0 -10   8   45.86    2.57
   0 -10  -8   40.84    1.84
   0  10  -8   39.45    2.43
   0 -10  -8   45.49    1.82
   0  10  -8   49.25    1.34
   0  10   8   42.10    2.62
   0  10  -8   47.09    1.18
  -9  -1   4    6.72    0.61
  -9   1   4    5.57    0.81
  -9   1   4    6.93    0.54
   9   1  -4    7.96    0.63
  -9   1   4    9.26    1.06
  -9  -1   4    6.02    0.76
  -9  -1   4    7.91    0.86
  -9  -1   4    6.29    0.85
  -9  -1   4    7.32    0.77
  -9   1   4    7.63    0.63
  -9   1   4    7.92    0.84
  -9  -1   4    5.32    0.56
  -1  10   8  194.57    5.18
   1 -10  -8  206.68    3.73
  -1 -10   8  206.40    5.29
  -8  -5  -1  169.34    2.72
  -8   5  -1  176.95    2.74
  -8  -5  -1  157.30    2.61
  -8   5  -1  177.47    2.29
  -8  -5  -1  170.34    2.51
  -8   5  -1  167.21    2.43
  -8  -5  -1  157.43    2.56
  -8   5  -1  174.04    2.11
  -8   5  -1  182.04    3.52
  -1 -11  -2  156.97    2.85
  -1  11  -2  193.03    4.44
  -1 -11  -2  161.21    5.03
  -1 -11  -2  157.20    2.20
   1 -11   2  158.93    1.97
  -1  11  -2  174.60    2.34
   1  11   2  177.66    4.01
   1 -11   2  201.68    6.17
  -1  11  -2  181.80    3.85
  -6   0  15    0.80    0.92
   6   0 -15    1.26    0.49
  -6   0  15    1.09    0.86
  -6   0  15    1.31    0.71
  -4 -10   0 2935.09   14.03
  -4 -10   0 2893.23   11.68
  -4 -10   0 2954.81   10.76
  -4  10   0 3075.66   12.14
  -4 -10   0 3131.18   21.28
  -4 -10   0 2708.78   11.26
  -4  10   0 3305.81   17.47
  -4  10   0 3248.08   14.06
  -4  10   0 3162.22   11.06
   0 -11  -3  188.97    3.13
   0 -11  -3  197.29    5.30
   0  11  -3  193.01    2.50
   0 -11   3  195.24    6.24
   0 -11  -3  176.06    2.32
   0  11   3  178.48    4.00
   0  11  -3  194.29    3.90
  -2  -7  14   61.45    2.38
  -2  -7  14   62.02    1.91
   2  -7 -14   59.63    1.66
  -2   7  14   63.98    1.58
   2  -7 -14   59.96    1.01
   2  -7 -14   54.92    1.83
  -2   7  14   60.65    4.23
  -2  -7  14   70.94    1.98
   2   7 -14   61.96    1.49
   2  -7 -14   54.55    1.46
  -4  -4 -14  158.63    2.33
  -4   4 -14  148.64    2.95
  -4  -4 -14  162.54    2.97
  -4  -4 -14  151.24    2.64
  -4   4 -14  146.95    2.41
  -4   4 -14  141.52    2.28
  -4  -4 -14  152.63    2.88
  -4   4 -14  159.72    2.74
  -4  10   2    8.80    1.06
  -4  10   2    7.43    1.40
  -4 -10   2    7.60    0.90
  -4 -10   2    6.39    0.78
  -4 -10   2    7.86    0.82
  -4  10   2    7.72    0.79
   4  10  -2    4.13    0.98
   4  10  -2   10.14    3.30
  -9  -1   0   21.83    1.01
  -9  -1   0   20.15    0.98
  -9  -1   0   21.55    1.07
  -9  -1   0   24.91    1.06
  -9  -1   0   21.03    1.00
  -9   1   0   21.54    1.07
  -9   1   0   24.26    1.08
  -9   1   0   29.31    1.42
  -9  -1   0   19.00    0.96
  -9   1   0   22.82    1.20
  -9   1   0   25.52    0.97
  -9  -1   0   23.74    1.03
  -5   0 -14 3484.29   16.39
  -5   0 -14 3526.42   11.84
  -5   0 -14 3512.48   12.38
  -8   3   9  168.69    2.69
  -8  -3   9  150.53    2.76
  -8   3   9   91.48    2.91
  -8   3   9  130.11    3.83
  -8   3   9  211.07    3.39
  -8  -3   9  136.31    2.66
   8  -3  -9  144.88    2.20
   8   3  -9  143.41    2.03
  -2   4 -16  224.10    3.17
  -2  -4 -16  227.74    3.11
  -2  -4 -16  219.31    5.26
  -2   4 -16  240.09    3.50
  -2   4 -16  274.74    4.67
  -2   4 -16  233.80    2.98
  -2  -4 -16  246.38    3.42
   2   4  16  294.58    4.44
   2  -4  16  212.51    3.05
  -2  -4 -16  243.90    3.53
  -7   4  -8  195.89    2.60
  -7  -4  -8  220.31    4.42
  -7   4  -8  189.80    2.52
  -7  -4  -8  218.58    3.19
  -7   4  -8  184.77    3.25
  -7   4  -8  194.88    3.22
  -7   4  -8  190.80    2.84
  -7  -4  -8  226.15    3.01
  -7  -4  -8  241.04    3.19
  -4   6  14   46.96    2.12
  -4  -6  14   33.13    1.42
   4  -6 -14   37.81    1.12
  -4   6  14   36.31    1.24
  -4   6  14   31.60    3.50
   4   6 -14   38.77    1.20
   4  -6 -14   39.63    1.46
  -4  -6  14   36.07    1.59
   4  -6 -14   35.07    0.97
  -4  -6  14   28.88    1.72
  -4  -6  14   35.39    1.40
  -7   0 -10  338.74    3.79
  -7   0 -10  334.63    4.04
  -7   0 -10  329.96    3.45
  -7   7   4  143.52    2.04
  -7   7   4  167.72    2.97
  -7   7   4  152.58    5.18
  -7   7   4  145.54    2.82
  -7  -7   4  130.53    2.30
  -7  -7   4  124.92    4.14
  -7  -7   4  131.73    2.58
  -5  -8   9    0.70    0.61
  -5   8   9    1.06    0.51
  -5  -8   9    1.46    1.91
   5   8  -9    1.02    0.36
  -5  -8   9    0.95    0.73
  -5   8   9    0.77    1.04
  -5  -8   9    1.16    0.44
  -5  -8   9    1.86    0.71
   5  -8  -9    1.33    0.39
  -8   5   5  197.85    4.19
  -8   5   5  243.41    6.32
  -8  -5   5  345.90    4.35
  -8  -5   5  283.69    3.68
  -8   5   5  371.48    4.26
  -8   5   5  291.54    3.69
  -8   5   5  266.91    2.95
  -5   2  16  175.37    3.19
   5   2 -16  138.96    2.14
  -5   2  16  147.84    2.71
  -5  -2  16  154.06    3.06
  -5  -2  16  128.09    2.78
   5  -2 -16  155.98    2.65
   5  -2 -16  141.54    2.02
  -9   0   5    0.84    0.55
  -9   0   5    1.57    0.47
   9   0  -5    0.99    0.43
  -9   0   5    0.59    0.74
  -9   0   5    0.79    0.61
  -1   2  18  203.20    3.77
  -1   2  18  208.15    2.96
   1  -2 -18  190.46    2.78
   1   2 -18  191.39    3.53
  -1  -2  18  201.65    3.29
  -1  -2  18  187.28    2.92
   1  -2 -18  189.86    3.23
   1  -2 -18  195.83    2.40
   1  -2 -18  174.78    4.44
   1   2 -18  195.80    2.89
   1   2 -18  193.65    2.54
  -5  -5  14   72.08    1.97
  -5  -5  14   73.62    2.51
   5  -5 -14   77.83    1.46
  -5   5  14   70.61    1.76
  -5  -5  14   72.07    2.16
  -5  -5  14   68.80    2.04
   5   5 -14   79.90    1.57
  -6  -7   9   42.27    3.14
  -6  -7   9   56.59    1.75
  -6   7   9   49.28    2.21
  -6  -7   9   52.13    1.54
  -6   7   9   59.81    1.68
  -6  -7   9   50.96    1.74
   6   7  -9   53.88    1.16
  -6   7   9   48.43    3.83
  -6   7   9   59.05    1.51
  -5  -9  -3   44.79    1.46
  -5  -9  -3   47.87    1.57
  -5  -9  -3   45.09    1.88
  -5   9  -3   56.68    1.44
  -5   9  -3   49.03    1.45
  -5   9  -3   49.71    2.21
  -5   9  -3   55.86    1.81
  -5   9  -3   47.28    1.71
  -7   6   8  133.84    3.50
  -7   6   8  149.46    5.68
  -7   6   8  157.01    2.27
  -7  -6   8  157.80    2.86
  -7  -6   8  129.34    4.40
  -7  -6   8  167.28    2.96
  -7  -6   8  158.48    2.41
  -7   6   8  182.34    2.89
   7   6  -8  162.42    1.95
  -7   6   8  152.86    2.78
   6   6 -11  142.05    1.97
  -6  -6  11  139.80    4.61
  -6  -6  11  137.26    2.69
   6  -6 -11  128.08    1.90
  -6  -6  11  148.28    3.76
  -6  -6  11  133.48    2.69
  -6  -6  11  141.68    2.55
  -6   6  11  137.64    2.22
  -6   6  11  148.99    5.95
  -8   4  -4  102.36    1.85
  -8   4  -4   96.59    2.25
  -8   4  -4  106.42    2.05
  -8  -4  -4  101.23    2.13
  -8  -4  -4  101.30    2.22
  -8   4  -4   92.93    2.21
  -8   4  -4  104.66    1.73
  -8  -4  -4   92.16    1.88
  -8  -4  -4   98.57    1.73
  -7  -7  -1   16.57    1.06
  -7  -7  -1   17.19    1.39
  -7  -7  -1   17.93    1.05
  -7  -7  -1   18.32    0.96
  -7  -7  -1   14.33    0.96
  -7   7  -1   18.89    1.28
  -7   7  -1   22.14    1.77
  -7   7  -1   18.72    1.17
  -7   7  -1   20.81    0.96
  -7   7  -1   20.22    0.86
  -7   7  -1   18.13    1.05
  -7   5  10   21.98    2.61
  -7  -5  10   27.17    1.13
  -7   5  10   25.15    1.09
  -7  -5  10   25.15    1.36
   7  -5 -10   22.53    0.92
  -7  -5  10   26.13    1.34
   7   5 -10   24.88    0.88
  -4   8  -9    6.79    0.88
  -4  -8  -9   10.21    1.06
  -4   8  -9   11.83    0.96
  -4   8  -9   14.27    1.27
  -4  -8  -9    9.46    1.17
  -4   8  -9   11.80    0.79
  -4  -8  -9    9.60    1.02
  -4  -8  -9    7.70    0.89
   1  -6  15    3.54    0.76
   1   6  15    5.04    1.02
  -1   6 -15    3.29    0.56
  -1  -6 -15    5.22    1.25
  -1  -6 -15    3.45    0.64
  -1  -6 -15    5.19    0.82
  -1  -6 -15    2.31    0.84
  -1  -6 -15    4.43    0.65
  -1  -6 -15    3.72    0.73
  -1   6 -15    3.85    0.62
  -1   6 -15    0.45    2.58
  -6  -1  15   10.94    1.08
   6   1 -15   11.67    0.71
  -6  -1  15   12.06    1.15
  -6   1  15   10.97    1.30
  -6  -1  15   11.95    1.11
  -6   1  15   10.33    1.17
  -6   1  15   11.36    1.07
   1 -11  -3   43.97    1.19
  -1 -11   3   42.03    1.28
  -1  11   3   33.90    2.04
  -1 -11   3   46.17    3.57
   1 -11  -3   45.49    1.53
   1 -11  -3   42.29    2.74
   1  11  -3   48.93    2.12
  -1  11   3   55.89    1.81
  -7   3  -9   80.24    1.73
  -7   3  -9   71.69    2.12
  -7  -3  -9   80.38    2.70
  -7   3  -9   81.03    1.89
  -7   3  -9   81.56    2.07
  -7  -3  -9   70.03    2.01
  -7   3  -9   81.72    1.82
  -7  -3  -9   72.53    2.07
  -7  -3  -9   74.74    1.81
  -6  -8  -3    8.14    0.81
  -6  -8  -3    9.27    0.97
  -6  -8  -3    8.92    1.24
  -6   8  -3    9.11    0.95
  -6  -8  -3    8.88    0.87
  -6   8  -3    8.58    1.14
  -6   8  -3    8.25    0.77
  -6   8  -3   10.97    0.79
  -6   8  -3    7.44    0.67
  -6   8  -3    9.07    0.93
  -6  -8  -3    6.59    0.72
  -4  10  -1   70.19    2.61
  -4  10  -1   68.57    2.12
  -4 -10  -1   55.37    2.07
  -4 -10  -1   54.71    1.48
  -4 -10  -1   64.11    1.71
  -4 -10  -1   62.41    3.33
  -4 -10  -1   61.11    1.60
  -4  10  -1   68.29    1.57
  -4  10  -1   52.01    2.19
  -4  10  -1   67.37    1.95
  -9   0  -1    0.48    0.50
  -9   0  -1    0.12    0.62
  -9   0  -1    0.36    0.56
  -9   0  -1    0.48    0.62
  -9   0  -1    0.19    0.54
   8  -2 -10   52.65    1.36
  -8  -2  10   49.30    1.71
   8   2 -10   49.13    1.30
  -8   2  10   58.10    2.36
  -8   2  10   55.94    2.22
  -8   2  10   58.00    1.67
  -8   2  10   59.32    1.58
  -8  -2  10   54.98    1.56
   0   4 -17  769.88    7.55
   0  -4 -17  778.28    4.16
   0  -4 -17  756.21    5.59
   0   4 -17  745.70    5.76
   0   4  17  827.88    8.59
   0  -4  17  812.22    6.03
   0  -4 -17  702.70    8.89
   0  -4  17  762.14    6.17
  -2   2 -17   46.31    2.17
   2  -2  17   46.81    1.41
  -2  -2 -17   40.82    1.48
  -2  -2 -17   43.21    1.11
  -2  -2 -17   38.47    1.46
  -2   2 -17   42.93    1.60
   2   2  17   40.23    1.69
  -2  -2 -17   44.25    1.82
  -2  -2 -17   49.44    1.26
  -2  -2 -17   43.96    2.69
  -2   2 -17   45.51    1.33
  -2   2 -17   39.31    1.85
  -5  -1 -14  199.58    2.58
   5   1  14  103.95    2.74
  -5   1 -14  178.60    3.29
  -5  -1 -14  182.45    2.45
  -5   1 -14  197.89    2.79
  -5  -1 -14  179.57    3.06
  -5   1 -14  169.02    3.58
  -5   1 -14  170.64    2.82
  -5  -1 -14  185.22    3.67
  -5   1 -14  193.44    3.94
  -5   1 -14  169.14    2.34
  -5  -1 -14  169.47    3.05
  -5   1 -14  112.49    2.87
  -2   4  17   39.51    1.33
  -2   4  17   39.68    2.50
   2  -4 -17   33.79    2.03
   2  -4 -17   39.98    1.02
   2  -4 -17   39.20    1.51
   2   4 -17   38.45    1.22
   2   4 -17   39.04    1.79
  -2  -4  17   37.74    1.55
  -5   7  -9 1042.19    7.21
  -5   7  -9 1007.33    5.93
  -5  -7  -9 1028.12    9.93
  -5   7  -9 1037.29    7.24
  -5   7  -9 1008.23    6.65
  -5   7  -9 1068.87    8.08
  -5   7  -9 1031.43    5.72
  -4  10   3  220.48    4.85
  -4  10   3  252.36    3.77
  -4  10   3  228.73    3.09
  -4 -10   3  196.37    2.78
  -4 -10   3  225.16    3.07
   4  10  -3  186.97    3.82
  -4 -10   3  236.08    3.59
  -3 -10  -5 1118.64   10.15
  -3 -10  -5 1111.79    6.50
  -3 -10  -5 1129.07    6.57
  -3 -10  -5 1216.43    6.86
   3 -10   5 1226.94   11.86
  -3  10  -5 1103.89    9.40
  -3  10  -5 1135.02    6.18
  -3  10  -5 1031.51    6.96
  -7   1 -10    0.37    2.36
  -7  -1 -10  125.98    2.57
  -7   1 -10  134.29    2.49
  -7   1 -10  127.41    2.45
  -7  -1 -10    0.10    3.16
  -7   1 -10  123.59    2.52
  -7   1 -10  121.96    2.10
  -7  -1 -10  121.04    2.62
  -7  -1 -10  124.51    2.25
  -7  -1 -10  131.64    3.03
  -7  -1 -10  130.45    2.27
  -9  -2   2   63.04    1.73
  -9   2   2   56.94    2.07
  -9   2   2   42.19    1.52
  -9  -2   2   59.72    1.66
   9   2  -2   57.21    1.22
  -9  -2   2   49.12    1.42
  -9   2   2   61.68    1.48
  -9  -2   2   55.23    1.42
  -9  -2   2   55.39    1.64
  -9   2   2   64.20    1.62
  -9  -2   2   58.22    1.43
  -9   2   2   60.13    1.33
  -8   0  -7   -0.19    2.82
  -8   0  -7    0.14    0.68
  -8   0  -7    0.43    0.50
  -8   0  -7    0.55    0.56
  -8   0  -7    0.09    0.55
  -8   0  -7   -0.08    0.69
   3  -8 -12   11.48    0.78
   3  -8 -12   11.76    0.53
  -3  -8  12    9.41    1.43
   3   8 -12   12.36    0.72
  -3  -8  12    9.76    0.94
  -3   8  12   10.28    2.73
  -4  -2  17   31.32    1.58
   4  -2 -17   33.46    1.03
  -4   2  17   29.63    1.34
   4   2 -17   35.63    1.15
  -4  -2  17   32.54    1.57
   4   2 -17   34.67    1.14
   4  -2 -17   34.52    1.37
  -4   2  17   38.14    2.07
  -6  -2 -12  386.18    6.12
  -6   2 -12  386.86    4.48
  -6   2 -12  371.51    4.77
  -6  -2 -12  412.11    5.02
  -6  -2 -12  394.42    4.60
  -6  -2 -12  402.69    4.69
  -6  -2 -12  399.96    3.90
  -6   2 -12  380.42    3.59
  -6   2 -12  411.52    4.23
  -6   2 -12  415.72    4.27
  -9   1   5  121.06    2.30
  -9  -1   5  118.97    2.31
  -9  -1   5   94.05    2.05
  -9  -1   5  110.32    1.76
  -9   1   5  102.95    1.73
  -9  -1   5  109.81    2.36
  -9  -1   5  105.87    2.39
  -9   1   5  106.75    2.74
   9   1  -5  101.95    1.74
  -9   1   5  121.11    2.45
  -4   4  16   11.55    2.03
  -4  -4  16   12.98    1.16
   4   4 -16   10.58    0.74
   4  -4 -16   10.85    0.62
  -9  -2   3  170.22    2.35
  -9  -2   3  172.07    2.35
  -9   2   3  189.74    2.66
  -9  -2   3  176.60    2.83
   9   2  -3  183.83    2.17
  -9   2   3  178.72    2.96
  -9  -2   3  195.00    2.88
  -9   2   3  181.42    2.41
  -9  -2   3  188.60    2.92
  -9   2   3  174.06    2.13
  -9   2   3  199.14    3.74
  -6  -8   6   -0.06    1.90
  -6  -8   6    0.43    0.62
  -6  -8   6    3.00    1.40
  -6   8   6    0.53    0.51
  -6   8   6    0.46    0.63
  -6   8   6    0.12    1.72
  -6   8   6    0.34    0.89
  -6   8   6    0.46    0.77
  -6  -8   6    0.34    0.62
  -6  -8   6    0.51    0.69
   5   4 -15   42.60    1.24
   5  -4 -15   38.28    1.11
  -5   4  15   56.30    2.23
  -5   4  15   41.41    2.86
  -5  -4  15   30.82    1.61
  -5   4  15   42.94    1.49
  -5  -4  15   42.03    1.59
  -5  -4  15   45.74    1.78
  -1  -5 -16  338.92    3.85
  -1  -5 -16  317.75    3.45
  -1   5 -16  327.24    3.46
  -1   5 -16  347.58    4.05
  -1   5 -16  324.94    3.56
  -1  -5 -16  309.97    3.88
  -1  -5 -16  323.22    6.01
   1  -5  16  356.76    4.14
  -7  -6  -5    9.89    0.74
  -7  -6  -5   12.11    0.83
  -7   6  -5    9.10    0.76
  -7   6  -5    8.55    1.01
  -7   6  -5   10.40    0.95
  -7   6  -5   11.48    0.84
  -7   6  -5    8.87    0.87
  -7   6  -5    9.55    0.69
  -7  -6  -5    9.84    0.95
  -7  -6  -5   10.56    0.98
  -9  -2   1   22.14    1.07
  -9   2   1   24.85    1.04
  -9  -2   1   22.06    1.14
  -9  -2   1   21.25    0.98
  -9   2   1   22.03    0.91
  -9   2   1   20.35    1.10
   9   2  -1   24.31    0.81
  -9   2   1   24.64    1.47
  -9  -2   1   20.86    1.03
  -9  -2   1   20.38    0.94
  -9  -2   1   17.51    0.91
  -9   2   1   21.52    1.39
  -1  -9  11    0.12    1.27
   1   9 -11    5.16    0.59
  -1   9  11    1.32    0.64
   1  -9 -11    1.03    0.82
   1  -9 -11    1.38    0.64
   1   9 -11    0.31    3.13
  -1  -9  11    0.33    1.21
  -1   9  11    4.08    2.12
   1  11   3  430.66    6.07
   1 -11   3  471.60    9.23
  -1  11  -3  455.01    6.06
  -1 -11  -3  435.96    5.11
  -1 -11  -3  435.96    7.60
  -1 -11  -3  405.24    3.61
  -1  11  -3  423.77    3.67
   1 -11   3  417.75    3.15
  -9   1  -1  271.70    2.93
  -9   1  -1  281.34    3.26
  -9  -1  -1  281.04    3.15
  -9  -1  -1  293.77    3.33
  -9   1  -1  266.71    3.30
  -9  -1  -1  270.18    3.26
  -9   1  -1  332.66    4.21
  -9  -1  -1  240.90    3.07
  -9   1  -1  207.91    3.33
  -9  -1  -1  271.30    3.23
   4   8 -11  318.95    3.00
  -4  -8  11  327.44    6.22
  -4  -8  11  292.17    6.04
  -4   8  11  337.05    5.08
   4  -8 -11  315.88    2.65
  -4   8  11  279.39    8.10
  -4  -8  11  312.17    3.70
   4  -8 -11  300.80    2.95
  -4  -8  11  299.07    3.80
  -4  -8  11  317.75    3.97
   2   2 -18   25.21    1.09
   2   2 -18   24.49    1.03
  -2  -2  18   25.18    1.31
   2   2 -18   24.97    1.41
   2  -2 -18   25.84    1.29
  -2  -2  18   26.14    1.38
   2  -2 -18   24.57    0.88
  -2   2  18   29.43    1.78
   2  -2 -18   26.01    1.13
  -8  -4   8   89.84    2.16
  -8  -4   8   77.22    2.06
  -8   4   8   77.89    3.55
  -8   4   8   78.86    2.20
   8   4  -8   85.67    1.48
  -8   4   8   89.84    1.79
   0   2 -18    7.28    0.83
   0   2 -18    7.28    0.65
   0  -2 -18    8.24    0.83
   0  -2 -18    7.73    1.08
   0   2  18    9.09    0.91
   0  -2 -18    8.07    0.57
   0   2  18    9.50    1.05
   0  -2  18    7.69    0.84
   0   2 -18    7.46    1.20
   0  -2 -18    8.03    1.69
   0  -2  18    7.57    0.89
   0   2 -18    6.43    0.96
   5  -6 -13   58.47    1.26
   5  -6 -13   63.07    1.34
  -5  -6  13   59.28    1.87
   5   6 -13   62.23    1.38
  -5  -6  13   60.18    1.76
  -5  -6  13   57.42    2.59
  -5  -6  13   61.91    1.85
  -5   6  13   61.92    1.59
  -5  -8  -7  279.37    4.11
  -5   8  -7  293.27    4.38
  -5   8  -7  264.44    3.65
  -5   8  -7  270.75    3.05
  -5   8  -7  310.39    3.87
  -5   8  -7  275.11    2.91
  -5  -8  -7  274.45    4.60
  -5  -8  -7  259.43    3.52
  -5  -8  -7  270.81    3.41
  -5  -8  -7  278.94    3.07
  -5   8  -7  288.75    3.51
   7  -2 -13   71.34    1.55
  -7  -2  13   97.53    2.28
  -7  -2  13   87.25    2.29
  -7   2  13   87.78    2.20
  -7  -2  13   94.78    2.29
  -7   2  13   69.08    2.45
   7   2 -13   93.98    1.73
  -7   2  13   85.95    2.94
   0   9 -11   27.40    0.92
   0   9 -11   30.46    1.11
   0   9  11   34.92    1.47
   0  -9 -11   27.91    1.17
   0  -9 -11   29.74    0.97
   0  -9 -11   28.29    1.53
   0  -9 -11   28.41    1.29
   0   9  11   28.92    2.97
   0  -9  11   32.54    1.88
  -7   5  -7  158.43    2.95
  -7   5  -7  184.56    2.64
  -7  -5  -7  186.39    4.07
  -7  -5  -7  167.79    2.65
  -7   5  -7  177.41    2.41
  -7  -5  -7  179.58    3.08
  -7  -5  -7  187.58    2.34
  -7  -5  -7  169.91    2.69
  -7   5  -7  166.44    2.38
  -7   5  -7  169.60    3.04
  -8   5  -2  750.12    4.59
  -8   5  -2  743.13    5.66
  -8  -5  -2  775.04    5.34
  -8   5  -2  864.99    7.49
  -8  -5  -2  788.41    5.87
  -8   5  -2  748.87    4.83
  -8  -5  -2  683.60    5.51
  -8   5  -2  800.77    5.41
  -4  -7 -11  489.63    4.90
  -4  -7 -11  508.52    5.07
  -4   7 -11  574.25    5.19
  -4  -7 -11  530.37    4.43
  -4   7 -11  615.02    5.28
  -4   7 -11  508.23    4.19
  -4   7 -11  534.67    5.21
  -4  -7 -11  461.07    6.55
  -4  -7 -11  546.78    5.24
  -8  -1  -7    3.54    0.68
  -8   1  -7    2.35    0.59
  -8  -1  -7    3.52    0.78
  -8   1  -7    2.34    0.74
  -8   1  -7    3.69    0.64
  -8  -1  -7    3.55    0.69
  -8   1  -7    0.09    2.63
  -8   1  -7    1.96    0.76
  -8  -1  -7    1.99    0.60
  -8   1  -7    1.08    0.59
  -8  -1  -7    2.62    0.57
   3   0 -18  318.12    3.15
   3   0 -18  309.96    3.43
   0  11  -4  185.82    2.37
   0  11   4  202.74    4.37
   0 -11  -4  198.63    3.45
   0  11  -4  207.52    4.20
   0 -11   4  201.80    6.16
   0 -11  -4  184.37    2.39
   0 -11  -4  194.70    4.97
  -7  -7   5  276.11    5.36
  -7  -7   5  146.61    4.45
  -7  -7   5  136.30    2.66
  -7   7   5  156.68    3.09
  -7   7   5  218.04    3.65
  -7   7   5  131.38    5.13
  -7   7   5  221.46    3.48
  -7   7   5  118.02    3.22
  -7  -7   5  139.38    2.57
  -7   7   5  150.41    2.19
  -3   6  15  112.26    2.06
  -3   6  15  117.41    5.17
   3  -6 -15  112.16    1.57
   3  -6 -15  117.07    1.97
  -3  -6  15  109.84    2.46
  -3  -6  15  116.12    2.97
   3  -6 -15  108.24    2.53
  -3  -6  15  115.09    2.61
   3   6 -15  111.94    1.95
  -2 -11   0    3.65    0.68
  -2 -11   0    5.37    0.62
  -2 -11   0    5.40    2.12
  -2  11   0    4.43    0.65
   2  11   0    4.29    1.11
   2  11   0    6.43    3.04
  -2  11   0    7.03    1.05
  -2  11   0    4.40    1.29
  -2  10  -7    2.10    0.62
  -2  10  -7    2.71    1.69
  -2 -10  -7    0.86    0.96
  -2 -10  -7    0.60    1.04
   2 -10   7    1.32    1.32
  -2 -10  -7    0.71    0.58
  -2  10  -7    1.71    0.54
  -2  10  -7    1.97    1.10
  -2 -11   1   25.30    0.95
  -2  11   1   31.05    1.48
  -2  11   1   27.89    1.92
   2  11  -1   37.41    1.91
  -2 -11   1   23.87    2.80
  -2 -11   1   20.52    1.15
  -2 -11   1   22.39    1.07
  -2  11   1   27.94    1.11
  -1  10  -8  370.54    3.78
  -1 -10  -8  358.76    5.07
   1  10   8  392.86    7.11
  -1 -10  -8  383.99    3.70
  -1 -10  -8  403.46    5.04
  -1  10  -8  372.18    3.34
   1 -10   8  386.40    6.20
  -1  -7 -14  106.62    1.95
   1  -7  14  114.94    2.45
  -1  -7 -14  121.44    2.35
  -1   7 -14  137.94    2.34
  -1  -7 -14  115.94    2.39
  -1   7 -14  123.03    1.92
  -1  -7 -14  115.76    3.02
  -1  -7 -14  113.04    2.32
   1   7  14   91.31    2.44
  -1  -7 -14  109.50    2.19
  -1   8  13 2800.59   24.29
   1  -8 -13 2736.20   12.92
   1  -8 -13 2744.46   12.72
  -1  -8  13 3010.02   13.05
   1   8 -13 3000.91   11.31
  -1  -8  13 2933.67   15.69
   1  -8 -13 2783.49   10.99
   9   2  -4    6.17    0.50
  -9  -2   4    4.79    0.66
  -9  -2   4    5.90    0.58
  -9   2   4    3.42    0.98
  -9   2   4    5.85    0.80
  -9   2   4    4.97    0.78
  -9  -2   4    5.20    0.59
  -9  -2   4    5.65    0.80
  -9  -2   4    5.68    0.83
  -9  -2   4    5.96    0.79
  -9   2   4    5.23    0.60
  -3  -5  16  437.86    4.75
  -3   5  16  435.19    8.51
   3  -5 -16  437.80    3.20
   3   5 -16  443.27    3.81
  -3   5  16  434.00    4.12
  -4  10  -2  837.88    8.48
  -4 -10  -2  834.85    5.83
  -4  10  -2  774.02    5.10
  -4 -10  -2  797.38   10.01
  -4 -10  -2  729.52    5.43
  -4  10  -2  901.18    5.76
  -4  10  -2  832.57    6.67
  -4 -10  -2  769.12    5.44
  -4 -10  -2  728.08    7.08
  -4 -10  -2  766.41    5.68
  -3   9  10   10.81    1.11
  -3  -9  10    6.90    1.01
   3  -9 -10    8.72    0.69
  -3   9  10    8.56    2.26
   3  -9 -10    9.51    0.97
   3  -9 -10    8.62    0.46
   3   9 -10    8.17    0.61
  -3  -9  10    8.36    0.76
  -1   0 -18    9.49    1.48
  -1   0 -18   13.76    1.04
  -1   0 -18   11.48    1.33
   1   0  18   11.48    0.96
  -1   0 -18    9.81    0.65
  -5  -9   6   16.73    1.03
  -5  -9   6   16.49    1.10
  -5  -9   6   16.09    2.60
  -5  -9   6   18.10    1.07
   5   9  -6   11.40    1.35
  -5   9   6   13.86    2.15
  -5   9   6   17.36    0.91
  -5   9   6   11.52    0.79
  -5   9   6   15.48    1.32
  -9   2   0  148.57    2.15
  -9  -2   0  159.27    2.60
   9   2   0  162.03    2.02
  -9   2   0  153.43    2.33
  -9  -2   0  145.74    2.37
  -9  -2   0  148.43    2.31
  -9  -2   0  155.68    2.39
  -9  -2   0  162.74    2.37
  -9   2   0  176.04    3.32
  -9   2   0  159.06    2.97
  -9   2   0  146.20    2.42
  -2 -10   8   44.35    2.97
  -2  10   8   42.31    2.82
   2 -10  -8   40.55    1.75
  -2 -10   8   41.20    1.24
   2 -10  -8   40.27    1.21
  -2  10   8   41.98    1.63
  -4 -10   4  529.35    4.77
  -4  10   4  516.27    5.50
  -4 -10   4  474.44    4.29
  -4 -10   4  483.26    4.75
  -7  -7  -2  201.99    3.00
  -7  -7  -2  194.56    2.98
  -7   7  -2  219.28    3.67
  -7   7  -2  196.19    2.61
  -7  -7  -2  192.33    3.57
  -7   7  -2  188.90    2.36
  -7   7  -2  195.69    2.85
  -7  -7  -2  183.48    2.59
  -7   7  -2  172.05    2.99
  -7  -7  -2  213.34    3.18
  -9   0   6  303.60    4.26
  -9   0   6  178.36    3.07
  -9   0   6  248.55    2.55
   9   0  -6  215.09    2.68
  -9   0   6  295.99    3.67
   2  11   1  264.83    4.87
  -2 -11  -1  242.29    3.01
  -2  11  -1  232.39    4.97
  -2 -11  -1  256.91    6.49
  -2 -11  -1  235.57    2.81
  -2  11  -1  240.50    2.83
   2 -11   1  257.69    6.67
  -8   5   6  161.07    5.29
  -8  -5   6  127.14    2.68
  -8   5   6  156.93    2.26
  -8   5   6  186.50    3.30
  -8  -5   6  206.64    3.27
  -8   5   6  111.84    2.63
   1 -11  -4   14.43    1.01
   1  11  -4   17.84    1.55
  -1 -11   4   15.80    2.77
   1 -11  -4   15.29    1.82
  -1  11   4   15.30    1.65
   1  11  -4   14.49    0.80
  -1  11   4   19.31    1.27
   1  11  -4   20.30    4.19
   1 -11  -4   13.63    0.77
  -1 -11   4   14.87    0.86
  -2 -11   2    9.39    2.34
  -2  11   2   11.04    1.08
  -2  11   2    7.15    0.77
  -2  11   2   10.95    1.51
   2  11  -2    9.78    1.19
  -2 -11   2   10.10    0.81
   2 -11  -2    8.55    0.65
  -2 -11   2    7.33    0.84
   3   1 -18  326.78    4.14
   3   1 -18  316.25    3.17
  -3  -1  18  322.57    4.45
  -3   1  18  329.31    4.94
   3  -1 -18  323.85    3.15
   3  -1 -18  324.36    4.01
   0   8 -13   42.39    1.36
   0  -8 -13   40.45    1.65
   0   8  13   39.57    3.53
   0  -8 -13   37.85    1.41
   0  -8 -13   37.48    1.14
   0  -8 -13   37.59    1.66
   0  -8  13   39.37    2.16
   0  -8 -13   35.86    1.35
  -8   0  11    0.78    0.69
  -8   0  11    0.09    0.80
  -8   0  11    0.67    0.49
  -8   0  11    0.64    0.64
   8   0 -11    0.07    0.46
  -3   3 -16  889.93    8.50
  -3  -3 -16  817.32    6.50
  -3  -3 -16  813.66   10.22
  -3   3 -16  843.28    5.67
  -3   3 -16  834.47    6.86
  -3  -3 -16  900.11    7.19
  -3  -3 -16  867.16    6.31
  -3   3 -16  815.48    6.83
  -5   5 -12   20.04    1.00
  -5   5 -12   20.38    0.96
  -5   5 -12   20.29    1.04
  -5   5 -12   19.05    1.27
  -5  -5 -12   21.16    1.21
  -5   5 -12   20.84    1.01
  -5   5 -12   21.37    1.15
  -5  -5 -12   23.05    1.17
  -5  -5 -12   22.86    1.31
  -9   0  -2  481.65    4.33
  -9   0  -2  475.14    4.52
  -9   0  -2  491.99    4.96
  -9   0  -2  484.61    4.07
  -6   5 -10   33.46    1.18
  -6   5 -10   28.49    0.96
  -6  -5 -10   25.48    1.42
  -6  -5 -10   27.62    1.30
  -6   5 -10   31.85    1.21
  -6   5 -10   29.36    1.42
  -6  -5 -10   31.42    1.41
  -6   5 -10   30.08    1.38
  -6  -5 -10   28.62    2.20
  -6  -4 -11    2.92    0.89
  -6  -4 -11    2.08    0.76
  -6  -4 -11    2.60    1.38
  -6   4 -11    3.47    0.70
  -6   4 -11    2.59    0.67
  -6   4 -11    2.38    0.59
  -6   4 -11    2.83    0.66
  -6   4 -11    3.12    0.89
  -6  -4 -11    2.74    0.84
   4  -7 -13   19.16    0.73
  -4   7  13   22.53    0.97
  -4   7  13   18.93    3.31
  -4  -7  13   18.19    1.09
  -4  -7  13   18.66    1.21
   4  -7 -13   21.52    0.94
  -4  -7  13   14.34    1.51
  -4  -7  13   18.07    1.98
   4   7 -13   19.75    0.86
  -4  -7  13   15.52    1.09
  -6   2  15 1082.44    7.94
   6   2 -15  973.39    5.78
   6  -2 -15 1000.70    5.82
  -6  -2  15 1108.99    7.81
   6  -2 -15 1062.18    6.73
  -6  -2  15 1039.43    7.75
  -6   2  15  996.99    9.53
  -1  -1 -18  257.19    3.48
  -1   1 -18  252.75    3.46
  -1  -1 -18  235.29    5.23
  -1   1 -18  266.30    4.35
   1  -1  18  257.21    3.34
  -1  -1 -18  255.98    4.02
  -1   1 -18  226.07    4.37
  -1  -1 -18  234.62    2.51
   1   1  18  281.49    3.53
   1  -1  18  255.65    3.51
  -1   1 -18  253.26    2.86
   2  -9  10   80.49    2.63
  -2   9 -10   61.62    3.66
  -2  -9 -10   73.67    2.30
  -2   9 -10   85.10    3.26
  -2   9 -10   72.71    1.52
  -2  -9 -10   72.24    2.09
  -2  -9 -10   76.01    2.12
  -2   9 -10   75.84    1.83
   3 -10  -7   62.98    1.41
   3  10  -7   54.69    2.58
  -3  10   7   67.03    2.08
  -3  10   7   62.13    3.31
  -3 -10   7   69.41    1.65
   3 -10  -7   69.32    1.98
  -3 -10   7   57.53    3.63
  -5   2 -14  387.10    4.82
  -5  -2 -14  400.56    4.61
  -5  -2 -14  402.50    3.70
  -5   2 -14  418.51    4.20
  -5   2 -14  393.02    3.55
  -5  -2 -14  425.76    4.80
  -5   2 -14  422.89    5.12
  -5   2 -14  416.35    4.11
  -8  -3  -6  376.89    3.88
  -8  -3  -6  389.01    4.02
  -8   3  -6  388.33    3.48
  -8   3  -6  405.53    4.65
  -8   3  -6  385.63    3.96
  -8  -3  -6  385.89    4.28
  -8  -3  -6  360.74    4.12
  -5  -9  -4    2.76    0.81
  -5  -9  -4    4.95    0.78
  -5   9  -4    1.63    0.57
  -5   9  -4    2.10    1.06
  -5   9  -4    1.31    0.59
  -5  -9  -4    2.78    0.88
  -5  -9  -4    1.95    0.66
  -5   9  -4    1.35    0.71
  -5  -9  -4    3.05    0.73
  -5   9  -4    2.34    0.57
  -5   9  -4    1.66    0.77
   9   1  -6  458.93    3.65
  -9   1   6  506.43    4.63
   9  -1  -6  433.42    3.80
  -9  -1   6  501.40    5.06
  -9   1   6  434.57    3.48
  -9   1   6  446.02    4.88
  -9  -1   6  494.79    4.87
  -2  -8 -12  106.93    2.21
  -2  -8 -12  103.32    1.89
  -2   8 -12  143.33    3.58
  -2   8 -12  106.03    2.13
  -2  -8 -12  111.55    2.61
  -2  -8 -12  105.70    2.31
  -2  -8 -12   81.61    1.92
  -2   8 -12  109.98    1.88
  -2   8 -12   64.90    4.21
  -7   2 -10   72.63    2.14
  -7  -2 -10   75.28    2.10
  -7   2 -10   74.52    1.94
  -7  -2 -10   80.39    1.82
  -7   2 -10   75.41    1.71
  -7   2 -10   79.77    1.98
  -7   2 -10   81.73    1.97
  -7  -2 -10   76.32    2.56
  -7  -2 -10   73.13    2.12
  -4   9  -7    0.34    0.47
  -4  -9  -7    0.37    0.58
  -4  -9  -7    0.24    0.94
  -4  -9  -7    0.67    0.63
  -4   9  -7    0.25    0.59
  -4  -9  -7    0.18    0.78
  -4   9  -7    0.32    0.71
  -4   9  -7    0.39    0.87
  -4  -9  -7    0.48    0.62
  -4   9  -7    0.57    0.47
  -8  -1  11  416.70    4.44
  -8  -1  11  306.10    3.25
  -8   1  11  430.05    5.29
  -8  -1  11  383.30    4.46
  -8  -1  11  416.89    4.84
   8  -1 -11  343.54    3.46
   8   1 -11  384.48    3.56
  -8   1  11  396.49    4.42
  -8   1  11  448.94    5.73
  -8   1  11  433.51    3.77
   2  -9 -11   52.26    1.89
   2  -9 -11   51.52    1.42
  -2  -9  11   43.30    2.41
   2   9 -11   55.65    1.39
  -2   9  11   46.91    3.59
  -9  -2   5   36.00    1.52
  -9   2   5   37.73    1.89
  -9  -2   5   41.43    1.50
  -9  -2   5   34.26    1.05
  -9   2   5   40.38    1.59
   9   2  -5   33.70    1.00
  -9   2   5   39.38    1.42
  -9  -2   5   35.55    1.44
  -9   2   5   31.48    1.04
  -4   3 -15  889.43    7.35
  -4  -3 -15  881.46   10.36
  -4  -3 -15  896.08    6.72
  -4   3 -15  910.40    7.14
  -4   3 -15  839.47    5.24
  -4   3 -15  932.67    6.08
  -4  -3 -15  874.35    6.94
  -6   8  -4   34.30    1.25
  -6   8  -4   33.41    1.45
  -6   8  -4   35.47    1.84
  -6  -8  -4   33.34    1.35
  -6  -8  -4   29.86    1.70
  -6  -8  -4   33.03    1.20
  -6  -8  -4   33.04    1.51
  -6  -8  -4   28.97    1.29
  -6   8  -4   32.87    1.16
  -6   8  -4   29.67    1.51
  -6   8  -4   31.33    1.08
  -9   1  -2  667.25    5.12
  -9   1  -2  748.80    6.06
  -9  -1  -2  683.93    5.14
  -9  -1  -2  662.43    5.25
  -9  -1  -2  664.85    5.24
  -9   1  -2  680.85    5.54
  -9   1  -2  682.39    4.77
  -9  -1  -2  728.13    5.29
  -9  -1  -2  624.56    4.83
   1 -11   4   39.23    1.00
  -1  11  -4   38.59    1.98
  -1 -11  -4   38.04    2.48
  -1 -11  -4   39.88    1.28
   1  11   4   45.60    2.28
  -1  11  -4   36.88    1.18
   1 -11   4   37.57    3.26
  -1 -11  -4   43.16    1.82
  -2  11  -2  862.30    8.56
   2 -11   2  933.39   12.58
  -2 -11  -2  945.37    6.00
  -2 -11  -2  869.14    5.57
   2  11   2 1117.54   11.49
  -2  11  -2 1018.80    8.45
  -2  11  -2  834.88    5.48
  -2 -11  -2  880.50   11.21
   2  11   2  957.04    9.02
  -3  -8 -11   52.37    2.14
  -3  -8 -11   57.49    1.76
  -3  -8 -11   56.73    1.94
  -3  -8 -11   53.76    1.69
  -3   8 -11   53.45    1.38
  -3   8 -11   54.20    1.62
  -3  -8 -11   56.38    1.50
  -2 -11   3  575.82   10.54
  -2  11   3  612.96    7.71
   2 -11  -3  545.42    3.99
   2 -11  -3  597.04    5.08
  -2 -11   3  563.29    4.52
   2  11  -3  582.31    6.76
  -9  -2  -1  206.65    2.76
  -9  -2  -1  200.19    2.83
  -9  -2  -1  172.41    2.53
  -9   2  -1  165.31    3.09
  -9   2  -1  220.29    2.87
  -9   2  -1  203.62    3.00
  -9   2  -1  283.78    4.10
  -9  -2  -1  226.57    3.12
  -9  -2  -1  138.22    2.24
  -9   2  -1  209.31    2.58
  -9  -2  -1  212.19    2.70
  -5  -4 -13   48.66    1.66
  -5   4 -13   48.56    1.25
  -5   4 -13   41.23    1.45
  -5   4 -13   35.26    1.29
  -5   4 -13   37.10    1.34
  -5   4 -13   46.30    1.52
  -5   4 -13   43.65    1.77
  -5  -4 -13   52.59    2.89
  -5  -4 -13   48.76    1.44
  -5  -4 -13   51.90    1.85
  -5  -4 -13   54.45    1.85
  -2   8  13    2.68    0.64
  -2   8  13    1.95    2.51
  -2  -8  13    1.29    0.76
   2  -8 -13    2.26    0.66
   2  -8 -13    2.70    0.70
   2   8 -13    2.38    0.54
  -5  -6 -11   69.52    2.04
  -5  -6 -11   72.19    3.15
  -5  -6 -11   74.03    1.86
  -5   6 -11   71.19    1.64
  -5   6 -11   71.83    1.55
  -5   6 -11   73.12    2.08
   3  -7 -14  371.79    3.45
  -3   7  14  374.93    9.34
   3  -7 -14  384.28    4.42
   3   7 -14  376.38    3.62
  -3  -7  14  372.44    4.46
  -3  -7  14  374.32    5.42
  -3   7  14  387.89    3.69
   4  -9  -9   31.75    1.06
  -4  -9   9   37.10    2.99
   4  -9  -9   36.69    0.94
  -4   9   9   34.38    1.73
  -4  -9   9   38.28    1.48
  -4   9   9   30.21    3.14
  -4  -9   9   37.28    1.36
  -6   7  -7  164.75    2.96
  -6  -7  -7  159.05    2.64
  -6  -7  -7  167.29    2.83
  -6   7  -7  168.02    2.78
  -6   7  -7  165.36    2.38
  -6   7  -7  165.05    2.78
  -6  -7  -7  163.86    2.36
  -6  -7  -7  167.08    2.97
  -6  -7  -7  158.04    4.07
  -6  -7  -7  157.89    2.84
  -4  10  -3  448.77    5.20
  -4 -10  -3  384.12    3.86
  -4 -10  -3  376.31    3.81
  -4  10  -3  343.91    4.27
  -4 -10  -3  388.58    4.11
  -4 -10  -3  403.60    4.11
  -4  10  -3  427.24    6.16
  -4  10  -3  427.13    3.91
  -4 -10  -3  365.53    5.07
  -4  10  -3  355.42    3.49
  -4 -10  -3  371.68    6.51
  -8   2  -7  241.84    2.90
  -8  -2  -7  259.14    3.13
  -8  -2  -7  261.12    3.69
  -8   2  -7  261.86    3.01
  -8  -2  -7  248.69    3.17
  -8   2  -7  250.34    3.28
  -8  -2  -7  249.77    3.57
  -1  -4 -17   18.48    1.21
   1  -4  17   16.81    1.12
  -1   4 -17   17.48    0.94
  -1  -4 -17   20.40    2.15
  -1  -4 -17   23.58    1.18
   1  -4  17   18.74    1.04
  -1   4 -17   18.01    1.06
  -1   4 -17   20.24    1.14
   1   4  17   22.59    1.39
  -1  -4 -17   19.06    1.11
  -1   4 -17   20.32    1.65
  -7  -7   6  147.45    2.70
  -7   7   6  157.95    2.50
  -7  -7   6  155.87    4.90
  -7   7   6  144.69    3.56
  -7  -7   6  157.83    2.89
  -7   7   6  153.37    5.67
  -7   7   6  163.99    2.30
  -8   4  -5  157.55    2.79
  -8   4  -5  196.88    3.34
  -8   4  -5  172.21    2.42
  -8   4  -5  173.09    2.26
  -8  -4  -5  194.74    2.77
  -8  -4  -5  172.59    2.24
  -8   4  -5  174.81    2.62
  -8  -4  -5  183.02    2.77
  -8  -4  -5  170.64    2.91
  -8  -4  -5  175.56    2.75
  -6  -8   7   31.83    1.44
  -6  -8   7   31.77    1.36
  -6  -8   7   31.96    1.31
  -6   8   7   26.34    2.93
  -6  -8   7   31.16    2.99
  -6   8   7   25.59    1.18
  -6   8   7   32.55    1.27
  -5  -3  16    5.73    0.96
  -5   3  16    5.32    1.52
   5   3 -16    4.67    0.59
   5  -3 -16    5.29    0.80
   5  -3 -16    4.55    0.54
  -5  -3  16    6.51    1.07
  -5  -3  16    6.28    0.91
  -5   3  16    7.15    1.04
  -5   3  16    5.28    0.85
  -5  -3  16    5.87    1.00
   1  -3 -18    1.59    0.38
   1  -3 -18    0.87    1.39
   1   3 -18    2.43    0.63
  -1   3  18    2.10    1.06
  -1  -3  18    2.21    0.79
   1  -3 -18    1.59    0.74
   1  -3 -18    1.46    0.68
  -1  -3  18    2.41    0.80
   1   3 -18    2.38    0.96
  -3   9  -9   95.68    2.98
  -3   9  -9   75.00    1.59
   3  -9   9   91.58    2.79
  -3  -9  -9   60.74    1.75
  -3  -9  -9   77.48    2.37
  -3   9  -9   92.93    3.19
  -3  -9  -9   84.10    2.29
  -3  -9  -9   84.52    2.35
  -3   9  -9   79.33    1.93
  -8   5  -3  427.80    3.98
  -8   5  -3  411.36    3.67
  -8  -5  -3  421.24    4.40
  -8  -5  -3  404.40    3.70
  -8   5  -3  411.96    3.50
  -8   5  -3  418.21    4.32
  -8  -5  -3  430.20    4.40
  -6  -5  13  547.26    5.05
  -6   5  13  579.27    7.44
   6  -5 -13  504.17    3.88
  -6  -5  13  500.01    7.47
  -6   5  13  557.21    5.05
  -6   5  13  519.03    9.89
  -6  -5  13  524.86    5.48
  -6  -5  13  524.26    5.57
   6   5 -13  557.48    4.15
   3  -4 -17   10.51    1.01
   3  -4 -17    8.42    0.55
   3   4 -17   10.18    0.77
  -3  -4  17   11.17    1.14
  -3   4  17   10.62    1.75
  -3   4  17    9.15    0.87
  -3  -4  17    9.35    0.96
  -1   9 -11  424.77    3.53
  -1   9 -11  425.58    4.15
  -1  -9 -11  451.62    4.31
  -1  -9 -11  440.57    5.33
  -1  -9 -11  487.30    4.75
   1   9  11  413.52    8.60
   1  -9  11  509.16    6.46
  -4 -10   5    3.78    0.71
   4  10  -5    4.71    1.47
  -4 -10   5    2.55    0.64
  -4 -10   5    3.61    0.65
  -4  10   5    4.26    0.52
   4 -10  -5    4.46    0.66
  -4  10   5    3.25    0.62
  -4  10   5    3.36    0.82
  -7  -6   9    9.33    1.34
  -7   6   9    7.26    2.41
  -7   6   9    9.77    0.94
  -7  -6   9    8.98    0.99
   7   6  -9    9.37    0.56
  -7  -6   9    8.87    1.93
  -7  -6   9    9.34    1.02
  -7  -6   9    9.26    0.76
  -7   6   9    6.95    1.41
  -6   4  14  254.69    6.30
  -6   4  14  283.22    3.85
  -6  -4  14  272.88    4.07
  -6  -4  14  244.98    3.79
  -6  -4  14  240.61    3.50
   6   4 -14  241.01    2.77
  -6   4  14  306.71    5.20
   6  -4 -14  248.88    2.70
   0 -11   5    0.93    2.12
   0  11  -5    1.15    1.05
   0 -11  -5    0.25    0.71
   0 -11  -5    0.38    0.55
   0  11   5    0.52    1.12
   0  11   5    0.93    0.68
   0  11  -5    1.37    0.48
   0 -11  -5    0.71    1.23
   0  11  -5    1.41    3.25
  -8   3  10    5.01    0.71
  -8   3  10    6.39    1.45
  -8  -3  10    6.99    0.69
   8  -3 -10    5.24    0.60
  -8   3  10    6.58    0.62
   8   3 -10    6.66    0.56
  -8  -3  10    7.09    0.90
  -3  10  -6  664.04    4.70
  -3  10  -6  654.82    5.62
  -3 -10  -6  615.00    4.95
  -3 -10  -6  707.99    7.79
  -3  10  -6  779.84    7.67
  -3 -10  -6  622.86    6.71
   3 -10   6  777.44    9.32
  -3 -10  -6  648.84    5.59
  -2  -3 -17    0.39    0.70
  -2   3 -17    0.14    0.46
  -2   3 -17    0.46    1.11
  -2  -3 -17    0.43    0.30
  -2  -3 -17    1.55    0.56
  -2  -3 -17   -0.12    1.47
  -2  -3 -17    0.34    0.82
   2   3  17    0.28    0.91
  -2   3 -17    0.28    0.75
  -2   3 -17    0.11    0.74
   2  -3  17    0.62    0.51
   7  -4 -12   16.78    0.86
  -7   4  12   15.17    1.59
  -7  -4  12   15.58    1.12
  -7   4  12   16.71    2.15
  -7  -4  12   21.20    1.37
  -7  -4  12   17.07    1.03
  -7   4  12   17.28    1.07
   7   4 -12   16.25    0.81
   1 -10  -9   12.02    1.16
   1 -10  -9   11.67    0.83
   1  10  -9   10.42    0.70
  -1  10   9   11.78    2.12
  -1 -10   9    8.62    1.73
   1  10  -9   13.89    1.82
   0  10  -9  140.95    1.97
   0 -10   9  141.84    4.24
   0  10  -9  161.40    4.48
   0  10   9  145.88    4.78
   0 -10  -9  159.17    2.99
   0  10  -9  150.03    2.33
   0 -10  -9  144.97    3.26
  -7   7  -3   12.94    1.10
  -7  -7  -3   13.21    1.00
  -7  -7  -3   12.86    0.83
  -7  -7  -3   15.07    1.02
  -7  -7  -3   12.57    0.98
  -7   7  -3   13.94    0.78
  -7   7  -3   13.78    0.96
  -7   7  -3   12.81    0.88
  -7   7  -3   12.86    1.17
  -7  -7  -3   12.67    1.17
  -9   3   2    1.02    0.64
  -9   3   2    0.82    0.82
  -9  -3   2    0.71    0.68
  -9   3   2    0.77    0.49
  -9   3   2    0.74    1.04
  -9  -3   2    0.70    0.67
  -9  -3   2    0.72    0.57
  -9   3   2    0.69    0.56
  -9  -3   2    1.02    0.55
  -4  -3  17    0.87    0.77
  -4  -3  17    1.10    0.89
  -4  -3  17   -0.01    1.03
   4  -3 -17    0.37    0.37
   4   3 -17    0.37    0.45
  -4   3  17    0.76    1.27
  -4   3  17    1.27    0.66
   4  -3 -17    1.19    0.69
   3   2 -18  234.28    3.72
   3  -2 -18  227.01    3.36
  -3   2  18  240.17    4.50
  -3  -2  18  231.78    3.67
   3  -2 -18  224.31    2.57
   3   2 -18  232.36    2.97
  -6   6  -9 1204.45    7.37
  -6  -6  -9 1007.48   10.61
  -6  -6  -9 1092.88    7.13
  -6   6  -9  984.14    7.38
  -6  -6  -9 1100.15    6.78
  -6   6  -9  981.71    6.00
  -6  -6  -9 1117.18    6.42
  -6  -3 -12    8.84    1.08
  -6  -3 -12   10.09    0.83
  -6   3 -12    8.33    0.86
  -6   3 -12   11.98    0.86
  -6   3 -12    0.49    0.65
  -6  -3 -12    9.05    1.01
  -6   3 -12   10.14    1.09
  -6   3 -12    9.83    0.90
  -6  -3 -12    9.11    1.62
  -6  -3 -12   -0.03    3.32
  -6  -3 -12   11.01    1.09
  -9   0   7    0.01    0.79
   9   0  -7    0.30    0.42
  -9   0   7    0.63    0.79
  -9   0   7    0.39    0.62
  -1  11   5   17.81    1.20
   1  11  -5   16.26    1.62
   1  11  -5   13.11    0.77
  -1 -11   5   13.48    0.79
   1 -11  -5   16.07    1.66
   1 -11  -5   14.84    1.13
  -1  11   5   15.92    1.79
   1 -11  -5   14.01    0.82
  -1 -11   5   14.28    2.65
  -5  -7  12    0.35    1.37
  -5   7  12    0.25    1.06
   5  -7 -12    1.75    0.40
   5  -7 -12    0.11    0.45
   5   7 -12    0.49    0.42
  -5  -7  12    0.39    0.65
  -5  -7  12    2.22    1.71
  -5  -7  12   -0.02    0.66
  -5  -7  12    2.19    0.81
  -9   3   3 1035.93    5.36
  -9   3   3  985.88    5.73
  -9  -3   3 1003.16    6.74
  -9   3   3 1153.42    6.90
  -9  -3   3  917.98    5.58
  -9  -3   3 1033.52    6.89
  -9   3   3  814.44    6.42
  -9   3   3  969.21    8.81
  -9  -3   3 1107.95    6.95
  -5  -8  10    5.05    0.80
  -5  -8  10    3.24    0.81
  -5   8  10    1.19    0.61
  -5   8  10    1.54    1.09
  -5  -8  10    1.13    1.50
  -5  -8  10    1.70    1.93
  -5  -8  10    2.11    0.67
   5  -8 -10    1.70    0.39
  -5  -8  10    3.04    0.50
   5   8 -10    2.56    0.44
  -6  -7  10  124.63    2.36
  -6  -7  10  123.46    2.62
   6  -7 -10  112.10    1.82
  -6  -7  10  120.14    2.52
  -6  -7  10  100.84    4.41
  -6   7  10  113.94    5.36
   6   7 -10  130.82    1.83
  -6   7  10  122.26    2.08
  -6   7  10  133.32    3.51
  -9  -3   1   45.43    1.37
  -9   3   1   47.33    1.75
  -9   3   1   44.68    1.35
  -9  -3   1   44.90    1.56
  -9   3   1   40.69    1.17
  -9   3   1   42.44    1.44
  -9  -3   1   44.48    1.41
  -9  -3   1   40.48    1.37
  -3  -6 -14    4.41    0.81
  -3  -6 -14    5.70    0.92
  -3   6 -14    5.99    0.72
  -3   6 -14    6.67    0.74
  -3  -6 -14    6.70    0.76
  -3  -6 -14    4.85    0.92
  -3   6 -14    6.47    0.93
  -3  -6 -14    6.48    0.74
  -8   5   7  526.71    5.20
  -8   5   7  499.64    9.22
   8   5  -7  486.06    3.42
  -8  -5   7  577.76    5.73
  -8   5   7  534.54    5.67
  -8   5   7  538.36    4.42
  -1   2 -18  201.01    2.68
  -1   2 -18  192.14    3.06
   1   2  18  182.03    2.97
  -1   2 -18  189.02    3.59
   1  -2  18  194.29    3.06
  -1   2 -18  197.99    3.90
  -1  -2 -18  181.30    4.89
  -1  -2 -18  187.15    2.18
  -1  -2 -18  176.20    3.28
   1  -2  18  193.88    2.94
  -1  -2 -18  197.35    3.04
   2   3 -18  144.86    2.42
  -2  -3  18  151.79    2.90
   2  -3 -18  144.44    2.74
  -2   3  18  150.15    3.84
   2  -3 -18  146.31    2.42
   2   3 -18  141.78    3.05
   2  -3 -18  141.14    1.93
  -2  -3  18  140.88    2.87
   2  11   3  214.12    4.33
  -2  11  -3  275.95    4.82
   2  11   3  263.63    4.84
  -2 -11  -3  204.46    5.26
  -2  11  -3  169.82    2.77
  -2 -11  -3  190.41    2.63
   2 -11   3  184.21    5.93
  -2 -11  -3  178.59    3.42
  -2 -11  -3  230.69    3.16
  -2  11  -3  174.40    2.47
  -5   9   7  931.59    5.65
  -5  -9   7  900.06    6.42
  -5   9   7  820.54   11.67
  -5   9   7  894.33    6.11
  -5  -9   7  945.47   13.03
  -5  -9   7  995.62    6.48
  -5  -9   7  996.16    7.02
  -5   9   7  812.31    7.57
  -9   0  -3    1.20    0.58
  -9   0  -3    1.15    0.68
  -9   0  -3    2.36    0.72
  -9   0  -3    1.57    0.63
  -8   4   9    7.90    0.72
   8   4  -9    6.56    0.54
  -8  -4   9    4.93    0.92
  -8   4   9    6.52    1.72
  -8   4   9    4.90    0.86
  -8  -4   9    5.49    0.93
  -8   4   9    4.59    1.33
  -8  -4   9    4.30    0.89
   8  -4  -9    5.54    0.62
   1  -6 -16  100.67    1.98
   1   6 -16  103.97    1.92
   1  -6 -16  100.99    2.94
   1  -6 -16  110.78    2.11
  -1   6  16  101.60    4.30
  -1  -6  16   95.78    2.31
  -1  -6  16  105.76    2.42
  -7  -6  -6    1.34    0.70
  -7   6  -6    2.13    0.70
  -7   6  -6    0.94    0.40
  -7   6  -6    1.91    0.53
  -7   6  -6    2.72    0.76
  -7  -6  -6    1.87    0.51
  -7  -6  -6    1.68    0.79
  -7  -6  -6    1.77    0.58
  -7   6  -6    2.17    0.65
  -9   2   6    0.30    0.93
  -9   2   6    0.36    0.44
   9   2  -6    0.29    0.37
  -9  -2   6    0.27    0.60
  -9  -2   6   -0.16    0.74
  -9   2   6    0.42    0.82
  -9   2   6   -0.07    0.64
  -9  -2   6    0.41    0.68
   0   3  18  887.05    6.36
   0   3  18  988.00    8.29
   0   3 -18  874.47    6.59
   0   3 -18  931.14    8.43
   0   3 -18  891.93    6.49
   0  -3 -18  856.80   10.28
   0  -3  18  887.37    6.41
   0   3 -18  892.75    5.70
   0  -3 -18  931.37    6.34
   0  -3 -18  935.79    5.00
   0  -3 -18  937.74    7.19
   0  -3  18  905.82    7.02
  -2  11   4   16.12    1.21
  -2 -11   4   17.62    0.97
   2 -11  -4   14.33    0.79
   2 -11  -4   14.15    1.00
  -2  11   4   13.88    1.74
   2  11  -4   16.26    1.56
  -2 -11   4   16.45    2.92
  -1   8 -13  539.38    4.62
  -1   8 -13  492.37    3.85
  -1  -8 -13  529.92    5.56
  -1  -8 -13  477.14    4.60
  -1  -8 -13  473.64    3.96
  -1  -8 -13  507.93    4.61
  -1  -8 -13  511.42    4.63
  -1  -8 -13  486.85    5.67
  -7  -3  13  115.36    2.43
  -7   3  13  120.74    2.54
  -7   3  13  114.60    3.74
  -7  -3  13  120.86    2.68
   7   3 -13  123.08    1.96
  -7   0  14   15.98    1.25
  -7   0  14   15.43    1.20
  -7   0  14   16.06    1.18
   7   0 -14   16.15    0.86
  -3   5 -15  108.63    2.18
  -3   5 -15  108.13    2.52
  -3  -5 -15  101.57    2.15
  -3  -5 -15   98.10    2.33
  -3  -5 -15  116.84    2.50
  -3  -5 -15  106.76    3.85
  -8   2  11  103.47    2.30
  -8  -2  11   91.66    2.30
  -8   2  11  104.77    2.93
  -8   2  11   99.22    1.91
   8   2 -11  111.47    1.91
  -8  -2  11   99.72    2.14
  -8   2  11   88.83    2.83
   8  -2 -11   96.32    1.86
  -9  -1   7   36.06    1.51
  -9   1   7   32.30    1.73
  -9  -1   7   36.18    1.46
   9   1  -7   31.26    1.05
   9  -1  -7   34.03    1.14
  -9   1   7   32.07    1.53
  -9   1   7   32.70    1.00
  -9   1   7   38.87    1.40
  -7   5  11  476.31    9.20
   7   5 -11  531.69    3.89
  -7  -5  11  505.32    5.48
  -7   5  11  487.53    4.29
  -7  -5  11  514.00    4.74
  -7   5  11  507.12    7.01
   7  -5 -11  503.89    3.97
  -7  -5  11  512.16    5.26
   3   0  17    0.24    0.78
  -3   0 -17   -0.23    1.04
  -3   0 -17    0.25    0.77
  -3   0 -17    2.51    0.66
  -3   0 -17    0.02    1.19
  -3   0 -17    0.30    0.43
  -9  -2  -2  993.16    6.31
  -9   2  -2 1004.13    5.77
  -9  -2  -2 1053.15    6.60
  -9   2  -2 1043.49    6.43
  -9  -2  -2  991.17    6.49
  -9   2  -2 1050.46    6.76
  -9  -2  -2 1008.50    6.23
  -9  -2  -2  979.18    6.04
  -9   3   4   72.03    1.59
  -9  -3   4   81.37    2.04
  -9   3   4   90.31    2.09
  -9  -3   4   93.18    2.10
  -9  -3   4   86.02    2.09
   9   3  -4   88.20    1.50
  -9   3   4   77.66    2.10
  -9   3   4   91.66    2.93
  -8  -6   2    0.79    0.64
  -8   6   2    0.32    0.61
  -8   6   2    0.18    0.69
  -8   6   2    0.90    0.43
  -8  -6   2    1.23    1.07
  -8  -6   2    0.54    0.85
  -8   6   2    0.36    0.92
  -7   4  -9  285.14    3.43
  -7  -4  -9  286.69    3.80
  -7   4  -9  258.82    3.67
  -7   4  -9  273.38    3.13
  -7  -4  -9  306.30    5.37
  -7   4  -9  280.31    3.16
  -7   4  -9  286.60    4.05
  -9   3   0  983.27    7.48
  -9  -3   0 1037.80    6.88
  -9  -3   0  996.98    6.26
  -9  -3   0 1032.00    6.44
  -9   3   0  995.55    6.10
  -9   3   0 1010.82    6.61
  -9   3   0 1003.29    5.63
  -6   0 -13    0.19    1.02
   6   0  13    0.36    0.89
  -6   0 -13    0.32    0.45
  -6   0 -13    0.29    1.55
  -6   0 -13    0.17    0.57
  -6   0 -13    0.02    0.76
  -8   6   1    6.57    0.97
  -8   6   1    6.57    1.15
  -8  -6   1   12.61    0.64
  -8   6   1   10.62    0.67
  -8   6   1    7.69    0.86
  -8  -6   1   10.10    1.05
  -8   6   1    3.35    1.49
  -8  -6   1   11.84    0.88
  -4   0 -16  127.46    2.07
  -4   0 -16  113.41    2.44
  -4   0 -16  124.69    3.23
  -4   0 -16  117.66    3.49
  -4   0 -16  122.56    2.68
  -2  -6 -15   80.20    2.04
  -2   6 -15   95.75    2.04
  -2   6 -15   85.42    2.18
  -2  -6 -15   88.34    2.10
  -2   6 -15   84.52    1.77
  -2  -6 -15   94.15    2.03
   2  -6  15   97.01    2.28
  -2  -6 -15   81.94    3.16
  -2  -6 -15   87.08    1.92
  -9   1  -3   40.15    1.27
  -9  -1  -3   42.19    1.36
  -9  -1  -3   32.39    1.15
  -9  -1  -3   40.94    1.37
  -9   1  -3   49.85    1.67
  -9  -1  -3   38.19    1.43
  -9   1  -3   41.85    1.44
  -9   1  -3   39.77    1.50
  -9  -1  -3   38.34    1.42
  -5   0  17    0.24    0.66
  -8   6   3  117.37    3.19
  -8   6   3  140.71    1.99
  -8  -6   3  139.68    2.51
  -8   6   3  155.87    2.98
  -8   6   3  143.31    2.26
  -8  -6   3  121.19    3.15
  -8   6   3  153.18    3.03
   7  -1 -14   76.78    1.67
  -7   1  14   83.75    2.39
  -7   1  14   86.04    2.68
  -7  -1  14   74.02    2.13
   7   1 -14   75.62    1.61
  -7  -1  14   81.60    2.26
  -7  -1  14   79.04    2.26
  -7   1  14   84.32    2.27
   6   6 -12  129.69    1.95
  -6  -6  12  123.96    2.50
  -6  -6  12  131.04    2.76
   6  -6 -12  113.21    1.81
  -6  -6  12  106.99    4.12
  -6   6  12  118.27    5.49
[truncated: 1,442,533 more chars]
