# Supplementary material for: Umpolung of an Aliphatic Ketone to a Magnesium Ketone‐1,2‐diide Complex with Vicinal Dianionic Charge
Source: Angew Chem Int Ed Engl. 2022 Jul 11;61(34):e202204472. doi: 10.1002/anie.202204472 (PMC9541192; doi:10.1002/anie.202204472)
Supplement: Supplementary file 7 — Supporting Information [file ANIE-61-0-s013.cif]

data_58q
 
_audit_creation_method            'SHELXL-2014/7'
_shelx_SHELXL_version_number      '2014/7'
_chemical_name_systematic         ?
_chemical_name_common             ?
_chemical_melting_point           ?
_chemical_formula_moiety          ?
_chemical_formula_sum
 'C49 H70 Mg N2' 
_chemical_formula_weight          711.38

loop_
 _atom_type_symbol
 _atom_type_description
 _atom_type_scat_dispersion_real
 _atom_type_scat_dispersion_imag
 _atom_type_scat_source
 'C'  'C'   0.0033   0.0016
 'International Tables Vol C Tables 4.2.6.8 and 6.1.1.4'
 'H'  'H'   0.0000   0.0000
 'International Tables Vol C Tables 4.2.6.8 and 6.1.1.4'
 'Mg'  'Mg'   0.0486   0.0363
 'International Tables Vol C Tables 4.2.6.8 and 6.1.1.4'
 'N'  'N'   0.0061   0.0033
 'International Tables Vol C Tables 4.2.6.8 and 6.1.1.4'
 
_space_group_crystal_system       orthorhombic
_space_group_IT_number            62
_space_group_name_H-M_alt         'P n m a'
_space_group_name_Hall            '-P 2ac 2n'
 
_shelx_space_group_comment
;
The symmetry employed for this shelxl refinement is uniquely defined
by the following loop, which should always be used as a source of
symmetry information in preference to the above space-group names.
They are only intended as comments.
;
 
loop_
 _space_group_symop_operation_xyz
 'x, y, z'
 '-x+1/2, -y, z+1/2'
 'x+1/2, -y+1/2, -z+1/2'
 '-x, y+1/2, -z'
 '-x, -y, -z'
 'x-1/2, y, -z-1/2'
 '-x-1/2, y-1/2, z-1/2'
 'x, -y-1/2, z'
 
_cell_length_a                    16.9412(19)
_cell_length_b                    11.1598(10)
_cell_length_c                    24.343(3)
_cell_angle_alpha                 90
_cell_angle_beta                  90
_cell_angle_gamma                 90
_cell_volume                      4602.3(9)
_cell_formula_units_Z                              4
_cell_measurement_reflns_used                      9672
_cell_measurement_theta_min                        1.50
_cell_measurement_theta_max                        27.30
_cell_measurement_temperature                      173
_exptl_crystal_description                         prism
_exptl_crystal_colour                              colorless
_exptl_crystal_size_max                            0.150
_exptl_crystal_size_mid                            0.100
_exptl_crystal_size_min                            0.030
_exptl_crystal_density_diffrn                      1.027
_exptl_crystal_density_meas                        ?
_exptl_crystal_density_method                     'not measured'
_exptl_crystal_F_000                               1560.00
_exptl_absorpt_coefficient_mu                      0.070
_exptl_absorpt_correction_type                     multi-scan
_exptl_absorpt_process_details                    'REQAB (Rigaku, 1998)'
_exptl_absorpt_correction_T_min                    0.952
_exptl_absorpt_correction_T_max                    0.998 
_shelx_estimated_absorpt_T_min    0.989
_shelx_estimated_absorpt_T_max    0.998
_diffrn_ambient_temperature                        173
_diffrn_radiation_type                            'Mo K\a'
_diffrn_radiation_wavelength                       0.71075
_diffrn_measurement_device_type                   'Rigaku XtaLAB P200'
_diffrn_measurement_method                         \w
_diffrn_detector_area_resol_mean                   5.814
_diffrn_reflns_number             67212
_diffrn_reflns_av_unetI/netI      0.0080
_diffrn_reflns_av_R_equivalents   0.0209
_diffrn_reflns_limit_h_min        -20
_diffrn_reflns_limit_h_max        20
_diffrn_reflns_limit_k_min        -13
_diffrn_reflns_limit_k_max        13
_diffrn_reflns_limit_l_min        -29
_diffrn_reflns_limit_l_max        29
_diffrn_reflns_theta_min          1.464
_diffrn_reflns_theta_max          25.370
_diffrn_reflns_theta_full         25.242
_diffrn_measured_fraction_theta_max   0.998
_diffrn_measured_fraction_theta_full  1.000
_diffrn_reflns_Laue_measured_fraction_max    0.998
_diffrn_reflns_Laue_measured_fraction_full   1.000
_diffrn_reflns_point_group_measured_fraction_max   0.998
_diffrn_reflns_point_group_measured_fraction_full  1.000
_reflns_number_total              4452
_reflns_number_gt                 3840
_reflns_threshold_expression      'I > 2\s(I)'
_reflns_Friedel_coverage          0.000
_reflns_Friedel_fraction_max      .
_reflns_Friedel_fraction_full     .
 
_reflns_special_details
;
 Reflections were merged by SHELXL according to the crystal
 class for the calculation of statistics and refinement.
 
 _reflns_Friedel_fraction is defined as the number of unique
 Friedel pairs measured divided by the number that would be
 possible theoretically, ignoring centric projections and
 systematic absences.
;
 
_computing_data_collection        ?
_computing_cell_refinement        ?
_computing_data_reduction         ?
_computing_structure_solution     ?
_computing_structure_refinement 'SHELXL-2014/7 (Sheldrick, 2014)'
_computing_molecular_graphics     ?
_computing_publication_material   ?
_refine_special_details           ?
_refine_ls_structure_factor_coef  Fsqd
_refine_ls_matrix_type            full
_refine_ls_weighting_scheme       calc
_refine_ls_weighting_details
'w=1/[\s^2^(Fo^2^)+(0.0622P)^2^+1.0396P] where P=(Fo^2^+2Fc^2^)/3'
_atom_sites_solution_primary      ?
_atom_sites_solution_secondary    ?
_atom_sites_solution_hydrogens    mixed
_refine_ls_hydrogen_treatment     mixed
_refine_ls_extinction_method      none
_refine_ls_extinction_coef        .
_refine_ls_number_reflns          4452
_refine_ls_number_parameters      293
_refine_ls_number_restraints      6
_refine_ls_R_factor_all           0.0451
_refine_ls_R_factor_gt            0.0394
_refine_ls_wR_factor_ref          0.1172
_refine_ls_wR_factor_gt           0.1126
_refine_ls_goodness_of_fit_ref    1.056
_refine_ls_restrained_S_all       1.056
_refine_ls_shift/su_max           0.001
_refine_ls_shift/su_mean          0.000
 
loop_
 _atom_site_label
 _atom_site_type_symbol
 _atom_site_fract_x
 _atom_site_fract_y
 _atom_site_fract_z
 _atom_site_U_iso_or_equiv
 _atom_site_adp_type
 _atom_site_occupancy
 _atom_site_site_symmetry_order  
 _atom_site_calc_flag
 _atom_site_refinement_flags_posn
 _atom_site_refinement_flags_adp
 _atom_site_refinement_flags_occupancy
 _atom_site_disorder_assembly
 _atom_site_disorder_group
Mg1 Mg 0.20557(3) 0.2500 0.37236(2) 0.03043(16) Uani 1 2 d S T P A .
N1 N 0.28413(7) 0.2500 0.30955(5) 0.0259(3) Uani 1 2 d S T P . .
N5 N 0.29027(7) 0.2500 0.43050(5) 0.0248(3) Uani 1 2 d S T P . .
C2 C 0.36237(9) 0.2500 0.31606(6) 0.0257(3) Uani 1 2 d S T P . .
C3 C 0.39950(9) 0.2500 0.36756(6) 0.0280(3) Uani 1 2 d S T P . .
H3 H 0.4555 0.2500 0.3662 0.034 Uiso 1 2 calc R U P . .
C4 C 0.36760(9) 0.2500 0.42071(6) 0.0246(3) Uani 1 2 d S T P . .
C6 C 0.24960(9) 0.2500 0.25533(6) 0.0283(3) Uani 1 2 d S T P . .
C7 C 0.23015(7) 0.35954(11) 0.23038(4) 0.0337(3) Uani 1 1 d . . . . .
C8 C 0.19091(7) 0.35677(13) 0.17982(5) 0.0435(3) Uani 1 1 d . . . . .
H8 H 0.1773 0.4300 0.1623 0.052 Uiso 1 1 calc R U . . .
C9 C 0.17165(11) 0.2500 0.15499(7) 0.0473(5) Uani 1 2 d S T P . .
H9 H 0.1450 0.2500 0.1207 0.057 Uiso 1 2 calc R U P . .
C10 C 0.25031(8) 0.47841(11) 0.25687(5) 0.0411(3) Uani 1 1 d . . . . .
H10 H 0.2892 0.4623 0.2869 0.049 Uiso 1 1 calc R U . . .
C11 C 0.17711(10) 0.53420(15) 0.28304(8) 0.0683(5) Uani 1 1 d . . . . .
H11A H 0.1382 0.5521 0.2544 0.102 Uiso 1 1 calc R U . . .
H11B H 0.1919 0.6084 0.3020 0.102 Uiso 1 1 calc R U . . .
H11C H 0.1543 0.4779 0.3095 0.102 Uiso 1 1 calc R U . . .
C12 C 0.28848(11) 0.56643(15) 0.21690(7) 0.0643(4) Uani 1 1 d . . . . .
H12A H 0.3327 0.5272 0.1981 0.096 Uiso 1 1 calc R U . . .
H12B H 0.3079 0.6363 0.2372 0.096 Uiso 1 1 calc R U . . .
H12C H 0.2494 0.5923 0.1897 0.096 Uiso 1 1 calc R U . . .
C13 C 0.41721(9) 0.2500 0.26607(6) 0.0332(4) Uani 1 2 d S T P . .
H13 H 0.3835 0.2500 0.2323 0.040 Uiso 1 2 calc R U P . .
C14 C 0.46890(8) 0.36227(12) 0.26457(5) 0.0467(3) Uani 1 1 d . . . . .
H14A H 0.4354 0.4337 0.2671 0.070 Uiso 1 1 calc R U . . .
H14B H 0.4987 0.3642 0.2301 0.070 Uiso 1 1 calc R U . . .
H14C H 0.5058 0.3609 0.2956 0.070 Uiso 1 1 calc R U . . .
C15 C 0.42640(9) 0.2500 0.46823(6) 0.0328(4) Uani 1 2 d S T P . .
H15 H 0.3956 0.2500 0.5033 0.039 Uiso 1 2 calc R U P . .
C16 C 0.47816(9) 0.36105(13) 0.46787(7) 0.0572(4) Uani 1 1 d . . . . .
H16A H 0.5105 0.3627 0.5012 0.086 Uiso 1 1 calc R U . . .
H16B H 0.4448 0.4327 0.4666 0.086 Uiso 1 1 calc R U . . .
H16C H 0.5126 0.3594 0.4355 0.086 Uiso 1 1 calc R U . . .
C17 C 0.26052(8) 0.2500 0.48596(6) 0.0261(3) Uani 1 2 d S T P . .
C18 C 0.24313(6) 0.35964(10) 0.51145(4) 0.0316(3) Uani 1 1 d . . . . .
C19 C 0.20730(7) 0.35684(12) 0.56321(5) 0.0407(3) Uani 1 1 d . . . . .
H19 H 0.1950 0.4301 0.5812 0.049 Uiso 1 1 calc R U . . .
C20 C 0.18950(11) 0.2500 0.58860(7) 0.0443(4) Uani 1 2 d S T P . .
H20 H 0.1649 0.2500 0.6237 0.053 Uiso 1 2 calc R U P . .
C21 C 0.26124(8) 0.47825(11) 0.48394(5) 0.0398(3) Uani 1 1 d . . . . .
H21 H 0.2990 0.4622 0.4532 0.048 Uiso 1 1 calc R U . . .
C22 C 0.18659(10) 0.53266(14) 0.45896(7) 0.0639(4) Uani 1 1 d . . . . .
H22A H 0.1638 0.4763 0.4325 0.096 Uiso 1 1 calc R U . . .
H22B H 0.1999 0.6077 0.4402 0.096 Uiso 1 1 calc R U . . .
H22C H 0.1482 0.5488 0.4882 0.096 Uiso 1 1 calc R U . . .
C23 C 0.30046(10) 0.56750(14) 0.52298(7) 0.0600(4) Uani 1 1 d . . . . .
H23A H 0.2625 0.5921 0.5512 0.090 Uiso 1 1 calc R U . . .
H23B H 0.3178 0.6380 0.5022 0.090 Uiso 1 1 calc R U . . .
H23C H 0.3462 0.5296 0.5405 0.090 Uiso 1 1 calc R U . . .
C24 C 0.08167(11) 0.2500 0.37741(7) 0.0465(5) Uani 1 2 d DS T P . .
C25 C 0.0422(12) 0.259(3) 0.4335(8) 0.052(3) Uani 0.25 1 d D . P A -1
H25A H 0.0491 0.3420 0.4468 0.062 Uiso 0.25 1 calc R U P A -1
H25B H 0.0719 0.2063 0.4590 0.062 Uiso 0.25 1 calc R U P A -1
C26A C -0.0485(11) 0.2846(10) 0.4277(8) 0.059(2) Uani 0.25 1 d D . P A -2
H26A H -0.0702 0.2983 0.4649 0.071 Uiso 0.25 1 calc R U P A -2
H26B H -0.0492 0.3607 0.4068 0.071 Uiso 0.25 1 calc R U P A -2
C31 C 0.51083(10) 0.8123(2) 0.09765(9) 0.0886(7) Uani 1 1 d . . . . .
H31 H 0.5173 0.8555 0.0643 0.106 Uiso 1 1 calc R U . . .
C32 C 0.50139(11) 0.87198(18) 0.14623(10) 0.0805(6) Uani 1 1 d . . . . .
H32 H 0.5008 0.9571 0.1467 0.097 Uiso 1 1 calc R U . . .
C33 C 0.49283(9) 0.81036(16) 0.19358(7) 0.0667(4) Uani 1 1 d . . . . .
H33 H 0.4868 0.8525 0.2272 0.080 Uiso 1 1 calc R U . . .
C26 C -0.0467(10) 0.2267(12) 0.4393(8) 0.059(2) Uani 0.25 1 d D . P A -1
H26C H -0.0517 0.1383 0.4393 0.071 Uiso 0.25 1 calc R U P A -1
H26D H -0.0652 0.2555 0.4756 0.071 Uiso 0.25 1 calc R U P A -1
C25A C 0.0361(12) 0.2289(19) 0.4300(8) 0.052(3) Uani 0.25 1 d D . P A -2
H25C H 0.0654 0.2646 0.4611 0.062 Uiso 0.25 1 calc R U P A -2
H25D H 0.0317 0.1417 0.4366 0.062 Uiso 0.25 1 calc R U P A -2
C27 C -0.1020(5) 0.2764(16) 0.3956(3) 0.063(4) Uani 0.25 1 d D . P A -1
H27A H -0.0935 0.3629 0.3919 0.095 Uiso 0.25 1 calc R U P A -1
H27B H -0.1569 0.2613 0.4064 0.095 Uiso 0.25 1 calc R U P A -1
H27C H -0.0913 0.2370 0.3604 0.095 Uiso 0.25 1 calc R U P A -1
C27A C -0.0932(6) 0.1849(15) 0.3973(4) 0.063(4) Uani 0.25 1 d D . P A -2
H27D H -0.0729 0.1779 0.3598 0.095 Uiso 0.25 1 calc R U P A -2
H27E H -0.1496 0.2044 0.3962 0.095 Uiso 0.25 1 calc R U P A -2
H27F H -0.0857 0.1087 0.4167 0.095 Uiso 0.25 1 calc R U P A -2
C36 C 0.4299(3) 0.6421(3) 0.36635(10) 0.1294(12) Uani 1 1 d . . . . .
H36 H 0.4026 0.5677 0.3658 0.155 Uiso 1 1 calc R U . . .
C35 C 0.5080(3) 0.6445(3) 0.36736(11) 0.1278(12) Uani 1 1 d . . . . .
H35 H 0.5364 0.5710 0.3674 0.153 Uiso 1 1 calc R U . . .
C37 C 0.3878(4) 0.7500 0.36605(15) 0.1477(19) Uani 1 2 d S T P . .
H37 H 0.3317 0.7500 0.3656 0.177 Uiso 1 2 calc R U P . .
C34 C 0.5490(4) 0.7500 0.36836(15) 0.1350(16) Uani 1 2 d S T P . .
H34 H 0.6050 0.7500 0.3697 0.162 Uiso 1 2 calc R U P . .
H24 H 0.0605(13) 0.3119(18) 0.3549(9) 0.107(7) Uiso 1 1 d . . . . .
 
loop_
 _atom_site_aniso_label
 _atom_site_aniso_U_11
 _atom_site_aniso_U_22
 _atom_site_aniso_U_33
 _atom_site_aniso_U_23
 _atom_site_aniso_U_13
 _atom_site_aniso_U_12
Mg1 0.0237(3) 0.0473(3) 0.0203(3) 0.000 0.00037(19) 0.000
N1 0.0281(6) 0.0308(7) 0.0188(6) 0.000 0.0005(5) 0.000
N5 0.0268(6) 0.0280(7) 0.0196(6) 0.000 0.0000(5) 0.000
C2 0.0287(7) 0.0247(7) 0.0237(7) 0.000 0.0032(6) 0.000
C3 0.0231(7) 0.0346(8) 0.0263(7) 0.000 0.0012(6) 0.000
C4 0.0269(7) 0.0229(7) 0.0239(7) 0.000 -0.0025(6) 0.000
C6 0.0251(7) 0.0398(9) 0.0199(7) 0.000 0.0029(6) 0.000
C7 0.0306(5) 0.0437(7) 0.0268(5) 0.0052(5) 0.0031(4) 0.0028(5)
C8 0.0393(6) 0.0607(9) 0.0305(6) 0.0105(6) -0.0015(5) 0.0082(6)
C9 0.0395(10) 0.0763(14) 0.0263(8) 0.000 -0.0080(7) 0.000
C10 0.0485(7) 0.0371(7) 0.0377(6) 0.0067(5) 0.0007(5) 0.0037(6)
C11 0.0748(11) 0.0550(10) 0.0749(11) -0.0116(8) 0.0192(9) 0.0092(8)
C12 0.0809(11) 0.0515(9) 0.0604(9) 0.0157(7) 0.0052(8) -0.0113(8)
C13 0.0300(8) 0.0456(10) 0.0239(7) 0.000 0.0040(6) 0.000
C14 0.0470(7) 0.0491(8) 0.0439(7) 0.0071(6) 0.0167(6) -0.0050(6)
C15 0.0269(8) 0.0468(10) 0.0247(7) 0.000 -0.0028(6) 0.000
C16 0.0565(8) 0.0501(9) 0.0650(9) -0.0099(7) -0.0280(7) -0.0077(7)
C17 0.0236(7) 0.0351(8) 0.0196(7) 0.000 -0.0013(5) 0.000
C18 0.0305(5) 0.0376(7) 0.0267(5) -0.0031(5) -0.0013(4) 0.0026(5)
C19 0.0423(7) 0.0504(8) 0.0295(6) -0.0092(5) 0.0040(5) 0.0062(6)
C20 0.0442(10) 0.0634(12) 0.0252(8) 0.000 0.0089(7) 0.000
C21 0.0500(7) 0.0323(6) 0.0370(6) -0.0040(5) 0.0033(5) 0.0042(5)
C22 0.0781(11) 0.0487(9) 0.0649(10) 0.0080(7) -0.0149(8) 0.0150(8)
C23 0.0745(10) 0.0443(8) 0.0612(9) -0.0119(7) -0.0008(8) -0.0116(7)
C24 0.0270(9) 0.0806(15) 0.0320(9) 0.000 -0.0014(7) 0.000
C25 0.032(3) 0.085(7) 0.039(2) 0.027(5) 0.002(2) -0.003(6)
C26A 0.0452(15) 0.083(5) 0.049(7) -0.011(4) 0.018(3) -0.010(5)
C31 0.0538(9) 0.1347(19) 0.0772(12) 0.0341(12) 0.0033(9) -0.0235(10)
C32 0.0722(12) 0.0596(11) 0.1099(16) 0.0083(11) -0.0209(11) -0.0224(9)
C33 0.0523(9) 0.0768(11) 0.0712(10) -0.0151(9) -0.0083(8) -0.0004(8)
C26 0.0452(15) 0.083(5) 0.049(7) -0.011(4) 0.018(3) -0.010(5)
C25A 0.032(3) 0.085(7) 0.039(2) 0.027(5) 0.002(2) -0.003(6)
C27 0.034(2) 0.095(12) 0.0606(18) -0.001(4) 0.0035(15) -0.011(3)
C27A 0.034(2) 0.095(12) 0.0606(18) -0.001(4) 0.0035(15) -0.011(3)
C36 0.211(4) 0.104(2) 0.0734(16) -0.0059(14) 0.001(2) -0.027(3)
C35 0.207(4) 0.092(2) 0.0843(18) 0.0049(14) 0.020(2) 0.009(3)
C37 0.163(5) 0.206(6) 0.074(2) 0.000 -0.015(2) 0.000
C34 0.177(5) 0.149(4) 0.080(2) 0.000 0.029(3) 0.000
 
_geom_special_details
;
 All esds (except the esd in the dihedral angle between two l.s. planes)
 are estimated using the full covariance matrix.  The cell esds are taken
 into account individually in the estimation of esds in distances, angles
 and torsion angles; correlations between esds in cell parameters are only
 used when they are defined by crystal symmetry.  An approximate (isotropic)
 treatment of cell esds is used for estimating esds involving l.s. planes.
;
 
loop_
 _geom_bond_atom_site_label_1
 _geom_bond_atom_site_label_2
 _geom_bond_distance
 _geom_bond_site_symmetry_2
 _geom_bond_publ_flag
Mg1 N5 2.0154(13) . ?
Mg1 N1 2.0272(13) . ?
Mg1 C24 2.1025(19) . ?
N1 C2 1.3349(19) . ?
N1 C6 1.4436(18) . ?
N5 C4 1.3316(19) . ?
N5 C17 1.4410(18) . ?
C2 C3 1.402(2) . ?
C2 C13 1.531(2) . ?
C3 C4 1.402(2) . ?
C3 H3 0.9500 . ?
C4 C15 1.527(2) . ?
C6 C7 1.4043(13) . ?
C6 C7 1.4043(13) 8_565 ?
C7 C8 1.3991(16) . ?
C7 C10 1.5141(18) . ?
C8 C9 1.3753(17) . ?
C8 H8 0.9500 . ?
C9 C8 1.3753(17) 8_565 ?
C9 H9 0.9500 . ?
C10 C12 1.5264(19) . ?
C10 C11 1.527(2) . ?
C10 H10 1.0000 . ?
C11 H11A 0.9800 . ?
C11 H11B 0.9800 . ?
C11 H11C 0.9800 . ?
C12 H12A 0.9800 . ?
C12 H12B 0.9800 . ?
C12 H12C 0.9800 . ?
C13 C14 1.5291(16) . ?
C13 C14 1.5291(16) 8_565 ?
C13 H13 1.0000 . ?
C14 H14A 0.9800 . ?
C14 H14B 0.9800 . ?
C14 H14C 0.9800 . ?
C15 C16 1.5183(17) . ?
C15 C16 1.5183(17) 8_565 ?
C15 H15 1.0000 . ?
C16 H16A 0.9800 . ?
C16 H16B 0.9800 . ?
C16 H16C 0.9800 . ?
C17 C18 1.4032(13) . ?
C17 C18 1.4032(13) 8_565 ?
C18 C19 1.3989(16) . ?
C18 C21 1.5150(17) . ?
C19 C20 1.3764(16) . ?
C19 H19 0.9500 . ?
C20 C19 1.3764(16) 8_565 ?
C20 H20 0.9500 . ?
C21 C23 1.5287(19) . ?
C21 C22 1.5289(19) . ?
C21 H21 1.0000 . ?
C22 H22A 0.9800 . ?
C22 H22B 0.9800 . ?
C22 H22C 0.9800 . ?
C23 H23A 0.9800 . ?
C23 H23B 0.9800 . ?
C23 H23C 0.9800 . ?
C24 C25A 1.513(14) . ?
C24 C25 1.524(15) . ?
C24 H24 0.95(2) . ?
C25 C26 1.556(15) . ?
C25 H25A 0.9900 . ?
C25 H25B 0.9900 . ?
C26A C27A 1.535(14) . ?
C26A C25A 1.563(16) . ?
C26A H26A 0.9900 . ?
C26A H26B 0.9900 . ?
C31 C32 1.367(3) . ?
C31 C31 1.391(5) 8_575 ?
C31 H31 0.9500 . ?
C32 C33 1.350(3) . ?
C32 H32 0.9500 . ?
C33 C33 1.347(4) 8_575 ?
C33 H33 0.9500 . ?
C26 C27 1.522(14) . ?
C26 H26C 0.9900 . ?
C26 H26D 0.9900 . ?
C25A H25C 0.9900 . ?
C25A H25D 0.9900 . ?
C27 H27A 0.9800 . ?
C27 H27B 0.9800 . ?
C27 H27C 0.9800 . ?
C27A H27D 0.9800 . ?
C27A H27E 0.9800 . ?
C27A H27F 0.9800 . ?
C36 C35 1.325(5) . ?
C36 C37 1.400(5) . ?
C36 H36 0.9500 . ?
C35 C34 1.367(5) . ?
C35 H35 0.9500 . ?
C37 C36 1.400(5) 8_575 ?
C37 H37 0.9500 . ?
C34 C35 1.367(5) 8_575 ?
C34 H34 0.9500 . ?
 
loop_
 _geom_angle_atom_site_label_1
 _geom_angle_atom_site_label_2
 _geom_angle_atom_site_label_3
 _geom_angle
 _geom_angle_site_symmetry_1
 _geom_angle_site_symmetry_3
 _geom_angle_publ_flag
N5 Mg1 N1 93.57(5) . . ?
N5 Mg1 C24 132.05(6) . . ?
N1 Mg1 C24 134.39(6) . . ?
C2 N1 C6 120.72(12) . . ?
C2 N1 Mg1 124.22(10) . . ?
C6 N1 Mg1 115.06(9) . . ?
C4 N5 C17 120.78(12) . . ?
C4 N5 Mg1 125.09(10) . . ?
C17 N5 Mg1 114.14(9) . . ?
N1 C2 C3 123.46(13) . . ?
N1 C2 C13 120.54(13) . . ?
C3 C2 C13 116.00(13) . . ?
C4 C3 C2 130.69(14) . . ?
C4 C3 H3 114.7 . . ?
C2 C3 H3 114.7 . . ?
N5 C4 C3 122.98(13) . . ?
N5 C4 C15 120.42(13) . . ?
C3 C4 C15 116.60(13) . . ?
C7 C6 C7 121.03(14) . 8_565 ?
C7 C6 N1 119.38(7) . . ?
C7 C6 N1 119.38(7) 8_565 . ?
C8 C7 C6 118.22(11) . . ?
C8 C7 C10 120.08(11) . . ?
C6 C7 C10 121.70(10) . . ?
C9 C8 C7 121.22(13) . . ?
C9 C8 H8 119.4 . . ?
C7 C8 H8 119.4 . . ?
C8 C9 C8 120.09(16) 8_565 . ?
C8 C9 H9 120.0 8_565 . ?
C8 C9 H9 120.0 . . ?
C7 C10 C12 112.82(11) . . ?
C7 C10 C11 110.59(11) . . ?
C12 C10 C11 110.34(12) . . ?
C7 C10 H10 107.6 . . ?
C12 C10 H10 107.6 . . ?
C11 C10 H10 107.6 . . ?
C10 C11 H11A 109.5 . . ?
C10 C11 H11B 109.5 . . ?
H11A C11 H11B 109.5 . . ?
C10 C11 H11C 109.5 . . ?
H11A C11 H11C 109.5 . . ?
H11B C11 H11C 109.5 . . ?
C10 C12 H12A 109.5 . . ?
C10 C12 H12B 109.5 . . ?
H12A C12 H12B 109.5 . . ?
C10 C12 H12C 109.5 . . ?
H12A C12 H12C 109.5 . . ?
H12B C12 H12C 109.5 . . ?
C14 C13 C14 110.05(14) . 8_565 ?
C14 C13 C2 111.50(8) . . ?
C14 C13 C2 111.50(8) 8_565 . ?
C14 C13 H13 107.9 . . ?
C14 C13 H13 107.9 8_565 . ?
C2 C13 H13 107.9 . . ?
C13 C14 H14A 109.5 . . ?
C13 C14 H14B 109.5 . . ?
H14A C14 H14B 109.5 . . ?
C13 C14 H14C 109.5 . . ?
H14A C14 H14C 109.5 . . ?
H14B C14 H14C 109.5 . . ?
C16 C15 C16 109.43(15) . 8_565 ?
C16 C15 C4 111.87(9) . . ?
C16 C15 C4 111.87(9) 8_565 . ?
C16 C15 H15 107.8 . . ?
C16 C15 H15 107.8 8_565 . ?
C4 C15 H15 107.8 . . ?
C15 C16 H16A 109.5 . . ?
C15 C16 H16B 109.5 . . ?
H16A C16 H16B 109.5 . . ?
C15 C16 H16C 109.5 . . ?
H16A C16 H16C 109.5 . . ?
H16B C16 H16C 109.5 . . ?
C18 C17 C18 121.37(13) . 8_565 ?
C18 C17 N5 119.20(7) . . ?
C18 C17 N5 119.20(7) 8_565 . ?
C19 C18 C17 118.03(11) . . ?
C19 C18 C21 120.37(10) . . ?
C17 C18 C21 121.59(10) . . ?
C20 C19 C18 121.25(12) . . ?
C20 C19 H19 119.4 . . ?
C18 C19 H19 119.4 . . ?
C19 C20 C19 120.05(15) . 8_565 ?
C19 C20 H20 120.0 . . ?
C19 C20 H20 120.0 8_565 . ?
C18 C21 C23 112.48(11) . . ?
C18 C21 C22 110.81(11) . . ?
C23 C21 C22 110.37(12) . . ?
C18 C21 H21 107.7 . . ?
C23 C21 H21 107.7 . . ?
C22 C21 H21 107.7 . . ?
C21 C22 H22A 109.5 . . ?
C21 C22 H22B 109.5 . . ?
H22A C22 H22B 109.5 . . ?
C21 C22 H22C 109.5 . . ?
H22A C22 H22C 109.5 . . ?
H22B C22 H22C 109.5 . . ?
C21 C23 H23A 109.5 . . ?
C21 C23 H23B 109.5 . . ?
H23A C23 H23B 109.5 . . ?
C21 C23 H23C 109.5 . . ?
H23A C23 H23C 109.5 . . ?
H23B C23 H23C 109.5 . . ?
C25A C24 Mg1 124.0(9) . . ?
C25 C24 Mg1 119.3(9) . . ?
C25A C24 H24 114.0(16) . . ?
C25 C24 H24 107.7(16) . . ?
Mg1 C24 H24 110.1(14) . . ?
C24 C25 C26 119.4(18) . . ?
C24 C25 H25A 107.5 . . ?
C26 C25 H25A 107.5 . . ?
C24 C25 H25B 107.5 . . ?
C26 C25 H25B 107.5 . . ?
H25A C25 H25B 107.0 . . ?
C27A C26A C25A 100.5(13) . . ?
C27A C26A H26A 111.7 . . ?
C25A C26A H26A 111.7 . . ?
C27A C26A H26B 111.7 . . ?
C25A C26A H26B 111.7 . . ?
H26A C26A H26B 109.4 . . ?
C32 C31 C31 119.15(13) . 8_575 ?
C32 C31 H31 120.4 . . ?
C31 C31 H31 120.4 8_575 . ?
C33 C32 C31 120.23(19) . . ?
C33 C32 H32 119.9 . . ?
C31 C32 H32 119.9 . . ?
C33 C33 C32 120.62(12) 8_575 . ?
C33 C33 H33 119.7 8_575 . ?
C32 C33 H33 119.7 . . ?
C27 C26 C25 116.7(16) . . ?
C27 C26 H26C 108.1 . . ?
C25 C26 H26C 108.1 . . ?
C27 C26 H26D 108.1 . . ?
C25 C26 H26D 108.1 . . ?
H26C C26 H26D 107.3 . . ?
C24 C25A C26A 112.1(16) . . ?
C24 C25A H25C 109.2 . . ?
C26A C25A H25C 109.2 . . ?
C24 C25A H25D 109.2 . . ?
C26A C25A H25D 109.2 . . ?
H25C C25A H25D 107.9 . . ?
C26 C27 H27A 109.5 . . ?
C26 C27 H27B 109.5 . . ?
H27A C27 H27B 109.5 . . ?
C26 C27 H27C 109.5 . . ?
H27A C27 H27C 109.5 . . ?
H27B C27 H27C 109.5 . . ?
C26A C27A H27D 109.5 . . ?
C26A C27A H27E 109.5 . . ?
H27D C27A H27E 109.5 . . ?
C26A C27A H27F 109.5 . . ?
H27D C27A H27F 109.5 . . ?
H27E C27A H27F 109.5 . . ?
C35 C36 C37 119.5(4) . . ?
C35 C36 H36 120.3 . . ?
C37 C36 H36 120.3 . . ?
C36 C35 C34 121.6(4) . . ?
C36 C35 H35 119.2 . . ?
C34 C35 H35 119.2 . . ?
C36 C37 C36 118.8(6) 8_575 . ?
C36 C37 H37 120.6 8_575 . ?
C36 C37 H37 120.6 . . ?
C35 C34 C35 119.0(6) . 8_575 ?
C35 C34 H34 120.5 . . ?
C35 C34 H34 120.5 8_575 . ?
 
loop_
 _geom_torsion_atom_site_label_1
 _geom_torsion_atom_site_label_2
 _geom_torsion_atom_site_label_3
 _geom_torsion_atom_site_label_4
 _geom_torsion
 _geom_torsion_site_symmetry_1
 _geom_torsion_site_symmetry_2
 _geom_torsion_site_symmetry_3
 _geom_torsion_site_symmetry_4
 _geom_torsion_publ_flag
C6 N1 C2 C3 180.000(0) . . . . ?
Mg1 N1 C2 C3 0.000(0) . . . . ?
C6 N1 C2 C13 0.000(0) . . . . ?
Mg1 N1 C2 C13 180.000(0) . . . . ?
N1 C2 C3 C4 0.000(0) . . . . ?
C13 C2 C3 C4 180.000(0) . . . . ?
C17 N5 C4 C3 180.000(0) . . . . ?
Mg1 N5 C4 C3 0.000(0) . . . . ?
C17 N5 C4 C15 0.000(0) . . . . ?
Mg1 N5 C4 C15 180.000(0) . . . . ?
C2 C3 C4 N5 0.000(0) . . . . ?
C2 C3 C4 C15 180.000(0) . . . . ?
C2 N1 C6 C7 -92.58(11) . . . . ?
Mg1 N1 C6 C7 87.42(11) . . . . ?
C2 N1 C6 C7 92.58(11) . . . 8_565 ?
Mg1 N1 C6 C7 -87.42(11) . . . 8_565 ?
C7 C6 C7 C8 -0.1(2) 8_565 . . . ?
N1 C6 C7 C8 -174.87(11) . . . . ?
C7 C6 C7 C10 179.68(9) 8_565 . . . ?
N1 C6 C7 C10 4.92(18) . . . . ?
C6 C7 C8 C9 0.05(19) . . . . ?
C10 C7 C8 C9 -179.75(13) . . . . ?
C7 C8 C9 C8 0.0(3) . . . 8_565 ?
C8 C7 C10 C12 -47.42(16) . . . . ?
C6 C7 C10 C12 132.80(14) . . . . ?
C8 C7 C10 C11 76.70(15) . . . . ?
C6 C7 C10 C11 -103.08(15) . . . . ?
N1 C2 C13 C14 118.28(10) . . . . ?
C3 C2 C13 C14 -61.72(10) . . . . ?
N1 C2 C13 C14 -118.28(10) . . . 8_565 ?
C3 C2 C13 C14 61.72(10) . . . 8_565 ?
N5 C4 C15 C16 -118.41(11) . . . . ?
C3 C4 C15 C16 61.59(11) . . . . ?
N5 C4 C15 C16 118.41(11) . . . 8_565 ?
C3 C4 C15 C16 -61.59(11) . . . 8_565 ?
C4 N5 C17 C18 92.77(11) . . . . ?
Mg1 N5 C17 C18 -87.23(11) . . . . ?
C4 N5 C17 C18 -92.77(11) . . . 8_565 ?
Mg1 N5 C17 C18 87.23(11) . . . 8_565 ?
C18 C17 C18 C19 -0.4(2) 8_565 . . . ?
N5 C17 C18 C19 173.98(11) . . . . ?
C18 C17 C18 C21 -179.55(9) 8_565 . . . ?
N5 C17 C18 C21 -5.21(18) . . . . ?
C17 C18 C19 C20 0.01(19) . . . . ?
C21 C18 C19 C20 179.21(13) . . . . ?
C18 C19 C20 C19 0.3(3) . . . 8_565 ?
C19 C18 C21 C23 46.35(16) . . . . ?
C17 C18 C21 C23 -134.48(13) . . . . ?
C19 C18 C21 C22 -77.72(14) . . . . ?
C17 C18 C21 C22 101.45(14) . . . . ?
Mg1 C24 C25 C26 -164.6(13) . . . . ?
C31 C31 C32 C33 0.5(2) 8_575 . . . ?
C31 C32 C33 C33 -0.5(2) . . . 8_575 ?
C24 C25 C26 C27 -45(2) . . . . ?
Mg1 C24 C25A C26A 156.2(9) . . . . ?
C27A C26A C25A C24 83.0(14) . . . . ?
C37 C36 C35 C34 0.3(5) . . . . ?
C35 C36 C37 C36 0.5(6) . . . 8_575 ?
C36 C35 C34 C35 -1.1(6) . . . 8_575 ?
 
_refine_diff_density_max    0.262
_refine_diff_density_min   -0.191
_refine_diff_density_rms    0.030

_shelx_res_file
;

    D:\X-RAY_add\For_papers\a\58q.res created by SHELXL-2014/7

TITL ASSB58
CELL 0.71075 16.9412 11.1598 24.3430 90.000 90.000 90.000
ZERR 4.0000 0.0019 0.0010 0.0030 0.000 0.000 0.000
LATT 1
SYMM 0.5-X, -Y, 0.5+Z
SYMM 0.5+X, 0.5-Y, 0.5-Z
SYMM -X, 0.5+Y, -Z
SFAC C H MG N
UNIT 196 280 4 8
MERG 2
FMAP 2
GRID
PLAN 22
TEMP -100
SIZE 0.03 0.1 0.15
WPDB -2
HTAB
BOND $H
CONF
DFIX 1.54 C24 C25 C24 C25A
DFIX 1.54 C25 C26 C26 C27
DFIX 1.54 C25A C26A C26A C27A
EADP C25 C25A
EADP C26 C26A
EADP C27 C27A
L.S. 8
ACTA
WGHT    0.062200    1.039600
FVAR       0.22420   0.00000
MG1   3    0.205566    0.250000    0.372364    10.50000    0.02369    0.04734 =
         0.02026    0.00000    0.00037    0.00000
N1    4    0.284129    0.250000    0.309551    10.50000    0.02814    0.03078 =
         0.01879    0.00000    0.00051    0.00000
N5    4    0.290266    0.250000    0.430500    10.50000    0.02682    0.02796 =
         0.01965    0.00000    0.00003    0.00000
C2    1    0.362370    0.250000    0.316062    10.50000    0.02869    0.02466 =
         0.02369    0.00000    0.00319    0.00000
C3    1    0.399497    0.250000    0.367555    10.50000    0.02313    0.03457 =
         0.02631    0.00000    0.00123    0.00000
AFIX  43
H3    2    0.455539    0.250000    0.366200    10.50000   -1.20000
AFIX   0
C4    1    0.367599    0.250000    0.420711    10.50000    0.02692    0.02290 =
         0.02389    0.00000   -0.00250    0.00000
C6    1    0.249599    0.250000    0.255334    10.50000    0.02510    0.03983 =
         0.01985    0.00000    0.00288    0.00000
C7    1    0.230150    0.359538    0.230378    11.00000    0.03058    0.04369 =
         0.02676    0.00523    0.00314    0.00276
C8    1    0.190910    0.356774    0.179821    11.00000    0.03929    0.06073 =
         0.03045    0.01048   -0.00148    0.00823
AFIX  43
H8    2    0.177315    0.430006    0.162318    11.00000   -1.20000
AFIX   0
C9    1    0.171653    0.250000    0.154994    10.50000    0.03947    0.07628 =
         0.02626    0.00000   -0.00798    0.00000
AFIX  43
H9    2    0.145015    0.250001    0.120653    10.50000   -1.20000
AFIX   0
C10   1    0.250314    0.478407    0.256874    11.00000    0.04853    0.03706 =
         0.03771    0.00672    0.00067    0.00370
AFIX  13
H10   2    0.289167    0.462331    0.286909    11.00000   -1.20000
AFIX   0
C11   1    0.177112    0.534198    0.283038    11.00000    0.07483    0.05502 =
         0.07491   -0.01164    0.01917    0.00922
AFIX 137
H11A  2    0.138183    0.552136    0.254419    11.00000   -1.50000
H11B  2    0.191876    0.608395    0.301962    11.00000   -1.50000
H11C  2    0.154293    0.477871    0.309528    11.00000   -1.50000
AFIX   0
C12   1    0.288480    0.566425    0.216896    11.00000    0.08093    0.05152 =
         0.06038    0.01571    0.00521   -0.01127
AFIX 137
H12A  2    0.332659    0.527209    0.198130    11.00000   -1.50000
H12B  2    0.307934    0.636300    0.237176    11.00000   -1.50000
H12C  2    0.249351    0.592276    0.189717    11.00000   -1.50000
AFIX   0
C13   1    0.417206    0.250000    0.266067    10.50000    0.02996    0.04559 =
         0.02390    0.00000    0.00401    0.00000
AFIX  13
H13   2    0.383545    0.249999    0.232321    10.50000   -1.20000
AFIX   0
C14   1    0.468899    0.362273    0.264565    11.00000    0.04698    0.04909 =
         0.04392    0.00711    0.01674   -0.00496
AFIX 137
H14A  2    0.435423    0.433677    0.267091    11.00000   -1.50000
H14B  2    0.498653    0.364229    0.230052    11.00000   -1.50000
H14C  2    0.505752    0.360868    0.295589    11.00000   -1.50000
AFIX   0
C15   1    0.426397    0.250000    0.468233    10.50000    0.02686    0.04682 =
         0.02474    0.00000   -0.00278    0.00000
AFIX  13
H15   2    0.395611    0.249998    0.503283    10.50000   -1.20000
AFIX   0
C16   1    0.478165    0.361053    0.467871    11.00000    0.05648    0.05009 =
         0.06500   -0.00986   -0.02795   -0.00773
AFIX 137
H16A  2    0.510521    0.362673    0.501234    11.00000   -1.50000
H16B  2    0.444799    0.432737    0.466619    11.00000   -1.50000
H16C  2    0.512589    0.359431    0.435526    11.00000   -1.50000
AFIX   0
C17   1    0.260525    0.250000    0.485959    10.50000    0.02356    0.03512 =
         0.01963    0.00000   -0.00133    0.00000
C18   1    0.243126    0.359637    0.511452    11.00000    0.03050    0.03759 =
         0.02670   -0.00312   -0.00126    0.00261
C19   1    0.207297    0.356838    0.563210    11.00000    0.04233    0.05042 =
         0.02949   -0.00915    0.00403    0.00623
AFIX  43
H19   2    0.195019    0.430071    0.581178    11.00000   -1.20000
AFIX   0
C20   1    0.189495    0.250000    0.588599    10.50000    0.04420    0.06345 =
         0.02519    0.00000    0.00888    0.00000
AFIX  43
H20   2    0.164904    0.250000    0.623672    10.50000   -1.20000
AFIX   0
C21   1    0.261240    0.478252    0.483935    11.00000    0.05003    0.03234 =
         0.03700   -0.00396    0.00328    0.00417
AFIX  13
H21   2    0.299011    0.462183    0.453238    11.00000   -1.20000
AFIX   0
C22   1    0.186591    0.532657    0.458959    11.00000    0.07807    0.04874 =
         0.06494    0.00801   -0.01495    0.01501
AFIX 137
H22A  2    0.163760    0.476328    0.432475    11.00000   -1.50000
H22B  2    0.199948    0.607704    0.440234    11.00000   -1.50000
H22C  2    0.148216    0.548811    0.488159    11.00000   -1.50000
AFIX   0
C23   1    0.300459    0.567501    0.522981    11.00000    0.07451    0.04430 =
         0.06119   -0.01192   -0.00080   -0.01160
AFIX 137
H23A  2    0.262527    0.592077    0.551211    11.00000   -1.50000
H23B  2    0.317826    0.638004    0.502246    11.00000   -1.50000
H23C  2    0.346166    0.529636    0.540518    11.00000   -1.50000
AFIX   0
C24   1    0.081673    0.250000    0.377412    10.50000    0.02697    0.08060 =
         0.03198    0.00000   -0.00138    0.00000
PART -1
C25   1    0.042228    0.258756    0.433547    10.25000    0.03160    0.08502 =
         0.03906    0.02673    0.00211   -0.00288
AFIX  23
H25A  2    0.049083    0.342001    0.446767    10.25000   -1.20000
H25B  2    0.071944    0.206287    0.458996    10.25000   -1.20000
PART -2
AFIX   0
C26A  1   -0.048533    0.284572    0.427698    10.25000    0.04524    0.08258 =
         0.04903   -0.01146    0.01847   -0.01035
AFIX  23
H26A  2   -0.070236    0.298271    0.464933    10.25000   -1.20000
H26B  2   -0.049187    0.360717    0.406837    10.25000   -1.20000
PART 0
AFIX   0
C31   1    0.510828    0.812342    0.097648    11.00000    0.05384    0.13470 =
         0.07720    0.03410    0.00329   -0.02347
AFIX  43
H31   2    0.517309    0.855453    0.064300    11.00000   -1.20000
AFIX   0
C32   1    0.501388    0.871983    0.146232    11.00000    0.07217    0.05960 =
         0.10987    0.00833   -0.02091   -0.02240
AFIX  43
H32   2    0.500843    0.957100    0.146689    11.00000   -1.20000
AFIX   0
C33   1    0.492835    0.810365    0.193581    11.00000    0.05229    0.07677 =
         0.07117   -0.01509   -0.00825   -0.00038
AFIX  43
H33   2    0.486755    0.852527    0.227219    11.00000   -1.20000
PART -1
AFIX   0
C26   1   -0.046748    0.226690    0.439318    10.25000    0.04524    0.08258 =
         0.04903   -0.01146    0.01847   -0.01035
AFIX  23
H26C  2   -0.051683    0.138296    0.439307    10.25000   -1.20000
H26D  2   -0.065156    0.255523    0.475583    10.25000   -1.20000
PART -2
AFIX   0
C25A  1    0.036076    0.228947    0.429979    10.25000    0.03160    0.08502 =
         0.03906    0.02673    0.00211   -0.00288
AFIX  23
H25C  2    0.065444    0.264563    0.461118    10.25000   -1.20000
H25D  2    0.031749    0.141672    0.436618    10.25000   -1.20000
PART -1
AFIX   0
C27   1   -0.102023    0.276394    0.395618    10.25000    0.03422    0.09468 =
         0.06062   -0.00116    0.00349   -0.01083
AFIX 137
H27A  2   -0.093526    0.362875    0.391887    10.25000   -1.50000
H27B  2   -0.156861    0.261302    0.406406    10.25000   -1.50000
H27C  2   -0.091276    0.237012    0.360422    10.25000   -1.50000
PART -2
AFIX   0
C27A  1   -0.093247    0.184901    0.397336    10.25000    0.03422    0.09468 =
         0.06062   -0.00116    0.00349   -0.01083
AFIX 137
H27D  2   -0.072939    0.177944    0.359775    10.25000   -1.50000
H27E  2   -0.149622    0.204429    0.396196    10.25000   -1.50000
H27F  2   -0.085719    0.108711    0.416656    10.25000   -1.50000
PART 0
AFIX   0
C36   1    0.429885    0.642052    0.366354    11.00000    0.21055    0.10423 =
         0.07341   -0.00587    0.00051   -0.02727
AFIX  43
H36   2    0.402615    0.567677    0.365845    11.00000   -1.20000
AFIX   0
C35   1    0.508044    0.644453    0.367361    11.00000    0.20707    0.09206 =
         0.08427    0.00487    0.02046    0.00855
AFIX  43
H35   2    0.536371    0.570986    0.367389    11.00000   -1.20000
AFIX   0
C37   1    0.387791    0.750000    0.366046    10.50000    0.16265    0.20641 =
         0.07413    0.00000   -0.01540    0.00000
AFIX  43
H37   2    0.331717    0.749998    0.365637    10.50000   -1.20000
AFIX   0
C34   1    0.548957    0.750000    0.368359    10.50000    0.17672    0.14851 =
         0.07971    0.00000    0.02919    0.00000
AFIX  43
H34   2    0.604999    0.750000    0.369725    10.50000   -1.20000
AFIX   0
H24   2    0.060491    0.311868    0.354924    11.00000    0.10669
HKLF 4

REM  ASSB58
REM R1 =  0.0394 for    3840 Fo > 4sig(Fo)  and  0.0451 for all    4452 data
REM    293 parameters refined using      6 restraints

END

WGHT      0.0615      1.0485

REM No hydrogen bonds found for HTAB generation

REM Highest difference peak  0.262,  deepest hole -0.191,  1-sigma level  0.030
Q1    1   0.5410  0.7500  0.0974  10.50000  0.05    0.26
Q2    1   0.3516  0.8189  0.3678  11.00000  0.05    0.24
Q3    1   0.3938  0.2500  0.2910  10.50000  0.05    0.22
Q4    1   0.3996  0.2500  0.4451  10.50000  0.05    0.21
Q5    1   0.2588  0.2500  0.4067  10.50000  0.05    0.19
Q6    1   0.2407  0.4171  0.2431  11.00000  0.05    0.17
Q7    1   0.2449  0.3111  0.4963  11.00000  0.05    0.17
Q8    1   0.2226  0.3579  0.5292  11.00000  0.05    0.17
Q9    1   0.1380  0.2500  0.3787  10.50000  0.05    0.17
Q10   1   0.2766  0.2500  0.4584  10.50000  0.05    0.17
Q11   1   0.0550  0.2500  0.3424  10.50000  0.05    0.17
Q12   1   0.2551  0.2500  0.3366  10.50000  0.05    0.16
Q13   1   0.2518  0.3084  0.2364  11.00000  0.05    0.16
Q14   1   0.2250  0.1944  0.2495  11.00000  0.05    0.15
Q15   1   0.2480  0.4164  0.4974  11.00000  0.05    0.15
Q16   1   0.5360  0.8317  0.1286  11.00000  0.05    0.15
Q17   1   0.4114  0.7500  0.3580  10.50000  0.05    0.15
Q18   1   0.2677  0.2500  0.2771  10.50000  0.05    0.15
Q19   1   0.5742  0.8106  0.3735  11.00000  0.05    0.14
Q20   1   0.2186  0.3592  0.2088  11.00000  0.05    0.14
Q21   1   0.3798  0.2279  0.3933  11.00000  0.05    0.13
Q22   1   0.4435  0.2017  0.2684  11.00000  0.05    0.13
;
_shelx_res_checksum   80841

_shelx_hkl_file
;
  -1   0   1   28.15    1.14
  -1   0  -1   28.88    1.06
   1   0   1   28.24    0.74
   0   0  -2    9.07    0.69
   0   0   2    7.21    0.44
   0   1   0    0.25    0.30
   0   1   0    0.16    0.35
   0   1   1  773.96    6.87
   0   1  -1  781.22    7.07
   0   1  -1  766.70    7.21
   0   1   1  755.40    6.55
  -1   0  -2  164.63    1.63
   1   0   2  161.07    2.57
   1   0  -2  161.03    2.76
  -1   0  -2  162.28    2.80
   1   0   2  160.88    2.62
  -1   0   2  163.89    2.80
  -1   0  -2  165.35    1.77
   1   0  -2  159.95    2.86
  -1   0   2  159.99    3.06
   1   0  -2  165.18    2.40
  -1   1   0    1.71    0.58
   1   1   0   -0.68    0.50
   1  -1   0    0.71    0.29
   1   1   0   -0.58    0.47
  -1   1   0    0.00    0.22
  -1   1   0    0.24    0.36
  -1   1   1  900.38    7.63
   1   1  -1  929.84    7.91
  -1   1   1  910.40    7.81
   1   1   1  923.62    8.16
   1  -1   1  902.56    7.77
  -1   1  -1  890.19    8.37
  -1   1   1  900.81    8.01
   1  -1  -1  911.32    8.05
  -1  -1  -1  905.54    8.01
  -1   1   1  897.69    7.95
  -1  -1   1  922.69    8.62
   1   1  -1  897.05    8.56
  -1   1  -1  907.34    7.84
  -1  -1  -1  902.62    7.65
   1   1   1  922.71    7.79
   1   1  -1  922.43    8.20
  -1  -1  -1  923.96    8.06
   1   1   1  903.30    7.89
  -1  -1   1  921.80    8.06
   1   1   1  918.04    7.81
  -1  -1  -1  932.96    7.91
  -1   1  -1  923.91    8.00
  -2   0   0  901.05    7.86
   2   0   0  931.33    8.05
   2   0   0  921.44    9.15
  -2   0   0  918.80    7.78
   0   1  -2    0.16    0.26
   0   1  -2    0.01    0.74
   0   1  -2    0.29    0.32
   0   1   2    0.28    0.29
   0   1   2    0.14    0.35
   0  -1   2    0.43    0.69
   0  -1  -2   -0.14    0.37
   0  -1  -2    0.03    0.27
   0   0   3    0.78    0.70
   0   0   3    0.10    0.23
  -2   0   1  166.50    2.81
   2   0  -1  164.52    2.51
  -2   0  -1  166.76    1.65
  -2   0   1  169.76    2.61
   2   0  -1  165.70    1.89
  -2   0   1  162.01    2.77
  -2   0   1  163.12    2.65
   2   0  -1  157.12    3.28
   2   0   1  161.35    2.60
  -2   0  -1  162.89    2.68
   1   1   2   57.27    1.33
  -1  -1   2   54.63    3.23
   1   1  -2   56.19    1.69
   1  -1  -2   57.84    1.44
   1   1   2   54.44    3.24
  -1  -1  -2   55.82    1.22
  -1   1  -2   58.07    1.34
  -1   1   2   56.05    1.19
   1  -1   2   53.54    1.26
   1  -1  -2   55.63    1.30
  -1   1   2   54.16    1.31
   1   1   2   54.94    1.17
  -1   1  -2   57.44    1.26
  -1  -1  -2   56.04    1.19
  -1   1  -2   55.42    1.90
  -1  -1  -2   53.13    1.29
   1   1  -2   55.68    1.25
   1   1  -2   55.97    1.32
  -1  -1   2   56.77    1.33
  -1   1  -2   55.38    1.58
   1   0  -3   13.75    0.73
  -1   0  -3   13.31    0.70
  -1   0   3   13.23    0.56
  -1   0  -3   13.19    0.51
   1   0  -3   13.15    0.71
   1   0   3   13.07    0.64
  -1   0   3   12.46    0.74
   1   0  -3   12.50    0.52
  -1   0  -3   12.86    0.51
  -1   0   3   12.94    0.76
   1   0  -3   13.15    0.79
   2   0   2    8.20    0.88
   2   0  -2    9.66    0.71
   2   0  -2    8.97    0.72
  -2   0  -2   10.33    0.48
   2   0   2   10.13    0.49
   2   0  -2   10.32    0.74
  -2   0   2    9.92    0.53
  -2   0   2    9.84    0.79
  -2   0   2    9.19    0.76
  -2   0  -2   10.35    0.47
   2   1   0    7.18    0.45
  -2   1   0    7.74    0.40
  -2  -1   0    7.43    0.61
  -2   1   0    6.49    0.69
  -2  -1   0    7.36    0.44
   2   1   0    7.30    0.63
   2   1   0    7.68    0.52
  -2  -1   0    7.59    0.50
   2  -1   0    7.37    0.62
   2   1   0    7.84    0.62
  -2   1   0    6.95    0.70
  -2   1   0    7.51    0.55
  -2  -1   0    7.87    0.62
   0   1   3  112.65    2.00
   0  -1   3  109.12    2.14
   0   1   3  113.21    2.10
   0  -1   3  115.23    2.11
   0   1  -3  115.17    2.09
   0   1  -3  114.44    2.15
   0   1   3  108.43    1.88
   0  -1  -3  109.32    1.89
   0   1  -3  121.12    2.85
   0   1  -3  113.47    2.18
   0   1   3  113.33    2.20
   0  -1  -3  113.44    2.09
  -2  -1   1  999.47    9.32
  -2   1   1  983.35    8.44
  -2   1  -1 1017.44    8.58
   2   1  -1 1012.25    8.72
  -2  -1   1 1019.39    8.79
   2   1   1 1015.59    9.03
   2  -1   1 1002.85    9.58
  -2   1   1 1000.48    9.15
   2  -1  -1 1015.23    9.13
   2   1   1 1011.02    8.45
  -2  -1  -1 1015.91    8.50
  -2   1   1  988.79    8.88
  -2   1  -1 1004.62    9.04
  -2   1  -1  998.56    8.36
  -2  -1  -1 1014.81    8.72
   2   1  -1 1006.59    9.52
   2   1  -1 1007.21    8.46
  -2  -1   1  995.32    8.40
   1   1  -3   88.57    2.27
  -1  -1   3   86.39    1.75
  -1  -1   3   88.08    1.84
   1   1   3   84.73    1.63
   1   1  -3   87.26    2.24
  -1   1  -3   86.02    2.15
  -1   1  -3   87.29    1.88
  -1   1   3   87.13    1.75
   1   1  -3   89.91    1.80
  -1   1  -3   85.52    1.65
  -1   1   3   86.45    1.81
  -1   1   3   83.14    1.58
   1   1   3   88.64    1.62
  -1  -1  -3   90.59    1.65
   1   1   3   86.55    1.70
  -1   1  -3   88.18    1.66
  -1  -1  -3   87.42    1.69
   1  -1  -3   87.90    1.82
   1  -1   3   82.72    1.63
   0   0   4  474.54    4.48
   0   0  -4  479.28    4.59
   0   0  -4  480.69    4.50
   0   0  -4  465.30    4.76
  -2   1   2    6.40    0.45
   2  -1   2    5.64    0.72
  -2   1   2    6.82    0.57
   2  -1  -2    7.05    0.53
   2   1  -2    6.83    0.52
   2   1   2    6.92    0.43
  -2   1  -2    6.98    0.41
  -2  -1  -2    7.12    0.41
   2   1   2    6.76    0.42
   2   1   2    7.41    0.47
  -2   1   2    6.84    0.61
  -2  -1  -2    6.88    0.45
  -2   1   2    6.50    0.54
  -2  -1   2    6.80    0.49
   2  -1  -2    6.68    0.53
   2   1   2    6.90    0.51
   2   1  -2    6.92    0.47
   2   1  -2    7.07    0.69
  -2   1  -2    7.19    0.40
   2  -1   2    6.45    0.40
  -2  -1   2    7.08    0.48
  -2  -1   2    6.72    0.67
  -2   1  -2    7.37    0.90
  -2  -1  -2    6.95    0.52
  -2   1  -2    7.17    0.55
  -2   0   3   79.90    1.65
   2   0  -3   80.10    1.92
  -2   0   3   79.51    1.97
  -2   0  -3   78.12    1.54
   2   0   3   80.32    1.51
  -2   0  -3   79.94    1.51
  -2   0  -3   80.66    1.60
   2   0   3   80.21    1.55
  -2   0  -3   84.02    1.85
   2   0  -3   81.25    1.84
  -1   0   4   18.93    0.82
  -1   0   4   18.92    0.76
  -1   0  -4   17.47    0.57
  -1   0  -4   17.95    0.59
   1   0   4   18.58    0.61
  -1   0  -4   17.56    0.76
  -1   0   4   18.14    0.71
  -1   0  -4   18.16    0.71
  -1   0   4   18.57    0.64
   1   0  -4   17.89    0.58
   1   0   4   18.49    0.58
   1   0  -4   19.65    0.84
   3   0   0    0.17    0.29
  -3   0   0    0.62    0.28
  -3   0   0    0.31    0.33
   0   2   0 3539.47   27.47
   0   2   0 3458.96   26.61
   0   2   0 3529.92   27.61
   0   2   0 3544.22   27.30
   3   0  -1    9.50    0.56
  -3   0  -1   10.55    0.53
   3   0  -1    9.05    0.77
   3   0  -1   10.06    0.94
  -3   0  -1    9.96    0.76
  -3   0   1   10.16    0.87
  -3   0   1   10.70    0.49
  -3   0  -1    9.99    0.47
  -3   0   1   10.40    0.57
   3   0   1   10.03    0.50
   0   2   1    0.15    0.31
   0  -2  -1    0.10    0.24
   0   2  -1   -0.04    0.25
   0   2   1    0.09    0.49
   0   2  -1    0.07    0.32
   0   2  -1   -0.01    0.32
   0   2   1    0.37    0.27
   0   1  -4    0.18    0.37
   0  -1   4    0.10    0.30
   0  -1  -4    0.12    0.29
   0   1   4   -0.13    0.35
   0   1  -4    0.24    0.48
   0   1  -4    0.12    0.36
   0   1   4    0.15    0.25
   0  -1  -4    0.02    0.20
   0   1  -4   -0.07    0.25
  -1   2   0    0.18    0.38
   1   2   0    0.02    0.33
   1  -2   0    0.05    0.29
   1   2   0    0.11    0.32
   1   2   0    0.10    0.29
  -1  -2   0   -0.13    0.28
  -1   2   0    0.15    0.47
   1   2   0    0.18    0.28
  -1   2   0    0.12    0.27
  -1   2   0   -0.11    0.58
   2   1   3    6.62    0.44
   2   1  -3    6.73    0.50
  -2  -1  -3    6.60    0.44
  -2   1   3    6.28    0.47
  -2  -1  -3    6.59    0.48
   2  -1  -3    6.30    0.56
  -2  -1  -3    6.90    0.42
  -2   1  -3    6.55    0.42
   2  -1   3    6.95    0.42
   2   1   3    6.43    0.53
   2  -1  -3    6.64    0.50
  -2   1   3    6.24    0.55
  -2  -1   3    6.58    0.50
   2   1   3    6.78    0.42
  -2  -1  -3    6.64    0.41
   2   1  -3    6.74    0.49
  -2   1   3    6.04    0.60
  -2   1  -3    6.40    0.40
   2   1  -3    6.02    0.73
  -2  -1   3    6.65    0.77
  -2   1   3    6.80    0.58
  -1  -2  -1    0.16    0.27
  -1  -2  -1    0.05    0.29
   1  -2  -1    0.02    0.27
  -1   2   1    0.06    0.33
   1   2  -1   -0.00    0.36
   1   2  -1    0.25    0.32
  -1  -2   1    0.10    0.31
  -1   2  -1   -0.02    0.32
  -1   2   1   -0.01    0.30
   1   2   1    0.24    0.31
   1   2   1   -0.10    0.35
  -1   2  -1    0.36    0.42
  -1  -2   1    0.14    0.29
  -1   2   1    0.19    0.40
   1   2   1    0.23    0.29
   1   2  -1    0.21    0.33
  -1   2   1   -0.21    0.44
   1   2   1    0.46    0.35
  -3   0  -2  457.00    5.07
  -3   0   2  458.81    5.45
   3   0  -2  435.56    5.14
  -3   0   2  457.75    4.42
  -3   0   2  463.68    4.60
   3   0  -2  439.39    5.24
  -1   1   4   89.99    1.88
  -1   1   4   85.87    1.72
   1   1  -4   92.07    2.23
  -1   1  -4   89.23    1.71
   1   1   4   90.76    1.69
   1   1  -4   92.06    1.84
   1  -1  -4   90.79    1.93
  -1   1  -4   95.32    2.19
  -1   1  -4   88.47    1.66
  -1   1   4   89.06    1.64
   1   1   4   90.66    1.65
  -1  -1  -4   90.85    1.66
   1  -1   4   91.15    1.72
   1   1  -4   84.82    1.80
  -1  -1  -4   88.10    1.75
  -1  -1   4   90.10    1.88
   1   1  -4   90.96    1.83
   1  -1   4   89.90    1.96
  -1   1  -4   90.01    1.91
   0   2  -2    6.75    0.63
   0  -2   2    6.03    0.48
   0   2  -2    6.59    0.50
   0  -2  -2    5.94    0.43
   0   2   2    6.83    0.42
   0   2  -2    7.42    0.48
   0   2  -2    6.65    0.55
   0   2  -2    7.55    0.51
   0   2   2    7.28    0.63
   0   2   2    6.77    0.46
  -3   1   0   -0.20    0.34
  -3   1   0   -0.15    0.25
   3   1   0   -0.09    0.28
  -3  -1   0   -0.21    0.44
  -3   1   0   -0.02    0.47
  -3   1   0    0.46    0.71
   3   1   0   -0.06    0.47
   3   1   0   -0.07    0.37
  -3  -1   0   -0.13    0.30
  -3  -1   0   -0.11    0.53
  -3  -1   0    0.04    0.30
   3  -1   0    0.16    0.45
  -2   0   4 4024.73   31.84
  -2   0   4 4009.91   31.14
   2   0  -4 4081.26    9.72
   2   0  -4 4075.51   11.11
   2   0   4 4028.43   30.89
   2   0   4 4084.36    7.88
  -2   0  -4 4018.58   31.29
   3  -1  -1  171.20    2.33
  -3   1  -1  173.76    2.87
  -3   1  -1  171.63    1.75
  -3  -1  -1  163.82    2.75
  -3  -1   1  169.86    2.43
  -3  -1   1  169.37    1.87
  -3   1   1  165.55    1.80
   3   1   1  167.43    1.82
   3   1   1  171.80    1.65
  -3   1   1  170.27    1.68
  -3   1  -1  164.09    2.51
  -3  -1   1  168.30    1.68
  -3   1  -1  164.73    1.64
  -3  -1  -1  164.90    2.04
   3   1  -1  159.57    2.71
   3   1  -1  167.03    2.58
   3   1  -1  163.39    2.62
   3   1   1  171.56    2.29
  -3  -1   1  165.15    2.30
  -3   1   1  170.85    2.33
   0   0   5   -0.01    0.28
   0   0  -5    0.19    0.36
   0   0   5   -0.02    0.36
  -1   2   2  137.39    2.30
   1   2   2  139.45    2.30
  -1  -2   2  141.22    2.42
  -1   2  -2  134.17    2.25
  -1   2  -2  139.45    2.58
  -1   2  -2  127.34    2.45
   1   2  -2  134.58    2.45
   1   2  -2  138.61    2.35
   1   2   2  133.67    2.35
  -1   2   2  139.17    2.43
   1   2  -2  138.48    2.44
  -1  -2   2  132.03    2.36
   1   2  -2  139.32    2.76
  -1   2   2  136.51    2.41
  -1   2   2  134.80    2.38
   1  -2  -2  135.52    2.37
   1   2   2  136.75    2.32
  -1  -2  -2  139.22    2.34
  -1   0   5  287.90    3.11
  -1   0   5  286.06    3.59
  -1   0   5  276.10    3.29
   1   0   5  276.69    3.41
  -1   0  -5  289.46    3.31
   1   0   5  284.79    3.07
  -1   0  -5  283.17    3.04
  -1   0  -5  285.41    2.98
   1   0  -5  282.88    3.48
   1   0   5  287.86    3.01
  -2   2   0 1719.71   14.31
  -2   2   0 1785.13   14.30
  -2   2   0 1743.78   14.25
   2   2   0 1782.72   14.22
   2   2   0 1779.38   14.62
  -2  -2   0 1760.02   14.06
  -2   2   0 1790.29   14.38
   2   2   0 1744.33   14.18
  -3  -1  -2  213.87    2.74
  -3  -1   2  212.02    2.61
  -3  -1   2  210.55    3.19
   3   1  -2  209.78    3.34
  -3   1  -2  212.59    3.36
   3  -1  -2  210.54    2.89
  -3  -1  -2  212.72    2.41
  -3   1   2  212.78    2.97
   3   1   2  215.15    2.56
   3   1   2  211.57    2.83
  -3  -1  -2  214.81    2.60
   3   1  -2  216.38    2.63
  -3   1   2  212.52    2.60
  -3  -1   2  214.20    2.56
  -3   1  -2  210.26    2.37
   3   1   2  212.86    2.41
  -3   1  -2  210.16    2.47
   3   0  -3  321.14    4.45
  -3   0  -3  329.72    3.83
   3   0   3  329.32    3.40
  -3   0  -3  330.60    3.44
   3   0  -3  323.56    4.09
  -3   0   3  332.89    4.29
  -3   0   3  328.25    3.55
   0   2  -3    0.16    0.39
   0  -2   3    0.22    0.37
   0   2  -3    0.04    0.51
   0   2   3    0.13    0.24
   0   2   3    0.27    0.44
   0   2  -3    0.20    0.67
   0  -2  -3    0.26    0.27
   0   2   3    0.33    0.36
  -2  -2  -1  373.96    3.69
  -2   2   1  385.33    4.18
   2   2   1  376.19    3.90
  -2  -2   1  372.47    3.73
   2   2  -1  377.60    3.92
   2   2   1  378.55    3.72
   2   2  -1  368.77    4.32
   2   2   1  376.38    3.70
  -2   2  -1  373.97    3.89
  -2   2   1  376.53    3.70
  -2   2   1  373.50    3.96
   2   2  -1  371.44    4.08
  -2  -2   1  382.11    3.97
   2   2  -1  370.45    3.68
  -2   2  -1  370.59    4.30
  -2  -2  -1  371.47    3.95
   2   2   1  365.59    3.94
  -2   2  -1  377.39    3.77
  -2   1   4  297.08    3.16
   2   1   4  304.70    3.12
  -2   1   4  306.90    3.62
   2   1   4  294.55    3.14
   2   1  -4  309.16    4.18
   2  -1  -4  308.44    3.43
  -2  -1   4  311.35    4.25
  -2   1   4  309.91    3.47
   2  -1   4  312.67    3.27
  -2   1  -4  306.60    3.22
   2   1  -4  307.55    3.38
  -2  -1   4  308.56    3.42
   2  -1  -4  311.14    3.61
   0  -1   5 1159.16    9.75
   0   1  -5 1187.15   10.72
   0   1   5 1172.76    9.64
   0   1  -5 1169.93    9.76
   0  -1  -5 1178.57   10.11
   0   1   5 1182.52   10.22
   0   1  -5 1175.74   10.17
   1  -2  -3   55.36    1.28
   1   2  -3   57.75    1.29
  -1  -2   3   52.36    1.34
  -1   2   3   57.20    1.36
  -1   2  -3   56.80    1.44
  -1   2  -3   56.58    3.69
   1   2  -3   55.76    1.65
  -1  -2   3   54.31    1.31
   1   2   3   56.89    1.27
   1  -2   3   53.74    1.43
  -1   2   3   56.13    1.32
   1   2  -3   57.36    1.49
   1  -2  -3   54.38    1.26
  -1   2   3   56.01    1.21
   1   2  -3   56.04    1.33
  -1   2  -3   55.53    1.55
   1   2   3   55.74    1.26
   1   2   3   56.64    1.21
  -1   2   3   54.30    1.17
  -1   2  -3   53.32    1.24
  -1  -2  -3   55.29    1.23
   2  -2   2    8.64    0.56
   2   2  -2    9.34    0.72
  -2   2  -2    8.32    0.58
   2  -2  -2    8.70    0.48
  -2  -2   2    9.41    0.51
  -2   2  -2    8.62    0.81
  -2  -2  -2    8.53    0.45
   2   2  -2    9.03    0.52
  -2   2   2    8.99    0.60
  -2  -2   2    9.57    0.78
  -2  -2   2    9.34    0.54
   2   2  -2    8.79    0.54
   2   2   2    8.64    0.53
  -2   2   2    9.04    0.47
  -2   2  -2    9.13    0.47
   2   2  -2    7.78    0.65
   2   2   2    9.12    0.58
  -2  -2  -2    8.88    0.57
   2  -2  -2    9.15    0.58
  -2   2   2    8.98    0.62
   2   2   2    9.28    0.49
  -2   2   2    9.10    0.49
  -2   2  -2    8.55    0.46
  -2  -2  -2    9.50    0.49
   2   2   2    8.53    0.47
  -1   1  -5    7.88    0.42
  -1   1  -5    7.50    1.04
  -1   1   5    8.18    0.58
   1   1  -5    7.78    0.59
   1   1   5    8.14    0.47
   1   1  -5    8.14    0.54
  -1  -1   5    7.78    0.58
  -1  -1   5    7.87    0.51
  -1   1   5    8.05    0.44
   1  -1   5    8.15    0.47
   1   1  -5    7.61    0.48
   1  -1   5    7.71    0.98
   1  -1  -5    8.47    0.68
   1   1  -5    6.97    0.69
  -1  -1  -5    7.95    0.52
   1   1   5    7.90    0.43
  -1  -1  -5    8.34    0.44
  -1   1  -5    8.28    0.60
  -1   1  -5    8.00    0.61
  -1   1   5    8.06    0.54
   3   1  -3   26.73    1.30
  -3   1   3   28.48    1.01
   3  -1   3   27.86    1.10
   3  -1  -3   28.26    0.94
  -3  -1  -3   27.96    0.88
  -3  -1  -3   28.38    0.71
   3   1  -3   28.17    1.19
  -3   1   3   28.34    1.04
   3  -1  -3   26.75    0.93
   3  -1   3   27.18    0.73
  -3   1  -3   28.24    0.74
   3   1   3   28.86    0.77
  -3  -1  -3   28.17    0.79
   3   1  -3   27.14    0.82
   3  -1  -3   28.61    0.86
  -3   1  -3   27.36    0.69
  -3   1   3   27.69    0.81
  -3  -1   3   27.76    0.82
  -3  -1   3   29.41    1.19
  -3  -1   3   28.02    0.77
   3   1   3   28.35    0.71
   2   0  -5   93.77    2.06
  -2   0  -5   95.75    1.83
  -2   0   5   91.62    1.84
   2   0   5   94.13    1.69
  -2   0   5   92.58    1.80
  -2   0  -5   95.68    1.76
   2   0  -5   94.65    1.88
   2   0   5   94.34    1.75
  -2   0  -5   95.46    1.72
  -2   0   5   92.78    2.13
   4   0   1  679.28    6.14
  -4   0   1  697.85    7.37
  -4   0   1  702.65    6.19
  -4   0  -1  708.66    7.16
  -4   0   1  695.69    6.37
   3   0   4   11.91    0.50
  -3   0   4   12.95    0.61
   3   0   4   13.22    0.55
   3   0   4   14.03    0.57
  -3   0  -4   14.65    0.55
  -3   0  -4   13.53    0.53
  -3   0   4   13.95    0.92
  -3   0  -4   13.81    0.69
  -3   0  -4   13.17    0.52
   3   0  -4   14.91    0.82
   3   0  -4   12.88    0.75
   0  -2   4 3409.11   26.98
   0   2  -4 3421.07   26.67
   0   2  -4 3379.60   26.91
   0   2   4 3422.86   26.63
   0   2   4 3389.30   26.18
   0  -2  -4 3456.97   26.96
   0   2   4 3441.10   26.44
   0   2  -4 3453.77   26.96
   0   2   4 3415.51   26.87
   0   2  -4 3468.73   28.17
   0  -2   4 3377.10   26.64
   0   2  -4 3371.48   26.46
   0   0   6   38.80    0.97
   0   0  -6   38.11    0.95
   0   0   6   40.04    1.18
   0   0  -6   39.74    1.16
   2  -2  -3   72.48    1.45
   2   2   3   75.12    1.45
  -2  -2  -3   75.71    1.47
   2   2  -3   74.20    1.50
   2   2   3   74.70    1.62
  -2   2  -3   77.79    2.11
  -2   2  -3   74.22    1.50
   2   2   3   73.82    1.52
  -2  -2   3   69.68    1.83
  -2   2   3   70.20    1.41
  -2  -2   3   73.54    1.57
   2   2  -3   75.18    1.98
  -2  -2   3   72.57    1.50
  -2   2   3   74.23    1.64
   2   2   3   74.96    1.50
  -2   2  -3   72.57    1.47
   2   2  -3   73.72    1.88
  -2  -2  -3   73.82    1.47
   2   2  -3   70.87    1.54
   2  -2  -3   74.48    1.58
  -2   2   3   75.38    1.63
  -4   0  -2    0.10    0.46
  -4   0  -2    0.01    0.26
  -4   0   2   -0.15    0.57
  -4   0   2    0.14    0.35
  -4   0  -2    0.09    0.29
   4   0   2    0.01    0.28
   4   0  -2    0.38    0.72
  -4   0   2    0.17    0.36
  -1  -2   4   32.53    0.91
   1   2  -4   32.19    0.88
  -1   2   4   32.46    0.79
  -1  -2   4   30.32    0.93
  -1   2   4   32.64    0.96
   1  -2   4   36.64    1.38
   1  -2   4   31.67    0.98
   1   2   4   33.81    0.92
  -1   2   4   32.32    0.74
  -1   2  -4   32.28    0.82
  -1  -2  -4   33.00    0.91
   1  -2  -4   32.14    0.87
  -1   2   4   33.34    1.01
   1  -2  -4   31.95    0.79
  -1   2  -4   30.98    1.57
  -1  -2   4   31.77    0.92
   1   2  -4   32.80    1.03
   1   2   4   32.15    0.86
   1   2   4   33.33    0.88
  -1   2  -4   32.70    1.05
   1   2  -4   33.72    1.35
  -1   2  -4   32.00    1.23
  -3   2   0   -0.01    0.25
   3   2   0    0.46    0.52
   3  -2   0    0.77    0.41
  -3   2   0    0.24    0.53
  -3   2   0   -0.11    0.24
  -3  -2   0    0.19    0.34
  -3  -2   0    0.43    0.27
   3   2   0   -0.05    0.32
   3  -2   0    0.66    0.31
  -3   2   0   -0.14    0.33
   3   2   0   -0.02    0.43
   3   2   0   -0.02    0.40
   3  -2   0    0.12    0.24
  -3  -2   0    0.22    0.42
  -4  -1   0 1666.34   13.35
  -4   1   0 1661.88   13.34
  -4  -1   0 1668.31   14.35
  -4  -1   0 1687.82   14.38
   4  -1   0 1676.37   14.77
  -4  -1   0 1650.74   13.48
   4   1   0 1673.27   13.61
  -2   1   5 1659.52   13.38
  -2  -1  -5 1668.18   13.32
   2   1   5 1637.20   13.08
  -2   1   5 1637.17   13.78
   2   1  -5 1629.44   14.56
   2  -1  -5 1660.10   13.83
  -2   1  -5 1617.44   12.98
  -2   1  -5 1635.75   13.73
   2  -1  -5 1634.85   13.47
  -2   1   5 1636.97   13.48
  -2  -1  -5 1632.14   13.24
   2  -1  -5 1623.56   13.39
  -2   1  -5 1663.42   13.41
  -2  -1   5 1635.56   13.46
  -2   1  -5 1633.08   13.45
   2   1   5 1648.11   13.25
  -1   0   6   26.99    0.82
   1   0  -6   29.70    0.95
  -1   0   6   28.71    0.77
   1   0  -6   25.05    0.69
   1   0   6   29.87    0.73
  -1   0  -6   30.31    0.83
   1   0   6   28.40    0.74
  -1   0   6   29.01    0.90
   1   0   6   28.73    1.01
  -1   0  -6   25.97    1.13
  -1   0  -6   25.26    0.70
   3  -2  -1  249.43    3.10
  -3   2  -1  245.07    2.72
  -3   2   1  242.59    2.75
  -3   2   1  248.39    3.22
   3   2  -1  248.56    3.26
  -3  -2   1  244.48    3.01
  -3  -2  -1  249.89    3.01
   3  -2  -1  243.89    3.05
  -3  -2   1  250.99    2.78
   3   2  -1  250.00    2.74
  -3  -2  -1  248.72    2.72
   3   2   1  251.41    2.73
  -3   2  -1  254.84    2.78
   3  -2   1  244.89    2.80
  -3   2  -1  249.22    3.07
  -3   2   1  250.84    3.10
   3   2  -1  248.80    3.41
  -3  -2   1  247.53    2.90
   3   2  -1  248.09    2.89
   3   2   1  246.15    2.86
  -3  -2   1  242.80    3.23
   3   2   1  245.38    3.05
  -3   2  -1  250.77    3.53
  -4   1  -1   69.98    1.95
  -4   1   1   72.89    1.51
  -4   1  -1   75.21    1.53
   4   1   1   75.04    1.55
   4   1  -1   74.32    1.57
  -4  -1   1   71.51    1.53
  -4  -1   1   74.37    1.90
   4   1  -1   72.79    1.98
   4  -1   1   75.74    2.15
   4  -1  -1   72.30    1.88
  -4  -1   1   73.19    1.46
   4  -1   1   70.76    6.61
  -4  -1  -1   73.82    1.56
  -4   1  -1   74.31    2.22
  -4   1   1   74.85    1.93
  -4  -1  -1   73.79    1.45
   4  -1  -1   73.91    1.46
  -4   1  -1   73.63    1.43
  -4  -1  -1   71.59    1.72
  -4   1   1   73.63    2.05
  -3   1  -4   18.50    0.60
   3   1   4   18.87    0.63
   3   1  -4   17.36    0.68
  -3   1   4   18.08    0.68
   3   1  -4   17.91    0.98
  -3  -1  -4   18.01    0.61
  -3   1   4   18.15    0.86
   3  -1  -4   17.96    0.86
  -3  -1   4   18.98    0.71
   3  -1  -4   18.17    0.61
  -3  -1   4   19.26    1.02
   3   1   4   18.51    0.61
  -3  -1  -4   18.79    0.63
  -3  -1  -4   18.11    0.60
  -3   1  -4   18.64    0.59
   3   1  -4   18.36    0.99
   3  -1  -4   19.05    0.80
  -3  -1  -4   18.25    0.72
   3  -1   4   18.40    0.62
   0   1   6   -0.06    0.25
   0   1  -6    0.16    0.40
   0  -1   6   -0.02    0.38
   0   1   6    0.09    0.25
   0   1  -6    0.07    0.26
   3  -2   2   28.07    0.83
   3   2  -2   27.11    0.77
   3   2   2   27.20    0.71
   3  -2   2   27.09    0.73
  -3   2  -2   27.87    0.70
   3   2   2   27.78    0.70
   3  -2  -2   27.33    0.87
   3   2  -2   26.42    1.01
   3   2   2   27.00    0.87
  -3  -2  -2   27.38    0.87
  -3   2   2   27.06    0.95
  -3   2  -2   25.94    1.14
  -3   2   2   26.50    0.81
  -3   2   2   27.44    0.89
   3   2  -2   26.48    1.05
  -3   2  -2   28.10    0.73
   3  -2  -2   28.04    0.77
   3   2   2   27.67    0.81
  -3  -2   2   27.86    1.04
  -3  -2   2   26.96    0.80
  -3  -2  -2   27.89    0.75
   3   2  -2   25.75    0.82
  -3  -2   2   26.93    0.75
  -3   2  -2   26.67    0.88
   4  -1   2   -0.38    0.58
  -4   1   2    0.16    0.58
   4  -1  -2    0.39    0.45
   4  -1   2   -0.00    0.21
  -4   1   2    0.15    0.32
  -4  -1  -2    0.18    0.32
  -4  -1  -2   -0.14    0.42
  -4   1   2   -0.57    0.52
  -4  -1   2    0.19    0.36
   4  -1  -2    0.53    0.47
  -4  -1  -2   -0.13    0.28
   4  -1  -2    0.13    0.30
   4   1   2    0.10    0.35
  -4   1  -2   -0.01    0.28
  -4   1   2   -0.41    0.50
   4   1   2   -0.05    0.53
   4   1  -2    0.03    0.38
  -4   1  -2    0.16    0.24
   4   1   2   -0.25    0.27
  -4  -1   2   -0.11    0.52
   4   1  -2   -0.05    0.55
  -4  -1   2   -0.15    0.31
  -4   1  -2    0.12    0.88
   4   0  -3  132.98    2.79
   4   0   3  135.93    2.69
  -4   0  -3  141.70    2.72
   4   0   3  136.81    2.31
  -4   0   3  135.56    2.90
  -4   0  -3  138.87    2.37
  -4   0   3  140.77    2.47
  -4   0  -3  139.18    2.30
   4   0  -3  134.62    2.77
   1  -1   6 1605.18   13.49
   1   1  -6 1609.04   13.11
   1  -1   6 1635.32   13.20
  -1   1   6 1634.93   13.63
   1   1  -6 1648.90   14.20
  -1   1  -6 1596.48   13.52
   1   1  -6 1634.91   13.45
  -1  -1  -6 1577.77   13.17
  -1   1  -6 1628.14   13.54
  -1  -1   6 1632.01   13.67
   1   1  -6 1617.70   13.46
   1  -1  -6 1629.45   13.51
  -1   1   6 1652.80   13.25
  -1  -1  -6 1627.64   13.34
  -1  -1  -6 1632.46   13.10
   1   1   6 1627.39   13.12
  -1   1  -6 1617.51   13.10
   1  -1  -6 1589.82   12.91
   0   3   0   -0.02    0.27
   0   3   0   -0.28    0.28
   0  -3   0    0.30    0.29
   0   3   0   -0.13    0.30
  -2  -2   4  422.28    4.32
   2   2  -4  411.63    5.07
  -2   2  -4  423.84    4.13
  -2  -2  -4  416.14    4.07
  -2   2   4  419.80    4.39
   2   2  -4  415.66    4.22
   2   2   4  427.44    4.20
  -2   2  -4  417.86    4.51
  -2  -2  -4  422.82    4.04
   2   2   4  421.22    4.02
   2  -2  -4  417.28    4.31
   2  -2  -4  410.55    3.93
  -2   2  -4  420.07    4.13
  -2   2  -4  421.48    5.51
   2  -2   4  411.31    4.88
  -2   2   4  423.33    4.33
   2  -2  -4  427.36    4.34
   2   2   4  410.56    4.27
   3   0   5   22.90    0.84
  -3   0  -5   22.63    0.77
   3   0  -5   19.98    0.79
  -3   0  -5   22.36    0.62
  -3   0  -5   22.66    0.66
   3   0   5   22.10    0.66
   3   0   5   22.74    0.63
  -3   0   5   23.01    0.76
   3   0  -5   23.48    0.93
   3   0   5   22.13    0.79
  -3   0  -5   23.07    0.66
  -3   0   5   24.08    1.04
   0   3  -1 1388.11   11.64
   0   3   1 1375.72   11.43
   0  -3  -1 1365.91   11.41
   0   3  -1 1384.29   11.72
   0   3  -1 1389.55   11.34
   0   3   1 1380.08   11.21
   0   3  -1 1350.71   11.13
   0  -3  -1 1366.32   11.70
   0  -2   5    0.16    0.54
   0  -2   5   -0.01    0.23
   0   2  -5    0.15    0.27
   0   2  -5    0.72    0.53
   0   2   5   -0.11    0.26
   0  -2  -5    0.22    0.30
   0   2   5   -0.13    0.35
   2   0  -6   11.62    0.69
   2   0   6   11.72    0.58
   2   0  -6   11.64    0.58
  -2   0   6   11.58    0.61
   2   0   6   11.59    0.49
  -2   0  -6   11.17    0.47
  -2   0   6   11.45    0.61
   2   0   6   11.30    0.57
  -2   0  -6   11.66    0.51
   2   0   6   11.88    0.53
  -2   0  -6   11.86    0.54
  -2   0   6   11.87    0.77
  -2   0   6   11.87    0.55
   1  -3   0    0.03    0.28
   1  -3   0    0.25    0.31
  -1   3   0   -0.30    0.28
   1   3   0   -0.04    0.25
   1   3   0   -0.26    0.30
  -1   3   0   -0.17    0.30
  -1   3   0   -0.08    0.25
  -1   3   0   -0.18    0.36
  -1   3   0    0.03    0.27
   1   3   0    0.12    0.34
   1   3  -1  721.34    6.55
   1   3  -1  713.91    6.76
  -1   3  -1  722.35    6.41
  -1   3  -1  701.79    6.62
  -1   3   1  711.52    6.40
   1   3   1  715.89    6.50
  -1   3   1  714.51    6.50
  -1   3  -1  716.71    6.60
   1  -3  -1  704.24    6.50
  -1   3   1  710.41    6.76
   1  -3  -1  707.37    6.24
  -1   3   1  691.76    6.08
  -1  -3  -1  722.98    6.36
   1   3   1  717.67    6.33
  -1   3  -1  713.44    6.73
  -1  -2   5  195.37    2.53
   1   2   5  197.92    2.27
   1   2  -5  200.71    2.53
   1   2  -5  201.13    3.28
  -1   2   5  199.17    2.28
  -1   2  -5  201.26    3.24
  -1   2   5  198.47    2.57
  -1  -2   5  192.56    2.68
   1  -2  -5  192.44    2.47
   1   2   5  197.04    2.45
  -1  -2  -5  200.56    2.45
   1  -2  -5  198.81    2.37
   1   2   5  197.09    2.35
   1   2  -5  199.99    2.63
   1  -2   5  194.15    3.96
  -1   2  -5  199.68    2.68
  -1   2  -5  200.42    2.65
  -1  -2   5  192.70    2.59
   3  -2   3  260.32    2.87
  -3   2  -3  252.70    3.06
   3  -2  -3  259.77    2.76
   3   2  -3  257.59    2.81
  -3  -2   3  264.90    2.94
  -3   2  -3  264.88    4.00
  -3   2  -3  261.41    2.85
  -3   2   3  260.28    3.01
  -3   2   3  260.30    3.20
  -3  -2  -3  262.24    3.07
   3   2   3  258.80    3.09
  -3   2   3  253.63    2.80
   3  -2  -3  266.78    3.15
  -3   2   3  258.54    3.17
   3   2  -3  260.70    3.80
  -3  -2   3  261.78    3.52
  -3  -2   3  262.03    3.04
   3   2  -3  255.14    2.95
  -3   2  -3  261.72    2.87
  -3  -2  -3  254.66    2.75
   3  -2   3  256.00    2.80
   3   2   3  260.89    2.79
   4   1  -3  362.92    4.70
  -4   1   3  367.18    3.85
   4  -1   3  368.69    4.72
  -4  -1  -3  361.71    3.58
  -4  -1   3  361.71    3.70
   4  -1  -3  363.35    3.78
  -4   1   3  359.64    4.44
  -4   1  -3  367.65    4.35
   4   1  -3  360.47    5.00
  -4   1   3  363.48    4.34
   4  -1  -3  364.91    4.19
  -4  -1  -3  366.48    3.96
  -4  -1   3  351.94    3.74
  -4   1  -3  358.14    3.64
  -4  -1  -3  363.28    3.75
   4  -1  -3  357.48    3.60
  -4   1  -3  354.90    3.57
   0   3   2   -0.24    0.28
   0   3  -2   -0.25    0.29
   0   3   2    0.03    0.25
   0   3  -2   -0.28    0.26
   0  -3  -2   -0.17    0.26
   0   3  -2   -0.15    0.36
   0   3   2   -0.05    0.37
   0   3  -2   -0.10    0.26
  -3   1   5   88.21    1.97
   3   1  -5   86.06    2.13
  -3  -1  -5   87.97    1.78
   3  -1   5   86.24    1.63
  -3   1   5   84.92    1.68
   3  -1  -5   87.92    1.74
   3  -1  -5   86.17    1.63
  -3  -1  -5   87.79    1.62
   3   1   5   86.45    1.59
  -3  -1   5   86.07    2.21
  -3   1   5   88.46    1.76
  -3  -1   5   88.33    1.77
  -3   1  -5   85.99    1.63
  -3   1  -5   87.75    1.62
   3   1  -5   88.38    2.05
   3  -1  -5   87.77    1.80
  -3   1  -5   88.13    1.90
  -3  -1   5   90.93    2.43
  -3  -1  -5   85.06    1.62
  -3   1  -5   89.00    1.69
   3  -1  -5   88.82    1.91
  -1   3  -2   49.22    1.25
  -1   3  -2   50.37    1.26
  -1  -3  -2   49.09    1.12
   1  -3  -2   48.02    1.26
   1   3  -2   49.13    1.12
  -1   3   2   50.25    1.28
   1   3   2   49.51    1.10
  -1   3  -2   48.97    1.12
   1   3  -2   49.61    1.22
   1   3   2   50.11    1.15
   1  -3  -2   48.52    1.09
  -1   3   2   49.25    1.21
  -1   3  -2   50.40    1.18
  -1   3   2   50.29    1.21
  -1   3  -2   49.45    1.28
   1   3  -2   50.93    1.44
  -1   3   2   49.48    1.09
   1   3  -2   49.29    1.24
   1   3   2   50.34    1.22
  -1  -3  -2   47.35    1.19
   0   0   7   -0.01    0.27
  -2  -1   6  136.72    2.82
   2  -1   6  131.25    2.55
   2  -1  -6  138.96    2.60
  -2   1   6  133.18    2.26
   2   1  -6  134.45    2.36
  -2  -1  -6  136.52    2.35
  -2  -1  -6  136.40    2.25
  -2   1  -6  134.02    2.44
   2   1  -6  136.00    2.44
   2  -1   6  138.95    2.68
   2   1   6  132.21    2.20
  -2   1   6  134.60    2.55
   2   1  -6  135.12    2.76
  -2  -1   6  136.44    2.44
  -2   1  -6  137.26    2.28
   2  -1   6  129.22    2.19
   2   1   6  134.25    2.30
   2  -1  -6  136.65    2.41
  -2   1  -6  134.07    2.31
   2  -1   6  133.60    2.28
  -2  -1   6  134.52    2.48
  -2   1  -6  135.87    2.54
   4   0   4 1480.00   11.98
  -4   0  -4 1490.37   12.04
   4   0  -4 1484.55   13.12
  -4   0   4 1508.62   12.46
  -4   0   4 1507.94   13.40
  -4   0  -4 1494.00   12.23
   4   0   4 1475.04   11.98
  -4   0  -4 1516.86   12.81
   4   0  -4 1485.43   13.03
   1   0   7  933.90    7.89
  -1   0   7  928.36    8.11
  -1   0   7  936.10    8.38
  -1   0  -7  951.75    8.03
   1   0   7  921.91    7.91
   1   0  -7  943.15    8.54
   1   0   7  914.82    8.33
  -1   0  -7  934.91    8.32
  -1   0   7  933.52    7.98
   2   3   0  228.95    2.83
  -2   3   0  229.25    2.89
  -2   3   0  229.60    5.22
   2   3   0  229.23    2.75
  -2   3   0  230.90    2.65
  -2   3   0  216.23    2.84
   2   3   0  228.53    2.55
   2   3   0  230.68    2.56
  -2   3   0  228.66    2.71
   5   0   0    0.36    0.28
  -5   0   0    0.30    0.33
   5   0   0    0.17    0.61
  -5   0   0    0.39    0.30
   0   3  -3  327.07    3.56
   0   3   3  321.83    3.47
   0   3  -3  319.45    3.53
   0   3  -3  322.87    3.63
   0  -3  -3  318.47    3.46
   0  -3  -3  328.20    3.43
  -4   2   0    0.11    0.25
  -4  -2   0    0.37    0.30
   4   2   0    0.32    0.32
   4  -2   0    0.49    0.44
  -4   2   0    0.29    0.55
   4  -2   0    0.26    0.25
   4   2   0    0.51    0.43
  -4   2   0    0.01    0.28
   4  -2   0    0.42    0.30
   4   2   0    0.25    0.35
   4   2   0    0.17    0.44
  -4  -2   0   -0.25    0.40
  -4  -2   0    0.34    0.34
  -4   2   0   -0.03    0.38
  -2   3  -1  191.57    2.37
   2   3  -1  197.70    2.31
   2   3   1  198.56    2.32
  -2   3   1  200.27    2.51
  -2   3   1  200.80    2.40
   2   3   1  194.92    2.47
  -2   3  -1  198.72    2.38
   2  -3  -1  200.76    2.38
  -2   3  -1  192.05    2.34
  -2   3   1  194.76    2.54
  -2  -3   1  195.68    2.33
  -2   3   1  197.05    2.29
   2   3   1  197.07    2.55
  -2   3   1  194.81    2.55
   2   3  -1  199.98    2.50
   2   2   5  433.15    4.10
  -2  -2  -5  427.87    4.10
  -2   2   5  426.54    4.08
   2  -2  -5  424.07    4.07
   2   2  -5  427.61    4.22
  -2   2  -5  436.84    4.23
  -2  -2   5  424.84    4.49
  -2   2  -5  439.23    4.27
   2  -2   5  425.36    5.18
  -2  -2   5  428.92    4.81
   2   2   5  427.34    4.17
   2   2  -5  430.49    4.34
  -2  -2  -5  432.13    4.23
  -2  -2   5  433.08    4.42
   2   2  -5  428.03    5.26
  -2   2  -5  442.45    5.29
  -2   2  -5  425.55    4.53
  -2   2   5  430.38    4.49
   2  -2  -5  424.94    4.38
  -5   0  -1  190.59    2.23
   5   0  -1  190.50    3.31
   5   0  -1  183.52    1.70
   5   0   1  180.46    1.68
  -5   0   1  186.90    2.23
  -5   0   1  187.46    2.39
  -5   0  -1  187.21    2.89
  -5   0  -1  188.96    2.38
  -5   0   1  187.75    3.07
   5   0   1  179.17    2.72
  -4   2  -1    0.58    0.27
   4  -2  -1    0.59    0.23
   4  -2   1    0.43    0.24
   4   2  -1    0.33    0.43
   4   2   1    0.52    0.42
  -4  -2   1    0.25    0.42
  -4  -2  -1    0.17    0.40
   4  -2  -1    0.84    0.41
  -4   2   1    0.64    0.52
   4   2   1    0.50    0.32
  -4  -2  -1    0.94    0.30
  -4   2  -1    0.66    0.58
  -4   2   1    0.62    0.41
   4   2   1    0.43    0.45
  -4  -2   1    0.52    0.47
   4   2  -1    0.38    0.47
  -4   2  -1    0.58    0.34
   4  -2  -1    0.56    0.31
   4  -2   1    0.62    0.28
   4  -2   1    0.68    0.22
   4   2  -1    0.79    0.31
  -4   2   1    0.59    0.20
  -4  -2   1    0.77    0.33
  -4   2  -1    0.57    0.23
  -4  -2   1    0.49    0.33
   4   2  -1    0.64    0.36
  -4  -2  -1    0.97    0.35
   4   2   1    0.49    0.35
  -4   2   1    0.58    0.28
   3  -2  -4   24.84    0.70
  -3   2  -4   25.29    0.67
  -3   2   4   24.90    0.75
   3  -2   4   22.95    1.02
  -3   2   4   25.31    0.87
  -3  -2   4   24.79    1.04
  -3  -2  -4   25.12    0.66
  -3   2  -4   24.54    0.71
  -3   2  -4   23.79    1.00
   3   2  -4   24.86    1.12
   3   2  -4   25.71    0.80
  -3  -2  -4   24.77    0.80
  -3  -2   4   24.91    0.73
  -3   2   4   25.91    1.06
  -3  -2  -4   24.70    0.67
   3  -2   4   24.68    0.69
   3  -2  -4   25.42    0.81
  -3   2  -4   23.32    0.73
   3   2   4   23.17    0.78
  -3  -2   4   25.72    0.79
  -3   2   4   25.20    0.82
   3   2   4   25.38    0.72
   3   2  -4   25.64    0.72
   3   2   4   25.31    0.67
   0   1  -7   54.22    1.20
   0   1   7   53.45    1.36
   0  -1  -7   50.09    1.14
   0  -1   7   53.47    1.36
   0  -1   7   52.94    1.21
   0  -1  -7   52.05    1.31
   0   1  -7   50.79    1.29
   0  -1   7   52.53    1.54
   0  -1  -7   53.22    1.29
   0   1  -7   53.48    1.45
   0   1   7   52.98    1.14
   4   1  -4    2.78    0.61
  -4  -1   4    2.75    0.63
   4  -1   4    2.74    0.66
  -4  -1   4    2.58    0.38
   4  -1  -4    2.50    0.35
  -4  -1  -4    3.14    0.36
  -4   1   4    2.46    0.36
  -4  -1   4    2.41    0.33
   4   1   4    2.49    0.34
   4  -1  -4    2.28    0.32
  -4  -1  -4    2.70    0.32
   4   1   4    2.23    0.31
  -4   1  -4    2.33    0.30
   4  -1   4    2.35    0.32
  -4  -1  -4    2.36    0.41
   4  -1  -4    2.89    0.44
  -4   1  -4    2.81    0.32
   4  -1   4    1.92    0.29
   4  -1  -4    2.39    0.31
   4   1   4    2.29    0.31
   4   1  -4    2.85    0.65
   4  -1  -4    2.62    0.43
  -4   1   4    2.65    0.62
  -1  -3  -3   28.38    0.80
  -1   3   3   31.32    0.86
   1   3   3   31.99    0.83
   1   3  -3   31.26    0.89
  -1  -3   3   29.36    0.85
  -1   3   3   30.85    0.85
  -1   3   3   30.92    0.73
   1   3   3   30.92    0.72
  -1   3  -3   31.09    0.86
   1  -3  -3   29.71    0.72
  -1   3   3   30.61    0.82
   1   3  -3   31.53    0.78
   1  -3   3   31.41    0.84
   1   3  -3   30.05    0.83
  -1   3  -3   30.85    0.91
   1   3  -3   29.85    0.89
  -1   3  -3   31.63    0.93
   1   3  -3   29.58    1.03
   1   3   3   30.39    0.78
  -1  -3  -3   30.87    0.76
  -1   3  -3   30.75    0.73
  -1   3  -3   31.48    0.80
   1  -3  -3   29.83    0.85
   3   0   6   74.44    1.56
  -3   0  -6   74.93    1.50
   3   0   6   75.90    1.49
   3   0  -6   76.61    1.66
  -3   0  -6   74.73    1.48
   3   0  -6   73.83    1.77
  -3   0  -6   72.84    1.41
  -3   0   6   75.91    1.91
   3   0   6   75.65    1.66
   3   0   6   73.35    1.41
  -3   0  -6   75.65    1.61
  -3   0   6   74.76    1.76
  -3   0   6   74.36    1.58
   0   2   6   54.63    1.20
   0  -2  -6   55.93    1.22
   0  -2  -6   54.25    1.27
   0   2  -6   53.22    1.33
   0  -2   6   54.14    1.38
   0  -2   6   54.06    1.36
   0   2   6   54.08    1.30
   0   2  -6   54.11    1.31
   0   2  -6   55.01    1.25
   0   2  -6   52.46    1.60
   0  -2   6   55.23    1.67
   0   2   6   54.60    1.16
   0   2   6   53.29    1.35
  -2   3   2    2.35    0.42
   2   3  -2    2.39    0.52
  -2   3   2    2.08    0.38
  -2  -3   2    2.33    0.37
  -2   3  -2    2.39    0.33
   2   3   2    2.41    0.41
  -2   3  -2    2.04    0.44
  -2   3  -2    2.84    0.33
   2   3   2    2.57    0.32
   2  -3   2    2.50    0.27
  -2  -3  -2    2.49    0.31
  -2   3   2    2.46    0.32
  -2   3   2    2.38    0.29
   2   3   2    2.38    0.32
   2  -3  -2    2.07    0.32
   2   3  -2    2.36    0.37
  -2   3  -2    2.31    0.32
   2   3   2    2.63    0.39
   2   3  -2    2.26    0.42
   2   3  -2    2.63    0.45
   2  -3  -2    2.25    0.35
  -2   3   2    1.97    0.39
   2  -3   2    2.24    0.34
  -2   3  -2    2.39    0.47
  -5   0  -2   50.30    1.44
  -5   0  -2   49.88    1.11
  -5   0   2   49.45    1.61
  -5   0   2   50.48    1.22
   5   0  -2   51.94    1.71
   5   0   2   46.70    1.11
   5   0   2   46.62    1.53
   5   0  -2   49.13    1.10
  -5   0   2   50.57    1.15
  -5   0  -2   49.00    1.17
   1   1   7   40.68    0.96
   1  -1  -7   39.70    1.00
  -1  -1   7   40.61    1.13
   1  -1   7   40.32    1.27
   1  -1   7   40.32    1.29
  -1   1  -7   40.06    1.14
  -1   1  -7   37.61    1.12
  -1   1  -7   41.12    1.06
   1   1  -7   39.82    1.26
  -1   1   7   40.55    1.14
  -1  -1   7   39.77    1.13
  -1  -1  -7   39.69    0.95
  -1   1  -7   40.28    0.98
  -1   1   7   38.20    1.14
   1  -1  -7   40.21    1.15
   1   1   7   40.18    0.99
  -1  -1  -7   39.69    1.13
  -1  -1  -7   40.53    1.07
  -1  -1   7   41.10    1.06
   1   1  -7   40.45    1.02
   1  -1   7   39.63    1.04
  -1   1   7   39.64    0.97
   1   1  -7   40.31    1.27
  -4  -2  -2    1.80    0.35
   4   2   2    1.67    0.32
  -4   2   2    2.04    0.52
   4  -2  -2    1.77    0.40
  -4  -2   2    1.32    0.54
  -4  -2  -2    1.90    0.34
   4  -2   2    2.18    0.29
   4   2   2    1.86    0.42
  -4   2  -2    1.98    0.25
   4  -2   2    1.70    0.27
  -4   2  -2    1.75    0.26
   4  -2  -2    1.84    0.28
   4  -2   2    2.18    0.56
   4   2   2    1.96    0.38
  -4   2   2    2.02    0.30
   4   2  -2    1.95    0.39
  -4  -2   2    1.59    0.49
  -4   2  -2    2.19    0.69
   4   2  -2    2.44    0.54
  -4   2  -2    1.47    0.61
  -4  -2   2    1.95    0.36
   4   2  -2    2.11    0.34
  -4   2   2    1.96    0.45
  -4  -2  -2    2.03    0.33
  -4  -2   2    1.97    0.37
  -5   1   0   -0.17    0.26
   5  -1   0   -0.10    0.44
  -5   1   0   -0.03    0.22
  -5   1   0   -0.05    0.43
  -5  -1   0    0.24    0.31
  -5  -1   0   -0.30    0.36
  -5  -1   0   -0.20    0.44
   5  -1   0   -0.03    0.38
  -5  -1   0   -0.02    0.24
  -5   1   0   -0.14    0.69
   5  -1   0    0.09    0.22
   5   1   0   -0.04    0.36
  -1  -2  -6  107.32    2.94
   1  -2   6  119.46    2.32
   1  -2  -6  109.99    1.90
   1  -2  -6  117.20    2.17
  -1  -2   6  117.73    2.41
   1  -2  -6  115.31    2.01
   1   2   6  117.23    1.99
   1   2   6  116.41    2.03
  -1   2  -6  114.59    2.52
  -1  -2   6  115.87    2.23
  -1   2   6  117.83    2.24
   1   2  -6  114.48    2.19
  -1   2  -6  115.31    2.21
  -1  -2  -6  117.21    2.07
   1   2  -6  115.50    2.14
  -1  -2   6  115.68    2.17
   1  -2   6  118.06    2.62
   1   2  -6  114.54    2.59
  -1   2   6  116.06    2.19
  -1  -2  -6  115.36    2.08
   1   2  -6  116.17    2.12
  -1   2  -6  116.29    2.05
  -1   2   6  114.10    1.95
   2   0   7  157.74    2.75
  -2   0   7  158.91    2.80
  -2   0   7  160.80    2.78
   2   0   7  161.81    2.77
  -2   0   7  158.68    2.75
   2   0  -7  160.08    2.92
  -2   0   7  159.69    2.66
  -2   0  -7  156.69    2.52
   2   0   7  158.57    2.59
   5  -1  -1  407.22    4.06
  -5   1   1  421.15    4.06
   5  -1   1  414.87    5.21
  -5  -1  -1  407.43    4.54
  -5   1   1  412.69    5.37
  -5   1   1  413.21    4.19
  -5   1   1  415.88    4.99
   5  -1   1  413.98    4.83
  -5  -1  -1  416.36    4.66
  -5  -1   1  421.00    4.28
   5   1  -1  419.65    4.21
  -5  -1   1  419.90    4.86
  -5  -1  -1  421.45    4.25
  -5   1  -1  409.36    3.95
   5  -1  -1  394.63   17.80
  -5  -1  -1  417.90    4.03
  -5   1  -1  423.88    5.17
   5  -1  -1  424.70    5.06
   5  -1   1  423.88    4.03
  -5  -1   1  410.91    3.99
   5   1   1  413.14    4.12
  -5   1  -1  410.45    4.10
  -4   0   5    3.13    0.57
   4   0  -5    3.13    0.35
   4   0  -5    3.30    0.37
   4   0  -5    3.21    0.51
  -4   0   5    3.23    0.55
  -4   0   5    3.72    0.42
  -4   0  -5    3.28    0.31
   4   0   5    3.34    0.34
   4   0   5    3.20    0.33
   4   0   5    3.26    0.45
  -4   0  -5    3.27    0.35
  -4   0  -5    3.19    0.45
   4   0  -5    3.51    0.47
   0   3   4    0.09    0.21
   0   3  -4    0.04    0.44
   0   3  -4   -0.36    0.32
   0  -3  -4   -0.15    0.22
   0   3   4   -0.13    0.23
   0   3   4   -0.23    0.28
   0   3  -4    0.02    0.26
   0   3  -4   -0.15    0.29
   0  -3  -4   -0.02    0.21
   0  -3  -4    0.20    0.27
  -3   1  -6  188.90    2.39
   3  -1  -6  187.71    2.40
  -3  -1   6  183.66    1.97
  -3  -1   6  184.06    2.71
   3   1  -6  191.55    3.00
   3   1   6  183.13    1.87
  -3  -1  -6  183.94    1.69
   3   1   6  184.86    2.16
   3   1   6  187.01    2.25
  -3   1  -6  179.93    1.76
  -3   1  -6  183.59    1.69
  -3   1   6  188.64    2.72
   3  -1  -6  182.91    1.75
  -3  -1  -6  182.35    1.80
   3  -1   6  185.01    2.24
  -3   1  -6  186.00    2.44
   3  -1  -6  184.40    2.00
   3   1  -6  179.37    2.20
  -3  -1   6  177.78    2.74
  -3   1   6  181.40    1.86
   3  -1  -6  185.92    2.59
  -2  -3  -3   66.58    1.45
  -2   3   3   70.32    1.48
   2   3  -3   70.01    1.50
   2   3  -3   68.30    1.77
  -2   3   3   68.37    1.50
   2   3   3   69.73    1.42
  -2   3  -3   69.43    1.40
  -2  -3  -3   71.01    1.42
  -2   3  -3   70.07    1.47
   2   3   3   70.67    1.39
  -2   3   3   69.84    1.36
   2   3  -3   70.59    1.42
  -2  -3   3   71.39    1.47
  -2   3  -3   69.64    1.72
   2  -3  -3   69.92    1.38
  -2   3  -3   68.88    1.60
   2  -3   3   70.60    1.57
   2   3   3   71.03    1.55
  -2  -3   3   68.99    1.52
   2   3  -3   70.88    1.64
  -2   3  -3   69.06    1.42
  -2   3   3   72.44    1.43
  -2   3   3   69.46    1.52
   2   3   3   71.97    1.50
  -5   1   2 1242.43   10.26
  -5  -1   2 1248.73   10.53
  -5  -1   2 1238.17   11.30
  -5   1  -2 1245.67   11.54
   5   1   2 1237.98   10.30
  -5   1  -2 1241.15   10.33
  -5   1   2 1224.45   10.32
   5  -1  -2 1219.36   10.21
   5  -1   2 1221.93   10.00
  -5  -1  -2 1228.67   10.09
  -5   1   2 1194.53   11.00
  -5  -1   2 1235.44   10.20
   5  -1   2 1229.71   11.79
   5  -1  -2 1241.81   11.26
   5  -1   2 1223.48   11.29
  -5  -1  -2 1241.32   10.79
   5  -1  -2 1220.76   10.04
   5   0  -3  386.05    4.85
   5   0   3  368.12    3.75
  -5   0  -3  370.83    3.64
  -5   0  -3  379.73    3.86
   5   0   3  376.97    4.59
  -5   0   3  369.52    4.72
  -5   0   3  379.53    3.95
   5   0  -3  368.28    3.65
  -5   0   3  373.38    3.78
  -5   0  -3  370.40    4.31
   1   3  -4   28.46    0.87
  -1   3  -4   30.02    0.89
   1  -3   4   28.46    0.80
  -1   3   4   29.05    0.76
  -1   3   4   28.10    0.79
  -1  -3   4   29.11    0.83
   1   3  -4   28.22    0.89
   1   3   4   29.59    0.77
  -1  -3  -4   29.16    0.80
   1  -3  -4   29.12    0.82
  -1   3  -4   28.54    0.79
  -1   3  -4   29.86    0.85
  -1   3  -4   28.62    1.00
   1   3  -4   29.97    1.09
  -1   3   4   28.84    0.81
   1  -3  -4   27.91    0.77
   1   3  -4   27.77    0.81
   1   3  -4   30.88    0.80
  -1  -3  -4   29.16    0.75
  -1   3   4   29.41    0.70
   1   3   4   30.09    0.72
  -1   3  -4   30.25    0.99
   1   3   4   29.53    0.78
  -4   2   3  146.62    2.71
   4  -2   3  145.49    2.40
   4  -2   3  150.00    2.59
  -4   2  -3  142.31    2.85
   4   2  -3  146.57    3.05
  -4  -2   3  144.11    2.85
  -4  -2  -3  142.67    2.52
  -4  -2   3  143.45    2.49
  -4   2   3  145.69    2.52
  -4   2  -3  145.95    2.37
  -4   2  -3  145.78    2.42
   4   2   3  137.88    2.53
   4   2  -3  141.35    2.45
  -4  -2  -3  142.44    2.34
   4   2  -3  138.54    2.31
  -4  -2   3  143.01    2.40
   4  -2  -3  144.89    2.36
   4  -2  -3  143.73    2.59
   4   2   3  145.21    2.46
   4   2   3  147.79    2.40
  -4   2   3  148.76    2.79
  -4   2  -3  145.58    3.24
  -3   3   0   -0.07    0.37
   3   3   0    0.09    0.32
  -3   3   0    0.02    0.19
   3   3   0    0.08    0.32
  -3  -3   0    0.13    0.35
  -3   3   0   -0.22    0.47
   3  -3   0   -0.12    0.22
  -3  -3   0    0.02    0.27
   3   3   0   -0.31    0.28
  -3   3   0   -0.06    0.27
   2  -1   7   31.99    0.78
   2  -1   7   30.92    0.93
   2   1  -7   31.65    0.85
  -2  -1   7   32.32    1.01
   2  -1   7   30.15    0.74
   2   1  -7   29.57    0.78
  -2  -1  -7   31.54    0.81
   2   1   7   30.14    0.84
   2  -1  -7   32.25    0.94
  -2   1  -7   31.40    0.76
   2  -1   7   30.26    0.98
  -2  -1   7   31.18    0.92
  -2   1  -7   30.88    0.94
  -2  -1  -7   31.64    0.96
  -2   1   7   31.19    0.95
  -2   1  -7   31.75    0.89
   2   1  -7   32.78    1.17
   2   1   7   32.19    0.76
   2  -1  -7   31.66    0.86
  -2  -1  -7   31.88    0.73
   2   1   7   32.48    0.73
  -2   1  -7   31.61    0.74
   2  -1  -7   29.83    0.72
  -2  -1   7   31.97    0.88
  -2   1   7   32.05    0.77
   3   3  -1    0.54    0.39
  -3  -3  -1    0.59    0.29
  -3   3  -1    0.60    0.20
  -3   3   1    0.42    0.40
  -3   3   1    0.49    0.22
  -3   3  -1    0.47    0.23
   3   3   1    0.51    0.33
   3   3  -1    0.84    0.44
   3  -3  -1    0.53    0.29
   3   3   1    0.37    0.31
  -3  -3  -1    0.53    0.36
   3  -3  -1    0.56    0.31
   3   3  -1    0.54    0.31
   3   3   1    0.46    0.31
  -3   3   1    0.45    0.33
   3   3   1    0.49    0.23
   3  -3   1    0.54    0.24
  -3   3  -1    0.49    0.31
  -3   3   1    0.55    0.30
  -3   3  -1    0.55    0.27
  -3   3  -1    0.68    0.43
   3   3  -1    0.54    0.33
  -3  -3   1    0.78    0.30
  -3   2  -5  213.57    2.43
   3  -2  -5  210.06    2.37
   3   2   5  211.38    2.38
  -3  -2  -5  211.57    2.41
   3   2  -5  209.24    2.47
   3  -2   5  213.08    3.43
   3  -2  -5  210.44    2.62
  -3   2  -5  204.93    2.43
   3   2   5  212.49    2.49
  -3  -2   5  211.24    2.62
  -3   2   5  208.40    2.62
   3   2  -5  211.11    3.35
  -3   2  -5  209.41    2.76
   3   2  -5  212.91    2.60
  -3   2   5  211.32    2.78
   3  -2  -5  209.13    2.69
  -3  -2  -5  210.81    2.45
   3   2  -5  211.54    3.59
  -3   2   5  209.11    2.43
   4   1   5  510.51    4.68
  -4   1  -5  526.05    4.93
  -4  -1  -5  517.81    4.91
   4   1   5  502.91    4.79
   4  -1   5  517.46    4.82
  -4   1  -5  516.48    5.44
   4  -1  -5  515.23    4.90
  -4  -1  -5  525.97    5.13
   4  -1  -5  509.29    5.16
   4   1  -5  530.76    5.94
   4   1  -5  522.58    5.89
   4  -1  -5  528.89    5.09
  -4  -1   5  516.09    5.03
  -4  -1   5  518.42    5.99
  -4   1   5  520.91    5.55
   4  -1  -5  504.98    5.24
   4   1   5  507.72    4.77
  -4   1  -5  518.08    4.76
  -4   1   5  511.90    4.99
  -4  -1  -5  514.10    4.77
  -2  -2  -6   34.03    0.92
   2  -2  -6   35.64    0.92
  -2   2   6   35.78    1.08
   2   2   6   35.90    0.93
   2  -2  -6   35.72    0.88
   2   2  -6   35.91    1.02
  -2   2   6   34.50    0.87
   2  -2  -6   35.26    0.99
   2  -2   6   34.67    1.38
  -2  -2   6   35.20    1.02
   2   2  -6   36.50    1.24
  -2   2  -6   36.85    1.23
   2   2  -6   36.14    1.36
   2  -2   6   35.86    1.28
  -2   2  -6   36.51    0.94
  -2  -2   6   35.88    1.08
  -2   2  -6   35.20    1.08
  -2   2  -6   34.88    0.90
  -2  -2  -6   34.62    0.92
   2  -2  -6   34.86    1.02
  -2  -2  -6   34.26    0.87
   2   2   6   35.36    0.88
   0   0   8  833.18    7.26
  -5   1  -3   19.93    1.65
   5  -1   3   20.00    0.96
  -5   1   3   21.27    0.98
   5  -1   3   20.78    0.60
  -5   1  -3   21.25    0.61
   5   1  -3   21.11    1.14
   5   1   3   20.93    0.64
  -5  -1  -3   21.43    0.70
  -5   1   3   20.23    0.70
  -5  -1  -3   21.65    0.63
  -5  -1   3   20.97    1.04
  -5  -1   3   20.94    0.68
   5  -1  -3   20.31    0.61
  -5   1  -3   20.46    0.64
  -5  -1  -3   21.70    0.81
   5  -1  -3   20.95    0.91
  -5   1   3   18.40    1.00
  -5   1   3   21.45    0.68
   5  -1  -3   20.29    0.69
   5   1   3   20.93    0.87
   5   1  -3   20.92    1.04
  -5  -1   3   20.76    0.70
  -3   3  -2    0.46    0.25
   3  -3   2    0.67    0.24
   3   3   2    0.56    0.28
  -3  -3   2    1.01    0.29
  -3   3  -2    0.38    0.22
  -3   3   2    0.48    0.27
   3   3   2    0.43    0.30
  -3  -3  -2    0.15    0.31
  -3   3  -2    0.64    0.41
   3   3   2    0.39    0.29
  -3  -3  -2    0.50    0.25
   3  -3  -2    0.58    0.32
   3   3  -2    0.75    0.38
  -3   3  -2    0.79    0.23
  -3   3   2    0.84    0.33
   3   3  -2    0.66    0.26
   3   3   2    0.42    0.31
  -3   3   2    0.97    0.38
   3  -3  -2    0.65    0.34
   3   3  -2    0.38    0.33
  -3  -3   2    0.58    0.31
   3   3  -2    0.80    0.46
  -3   3   2    0.39    0.29
   1   0   8   35.97    1.11
   1   0  -8   36.84    1.14
  -1   0   8   37.42    0.97
  -1   0  -8   36.68    1.05
   1   0   8   36.56    0.92
   1   0   8   36.47    1.16
  -1   0   8   35.79    1.07
  -1   0  -8   36.60    0.90
   2  -3  -4   33.43    0.85
   2   3  -4   34.31    0.93
  -2   3  -4   34.23    0.93
   2  -3   4   34.18    1.04
  -2   3   4   33.79    0.98
   2   3   4   32.42    0.86
  -2  -3   4   33.40    0.98
   2   3  -4   34.05    0.98
  -2   3  -4   33.51    0.87
  -2  -3  -4   33.97    0.90
   2   3   4   33.71    0.90
  -2   3  -4   33.82    1.22
  -2   3   4   34.14    0.99
  -2  -3   4   33.65    0.93
  -2   3  -4   32.70    1.10
  -2  -3   4   33.19    0.96
  -2  -3  -4   33.41    0.96
   2   3   4   34.48    0.93
  -2   3   4   33.43    0.84
  -2   3  -4   33.81    0.91
   2   3  -4   34.19    1.12
   2   3   4   33.41    0.86
  -2   3  -4   34.62    1.07
   2   3  -4   35.04    1.28
  -3   0   7   42.11    1.33
   3   0   7   42.57    1.02
   3   0  -7   42.42    1.27
   3   0  -7   42.36    1.11
  -3   0   7   42.81    1.23
  -3   0  -7   41.94    0.98
  -3   0  -7   41.26    1.04
  -3   0  -7   42.10    1.02
   3   0   7   39.99    1.11
   3   0   7   41.30    0.96
   3   0  -7   41.95    1.09
   3   0   7   41.58    1.10
  -3   0   7   41.90    1.10
   5   0  -4   28.31    1.05
  -5   0  -4   29.70    0.96
  -5   0   4   30.03    0.83
   5   0   4   28.06    0.99
   5   0  -4   29.27    0.81
  -5   0  -4   30.83    0.78
   5   0   4   31.95    0.78
  -5   0   4   31.74    1.21
  -5   0   4   30.91    0.80
   5   0  -4   30.09    0.76
  -5   0  -4   30.57    0.72
   5   0  -4   30.27    1.11
   0   3  -5   37.98    1.23
   0  -3   5   41.97    1.29
   0   3  -5   40.31    1.37
   0   3  -5   39.31    1.07
   0  -3  -5   39.28    0.94
   0   3   5   39.74    0.94
   0   3  -5   40.40    1.13
   0   3  -5   39.32    1.10
   0   3   5   40.67    1.07
   0  -3  -5   40.63    1.04
   0  -3  -5   39.35    1.02
   0   3   5   38.80    0.97
   0   2  -7   -0.01    0.27
   0  -2  -7    0.10    0.20
   0   2   7    0.11    0.23
   0  -2   7   -0.09    0.48
   0   2  -7   -0.07    0.44
   0   2   7    1.01    0.37
   0   2   7    0.11    0.22
   0  -2  -7   -0.02    0.26
   0  -2  -7    0.26    0.29
   0   2  -7    0.16    0.36
   0  -2   7   -0.03    0.32
   0   2   7   -0.01    0.27
   0  -2   7    0.11    0.39
   0   2  -7   -0.15    0.36
   0  -2   7   -0.14    0.30
   4  -2   4    0.85    0.24
  -4   2   4    1.22    0.45
   4  -2  -4    0.66    0.34
  -4  -2  -4    1.03    0.35
  -4   2  -4    0.89    0.25
   4   2   4    1.03    0.31
   4   2  -4    0.69    0.33
  -4  -2   4    1.09    0.29
   4   2   4    1.16    0.30
  -4  -2   4    0.90    0.45
  -4   2  -4    0.82    0.23
  -4  -2   4    0.87    0.29
   4   2  -4    0.77    0.26
   4  -2  -4    0.87    0.31
  -4  -2  -4    0.86    0.22
   4   2  -4    1.07    0.55
  -4   2   4    0.62    0.41
  -4   2   4    0.80    0.27
   0   1  -8   -0.12    0.19
   0  -1   8   -0.05    0.24
   0  -1  -8   -0.05    0.30
   0   1  -8   -0.07    0.31
   0  -1  -8    0.46    0.23
   0  -1   8   -0.23    0.44
   0   1   8    0.16    0.20
  -4   0  -6    7.36    0.43
   4   0   6    7.17    0.42
   4   0  -6    7.30    0.52
   4   0   6    7.61    0.58
   4   0   6    7.64    0.43
  -4   0  -6    7.00    0.50
  -4   0  -6    7.57    0.40
  -4   0   6    6.99    0.46
  -4   0  -6    7.14    0.38
   4   0  -6    7.59    0.62
  -4   0   6    7.25    0.66
   4   0  -6    7.25    0.50
   4   0  -6    7.45    0.46
  -4   0   6    7.89    0.68
  -1  -3   5   -0.03    0.29
   1  -3   5    0.05    0.26
  -1  -3   5   -0.09    0.37
   1   3  -5    0.06    0.31
  -1   3  -5    0.02    0.33
   1   3   5    0.40    0.23
  -1   3   5   -0.01    0.17
  -1   3  -5    0.01    0.23
  -1  -3   5    0.27    0.31
   1  -3  -5    0.18    0.33
  -1  -3  -5    0.15    0.22
   1   3  -5    0.23    0.42
  -1   3  -5   -0.05    0.41
  -1   3  -5    0.09    0.31
   1   3  -5   -0.30    0.31
   1   3  -5    0.20    0.34
   1   3  -5   -0.05    0.30
  -1   3   5    0.34    0.33
   1   3   5    0.10    0.24
   1   3   5   -0.24    0.23
  -1   3  -5    0.04    0.32
  -1  -3  -5    0.17    0.23
  -1   3   5    0.01    0.24
   1  -3  -5    0.13    0.19
  -1   3  -5    0.62    0.27
   1  -3  -5    0.13    0.24
   1  -2   7   80.03    2.09
  -1   2   7   76.89    1.67
   1   2  -7   77.62    1.69
   1   2  -7   75.82    1.59
  -1  -2  -7   77.25    1.53
   1   2   7   77.09    1.50
   1  -2  -7   73.51    1.46
   1  -2   7   77.28    2.20
   1   2  -7   76.28    1.55
   1   2  -7   76.70    1.97
  -1   2   7   77.56    1.67
   1  -2  -7   77.30    1.62
   1  -2  -7   74.50    1.42
   1   2   7   77.71    1.47
  -1   2   7   78.24    1.48
  -1  -2   7   74.37    2.00
  -1  -2  -7   77.41    1.58
   1  -2   7   78.15    1.75
  -1   2  -7   77.71    1.69
  -1  -2  -7   77.33    1.68
  -1  -2   7   76.00    1.67
  -1   2  -7   77.35    1.51
   3   3   3    5.81    0.43
  -3   3   3    5.86    0.40
  -3   3   3    5.94    0.40
  -3   3  -3    6.21    0.40
   3  -3  -3    6.06    0.47
   3   3  -3    6.08    0.45
  -3  -3   3    5.66    0.42
   3   3  -3    5.74    0.54
   3   3   3    6.04    0.48
   3  -3  -3    5.56    0.44
   3  -3   3    5.76    0.50
   3  -3   3    6.01    0.37
  -3   3  -3    6.04    0.68
   3   3  -3    5.38    0.46
  -3  -3  -3    5.85    0.39
   3   3   3    5.76    0.40
  -3   3   3    6.01    0.52
  -3   3  -3    5.50    0.36
  -3   3   3    6.33    0.49
   3   3  -3    6.24    0.62
  -3  -3   3    4.95    0.58
   3   3   3    5.66    0.39
  -3  -3   3    6.22    0.47
  -5  -2   0    0.18    0.27
  -5   2   0   -0.31    0.35
  -5   2   0   -0.11    0.23
   5   2   0   -0.21    0.33
  -5   2   0    0.06    0.38
  -5  -2   0    0.15    0.29
  -5   2   0   -0.09    0.53
   5  -2   0    0.11    0.36
  -5  -2   0   -0.16    0.39
   5  -2   0    0.05    0.23
   5  -2   0   -0.08    0.29
   1  -1  -8   23.01    0.67
  -1  -1  -8   21.28    0.61
   1   1   8   22.74    0.66
   1  -1   8   22.90    0.92
   1   1  -8   23.12    0.89
  -1  -1  -8   21.66    0.71
  -1   1  -8   21.77    0.66
   1   1  -8   19.61    0.75
  -1  -1   8   22.38    0.71
   1  -1   8   23.47    0.84
  -1  -1  -8   23.41    0.80
   1   1   8   22.02    0.61
  -1  -1  -8   21.11    0.64
  -1  -1   8   21.69    0.78
   1   1   8   22.17    0.82
  -1   1   8   22.28    0.78
  -1  -1   8   22.68    0.69
  -1   1  -8   22.95    0.81
   1  -1   8   23.59    0.69
   1   1  -8   22.47    0.65
  -1   1   8   22.03    0.63
   1  -1  -8   23.39    0.79
  -1   1  -8   22.47    0.64
  -1  -1   8   22.37    0.99
  -5   2  -1   85.76    1.66
  -5   2   1   87.31    1.63
   5  -2   1   87.93    1.86
  -5  -2   1   84.73    1.94
   5   2  -1   86.47    2.11
  -5   2   1   89.07    2.02
  -5   2  -1   86.62    2.03
   5  -2  -1   86.66    1.84
   5  -2   1   82.38    1.53
  -5   2  -1   89.60    1.63
  -5  -2   1   90.14    1.94
  -5  -2   1   86.04    1.62
  -5   2   1   90.68    2.23
   5  -2  -1   88.49    1.67
   5  -2   1   87.26    1.63
   5   2   1   89.70    2.05
   5  -2   1   82.42    2.02
   5   2   1   89.19    1.74
  -5   2   1   86.25    1.68
  -5  -2  -1   88.67    1.84
   5   2  -1   84.73    1.70
  -5  -2  -1   87.59    1.75
  -5  -2  -1   85.90    1.61
  -5   2  -1   87.44    2.30
  -5  -2   1   88.24    1.75
  -2   0   8   29.06    0.88
  -2   0  -8   29.04    0.69
   2   0   8   28.83    0.71
   2   0  -8   28.57    0.94
   2   0  -8   28.43    0.81
   2   0   8   28.54    0.86
  -2   0   8   28.09    0.76
  -2   0  -8   28.51    0.80
   2   0   8   29.09    0.74
  -2   0   8   28.07    0.83
  -3   1  -7   17.98    0.57
   3   1   7   17.24    0.65
   3  -1   7   17.71    0.82
  -3   1  -7   16.46    0.74
   3   1   7   17.31    0.68
  -3   1  -7   17.13    0.65
   3  -1  -7   16.70    0.64
   3  -1   7   17.32    0.58
  -3   1  -7   17.47    0.59
  -3  -1   7   16.75    0.65
  -3   1   7   17.21    0.81
  -3   1   7   17.72    0.67
   3   1  -7   16.87    0.85
  -3  -1  -7   16.62    0.53
   3  -1  -7   17.11    0.63
   3   1   7   17.32    0.56
   3   1  -7   17.03    0.68
  -3   1   7   16.84    0.70
   3  -1  -7   16.53    0.72
  -3  -1   7   17.61    0.93
  -3   1  -7   17.16    0.62
  -3  -1  -7   17.55    0.60
   3  -1  -7   17.66    0.57
  -3   1   7   17.58    0.61
   3   1   7   16.86    0.57
   5  -1  -4    0.46    0.37
   5   1  -4    0.32    0.47
  -5  -1   4    0.34    0.30
  -5  -1  -4    0.31    0.36
   5  -1  -4    0.41    0.25
  -5  -1   4    0.39    0.28
   5   1  -4    0.31    0.27
  -5   1   4    0.11    0.49
  -5  -1  -4    0.24    0.23
  -5   1  -4    0.36    0.22
   5  -1   4    0.09    0.24
   5   1   4    0.24    0.23
  -5   1  -4    0.54    0.26
   5   1  -4    0.83    0.53
  -5  -1   4    0.32    0.56
   5   1   4    0.02    0.27
  -5  -1  -4    0.50    0.30
   5  -1  -4    0.29    0.31
  -5   1   4    0.11    0.30
   3  -2   6   15.60    0.96
  -3   2   6   15.08    0.73
   3   2  -6   14.52    0.63
   3  -2  -6   14.54    0.61
   3   2  -6   15.30    0.90
   3  -2   6   12.50    0.51
  -3  -2   6   14.17    0.59
  -3  -2  -6   14.73    0.53
   3  -2  -6   14.63    0.73
   3   2   6   15.45    0.54
   3  -2  -6   13.75    0.51
  -3  -2  -6   15.03    0.55
  -3   2   6   15.13    0.54
  -3   2  -6   15.48    0.55
   3   2   6   15.47    0.57
   3  -2   6   13.72    0.52
  -3   2  -6   14.89    0.77
  -3   2  -6   14.83    0.74
   3   2  -6   14.35    0.58
  -3   2  -6   14.47    0.69
   3   2  -6   14.87    0.84
  -4   1  -6   19.80    0.62
  -4  -1  -6   16.93    0.60
  -4   1  -6   20.30    0.77
  -4  -1   6   19.22    1.03
  -4   1   6   20.60    0.70
  -4  -1   6   21.05    1.10
   4  -1  -6   19.03    0.72
   4  -1  -6   19.77    0.69
  -4  -1   6   19.12    0.69
   4  -1   6   19.79    0.62
   4   1  -6   19.14    0.94
  -4   1   6   20.10    0.90
   4  -1  -6   19.75    0.81
   4   1  -6   19.31    0.84
  -4  -1  -6   20.16    0.73
   4  -1  -6   19.47    0.62
  -4  -1  -6   19.99    0.62
  -4  -1  -6   19.79    0.60
   4   1   6   20.12    0.77
   4   1   6   19.81    0.62
  -4   1  -6   20.26    0.59
   4   1   6   20.32    0.60
   4   1   6   20.37    0.66
   6   0   0   60.37    1.93
   6   0   0   59.91    1.24
   6   0   0   59.08    1.77
  -6   0   0   60.59    1.72
  -6   0   0   59.82    1.35
  -6   0   0   61.48    1.27
  -5  -2   2   58.01    1.52
  -5  -2   2   59.24    1.27
  -5  -2  -2   57.70    1.38
   5   2   2   60.30    1.25
  -5   2  -2   60.85    1.91
  -5   2   2   60.34    1.70
   5   2  -2   56.79    1.71
   5  -2  -2   58.82    1.51
   5  -2   2   60.30    1.27
  -5   2  -2   60.63    1.30
  -5  -2   2   59.71    1.61
   5  -2  -2   59.11    1.28
   5   2   2   59.92    1.55
   5   2   2   60.10    1.33
   5  -2   2   59.49    1.22
   5  -2  -2   58.51    1.44
  -5  -2   2   60.09    1.36
  -5  -2  -2   59.53    1.35
   5   2  -2   56.22    1.29
   5  -2   2   59.75    1.44
  -5   2  -2   59.31    1.22
  -5   2   2   60.14    1.57
  -5  -2  -2   59.12    1.24
  -6   0   1   20.70    0.71
   6   0   1   20.89    1.01
   6   0   1   20.57    0.60
  -6   0  -1   20.33    0.62
   6   0  -1   20.63    1.10
  -6   0   1   20.51    0.63
  -6   0  -1   20.07    0.90
   6   0  -1   20.22    0.61
  -6   0   1   19.92    0.98
  -6   0  -1   20.85    0.69
   4   3   0    2.29    0.33
   4  -3   0    2.20    0.27
   4   3   0    2.38    0.39
  -4   3   0    2.23    0.26
  -4  -3   0    2.15    0.41
  -4   3   0    2.19    0.45
  -4  -3   0    2.41    0.33
   4   3   0    3.39    0.37
  -4   3   0    2.26    0.32
   4  -3   0    2.37    0.32
  -4   3   0    2.53    0.37
   4   3   0    2.23    0.39
  -2   3  -5   79.89    1.97
  -2  -3  -5   81.55    1.57
   2   3   5   82.12    1.62
   2  -3  -5   80.07    1.64
  -2   3   5   83.31    1.73
   2   3  -5   78.84    2.07
  -2  -3   5   80.27    1.66
   2   3  -5   82.85    1.67
  -2  -3  -5   80.02    1.61
   2   3   5   84.51    1.63
   2  -3   5   79.85    1.77
  -2   3  -5   85.13    2.21
  -2   3  -5   81.21    1.76
  -2  -3   5   81.06    1.71
   2  -3  -5   79.25    1.50
   2   3  -5   83.76    1.62
   2   3   5   82.99    1.54
  -2   3  -5   81.00    1.58
  -2   3   5   80.84    1.65
  -2   3   5   83.33    1.55
  -2   3  -5   85.79    1.66
   0   4   0  499.15    4.87
   0  -4   0  488.05    4.83
   0  -4   0  503.39    5.19
   0   4   0  502.84    5.06
   0   4   0  498.94    4.70
   0  -4   0  488.92    4.63
   0   4   0  507.16    4.71
   2   2   7   55.03    1.16
   2  -2  -7   53.29    1.14
   2   2   7   55.49    1.20
   2  -2  -7   55.83    1.22
   2   2  -7   56.41    1.30
  -2   2  -7   55.34    1.20
  -2  -2  -7   55.67    1.25
   2  -2  -7   56.43    1.35
  -2   2   7   54.90    1.37
  -2   2   7   53.24    1.15
  -2   2  -7   54.87    1.45
   2   2  -7   54.25    1.64
   2  -2   7   54.71    1.67
  -2  -2   7   54.42    1.36
  -2   2  -7   54.75    1.37
  -2  -2  -7   56.19    1.42
   2  -2   7   53.02    1.79
   2   2  -7   55.19    1.32
  -2  -2   7   54.92    1.32
  -2   2  -7   55.27    1.22
  -2  -2  -7   52.96    1.19
   2   2  -7   54.52    1.29
   2  -2  -7   55.46    1.31
   5   0  -5  264.60    2.88
  -5   0   5  273.98    3.96
   5   0  -5  266.64    3.47
   5   0  -5  270.84    3.07
  -5   0  -5  276.98    3.32
   5   0   5  279.60    3.00
   5   0  -5  275.17    3.65
  -5   0  -5  263.32    2.92
  -5   0   5  269.48    3.17
  -5   0   5  280.53    3.88
   5   0   5  270.58    2.91
  -5   0  -5  276.90    2.92
  -4   3  -1   21.58    0.95
   4   3   1   22.48    0.65
   4   3  -1   22.89    0.93
  -4   3   1   23.29    0.63
   4   3  -1   22.63    0.64
  -4  -3  -1   21.79    0.62
  -4  -3   1   24.03    0.68
   4   3   1   22.64    0.82
   4  -3  -1   20.69    0.73
  -4  -3  -1   24.14    0.77
   4   3  -1   22.71    0.85
  -4  -3   1   20.56    0.70
   4   3  -1   22.82    0.73
   4   3   1   23.01    0.73
  -4   3   1   22.48    0.65
  -4   3  -1   22.13    0.64
   4  -3  -1   22.99    0.65
   4  -3   1   22.99    0.65
  -4   3   1   22.44    0.89
  -4   3   1   22.43    0.79
  -4   3  -1   22.28    0.76
   4  -3  -1   22.06    0.71
   4  -3   1   21.21    0.67
  -4   3  -1   22.45    0.62
  -4   3   1   22.86    0.62
  -2   1   8   41.92    1.23
   2  -1  -8   42.60    1.19
  -2   1  -8   40.54    1.11
   2   1   8   42.08    1.12
  -2  -1  -8   42.57    1.07
  -2   1   8   42.49    1.03
   2  -1   8   42.62    1.02
   2  -1   8   44.75    1.31
  -2   1   8   42.32    1.11
   2  -1   8   42.29    1.17
  -2   1  -8   42.09    1.02
   2   1   8   40.81    0.99
   2  -1  -8   40.91    0.97
   2  -1  -8   43.03    1.13
  -2   1  -8   41.23    0.98
   2   1   8   42.18    0.99
  -2  -1  -8   41.92    0.98
   2   1  -8   41.81    1.29
  -2   1   8   42.88    1.18
  -2  -1   8   42.62    1.18
  -2  -1   8   40.87    1.18
  -2  -1  -8   43.19    1.19
  -2  -1   8   42.87    1.14
  -4   2   5  196.64    2.70
  -4  -2   5  199.52    2.51
  -4   2   5  201.18    2.51
   4  -2  -5  196.22    2.27
   4   2  -5  200.74    2.50
   4  -2   5  200.78    2.34
  -4  -2  -5  193.88    2.33
   4   2  -5  191.92    3.22
  -4  -2  -5  199.07    2.54
  -4   2  -5  194.80    2.35
   4   2   5  194.89    2.35
  -4  -2   5  201.99    3.13
   4  -2  -5  198.44    2.56
  -4  -2  -5  197.00    2.28
  -4   2  -5  200.96    2.31
   4  -2   5  193.19    3.30
   0   4   1    0.24    0.27
   0   4   1   -0.13    0.23
   0  -4  -1   -0.11    0.27
   0  -4  -1   -0.09    0.25
   0   4  -1   -0.01    0.27
   0  -4   1   -0.03    0.25
   0   4  -1   -0.09    0.24
   0   4  -1    0.07    0.28
   0  -4  -1   -0.09    0.25
   0   4   1   -0.14    0.27
   0  -4   1    0.21    0.27
   0  -4   1   -0.25    0.29
   0   4   1   -0.24    0.27
  -3  -3   4   19.24    0.62
  -3  -3  -4   18.59    0.65
   3   3  -4   19.83    0.64
   3   3   4   18.84    0.69
   3  -3  -4   19.40    0.69
  -3   3   4   20.49    0.75
   3  -3   4   19.91    0.81
   3   3   4   18.92    0.65
  -3   3  -4   19.69    1.02
   3   3  -4   18.59    0.68
   3   3  -4   19.80    0.96
  -3   3   4   19.52    0.74
  -3   3  -4   19.31    0.61
  -3   3  -4   19.39    0.63
   3  -3   4   19.61    0.66
   3   3   4   19.33    0.63
  -3   3   4   19.98    0.62
   3   3   4   19.48    0.60
   3  -3  -4   19.35    0.57
  -3  -3  -4   19.22    0.60
  -3  -3   4   19.76    0.76
  -3  -3  -4   19.26    0.61
   3   3  -4   20.32    0.88
  -3   3  -4   19.65    0.60
  -3  -3   4   18.88    0.68
   1   4   0    0.06    0.30
  -1   4   0   -0.25    0.30
   1  -4   0    0.07    0.22
   1   4   0   -0.20    0.30
  -1   4   0    0.29    0.25
  -1  -4   0    0.51    0.28
   1  -4   0    0.12    0.26
  -1   4   0    0.06    0.25
   1   4   0    0.14    0.25
   1   4   0   -0.13    0.26
  -1   4   0   -0.02    0.27
  -1  -4   0   -0.02    0.31
   1  -4   0   -0.21    0.22
  -1   4   0   -0.04    0.23
  -6   0  -2   29.95    0.72
   6   0  -2   29.37    0.71
  -6   0  -2   30.59    1.04
   6   0   2   29.43    1.15
  -6   0   2   30.10    1.22
  -6   0   2   29.81    0.83
  -6   0  -2   29.78    0.80
   6   0   2   28.46    0.69
  -6   0   2   29.27    0.74
   6   0  -2   30.20    1.24
   0   3  -6    0.05    0.30
   0  -3   6   -0.07    0.35
   0   3   6   -0.01    0.20
   0  -3  -6    0.18    0.22
   0   3  -6   -0.18    0.46
   0   3  -6   -0.04    0.57
   0   3  -6    0.08    0.30
   0   3   6    0.09    0.30
   0  -3  -6   -0.05    0.25
   0   3   6   -0.03    0.18
   0   3  -6   -0.04    0.27
   0  -3  -6    0.01    0.21
  -6  -1   0  200.89    2.50
  -6   1   0  200.43    3.22
   6  -1   0  199.13    2.96
   6  -1   0  200.75    2.30
   6   1   0  189.07    2.21
  -6  -1   0  198.53    2.88
   6   1   0  189.06    2.39
  -6   1   0  198.93    2.45
  -6  -1   0  197.04    2.30
  -6  -1   0  197.75    2.90
   6  -1   0  195.09    3.16
   6  -1   0  199.42    2.39
   1   4  -1   43.15    1.02
  -1  -4   1   44.35    1.14
  -1   4  -1   43.99    1.13
   1   4  -1   43.51    1.14
   1   4   1   44.15    1.05
  -1   4   1   44.48    1.12
  -1  -4  -1   44.64    1.14
   1   4  -1   43.55    1.03
   1  -4   1   44.08    1.03
   1   4   1   44.79    1.13
  -1  -4   1   42.95    1.18
   1   4   1   43.91    1.02
  -1   4   1   43.46    1.01
   1  -4  -1   42.21    1.13
  -1  -4  -1   44.19    1.18
  -1   4  -1   42.35    1.17
  -1   4  -1   45.40    1.05
   1  -4  -1   43.70    1.04
   1  -4   1   43.91    1.08
   1  -4   1   42.39    1.12
  -1   4   1   44.74    1.09
  -1   4  -1   43.73    1.05
  -1   4   1   46.58    1.17
   1   4  -1   44.62    1.12
  -1   4  -1   45.36    1.16
   5   2  -3    2.01    0.39
  -5   2   3    1.70    0.31
  -5  -2  -3    1.86    0.40
   5  -2  -3    2.21    0.43
  -5   2   3    1.92    0.54
   5   2   3    1.94    0.32
  -5   2  -3    1.88    0.28
   5  -2   3    1.82    0.52
  -5  -2  -3    1.75    0.31
   5  -2   3    1.82    0.28
   5   2   3    1.56    0.42
  -5  -2   3    1.98    0.33
  -5  -2  -3    2.02    0.31
   5   2   3    3.04    0.33
  -5   2  -3    1.91    0.25
   5  -2  -3    1.82    0.30
   5  -2   3    1.67    0.25
   5  -2  -3    1.90    0.30
   5  -2  -3    1.85    0.38
  -5   2   3    2.10    0.48
  -5   2  -3    1.44    0.71
   5   2  -3    2.29    0.54
  -5  -2   3    1.31    0.52
  -5  -2   3    1.85    0.35
  -4   3   2    0.82    0.24
   4   3   2    0.76    0.32
   4   3  -2    0.75    0.34
   4   3   2    0.87    0.27
   4   3  -2    1.22    0.40
   4  -3   2    0.89    0.26
  -4  -3   2    1.39    0.30
   4  -3   2    0.75    0.24
   4  -3  -2    0.84    0.29
   4   3   2    0.66    0.29
  -4  -3  -2    1.11    0.31
  -4   3  -2    0.85    0.29
   4  -3  -2    0.88    0.36
  -4  -3   2    0.82    0.28
  -4   3  -2    0.97    0.21
  -4   3  -2    0.79    0.22
  -4  -3  -2    0.82    0.29
   4   3  -2    1.21    0.32
   4   3   2    0.97    0.28
  -4   3  -2    0.56    0.47
  -4   3   2    1.39    0.43
   4   3  -2    0.81    0.43
  -6   1   1  463.62    5.84
   6  -1  -1  474.17    4.45
   6  -1   1  469.58    4.38
   6  -1   1  460.53    5.59
   6  -1  -1  456.13    5.29
  -6  -1  -1  475.18    5.10
   6   1   1  466.53    4.55
  -6   1   1  476.57    5.56
  -6   1  -1  470.16    4.59
  -6   1   1  472.41    4.66
  -6   1  -1  475.97    5.55
   6   1  -1  465.45    4.38
  -6  -1  -1  475.47    4.46
  -6   1   1  474.37    4.47
   6  -1  -1  472.47    5.24
  -6  -1  -1  475.34    5.13
  -6  -1   1  459.08    4.37
  -6   1  -1  464.27    4.37
   6  -1   1  473.81    5.38
  -6  -1   1  474.02    4.70
   0   4  -2   12.63    0.60
   0   4   2   13.39    0.56
   0   4  -2   13.60    0.59
   0  -4   2   12.19    0.54
   0   4  -2   13.68    0.55
   0   4   2   13.35    0.57
   0   4   2   12.67    0.52
   0   4  -2   13.87    0.54
   0  -4   2   13.39    0.63
   0  -4  -2   12.52    0.56
   0   4   2   13.09    0.61
   0  -4   2   12.99    0.60
   0   4  -2   13.63    0.58
   0  -4  -2   12.82    0.51
  -1   3   6   30.06    0.69
   1   3   6   31.19    0.72
   1  -3  -6   29.75    0.70
  -1   3   6   29.96    0.84
   1   3  -6   28.80    1.16
  -1   3  -6   27.87    1.12
  -1  -3   6   30.40    1.05
   1  -3  -6   29.48    0.82
  -1  -3  -6   30.01    0.78
   1   3  -6   30.10    0.83
  -1  -3  -6   30.66    0.79
   1   3   6   30.72    0.82
   1   3  -6   27.86    0.83
  -1  -3   6   30.31    0.85
   1  -3  -6   29.95    0.82
  -1   3  -6   31.12    0.79
  -1  -3   6   29.91    0.84
   1  -3   6   30.10    0.98
  -1   3  -6   31.41    0.88
   1   3  -6   29.69    0.89
  -1   3  -6   29.79    0.89
  -1   3  -6   30.91    1.27
   1  -3   6   29.73    0.85
  -1   3  -6   28.79    0.90
  -1   3   6   29.84    0.77
   1   3   6   30.46    0.75
   0   0  -9   -0.06    0.32
  -5  -1   5  288.89    3.26
   5   1   5  285.39    3.03
   5  -1  -5  282.18    3.17
  -5   1  -5  283.03    2.95
  -5   1  -5  287.71    3.12
  -5  -1  -5  288.29    3.28
   5  -1  -5  289.82    3.49
  -5   1  -5  281.84    3.62
   5   1  -5  285.07    3.94
   5  -1   5  273.80    3.75
  -5   1   5  290.51    3.24
   5  -1  -5  289.25    3.12
  -5  -1  -5  281.12    3.12
   5  -1   5  291.31    3.00
   5   1  -5  276.59    2.97
   5  -1  -5  283.36    3.17
   5   1   5  282.97    3.07
  -5   1   5  291.07    3.78
   4   0   7  105.78    1.89
  -4   0  -7  103.98    1.88
  -4   0  -7  102.97    1.85
   4   0  -7  101.85    1.91
  -4   0   7  102.66    1.95
  -4   0   7  103.03    2.31
   4   0  -7  106.07    2.24
   4   0  -7  104.95    1.97
  -4   0  -7  105.15    1.84
   4   0   7  104.36    2.13
  -4   0  -7  103.71    1.99
   4   0  -7  105.01    2.06
  -4   0   7  108.48    2.33
   4   0   7  104.26    1.95
   1  -4  -2  850.68    7.37
  -1   4  -2  880.18    7.92
  -1   4  -2  882.01    7.58
  -1   4  -2  868.54    7.71
   1   4   2  882.61    7.54
  -1   4   2  866.02    7.64
   1   4  -2  883.66    7.53
  -1   4   2  881.30    7.78
   1   4   2  866.60    7.63
  -1   4   2  875.56    7.66
  -1   4   2  873.74    7.44
   1  -4  -2  867.93    7.73
   1   4  -2  883.13    7.56
  -1   4  -2  859.55    7.44
  -1  -4   2  855.77    7.79
  -1  -4  -2  868.98    7.72
   1   4  -2  872.37    7.72
   1   4  -2  860.11    7.71
  -1  -4  -2  874.61    7.89
   3   0   8    0.64    0.26
   3   0  -8    0.33    0.24
  -3   0  -8    0.65    0.26
   3   0  -8    0.48    0.38
  -3   0  -8    0.96    0.34
   3   0  -8    0.68    0.30
  -3   0   8    1.04    0.32
   3   0   8    0.62    0.30
   3   0  -8    0.62    0.26
   3   0   8    0.58    0.26
   3   0   8    0.51    0.31
  -3   0   8    0.87    0.34
   0   2   8   27.48    0.86
   0   2  -8   26.91    0.84
   0  -2   8   27.77    0.87
   0   2  -8   27.00    1.01
   0  -2  -8   26.99    0.70
   0  -2  -8   27.20    0.77
   0   2  -8   28.65    0.84
   0   2   8   27.82    0.71
   0  -2   8   27.74    1.13
   0   2   8   27.47    0.67
   0  -2   8   27.84    0.78
   0   2  -8   27.64    0.72
   0  -2  -8   27.24    0.83
   1   0  -9   13.58    0.64
  -1   0  -9   13.80    0.53
   1   0   9   13.56    0.51
  -1   0   9   14.58    0.57
  -1   0  -9   13.40    0.63
  -1   0  -9   12.41    0.62
   1   0   9   13.30    0.69
   1   0   9   13.46    0.68
   1   0  -9   13.96    0.62
  -1   0   9   14.45    0.66
   6   1  -2   13.42    0.53
  -6  -1  -2   13.46    0.52
   6  -1  -2   13.63    0.50
  -6   1  -2   13.10    0.50
   6   1   2   12.86    0.53
  -6   1   2   13.45    0.85
  -6   1   2   13.54    0.52
  -6  -1   2   13.33    0.60
  -6   1   2   14.02    0.96
   6  -1   2   13.22    0.97
   6  -1  -2   13.69    0.83
   6   1   2   13.05    0.76
  -6   1  -2   12.47    0.53
   6  -1  -2   13.50    0.56
  -6  -1  -2   12.83    0.59
  -6   1   2   13.11    0.58
  -6  -1   2   13.81    0.83
  -6  -1  -2   12.96    0.68
  -6   1  -2   13.47    0.81
   6  -1   2   12.35    0.77
   6  -1  -2   12.76    0.74
   6  -1   2   12.77    0.48
  -6  -1   2   12.97    0.52
  -6   0   3  126.89    2.18
   6   0  -3  125.74    2.12
   6   0   3  127.67    2.75
  -6   0   3  124.90    2.24
   6   0  -3  123.58    2.20
  -6   0  -3  121.29    2.49
   6   0   3  121.45    2.11
  -6   0  -3  124.45    2.20
   6   0   3  125.93    2.11
  -6   0   3  128.04    2.80
   6   0  -3  127.62    2.80
  -6   0  -3  126.83    2.13
   2   4   0 1032.87    9.03
  -2   4   0 1036.01    8.67
   2  -4   0 1027.63    8.74
  -2   4   0 1026.90    8.88
  -2  -4   0 1028.55    8.97
   2   4   0 1038.87    8.94
   2  -4   0 1018.98    8.79
  -2   4   0 1028.52    8.78
  -2  -4   0 1050.09    9.30
  -2   4   0 1046.38    9.11
  -2   4   0 1035.93    9.24
   4  -3   3   30.96    0.80
  -4  -3  -3   30.10    0.73
   4  -3   3   30.68    0.76
   4   3  -3   29.66    0.82
  -4   3  -3   30.72    0.72
   4  -3  -3   30.88    0.86
  -4  -3  -3   30.02    0.83
   4  -3  -3   28.14    0.82
  -4  -3   3   29.40    0.82
  -4  -3   3   29.85    1.02
   4   3  -3   31.15    1.15
  -4   3   3   30.80    0.91
  -4   3  -3   30.21    1.33
   4   3   3   29.95    0.72
  -4   3  -3   29.80    0.73
   4   3  -3   31.53    0.76
   4  -3  -3   28.85    0.71
  -4  -3   3   30.78    0.78
   4   3  -3   30.19    1.05
   4   3   3   30.29    0.80
  -4   3   3   30.87    0.86
   4   3   3   29.66    0.86
  -4   3  -3   29.95    1.20
  -4   3   3   30.43    0.94
   4  -3   3   29.98    0.99
   4  -3   3   29.77    0.74
  -4   3   3   28.99    0.72
   1   2  -8    0.56    0.32
   1  -2  -8    0.38    0.31
  -1   2   8    0.46    0.34
  -1   2  -8    0.40    0.37
  -1   2  -8    0.55    0.35
   1   2  -8    0.78    0.44
  -1  -2   8    0.38    0.46
   1   2  -8    0.51    0.34
  -1  -2  -8    0.47    0.22
   1   2   8    0.55    0.23
  -1   2  -8    0.32    0.21
   1  -2   8    0.55    0.37
   1  -2   8    0.56    0.30
   1  -2  -8    0.28    0.20
   1  -2  -8    0.41    0.22
  -1  -2   8    0.59    0.29
   1   2   8    0.43    0.21
   1  -2   8    0.88    0.45
  -1   2   8    0.52    0.23
  -1  -2  -8    0.57    0.23
   1   2  -8    0.40    0.21
  -1   2   8    0.25    0.27
  -1   2  -8    0.53    0.23
  -1  -2  -8    0.62    0.33
   0   4   3    0.10    0.29
   0   4  -3    0.03    0.29
   0   4   3    0.02    0.26
   0   4  -3   -0.09    0.27
   0  -4   3    0.10    0.27
   0  -4   3    0.32    0.32
   0   4  -3    0.10    0.29
   0   4  -3    0.17    0.25
   0   4  -3    0.11    0.28
   0   4  -3   -0.00    0.21
   0  -4  -3    0.03    0.24
   0   4   3    0.12    0.22
   2   4   1   10.62    0.46
   2   4  -1   11.15    0.49
   2   4   1   11.42    0.50
   2   4   1   11.48    0.59
   2   4  -1   11.20    0.58
   2   4   1   11.79    0.56
  -2   4  -1   11.44    0.51
   2   4  -1   11.44    0.55
  -2  -4  -1   11.50    0.56
  -2   4   1   11.31    0.48
   2   4  -1   12.05    0.51
  -2   4  -1   11.24    0.48
   2  -4  -1   12.20    0.51
  -2   4   1   11.72    0.56
  -2   4  -1   11.66    0.57
  -2   4   1   11.34    0.58
  -2  -4  -1    9.95    0.55
  -2  -4   1   11.26    0.59
  -2   4  -1   10.73    0.63
  -2   4  -1   11.39    0.60
   2  -4   1   11.34    0.55
  -2  -4   1   10.34    0.53
   2  -4  -1   11.34    0.50
   2  -4   1   11.40    0.49
  -2   4   1   11.49    0.54
   0  -1   9  123.59    2.34
   0   1  -9  124.82    2.13
   0   1   9  129.00    2.42
   0  -1  -9  127.19    2.19
   0   1  -9  121.36    2.35
   0  -1  -9  126.71    2.35
   0  -1  -9  125.59    2.31
   0  -1   9  127.43    2.62
   0   1   9  124.75    2.11
   0  -1   9  121.27    2.15
  -3  -3  -5    0.44    0.24
   3   3  -5    0.54    0.28
  -3   3  -5    0.41    0.22
   3  -3   5    0.55    0.29
  -3  -3  -5    0.48    0.25
  -3   3  -5    0.62    0.36
  -3   3   5    0.59    0.36
   3  -3   5    0.36    0.34
  -3   3  -5    0.65    0.48
  -3   3  -5    0.39    0.23
  -3   3  -5    0.05    0.37
   3   3   5    0.40    0.25
  -3   3   5    0.48    0.19
   3  -3  -5    0.48    0.19
  -3   3  -5    0.53    0.37
  -3   3   5    0.63    0.37
   3  -3  -5    0.46    0.29
  -3  -3  -5    0.66    0.28
  -3  -3   5    0.48    0.33
   3   3   5    0.72    0.34
   3   3  -5    0.35    0.34
  -3  -3   5    0.52    0.25
   3   3   5    0.30    0.22
   3   3  -5    0.61    0.47
  -3  -2  -7  657.02    5.93
   3  -2  -7  641.99    5.79
  -3   2   7  661.14    6.36
   3   2  -7  644.26    5.96
   3   2  -7  672.24    6.63
  -3  -2   7  655.20    6.12
  -3  -2  -7  653.44    5.82
  -3   2  -7  670.35    6.02
   3  -2   7  656.06    5.90
   3  -2  -7  667.31    6.18
   3   2  -7  650.38    5.91
   3   2  -7  663.11    7.17
  -3   2  -7  665.12    5.90
  -3  -2   7  649.58    6.23
  -3   2  -7  651.26    6.28
   3  -2   7  642.39    7.40
  -3   2   7  668.94    5.99
   5   2   4   -0.14    0.22
   5  -2  -4    0.05    0.24
  -5   2   4   -0.06    0.21
   5   2  -4    0.13    0.30
   5  -2   4    0.03    0.20
  -5   2   4    0.13    0.45
  -5   2  -4    0.18    0.22
   5   2   4    0.25    0.27
  -5  -2   4    0.01    0.31
   5   2   4    0.17    0.21
   5  -2  -4    0.02    0.32
   5   2  -4   -0.32    0.47
  -5  -2  -4   -0.03    0.23
  -5   2   4    0.09    0.39
  -5  -2  -4    0.37    0.34
  -5   2  -4   -0.08    0.17
  -5   2  -4   -0.00    0.40
  -5  -2   4   -0.04    0.46
  -5  -2   4    0.07    0.27
   5  -2   4    0.14    0.29
  -4   1   7    0.81    0.40
  -4  -1   7    0.72    0.33
   4   1   7    0.93    0.28
  -4   1  -7    0.91    0.23
   4  -1   7    0.89    0.28
  -4  -1  -7    1.00    0.27
   4  -1  -7    0.83    0.23
  -4   1  -7    0.97    0.25
   4   1  -7    0.76    0.34
   4   1  -7    1.12    0.43
   4  -1   7    0.64    0.27
   4  -1  -7    0.58    0.39
  -4   1   7    0.81    0.43
  -4  -1  -7    0.97    0.23
   4   1   7    0.98    0.26
  -4   1   7    0.89    0.27
  -4   1  -7    0.95    0.31
  -4  -1   7    1.01    0.56
  -4  -1  -7    0.93    0.31
   4  -1  -7    0.81    0.32
  -4  -1   7    0.59    0.50
   4   1   7    1.04    0.37
  -4   1  -7    1.06    0.26
   4   1   7    0.82    0.24
   4  -1  -7    0.88    0.29
  -2   3   6    0.58    0.31
   2  -3  -6    0.59    0.24
   2  -3  -6    0.49    0.29
   2  -3  -6    0.70    0.22
   2   3   6    0.67    0.26
  -2  -3  -6    0.58    0.27
  -2   3   6    0.66    0.22
   2   3  -6    0.57    0.30
  -2   3  -6    0.38    0.37
  -2   3  -6    0.91    0.52
   2  -3   6    0.68    0.30
  -2  -3   6    0.99    0.45
   2   3   6    0.70    0.25
  -2  -3  -6    0.84    0.27
   2   3  -6    0.79    0.30
  -2  -3   6    0.59    0.32
  -2   3  -6    0.60    0.24
   2   3   6    0.63    0.24
  -2   3  -6    0.71    0.25
  -2   3   6    0.60    0.33
  -2   3  -6    0.47    0.39
   2   3  -6    0.87    0.48
  -2  -3   6    0.76    0.35
   1   4   3   15.62    0.61
   1   4  -3   14.09    0.62
  -1   4  -3   14.63    0.62
   1  -4   3   15.26    0.71
  -1  -4   3   15.27    0.67
  -1  -4  -3   14.44    0.69
  -1   4   3   15.07    0.63
  -1  -4  -3   14.63    0.53
   1   4  -3   14.43    0.62
  -1   4  -3   14.20    0.56
   1   4  -3   14.85    0.55
   1  -4  -3   14.09    0.52
   1   4   3   14.93    0.53
  -1   4   3   14.43    0.52
  -1   4   3   14.87    0.79
  -1   4  -3   14.65    0.53
  -1  -4  -3   15.26    0.56
   1   4   3   13.96    0.54
  -1   4   3   15.16    0.62
   1   4  -3   15.73    0.79
  -1   4  -3   14.73    0.62
   1  -4  -3   14.69    0.60
  -1  -4  -3   14.69    0.58
  -1   4   3   14.36    0.59
   3   1  -8    3.62    0.50
  -3  -1   8    3.70    0.49
   3   1   8    4.12    0.42
  -3   1   8    3.48    0.39
   3  -1   8    3.97    0.35
   3   1   8    3.99    0.34
  -3  -1  -8    3.82    0.30
  -3   1  -8    4.00    0.35
   3  -1  -8    3.84    0.40
  -3   1   8    3.72    0.45
   3  -1   8    3.61    0.45
   3  -1  -8    3.13    0.44
   3   1   8    3.90    0.38
  -3   1  -8    3.77    0.36
  -3  -1  -8    3.60    0.34
  -3   1   8    3.89    0.39
   3  -1   8    3.96    0.45
   3  -1  -8    3.75    0.33
  -3   1  -8    3.76    0.33
   3  -1  -8    3.85    0.38
   3   1  -8    3.38    0.36
  -3   1   8    3.93    0.42
   3   1   8    3.97    0.34
  -3  -1   8    3.57    0.37
  -5   0   6   18.07    0.95
  -5   0   6   17.48    0.95
   5   0  -6   17.50    0.83
   5   0   6   17.47    0.59
  -5   0   6   18.18    0.68
   5   0  -6   17.80    0.61
   5   0  -6   17.97    0.78
  -5   0  -6   18.00    0.69
   5   0   6   17.66    0.59
  -5   0  -6   17.85    0.57
  -5   0  -6   18.73    0.62
   5   0  -6   17.44    0.65
   1   1   9   46.69    1.09
  -1  -1   9   48.48    1.49
  -1  -1   9   47.81    1.27
  -1  -1   9   46.55    1.15
  -1  -1   9   47.89    1.15
   1  -1   9   46.79    1.10
  -1  -1  -9   46.55    1.08
   1   1   9   47.47    1.31
   1  -1  -9   47.77    1.11
  -1  -1  -9   48.45    1.20
   1  -1   9   46.66    1.28
   1   1   9   46.23    1.22
  -1  -1  -9   46.08    1.21
  -1   1   9   46.36    1.22
   1  -1   9   47.62    1.41
  -1   1   9   45.55    1.06
   1   1  -9   44.79    1.29
  -1   1  -9   46.81    1.25
  -1   1  -9   44.85    1.07
   1  -1  -9   47.45    1.23
  -1   1  -9   47.60    1.08
   1   1   9   46.22    1.04
   1   1  -9   47.53    1.10
  -4  -2  -6    6.74    0.41
  -4  -2   6    7.27    0.48
   4  -2   6    6.88    0.75
   4   2   6    7.24    0.44
   4  -2  -6    7.06    0.52
   4   2   6    7.68    0.39
  -4   2  -6    6.77    0.38
   4  -2  -6    7.40    0.38
   4  -2   6    7.77    0.42
  -4   2   6    7.37    0.45
   4   2   6    7.48    0.43
  -4   2   6    7.39    0.45
  -4   2   6    8.19    0.86
  -4  -2  -6    7.57    0.41
  -4   2  -6    7.04    0.42
   4  -2  -6    7.31    0.49
   4   2  -6    7.49    0.70
  -4  -2   6    8.24    0.70
   4  -2  -6    7.17    0.44
   4   2  -6    7.00    0.45
   4   2  -6    8.17    0.69
  -6   1   3    5.22    0.62
   6   1   3    4.98    0.55
  -6  -1  -3    5.14    0.36
  -6  -1   3    5.15    0.66
   6  -1   3    5.09    0.57
  -6  -1   3    4.85    0.38
   6  -1  -3    4.38    0.56
   6  -1  -3    4.83    0.40
   6   1   3    5.54    0.41
  -6  -1  -3    4.83    0.37
  -6   1   3    5.46    0.44
   6  -1   3    5.04    0.35
  -6   1  -3    5.38    0.36
  -6  -1  -3    5.39    0.52
   6  -1  -3    5.49    0.37
   6   1  -3    4.97    0.37
   6  -1   3    4.02    0.76
  -6   1   3    5.09    0.38
  -6   1  -3    4.95    0.38
   6   1  -3    4.63    0.70
  -6  -1   3    4.98    0.44
  -6   1  -3    4.59    0.49
   2  -4   2   40.07    0.96
  -2  -4  -2   40.64    0.98
   2   4   2   40.69    0.97
   2   4  -2   40.31    0.99
  -2   4  -2   39.31    0.98
  -2   4   2   39.93    1.05
   2   4   2   40.35    1.05
  -2   4  -2   40.71    1.16
  -2  -4   2   39.71    1.12
  -2   4  -2   40.03    1.14
   2   4   2   39.73    0.98
   2  -4  -2   37.17    0.93
   2   4   2   40.44    1.11
  -2   4   2   40.36    1.06
   2  -4   2   38.98    1.06
   2   4  -2   39.37    1.05
  -2   4   2   40.53    1.08
  -2   4  -2   40.68    1.02
   2   4  -2   40.66    1.27
  -2   4  -2   38.50    1.05
   2   4  -2   39.45    1.09
  -2   4   2   39.52    0.94
  -2  -4  -2   40.19    1.06
   2   0  -9   44.63    1.15
  -2   0  -9   42.09    1.18
  -2   0   9   42.71    1.17
  -2   0  -9   43.62    1.00
  -2   0  -9   42.58    1.10
   2   0   9   44.26    1.02
  -2   0   9   43.53    1.07
   2   0   9   43.94    1.05
   2   0  -9   43.80    1.25
   2   0   9   42.64    1.18
  -2   0   9   44.23    1.15
  -6   0  -4  446.75    4.42
  -6   0   4  454.43    4.54
   6   0  -4  465.67    4.58
  -6   0   4  455.94    4.45
   6   0   4  459.95    5.27
  -6   0   4  453.37    5.42
   6   0  -4  459.85    4.35
   6   0   4  447.28    4.20
  -6   0  -4  464.15    4.37
   6   0  -4  465.42    5.37
  -6   0  -4  452.81    4.88
   6   0   4  466.40    4.47
   2  -2  -8    3.25    0.31
   2  -2  -8    3.65    0.30
   2   2   8    3.42    0.32
  -2  -2  -8    3.56    0.43
   2  -2  -8    3.32    0.36
  -2   2  -8    3.83    0.47
   2  -2  -8    3.76    0.42
   2   2   8    3.20    0.32
  -2   2   8    3.42    0.31
   2   2  -8    3.46    0.35
  -2   2  -8    3.66    0.41
  -2  -2   8    3.37    0.41
  -2  -2  -8    3.58    0.35
  -2   2   8    3.05    0.43
  -2   2  -8    3.55    0.30
   2   2  -8    3.70    0.33
  -2  -2   8    3.41    0.43
   2  -2   8    3.15    0.54
  -2  -2   8    3.61    0.61
  -2   2  -8    3.44    0.31
  -2  -2  -8    3.75    0.33
   2   2  -8    3.81    0.56
   0  -3   7    3.46    0.45
   0  -3   7    3.92    0.37
   0   3  -7    3.69    0.42
   0  -3  -7    4.02    0.38
   0  -3  -7    3.47    0.32
   0   3  -7    4.11    0.39
   0   3  -7    4.01    0.41
   0  -3   7    3.82    0.50
   0  -3  -7    4.32    0.33
   0   3   7    3.79    0.31
   0   3  -7    3.82    0.56
   0   3   7    3.86    0.43
   0   3   7    3.91    0.32
  -4  -3   4  277.65    3.16
   4   3  -4  282.81    2.99
  -4  -3  -4  280.13    2.96
  -4   3  -4  281.67    2.97
  -4   3   4  274.05    3.28
   4  -3   4  277.04    3.56
  -4   3   4  275.16    3.11
   4   3  -4  283.40    3.16
  -4   3  -4  291.13    4.22
  -4  -3   4  280.02    3.33
   4   3   4  283.57    2.96
   4  -3   4  285.13    3.11
  -4   3   4  283.08    3.36
   4   3  -4  270.94    3.80
   4   3   4  275.97    3.04
   4   3   4  280.16    3.25
  -4  -3  -4  285.67    3.24
   4  -3  -4  284.32    3.24
  -4  -3   4  277.21    3.04
  -4   3  -4  283.92    3.05
   4  -3   4  287.92    3.08
  -4  -3   4  283.37    3.60
   4  -3  -4  278.43    2.93
   0  -4  -4   68.39    1.41
   0  -4  -4   68.91    1.37
   0   4  -4   70.20    1.57
   0   4  -4   69.02    1.42
   0  -4   4   68.34    1.58
   0   4   4   68.20    1.35
   0   4  -4   68.19    1.50
   0   4  -4   69.84    1.51
   0  -4  -4   68.46    1.47
   0   4  -4   68.34    1.48
   0   4  -4   70.21    1.76
   0   4   4   71.27    1.48
   0   4   4   70.50    1.47
   5   1   6  507.62    4.76
   5   1   6  511.61    5.29
   5  -1  -6  501.20    5.10
   5  -1   6  511.35    4.69
   5  -1  -6  515.02    4.95
   5   1   6  511.31    4.81
  -5  -1  -6  509.67    4.79
  -5   1   6  510.41    5.53
   5   1  -6  512.66    5.79
  -5  -1   6  501.43    5.83
   5  -1   6  495.70    5.36
  -5   1  -6  516.98    5.36
  -5  -1  -6  511.44    5.04
  -5   1  -6  514.85    4.84
  -5  -1  -6  506.32    4.84
   5  -1  -6  503.63    4.88
   5   1  -6  514.92    5.71
   5   1  -6  495.24    4.72
   5  -1  -6  513.20    4.86
  -5   1  -6  510.94    4.74
  -5   1   6  502.31    4.91
   5  -1   6  503.80    4.71
  -5  -1   6  511.34    4.99
  -6  -2   0   76.40    1.79
  -6  -2   0   78.79    1.63
  -6   2   0   76.39    1.46
  -6   2   0   76.83    2.11
   6  -2   0   77.84    1.75
   6   2   0   77.81    1.60
   6  -2   0   77.19    1.88
  -6  -2   0   76.56    1.48
  -6  -2   0   77.87    1.75
   6  -2   0   77.41    1.95
  -6   2   0   78.18    1.57
   6  -2   0   78.26    1.52
  -6   2   0   75.30    1.91
   2   4  -3    6.13    0.61
  -2   4   3    6.05    0.51
  -2   4   3    6.07    0.47
  -2   4  -3    6.13    0.50
  -2   4   3    6.10    0.46
   2   4   3    6.23    0.46
   2   4  -3    5.91    0.47
   2   4   3    5.97    0.49
  -2  -4   3    6.15    0.47
   2  -4   3    6.23    0.43
  -2   4  -3    5.90    0.45
   2   4  -3    5.74    0.46
   2  -4  -3    6.29    0.38
  -2   4  -3    5.62    0.48
  -2  -4   3    6.28    0.49
  -2   4  -3    6.28    0.43
  -2   4   3    5.97    0.35
  -2   4  -3    6.14    0.39
  -2  -4  -3    6.13    0.42
   2   4   3    6.42    0.42
   2   4  -3    6.38    0.39
  -2  -4  -3    6.23    0.39
   2   4   3    6.27    0.41
   1  -3  -7    0.13    0.20
  -1  -3   7    0.22    0.26
   1   3  -7   -0.04    0.30
  -1   3  -7   -0.13    0.29
   1  -3   7    0.57    0.31
  -1  -3   7    0.28    0.29
  -1   3   7    0.10    0.18
   1   3   7    0.09    0.21
   1  -3  -7    0.05    0.23
   1   3   7    0.17    0.25
   1  -3   7    0.15    0.27
  -1   3   7    0.42    0.33
  -1   3  -7    0.06    0.41
   1   3  -7    0.75    0.50
  -1  -3   7    0.20    0.41
  -1   3  -7   -0.11    0.34
  -1  -3  -7    0.22    0.25
   1   3   7   -0.05    0.22
  -1   3  -7    0.21    0.25
   1   3  -7    0.07    0.31
  -1  -3  -7    0.10    0.25
  -1   3   7   -0.05    0.23
   1  -3   7    0.14    0.36
   1   3  -7    0.21    0.25
  -2   1   9   11.71    0.57
  -2  -1   9   11.33    0.53
  -2   1   9   11.62    0.60
   2   1   9   11.30    0.57
  -2   1  -9   11.47    0.48
  -2  -1   9   11.55    0.62
  -2  -1  -9   11.26    0.60
   2  -1  -9   11.56    0.47
  -2   1  -9   11.18    0.57
  -2  -1   9   11.25    0.58
   2   1  -9   11.46    0.68
   2  -1   9   11.27    0.50
  -2   1   9   12.54    0.52
   2  -1  -9   11.43    0.56
  -2  -1  -9   11.05    0.52
  -2  -1  -9   10.32    0.47
   2  -1   9   11.31    0.55
   2   1   9   11.59    0.50
   2   1   9   11.55    0.48
  -2   1  -9   10.89    0.50
   2  -1  -9   11.72    0.59
   2  -1   9   11.53    0.66
  -2  -1  -9   11.64    0.48
   1   4  -4    0.41    0.34
  -1   4   4    0.54    0.34
  -1   4  -4    0.22    0.32
   1  -4   4    0.21    0.33
  -1   4  -4    0.50    0.34
   1   4  -4    0.54    0.36
   1   4   4    0.41    0.25
  -1   4  -4    0.18    0.33
   1  -4  -4    0.44    0.27
   1   4  -4    0.42    0.40
  -1  -4  -4    0.43    0.25
  -1  -4  -4    0.28    0.24
  -1   4   4    0.60    0.25
  -1  -4  -4    0.44    0.24
  -1   4  -4    0.29    0.30
  -1  -4  -4    0.19    0.25
  -1   4  -4    0.36    0.24
   1   4  -4    0.39    0.32
  -1   4  -4    0.53    0.33
   1   4   4    0.25    0.30
  -1   4   4    0.35    0.24
   1  -4  -4    0.63    0.22
  -1  -4   4    0.39    0.31
   1   4  -4    0.63    0.33
   1   4   4    0.43    0.24
  -1   4   4    0.20    0.31
  -6  -2   1  123.75    2.24
   6  -2  -1  123.98    2.14
  -6   2  -1  124.26    2.18
  -6   2   1  122.00    2.18
  -6   2   1  125.81    2.13
   6  -2   1  124.12    2.08
   6  -2   1  120.23    2.34
   6   2   1  122.37    2.17
  -6  -2  -1  121.39    2.31
   6   2  -1  120.47    2.18
   6  -2  -1  121.71    2.46
   6  -2   1  119.12    2.56
  -6   2   1  126.11    2.78
  -6   2  -1  121.40    2.84
  -6  -2   1  118.66    2.41
  -6  -2  -1  122.92    2.10
  -6   2  -1  122.24    2.06
  -6   2   1  124.91    2.61
  -6   2  -1  126.35    2.70
   6  -2  -1  122.42    2.37
  -6  -2   1  122.55    2.10
  -6  -2   1  123.50    2.42
  -6  -2  -1  126.80    2.27
   6  -2   1  123.49    2.12
   5   3   0    0.13    0.39
  -5   3   0   -0.18    0.20
   5   3   0   -0.20    0.30
  -5   3   0   -0.06    0.30
   5   3   0    0.13    0.46
  -5   3   0    0.00    0.24
  -5  -3   0   -0.03    0.29
   5   3   0   -0.19    0.29
   5  -3   0   -0.10    0.17
  -5  -3   0   -0.29    0.25
   5  -3   0    0.21    0.25
  -5   3   0    0.41    0.50
  -5  -3   0    0.30    0.38
  -3   4   0   -0.03    0.19
  -3   4   0   -0.02    0.35
   3   4   0    0.02    0.27
   3   4   0    0.15    0.23
   3   4   0   -0.17    0.29
  -3  -4   0   -0.34    0.28
  -3   4   0    0.09    0.23
   3   4   0   -0.20    0.23
  -3   4   0   -0.02    0.27
   3  -4   0    0.11    0.21
  -3   4   0    0.26    0.28
  -6  -1   4   61.87    1.38
   6   1  -4   65.75    1.97
  -6   1  -4   65.52    1.31
   6  -1  -4   64.30    1.62
  -6   1   4   65.83    1.44
  -6  -1  -4   64.41    1.39
   6  -1   4   65.27    1.29
  -6  -1  -4   64.85    1.52
  -6   1  -4   62.49    1.33
   6  -1  -4   64.46    1.31
  -6   1   4   63.43    1.76
   6   1  -4   62.07    1.80
   6  -1   4   63.00    1.82
  -6  -1   4   65.49    1.84
   6   1   4   64.31    1.66
   6   1   4   64.49    1.36
   6  -1  -4   63.85    1.39
  -6  -1  -4   64.98    1.31
  -6  -1   4   65.32    1.38
   6   1  -4   66.06    1.34
   5  -3  -1    4.11    0.47
   5  -3   1    3.97    0.37
  -5   3   1    4.77    0.60
  -5  -3  -1    4.20    0.46
  -5   3  -1    4.12    0.31
   5  -3   1    4.18    0.34
   5   3   1    3.44    0.46
   5  -3  -1    4.28    0.43
  -5   3   1    3.75    0.44
  -5   3  -1    4.18    0.45
   5   3  -1    3.65    0.50
  -5  -3   1    3.38    0.44
  -5  -3   1    3.90    0.40
   5   3  -1    4.22    0.41
   5   3   1    4.24    0.40
  -5   3   1    4.14    0.35
  -5   3  -1    3.83    0.34
   5  -3  -1    4.17    0.32
   5  -3   1    4.30    0.35
   5   3  -1    3.97    0.55
   5   3   1    4.14    0.52
   5   3   1    3.87    0.34
   5   3  -1    4.26    0.35
  -5  -3  -1    4.18    0.35
  -5  -3   1    3.87    0.36
  -5   3  -1    3.74    0.67
   5   2  -5   99.23    2.42
   5   2  -5   93.32    1.81
  -5  -2   5   96.52    2.26
   5  -2   5   91.27    2.37
   5   2  -5   96.95    2.51
   5  -2  -5  100.25    1.99
   5  -2  -5   95.47    1.79
   5  -2  -5   97.68    1.86
   5   2   5   99.89    1.84
  -5   2  -5  100.01    1.82
  -5  -2  -5   97.72    1.92
  -5  -2   5   98.28    1.85
  -5  -2  -5   98.73    1.77
   5   2   5   99.91    1.76
  -5   2  -5  100.86    1.78
   5  -2   5   99.89    1.78
   5  -2  -5   99.45    1.79
  -5   2   5   96.69    1.86
  -5   2   5   99.31    2.11
   5   2   5   99.49    1.80
  -5  -2   5   97.03    1.87
  -3   4   1   85.45    1.59
   3   4   1   84.92    1.57
   3   4   1   87.54    1.63
   3  -4  -1   85.34    1.66
  -3   4  -1   86.43    1.71
   3   4   1   87.22    1.80
  -3   4   1   86.06    1.73
   3   4  -1   86.50    1.95
  -3   4   1   85.29    1.74
  -3  -4  -1   80.85    1.65
   3   4  -1   84.72    1.69
  -3   4   1   88.52    1.66
  -3   4  -1   87.27    1.65
   3  -4   1   81.41    1.68
  -3   4   1   85.81    1.80
  -3   4  -1   87.02    1.89
   3   4  -1   83.95    1.75
   3  -4   1   85.60    1.64
   3   4   1   88.31    1.75
   3  -4  -1   85.30    1.65
  -3   4  -1   86.64    1.64
   3   4  -1   85.67    1.60
   4   0   8  148.95    2.57
   4   0  -8  150.00    2.62
  -4   0   8  150.86    2.84
   4   0   8  148.73    2.69
   4   0  -8  150.65    2.57
   4   0  -8  148.90    2.51
  -4   0  -8  149.47    2.42
   4   0  -8  147.26    2.78
  -4   0   8  154.13    4.26
  -4   0  -8  145.88    2.43
  -4   0   8  151.00    2.61
  -4   0  -8  149.07    2.47
   4   0   8  154.95    2.53
  -6   2   2   14.94    0.63
  -6  -2   2   15.30    0.57
  -6  -2  -2   15.99    0.57
  -6   2  -2   14.60    0.51
   6  -2   2   15.78    0.52
  -6   2  -2   15.56    0.58
  -6  -2   2   15.54    0.79
  -6  -2   2   15.89    0.62
   6   2  -2   15.80    0.65
  -6  -2  -2   15.53    0.64
  -6   2   2   15.15    0.61
   6   2   2   15.37    0.59
   6  -2  -2   15.64    0.56
   6  -2   2   15.88    0.55
   6  -2  -2   15.60    0.70
   6   2   2   16.16    0.83
  -6  -2   2   14.68    0.75
  -6  -2  -2   14.75    0.69
   6  -2   2   14.99    0.68
  -6   2   2   15.57    0.81
  -6   2  -2   15.39    0.86
   6   2  -2   14.79    0.89
   6  -2  -2   16.39    0.75
  -6   2   2   14.93    0.93
  -6   2  -2   15.73    1.06
  -3   3  -6   31.25    0.75
  -3  -3   6   31.56    0.96
  -3   3  -6   31.05    0.77
   3  -3  -6   30.11    0.72
   3   3  -6   30.21    1.17
  -3   3   6   31.46    0.89
   3  -3  -6   30.97    0.79
  -3   3  -6   29.18    0.90
  -3   3  -6   29.94    1.15
  -3   3   6   31.24    0.90
  -3  -3  -6   30.56    0.75
   3   3   6   30.46    0.76
   3  -3   6   31.00    0.80
  -3  -3  -6   30.64    0.80
  -3  -3   6   30.64    0.84
   3   3  -6   30.96    0.83
   3  -3   6   30.48    1.02
   3   3  -6   31.61    0.80
   3  -3  -6   28.12    0.68
  -3   3   6   30.47    0.70
   3   3   6   31.87    0.72
   5   3   2  185.78    2.35
  -5   3  -2  189.33    3.11
  -5   3   2  192.41    2.83
  -5  -3  -2  188.90    2.46
   5   3   2  187.84    2.61
   5   3  -2  182.94    2.45
   5  -3   2  185.94    2.37
   5   3  -2  185.11    2.92
  -5   3   2  184.86    2.36
  -5  -3   2  184.94    2.25
   5   3  -2  183.22    1.70
  -5   3  -2  186.57    2.64
  -5   3  -2  186.94    2.26
   5  -3  -2  187.28    2.23
   5  -3   2  189.64    2.27
   5  -3  -2  188.01    2.54
  -5   3   2  180.97    2.18
   5  -3  -2  185.79    2.46
  -5  -3   2  183.40    2.30
  -5  -3   2  185.07    2.39
   5   3   2  187.54    2.20
   5   3  -2  180.82    1.89
  -5   3  -2  185.24    2.17
   5  -3   2  190.23    2.33
  -5  -3  -2  188.07    2.22
   3  -4  -2  162.25    2.64
  -3  -4   2  157.17    2.70
  -3   4  -2  162.58    2.65
  -3   4  -2  163.08    2.67
   3   4  -2  161.69    2.59
  -3  -4   2  158.27    2.59
  -3   4  -2  163.06    2.72
   3   4   2  163.02    2.80
   3   4   2  159.49    2.55
  -3   4  -2  161.88    2.70
   3   4   2  161.75    2.60
   3  -4   2  161.43    2.61
   3   4   2  162.85    2.72
   3  -4   2  162.63    2.78
  -3   4   2  160.84    2.79
  -3   4   2  163.04    2.77
  -3  -4  -2  157.11    2.67
   3   4  -2  160.38    3.01
   3   4  -2  161.28    2.82
   3  -4  -2  158.27    2.64
   3   4  -2  158.84    2.67
  -3   4   2  159.98    2.60
  -6   0  -5  679.43    6.15
   6   0   5  663.26    6.73
   6   0   5  661.17    5.94
  -6   0  -5  667.80    5.90
   6   0  -5  665.94    5.96
   6   0  -5  679.89    6.98
  -6   0   5  681.27    7.62
  -6   0  -5  656.17    6.36
   6   0   5  647.17    5.83
   6   0   5  665.05    5.91
  -6   0   5  667.36    6.18
  -3   0   9  347.32    3.77
   3   0   9  352.84    3.84
  -3   0   9  350.58    3.68
  -3   0  -9  353.51    3.52
  -3   0   9  353.23    3.93
   3   0   9  348.25    3.80
   3   0   9  352.38    3.49
   3   0  -9  352.47    3.73
   3   0   9  348.29    3.52
  -3   0  -9  344.41    3.63
   3   0  -9  349.47    4.06
  -3   0  -9  338.32    3.84
   0   0 -10  158.15    2.78
   0   0  10  154.67    2.75
   0   0 -10  154.68    2.71
   0   0  10  157.76    2.87
   0   2  -9   -0.35    0.29
   0  -2  -9   -0.04    0.18
   0  -2  -9   -0.18    0.29
   0  -2  -9   -0.14    0.26
   0   2   9    0.02    0.21
   0   2   9    0.07    0.22
   0   2   9   -0.02    0.30
   0   2  -9   -0.33    0.34
   0  -2  -9   -0.10    0.21
   0   2  -9    0.07    0.35
   0  -2   9   -0.16    0.28
   0  -2   9   -0.10    0.22
   0   2  -9    0.06    0.27
   0  -2   9   -0.02    0.46
  -2  -3   7    4.64    0.60
   2  -3   7    4.53    0.49
   2   3  -7    4.12    0.40
  -2  -3  -7    4.46    0.38
   2   3   7    4.69    0.35
   2  -3  -7    4.40    0.41
  -2   3  -7    4.36    0.36
  -2  -3   7    4.40    0.43
  -2   3  -7    4.29    0.42
   2  -3   7    4.55    0.40
  -2   3  -7    4.26    0.36
  -2   3   7    4.39    0.31
   2   3   7    4.30    0.35
   2  -3  -7    4.42    0.32
   2   3  -7    4.55    0.43
  -2  -3   7    4.56    0.43
  -2  -3   7    4.68    0.45
   2  -3   7    4.07    0.47
  -2   3  -7    4.53    0.45
  -2  -3  -7    4.07    0.42
   2   3  -7    4.45    0.64
  -2   3   7    3.88    0.42
   2   3  -7    4.77    0.63
  -2   3  -7    4.25    0.53
  -2   3   7    3.94    0.45
   2  -3  -7    4.40    0.39
  -2  -3  -7    4.33    0.38
   2   4   4    1.48    0.28
  -2  -4   4    3.03    0.38
  -2   4   4    1.63    0.25
   2   4   4    1.34    0.28
   2  -4  -4    1.78    0.26
   2   4  -4    1.83    0.32
  -2   4  -4    1.51    0.31
  -2   4  -4    1.74    0.26
   2  -4   4    1.44    0.30
  -2   4   4    1.42    0.34
   2   4  -4    1.70    0.35
  -2  -4  -4    1.45    0.30
   2   4   4    1.55    0.32
  -2   4   4    1.39    0.25
   2   4  -4    1.47    0.37
  -2   4  -4    1.71    0.39
   2   4  -4    1.64    0.43
  -2   4  -4    1.78    0.39
  -2   4   4    1.35    0.36
   2   4   4    1.55    0.38
  -2  -4   4    1.58    0.36
  -2   4  -4    1.88    0.31
  -2  -4  -4    1.63    0.30
  -2   4  -4    1.60    0.36
  -5   0  -7  129.89    1.98
   5   0  -7  127.95    2.20
   5   0  -7  130.59    2.00
   5   0  -7  124.52    1.99
  -5   0   7  124.66    2.02
  -5   0   7  127.16    2.50
  -5   0   7  132.38    2.61
   5   0  -7  123.66    2.30
  -5   0  -7  129.82    1.90
   5   0  -7  129.50    2.05
   5   0   7  124.64    2.32
  -5   0  -7  129.55    2.11
   5   0   7  129.96    2.00
  -4   3  -5   84.79    1.43
   4  -3  -5   85.45    1.60
  -4   3   5   83.81    1.67
   4   3  -5   83.19    1.48
  -4  -3   5   85.10    1.53
   4   3  -5   83.62    1.54
  -4   3  -5   80.16    1.81
  -4  -3   5   84.07    1.57
  -4   3   5   81.82    1.53
  -4  -3  -5   80.03    1.50
   4  -3   5   86.34    1.91
  -4   3  -5   84.28    2.22
   4   3   5   83.73    1.48
   4  -3  -5   85.28    1.41
   4   3   5   85.06    1.43
  -4  -3  -5   84.79    1.44
  -4   3   5   83.55    3.21
   4   3  -5   84.91    2.06
  -4   3  -5   85.82    1.48
   4  -3   5   83.03    1.48
  -4  -3  -5   85.40    1.45
   4  -3   5   82.20    1.45
  -4  -3   5   85.14    1.71
  -4   3   5   83.94    1.44
   4  -2   7   73.49    1.32
   4   2   7   75.70    1.37
  -4  -2  -7   74.44    1.34
   4   2   7   73.14    1.28
  -4   2   7   75.41    1.62
  -4   2   7   73.40    1.37
  -4   2  -7   71.68    1.60
   4  -2  -7   72.21    1.42
  -4   2  -7   72.05    1.33
   4   2   7   75.34    1.40
  -4   2   7   72.95    1.44
   4  -2  -7   72.39    1.53
   4   2  -7   71.82    1.75
  -4  -2  -7   72.08    1.28
   4  -2   7   71.93    2.05
   4   2  -7   76.14    1.93
  -4  -2   7   71.64    1.43
   4  -2  -7   75.09    1.44
  -4   2  -7   75.30    1.31
   4  -2  -7   71.57    1.28
   0  -4  -5    0.04    0.23
   0  -4  -5    0.07    0.22
   0   4   5    0.30    0.25
   0   4  -5    0.15    0.28
   0   4   5   -0.03    0.20
   0   4  -5    0.10    0.31
   0   4  -5    0.12    0.29
   0   4   5   -0.01    0.21
   0   4  -5   -0.02    0.35
   0  -4  -5    0.12    0.23
   0   4  -5    0.01    0.24
   0   4  -5    0.30    0.33
  -7   0   0    0.24    0.41
   7   0   0    0.13    0.22
   7   0   0    0.07    0.43
   7   0   0    0.31    0.63
  -7   0   0    0.39    0.27
  -7   0   0    0.15    0.25
   3   2   8   24.21    0.66
  -3  -2  -8   23.93    0.66
  -3  -2   8   23.49    0.82
  -3   2  -8   22.49    0.80
   3   2  -8   24.05    0.82
   3   2   8   22.66    0.74
  -3   2  -8   22.79    0.69
  -3  -2   8   23.33    0.75
   3  -2   8   23.45    1.03
   3   2  -8   22.97    1.01
  -3   2   8   23.33    0.87
  -3   2  -8   23.66    1.07
   3  -2  -8   23.62    0.95
  -3   2  -8   23.40    0.64
   3   2   8   23.70    0.67
  -3  -2  -8   21.98    0.67
   3   2   8   23.14    0.73
  -3  -2  -8   22.82    0.69
   3   2  -8   22.42    0.74
  -3   2   8   23.35    0.67
   3  -2  -8   22.63    0.73
   3  -2  -8   22.96    0.63
   4   1   8  219.63    2.96
   4  -1  -8  221.21    3.04
   4   1  -8  226.76    3.20
   4  -1  -8  226.90    3.28
   4  -1   8  218.64    3.11
   4  -1  -8  228.21    3.08
  -4  -1   8  211.63    3.53
  -4   1   8  222.80    3.07
  -4  -1   8  224.59    3.08
  -4   1   8  220.01    3.35
  -4   1  -8  219.36    3.04
  -4   1   8  225.61    3.27
   4   1   8  223.19    3.12
   4  -1   8  227.92    2.97
  -4   1  -8  227.67    2.96
   4   1   8  229.15    2.95
  -4  -1   8  222.48    3.69
  -4  -1  -8  225.35    2.95
   4  -1  -8  223.76    2.92
   4   1   8  225.61    2.86
  -4   1  -8  226.20    2.89
  -4  -1  -8  224.93    2.89
   4   1  -8  226.86    3.51
  -1   0 -10  272.34    3.63
   1   0  10  278.79    3.83
  -1   0 -10  265.82    3.59
  -1   0  10  268.13    3.64
   1   0 -10  271.79    3.57
  -1   0  10  263.41    3.75
  -1   0  10  275.85    3.44
   1   0  10  259.43    3.23
   1   0  10  272.47    3.74
  -1   0 -10  270.22    3.35
   1   0 -10  263.17    3.62
   1  -2   9   -0.04    0.37
   1   2  -9    0.43    0.29
  -1   2  -9    0.07    0.26
  -1  -2  -9    0.25    0.31
  -1   2   9    0.30    0.28
   1  -2   9    0.56    0.27
   1  -2  -9    0.26    0.21
   1  -2   9    0.46    0.40
  -1  -2   9    0.16    0.28
  -1  -2  -9    0.25    0.22
   1  -2  -9    0.27    0.20
  -1  -2   9    0.48    0.46
   1   2   9    0.33    0.22
  -1   2  -9    0.13    0.32
   1   2  -9    0.28    0.35
  -1   2   9    0.21    0.34
   1   2  -9    0.64    0.36
   1  -2  -9    0.21    0.30
  -1  -2  -9    0.22    0.29
  -1   2  -9    0.27    0.27
   1  -2   9    0.18    0.26
  -1   2  -9    0.57    0.37
   1   2  -9    0.07    0.36
   1   2   9    0.33    0.24
  -1   2   9    0.25    0.22
  -7   0   1    0.64    0.25
  -7   0  -1    0.53    0.25
   7   0  -1    0.37    0.23
   7   0   1    0.53    0.23
   7   0  -1    0.56    0.45
   7   0   1    0.69    0.46
  -7   0   1    0.45    0.49
  -7   0  -1    0.55    0.41
  -7   0   1    0.67    0.33
   7   0  -1    0.36    0.60
   7   0   1    0.42    0.62
  -7   0  -1    0.48    0.34
   7   0  -1    0.36    0.30
  -6   2   3    3.96    0.65
   6  -2   3    4.09    0.34
  -6  -2   3    4.07    0.40
  -6  -2   3    4.65    0.45
   6   2   3    3.83    0.48
  -6   2   3    4.25    0.49
  -6   2  -3    3.92    0.54
   6   2  -3    4.55    0.66
   6  -2  -3    4.61    0.53
   6  -2   3    4.13    0.43
  -6  -2  -3    4.06    0.37
  -6  -2  -3    4.33    0.48
   6  -2  -3    4.34    0.48
   6   2  -3    3.96    0.39
  -6   2  -3    4.29    0.37
   6  -2  -3    4.22    0.36
   6   2   3    4.23    0.39
  -6  -2  -3    4.01    0.36
   6  -2   3    4.33    0.31
  -6   2  -3    4.28    0.32
  -6   2   3    4.13    0.38
  -6  -2   3    4.61    0.57
   1  -4  -5    0.62    0.26
  -1   4   5    0.66    0.23
   1   4  -5    0.79    0.34
  -1   4  -5    0.32    0.38
  -1   4  -5    0.58    0.33
   1   4  -5    0.76    0.33
   1   4   5    0.76    0.25
   1   4   5    0.47    0.24
  -1  -4  -5    0.61    0.26
   1   4  -5    0.66    0.32
   1   4  -5    0.49    0.23
  -1   4  -5    0.79    0.27
   1  -4  -5    0.43    0.30
  -1  -4  -5    0.52    0.27
   1   4   5    0.61    0.25
  -1   4  -5    0.65    0.34
   1   4  -5    0.36    0.38
  -1   4   5    0.57    0.30
  -1   4  -5    0.57    0.36
  -1   4  -5    0.75    0.29
  -1  -4   5    0.35    0.34
   1  -4  -5    0.50    0.28
   1   4  -5    1.13    0.45
  -1  -4  -5    0.77    0.27
  -1   4   5    0.86    0.34
  -1   4  -5    0.73    0.30
  -5  -3   3   52.90    1.01
   5  -3  -3   52.79    0.98
   5  -3   3   52.36    1.01
  -5   3   3   50.08    1.25
  -5   3  -3   51.76    0.93
   5  -3   3   49.17    1.28
  -5   3  -3   54.25    1.64
   5   3  -3   51.52    0.96
   5   3   3   51.70    1.18
   5   3   3   53.23    0.96
  -5  -3  -3   52.33    0.97
   5  -3   3   52.41    0.98
   5   3  -3   50.43    1.05
  -5  -3   3   52.86    1.10
  -5  -3  -3   53.74    1.14
  -5  -3   3   53.11    1.32
   5   3  -3   50.47    1.46
   5  -3  -3   51.43    1.13
   5  -3   3   52.35    1.03
   5  -3  -3   53.68    1.18
  -5   3   3   50.96    1.21
  -5   3   3   51.63    1.05
   5   3   3   53.53    1.07
  -5   3  -3   53.55    1.00
   3  -4  -3   94.24    1.68
   3   4   3   92.74    1.70
  -3   4  -3   97.98    1.99
   3   4   3   94.28    1.56
  -3   4   3   95.19    1.74
   3  -4   3   96.18    1.75
  -3   4   3   90.48    1.53
   3   4   3   97.06    1.67
  -3  -4   3   94.40    1.78
   3  -4  -3   95.86    1.56
  -3  -4  -3   95.04    1.68
   3   4  -3   93.79    1.65
  -3   4   3   96.69    1.89
   3   4  -3   95.09    1.83
   3   4  -3   95.16    2.03
  -3   4   3   97.50    1.74
   3  -4  -3   93.16    1.63
  -3   4  -3   93.53    1.61
  -3   4  -3   94.35    1.82
  -3   4  -3   96.02    1.65
  -3   4  -3   99.28    1.64
   3   4   3   95.77    1.55
   3   4  -3   97.26    1.59
  -3   4  -3   93.93    1.60
   3  -4   3   94.37    1.54
  -3  -4   3   94.76    1.61
  -3  -4   3   97.30    1.74
  -6   1  -5   62.75    1.11
  -6   1   5   61.46    1.18
   6  -1  -5   63.45    1.39
  -6  -1  -5   63.26    1.25
   6   1  -5   61.64    1.65
  -6  -1   5   62.27    1.19
   6   1   5   61.39    1.40
   6  -1   5   60.26    1.62
  -6  -1   5   61.00    1.63
   6   1  -5   62.25    1.63
   6  -1   5   62.27    1.02
   6   1   5   58.26    1.43
   6   1   5   58.92    1.06
  -6  -1   5   62.33    1.14
   6  -1  -5   63.11    1.07
   6   1  -5   61.23    1.06
  -6  -1  -5   63.04    1.05
  -6   1  -5   62.52    1.04
  -6  -1  -5   61.44    1.14
   6  -1  -5   62.37    1.16
  -6   1   5   63.20    1.57
   6   1   5   60.73    1.04
   3   1  -9    6.78    0.45
   3  -1   9    7.33    0.44
   3   1   9    6.84    0.41
  -3   1  -9    6.89    0.42
  -3   1  -9    6.56    0.54
  -3  -1  -9    7.02    0.43
   3  -1  -9    6.71    0.40
  -3   1   9    7.05    0.44
   3  -1  -9    7.18    0.49
  -3  -1   9    6.40    0.53
  -3  -1  -9    6.74    0.55
   3   1  -9    6.01    0.47
  -3  -1   9    6.74    0.57
  -3   1   9    7.07    0.51
  -3   1  -9    6.85    0.40
   3  -1   9    6.95    0.52
   3   1   9    6.57    0.40
  -3  -1  -9    6.88    0.42
   3   1   9    7.19    0.51
  -3  -1   9    6.43    0.45
   3   1  -9    7.43    0.62
  -3   1   9    7.37    0.59
   3   1   9    6.68    0.47
   3  -1   9    7.55    0.55
   3  -1  -9    7.01    0.62
   0   1  10   -0.02    0.33
   0   1  10   -0.17    0.23
   0   1  10   -0.07    0.35
   0   1 -10   -0.34    0.23
   0   1 -10    0.01    0.32
   0  -1  10   -0.33    0.39
   0  -1  10   -0.09    0.25
   0  -1 -10    0.05    0.21
   0  -1  10    0.19    0.38
   0  -1 -10    0.23    0.31
  -7   0   2   32.95    0.87
   7   0   2   33.83    0.76
   7   0  -2   34.31    1.18
  -7   0   2   33.68    1.24
   7   0  -2   32.96    0.85
  -7   0  -2   34.20    0.77
   7   0  -2   34.83    0.78
  -7   0   2   32.34    0.77
  -7   0  -2   33.72    0.85
  -7   0  -2   34.62    1.09
   7   0  -2   35.77    1.37
   7   0   2   34.31    1.24
   5   1   7  132.42    2.24
   5  -1   7  133.38    1.98
  -5   1  -7  133.55    2.01
   5  -1  -7  135.15    2.10
   5   1  -7  133.49    2.02
  -5   1   7  132.43    2.11
  -5  -1   7  132.86    2.67
   5   1  -7  131.99    2.51
  -5   1   7  135.46    2.48
  -5  -1  -7  132.38    2.12
   5  -1  -7  134.14    2.32
  -5  -1  -7  134.03    1.97
   5  -1  -7  132.68    2.01
   5  -1   7  131.20    1.90
  -5   1  -7  135.10    1.95
  -5  -1   7  138.25    2.92
  -5   1   7  134.86    2.42
   5   1  -7  129.85    2.33
   5  -1  -7  136.77    2.24
  -5  -1  -7  133.88    1.94
   5   1   7  133.52    2.03
  -5  -1   7  131.00    2.09
  -5   1  -7  136.26    2.24
  -7   1   0    0.01    0.27
   7  -1   0    0.19    0.57
   7   1   0   -0.10    0.19
  -7  -1   0    0.16    0.25
  -7   1   0   -0.07    0.23
   7  -1   0   -0.34    0.35
  -7   1   0    0.13    0.44
   7  -1   0    0.02    0.19
   7   1   0   -0.15    0.45
  -7  -1   0    0.30    0.43
   7  -1   0    0.39    0.21
  -7  -1   0   -0.14    0.25
   5  -2  -6    1.76    0.34
  -5  -2  -6    1.57    0.39
   5  -2  -6    2.09    0.26
  -5   2  -6    1.80    0.30
  -5   2   6    2.11    0.32
  -5  -2   6    2.34    0.37
  -5  -2   6    2.05    0.55
   5   2   6    1.96    0.31
  -5  -2  -6    2.13    0.29
   5   2   6    2.06    0.31
   5   2  -6    1.71    0.48
  -5   2   6    2.21    0.45
   5   2   6    2.05    0.28
  -5   2  -6    1.96    0.28
   5  -2   6    1.89    0.29
   5   2  -6    1.78    0.52
   5  -2   6    2.41    0.64
   5  -2  -6    2.16    0.32
  -1  -1  10   28.18    1.08
   1   1 -10   27.78    0.94
   1   1  10   26.60    0.85
   1  -1  10   26.97    0.98
  -1   1  10   27.61    0.87
  -1   1 -10   27.52    0.71
  -1   1 -10   26.78    0.85
  -1  -1 -10   27.16    0.85
  -1  -1  10   26.21    0.76
   1   1  10   26.41    0.89
   1  -1 -10   28.10    0.87
   1   1 -10   26.64    0.71
  -1   1  10   27.92    0.73
  -1  -1 -10   26.84    0.79
   1   1  10   26.92    0.70
   1  -1  10   27.27    0.72
  -1  -1  10   28.35    0.79
  -1  -1  10   27.27    0.88
   1  -1  10   27.77    0.91
   1   1  10   26.76    0.72
   1  -1 -10   26.64    0.72
  -1  -1 -10   26.78    0.72
   0   3   8   -0.23    0.20
   0  -3  -8    0.06    0.22
   0   3  -8   -0.01    0.24
   0   3  -8   -0.19    0.26
   0   3  -8    0.13    0.36
   0   3   8    0.00    0.30
   0   3   8    0.06    0.28
   0   3   8    0.12    0.20
   0  -3  -8   -0.03    0.21
   0  -3   8    0.11    0.38
   0  -3  -8    0.02    0.26
   0   3  -8    0.20    0.41
   0  -3   8   -0.04    0.38
  -7  -1   1   31.11    0.76
   7  -1   1   31.56    1.12
  -7  -1  -1   30.11    0.74
   7  -1   1   31.08    0.72
   7  -1   1   29.07    1.24
   7  -1  -1   31.57    1.23
  -7  -1  -1   30.64    1.03
   7  -1   1   31.82    0.80
   7  -1  -1   32.60    0.81
   7   1   1   29.45    0.80
  -7   1  -1   32.48    0.85
  -7   1   1   31.48    0.85
  -7  -1   1   31.32    0.85
  -7  -1  -1   30.55    1.03
  -7  -1   1   31.06    1.10
   7   1   1   31.04    1.20
  -7   1  -1   31.84    1.18
  -7  -1  -1   31.76    0.85
   7  -1  -1   31.38    0.72
   7   1   1   30.61    0.73
   7   1  -1   30.80    0.74
  -7   1   1   31.03    1.20
   7  -1  -1   32.55    1.11
  -7   1   1   31.61    0.76
  -7   1  -1   32.37    0.75
   2   0  10   90.66    1.49
  -2   0 -10   87.88    1.61
  -2   0  10   90.65    1.56
  -2   0  10   87.99    1.62
   2   0  10   87.84    1.51
   2   0 -10   88.91    1.63
  -2   0  10   86.46    1.67
  -2   0 -10   89.77    1.48
   2   0 -10   88.80    1.76
   2   0  10   88.69    1.72
  -2   0 -10   88.79    1.71
  -2   2   9   11.67    0.49
   2   2   9   11.53    0.48
   2  -2   9   12.03    0.79
  -2   2   9   12.20    0.62
   2   2  -9   11.94    0.76
  -2  -2  -9   11.94    0.54
   2   2  -9   11.85    0.54
  -2  -2  -9   12.05    0.60
  -2   2   9   11.55    0.55
  -2   2  -9   11.75    0.50
  -2   2  -9   10.57    0.59
   2   2   9   11.60    0.48
  -2  -2  -9   11.69    0.49
   2  -2  -9   11.95    0.55
  -2  -2   9   12.01    0.58
   2   2   9   12.18    0.59
  -2  -2   9   12.60    0.81
  -2   2   9   12.18    0.61
  -2  -2   9   12.19    0.64
   2  -2  -9   11.75    0.47
   2  -2  -9   12.05    0.61
  -2   2  -9   10.90    0.60
  -2   2  -9   11.63    0.49
   2  -2  -9   11.71    0.48
   1  -3  -8   18.74    0.57
   1  -3   8   17.96    0.77
  -1  -3   8   17.97    0.75
  -1   3   8   18.40    0.70
   1   3  -8   18.44    0.72
  -1   3  -8   18.10    0.71
  -1   3  -8   18.74    0.76
  -1  -3  -8   16.84    0.56
   1   3   8   18.09    0.57
   1   3  -8   18.89    0.70
  -1  -3  -8   17.99    0.62
  -1   3   8   17.90    0.56
  -1   3  -8   18.33    0.62
   1   3  -8   18.93    0.96
   1   3  -8   19.52    0.68
   1  -3  -8   19.48    0.67
  -1  -3   8   18.70    0.71
  -1   3   8   18.79    0.70
  -1   3  -8   18.73    0.92
   1  -3   8   17.91    0.74
  -1  -3   8   17.82    0.88
  -1  -3  -8   18.40    0.62
   1  -3  -8   18.49    0.60
   1   3   8   18.73    0.60
  -1  -3  -8   17.21    0.67
   1  -3   8   18.11    0.84
   4   4   0  699.71    7.94
  -4   4   0  683.88    7.46
  -4  -4   0  700.33    7.61
   4  -4   0  687.73    7.60
   4   4   0  692.54    7.66
  -4   4   0  692.73    7.80
  -4   4   0  707.03    8.13
   4   4   0  695.12    8.21
  -4   4   0  677.78    7.52
  -4   4   0  689.17    7.47
   4   4   0  670.45    7.27
  -6   2   4   25.90    0.76
  -6  -2  -4   26.56    0.83
   6  -2   4   24.99    0.69
   6  -2  -4   26.33    0.89
  -6   2   4   26.15    1.08
   6   2  -4   23.31    0.75
  -6  -2   4   26.43    0.80
  -6  -2   4   26.43    1.07
   6   2  -4   25.95    1.11
  -6   2   4   26.07    0.99
   6  -2   4   25.99    0.86
   6  -2  -4   25.22    0.84
   6   2   4   26.42    0.68
  -6  -2   4   25.33    0.72
  -6   2  -4   26.29    0.99
   6  -2  -4   27.31    0.75
   6  -2  -4   25.40    0.73
  -6  -2  -4   25.56    0.67
  -6   2  -4   24.59    0.64
   6  -2   4   25.64    0.66
  -6   2  -4   25.48    0.71
   6   2   4   26.81    0.75
  -6  -2  -4   26.53    0.78
   2  -4  -5    1.47    0.26
   2   4  -5    1.85    0.49
  -2   4  -5    1.33    0.40
  -2   4  -5    1.45    0.34
   2   4  -5    1.36    0.30
  -2  -4  -5    1.54    0.31
  -2  -4  -5    1.41    0.30
  -2   4  -5    1.52    0.26
  -2   4  -5    1.83    0.43
   2  -4   5    1.64    0.35
  -2  -4   5    1.46    0.36
   2   4  -5    1.21    0.42
   2   4   5    1.37    0.31
  -2  -4   5    1.64    0.33
   2   4   5    1.36    0.30
  -2   4   5    1.31    0.37
   2   4   5    1.38    0.31
  -2   4  -5    1.75    0.31
  -2   4   5    1.29    0.23
   2   4  -5    1.12    0.30
  -2   4  -5    1.36    0.40
  -2   4   5    1.76    0.38
   7  -1   2  171.13    3.04
  -7   1   2  177.73    3.15
   7   1   2  178.68    3.12
   7  -1   2  174.85    2.34
   7   1  -2  175.07    2.37
  -7  -1  -2  176.38    2.40
   7  -1  -2  173.05    2.90
  -7   1  -2  171.18    2.45
  -7   1  -2  176.67    2.38
   7  -1  -2  178.64    3.10
   7  -1   2  178.58    3.40
   7   1   2  171.94    2.33
  -7   1   2  175.60    2.54
  -7  -1   2  176.63    2.57
  -7  -1   2  175.49    2.42
  -7   1   2  176.75    2.43
   7   1   2  174.67    2.45
  -7  -1   2  173.48    2.99
  -7   1  -2  178.44    3.07
  -7  -1  -2  173.37    2.51
   7  -1  -2  173.50    2.46
   7  -1  -2  173.71    2.35
   7   1  -2  172.58    3.37
  -7  -1  -2  171.06    2.75
  -7   1   2  168.45    3.30
  -4  -4   1   32.79    0.79
  -4  -4  -1   34.64    0.81
  -4  -4  -1   31.46    0.89
  -4   4  -1   33.18    0.78
  -4   4  -1   31.94    1.04
  -4   4   1   32.32    1.00
   4  -4   1   31.54    0.91
   4   4   1   32.83    0.95
  -4   4   1   30.44    0.75
   4   4   1   32.51    0.86
   4   4  -1   33.72    0.89
   4   4  -1   31.48    1.06
  -4   4   1   33.62    0.91
  -4   4  -1   33.09    0.88
   4  -4  -1   32.97    0.84
   4   4  -1   33.35    0.99
   4   4  -1   33.23    0.79
  -4   4   1   33.26    0.76
   4   4   1   32.16    0.75
   4  -4   1   33.10    0.82
  -4   4  -1   31.82    0.79
  -4   4  -1   32.73    0.80
   4   4   1   34.23    0.79
  -7   0   3   13.85    0.60
  -7   0  -3   13.71    0.72
   7   0   3   13.21    0.81
  -7   0   3   13.02    0.87
  -7   0  -3   13.89    0.52
  -7   0  -3   12.93    0.72
  -7   0   3   13.68    0.54
   7   0   3   13.77    0.51
   7   0  -3   14.23    0.92
  -7   0  -3   13.98    0.59
   7   0  -3   14.09    0.61
   7   0  -3   14.02    0.54
   6   0   6   34.93    0.77
   6   0  -6   35.54    1.09
  -6   0  -6   36.64    1.00
   6   0  -6   34.30    1.13
  -6   0   6   36.51    0.92
   6   0   6   35.99    1.09
   6   0   6   34.72    0.80
  -6   0   6   34.94    1.28
  -6   0  -6   34.83    0.84
   6   0   6   36.71    0.84
   6   0  -6   34.73    0.89
  -6   0  -6   35.11    0.78
   6   0  -6   35.89    0.83
  -6   0   6   35.11    1.37
  -3  -3   7   11.52    0.66
  -3   3  -7   12.19    0.52
   3  -3  -7   11.09    0.50
   3   3  -7   11.62    0.83
  -3  -3  -7   11.42    0.53
   3   3  -7   11.43    0.58
  -3  -3   7   12.04    0.56
   3  -3  -7   11.04    0.59
   3  -3   7   11.39    0.53
  -3  -3  -7   11.42    0.51
  -3   3  -7   11.15    0.48
   3   3   7   11.44    0.50
  -3   3   7   11.14    0.45
  -3   3  -7   11.82    0.65
  -3   3   7   11.38    0.62
  -3   3  -7   10.95    0.71
   3   3  -7   11.11    0.77
   3  -3   7   10.32    0.71
  -3  -3   7   10.70    0.61
   3   3  -7   10.73    0.51
   3   3   7   10.56    0.44
   3  -3  -7   11.55    0.46
  -5  -3  -4    0.55    0.23
   5  -3   4    0.72    0.33
   5   3  -4    0.77    0.31
   5   3  -4    0.56    0.51
  -5   3  -4    0.73    0.45
   5  -3   4    0.62    0.23
  -5   3   4    1.03    0.41
  -5   3  -4    0.82    0.21
   5  -3  -4    0.70    0.18
   5  -3  -4    0.85    0.34
   5   3   4    0.74    0.24
   5   3  -4    0.67    0.30
  -5  -3   4    1.05    0.36
   5   3   4    0.72    0.30
   5  -3  -4    0.75    0.17
  -5  -3   4    1.30    0.44
   5  -3  -4    0.89    0.36
  -5  -3  -4    0.79    0.38
   5   3   4    0.51    0.39
  -5  -3   4    0.96    0.43
  -5   3  -4    0.47    0.62
   5  -3   4    1.03    0.26
  -5   3  -4    1.00    0.26
   5  -3  -4    0.98    0.21
  -5  -3   4    0.84    0.30
  -5   3   4    0.74    0.24
   5  -3   4    0.85    0.35
  -3  -4   4    0.16    0.25
  -3   4  -4    0.12    0.22
  -3  -4   4    0.28    0.28
   3   4   4   -0.08    0.34
   3   4  -4   -0.11    0.35
  -3   4   4    0.10    0.28
   3   4  -4   -0.00    0.33
   3   4  -4    0.31    0.27
   3  -4  -4    0.21    0.23
  -3   4   4    0.15    0.18
   3   4   4    0.22    0.23
  -3  -4   4    0.05    0.27
  -3  -4  -4    0.22    0.28
  -3   4   4    0.03    0.27
  -3  -4  -4    0.17    0.28
  -3   4  -4    0.01    0.22
  -3   4  -4   -0.09    0.35
  -3   4  -4    0.30    0.40
  -3   4  -4    0.22    0.25
   3   4   4    0.30    0.28
   3   4  -4    0.45    0.29
   3  -4   4    0.06    0.27
   3   4   4    0.28    0.24
  -4  -3  -6    0.36    0.26
  -4   3   6    0.37    0.36
   4   3  -6    0.66    0.46
  -4   3  -6    0.43    0.22
   4   3  -6    0.38    0.32
  -4  -3  -6    0.49    0.25
   4   3   6    0.40    0.22
  -4  -3  -6    0.27    0.29
   4   3  -6    0.72    0.36
  -4  -3   6    0.49    0.30
  -4   3   6    0.39    0.36
   4  -3   6    0.59    0.43
   4  -3  -6    0.39    0.20
  -4   3   6    0.48    0.34
   4  -3  -6    0.29    0.29
  -4   3  -6    0.33    0.21
  -4   3  -6    0.28    0.25
  -4  -3   6    0.39    0.40
   4   3   6    0.45    0.24
  -4   3   6    0.43    0.21
   4  -3   6    0.48    0.26
   0  -4  -6   86.47    1.57
   0  -4  -6   82.69    1.40
   0   4  -6   85.79    1.66
   0   4  -6   81.31    1.69
   0   4  -6   87.31    1.67
   0   4   6   85.53    1.55
   0   4   6   82.58    1.53
   0   4  -6   89.28    2.04
   0   4   6   85.43    1.42
   0   4  -6   83.95    1.49
   0   4  -6   87.28    1.61
   0  -4  -6   87.18    1.54
  -2  -1  10   19.30    0.95
  -2  -1  10   18.99    0.72
  -2  -1 -10   18.69    0.74
   2  -1 -10   19.16    0.58
   2   1  10   18.60    0.57
  -2  -1  10   19.01    0.71
  -2  -1  10   19.93    0.69
   2   1  10   19.03    0.72
   2  -1 -10   19.23    0.77
  -2   1  10   19.57    0.69
   2  -1  10   18.78    0.68
  -2  -1 -10   19.28    0.58
   2  -1  10   19.15    0.82
  -2  -1 -10   18.65    0.61
  -2   1 -10   19.75    0.60
   2   1  10   18.61    0.61
  -2   1 -10   17.46    0.59
  -2   1  10   19.45    0.63
  -2  -1 -10   18.56    0.67
  -2   1  10   18.60    0.72
  -2   1 -10   19.01    0.70
   2  -1  10   18.03    0.59
   2   1 -10   19.39    0.80
   2  -1 -10   18.64    0.68
  -4   4  -2    1.96    0.51
  -4   4  -2    2.13    0.26
  -4   4   2    1.67    0.37
   4   4  -2    2.13    0.47
  -4   4   2    1.64    0.44
   4  -4   2    2.06    0.37
   4  -4  -2    1.82    0.32
  -4   4  -2    1.82    0.29
   4   4  -2    2.08    0.45
   4   4  -2    1.94    0.30
  -4   4  -2    1.88    0.29
   4   4   2    1.91    0.28
  -4  -4  -2    2.14    0.35
  -4   4   2    2.01    0.34
   4   4   2    1.77    0.34
   4   4   2    1.73    0.32
  -4  -4  -2    1.96    0.35
  -4   4   2    1.90    0.24
   4  -4   2    1.82    0.28
   4   4  -2    1.65    0.37
  -4  -4   2    1.32    0.36
  -4   4  -2    2.12    0.33
   4   4   2    2.08    0.37
  -4  -4  -2    1.77    0.36
  -4   0   9  932.14   11.05
   4   0  -9  967.79    4.24
  -4   0   9  964.69    5.24
   4   0   9  948.31   10.04
   4   0  -9  950.44   10.27
   4   0  -9  937.31   10.51
   4   0   9  966.73    4.59
  -4   0  -9  958.60    4.24
  -4   0  -9  931.98    9.92
   4   0  -9  941.06   10.31
  -4   0   9  962.29    4.55
   4   0   9  956.26    4.76
   1   4  -6  631.02    6.97
   1   4   6  645.24    7.02
   1   4  -6  626.81    7.82
  -1  -4  -6  643.55    7.14
  -1   4   6  637.52    6.92
  -1   4  -6  647.54    7.29
   1   4  -6  638.56    7.27
   1  -4  -6  632.60    6.89
  -1   4   6  626.82    7.16
  -1   4  -6  633.40    7.23
  -1  -4   6  640.57    7.21
   1   4  -6  635.95    7.46
  -1   4   6  628.61    6.88
   1   4   6  623.21    6.95
   1   4  -6  644.45    7.20
  -1  -4  -6  630.85    6.90
   1  -4  -6  629.26    7.03
   1   4   6  633.70    7.05
  -1   4   6  625.60    7.06
  -1   4  -6  629.84    7.07
  -1  -4  -6  622.95    7.02
   1  -4  -6  642.96    7.17
  -7  -1  -3   14.14    0.72
  -7  -1   3   15.21    0.63
   7   1  -3   15.03    0.55
  -7   1   3   15.93    0.64
  -7   1  -3   15.19    0.53
   7  -1  -3   14.22    0.77
   7   1   3   15.11    0.54
   7  -1  -3   14.88    0.77
  -7  -1   3   14.97    0.57
  -7   1   3   15.18    0.57
   7  -1  -3   15.33    0.52
  -7  -1  -3   15.32    0.64
  -7  -1  -3   14.42    0.51
   7  -1   3   15.80    0.85
   7   1   3   15.82    0.59
  -7   1  -3   15.34    0.60
   7  -1  -3   14.76    0.60
  -7   1  -3   15.07    0.77
  -7   1   3   15.04    0.89
  -7  -1   3   15.59    0.91
   7   1   3   15.02    0.82
   7  -1   3   15.30    0.52
   7  -1   3   14.08    1.01
   7   1  -3   15.47    1.02
  -2   3  -8   78.89    1.42
  -2  -3   8   84.61    1.72
   2  -3   8   83.28    1.85
   2   3  -8   86.49    2.06
  -2  -3  -8   81.29    1.62
   2   3   8   84.05    1.40
   2  -3  -8   82.82    1.39
  -2   3   8   80.99    1.37
  -2  -3  -8   83.74    1.49
   2   3  -8   83.46    1.54
  -2  -3   8   82.93    1.58
   2  -3  -8   82.62    1.56
  -2  -3   8   86.37    1.98
   2  -3   8   83.00    1.83
   2   3  -8   84.11    1.56
  -2   3   8   82.22    1.59
  -2   3  -8   78.36    1.85
  -2   3  -8   80.91    1.61
  -2  -3   8   81.71    1.62
   2  -3  -8   84.37    1.45
   2   3   8   84.00    1.44
   2  -3  -8   82.46    1.55
  -2   3  -8   84.99    1.47
  -2  -3  -8   84.60    1.50
  -6  -1   6    0.17    0.30
   6  -1  -6    0.13    0.28
   6   1   6   -0.05    0.22
   6   1   6    0.13    0.24
  -6   1   6    0.29    0.31
   6   1  -6    0.31    0.30
   6  -1  -6   -0.04    0.23
   6   1  -6    0.76    0.49
  -6   1   6    0.13    0.51
   6   1  -6    0.13    0.28
   6  -1   6    0.16    0.22
   6   1  -6    0.03    0.42
  -6   1  -6    0.33    0.24
   6  -1  -6    0.06    0.22
  -6  -1  -6    0.16    0.33
   6  -1  -6    0.05    0.36
  -6  -1  -6   -0.09    0.28
  -6   1  -6    0.20    0.28
  -6   1  -6    0.12    0.39
   6  -1   6   -0.11    0.25
  -6  -1   6    0.19    0.50
  -6  -1  -6   -0.13    0.21
   6  -1   6    0.22    0.34
   6  -1   6    0.08    0.20
   6   1   6   -0.17    0.32
  -5   0   8  101.42    2.15
  -5   0  -8   96.84    1.73
  -5   0  -8  101.69    1.63
   5   0  -8  101.98    1.75
   5   0   8  102.39    2.02
   5   0   8   99.16    1.69
   5   0  -8  102.87    2.01
  -5   0   8  103.74    2.23
  -5   0  -8   99.65    1.64
   5   0   8  100.35    1.63
   5   0  -8  100.94    1.86
  -5   0   8  100.13    1.75
  -5   0  -8   98.85    1.57
   5   0  -8   98.60    1.69
   4  -2  -8  105.80    1.81
   4   2   8  104.89    1.64
   4  -2  -8  106.72    1.93
   4   2  -8  108.26    2.05
   4   2  -8  107.05    2.29
  -4  -2   8  105.56    1.82
   4  -2  -8  106.18    1.78
   4   2   8  107.06    1.71
  -4   2  -8  102.98    1.68
   4  -2   8  104.36    1.69
  -4   2  -8  106.04    1.85
  -4   2  -8  106.70    1.66
  -4  -2  -8  102.21    1.61
   4  -2  -8  106.86    1.67
   4  -2   8  107.42    1.69
  -4  -2  -8  105.61    1.69
   4   2   8  104.73    1.84
  -4   2  -8  109.89    1.80
  -4   2  -8  103.51    1.95
  -4   2   8  105.28    1.73
  -4   2   8  109.08    2.04
   4   2   8  106.79    1.77
  -6  -3   0    0.73    0.25
   6   3   0    0.26    0.26
  -6   3   0    0.29    0.23
   6  -3   0    0.38    0.21
   6   3   0    0.56    0.29
  -6  -3   0    0.30    0.36
  -6  -3   0    0.55    0.34
   6   3   0    0.22    0.43
   6   3   0   -0.02    0.37
  -6   3   0    0.50    0.34
  -6   3   0    0.10    0.45
   6  -3   0    0.36    0.27
  -6   3   0    0.40    0.28
   7   0  -4   77.93    1.88
  -7   0  -4   78.68    1.36
   7   0   4   77.55    1.34
  -7   0  -4   77.22    1.70
   7   0   4   77.47    1.90
   7   0  -4   78.50    1.36
   7   0  -4   77.68    1.46
  -7   0   4   78.34    1.42
  -7   0  -4   79.76    1.47
  -7   0   4   76.30    1.92
  -7   0   4   78.07    1.50
  -6   3   1   13.38    0.82
   6  -3  -1   13.59    0.62
  -6   3  -1   13.26    0.84
  -6   3   1   12.67    0.70
   6   3  -1   12.96    0.77
  -6  -3  -1   13.46    0.52
  -6   3   1   13.65    0.55
   6  -3   1   12.80    0.50
  -6   3  -1   12.89    0.49
   6  -3   1   12.18    0.49
   6  -3   1   12.98    0.59
  -6  -3   1   12.81    0.57
  -6  -3  -1   12.23    0.60
   6   3  -1   13.48    0.59
   6   3   1   13.53    0.60
  -6  -3   1   12.74    0.50
   6  -3  -1   13.72    0.70
  -6  -3  -1   12.12    0.59
  -6  -3   1   12.96    0.63
   6   3   1   13.67    0.78
   6   3   1   12.77    0.49
  -6   3  -1   12.85    0.53
   6  -3  -1   12.90    0.50
  -6   3  -1   12.73    0.69
   4   4   3   22.03    0.71
   4   4  -3   21.62    0.73
   4   4  -3   22.57    0.96
  -4   4   3   21.20    0.75
  -4   4   3   21.16    0.63
  -4   4  -3   22.11    0.99
  -4   4   3   23.02    0.85
   4  -4   3   21.38    0.78
   4  -4  -3   22.25    0.76
  -4  -4   3   22.55    0.78
   4   4  -3   21.60    0.86
  -4   4  -3   21.82    0.65
  -4   4   3   21.28    0.66
   4   4   3   21.91    0.75
  -4   4  -3   22.52    0.66
   4  -4   3   20.24    0.64
   4   4   3   21.08    0.64
   4  -4  -3   22.59    0.72
  -4   4  -3   21.47    0.70
  -4  -4   3   22.41    0.70
   4  -4  -3   21.44    0.69
   4   4  -3   22.10    0.67
  -4  -4  -3   19.80    0.63
   4   4   3   22.19    0.64
  -4  -4  -3   21.79    0.73
   6  -2   5  202.37    2.64
  -6   2  -5  201.58    2.72
   6   2   5  197.05    2.73
   6  -2  -5  203.71    2.79
   6  -2  -5  200.13    2.69
  -6  -2   5  198.31    2.79
  -6  -2   5  203.64    3.34
  -6   2   5  193.82    3.08
   6  -2   5  199.83    2.97
   6  -2  -5  195.56    2.90
  -6   2   5  197.62    2.78
   6   2  -5  199.39    3.62
  -6  -2  -5  202.58    2.65
  -6   2  -5  203.44    2.65
   6   2   5  202.10    2.66
   6   2  -5  194.24    3.44
  -6  -2  -5  194.98    2.80
  -6  -2   5  198.44    2.72
   6  -2  -5  193.30    2.59
  -3   0  10  106.44    1.91
  -3   0 -10  108.94    1.96
  -3   0  10  106.63    1.91
   3   0  10  104.08    1.82
   3   0  10  108.06    1.72
  -3   0 -10  103.93    1.66
   3   0 -10  106.50    1.81
   3   0 -10  108.58    2.03
   3   0  10  103.93    1.86
  -3   0 -10  105.18    1.78
  -3   0  10  106.81    1.79
   3   0 -10  104.69    1.68
   3   0  10  107.78    1.66
   3   2   9   62.82    1.22
   3   2  -9   62.92    1.19
  -3   2   9   63.37    1.23
  -3  -2  -9   62.36    1.32
  -3   2  -9   62.26    1.30
  -3  -2   9   62.01    1.28
   3  -2  -9   62.67    1.18
  -3  -2  -9   61.53    1.09
   3   2   9   63.83    1.07
  -3   2  -9   64.73    1.11
   3   2   9   63.73    1.04
   3   2  -9   63.64    1.57
   3  -2   9   63.55    1.63
  -3  -2   9   62.37    1.21
  -3   2   9   63.58    1.33
   3  -2  -9   62.64    1.03
  -3   2  -9   64.57    1.07
  -3   2   9   62.29    1.08
  -3  -2  -9   63.60    1.13
  -3  -2  -9   61.54    1.03
   3   2   9   64.32    1.19
  -3   2  -9   62.44    1.24
   3  -2  -9   62.00    1.24
   4  -1   9  167.66    2.34
  -4   1   9  164.25    2.40
  -4  -1  -9  167.33    2.37
   4  -1  -9  167.07    2.48
   4   1  -9  167.73    2.52
   4  -1  -9  170.26    2.68
   4  -1   9  167.74    2.60
  -4   1   9  164.27    2.74
   4   1  -9  164.96    2.80
   4   1   9  169.60    2.30
  -4   1   9  164.25    2.47
  -4   1   9  166.33    2.62
  -4  -1   9  166.74    3.00
   4   1   9  168.17    2.34
  -4  -1  -9  169.27    2.31
   4   1   9  166.42    2.45
  -4   1  -9  171.48    2.33
   4   1  -9  167.67    2.45
   4  -1  -9  168.43    2.35
   4  -1  -9  167.64    2.45
   4   1   9  167.95    2.53
  -4   1  -9  166.08    2.39
  -4   1  -9  168.96    2.36
  -4  -1   9  169.49    2.52
   0  -5   0   -0.11    0.30
   0   5   0   -0.10    0.27
   0  -5   0    0.24    0.23
   0   5   0   -0.09    0.26
   0  -5   0    0.09    0.24
   0   5   0   -0.08    0.25
   0  -5   0    0.20    0.28
   0   5   0   -0.02    0.28
   0  -2  10    3.81    0.40
   0   2 -10    4.04    0.48
   0  -2  10    4.15    0.58
   0  -2 -10    4.20    0.41
   0   2 -10    3.84    0.37
   0  -2  10    3.41    0.47
   0   2 -10    3.66    0.45
   0   2  10    3.85    0.31
   0  -2 -10    3.57    0.33
   0   2 -10    4.03    0.44
   0   2  10    3.42    0.40
   0  -2 -10    3.80    0.32
   0  -2 -10    3.70    0.40
  -5   3   5   58.03    1.32
  -5   3  -5   57.77    1.04
  -5  -3  -5   56.88    1.01
   5  -3  -5   55.49    4.13
  -5  -3   5   57.78    1.31
   5   3   5   57.28    1.00
   5  -3  -5   56.88    0.99
  -5   3  -5   58.31    1.00
  -5   3   5   57.49    1.30
   5  -3   5   54.55    1.45
  -5  -3  -5   56.12    1.15
  -5   3  -5   57.83    1.54
   5  -3   5   57.40    1.03
  -5   3   5   56.82    1.11
   5   3   5   55.18    1.05
  -5  -3   5   57.10    1.15
  -5  -3   5   53.67    1.37
   5   3  -5   56.90    1.60
  -5  -3   5   56.45    1.09
   5  -3  -5   57.93    1.20
   5   3  -5   57.54    1.14
   5  -3   5   58.04    1.06
  -5  -2  -7  124.71    1.88
   5   2  -7  120.06    2.49
  -5   2   7  121.88    2.22
  -5   2  -7  122.51    1.82
   5   2   7  122.64    1.81
   5  -2   7  119.44    2.73
   5   2  -7  119.85    2.42
   5  -2  -7  122.92    1.85
   5  -2  -7  121.51    2.02
   5   2   7  121.62    1.88
  -5   2  -7  122.43    1.88
   5   2   7  124.24    1.89
   5  -2   7  120.52    1.81
  -5  -2  -7  123.02    2.02
   5   2   7  118.30    2.02
  -5   2  -7  117.56    2.21
  -5   2   7  120.99    1.97
  -5  -2  -7  121.72    1.82
   5  -2  -7  123.33    1.98
  -5  -2   7  123.33    2.51
  -3   4  -5    0.76    0.39
  -3   4  -5    0.43    0.43
  -3   4   5    0.37    0.19
   3  -4  -5    0.29    0.21
  -3  -4  -5    0.13    0.28
   3   4  -5    0.08    0.42
  -3   4  -5    0.39    0.35
  -3   4   5    0.09    0.33
  -3  -4   5    0.48    0.28
   3   4  -5    0.42    0.32
   3   4   5    0.43    0.27
   3   4  -5    0.42    0.34
   3   4  -5    0.17    0.33
  -3  -4   5    0.30    0.34
   3   4   5   -0.04    0.33
  -3   4   5    0.02    0.27
   3  -4   5    0.54    0.31
  -3   4  -5    0.36    0.23
  -3  -4  -5    0.39    0.28
  -3   4  -5    0.14    0.22
   3   4   5    0.44    0.24
   3   4   5    0.78    0.30
  -3  -4   5    0.41    0.34
   0  -5   1  256.35    3.42
   0   5   1  253.33    3.25
   0   5  -1  255.68    3.19
   0  -5  -1  249.96    3.17
   0   5  -1  251.76    3.32
   0   5   1  255.04    3.35
   0  -5   1  252.32    3.24
   0  -5  -1  249.73    3.33
   0   5  -1  255.64    3.23
   0   5  -1  250.80    3.44
   0   5   1  250.75    3.14
   0   5   1  250.44    3.42
   0  -5   1  249.48    3.50
   0   5  -1  246.95    3.26
   7  -2   0    0.18    0.51
  -7   2   0   -0.16    0.26
  -7   2   0   -0.07    0.45
  -7  -2   0   -0.15    0.34
  -7  -2   0   -0.07    0.24
  -7  -2   0   -0.11    0.24
   7  -2   0    0.11    0.18
   7   2   0   -0.21    0.28
  -7   2   0   -0.15    0.62
   7  -2   0    0.04    0.29
  -7   2   0    0.30    0.23
   7  -2   0   -0.13    0.22
  -7  -2   0    0.15    0.45
   7   2   0    0.05    0.28
  -5  -1  -8   40.41    0.86
   5  -1  -8   39.84    1.00
  -5  -1  -8   40.44    0.98
  -5   1  -8   40.41    0.98
   5   1   8   40.67    1.06
   5  -1  -8   41.41    0.89
   5  -1   8   39.00    0.81
   5   1   8   41.35    0.92
  -5  -1   8   41.57    1.38
  -5   1   8   38.88    0.94
   5   1  -8   41.03    0.95
   5  -1  -8   40.42    0.95
   5   1   8   38.34    0.80
  -5   1  -8   40.68    0.83
  -5  -1  -8   41.88    0.86
  -5  -1   8   41.17    0.97
   5   1  -8   40.18    0.91
  -5  -1   8   41.51    1.44
  -5   1   8   40.16    1.17
  -5   1  -8   39.94    0.87
   5   1   8   40.87    0.87
   5  -1   8   37.89    0.83
   5   1  -8   40.40    1.09
   5   1  -8   39.68    1.22
   5  -1  -8   39.98    1.09
   5  -1   8   39.85    0.98
  -5   1   8   40.87    1.22
  -2   4   6    0.19    0.32
  -2   4   6    0.25    0.22
  -2   4  -6    0.15    0.35
  -2  -4   6    0.35    0.30
   2   4  -6   -0.29    0.33
   2  -4  -6    0.08    0.24
   2   4  -6    0.32    0.27
  -2  -4  -6    0.29    0.27
  -2   4  -6    0.14    0.27
   2   4   6    0.13    0.23
  -2   4  -6    0.30    0.34
  -2   4  -6    0.22    0.43
   2   4  -6    0.03    0.32
  -2   4  -6    0.25    0.31
  -2  -4  -6    0.61    0.29
   2   4   6    0.25    0.26
   2  -4   6    0.38    0.28
   2   4  -6    0.27    0.47
  -2  -4  -6   -0.02    0.26
  -2  -4   6    0.04    0.44
   2   4   6    0.71    0.29
  -2   4   6    0.23    0.30
  -2   4  -6    0.30    0.23
   0   0  11    0.23    0.26
   0   0 -11   -0.05    0.35
   1  -5   0    0.23    0.27
  -1   5   0    0.18    0.30
  -1   5   0   -0.03    0.28
   1   5   0   -0.23    0.32
   1   5   0   -0.13    0.27
  -1  -5   0    0.08    0.29
   1  -5   0    0.00    0.23
  -1   5   0    0.01    0.22
   1   5   0   -0.02    0.27
   1  -5   0    0.04    0.21
   1   5   0    0.08    0.28
  -1   5   0   -0.11    0.23
  -1  -5   0    0.20    0.30
  -1   5   0   -0.17    0.26
  -1  -5   0    0.16    0.31
   1   2 -10    0.77    0.39
   1   2  10    0.64    0.22
  -1   2  10    0.20    0.25
  -1  -2  10    0.42    0.36
  -1  -2  10   -0.11    0.42
  -1  -2 -10    0.46    0.22
   1  -2 -10    0.39    0.21
   1   2  10    0.51    0.24
   1  -2  10    0.37    0.34
  -1   2  10    0.35    0.29
  -1  -2 -10    0.55    0.28
   1   2 -10    0.29    0.33
   1   2 -10    0.19    0.25
  -1   2 -10    0.31    0.34
   1  -2  10    0.36    0.40
   1   2  10    0.58    0.34
   1  -2 -10    0.14    0.33
  -1   2 -10    0.33    0.25
   1  -2 -10    0.40    0.23
  -1  -2 -10    0.14    0.26
   1  -2  10    0.47    0.29
  -1   2 -10    0.43    0.38
   6   3  -2    0.30    0.49
   6  -3   2    0.15    0.24
  -6   3  -2    0.64    0.61
  -6   3  -2    0.28    0.34
  -6   3   2    0.45    0.39
   6   3  -2    0.36    0.29
   6  -3  -2   -0.12    0.34
   6  -3   2    0.21    0.19
  -6   3  -2    0.09    0.17
   6   3   2    0.50    0.30
   6  -3   2    0.15    0.22
   6   3   2    0.75    0.40
  -6  -3  -2    0.48    0.24
  -6  -3   2   -0.02    0.31
  -6   3   2    0.31    0.24
  -6  -3   2    0.25    0.29
  -6  -3   2    0.12    0.42
  -6  -3  -2    0.16    0.29
   6  -3  -2    0.20    0.20
  -6   3  -2    0.20    0.24
   6   3   2    0.10    0.34
   6  -3  -2    0.49    0.32
  -6   3   2    0.11    0.40
   7  -2  -1   39.01    0.80
  -7   2   1   39.64    0.83
  -7  -2  -1   40.29    0.85
   7   2   1   39.94    0.91
   7  -2   1   41.42    1.32
  -7  -2  -1   41.50    1.08
  -7  -2   1   40.48    1.16
   7  -2   1   39.91    0.81
   7   2  -1   36.47    0.81
  -7   2  -1   36.59    0.81
  -7  -2   1   38.55    0.93
  -7  -2   1   41.02    1.13
  -7   2   1   39.61    1.45
  -7   2  -1   39.52    1.47
   7  -2   1   40.44    0.87
  -7   2   1   37.63    1.24
   7  -2   1   40.29    1.10
  -7   2  -1   40.42    0.92
   7  -2  -1   39.18    1.17
  -7   2  -1   39.09    1.29
   7  -2  -1   38.43    1.07
  -7   2   1   40.45    0.94
   7  -2  -1   41.05    0.89
   7   2  -1   39.03    0.92
  -7  -2  -1   40.90    0.97
  -7  -2   1   40.23    0.87
   7  -1   4   10.09    0.73
   7   1   4   12.61    0.53
  -7   1   4   12.10    0.53
   7   1   4   13.22    0.51
  -7   1  -4   12.41    0.54
  -7   1  -4   13.13    0.50
  -7  -1  -4   12.85    0.59
   7  -1  -4   11.98    0.49
   7  -1   4   12.47    0.48
   7  -1  -4   12.23    0.55
  -7   1   4   12.43    0.57
   7   1  -4   12.07    0.51
  -7  -1   4   13.18    0.56
  -7  -1  -4   12.64    0.49
   7   1  -4   11.99    0.86
   7  -1  -4   12.72    0.78
  -7  -1   4   12.36    0.57
  -7  -1  -4   12.35    0.66
   7   1   4   12.26    0.76
  -7  -1   4   12.43    0.82
   7  -1  -4   11.52    0.68
  -7   1   4   13.44    0.86
  -1  -5  -1   69.77    1.48
  -1   5   1   70.55    1.39
   1   5  -1   70.77    1.39
  -1   5  -1   70.59    1.39
  -1  -5  -1   66.90    1.06
  -1  -5   1   70.55    1.41
   1   5   1   69.76    1.30
  -1   5  -1   69.94    1.47
  -1  -5   1   69.94    1.48
  -1   5   1   69.77    1.46
   1  -5   1   69.35    1.42
  -1   5  -1   71.36    1.33
  -1   5   1   69.69    1.26
  -1   5   1   72.90    1.42
   1  -5   1   69.42    1.33
  -1   5  -1   69.33    1.39
   1   5   1   70.32    1.38
  -1  -5   1   71.35    1.33
   1   5  -1   70.73    1.45
  -1   5   1   71.46    1.36
   1  -5  -1   69.47    1.29
   1   5  -1   67.88    1.06
   1  -5   1   69.55    1.28
   1  -5  -1   69.79    1.41
   1   5   1   70.54    1.27
   1   5  -1   72.45    1.30
  -1   5  -1   69.05    1.26
  -1  -5  -1   71.13    1.41
   1  -5  -1   70.76    1.31
   0  -5  -2   -0.09    0.26
   0   5   2    0.19    0.26
   0   5  -2   -0.16    0.27
   0   5  -2    0.10    0.30
   0   5  -2   -0.19    0.27
   0  -5   2   -0.10    0.24
   0   5   2    0.21    0.28
   0   5  -2   -0.12    0.27
   0  -5  -2    0.06    0.28
   0  -5   2    0.06    0.32
   0   5   2    0.08    0.20
   1   0  11  283.19    3.88
   1   0 -11  282.23    3.54
  -1   0 -11  282.44    3.73
  -1   0  11  278.35    3.74
   1   0  11  283.08    3.92
   1   0  11  278.37    3.43
  -1   0  11  287.35    3.99
   1   0 -11  283.26    3.80
  -1   0  11  278.59    3.47
  -1   0 -11  282.05    3.73
  -6   0   7   37.34    0.93
  -6   0  -7   38.67    0.90
  -6   0  -7   37.98    0.97
   6   0  -7   38.37    1.07
   6   0  -7   35.31    0.83
   6   0   7   37.48    0.83
  -6   0   7   40.15    1.39
  -6   0  -7   36.69    0.80
   6   0   7   38.26    0.86
   6   0  -7   38.86    1.19
   6   0  -7   37.59    0.91
  -6   0   7   38.50    1.29
   3  -1  10  287.87    3.95
   3   1  10  292.54    3.79
  -3   1 -10  286.09    3.70
   3   1 -10  299.47    4.18
   3   1 -10  290.36    3.72
  -3   1 -10  289.61    3.58
   3   1  10  280.38    3.50
   3  -1  10  297.71    3.66
  -3  -1 -10  287.04    3.85
   3  -1  10  290.89    3.83
  -3   1 -10  292.86    3.55
   3   1  10  292.65    3.79
  -3   1  10  288.71    3.84
  -3  -1 -10  295.45    3.57
  -3   1  10  293.30    3.82
   3   1  10  284.89    3.45
  -3  -1  10  288.09    3.83
  -3  -1 -10  293.02    3.69
  -3   1  10  291.53    3.64
   3  -1 -10  286.72    3.51
  -3  -1  10  289.19    3.76
  -3  -1  10  288.78    4.00
   3  -1 -10  299.09    3.98
   3  -1 -10  289.99    3.72
   0   3   9    8.95    0.52
   0   3  -9    9.81    0.57
   0  -3  -9    9.82    0.45
   0  -3  -9   10.53    0.51
   0  -3   9   10.46    0.72
   0   3  -9   10.53    0.57
   0  -3  -9   10.46    0.47
   0  -3   9   10.43    0.63
   0   3   9   10.12    0.46
   0   3   9    9.88    0.44
   0   3   9    9.99    0.59
   0   3  -9   10.31    0.73
   0   3  -9    9.59    0.49
  -7  -2  -2   68.93    1.27
  -7  -2   2   67.80    1.49
   7   2   2   67.98    1.56
  -7   2  -2   67.46    1.66
  -7   2   2   69.16    1.75
   7  -2   2   69.50    1.56
   7  -2  -2   68.22    1.38
   7  -2   2   69.14    1.23
  -7   2   2   69.77    1.92
   7  -2  -2   68.77    1.48
  -7  -2  -2   66.11    1.33
   7  -2   2   70.30    1.29
  -7  -2   2   69.02    1.39
   7  -2  -2   69.72    1.31
  -7  -2   2   69.89    1.62
  -7   2  -2   67.27    1.13
   7   2   2   66.68    1.12
   7   2  -2   64.76    1.07
  -7   2  -2   68.08    1.04
  -7   2   2   71.36    1.39
   7   2  -2   66.93    1.18
   7  -2  -2   65.44    1.05
  -7  -2  -2   67.82    1.20
  -7   2   2   69.18    1.29
  -7  -2   2   66.88    1.08
   4   3   7    7.85    0.42
  -4   3  -7    7.89    0.43
   4  -3  -7    7.70    0.39
  -4  -3  -7    7.58    0.43
  -4  -3   7    8.32    0.60
   4   3   7    8.16    0.45
  -4  -3  -7    7.57    0.46
  -4   3   7    7.98    0.41
   4  -3   7    7.62    0.45
  -4  -3  -7    7.78    0.42
   4   3   7    7.33    0.45
  -4   3  -7    7.15    0.40
   4   3  -7    6.91    0.66
  -4   3  -7    8.22    0.55
   4  -3  -7    7.92    0.47
   4  -3   7    7.79    0.66
  -4   3  -7    7.92    0.46
  -4   3   7    7.84    0.57
   4   3  -7    7.53    0.71
  -4  -3   7    7.00    0.45
   4   3  -7    7.84    0.49
   4   3  -7    8.02    0.47
  -1  -5  -2    0.37    0.27
   1  -5  -2   -0.05    0.26
   1   5   2    0.24    0.26
  -1   5   2   -0.01    0.34
   1   5   2    0.33    0.30
   1   5  -2    0.39    0.28
   1   5  -2    0.24    0.27
  -1   5  -2   -0.01    0.26
  -1  -5   2    0.63    0.30
  -1  -5  -2    0.12    0.28
  -1   5  -2   -0.05    0.26
  -1  -5   2    0.05    0.31
  -1   5  -2   -0.12    0.23
  -1   5  -2    0.29    0.29
  -1   5  -2    0.33    0.31
  -1   5   2    0.04    0.24
  -1  -5   2    0.27    0.32
  -1   5   2    0.02    0.27
   1  -5  -2    0.14    0.25
   1   5   2    0.05    0.30
   1   5  -2    0.02    0.28
   1   5  -2    0.31    0.34
  -1  -5  -2    0.16    0.26
  -1   5   2    0.14    0.25
   1  -5  -2    0.20    0.25
   0  -4  -7   -0.01    0.26
   0   4  -7   -0.26    0.40
   0   4   7    0.14    0.23
   0  -4  -7   -0.04    0.22
   0   4  -7    0.07    0.29
   0   4   7   -0.18    0.19
   0  -4  -7    0.10    0.25
   0   4  -7   -0.18    0.34
   0  -4   7    0.07    0.35
   0   4  -7   -0.06    0.28
   0   4  -7   -0.26    0.33
   0   4   7   -0.16    0.33
  -4   4   4   10.78    0.43
   4   4  -4   10.95    0.54
  -4   4  -4   11.17    0.52
   4  -4   4   12.16    0.65
   4  -4  -4   11.72    0.56
  -4   4  -4   11.71    0.49
   4  -4  -4   11.45    0.47
  -4  -4   4   11.88    0.58
   4   4   4   12.09    0.63
   4  -4  -4   11.54    0.58
  -4  -4   4   11.79    0.52
   4   4   4   11.03    0.50
  -4   4  -4   11.87    0.80
   4   4  -4   12.27    0.54
   4   4  -4   11.95    0.71
  -4   4   4   11.56    0.53
   4   4   4   11.82    0.51
  -4   4   4   11.57    0.63
   4   4   4   11.23    0.53
  -4   4  -4   11.73    0.50
  -4  -4  -4   11.17    0.56
  -4   4   4   11.83    0.60
   4   4  -4   12.36    0.80
  -4   4   4    9.83    0.51
  -3  -3   8    2.30    0.43
  -3   3  -8    2.77    0.36
   3  -3  -8    2.73    0.28
  -3   3  -8    2.53    0.28
   3   3  -8    3.08    0.63
   3   3  -8    2.97    0.38
  -3  -3   8    2.34    0.39
  -3   3  -8    2.48    0.33
   3   3   8    2.84    0.31
  -3  -3  -8    2.46    0.32
   3   3  -8    2.73    0.38
   3  -3   8    2.59    0.35
   3   3  -8    2.54    0.55
  -3  -3  -8    2.78    0.35
   3   3   8    2.71    0.31
  -3   3   8    2.50    0.44
   3  -3  -8    2.61    0.41
  -3   3  -8    2.52    0.40
  -3  -3   8    2.80    0.56
  -3  -3   8    2.36    0.33
   3  -3  -8    2.77    0.28
  -3   3   8    2.59    0.28
  -3   3  -8    2.54    0.47
   3  -3   8    2.77    0.51
   0   1  11   34.13    0.78
   0  -1  11   35.04    1.14
   0  -1 -11   34.00    0.90
   0   1  11   35.84    0.98
   0  -1 -11   33.57    0.93
   0   1  11   33.99    0.97
   0  -1  11   34.56    0.83
   0  -1 -11   34.58    0.81
   0   1 -11   35.46    1.01
   0  -1  11   34.83    0.99
   1  -3  -9    0.98    0.25
   1   3   9    0.82    0.22
  -1   3   9    0.77    0.24
   1   3  -9    0.89    0.30
  -1  -3  -9    0.64    0.29
   1  -3  -9    0.73    0.27
  -1   3   9    0.81    0.33
  -1   3  -9    1.02    0.39
   1   3  -9    0.70    0.43
  -1  -3   9    0.41    0.45
  -1   3   9    0.74    0.28
  -1   3  -9    0.93    0.40
  -1   3  -9    0.49    0.27
  -1  -3  -9    0.77    0.23
   1   3  -9    0.56    0.38
  -1  -3  -9    0.63    0.30
   1   3  -9    0.61    0.33
  -1  -3   9    1.04    0.33
   1  -3   9    0.85    0.40
   1  -3   9    0.70    0.34
  -1  -3   9    0.76    0.31
   1   3   9    0.76    0.22
   1  -3  -9    0.88    0.21
  -1  -3  -9    0.86    0.24
  -1   3  -9    0.62    0.38
   1  -3   9    0.84    0.39
   6   3   3   17.17    0.61
  -6   3   3   18.96    0.65
   6   3   3   18.19    0.58
  -6   3  -3   18.54    0.56
   6  -3   3   17.92    0.58
   6  -3   3   18.26    0.65
  -6  -3   3   18.47    0.67
   6  -3  -3   18.54    0.72
  -6   3   3   17.11    0.77
   6   3   3   18.98    0.82
  -6  -3   3   18.56    0.83
  -6   3  -3   18.88    1.10
  -6   3  -3   17.84    0.83
   6  -3   3   18.69    0.61
   6  -3  -3   18.37    0.59
  -6   3  -3   17.81    0.60
   6  -3   3   15.41    0.77
   6  -3  -3   17.86    0.74
   6   3  -3   17.79    0.93
  -6  -3  -3   18.40    0.60
  -6  -3   3   18.20    0.62
   6   3  -3   18.33    0.67
  -6   3   3   18.02    0.86
  -6  -3  -3   18.22    0.72
   7   0   5  320.70    3.88
  -7   0  -5  326.19    4.33
   7   0  -5  324.87    4.63
  -7   0   5  308.35    4.84
  -7   0  -5  321.58    3.97
  -7   0   5  312.62    3.95
   7   0   5  328.47    4.67
  -7   0   5  307.02    4.60
   7   0   5  323.15    3.83
  -7   0  -5  319.93    3.82
   7   0  -5  317.28    3.81
  -7   0   5  318.47    3.94
   7   0  -5  314.75    3.95
  -1  -4   7   12.29    0.58
  -1   4   7   12.11    0.57
  -1   4  -7   12.70    0.55
  -1   4  -7   11.41    0.63
   1  -4  -7   12.32    0.49
   1   4   7   12.59    0.58
  -1  -4  -7   12.12    0.50
   1   4  -7   11.98    0.57
   1   4  -7   11.33    0.60
  -1   4  -7   12.30    0.58
   1   4  -7   11.82    0.69
  -1  -4  -7   12.33    0.55
   1   4   7   12.56    0.50
   1  -4  -7   12.06    0.54
   1   4  -7   12.07    0.81
   1  -4  -7   12.25    0.55
   1   4  -7   11.80    0.58
   1  -4   7   12.11    0.59
  -1   4  -7   11.97    0.81
   1   4  -7   11.92    0.58
  -1   4  -7   12.33    0.82
   1   4   7   12.13    0.51
  -1   4   7   12.58    0.49
  -1  -4  -7   11.60    0.55
  -1   4   7   11.95    0.66
  -1   4  -7   12.06    0.64
  -1  -4   7   12.33    0.70
  -2  -5   0  256.74    3.40
   2   5   0  265.48    3.44
   2   5   0  265.24    3.31
  -2   5   0  257.51    3.44
  -2   5   0  249.83    3.62
   2   5   0  258.79    3.22
  -2  -5   0  257.37    3.50
  -2   5   0  256.62    3.21
  -2   5   0  265.03    3.61
   2  -5   0  258.81    3.27
  -2   5   0  265.46    3.42
   2   5   0  250.86    3.39
   2  -5   0  254.42    3.30
  -2   2 -10    1.21    0.29
  -2   2 -10    1.18    0.26
   2  -2 -10    0.99    0.22
   2   2  10    0.94    0.25
  -2  -2  10    1.32    0.52
  -2  -2  10    0.59    0.40
   2  -2 -10    0.89    0.31
   2  -2  10    0.98    0.42
  -2   2  10    1.16    0.27
  -2  -2 -10    1.01    0.28
   2   2 -10    1.00    0.26
   2   2  10    1.05    0.36
   2  -2 -10    1.28    0.40
   2   2 -10    1.37    0.40
  -2   2 -10    1.10    0.34
  -2   2  10    1.02    0.36
   2  -2 -10    1.33    0.26
   2   2  10    1.08    0.28
  -2   2  10    0.77    0.31
  -2  -2 -10    1.14    0.27
  -2   2 -10    1.08    0.41
  -2  -2 -10    1.07    0.33
  -2   2  10    0.95    0.29
  -5   4   0   -0.10    0.32
  -5  -4   0   -0.06    0.22
   5   4   0   -0.17    0.32
   5  -4   0    0.02    0.25
  -5   4   0    0.10    0.18
  -5   4   0   -0.01    0.18
   5   4   0   -0.12    0.39
   5   4   0   -0.27    0.27
   5  -4   0   -0.19    0.20
  -5   4   0   -0.07    0.46
   5   4   0    0.23    0.26
   1  -1 -11    8.26    0.45
  -1  -1 -11    9.14    0.55
  -1  -1  11    8.39    0.54
  -1  -1 -11    7.90    0.48
   1  -1 -11    8.15    0.54
  -1   1 -11    8.27    0.52
   1   1  11    8.93    0.58
   1   1 -11    9.01    0.60
  -1   1  11    6.91    0.53
  -1   1  11    8.86    0.56
  -1  -1 -11    8.34    0.44
   1  -1  11    8.95    0.64
  -1  -1  11    7.83    0.67
   1  -1  11    8.53    0.44
   1   1 -11    8.36    0.43
  -1   1  11    8.18    0.42
   1   1  11    8.67    0.43
  -1   1 -11    8.52    0.43
   1  -1 -11    7.67    0.41
  -1  -1  11    8.86    0.50
  -1  -1  11    8.81    0.49
   1  -1  11    8.41    0.56
   1   1  11    8.62    0.59
   0   5  -3  834.76    8.96
   0   5  -3  819.89    9.06
   0  -5   3  807.07    9.06
   0   5   3  821.23    8.88
   0   5  -3  832.75    9.15
   0   5   3  826.93    8.98
   0  -5  -3  826.52    8.83
   0  -5  -3  826.28    9.01
   0   5  -3  825.68    8.99
   0  -5   3  830.66    9.14
   0   5  -3  816.94    8.98
   0   5  -3  836.91    8.91
   0   5   3  834.88    8.89
   6   1  -7  202.51    2.86
   6  -1  -7  208.36    2.83
   6  -1   7  211.32    2.72
  -6   1  -7  205.69    2.67
  -6  -1  -7  211.98    2.86
   6   1  -7  212.35    2.80
   6  -1  -7  210.33    2.81
  -6   1   7  210.51    2.91
   6   1  -7  216.21    3.35
  -6   1  -7  212.08    2.84
  -6  -1   7  212.09    2.94
   6  -1   7  213.34    3.35
  -6  -1   7  219.97    3.67
  -6   1   7  210.29    3.35
   6   1  -7  210.89    3.42
   6  -1   7  207.15    2.82
   6   1   7  213.25    2.82
  -6  -1  -7  210.35    2.74
   6   1   7  205.38    2.73
   6  -1   7  210.12    2.76
   6   1   7  214.28    3.24
  -6   1  -7  212.18    3.10
  -6  -1  -7  209.70    2.94
   6  -1  -7  213.06    2.92
  -6   1   7  217.16    3.47
   6  -1  -7  207.16    3.02
  -2   5  -1    3.78    0.45
  -2  -5  -1    3.84    0.40
  -2  -5  -1    3.44    0.38
   2   5  -1    3.50    0.35
  -2   5  -1    3.40    0.35
   2   5   1    3.46    0.38
   2  -5  -1    3.88    0.36
   2   5   1    3.64    0.38
  -2   5   1    3.21    0.39
   2   5  -1    3.41    0.42
   2   5   1    3.97    0.41
  -2   5  -1    3.21    0.42
  -2   5   1    3.32    0.34
  -2   5   1    3.59    0.32
  -2   5  -1    3.43    0.37
  -2  -5  -1    3.79    0.40
   2   5  -1    3.07    0.32
  -2  -5   1    3.32    0.39
   2  -5  -1    3.48    0.35
  -2   5   1    3.68    0.41
   2  -5   1    3.64    0.33
  -2  -5   1    3.49    0.39
  -2   5   1    3.31    0.38
   2   5   1    3.55    0.43
  -2   5  -1    3.43    0.34
   2   5  -1    3.31    0.39
  -5   4   1   48.73    0.96
   5   4   1   46.23    1.14
   5   4   1   48.96    1.05
   5   4  -1   47.61    1.04
   5   4   1   50.23    1.29
   5   4  -1   47.33    1.31
  -5   4   1   48.63    1.12
   5   4  -1   47.67    1.20
  -5   4  -1   45.26    1.07
  -5  -4  -1   48.12    0.94
   5   4  -1   49.23    0.95
  -5   4   1   49.89    0.93
  -5   4   1   46.88    0.91
  -5   4  -1   48.63    0.98
  -5  -4  -1   47.54    1.06
  -5  -4   1   49.91    0.97
   5   4   1   47.15    0.90
   5  -4  -1   48.78    0.96
   5  -4   1   48.26    1.00
   5  -4   1   48.68    0.96
  -5   4  -1   47.96    0.94
  -5   4  -1   49.03    0.91
  -5   4  -1   46.35    1.31
  -5   4   1   49.56    1.30
   5  -4  -1   48.58    1.03
  -7  -2   3    1.12    0.31
  -7   2   3    1.01    0.29
  -7  -2  -3    1.16    0.35
   7   2   3    1.02    0.27
   7  -2  -3    0.92    0.26
   7  -2  -3    0.78    0.41
   7  -2  -3    0.98    0.44
   7  -2   3    0.96    0.24
  -7   2  -3    1.15    0.27
  -7   2   3    1.39    0.55
  -7  -2   3    1.18    0.44
  -7  -2  -3    1.26    0.34
   7  -2   3    0.97    0.33
  -7   2   3    0.37    0.38
  -7  -2   3    0.95    0.52
  -7   2  -3    0.78    0.40
   7  -2   3    0.96    0.23
   7   2  -3    0.94    0.31
  -7   2  -3    1.12    0.23
  -7  -2  -3    0.86    0.29
   7   2   3    0.95    0.38
  -7  -2   3    1.00    0.33
   2   0 -11   27.40    0.91
   2   0  11   28.22    0.90
  -2   0 -11   27.10    0.83
  -2   0  11   28.35    0.78
   2   0  11   27.18    0.69
  -2   0  11   24.85    0.94
  -2   0 -11   27.69    0.71
   2   0  11   26.06    0.71
  -2   0 -11   28.09    0.89
  -2   0  11   27.08    0.80
  -2   0  11   27.48    0.88
   2   0 -11   27.91    0.83
  -6   2  -6    0.22    0.26
   6  -2  -6    0.11    0.20
   6  -2  -6    0.20    0.24
  -6   2   6   -0.07    0.22
  -6  -2   6   -0.15    0.34
  -6  -2   6    0.01    0.28
   6   2  -6    0.40    0.46
  -6  -2   6   -0.03    0.44
  -6  -2  -6    0.22    0.35
  -6   2   6   -0.21    0.39
   6   2   6    0.29    0.27
   6   2  -6    0.09    0.26
   6  -2  -6    0.13    0.25
   6   2   6    0.12    0.27
   6   2   6    0.12    0.28
   6  -2   6    0.06    0.22
  -6   2  -6    0.06    0.21
  -6  -2  -6    0.57    0.31
   6   2   6   -0.15    0.35
   6  -2   6    0.20    0.56
   6   2  -6   -0.62    0.45
   6  -2  -6   -0.00    0.32
   1   5  -3  494.88    5.81
  -1  -5   3  490.39    5.77
  -1   5   3  508.31    5.86
  -1  -5   3  478.05    5.52
  -1  -5   3  499.78    5.97
   1   5   3  498.72    5.76
   1   5   3  488.85    5.57
  -1   5  -3  500.80    5.67
   1   5  -3  498.53    5.59
  -1  -5  -3  488.59    5.52
  -1   5   3  505.08    5.82
   1   5  -3  497.52    6.21
  -1   5   3  494.12    5.52
  -1   5  -3  493.94    5.86
  -1   5   3  496.79    5.71
  -1   5   3  480.97    5.76
  -1   5  -3  502.88    5.82
   1   5  -3  496.03    5.73
  -1   5  -3  503.72    5.67
   1   5  -3  494.67    5.60
  -1  -5  -3  497.52    5.80
   1  -5  -3  494.35    5.57
   1   5   3  499.01    5.56
  -1   5  -3  501.21    5.89
  -1  -5  -3  490.90    5.89
   5   3   6  178.52    2.39
  -5  -3  -6  174.55    2.37
  -5  -3   6  175.84    2.51
  -5  -3   6  183.51    2.88
   5  -3   6  172.51    2.39
   5   3   6  182.23    2.52
  -5  -3  -6  170.53    2.47
   5   3  -6  176.93    2.54
  -5  -3   6  175.62    2.57
   5   3  -6  180.83    3.28
  -5   3  -6  179.13    2.47
  -5   3   6  176.27    2.56
   5  -3   6  177.22    3.08
   5  -3  -6  176.38    2.60
  -5  -3  -6  179.03    2.61
  -5   3   6  176.26    2.75
   5   3   6  175.34    2.42
   5  -3   6  180.05    2.48
  -5   3  -6  177.25    2.40
   5  -3  -6  179.35    2.39
  -3   4  -6  221.35    3.16
   3   4  -6  223.17    3.02
  -3  -4  -6  221.11    3.01
   3   4   6  223.45    2.95
  -3  -4   6  226.42    3.12
   3   4   6  222.03    3.08
  -3   4   6  219.30    2.79
   3  -4  -6  218.15    2.81
  -3   4  -6  221.87    2.92
   3   4   6  220.31    2.81
  -3   4   6  222.03    3.09
   3   4  -6  218.15    3.65
  -3  -4   6  215.15    3.26
  -3  -4   6  214.44    2.98
  -3   4  -6  223.75    3.82
  -3   4  -6  221.84    3.51
  -3   4   6  219.72    3.03
  -3  -4  -6  221.36    2.88
  -3   4  -6  218.70    2.85
   3  -4   6  218.94    3.14
   3   4  -6  225.41    2.93
  -3   4  -6  217.39    2.89
   7   1   5  131.87    1.94
  -7  -1  -5  134.37    2.20
   7   1   5  135.07    2.44
  -7  -1   5  132.85    2.11
  -7  -1   5  132.84    2.05
   7   1  -5  132.99    1.95
  -7   1  -5  133.54    1.94
   7  -1  -5  132.53    1.95
  -7  -1  -5  131.44    1.93
   7  -1  -5  134.58    2.08
  -7   1   5  134.68    2.61
   7  -1  -5  129.37    2.30
   7  -1   5  129.96    1.88
   7   1   5  130.48    1.97
  -7   1  -5  134.02    2.04
  -7  -1  -5  135.10    2.09
  -7   1   5  134.86    2.12
  -7  -1   5  131.20    2.60
   7   1  -5  133.09    2.70
  -2  -5   2    3.91    0.42
  -2   5  -2    3.55    0.42
  -2   5   2    3.88    0.43
  -2   5  -2    2.84    0.41
  -2   5  -2    3.53    0.39
  -2   5   2    3.67    0.38
  -2   5  -2    3.76    0.38
   2  -5  -2    3.31    0.36
   2   5   2    3.16    0.38
   2   5  -2    3.60    0.35
  -2   5   2    3.41    0.32
   2   5   2    3.56    0.33
  -2  -5  -2    3.42    0.37
   2   5  -2    3.67    0.38
  -2   5  -2    3.35    0.34
   2   5   2    3.70    0.45
  -2  -5   2    4.13    0.42
  -2   5   2    3.43    0.42
  -2  -5  -2    3.33    0.38
   2   5  -2    3.67    0.42
   2   5   2    3.69    0.38
   2   5  -2    3.73    0.44
   2  -5  -2    3.64    0.33
  -2   5   2    3.58    0.34
  -2  -5  -2    3.38    0.38
   5   4  -2    6.68    0.46
   5  -4  -2    6.95    0.43
   5  -4   2    7.17    0.42
   5   4   2    7.00    0.48
   5   4  -2    7.26    0.63
   5  -4   2    7.30    0.41
   5   4   2    7.42    0.56
   5   4   2    6.71    0.39
  -5   4  -2    6.89    0.39
  -5  -4  -2    6.91    0.52
  -5   4   2    6.95    0.55
   5  -4   2    7.30    0.52
   5  -4  -2    7.27    0.40
  -5  -4   2    6.83    0.47
  -5   4   2    7.10    0.40
   5   4  -2    6.64    0.59
   5   4  -2    6.83    0.42
  -5  -4  -2    7.18    0.46
  -5   4  -2    7.61    0.74
   5   4   2    6.87    0.39
  -5   4   2    7.65    0.53
  -5   4  -2    7.26    0.49
  -5   4  -2    6.95    0.38
  -2  -3   9   61.96    1.57
   2  -3   9   62.10    1.56
  -2   3  -9   61.22    1.11
   2   3  -9   64.42    1.19
  -2   3  -9   62.10    1.08
   2   3   9   61.35    1.02
   2  -3  -9   62.90    1.07
   2  -3  -9   59.37    1.20
  -2  -3  -9   62.13    1.12
  -2  -3   9   61.21    1.26
  -2   3  -9   61.07    1.26
  -2  -3  -9   62.70    1.27
  -2   3   9   62.60    1.26
  -2  -3  -9   63.05    1.12
   2   3  -9   59.89    1.16
   2  -3  -9   61.92    1.19
  -2  -3   9   62.26    1.22
   2  -3   9   63.91    1.54
   2   3  -9   62.98    1.63
  -2   3  -9   63.12    1.47
  -2   3   9   62.62    1.26
  -2  -3   9   61.92    1.34
   2  -3  -9   59.67    1.00
  -2   3   9   60.28    1.02
   2   3   9   60.61    1.05
   8   0   0    3.73    0.32
   8   0   0    3.81    0.59
  -8   0   0    3.88    0.36
  -8   0   0    4.34    0.39
   8   0   0    3.61    0.38
   8   0   0    3.90    0.70
  -8   0   0    3.84    0.54
   5   0  -9   22.51    0.70
  -5   0  -9   23.55    0.66
   5   0  -9   23.92    0.76
   5   0   9   23.55    0.67
   5   0   9   23.68    0.88
   5   0  -9   23.65    0.92
  -5   0   9   22.98    0.98
   5   0   9   23.21    0.74
  -5   0  -9   22.56    0.75
  -5   0   9   23.67    1.13
  -5   0  -9   22.90    0.68
   5   0  -9   22.84    0.78
  -5   0   9   22.89    0.75
  -5   0  -9   23.72    0.67
  -4   0  10    7.80    0.51
   4   0 -10    7.88    0.63
  -4   0 -10    7.28    0.41
   4   0 -10    7.82    0.48
   4   0  10    7.63    0.45
   4   0  10    7.77    0.49
   4   0  10    8.08    0.52
   4   0 -10    7.53    0.44
   4   0 -10    7.59    0.49
  -4   0  10    7.68    0.60
  -4   0 -10    7.72    0.55
  -4   0  10    6.95    0.99
   4   0  10    7.41    0.43
  -4   0 -10    7.52    0.44
   4   2   9  147.06    2.21
  -4   2  -9  145.06    2.19
  -4   2   9  144.02    2.42
   4  -2  -9  143.38    2.34
   4   2   9  145.88    2.11
  -4   2  -9  147.44    2.15
   4   2  -9  150.68    2.41
  -4   2  -9  143.76    2.37
  -4  -2   9  145.86    2.28
   4  -2  -9  148.20    2.24
  -4  -2  -9  145.69    2.15
  -4   2  -9  141.43    2.20
   4  -2   9  144.20    2.11
  -4   2  -9  150.88    2.13
   4  -2  -9  151.22    2.31
  -4   2   9  149.32    2.37
   4   2   9  143.81    2.28
   4   2   9  147.86    2.07
   4  -2  -9  147.45    2.09
  -4  -2  -9  149.87    2.11
  -4  -2  -9  147.08    2.14
   4  -2   9  143.55    2.09
   4   2  -9  150.09    2.74
   8   0  -1   44.35    1.53
  -8   0  -1   42.56    0.99
   8   0   1   42.64    1.54
  -8   0   1   43.91    0.90
   8   0  -1   43.26    0.94
   8   0  -1   44.71    0.87
   8   0   1   44.22    0.87
  -8   0  -1   43.45    0.88
  -8   0  -1   44.06    1.26
  -8   0   1   43.51    1.00
   8   0   1   44.37    1.42
  -8   0   1   44.49    1.36
   8   0  -1   41.70    1.31
   6  -3   4  102.42    1.65
  -6   3  -4   99.35    2.45
   6  -3   4  101.66    1.64
   6  -3  -4  100.09    1.82
  -6  -3  -4  100.88    1.77
   6   3  -4  102.67    2.29
   6   3   4   99.47    1.67
  -6   3   4   97.34    1.70
   6   3  -4   98.62    1.72
  -6  -3   4   94.98    1.69
   6  -3  -4   98.67    1.80
   6  -3  -4   99.20    1.63
  -6  -3   4   99.06    2.02
  -6  -3   4  101.08    1.68
   6  -3   4  100.87    1.70
  -6  -3  -4   99.13    1.60
   6   3   4  100.46    1.59
  -6   3  -4   96.66    2.15
  -6   3   4  100.84    2.02
  -6   3  -4   98.37    1.56
  -6   3   4   98.92    1.94
   6  -3   4   96.96    2.09
  -6   3  -4   99.32    1.64
  -2  -4   7   18.15    0.72
  -2   4   7   20.14    0.75
   2   4  -7   19.65    1.01
  -2   4  -7   18.93    0.91
  -2  -4  -7   18.63    0.60
   2  -4  -7   19.09    0.58
  -2   4   7   19.78    0.70
  -2   4  -7   18.83    0.68
   2  -4  -7   18.30    0.64
  -2  -4  -7   18.88    0.66
  -2  -4   7   19.82    0.87
   2   4   7   18.89    0.67
   2   4   7   19.15    0.62
  -2  -4   7   19.59    0.71
   2   4  -7   19.12    0.68
   2  -4   7   19.44    0.72
  -2   4  -7   18.87    0.75
   2  -4  -7   18.78    0.65
  -2  -4  -7   19.69    0.64
  -2   4  -7   19.57    0.65
  -2   4  -7   20.10    1.04
   2  -4  -7   18.91    0.68
  -2   4  -7   20.72    0.76
   2   4   7   18.49    0.57
   2   4  -7   19.19    0.67
  -2   4   7   17.69    0.55
   2   1 -11   15.44    0.74
   2   1  11   15.60    0.65
   2  -1 -11   15.24    0.69
  -2   1 -11   15.45    0.66
  -2  -1 -11   15.67    0.62
  -2   1  11   16.35    0.59
  -2   1 -11   15.08    0.53
   2  -1  11   15.77    0.56
  -2  -1 -11   15.26    0.55
  -2  -1  11   16.49    0.66
   2   1  11   15.64    0.54
   2  -1 -11   15.56    0.53
  -2  -1  11   15.06    0.71
  -2   1  11   16.05    0.68
  -2  -1  11   15.90    0.63
  -2  -1  11   16.07    0.89
  -2   1  11   15.42    0.61
  -2  -1 -11   15.54    0.68
   2   1  11   15.22    0.55
  -2  -1 -11   15.49    0.57
   2   1 -11   15.20    0.62
   2  -1 -11   15.50    0.64
   2  -1  11   15.73    0.75
   2  -1  11   16.05    0.64
  -4   4  -5    0.46    0.24
  -4   4  -5    0.61    0.49
  -4   4  -5    0.48    0.34
   4  -4   5    0.21    0.32
  -4   4  -5    0.57    0.23
  -4   4  -5    0.52    0.23
   4  -4  -5    0.20    0.30
  -4   4   5    0.34    0.32
   4   4  -5    0.17    0.51
  -4  -4   5    0.35    0.30
   4  -4  -5    0.85    0.32
  -4  -4   5    0.44    0.30
   4   4  -5    0.38    0.29
   4   4   5    0.17    0.28
  -4   4   5    0.54    0.18
   4   4   5    0.44    0.33
   4   4   5    0.48    0.28
  -4  -4  -5    0.28    0.30
   4  -4  -5    0.56    0.22
  -4   4   5    0.19    0.35
   4   4  -5    0.30    0.26
  -4  -4   5    0.12    0.28
  -4  -4  -5    0.29    0.25
  -5  -2   8    0.03    0.45
   5  -2   8    1.31    0.62
  -5   2   8    0.68    0.28
  -5  -2   8    0.99    0.35
   5  -2  -8    0.98    0.30
   5   2   8    1.02    0.29
  -5   2  -8    0.88    0.33
   5  -2  -8    0.93    0.31
   5   2  -8    0.66    0.36
  -5   2   8    1.40    0.39
  -5   2   8    0.97    0.38
   5  -2  -8    0.85    0.42
  -5   2  -8    0.91    0.28
   5   2   8    0.66    0.30
  -5  -2  -8    0.98    0.25
  -5  -2  -8    0.85    0.27
   5  -2   8    0.96    0.27
   5   2   8    0.54    0.32
   5  -2  -8    0.93    0.21
  -5   2  -8    0.74    0.26
   5   2   8    0.86    0.25
   5   2  -8    1.12    0.51
   0   5  -4   -0.10    0.28
   0  -5   4    0.14    0.34
   0   5   4    0.30    0.26
   0   5   4    0.00    0.25
   0   5  -4   -0.21    0.26
   0   5   4   -0.13    0.26
   0   5  -4    0.14    0.32
   0   5  -4   -0.34    0.31
   0  -5  -4    0.22    0.26
   0  -5   4    0.01    0.34
   0   5  -4    0.03    0.27
   0  -5  -4    0.05    0.25
   0   5  -4    0.31    0.44
  -8   0   2   36.69    0.83
  -8   0  -2   36.16    0.80
   8   0  -2   37.19    1.24
   8   0  -2   36.12    0.79
   8   0  -2   37.67    0.88
  -8   0   2   37.24    1.29
   8   0  -2   39.71    1.38
   8   0   2   37.51    0.80
  -8   0  -2   36.76    0.89
   8   0   2   36.44    1.28
  -8   0  -2   37.51    1.13
  -8   0   2   35.39    0.89
  -7  -2  -4   22.53    0.77
   7  -2  -4   22.42    0.86
   7  -2   4   22.65    0.85
  -7   2   4   22.42    0.97
   7  -2   4   23.24    0.67
  -7   2  -4   22.58    0.92
   7   2   4   23.61    0.94
  -7  -2   4   22.74    0.74
   7   2  -4   23.32    1.22
  -7  -2  -4   23.82    0.76
   7   2   4   22.22    0.68
   7  -2  -4   22.80    0.69
  -7   2  -4   22.54    0.69
  -7  -2   4   22.79    0.70
   7  -2  -4   23.03    0.85
  -7   2   4   23.44    0.74
   7   2  -4   22.51    0.66
   7  -2  -4   23.03    0.63
  -7  -2  -4   23.34    0.67
  -7   2  -4   22.42    0.62
   7  -2   4   23.22    0.63
  -7  -2   4   23.33    0.99
   7   2  -4   22.25    1.04
   2   5   3   22.08    0.64
  -2  -5  -3   22.45    0.68
  -2   5  -3   21.26    0.78
  -2  -5   3   22.89    0.81
  -2  -5   3   23.09    0.77
  -2  -5  -3   23.16    0.74
   2   5  -3   23.12    0.78
   2   5   3   22.98    0.73
   2  -5  -3   23.16    0.66
  -2   5   3   22.35    0.72
   2   5  -3   23.23    0.75
  -2   5   3   22.37    0.63
  -2   5  -3   22.17    0.67
   2   5  -3   23.28    0.96
   2  -5  -3   22.29    0.68
  -2   5  -3   22.56    0.68
  -2  -5  -3   23.06    0.68
  -2  -5  -3   22.26    0.76
  -2   5  -3   22.99    0.75
   2   5   3   23.27    0.68
  -2   5   3   23.49    0.83
  -2   5  -3   23.36    0.82
  -2   5   3   22.68    0.74
   2   5   3   23.19    0.80
  -2   5   3   22.61    0.71
   2   5  -3   23.30    0.67
   5  -4   3   30.26    0.76
  -5   4  -3   30.97    0.73
  -5  -4   3   27.90    0.82
   5   4  -3   30.81    1.13
  -5   4   3   30.24    0.99
  -5   4  -3   32.58    1.23
  -5   4   3   31.54    0.81
   5   4   3   31.01    0.81
  -5  -4  -3   30.05    0.84
   5   4  -3   31.37    0.76
   5   4  -3   31.74    0.84
   5  -4   3   30.04    0.93
   5  -4  -3   29.54    0.87
  -5  -4  -3   30.39    0.87
   5   4   3   28.99    0.71
  -5  -4  -3   31.41    0.78
  -5  -4   3   31.25    0.81
  -5   4   3   30.87    0.93
  -5  -4   3   30.03    0.86
   5   4   3   31.82    0.95
   5   4  -3   30.04    1.05
   5  -4  -3   31.09    0.76
  -5   4  -3   31.21    0.77
  -5   4  -3   30.24    0.87
   5  -4  -3   30.31    0.84
   8   1   0  113.34    2.43
   8   1   0  114.18    1.73
   8  -1   0  112.21    1.70
   8  -1   0  115.36    1.83
   8  -1   0  108.95    2.22
  -8  -1   0  115.11    2.23
  -8   1   0  113.47    2.39
  -8  -1   0  112.39    1.75
   8  -1   0  113.29    2.47
  -8   1   0  114.88    1.89
  -8  -1   0  116.45    1.92
  -8   1   0  117.67    1.79
  -1   5  -4    2.41    0.38
  -1   5   4    1.61    0.35
   1   5  -4    2.20    0.35
   1   5  -4    2.00    0.35
  -1  -5   4    2.22    0.41
  -1   5  -4    2.39    0.31
  -1   5   4    2.36    0.49
  -1   5   4    2.47    0.31
  -1   5  -4    2.44    0.35
   1   5  -4    2.29    0.37
   1  -5  -4    2.02    0.29
   1   5   4    2.29    0.32
  -1  -5  -4    1.99    0.32
  -1   5   4    2.22    0.30
   1  -5  -4    2.17    0.30
   1   5  -4    2.14    0.34
   1   5   4    2.30    0.38
  -1   5   4    2.12    0.35
   1   5  -4    2.06    0.44
  -1  -5  -4    2.58    0.38
   1   5   4    2.34    0.33
  -1   5  -4    2.23    0.38
  -1  -5  -4    2.37    0.35
   1   5  -4    2.31    0.37
  -1   5  -4    2.05    0.38
  -1  -5   4    2.64    0.43
   1  -5   4    2.38    0.43
  -7   0   6   83.87    2.18
   7   0  -6   81.15    1.41
  -7   0   6   80.42    1.96
   7   0   6   80.21    1.39
   7   0   6   80.20    1.35
  -7   0  -6   79.05    1.43
   7   0   6   78.50    1.79
  -7   0   6   83.96    1.56
   7   0  -6   78.32    1.48
   7   0   6   80.04    1.41
  -7   0  -6   79.48    1.62
   7   0  -6   79.00    1.75
  -7   0  -6   80.25    1.37
  -5  -1  -9   42.92    0.89
  -5   1  -9   42.55    0.87
   5   1  -9   41.67    0.95
  -5  -1   9   43.68    1.01
  -5  -1   9   43.53    1.44
   5   1  -9   42.75    0.97
   5  -1  -9   43.33    0.90
   5  -1   9   40.08    0.84
  -5   1   9   43.59    1.00
  -5  -1   9   44.43    1.40
   5   1  -9   43.45    1.24
  -5   1   9   42.33    1.21
   5  -1  -9   43.92    1.15
   5  -1   9   42.11    1.03
   5   1   9   42.15    0.84
  -5   1  -9   43.52    0.88
  -5  -1  -9   42.75    0.86
   5   1  -9   42.86    0.94
  -5   1   9   44.16    1.19
   5   1  -9   42.61    1.07
   5  -1  -9   41.98    1.00
  -5   1  -9   42.86    1.00
   5   1   9   44.36    1.07
   5  -1   9   44.27    0.91
   5   1   9   43.11    0.89
  -5   1  -9   42.21    0.89
   5   1   9   42.29    0.95
   5  -1  -9   43.56    0.98
   3   5   0   -0.15    0.27
  -3  -5   0    0.11    0.31
  -3   5   0    0.16    0.20
   3  -5   0   -0.21    0.28
  -3  -5   0    0.09    0.32
  -3   5   0   -0.23    0.36
  -3   5   0    0.20    0.33
   3   5   0   -0.18    0.30
  -3   5   0    0.04    0.25
   3   5   0    0.02    0.24
   3  -5   0    0.07    0.22
  -3   5   0   -0.05    0.27
  -3   5   0   -0.08    0.23
   3   5   0    0.19    0.31
  -3   2 -10   42.89    1.08
   3  -2 -10   43.04    1.07
  -3   2  10   42.27    1.11
  -3  -2 -10   42.77    1.08
  -3   2  10   42.38    1.01
  -3  -2  10   42.78    1.08
   3  -2 -10   42.93    0.97
   3   2  10   42.35    0.85
  -3  -2  10   43.33    1.42
  -3   2 -10   42.59    0.86
   3   2 -10   41.57    1.24
   3   2  10   42.13    0.88
   3   2  10   41.69    1.00
  -3   2 -10   42.79    1.03
  -3   2  10   43.02    0.90
  -3  -2 -10   40.07    0.89
   3   2  10   43.87    0.99
  -3  -2 -10   42.32    0.91
  -3  -2  10   41.75    1.01
  -3   2 -10   43.19    0.91
   3  -2 -10   42.88    0.86
  -3  -2 -10   40.75    0.84
   3  -2  10   42.60    1.31
   4   1  10   40.85    0.97
  -4   1 -10   40.78    0.91
  -4   1  10   40.04    0.93
  -4   1 -10   40.56    0.83
  -4  -1 -10   40.74    0.84
   4  -1 -10   42.02    0.99
   4   1  10   40.59    1.00
   4  -1  10   41.46    0.87
   4  -1  10   41.00    1.17
   4  -1 -10   40.60    0.86
  -4  -1 -10   40.38    0.89
   4   1  10   42.16    0.85
   4   1 -10   40.67    0.97
   4  -1 -10   42.03    0.97
  -4   1 -10   42.32    0.92
  -4   1  10   41.04    1.04
   4   1  10   41.32    0.88
  -4  -1  10   40.50    1.26
   4  -1 -10   40.60    1.12
  -4  -1  10   41.14    1.00
  -4   1  10   41.70    1.01
  -4   1  10   41.12    1.20
   4   1 -10   39.68    1.15
   4  -1  10   39.54    1.05
   4   1 -10   41.18    0.98
   8   1  -1   48.13    0.92
  -8   1   1   46.45    1.01
   8  -1  -1   48.07    1.47
  -8   1   1   46.14    0.90
   8   1   1   48.58    1.48
   8  -1  -1   48.78    1.33
   8   1  -1   49.14    1.49
  -8   1  -1   47.79    0.91
  -8  -1   1   48.01    0.94
  -8   1   1   47.13    1.42
  -8  -1  -1   47.65    0.93
  -8  -1  -1   47.45    1.03
  -8   1  -1   47.42    1.02
   8  -1  -1   48.60    0.90
   8   1   1   49.17    0.92
   8  -1   1   48.99    1.35
  -8  -1  -1   47.27    1.25
   8  -1  -1   48.20    0.98
  -8  -1  -1   47.09    1.24
   8  -1   1   48.92    0.97
   8  -1   1   48.88    1.55
  -8   1  -1   47.35    1.39
  -8  -1   1   47.96    1.33
   8  -1   1   48.52    0.90
  -8  -1   1   48.38    1.05
   6   0  -8  957.36    4.40
   6   0  -8  953.74   10.52
  -6   0   8  961.46    6.52
   6   0  -8  956.96    5.59
   6   0  -8  968.57    4.49
  -6   0   8  944.97   10.18
   6   0  -8  970.34    4.16
   6   0   8  954.97    4.20
  -6   0  -8  952.74   10.05
   6   0   8  963.27    4.05
  -6   0  -8  959.88    4.68
  -6   0   8  933.67   10.88
  -3  -5  -1   21.77    0.73
  -3  -5   1   21.19    0.73
  -3   5   1   18.52    0.65
  -3   5  -1   20.73    0.71
  -3   5   1   21.25    0.72
   3   5   1   19.49    0.61
   3  -5   1   20.84    0.71
   3   5  -1   20.05    0.68
   3  -5  -1   19.43    0.69
  -3   5   1   21.34    0.64
   3   5   1   21.30    0.76
   3   5   1   20.71    0.71
   3   5  -1   20.72    0.65
   3   5  -1   20.89    0.74
  -3   5  -1   21.20    0.63
  -3   5  -1   20.40    0.79
  -3  -5   1   20.97    0.77
  -3   5   1   20.53    0.62
  -3   5   1   21.41    0.80
   3   5  -1   21.29    0.66
   3  -5   1   21.18    0.64
  -3   5  -1   21.57    0.81
  -3   5  -1   20.33    0.67
   3  -5  -1   21.04    0.68
   3  -5  -1   20.86    0.65
   3   5   1   20.33    0.62
  -3   5  -1   20.77    0.64
   3   0 -11  807.25    8.80
  -3   0  11  811.65    9.02
   3   0  11  799.51    8.88
   3   0 -11  801.92    9.06
  -3   0 -11  774.04    8.31
   3   0  11  804.85    8.59
   3   0 -11  798.05    8.57
  -3   0 -11  784.92    8.64
  -3   0  11  790.37    8.84
   3   0  11  813.07    8.71
   3   0  11  797.68    8.78
  -3   0 -11  798.32    8.91
  -4  -3   8  204.14    2.87
  -4  -3  -8  196.58    2.60
   4  -3  -8  198.98    2.60
  -4   3   8  202.90    2.70
   4   3  -8  205.28    2.83
  -4  -3   8  203.60    2.97
   4   3  -8  205.65    3.54
   4   3  -8  202.29    2.72
   4  -3   8  202.04    3.46
  -4   3  -8  204.88    3.02
  -4  -3  -8  199.39    2.75
  -4   3  -8  204.72    2.69
   4  -3   8  204.25    2.75
  -4   3  -8  198.01    2.63
  -4   3  -8  205.67    2.75
  -4  -3  -8  202.38    2.70
   4   3   8  204.06    2.64
   4   3   8  198.61    2.72
  -4   3   8  205.06    3.01
   4   3   8  207.70    2.75
   4   3  -8  205.09    3.44
  -4  -3   8  201.62    3.12
   0  -2 -11    0.11    0.24
   0   2 -11    0.18    0.32
   0  -2  11    0.26    0.46
   0   2  11   -0.04    0.21
   0   2  11   -0.01    0.30
   0  -2 -11   -0.11    0.19
   0   2 -11   -0.06    0.35
   0  -2  11    0.37    0.34
   0  -2 -11   -0.00    0.30
   0   2 -11   -0.05    0.22
   0   2 -11   -0.27    0.33
   0  -2 -11   -0.02    0.28
   0  -2  11    0.02    0.26
   0  -4  -8    0.71    0.25
   0   4  -8    0.76    0.31
   0  -4  -8    0.98    0.27
   0   4   8    0.82    0.21
   0   4   8    0.73    0.33
   0  -4   8    1.10    0.42
   0   4  -8    1.49    0.49
   0  -4  -8    0.82    0.30
   0   4  -8    0.86    0.27
   0   4   8    0.88    0.25
   0   4  -8    0.87    0.71
   0   4  -8    0.84    0.33
   8  -1   2    1.03    0.42
   8  -1  -2    0.79    0.26
  -8   1   2    0.79    0.26
  -8  -1   2    1.07    0.50
   8  -1   2    0.70    0.53
   8   1  -2    0.40    0.44
  -8   1   2    1.07    0.54
   8  -1  -2    0.82    0.44
   8   1   2    1.18    0.25
   8  -1  -2    1.12    0.30
  -8  -1  -2    0.93    0.29
   8   1   2    0.68    0.33
  -8  -1  -2    1.04    0.45
  -8  -1  -2    0.54    0.45
   8  -1  -2    0.96    0.45
  -8  -1   2    0.71    0.31
   8   1  -2    0.49    0.57
   8  -1   2    0.89    0.26
   8   1   2    0.86    0.51
  -8   1  -2    0.92    0.40
  -8   1   2    1.05    0.29
   8   1  -2    0.97    0.27
  -8   1  -2    0.70    0.24
  -8  -1  -2    0.84    0.30
  -8  -1   2    0.90    0.37
   8  -1   2    0.86    0.23
  -8   1  -2    0.56    0.26
  -8   0  -3  120.99    2.28
   8   0   3  124.04    1.82
   8   0  -3  127.42    2.49
  -8   0  -3  129.22    2.02
   8   0  -3  129.47    1.90
   8   0  -3  123.73    1.95
  -8   0   3  125.24    2.02
  -8   0   3  124.26    1.90
  -8   0  -3  124.32    2.26
   8   0  -3  123.70    2.55
  -8   0  -3  126.97    1.88
   8   0   3  126.89    2.59
  -8   0   3  123.29    2.52
   3   5  -2  142.07    2.51
  -3   5   2  139.28    2.15
  -3   5   2  137.70    2.03
  -3   5  -2  137.74    2.06
   3  -5  -2  137.77    2.08
   3   5  -2  135.58    2.21
   3   5   2  138.62    2.02
   3  -5   2  144.33    2.24
  -3   5   2  140.26    2.23
  -3   5  -2  140.17    2.31
  -3  -5   2  138.21    2.26
  -3   5  -2  140.54    2.36
  -3   5   2  140.06    2.18
   3   5   2  138.26    2.13
  -3   5   2  139.17    2.06
   3   5   2  143.92    2.05
   3   5  -2  140.32    2.02
  -3   5  -2  137.09    2.02
   3  -5  -2  137.29    2.04
  -3  -5   2  139.17    2.18
   3   5   2  139.60    2.21
   3   5  -2  139.75    2.15
  -3  -5  -2  140.32    2.18
  -3   5  -2  138.38    2.19
  -3   5  -2  139.71    2.13
   3  -5   2  139.92    2.03
   7   1  -6  449.76    5.96
  -7   1   6  463.39    6.22
   7   1   6  460.34    5.79
  -7   1  -6  449.76    5.77
  -7  -1  -6  437.44    5.30
   7   1   6  456.85    5.25
  -7  -1   6  438.95    5.95
   7  -1   6  445.19    6.01
   7   1  -6  457.30    5.38
  -7   1  -6  454.62    5.27
  -7   1   6  456.55    6.03
   7   1  -6  453.70    6.03
   7  -1   6  457.52    5.14
  -7   1  -6  462.57    5.22
  -7  -1  -6  449.74    5.16
   7   1  -6  449.22    5.12
   7  -1  -6  458.00    5.21
  -7  -1  -6  442.76    5.17
   7  -1  -6  441.83    5.19
  -7  -1   6  453.16    5.36
  -7   1   6  456.74    5.37
   7  -1   6  448.76    5.12
   7   1   6  451.87    5.16
   7  -1  -6  459.76    5.71
  -1   2 -11  115.09    1.78
   1  -2 -11  115.25    1.75
   1   2  11  114.19    1.73
   1   2 -11  113.33    1.79
  -1  -2 -11  111.76    1.94
   1   2  11  115.43    1.80
  -1  -2 -11  114.78    1.90
  -1  -2  11  112.05    1.84
   1  -2 -11  114.22    1.94
   1  -2  11  113.94    2.05
  -1   2 -11  111.41    1.78
  -1   2  11  108.66    1.68
   1  -2  11  112.40    2.37
   1   2  11  114.53    1.96
  -1  -2  11  118.48    2.45
   1  -2 -11  113.18    1.77
  -1   2 -11  112.01    2.05
  -1  -2 -11  114.44    1.79
  -1  -2  11  110.93    1.96
  -1   2  11  115.03    2.02
   1   2 -11  115.90    2.19
   1  -2  11  113.46    1.81
   6  -3   5   33.67    0.79
  -6   3  -5   33.72    1.16
  -6   3  -5   31.88    0.73
   6  -3  -5   30.33    0.72
   6  -3  -5   33.29    0.80
  -6  -3   5   34.09    0.88
   6  -3  -5   32.40    0.91
   6  -3   5   33.96    1.16
  -6   3   5   32.32    1.07
  -6  -3  -5   32.19    0.88
  -6  -3   5   33.62    1.06
   6  -3   5   32.40    0.77
  -6   3  -5   33.57    0.81
   6  -3  -5   33.50    0.93
   6   3   5   31.50    0.81
   6   3  -5   33.14    0.86
  -6   3   5   33.74    0.87
   6   3  -5   32.67    1.27
  -6   3   5   32.63    1.03
   6   3   5   33.99    0.80
   6  -3   5   31.64    0.75
   6   3   5   33.12    0.76
  -6  -3  -5   33.27    0.79
  -6  -3   5   32.09    1.09
  -6  -3   5   33.65    0.84
  -1   4  -8    1.45    0.45
   1   4  -8    1.41    0.33
  -1   4  -8    1.37    0.30
  -1  -4   8    1.18    0.36
   1   4   8    1.30    0.24
   1   4   8    1.33    0.27
  -1   4   8    1.48    0.25
  -1  -4  -8    1.16    0.29
   1   4   8    0.99    0.35
  -1   4   8    1.29    0.33
  -1   4   8    1.12    0.22
   1  -4  -8    1.26    0.26
  -1  -4  -8    1.33    0.32
   1  -4  -8    1.16    0.28
   1  -4  -8    1.28    0.26
  -1  -4  -8    1.38    0.30
   1   4  -8    1.33    0.32
  -1   4  -8    1.23    0.35
   1   4  -8    1.17    0.46
   1  -4   8    1.14    0.28
  -1  -4   8    1.37    0.32
  -1   4  -8    1.23    0.35
   1   4  -8    1.52    0.34
  -1   4  -8    1.29    0.35
   1   4  -8    1.45    0.36
  -1  -4   8    1.12    0.44
   1   4  -8    1.31    0.50
  -6  -2  -7  169.29    2.51
  -6   2   7  167.96    2.47
   6   2  -7  165.39    2.98
  -6   2   7  168.29    2.79
   6   2   7  166.40    2.26
   6   2  -7  162.31    2.27
   6   2   7  163.72    2.61
   6   2   7  166.86    2.34
   6  -2   7  165.58    2.27
  -6   2  -7  162.93    2.76
   6  -2  -7  167.41    2.33
  -6   2  -7  167.48    2.29
   6  -2  -7  166.05    2.37
  -6  -2  -7  166.58    2.29
  -6  -2   7  168.67    3.02
  -6  -2   7  168.70    2.49
   6  -2  -7  169.29    2.45
   6   2   7  161.41    2.29
  -6   2  -7  168.02    2.37
   6  -2   7  175.30    3.43
   6   2  -7  163.79    3.00
   6  -2  -7  167.27    2.55
  -3  -3   9    4.94    0.46
  -3   3   9    4.83    0.36
  -3   3  -9    4.97    0.45
   3  -3  -9    5.06    0.34
   3   3   9    5.45    0.38
   3   3  -9    5.32    0.44
  -3  -3   9    5.33    0.61
   3   3  -9    5.03    0.57
  -3   3  -9    4.93    0.46
  -3   3   9    5.11    0.54
   3  -3  -9    4.73    0.49
   3   3   9    4.89    0.44
   3  -3   9    5.59    0.44
   3  -3   9    5.36    0.64
   3  -3   9    4.97    0.49
  -3  -3   9    4.98    0.51
  -3   3  -9    5.45    0.50
  -3  -3  -9    5.65    0.50
   3   3  -9    5.05    0.48
   3   3   9    4.69    0.45
  -3  -3   9    4.79    0.50
  -3   3  -9    5.42    0.74
   3   3   9    5.45    0.37
  -3  -3  -9    5.34    0.40
  -3  -3  -9    4.96    0.37
   3   3  -9    5.06    0.44
   3   3  -9    5.22    0.42
   3  -3  -9    5.37    0.41
   0   3 -10   -0.26    0.23
   0  -3  10   -0.09    0.29
   0   3  10    0.01    0.27
   0  -3 -10    0.16    0.25
   0   3  10   -0.07    0.19
   0   3 -10   -0.10    0.32
   0  -3 -10    0.08    0.19
   0  -3 -10    0.07    0.19
   0   3 -10   -0.51    0.36
   0   3 -10   -0.14    0.36
   0  -3  10   -0.23    0.41
   0   3  10   -0.12    0.23
  -6  -1   8    1.14    0.37
  -6   1   8    0.96    0.30
  -6  -1   8    0.74    0.55
   6  -1  -8    1.22    0.30
   6   1  -8    1.20    0.32
   6  -1  -8    1.29    0.29
   6  -1  -8    1.13    0.43
  -6  -1   8    0.54    0.51
  -6   1   8    0.81    0.43
   6   1  -8    1.12    0.38
   6  -1  -8    1.16    0.36
   6   1  -8    0.84    0.51
  -6   1  -8    0.93    0.23
  -6  -1  -8    0.86    0.24
   6  -1   8    1.40    0.29
  -6  -1  -8    0.77    0.34
   6  -1   8    1.07    0.28
  -6  -1  -8    1.30    0.25
  -6   1  -8    1.24    0.27
   6   1   8    0.87    0.27
   6  -1  -8    1.56    0.34
   6  -1   8    0.99    0.34
   6   1   8    1.12    0.42
  -6   1  -8    0.91    0.34
   6   1   8    1.11    0.27
   6  -1   8    1.07    0.27
  -6   1   8    1.45    0.52
   6   1  -8    0.46    0.34
   2   5   4   64.86    1.25
   2   5  -4   65.32    1.29
   2   5   4   66.81    1.15
  -2   5   4   67.40    1.16
   2   5  -4   66.59    1.18
  -2   5  -4   64.08    1.10
  -2  -5  -4   65.04    1.09
  -2   5   4   66.46    1.02
   2   5   4   66.31    1.02
  -2  -5   4   63.47    1.21
  -2   5  -4   67.46    1.23
  -2  -5  -4   68.26    1.19
   2   5  -4   66.35    1.51
   2  -5   4   68.36    1.21
   2  -5  -4   66.27    1.09
  -2   5   4   64.71    1.22
  -2   5  -4   65.72    1.38
  -2   5  -4   66.76    1.10
  -2   5   4   68.17    1.21
   2   5  -4   66.67    1.06
  -2  -5  -4   66.08    1.10
   2   5   4   66.91    1.12
  -2   5  -4   65.17    1.32
  -2  -5  -4   66.40    1.39
  -2  -5   4   67.78    1.32
  -5   3   7   42.64    0.98
   5   3  -7   44.39    1.51
   5   3   7   44.64    0.94
  -5   3   7   43.17    1.12
   5   3  -7   43.16    1.40
  -5  -3  -7   42.45    0.86
   5   3   7   42.79    0.86
   5  -3  -7   42.17    0.84
   5  -3   7   44.23    0.92
   5   3  -7   45.90    1.01
  -5  -3   7   45.49    1.03
  -5   3  -7   43.43    0.91
  -5  -3   7   42.20    1.16
   5   3   7   44.11    0.92
  -5   3  -7   42.65    0.85
  -5  -3  -7   43.41    0.96
   5  -3  -7   41.98    0.99
   5  -3   7   42.74    1.36
  -5   3   7   44.10    0.95
  -5  -3  -7   42.62    0.87
  -3  -4   7   47.28    1.05
   3   4  -7   47.34    1.47
  -3  -4   7   46.91    1.06
  -3   4  -7   48.87    0.98
   3   4   7   47.92    0.96
  -3  -4  -7   45.30    0.99
  -3   4  -7   47.70    1.59
  -3   4  -7   49.07    1.44
  -3   4  -7   48.23    0.96
   3  -4  -7   46.99    0.89
  -3   4  -7   47.88    0.92
  -3  -4  -7   47.26    0.96
   3  -4   7   47.01    1.14
   3   4  -7   47.08    0.95
  -3   4   7   48.65    1.11
  -3  -4   7   48.35    1.29
  -3   4   7   47.75    0.89
  -3   4  -7   45.42    1.10
   3   4  -7   49.16    1.06
  -3   4   7   48.16    1.06
   3   4   7   46.45    0.88
  -5  -4  -4   11.52    0.48
   5   4   4   12.08    0.50
  -5   4  -4   11.71    0.47
  -5  -4  -4   11.65    0.54
  -5   4   4   11.70    0.54
   5   4   4   11.19    0.55
  -5   4  -4   11.77    0.50
   5   4   4   12.11    0.62
  -5  -4   4   11.84    0.58
  -5   4   4   10.66    0.47
  -5  -4  -4   11.67    0.58
   5  -4   4   10.81    0.61
  -5   4   4   11.43    0.64
  -5   4  -4   12.15    0.87
   5  -4  -4   11.69    0.57
   5  -4   4   11.81    0.47
   5  -4  -4   11.20    0.54
  -5   4  -4   11.74    0.56
  -5   4   4   11.65    0.63
   5   4  -4   11.51    0.81
  -5  -4   4   10.82    0.70
   5   4  -4   11.92    0.53
  -5  -4   4   11.44    0.52
   5   4  -4   11.79    0.56
  -5  -4   4   11.87    0.58
   0  -5  -5   37.44    0.91
   0  -5  -5   37.54    0.82
   0   5  -5   36.84    0.85
   0  -5   5   36.71    1.02
   0   5   5   36.48    0.88
   0  -5   5   36.05    0.94
   0   5  -5   37.10    0.94
   0   5  -5   36.04    0.93
   0   5   5   36.10    0.85
   0   5  -5   34.26    0.95
   0   5  -5   36.62    1.15
   0   5  -5   35.78    0.93
   0   5   5   37.02    0.80
  -7   3   0   -0.03    0.20
  -7   3   0    0.19    0.24
   7  -3   0   -0.10    0.21
   7   3   0   -0.20    0.28
  -7  -3   0    0.23    0.33
  -7  -3   0   -0.08    0.34
   7  -3   0   -0.13    0.38
   7  -3   0    0.04    0.25
  -7   3   0   -0.12    0.33
  -7   3   0    0.17    0.50
  -7  -3   0   -0.50    0.33
   0   0  12   83.42    1.44
   0   0 -12   81.57    1.60
   0   0  12   82.70    1.65
   0   0 -12   80.91    1.44
   0   0  12   82.61    1.72
   0   0 -12   83.74    1.62
  -3  -1 -11  111.25    1.97
  -3   1 -11  108.12    1.74
  -3  -1 -11  111.44    1.80
   3  -1 -11  113.55    2.08
   3  -1 -11  112.04    1.74
  -3   1 -11  110.19    1.86
  -3   1  11  111.66    1.97
  -3  -1  11  114.62    2.01
   3   1 -11  110.67    1.87
   3   1  11  112.62    1.93
  -3   1  11  112.23    1.92
   3   1  11  114.25    1.93
   3  -1  11  107.20    1.88
  -3  -1  11  113.49    2.09
   3  -1  11  111.80    1.77
   3  -1  11  112.92    2.61
  -3   1  11  111.09    1.78
   3   1  11  116.23    1.75
   3  -1 -11  114.49    1.90
  -3  -1 -11  113.47    1.85
  -3  -1  11  111.90    2.31
   3   1 -11  112.38    2.11
  -3  -1 -11  110.94    1.76
  -3   1 -11  113.51    1.74
   3   1  11  116.88    1.81
  -1  -3  10   75.67    1.60
  -1   3  10   73.66    1.51
   1  -3 -10   71.57    1.26
   1   3 -10   75.96    1.49
  -1  -3 -10   74.22    1.36
  -1   3 -10   75.15    1.50
  -1  -3 -10   71.91    1.28
   1   3  10   71.46    1.26
  -1   3 -10   71.80    1.76
  -1   3  10   74.49    1.30
  -1   3 -10   74.42    1.35
   1   3 -10   69.95    1.36
   1   3  10   70.32    1.37
  -1  -3  10   74.72    1.86
   1  -3 -10   74.66    1.35
   1  -3  10   75.47    1.78
   1  -3  10   72.72    1.57
   1  -3 -10   74.46    1.45
  -1   3  10   73.10    1.50
   1   3 -10   73.22    1.80
  -1  -3  10   72.33    1.52
  -1   3 -10   72.91    1.49
  -1  -3 -10   72.90    1.39
  -1  -3 -10   74.59    1.51
   1   3 -10   73.98    1.52
   1  -3  10   71.65    1.80
   7   3   1   20.57    0.90
  -7   3   1   20.23    0.87
  -7   3  -1   21.25    0.91
  -7   3  -1   22.19    0.62
  -7  -3  -1   21.90    0.65
  -7  -3   1   22.19    0.69
   7   3   1   22.56    0.72
   7  -3  -1   21.61    0.77
  -7   3   1   22.43    0.67
   7  -3   1   22.09    0.63
  -7  -3  -1   21.28    0.71
  -7  -3   1   21.37    0.74
  -7   3   1   21.90    0.69
  -7   3  -1   23.38    0.70
   7  -3  -1   22.13    0.64
   7  -3   1   22.23    0.64
   7  -3   1   22.23    0.76
   7   3  -1   22.39    0.71
  -7  -3   1   22.49    0.83
  -7  -3  -1   22.77    0.82
   7  -3  -1   23.11    0.89
  -7   3   1   20.94    1.01
  -7   3  -1   22.37    1.10
  -4  -4   6    9.51    0.57
   4  -4  -6    8.93    0.49
  -4   4  -6    9.91    0.46
  -4   4   6    9.96    0.57
  -4  -4  -6   10.03    0.49
  -4   4  -6    8.18    0.44
   4  -4  -6    9.88    0.43
  -4   4  -6   10.01    0.46
  -4   4   6    9.18    0.41
   4   4   6    9.33    0.44
   4   4  -6    9.64    0.75
   4   4  -6    9.61    0.49
   4   4   6    9.46    0.54
  -4   4   6    9.81    0.58
   4  -4   6    9.60    0.60
  -4   4  -6    9.72    0.65
   4   4   6    9.79    0.47
  -4   4  -6    9.82    0.77
  -4   4  -6    9.65    0.64
   4   4  -6    9.45    0.51
  -4  -4  -6    9.98    0.54
  -4  -4   6    9.47    0.56
   7  -2  -5   78.67    1.64
  -7  -2   5   79.36    1.86
   7   2   5   83.02    1.80
  -7  -2   5   80.93    1.53
   7   2   5   77.32    1.35
   7  -2  -5   80.27    1.46
   7   2   5   80.74    1.45
  -7   2  -5   79.91    1.44
   7  -2   5   79.54    1.39
  -7  -2  -5   80.95    1.55
   7  -2   5   79.38    1.35
  -7  -2  -5   79.46    1.49
  -7  -2  -5   78.50    1.37
   7  -2  -5   81.37    1.39
   7   2  -5   78.91    1.36
   7  -2   5   81.79    1.85
  -7  -2   5   81.63    1.47
  -7   2  -5   82.49    1.39
  -7   2   5   79.81    1.81
   7   2  -5   75.93    1.92
   7  -2  -5   79.82    1.46
   7  -2  -5   82.22    1.70
   7   2  -5   80.72    2.13
  -7   2   5   77.84    1.48
  -8  -1  -3   69.50    1.27
   8  -1  -3   69.55    1.25
   8  -1   3   69.64    1.24
  -8   1  -3   69.60    1.25
   8   1   3   68.62    1.03
   8  -1   3   68.14    1.10
  -8  -1   3   69.13    1.76
  -8   1   3   66.89    1.68
   8  -1   3   70.50    1.79
   8  -1  -3   68.68    1.51
   8   1   3   70.57    1.79
  -8   1   3   68.23    1.10
   8  -1   3   67.62    1.83
   8   1  -3   69.38    1.98
   8  -1  -3   68.21    1.60
  -8  -1  -3   68.70    1.38
   8   1   3   68.25    1.13
  -8   1  -3   68.91    1.33
   8  -1  -3   70.58    1.35
  -8  -1  -3   69.49    1.40
  -8   1   3   69.60    1.39
  -8  -1   3   69.47    1.38
  -8   1  -3   68.43    1.49
  -8  -1   3   67.76    1.10
   8   1  -3   68.05    1.05
   1   5   5    0.31    0.33
  -1  -5   5    0.60    0.31
   1  -5   5    0.28    0.39
   1   5  -5    0.60    0.30
   1  -5  -5    0.66    0.26
  -1   5  -5    0.44    0.29
  -1  -5  -5    0.66    0.29
  -1  -5   5    0.25    0.27
  -1   5  -5    0.56    0.36
   1   5  -5    0.78    0.46
  -1   5   5    0.52    0.30
  -1   5  -5    0.50    0.24
   1   5  -5    0.49    0.29
   1  -5  -5    0.36    0.24
   1   5  -5    0.29    0.37
  -1   5  -5    0.46    0.30
   1   5   5    0.38    0.24
  -1   5   5    0.46    0.23
   1   5   5    0.50    0.27
  -1   5  -5    0.29    0.32
  -1  -5  -5    0.66    0.26
  -1   5   5    0.52    0.24
   1   5  -5    0.43    0.30
  -1   5  -5    0.47    0.27
  -1   5   5    0.81    0.35
  -1  -5  -5    0.29    0.29
   1   5  -5    0.59    0.27
  -1   5  -5    0.44    0.35
  -1   0 -12    2.59    0.36
   1   0 -12    2.17    0.43
   1   0 -12    2.03    0.38
  -1   0 -12    2.62    0.43
   1   0  12    1.90    0.38
  -1   0  12    2.36    0.43
   1   0  12    2.41    0.43
  -1   0 -12    2.78    0.34
  -1   0  12    2.43    0.43
  -1   0 -12    2.18    0.28
   1   0 -12    2.16    0.30
   1   0  12    2.25    0.33
  -1   0  12    2.16    0.35
  -3   5   3   50.77    0.96
  -3   5   3   46.43    0.99
   3   5   3   50.58    0.93
  -3   5  -3   47.69    0.96
  -3   5  -3   47.64    1.12
   3   5  -3   47.27    1.01
  -3   5  -3   49.78    1.01
  -3   5   3   47.98    1.04
   3   5  -3   50.26    1.32
   3   5  -3   48.00    0.93
   3   5   3   48.35    1.03
  -3  -5  -3   48.29    1.05
  -3   5  -3   49.30    0.98
   3   5  -3   48.80    1.14
  -3  -5   3   46.83    1.04
   3  -5  -3   49.31    0.95
   3   5   3   46.34    1.07
  -3   5  -3   48.71    1.22
  -3   5   3   47.54    1.07
   3  -5   3   49.50    1.06
  -3  -5   3   49.86    1.09
  -3   5   3   48.52    0.90
  -3   5  -3   46.37    1.00
   3   5   3   50.46    0.99
   3  -5  -3   48.63    0.99
  -3  -5   3   48.62    1.15
  -3   5  -3   48.34    1.06
   7  -3   2  126.27    2.09
   7  -3   2  124.60    1.87
   7  -3  -2  124.28    1.89
   7  -3  -2  125.63    2.22
  -7   3   2  125.03    2.51
  -7   3  -2  130.40    2.76
  -7  -3   2  125.55    1.91
  -7   3  -2  126.59    1.96
  -7  -3  -2  123.36    2.05
   7   3   2  126.30    2.35
  -7  -3  -2  124.91    1.86
   7   3   2  125.48    1.97
   7  -3   2  122.65    1.85
  -7   3   2  127.55    2.01
   7   3  -2  126.14    2.00
  -7  -3   2  124.60    2.01
  -7  -3   2  127.10    2.30
  -7   3  -2  127.56    1.88
   7   3  -2  122.13    2.56
  -7   3  -2  126.76    2.53
  -7   3   2  127.85    2.35
   7  -3  -2  125.36    2.12
   8   0  -4  143.58    2.18
  -8   0   4  151.06    2.30
   8   0   4  151.38    2.86
  -8   0   4  150.61    2.20
   8   0  -4  146.37    2.75
  -8   0  -4  151.44    2.13
   8   0   4  151.52    2.11
  -8   0   4  146.60    2.80
   8   0  -4  150.37    2.11
  -8   0  -4  148.03    2.54
  -8   0  -4  150.43    2.24
   2  -2  11    0.23    0.37
   2   2 -11   -0.17    0.35
  -2   2 -11    0.05    0.26
   2  -2 -11   -0.11    0.28
   2   2  11   -0.04    0.31
  -2   2 -11    0.08    0.23
  -2   2  11    0.08    0.23
   2   2 -11    0.04    0.28
  -2  -2 -11    0.25    0.30
   2   2  11   -0.01    0.25
  -2   2  11    0.05    0.28
  -2  -2  11    0.25    0.34
  -2   2 -11    0.29    0.29
  -2  -2 -11   -0.27    0.29
  -2   2  11    0.19    0.31
   2  -2 -11   -0.16    0.19
  -2   2 -11    0.13    0.24
   2   2  11    0.00    0.23
  -2  -2 -11    0.18    0.24
   2  -2 -11   -0.27    0.26
   2   4  -8  231.46    3.16
  -2   4  -8  236.48    3.28
  -2  -4  -8  227.04    3.08
   2   4   8  235.48    3.04
  -2  -4  -8  230.42    3.08
  -2   4  -8  237.41    3.22
   2  -4  -8  227.65    3.04
  -2  -4  -8  227.60    2.91
  -2  -4   8  233.37    3.20
  -2  -4   8  229.06    3.54
  -2   4   8  233.24    2.94
  -2   4  -8  234.01    3.05
  -2   4  -8  228.72    3.78
   2   4  -8  238.39    3.91
  -2   4   8  230.31    3.17
   2  -4  -8  232.14    3.14
  -2  -4   8  235.27    3.20
   2  -4   8  237.39    3.28
   2   4  -8  236.10    3.08
  -2   4   8  226.81    3.06
   2   4   8  237.25    2.98
  -2   4  -8  235.79    3.12
   2  -4  -8  231.22    2.94
   0  -1 -12    0.06    0.27
   0   1 -12   -0.29    0.29
   0  -1  12   -0.45    0.38
   0   1  12    0.04    0.34
   0   1 -12   -0.13    0.32
   0  -1  12    0.12    0.29
   0   1  12   -0.23    0.21
   7   0   7    0.81    0.23
  -7   0  -7    0.64    0.26
   7   0  -7    0.29    0.40
  -7   0   7    0.36    0.55
   7   0  -7    0.93    0.25
   7   0  -7    0.71    0.35
   7   0   7    0.73    0.23
   7   0   7    0.57    0.29
   7   0   7    0.87    0.34
  -7   0   7    0.84    0.33
  -7   0  -7    0.27    0.36
  -7   0   7    0.58    0.49
  -7   0  -7    1.06    0.27
   7   0  -7    0.91    0.30
  -6   4   0  262.27    3.63
  -6   4   0  267.94    3.28
   6   4   0  264.77    3.26
   6  -4   0  266.55    3.47
  -6   4   0  270.73    4.69
  -6   4   0  265.89    4.00
  -6  -4   0  267.45    3.33
   6   4   0  260.07    3.83
   6   4   0  272.44    3.86
   6   4   0  263.44    3.41
   6  -4   0  267.57    3.37
  -6   4   0  268.97    3.40
   1  -1 -12   70.39    1.47
  -1   1 -12   70.76    1.49
   1   1  12   67.56    1.32
   1   1 -12   68.16    1.35
  -1   1  12   68.82    1.53
   1  -1  12   70.95    1.66
  -1  -1  12   68.63    1.57
   1   1 -12   69.99    1.42
  -1  -1 -12   69.16    1.28
   1  -1 -12   67.85    1.10
  -1  -1  12   68.92    1.36
   1  -1  12   70.14    1.54
  -1  -1  12   66.10    1.31
  -1   1  12   68.47    1.30
  -1  -1 -12   67.98    1.27
   1  -1  12   68.28    1.09
   1   1  12   67.27    1.35
   1  -1 -12   66.83    1.04
  -1   1 -12   66.88    1.04
   1   1  12   70.04    1.26
  -1   1  12   71.11    1.30
  -1  -1  12   69.32    1.33
  -1  -1 -12   69.08    1.40
  -2  -3 -10   15.68    0.61
   2   3  10   15.59    0.55
  -2  -3 -10   16.05    0.67
  -2  -3  10   16.23    0.88
  -2   3  10   15.80    0.54
   2   3  10   15.55    0.53
   2  -3 -10   14.98    0.51
   2   3 -10   16.36    0.63
  -2   3  10   15.24    0.64
  -2  -3  10   15.42    0.66
  -2  -3  10   16.39    0.68
  -2   3 -10   16.01    0.69
  -2  -3 -10   16.07    0.57
   2  -3 -10   16.15    0.65
   2   3 -10   15.61    0.88
  -2   3 -10   16.05    0.74
  -2   3 -10   16.51    0.59
  -2   3  10   15.71    0.71
   2   3  10   14.17    0.63
   2  -3 -10   16.15    0.55
  -2  -3  10   16.02    0.76
  -2   3  10   14.33    0.62
  -2   3 -10   15.62    0.56
   2  -3  10   15.16    0.83
   2  -3 -10   16.23    0.63
   2  -3  10   15.99    0.75
   2   3 -10   16.14    0.67
   2  -3  10   15.06    0.86
  -8  -2   0    3.58    0.48
   8   2   0    3.45    0.52
   8  -2   0    3.40    0.34
   8  -2   0    4.02    0.46
   8   2   0    3.41    0.34
   8   2   0    3.59    0.39
  -8   2   0    3.56    0.32
  -8   2   0    3.43    0.38
  -8   2   0    3.45    0.68
  -8  -2   0    3.61    0.39
   8  -2   0    3.38    0.28
  -8  -2   0    3.65    0.39
  -8   2   0    4.05    0.57
  -8  -2   0    3.62    0.54
   8  -2   0    3.97    0.62
   6  -4   1   41.44    0.87
   6  -4  -1   42.38    0.88
  -6   4   1   41.32    0.89
  -6   4  -1   40.62    1.31
   6  -4   1   41.01    0.94
  -6   4  -1   41.61    0.89
  -6   4   1   38.86    1.05
   6  -4  -1   42.56    0.98
   6   4  -1   42.45    0.98
  -6   4  -1   41.97    0.83
   6   4  -1   40.79    1.25
   6   4   1   41.74    1.15
  -6   4   1   41.78    1.24
  -6  -4  -1   41.48    0.88
  -6  -4  -1   41.77    1.00
   6   4  -1   41.89    1.22
  -6   4  -1   40.52    1.06
   6   4   1   42.32    0.87
  -6  -4   1   39.42    0.85
   6   4   1   42.05    0.97
   6   4  -1   40.94    0.85
  -5   0  10   75.74    1.72
   5   0 -10   74.90    1.48
  -5   0 -10   70.96    1.34
   5   0 -10   75.72    1.44
   5   0  10   73.34    1.32
  -5   0  10   72.26    1.79
   5   0  10   74.72    1.46
   5   0 -10   73.17    1.62
   5   0  10   74.45    1.60
   5   0 -10   73.36    1.36
  -5   0 -10   73.63    1.33
  -5   0 -10   74.77    1.35
  -5   0  10   74.84    1.47
  -5  -2  -9   32.51    0.82
  -5  -2  -9   35.55    0.81
   5  -2   9   36.75    0.82
  -5   2  -9   36.44    0.79
   5   2   9   36.17    0.79
   5   2  -9   36.70    1.06
  -5   2   9   35.93    1.08
  -5  -2  -9   33.88    0.77
   5   2  -9   35.74    1.23
   5  -2   9   35.10    1.23
  -5   2   9   35.18    0.90
   5   2   9   34.32    0.83
   5  -2  -9   36.15    0.99
  -5   2  -9   36.54    0.84
   5   2   9   35.72    0.81
   5  -2  -9   35.34    0.88
   5  -2  -9   36.62    0.79
   5  -2  -9   34.25    0.88
  -5   2   9   37.18    1.04
  -5   2  -9   35.52    0.92
   5   2   9   36.04    0.96
   5  -2   9   34.82    0.81
  -5  -2   9   35.79    0.93
   4   5   0   29.68    0.83
  -4   5   0   30.75    0.75
   4  -5   0   29.30    0.85
  -4   5   0   28.44    0.92
   4   5   0   28.45    0.86
   4   5   0   29.18    0.72
  -4   5   0   28.58    0.71
   4   5   0   29.89    0.75
   4  -5   0   29.24    0.76
  -4   5   0   28.89    0.82
  -4   5   0   29.85    0.84
  -4  -5   0   29.76    0.84
   4  -2  10   18.49    0.59
   4   2  10   18.81    0.69
   4   2 -10   17.78    0.67
  -4  -2  10   17.62    0.70
   4  -2 -10   19.08    0.74
  -4   2 -10   17.76    0.58
   4  -2 -10   17.73    0.56
  -4  -2 -10   18.05    0.57
  -4   2  10   17.32    0.75
  -4   2  10   18.31    0.74
  -4   2 -10   17.68    0.74
   4   2  10   17.81    0.66
  -4   2 -10   18.02    0.63
  -4  -2 -10   17.18    0.59
  -4   2  10   17.15    0.60
   4   2 -10   18.18    0.91
  -4  -2  10   17.36    0.70
   4  -2 -10   18.04    0.65
  -4  -2 -10   17.96    0.61
   4   2  10   18.59    0.61
  -4   2 -10   18.04    0.63
   4  -2  10   17.42    0.59
   4   2  10   18.36    0.57
   8  -2   1    0.70    0.34
  -8  -2   1    0.67    0.41
   8   2   1    0.69    0.29
  -8   2  -1    0.71    0.23
  -8   2   1    0.79    0.48
  -8   2  -1    1.21    0.45
  -8  -2  -1    0.59    0.32
   8   2   1    0.83    0.49
   8  -2   1    0.88    0.44
   8  -2  -1    1.33    0.47
  -8  -2  -1    0.65    0.38
   8  -2   1    0.77    0.27
   8  -2  -1    0.67    0.25
  -8   2  -1    0.73    0.25
   8   2   1    0.79    0.27
   8   2  -1    0.58    0.32
  -8  -2  -1    1.11    0.38
  -8  -2   1    0.83    0.33
  -8  -2   1    0.97    0.39
   8   2  -1    0.66    0.27
  -8   2   1    1.12    0.32
  -8  -2   1    0.81    0.26
  -8   2   1    0.74    0.24
  -8   2   1    0.54    0.67
   8  -2  -1    0.73    0.20
   8  -2   1    0.72    0.20
   8  -2  -1    0.65    0.30
  -2   5  -5  203.61    2.83
  -2   5   5  202.16    2.82
   2   5   5  197.37    2.70
  -2   5  -5  199.58    3.07
  -2   5  -5  197.59    3.12
  -2  -5  -5  197.51    2.65
   2   5   5  198.07    2.59
   2   5  -5  194.17    2.89
  -2   5   5  197.39    2.70
  -2  -5  -5  199.75    2.79
   2   5  -5  199.99    2.79
  -2   5   5  196.84    2.76
   2  -5   5  199.92    2.80
  -2   5  -5  195.44    2.85
  -2  -5  -5  193.92    2.84
   2   5  -5  201.20    2.67
  -2  -5  -5  199.16    2.63
  -2  -5   5  197.18    2.90
   2  -5  -5  199.89    2.63
  -2   5   5  203.63    2.64
  -2   5  -5  198.25    2.89
  -2   5  -5  200.37    2.72
   2   5  -5  203.53    3.29
  -2   5  -5  200.04    2.67
   2   5   5  202.55    2.74
  -2   0  12  178.63    2.50
   2   0  12  175.92    2.38
  -2   0 -12  178.65    2.68
   2   0 -12  176.47    2.58
  -2   0  12  172.12    2.84
  -2   0  12  177.19    2.57
  -2   0  12  175.76    2.67
  -2   0 -12  180.77    2.44
   2   0  12  176.02    2.72
   2   0 -12  177.17    2.72
  -2   0 -12  180.21    2.62
  -5   4  -5    7.83    0.41
   5   4   5    7.44    0.40
  -5  -4  -5    8.25    0.51
  -5  -4  -5    8.46    0.42
   5  -4  -5    8.18    0.45
   5  -4   5    7.95    0.46
  -5   4  -5    7.61    0.48
   5  -4  -5    8.63    0.53
  -5   4   5    7.53    0.46
  -5  -4   5    8.36    0.47
   5   4  -5    8.00    0.49
  -5   4   5    7.97    0.49
   5   4   5    7.77    0.44
   5   4  -5    8.04    0.75
  -5   4   5    7.81    0.51
   5   4  -5    8.12    0.48
  -5   4  -5    7.64    0.72
   5  -4   5    8.37    0.57
  -5   4   5    8.42    0.62
   5  -4  -5    8.72    0.52
   5   4   5    7.57    0.51
  -5   4  -5    8.29    0.41
  -5  -4   5    8.42    0.56
  -5  -4   5    7.94    0.47
  -8   1  -4    0.20    0.22
  -8  -1  -4    0.68    0.36
   8   1   4    0.24    0.25
   8  -1   4    0.34    0.22
  -8   1   4    0.37    0.49
  -8   1   4    0.27    0.29
  -8  -1   4    0.37    0.27
   8  -1  -4    0.45    0.42
   8   1  -4    0.45    0.51
   8   1  -4    0.08    0.29
   8   1  -4    0.49    0.26
   8  -1  -4    0.42    0.22
  -8  -1  -4    0.48    0.29
   8  -1  -4    0.35    0.29
  -8   1  -4    0.36    0.24
   8  -1  -4    0.19    0.40
   8  -1   4    0.10    0.40
  -8   1  -4    0.24    0.35
  -8  -1   4   -0.15    0.50
  -8  -1   4    0.45    0.35
  -8   1   4    0.21    0.24
   8   1   4    0.32    0.41
  -8  -1  -4    0.59    0.32
   8   1   4    0.22    0.29
   4  -5  -1    2.13    0.30
   4   5   1    2.44    0.36
  -4   5  -1    1.87    0.39
  -4   5   1    2.30    0.43
   4  -5   1    2.29    0.37
  -4  -5   1    2.05    0.36
   4  -5   1    2.43    0.29
   4   5  -1    2.14    0.40
  -4   5  -1    2.41    0.27
  -4   5   1    2.42    0.28
   4   5   1    2.39    0.36
   4   5  -1    2.13    0.39
  -4  -5  -1    2.35    0.34
  -4  -5   1    2.63    0.40
   4   5   1    1.73    0.36
  -4   5   1    2.40    0.34
   4   5   1    2.12    0.30
  -4   5  -1    2.16    0.33
   4   5  -1    2.43    0.47
  -4   5   1    2.33    0.32
  -4   5  -1    2.14    0.33
  -4   5  -1    2.31    0.31
  -4   5   1    2.41    0.27
   4   5  -1    2.68    0.34
  -4   5  -1    2.56    0.31
   7  -3  -3    4.24    0.44
  -7   3   3    3.79    0.52
  -7   3  -3    4.64    0.79
  -7   3   3    3.89    0.36
   7   3   3    3.86    0.48
   7   3  -3    3.91    0.65
   7  -3   3    4.26    0.34
  -7   3  -3    4.25    0.32
  -7  -3   3    3.99    0.58
  -7  -3   3    3.90    0.42
   7   3  -3    3.93    0.46
   7   3   3    3.86    0.38
  -7  -3  -3    3.98    0.36
   7  -3  -3    4.11    0.34
  -7   3  -3    3.99    0.51
  -7   3   3    4.39    0.61
   7  -3  -3    3.65    0.44
  -7  -3  -3    3.70    0.40
   7   3   3    4.49    0.54
   7  -3   3    3.80    0.35
  -7   3  -3    4.12    0.36
  -7  -3   3    4.09    0.39
   7  -3   3    3.60    0.36
   6   3   6   10.36    0.47
  -6   3  -6   11.09    0.50
   6  -3   6   10.80    0.47
  -6  -3   6   11.18    0.67
  -6  -3  -6   11.08    0.59
   6  -3  -6   10.50    0.59
   6  -3  -6   10.35    0.47
   6  -3  -6   10.65    0.43
   6   3   6   10.87    0.50
  -6   3  -6   10.56    0.45
   6   3  -6   10.26    0.76
   6   3   6   10.71    0.47
   6  -3   6   11.14    0.48
   6  -3  -6   10.38    0.59
  -6  -3   6    9.92    0.68
  -6  -3  -6   11.08    0.48
  -6   3   6   10.81    0.68
  -6  -3   6   11.13    0.57
   6  -3   6   11.03    0.73
  -6   3   6    9.61    0.49
   6   3  -6    9.76    0.54
  -6  -3   6   10.87    0.52
   3   5   4   14.39    0.63
   3   5  -4   15.90    0.72
  -3   5  -4   15.82    0.59
  -3   5   4   15.16    0.54
   3   5   4   15.80    0.61
  -3   5   4   15.59    0.63
  -3  -5  -4   15.05    0.61
   3   5  -4   14.68    0.61
   3   5  -4   15.78    0.84
  -3   5   4   15.62    0.66
   3  -5  -4   15.85    0.60
  -3   5  -4   14.43    0.57
   3   5  -4   15.38    0.59
  -3   5  -4   15.18    0.57
   3  -5  -4   15.36    0.54
  -3  -5  -4   13.52    0.52
   3   5   4   15.20    0.55
  -3   5   4   15.48    0.52
   3   5   4   15.78    0.58
  -3  -5   4   15.43    0.66
  -3   5  -4   14.75    0.66
  -3  -5  -4   14.95    0.54
  -3   5  -4   15.26    0.75
  -3   5  -4   15.32    0.59
  -3  -5   4   15.99    0.66
   3  -5   4   15.80    0.63
  -3   5   4   16.15    0.66
  -3   5  -4   14.89    0.62
   4   0 -11   74.95    1.46
   4   0  11   73.94    1.58
  -4   0  11   76.64    1.72
   4   0  11   77.88    1.64
   4   0 -11   74.69    1.53
  -4   0  11   76.18    1.59
   4   0  11   74.39    1.43
  -4   0 -11   75.66    1.50
  -4   0 -11   73.53    1.63
   4   0 -11   75.79    1.73
  -4   0 -11   74.71    1.40
   4   0  11   72.73    1.37
  -6   4  -2    8.54    0.74
  -6   4   2    8.78    0.70
   6  -4   2    8.85    0.60
   6  -4  -2    8.15    0.54
  -6  -4  -2    9.36    0.58
   6   4   2    9.73    0.64
   6  -4   2    9.89    0.56
   6  -4  -2    9.33    0.67
  -6   4  -2    9.41    0.45
  -6   4   2    9.11    0.46
   6   4   2    9.55    0.54
   6   4  -2    8.85    0.54
  -6  -4   2    8.57    0.50
   6   4  -2    9.28    0.68
  -6   4  -2    9.44    0.55
   6  -4   2    9.05    0.46
  -6   4  -2    8.82    0.40
   6   4   2    8.54    0.46
  -6  -4   2    9.70    0.51
   6   4  -2    9.40    0.50
  -6  -4  -2    9.18    0.47
  -6   4   2    9.59    0.59
   6   4  -2    8.59    0.66
   6  -4  -2    9.25    0.52
   7  -1  -7   98.98    2.01
   7  -1  -7   98.33    1.83
   7  -1  -7   98.11    1.74
   7   1  -7   98.67    1.77
  -7  -1  -7   99.24    1.73
  -7  -1   7   98.20    2.31
   7  -1   7   98.43    1.69
   7  -1  -7   97.62    1.82
   7   1  -7   97.16    1.82
  -7   1   7   97.41    1.84
  -7  -1   7   98.76    1.86
   7  -1   7   96.50    2.21
  -7   1  -7   96.90    1.98
  -7   1   7   98.81    2.24
   7   1  -7  100.60    2.24
   7  -1   7   94.51    1.70
  -7   1   7   98.94    2.33
   7   1  -7   97.62    2.14
  -7  -1  -7   95.27    1.75
  -7   1  -7  102.66    1.84
   7   1   7   98.56    1.75
  -7   1  -7   97.34    1.70
   7   1   7   95.11    2.11
  -7  -1  -7   97.33    1.87
   7   1   7   98.87    1.75
   0  -5  -6    0.17    0.30
   0   5   6   -0.17    0.22
   0  -5   6    0.16    0.36
   0   5  -6   -0.01    0.28
   0   5   6   -0.01    0.20
   0   5  -6   -0.08    0.31
   0   5  -6    0.13    0.28
   0   5  -6   -0.10    0.41
   0  -5  -6    0.31    0.25
   0  -5  -6    0.26    0.26
   0   5  -6    0.04    0.29
   0   5   6   -0.14    0.29
   8   2   2    4.27    0.56
  -8   2   2    4.17    0.57
  -8  -2   2    4.93    0.54
   8   2  -2    4.09    0.38
   8  -2   2    4.44    0.34
   8  -2  -2    4.28    0.36
  -8  -2  -2    4.38    0.47
   8  -2  -2    4.49    0.50
   8  -2   2    4.67    0.33
  -8  -2   2    4.65    0.39
  -8  -2   2    4.55    0.45
  -8   2  -2    4.43    0.36
  -8   2  -2    4.14    0.34
  -8   2   2    4.54    0.69
   8   2   2    4.07    0.32
  -8  -2  -2    4.25    0.39
   8  -2  -2    4.36    0.45
   8  -2   2    4.46    0.46
  -8   2  -2    4.59    0.54
  -8   2   2    4.46    0.40
  -8  -2   2    4.47    0.57
  -8  -2  -2    4.04    0.39
  -8   2   2    4.37    0.34
   8   2   2    4.49    0.39
   8  -2  -2    4.32    0.32
   6   0   9   47.35    1.12
   6   0  -9   47.91    1.37
  -6   0   9   48.58    1.62
   6   0  -9   47.92    1.15
   6   0   9   47.92    1.09
   6   0   9   45.63    1.35
   6   0  -9   48.45    1.12
  -6   0  -9   48.05    1.05
   6   0  -9   48.88    1.26
  -6   0  -9   48.03    1.10
  -6   0   9   49.31    1.20
  -6   0  -9   46.45    1.16
  -6   0   9   48.17    1.50
   6   0  -9   47.92    1.14
  -4   5  -2    0.47    0.23
   4   5   2    0.25    0.31
   4  -5   2    0.49    0.24
  -4   5   2    0.32    0.25
   4   5   2    0.78    0.34
   4   5  -2    0.49    0.41
   4  -5  -2    0.62    0.25
  -4   5   2    0.36    0.26
  -4  -5   2    0.76    0.30
  -4  -5  -2    0.29    0.30
   4   5  -2    0.44    0.30
  -4   5  -2    0.55    0.39
  -4   5   2    0.62    0.33
   4  -5   2    0.37    0.33
  -4   5  -2    0.52    0.26
   4   5  -2    0.92    0.37
  -4   5  -2    0.39    0.22
  -4   5  -2    0.61    0.30
  -4   5   2    0.49    0.19
   4   5   2    0.31    0.34
  -4  -5   2    0.56    0.35
  -4   5  -2    0.33    0.23
   4   5  -2    0.11    0.29
   4   5   2    0.35    0.25
  -4   5   2    0.58    0.21
   7  -2   6    8.95    0.86
   7   2  -6    8.04    0.79
  -7  -2   6    7.73    0.72
  -7  -2   6    7.71    0.50
  -7   2   6    7.76    0.47
  -7  -2  -6    7.00    0.45
  -7  -2  -6    7.25    0.53
   7  -2  -6    7.72    0.55
   7   2   6    7.39    0.61
  -7  -2   6    8.10    0.46
  -7   2  -6    7.44    0.45
   7  -2  -6    7.18    0.41
   7  -2  -6    7.84    0.42
   7   2  -6    7.45    0.47
  -7   2  -6    7.79    0.41
   7  -2  -6    7.96    0.45
   7  -2   6    7.64    0.40
   7   2   6    8.22    0.46
  -7  -2  -6    8.30    0.43
   7  -2   6    6.79    0.42
   7   2  -6    7.90    0.71
   7   2   6    8.25    0.44
   7  -2  -6    7.40    0.57
   7  -2   6    7.76    0.63
  -7   2   6    7.52    0.62
   5  -1 -10   70.31    1.62
   5  -1  10   69.16    1.53
   5   1  10   71.01    1.48
  -5   1 -10   67.84    1.35
   5   1 -10   66.03    1.68
  -5  -1  10   70.87    1.52
   5   1 -10   66.80    1.41
  -5  -1 -10   66.79    1.34
  -5   1  10   71.86    1.67
  -5   1 -10   69.25    1.38
   5   1  10   69.39    1.36
   5  -1  10   70.61    1.39
   5   1  10   69.81    1.54
  -5   1  10   70.08    1.73
  -5  -1 -10   69.86    1.34
  -5   1 -10   70.24    1.34
   5   1  10   66.44    1.28
   5  -1 -10   69.78    1.38
  -5   1 -10   70.07    1.48
  -5   1  10   68.13    1.48
   5   1 -10   68.07    1.41
   5  -1 -10   68.42    1.46
   5   1 -10   67.67    1.48
  -5  -1  10   70.01    1.90
   5  -1 -10   69.44    1.45
  -4   3  -9    1.56    0.41
  -4  -3   9    1.13    0.43
  -4  -3   9    1.38    0.53
  -4   3   9    1.42    0.27
   4  -3  -9    1.45    0.24
  -4   3  -9    1.25    0.29
   4  -3   9    1.23    0.28
  -4  -3  -9    1.44    0.26
  -4  -3   9    1.23    0.35
  -4   3  -9    1.56    0.29
   4   3   9    1.50    0.27
  -4  -3  -9    1.41    0.32
   4   3   9    1.44    0.31
  -4   3  -9    0.97    0.38
  -4   3   9    1.03    0.38
   4   3  -9    1.19    0.48
   4   3   9    1.54    0.29
   4  -3   9    0.85    0.46
  -4  -3   9    1.12    0.36
  -4  -3  -9    1.42    0.26
   4   3  -9    1.46    0.40
   4  -3  -9    1.33    0.29
   4   3   9    1.27    0.33
   4   3  -9    1.17    0.33
   4   3  -9    0.78    0.31
  -4   3  -9    1.30    0.35
  -2  -1  12   15.41    0.62
  -2  -1 -12   16.54    0.64
   2   1 -12   15.64    0.72
   2  -1  12   16.44    0.76
  -2  -1  12   15.12    0.87
   2  -1 -12   16.20    0.65
   2  -1 -12   14.88    0.53
   2   1 -12   15.87    0.65
  -2  -1 -12   14.96    0.54
   2  -1 -12   15.65    0.57
   2   1  12   15.29    0.57
  -2  -1 -12   15.54    0.53
  -2   1 -12   14.95    0.53
   2   1  12   16.32    0.56
   2  -1  12   16.09    0.57
  -2   1  12   15.60    0.68
  -2  -1  12   16.69    0.73
  -2   1 -12   15.13    0.64
   2  -1 -12   17.28    0.73
   2   1  12   16.33    0.69
  -2  -1 -12   15.72    0.68
  -2   1 -12   14.16    0.64
  -2   1  12   16.10    0.58
  -2  -1  12   15.23    0.62
  -2   1  12   15.21    0.62
  -1   5  -6   -0.07    0.38
  -1  -5   6    0.03    0.34
  -1   5  -6   -0.13    0.36
  -1  -5  -6    0.21    0.26
   1   5  -6   -0.03    0.29
  -1   5  -6    0.07    0.31
  -1   5  -6   -0.05    0.31
   1   5  -6   -0.06    0.29
   1  -5  -6    0.10    0.25
   1  -5  -6   -0.06    0.21
  -1   5   6   -0.01    0.34
   1   5   6    0.08    0.29
   1   5  -6    0.16    0.36
  -1  -5   6    0.12    0.36
  -1  -5  -6    0.12    0.22
  -1   5  -6   -0.00    0.22
  -1   5  -6    0.18    0.30
   1   5  -6    0.03    0.23
  -1  -5  -6    0.09    0.22
  -1   5   6   -0.09    0.27
  -1   5  -6   -0.03    0.24
   1   5  -6    0.03    0.32
  -1   5   6    0.11    0.21
   1   5   6   -0.05    0.23
   1   5   6   -0.04    0.25
   1   5  -6   -0.66    0.43
   1  -5   6    0.03    0.31
  -1   5   6    0.02    0.19
  -1   5  -6    0.42    0.37
   0  -4  -9    0.13    0.25
   0   4   9    0.09    0.22
   0   4  -9    0.07    0.30
   0  -4   9    0.30    0.37
   0  -4  -9   -0.06    0.25
   0   4   9   -0.06    0.19
   0  -4  -9    0.20    0.22
   0   4  -9   -0.12    0.39
   0   4   9    0.26    0.29
   0   4  -9   -0.14    0.35
   0   4  -9    0.13    0.25
   8   0   5    6.43    0.36
  -8   0   5    6.64    0.46
  -8   0  -5    7.17    0.58
   8   0  -5    6.84    0.47
  -8   0  -5    7.20    0.43
  -8   0   5    7.20    0.45
  -8   0   5    7.35    0.69
   8   0   5    6.80    0.64
   8   0  -5    6.61    0.40
  -8   0  -5    7.05    0.46
   8   0  -5    7.22    0.65
   6   2   8   33.10    0.89
   6   2   8   31.99    0.72
  -6   2  -8   32.55    0.74
   6  -2   8   32.59    0.74
   6  -2  -8   31.76    0.74
   6  -2  -8   33.53    0.94
  -6   2   8   33.47    1.14
   6   2  -8   33.04    1.28
  -6  -2   8   32.55    1.20
  -6  -2   8   31.42    0.84
  -6   2   8   32.28    1.05
   6  -2   8   31.32    1.31
  -6  -2  -8   32.70    0.94
   6   2  -8   32.65    0.87
  -6  -2  -8   32.39    0.74
  -6   2  -8   32.88    0.88
   6   2   8   34.28    0.90
  -6   2  -8   32.65    1.06
  -6   2   8   32.68    0.94
   6   2  -8   32.45    1.11
   6   2   8   31.93    0.92
   6  -2  -8   33.61    1.00
  -4   4  -7    3.02    0.32
  -4   4   7    2.96    0.41
  -4   4  -7    2.78    0.30
  -4  -4   7    2.41    0.38
  -4   4   7    2.70    0.28
   4   4   7    2.81    0.33
  -4  -4  -7    2.80    0.30
   4   4  -7    3.09    0.56
   4   4  -7    3.27    0.38
  -4   4  -7    2.84    0.48
  -4   4  -7    2.73    0.32
  -4  -4   7    2.71    0.43
   4   4  -7    2.86    0.34
   4  -4  -7    2.95    0.29
  -4   4   7    2.82    0.40
  -4  -4   7    2.93    0.49
   4  -4   7    3.28    0.45
  -4   4  -7    2.71    0.48
  -4  -4  -7    3.05    0.40
   4   4   7    2.65    0.33
   4  -4   7    3.01    0.33
   5   3   8   52.83    1.11
   5  -3  -8   51.39    1.09
  -5  -3  -8   50.00    1.10
  -5   3  -8   48.55    1.12
  -5  -3  -8   49.45    1.11
  -5   3  -8   51.27    1.09
   5   3  -8   48.68    1.55
  -5   3   8   49.92    1.31
   5   3   8   50.48    1.16
   5   3  -8   49.34    1.56
   5   3  -8   47.82    1.16
  -5   3   8   50.02    1.21
  -5  -3   8   47.27    1.16
  -5  -3   8   50.36    1.42
   5  -3   8   49.65    1.58
   5   3   8   49.74    1.12
   5  -3  -8   49.82    1.16
  -5  -3  -8   50.80    1.18
   5   3   8   47.69    1.20
  -5   3   8   49.62    1.14
   5  -3   8   50.91    1.12
   5  -3  -8   49.96    1.20
  -3  -2 -11   44.82    1.05
   3  -2 -11   44.53    1.01
   3   2  11   46.02    1.01
  -3   2  11   45.42    1.19
  -3  -2 -11   46.06    1.22
  -3   2  11   45.51    1.15
  -3  -2 -11   42.63    0.98
  -3  -2 -11   46.33    1.11
  -3   2  11   45.49    1.05
  -3  -2  11   46.48    1.22
   3   2  11   45.61    1.15
   3  -2 -11   45.11    1.05
  -3   2 -11   45.46    1.06
   3   2  11   44.92    1.03
   3  -2 -11   46.10    1.13
  -3  -2  11   44.64    1.16
  -3  -2  11   44.13    1.50
   3  -2  11   47.59    1.46
   3   2 -11   47.00    1.39
   3   2  11   44.41    1.13
  -3   2 -11   44.71    1.16
   3  -2 -11   45.26    1.20
  -3   2  11   43.99    1.22
  -3   2 -11   45.71    1.03
  -3   4   8    7.98    0.49
   3  -4   8    9.38    0.58
  -3  -4   8    8.77    0.54
   3   4  -8    9.04    0.52
  -3   4  -8    9.19    0.48
   3  -4  -8    8.96    0.42
   3   4   8    9.15    0.43
  -3   4   8    8.90    0.41
  -3   4  -8    8.70    0.43
   3   4  -8    9.28    0.50
  -3  -4   8    9.06    0.65
  -3  -4  -8    8.79    0.48
   3   4  -8    9.01    0.76
   3  -4  -8    7.18    0.47
  -3   4  -8    8.45    0.66
  -3   4  -8    9.74    0.57
  -3  -4  -8    9.08    0.48
   3   4   8    8.77    0.43
  -3  -4   8    9.01    0.56
  -3   4   8    8.88    0.55
  -4  -1 -11   20.10    0.62
   4   1 -11   22.97    0.73
  -4  -1 -11   21.96    0.79
  -4  -1  11   24.48    0.84
  -4  -1  11   23.00    0.76
   4  -1  11   23.21    0.84
   4   1 -11   21.97    0.85
   4  -1  11   23.14    0.68
  -4   1  11   23.56    0.82
   4  -1 -11   23.50    0.73
  -4  -1 -11   23.26    0.67
  -4   1 -11   23.44    0.69
   4   1  11   23.33    0.75
   4   1 -11   22.42    0.66
  -4   1  11   23.31    0.90
  -4   1  11   23.18    0.71
   4  -1 -11   23.05    0.81
   4  -1 -11   22.59    0.62
   4   1  11   22.81    0.62
  -4   1 -11   23.50    0.65
   4  -1  11   23.84    0.86
   4   1  11   23.81    0.77
   4   1 -11   23.18    0.72
  -4  -1 -11   23.02    0.63
  -4  -1  11   22.12    0.94
   4   1  11   23.00    0.65
  -4   1 -11   22.40    0.66
   1  -4  -9   36.85    0.98
  -1   4   9   33.46    0.84
  -1  -4  -9   36.57    0.97
  -1   4  -9   35.09    0.92
  -1   4   9   36.57    1.02
  -1  -4   9   35.61    1.19
  -1   4  -9   35.89    1.33
   1   4  -9   36.07    1.36
   1   4  -9   36.13    1.05
  -1   4  -9   35.94    1.04
   1  -4  -9   36.60    0.89
   1   4   9   36.45    0.90
  -1  -4   9   35.63    1.00
   1  -4   9   36.10    0.98
  -1   4   9   36.14    0.91
  -1   4  -9   34.78    0.99
  -1   4   9   35.42    1.04
   1   4   9   33.63    0.97
   1  -4  -9   35.42    0.93
  -1  -4  -9   36.74    0.96
  -1  -4  -9   36.72    0.89
   1   4  -9   34.75    0.97
   1  -4   9   37.15    1.18
   1   4  -9   36.98    0.99
   1   4   9   37.03    0.89
  -6   4  -3   70.01    1.33
  -6   4   3   70.80    1.70
  -6  -4  -3   69.91    1.36
   6  -4   3   68.43    1.59
  -6   4   3   68.64    1.42
  -6   4   3   71.03    1.61
   6  -4  -3   69.63    1.49
   6   4  -3   72.00    1.48
  -6  -4   3   65.73    1.47
   6   4  -3   71.61    1.86
  -6   4  -3   70.62    1.60
  -6   4  -3   72.53    1.98
   6   4   3   70.36    1.35
  -6   4  -3   71.92    1.41
   6   4  -3   71.13    1.37
   6   4   3   70.22    1.45
  -6  -4   3   70.90    1.46
   6  -4   3   69.58    1.38
  -6  -4  -3   70.35    1.50
   6   4   3   70.15    1.59
   6  -4  -3   66.83    1.49
   6  -4  -3   71.10    1.38
  -7   3  -4    0.86    0.25
   7  -3  -4    0.75    0.22
   7   3   4    0.70    0.31
   7  -3   4    0.95    0.48
  -7  -3  -4    0.57    0.32
  -7  -3   4    0.72    0.36
   7  -3   4    0.76    0.22
  -7   3   4    0.85    0.42
   7   3  -4    0.49    0.34
  -7   3   4    0.85    0.53
  -7  -3   4    0.73    0.28
  -7   3  -4    0.84    0.21
  -7  -3  -4    0.79    0.29
   7  -3   4    0.79    0.26
   7   3   4    0.73    0.45
  -7  -3   4    1.23    0.46
   7  -3  -4    0.77    0.35
   7   3  -4    0.49    0.47
  -7   3  -4    0.64    0.38
   7  -3  -4    1.04    0.38
   7  -3   4    0.74    0.23
   7   3   4    0.79    0.28
  -7   3   4    0.56    0.26
   6  -1  -9   12.79    0.59
  -6   1  -9   13.24    0.50
   6   1   9   12.48    0.53
   6  -1  -9   13.27    0.53
   6   1  -9   12.51    0.73
  -6   1   9   13.13    0.74
  -6  -1   9   12.90    0.86
   6  -1  -9   12.20    0.65
   6  -1   9   13.25    0.48
  -6  -1  -9   13.50    0.51
   6  -1   9   12.93    0.56
  -6   1   9   13.08    0.57
  -6  -1   9   12.71    0.60
   6   1  -9   13.73    0.61
   6  -1  -9   13.32    0.57
  -6   1  -9   12.70    0.53
   6   1   9   12.80    0.52
   6  -1   9   13.18    0.51
   6   1   9   12.73    0.65
  -6   1  -9   13.01    0.59
  -6  -1  -9   13.29    0.61
   6   1  -9   12.87    0.65
  -6   1   9   12.57    0.74
  -6  -1   9   13.39    0.91
   6   1  -9   12.77    0.54
  -6  -1  -9   12.86    0.49
   8  -2   3   45.63    1.00
   8  -2  -3   44.62    0.99
  -8  -2   3   46.20    1.07
  -8  -2  -3   45.81    1.04
   8   2  -3   46.15    1.03
  -8   2  -3   45.11    1.41
   8   2   3   44.30    1.39
  -8  -2   3   43.61    1.34
  -8  -2   3   43.45    1.11
  -8   2   3   44.05    1.10
  -8  -2  -3   44.59    1.11
   8   2   3   42.98    1.04
   8  -2  -3   44.51    1.06
   8  -2   3   46.58    1.31
  -8   2  -3   44.07    1.06
   8  -2   3   45.71    1.05
  -8  -2   3   43.93    1.34
  -8  -2  -3   43.77    1.17
   8  -2  -3   42.34    1.26
   8  -2  -3   45.08    1.25
  -8   2   3   45.56    1.57
  -8   2   3   45.96    1.08
  -8   2   3   44.89    1.43
  -8   2  -3   44.58    1.00
   8   2   3   44.59    1.01
   4  -5  -3   60.28    1.30
  -4  -5  -3   60.04    1.33
   4   5  -3   60.59    1.34
   4   5   3   59.90    1.38
  -4  -5   3   60.81    1.38
   4   5   3   58.56    1.29
  -4   5   3   61.99    1.27
  -4   5  -3   61.89    1.28
   4   5   3   61.26    1.25
   4   5  -3   62.39    1.50
  -4   5  -3   59.17    1.26
   4   5  -3   61.74    1.26
   4  -5   3   61.70    1.25
  -4   5  -3   61.26    1.47
  -4   5  -3   59.19    1.30
   4   5   3   61.88    1.24
  -4   5   3   60.00    1.33
  -4   5   3   60.22    1.42
  -4   5  -3   58.48    1.53
  -4   5   3   60.91    1.21
   4  -5  -3   58.92    1.24
  -4  -5   3   60.38    1.42
   4  -5   3   60.51    1.36
  -4   5   3   60.55    1.37
   4   5  -3   60.10    1.60
  -4   5  -3   60.69    1.28
  -3  -3  10  342.89    5.49
  -3   3 -10  341.33    4.95
   3  -3  10  355.63    5.75
  -3   3  10  341.96    4.97
  -3  -3  10  347.40    5.28
  -3  -3  10  339.27    4.87
   3   3 -10  343.02    5.41
  -3   3  10  338.96    4.83
   3   3  10  342.41    4.92
   3  -3 -10  340.73    4.67
   3   3  10  336.16    4.61
  -3   3 -10  344.66    4.75
  -3   3  10  337.70    4.63
   3  -3  10  344.76    4.82
  -3  -3 -10  339.74    4.76
  -3  -3  10  343.71    4.99
  -3   3 -10  340.26    4.79
   3  -3 -10  336.35    4.77
   3   3  10  344.87    4.75
   3   3 -10  342.09    4.84
  -3   3 -10  333.74    4.94
  -3  -3 -10  347.53    5.06
  -3  -3 -10  340.37    4.75
   3   3 -10  333.35    4.74
   3  -3 -10  345.62    4.89
   3   3  10  349.69    4.93
   3  -3  10  347.20    5.41
   3  -3 -10  346.14    4.96
   8  -1  -5  176.66    2.79
  -8  -1  -5  176.66    2.68
  -8   1  -5  177.64    2.69
   8   1   5  175.36    2.65
   8  -1   5  179.96    2.70
  -8  -1  -5  178.00    2.82
  -8   1  -5  175.17    2.76
  -8   1   5  174.25    3.34
   8  -1   5  176.75    3.41
  -8  -1   5  179.23    3.37
   8   1   5  172.64    3.17
   8  -1  -5  177.25    2.70
   8   1   5  175.89    2.73
   8  -1  -5  180.14    3.17
   8   1  -5  178.45    2.72
  -8  -1   5  175.66    2.75
   8   1  -5  176.94    3.42
   8  -1  -5  167.21    3.00
  -8  -1  -5  176.60    2.94
   8   1  -5  178.58    2.84
  -8  -1   5  175.96    2.83
  -8   1   5  176.07    2.83
   3   5   5   52.76    1.27
  -3  -5   5   53.68    1.26
   3   5   5   53.58    1.17
  -3  -5  -5   53.88    1.15
  -3   5  -5   53.55    1.20
  -3   5  -5   53.80    1.28
   3   5  -5   52.39    1.14
   3  -5  -5   53.40    1.13
   3  -5  -5   50.18    1.17
  -3   5  -5   53.61    1.20
  -3   5  -5   51.93    1.17
  -3   5  -5   53.25    1.52
  -3  -5   5   52.67    1.31
  -3   5  -5   53.75    1.33
   3   5  -5   54.17    1.25
   3  -5   5   53.06    1.26
   3   5  -5   52.91    1.37
  -3  -5  -5   50.47    1.11
  -3   5   5   51.79    1.24
  -3  -5  -5   52.46    1.21
   3   5  -5   52.75    1.53
  -3   5   5   54.74    1.29
   3   5   5   49.99    1.18
   3   5   5   53.85    1.14
  -3   5   5   51.13    1.08
  -3   5  -5   52.66    1.17
  -3   0 -12   86.71    1.57
   3   0 -12   85.22    1.57
  -3   0  12   87.28    1.67
  -3   0  12   87.37    1.80
   3   0  12   84.59    1.53
   3   0 -12   87.36    1.85
   3   0 -12   86.73    1.71
  -3   0 -12   89.20    1.82
  -3   0  12   88.09    1.78
   3   0  12   84.98    1.70
   3   0  12   85.47    1.59
   3   0  12   86.23    1.78
   0   2 -12    2.93    0.30
   0  -2  12    2.71    0.48
   0  -2  12    2.74    0.42
   0  -2  12    2.54    0.33
   0   2  12    2.33    0.39
   0  -2 -12    2.66    0.29
   0   2  12    2.07    0.37
   0   2 -12    2.89    0.39
   0  -2 -12    2.68    0.40
   0   2  12    2.55    0.32
   0  -2 -12    2.60    0.38
   0  -2 -12    2.67    0.29
  -2  -5  -6    0.78    0.28
   2   5   6    0.83    0.31
  -2   5   6    1.05    0.31
  -2   5   6    0.91    0.37
   2  -5  -6    0.88    0.25
  -2   5  -6    1.03    0.36
  -2   5  -6    1.13    0.30
  -2   5   6    0.88    0.20
   2   5  -6    0.89    0.31
   2   5  -6    0.71    0.38
   2   5  -6    1.06    0.33
  -2  -5   6    0.86    0.29
  -2  -5  -6    0.99    0.28
  -2   5  -6    0.80    0.25
  -2   5  -6    1.05    0.31
   2   5   6    1.14    0.28
  -2  -5  -6    1.11    0.33
  -2   5  -6    0.84    0.38
   2   5   6    0.79    0.26
   2   5  -6    1.08    0.48
   2  -5   6    1.10    0.29
  -2   5   6    1.32    0.26
  -2  -5   6    1.34    0.42
  -2   5  -6    0.91    0.40
   5  -4  -6   28.79    0.68
  -5   4  -6   25.92    1.02
  -5   4  -6   28.48    0.73
   5   4   6   28.54    0.69
  -5   4   6   27.82    0.71
   5   4  -6   27.91    1.17
  -5  -4   6   27.89    0.80
   5  -4   6   29.08    0.79
   5   4  -6   27.50    0.78
  -5  -4  -6   28.36    0.78
   5   4   6   28.48    0.76
   5  -4  -6   28.24    0.82
  -5   4  -6   27.75    0.87
  -5   4  -6   28.28    0.69
  -5  -4  -6   28.61    0.73
   5   4  -6   28.68    0.72
  -5  -4   6   28.50    0.77
  -5   4  -6   28.62    1.28
  -5   4   6   27.83    0.86
   5  -4   6   28.70    0.96
  -5   4   6   28.09    0.87
   5  -4  -6   28.09    0.80
  -5  -4   6   29.09    0.87
   0   3  11    5.11    0.36
   0  -3 -11    5.51    0.36
   0  -3 -11    5.58    0.43
   0   3  11    5.57    0.48
   0   3 -11    5.44    0.38
   0   3 -11    5.90    0.55
   0  -3 -11    5.22    0.35
   0  -3  11    5.44    0.49
   0   3 -11    5.43    0.47
   0   3 -11    5.53    0.49
   0  -3  11    5.27    0.60
   0   3  11    4.88    0.33
  -1  -2 -12    1.11    0.34
   1  -2  12    1.21    0.36
   1   2 -12    1.59    0.30
   1   2  12    1.35    0.28
   1  -2  12    1.50    0.47
   1   2 -12    1.17    0.37
   1  -2 -12    1.10    0.36
  -1   2 -12    1.35    0.27
   1  -2  12    1.50    0.33
   1  -2 -12    1.54    0.28
   1   2  12    1.07    0.28
  -1  -2 -12    1.36    0.32
  -1   2 -12    1.18    0.34
  -1  -2  12    1.35    0.34
  -1   2 -12    1.15    0.26
  -1  -2  12    1.82    0.52
  -1  -2 -12    1.33    0.24
   1   2  12    1.37    0.37
   1  -2 -12    1.22    0.23
  -1   2  12    1.20    0.28
  -1  -2  12    1.21    0.31
  -1   2  12    0.90    0.33
  -7   0  -8   60.43    1.29
  -7   0  -8   61.73    1.39
   7   0   8   61.16    1.25
   7   0   8   62.95    1.58
  -7   0  -8   61.56    1.24
   7   0  -8   61.91    1.59
   7   0   8   62.26    1.23
  -7   0   8   60.86    1.34
  -7   0   8   61.88    1.76
   7   0   8   61.64    1.29
   7   0  -8   62.15    1.53
   7   0  -8   60.68    1.25
  -7   0   8   62.61    1.88
   7   0  -8   62.54    1.37
   2  -4  -9  136.80    2.37
   2   4  -9  134.39    2.87
  -2   4   9  134.81    2.15
  -2   4  -9  134.48    2.22
   2   4  -9  135.65    2.33
  -2   4   9  137.47    2.42
  -2  -4  -9  133.11    2.32
   2  -4   9  129.48    2.33
  -2  -4   9  133.31    2.33
  -2   4  -9  136.51    2.29
   2   4   9  136.79    2.22
   2  -4  -9  135.88    2.25
  -2   4  -9  137.24    2.44
  -2  -4  -9  132.81    2.25
   2   4  -9  133.43    2.34
  -2  -4   9  138.53    2.41
  -2  -4  -9  136.09    2.18
  -2   4  -9  137.48    2.83
   2   4   9  131.86    2.11
   2  -4  -9  133.65    2.15
   2   4  -9  137.00    2.28
  -2   4   9  136.37    2.39
  -2   4  -9  137.50    2.39
  -2  -4   9  135.17    2.63
  -1   3 -11    2.78    0.42
  -1  -3 -11    2.73    0.34
  -1   3 -11    3.13    0.31
  -1   3 -11    2.67    0.48
   1   3  11    3.23    0.30
  -1   3  11    2.95    0.27
   1   3  11    2.87    0.28
  -1  -3  11    2.68    0.45
  -1  -3 -11    2.64    0.31
   1  -3 -11    2.96    0.41
  -1   3 -11    2.97    0.31
  -1  -3  11    3.08    0.42
   1  -3 -11    3.06    0.31
  -1   3 -11    2.92    0.40
   1   3 -11    3.31    0.40
   1   3 -11    3.11    0.38
  -1  -3 -11    2.86    0.31
   1   3 -11    3.54    0.37
  -1  -3 -11    2.58    0.33
   1   3 -11    2.97    0.45
  -1  -3  11    2.27    0.53
   1  -3  11    3.46    0.53
   1  -3  11    2.96    0.41
   1  -3 -11    3.00    0.28
  -1   3  11    3.03    0.39
   1  -3  11    3.06    0.50
   6  -3   7    0.08    0.21
   6  -3   7    0.06    0.23
  -6  -3   7    0.12    0.26
   6   3  -7   -0.08    0.28
   6  -3  -7    0.16    0.22
  -6  -3  -7    0.26    0.28
   6  -3  -7    0.14    0.17
  -6  -3  -7    0.11    0.28
   6   3   7    0.19    0.26
  -6   3  -7    0.12    0.23
  -6  -3   7    0.07    0.44
  -6   3  -7    0.27    0.22
   6   3  -7    0.04    0.44
   6  -3   7   -0.07    0.49
  -6  -3   7    0.34    0.42
  -6   3   7    0.20    0.24
  -6   3   7   -0.16    0.35
   6   3  -7   -0.11    0.44
  -6  -3  -7   -0.12    0.26
   6  -3  -7   -0.09    0.31
   6   3   7    0.08    0.24
   6   3   7    0.67    0.30
   6   3   7   -0.07    0.29
  -6   4  -4   21.84    0.80
   6   4  -4   22.93    0.65
  -6  -4   4   23.77    0.78
  -6   4   4   21.80    0.80
  -6  -4   4   23.46    0.94
   6   4  -4   23.67    1.04
   6   4   4   23.41    0.70
   6  -4   4   23.57    0.88
   6  -4  -4   21.58    0.74
  -6  -4  -4   22.22    0.74
  -6   4  -4   22.60    0.65
   6  -4   4   22.00    0.64
   6   4  -4   21.33    0.70
  -6   4   4   22.91    0.71
  -6  -4   4   22.60    0.71
  -6  -4  -4   22.04    0.64
  -6   4  -4   22.31    0.61
   6  -4   4   23.07    0.65
  -6  -4   4   22.93    0.78
   6  -4  -4   23.85    0.77
   6   4   4   23.25    0.83
  -6   4  -4   23.38    1.16
  -6   4   4   22.76    0.88
   6  -4   4   23.29    0.70
   6  -4  -4   23.12    0.63
   6   4   4   22.50    0.64
  -6  -4  -4   22.90    0.72
   8  -2   4   44.70    0.99
  -8   2  -4   46.00    1.02
   8  -2  -4   45.73    1.27
  -8   2   4   43.69    1.42
  -8  -2   4   43.93    1.36
  -8   2  -4   45.65    1.36
   8   2   4   44.23    1.34
  -8  -2   4   44.69    1.17
  -8   2   4   43.90    1.10
  -8  -2  -4   45.04    1.11
   8  -2  -4   45.79    1.07
   8   2   4   45.27    1.06
  -8   2  -4   45.84    1.08
  -8  -2   4   46.46    1.10
   8   2  -4   46.02    1.04
  -8  -2  -4   45.31    1.03
   8  -2  -4   46.20    1.02
   8   2   4   44.28    1.00
   8   2  -4   45.18    1.64
   8  -2   4   46.23    1.04
   8  -2  -4   44.76    1.27
  -8  -2  -4   46.73    1.22
  -9   0   0   -0.00    0.41
   9   0   0    0.19    0.45
   9   0   0   -0.20    0.21
  -9   0   0    0.01    0.22
   9   0   0   -0.46    0.53
   9   0   0   -0.03    0.24
  -9   0   0   -0.13    0.32
  -3   1  12   41.57    1.14
  -3   1  12   42.20    1.02
   3  -1  12   40.45    0.96
   3  -1 -12   42.94    1.00
  -3  -1 -12   40.86    1.02
  -3  -1  12   42.67    1.16
  -3   1 -12   42.68    0.98
  -3  -1 -12   42.60    0.99
  -3  -1  12   41.05    1.18
   3  -1 -12   42.17    1.08
   3   1  12   41.08    1.09
   3  -1  12   43.15    1.25
  -3   1  12   42.51    1.12
   3   1 -12   42.04    1.22
  -3  -1  12   44.55    1.43
   3  -1  12   43.23    1.12
   3   1  12   41.65    0.99
  -3  -1 -12   41.37    0.99
  -3  -1 -12   42.05    1.14
   3   1 -12   41.92    1.07
   3  -1 -12   40.90    1.15
   3   1  12   42.56    1.13
   3   1  12   43.05    0.99
  -3   1 -12   42.19    1.08
   0   5  -7    4.35    0.43
   0   5   7    4.46    0.41
   0  -5  -7    4.21    0.36
   0  -5   7    4.63    0.50
   0   5   7    4.23    0.32
   0   5  -7    4.03    0.40
   0  -5  -7    4.65    0.38
   0   5  -7    4.27    0.39
   0   5  -7    3.88    0.44
   0   5  -7    4.04    0.56
   0   5   7    4.27    0.31
   0  -5  -7    4.25    0.38
   0   5  -7    4.03    0.39
   4  -5  -4  176.69    2.71
  -4  -5   4  168.68    2.67
  -4   5  -4  173.28    2.72
   4   5  -4  173.74    3.21
  -4   5  -4  176.67    2.74
   4   5  -4  178.64    3.09
  -4   5  -4  178.16    2.75
  -4   5   4  169.79    2.69
  -4  -5  -4  175.66    2.81
   4   5   4  171.66    2.73
  -4   5   4  174.48    2.86
  -4   5  -4  173.76    2.77
   4   5  -4  175.14    2.80
   4   5   4  177.04    2.73
   4   5   4  175.74    2.87
  -4  -5   4  181.99    2.93
   4  -5   4  176.67    2.88
  -4   5   4  178.43    2.94
   4  -5  -4  175.54    2.79
  -4  -5   4  179.51    2.98
  -4   5   4  178.70    2.68
   4   5   4  176.10    2.67
   4   5  -4  180.19    2.75
  -4   5  -4  173.49    2.95
  -4   5   4  177.28    2.83
   8   0  -6    4.54    0.38
   8   0  -6    4.84    0.56
   8   0   6    4.48    0.33
   8   0   6    3.82    0.38
  -8   0  -6    4.51    0.48
  -8   0  -6    4.32    0.33
  -8   0  -6    4.05    0.40
  -8   0   6    4.47    0.62
  -8   0   6    4.23    0.72
   8   0  -6    4.28    0.43
   8   0   6    4.20    0.53
  -8   0   6    4.47    0.40
   8   0   6    4.15    0.32
   9   0   1    2.89    0.68
  -9   0   1    3.38    0.35
  -9   0  -1    2.85    0.34
   9   0  -1    3.49    0.58
  -9   0   1    3.38    0.56
  -9   0  -1    3.21    0.44
   9   0  -1    3.25    0.29
   9   0  -1    2.62    0.35
  -9   0   1    3.46    0.40
   9   0   1    2.80    0.57
  -9   0  -1    3.31    0.38
   9   0   1    3.38    0.34
   9   0  -1    2.99    0.63
   9   0   1    2.88    0.30
  -7   3   5    1.62    0.45
  -7   3   5    1.09    0.40
  -7  -3   5    1.02    0.39
  -7  -3  -5    1.20    0.32
   7  -3   5    1.15    0.25
   7   3  -5    0.99    0.35
  -7   3  -5    1.71    0.54
  -7  -3  -5    0.84    0.32
   7   3  -5    1.27    0.46
   7  -3  -5    1.27    0.38
  -7  -3   5    1.65    0.44
   7  -3   5    1.41    0.33
   7   3   5    1.32    0.27
   7  -3   5    1.20    0.43
   7  -3   5    1.55    0.25
   7  -3  -5    1.30    0.25
   7  -3  -5    1.44    0.23
  -7   3  -5    1.45    0.24
  -7  -3   5    1.52    0.32
   7   3   5    1.42    0.28
  -7   3  -5    1.51    0.24
  -7   3   5    1.28    0.30
  -7  -3   5    1.43    0.33
   7  -3  -5    1.10    0.34
   7   3   5    1.35    0.28
   0   0  13    0.04    0.27
   0   0  13   -0.05    0.31
   0   0  13   -0.38    0.30
   0   0 -13    0.02    0.19
   0   0 -13    0.17    0.35
   0   0 -13    0.14    0.27
  -7  -2  -7  158.58    2.64
   7  -2  -7  158.05    2.56
   7  -2  -7  159.64    2.74
   7   2   7  158.99    2.86
  -7  -2  -7  158.37    2.46
   7   2  -7  157.66    3.16
   7   2   7  155.55    2.48
   7  -2   7  155.39    2.75
  -7   2   7  158.76    2.61
  -7  -2   7  157.13    2.61
   7  -2   7  158.33    2.45
   7  -2  -7  155.22    2.45
  -7   2   7  157.81    2.94
   7   2  -7  157.38    3.10
   7   2  -7  153.67    2.42
  -7   2  -7  154.32    2.49
   7  -2   7  149.18    2.47
  -7  -2   7  151.77    3.02
   7   2   7  157.63    2.49
   7  -2   7  157.14    3.34
   7  -2  -7  155.86    2.48
  -7   2  -7  155.84    2.42
   7   1  -8    1.21    0.34
  -7  -1  -8    1.34    0.30
   7   1  -8    1.14    0.39
   7  -1   8    1.09    0.25
   7   1  -8    1.39    0.32
  -7  -1  -8    1.40    0.36
   7  -1  -8    1.48    0.42
   7   1   8    0.84    0.25
   7  -1  -8    1.52    0.33
  -7   1   8    1.55    0.32
  -7  -1   8    0.99    0.36
   7   1   8    1.31    0.27
  -7  -1  -8    1.16    0.29
   7  -1   8    1.38    0.36
  -7  -1   8    1.46    0.57
  -7   1   8    1.65    0.48
   7   1  -8    1.48    0.50
   7  -1  -8    1.40    0.29
  -7   1   8    1.45    0.58
  -7   1  -8    1.33    0.27
   7  -1   8    1.23    0.24
   7  -1  -8    1.37    0.27
   7  -1   8    1.42    0.26
  -7   1  -8    1.45    0.33
   7   1   8    1.09    0.44
  -7   1  -8    0.81    0.33
  -1  -5  -7   35.25    0.91
  -1   5   7   35.88    0.99
  -1   5  -7   35.15    0.99
  -1   5  -7   34.56    0.98
  -1   5  -7   35.74    1.26
   1   5  -7   33.32    1.02
   1   5  -7   35.27    1.09
  -1  -5   7   34.80    1.05
  -1   5  -7   34.12    0.93
   1   5  -7   33.69    0.90
  -1  -5  -7   34.84    0.88
   1  -5  -7   34.23    0.86
   1   5   7   34.38    0.85
  -1   5   7   35.55    0.86
   1   5   7   34.07    0.89
  -1   5  -7   36.55    0.99
   1   5  -7   35.82    1.30
  -1  -5  -7   35.02    0.96
   1  -5  -7   34.51    0.95
   1   5  -7   35.69    1.01
  -1   5   7   34.64    0.96
   1   5  -7   34.44    0.99
  -1   5  -7   34.25    1.16
  -1   5  -7   32.95    0.98
  -1   5   7   35.91    0.90
   1  -5   7   34.87    1.09
   1   5   7   34.98    0.94
   1  -5  -7   33.76    0.92
  -5  -5   0   -0.22    0.26
  -5   5   0    0.03    0.21
   5   5   0    0.06    0.28
  -5   5   0   -0.01    0.19
   5   5   0   -0.20    0.23
   5  -5   0   -0.17    0.22
  -5   5   0    0.11    0.27
   5   5   0   -0.27    0.37
  -5  -5   0    0.25    0.27
   5   5   0   -0.01    0.30
  -5   5   0    0.06    0.17
   5   5   0   -0.15    0.32
   5  -5   0   -0.09    0.33
  -5   5   0    0.07    0.38
   5   2 -10   12.29    0.79
  -5   2 -10   12.22    0.67
  -5   2  10   12.49    0.66
   5   2 -10   11.99    0.56
   5   2  10   12.11    0.55
   5   2  10   12.38    0.48
  -5   2 -10   12.10    0.48
  -5   2 -10   11.93    0.54
  -5  -2 -10   12.95    0.53
   5   2  10   11.94    0.48
   5  -2 -10   12.36    0.56
  -5  -2 -10   12.04    0.48
  -5   2 -10   12.30    0.49
  -5   2  10   12.09    0.57
  -5  -2  10   11.48    0.57
   5  -2 -10   11.97    0.61
   5  -2 -10   12.06    0.58
   5   2 -10   10.84    0.53
  -5   2 -10   12.34    0.49
   5  -2  10   12.31    0.50
  -5  -2 -10   12.00    0.49
  -5   2  10   12.10    0.53
   5  -2  10   12.04    0.50
   5  -2 -10   12.16    0.47
  -5   2  10   11.96    0.66
   5   2 -10   12.26    0.59
   5   2  10   12.15    0.61
  -1   0  13    0.00    0.28
   1   0  13    0.30    0.24
  -1   0 -13    0.06    0.35
   1   0 -13   -0.12    0.26
  -9   0   2    2.28    0.51
  -9   0  -2    2.64    0.47
  -9   0  -2    2.19    0.28
  -9   0   2    2.27    0.32
  -9   0   2    2.31    0.40
   9   0   2    3.01    0.71
   9   0  -2    1.86    0.57
   9   0   2    2.38    0.47
   9   0  -2    2.33    0.30
   9   0  -2    2.41    0.47
   9   0  -2    2.91    0.37
  -9   0  -2    2.14    0.40
   9   0   2    2.47    0.30
   2   2  12   52.16    1.27
  -2   2  12   51.41    1.12
  -2  -2 -12   51.53    1.28
  -2  -2  12   51.63    1.31
  -2   2  12   51.09    1.27
   2   2 -12   49.26    1.12
   2  -2 -12   52.57    1.24
  -2   2 -12   53.37    1.14
   2  -2  12   49.30    1.24
   2  -2 -12   50.77    1.13
   2  -2  12   50.49    1.35
  -2   2 -12   52.83    1.17
   2   2  12   51.64    1.13
  -2  -2  12   53.31    1.62
  -2   2  12   52.60    1.23
   2  -2 -12   49.90    1.07
  -2  -2 -12   51.05    1.13
   2   2 -12   53.73    1.46
  -2   2 -12   49.80    1.26
   2  -2 -12   53.23    1.30
  -2  -2 -12   51.35    1.18
   2   2  12   49.78    1.06
   2  -2  12   54.61    1.60
   0   6   0  163.65    2.58
   0   6   0  157.48    2.45
   0   6   0  159.99    2.60
   0   6   0  163.93    2.66
   0  -6   0  160.74    2.54
   0   6   0  162.98    2.75
   0  -6   0  159.14    2.67
  -5   5  -1   24.07    1.09
  -5   5  -1   24.53    0.95
  -5   5   1   24.02    0.77
   5   5  -1   25.06    0.94
   5  -5  -1   23.62    0.71
   5   5  -1   23.35    0.65
   5  -5   1   24.09    0.79
  -5  -5  -1   23.05    0.66
  -5  -5   1   22.37    0.74
  -5   5   1   24.40    0.66
  -5   5   1   23.32    0.86
   5   5   1   24.58    0.68
  -5   5   1   23.94    0.64
  -5   5  -1   21.02    0.62
   5   5   1   24.25    0.75
   5   5  -1   24.93    0.78
  -5  -5  -1   24.26    0.75
   5   5  -1   24.17    0.86
  -5  -5   1   24.75    0.72
  -5   5  -1   24.69    0.67
   5   5   1   25.30    0.85
  -5   5  -1   23.60    0.65
  -5   5   1   24.22    0.69
   5   5   1   23.93    0.65
   5  -5   1   23.52    0.67
   9   1   0   -0.35    0.38
   9  -1   0   -0.01    0.28
   9  -1   0    0.29    0.46
  -9   1   0    0.17    0.33
   9   1   0    0.00    0.26
  -9  -1   0   -0.31    0.44
  -9   1   0   -0.17    0.36
  -9  -1   0   -0.01    0.39
  -9  -1   0   -0.06    0.23
   9  -1   0   -0.13    0.21
  -9   1   0   -0.04    0.23
   9  -1   0    0.11    0.38
  -9  -1   0    0.21    0.33
  -2   3 -11   32.77    0.88
  -2   3  11   30.08    0.71
   2   3  11   33.10    0.83
   2  -3 -11   32.75    0.82
   2   3 -11   32.30    0.87
  -2   3  11   31.76    0.89
  -2  -3  11   32.11    0.92
  -2   3 -11   31.10    0.88
  -2  -3 -11   32.12    0.90
   2  -3  11   32.25    0.98
   2  -3  11   30.12    1.18
  -2  -3  11   31.67    1.03
  -2   3 -11   32.48    0.78
   2   3  11   32.86    0.86
   2  -3 -11   32.51    0.76
  -2  -3 -11   31.64    0.78
   2  -3 -11   31.89    0.84
  -2   3  11   32.26    0.84
   2  -3  11   32.86    1.25
  -2  -3  11   33.39    1.27
   2   3 -11   31.64    1.13
  -2   3 -11   31.45    0.97
  -2   3  11   31.66    0.91
   2   3  11   33.36    0.96
   2  -3 -11   32.58    0.89
  -2  -3 -11   31.62    0.81
   2   3 -11   33.82    0.93
   0   6   1   -0.19    0.22
   0   6  -1   -0.10    0.22
   0  -6   1   -0.01    0.28
   0  -6   1   -0.07    0.31
   0   6  -1    0.05    0.27
   0   6  -1   -0.15    0.26
   0  -6  -1    0.03    0.27
   0   6  -1    0.00    0.23
   0   6  -1    0.00    0.23
   0  -6  -1    0.05    0.24
   0   6   1   -0.08    0.27
   0   6   1   -0.24    0.25
   0   6   1   -0.38    0.26
   0  -6   1    0.23    0.28
   0  -6  -1   -0.24    0.25
   5   0 -11  148.74    2.40
   5   0  11  148.11    2.52
  -5   0 -11  148.66    2.39
   5   0 -11  148.63    2.53
  -5   0  11  149.37    2.53
   5   0 -11  146.70    2.46
   5   0  11  151.41    2.68
   5   0  11  149.69    2.38
  -5   0  11  151.79    2.82
   5   0 -11  148.36    2.68
  -5   0 -11  148.73    2.33
   8   1  -6   24.35    0.66
   8   1   6   24.79    0.67
   8  -1   6   24.78    0.65
  -8  -1   6   24.59    0.72
  -8  -1   6   24.20    1.05
   8  -1  -6   22.75    0.87
   8   1   6   23.27    0.93
  -8  -1   6   25.12    0.78
  -8   1   6   23.30    1.16
  -8   1  -6   23.91    0.91
  -8  -1  -6   23.04    0.63
  -8   1  -6   23.94    0.66
   8  -1  -6   24.08    0.89
  -8  -1  -6   23.63    0.77
   8   1  -6   23.11    0.75
  -8  -1  -6   24.43    0.72
  -8   1  -6   25.39    0.72
   8   1   6   24.55    0.69
   8   1   6   24.78    0.64
   8  -1   6   24.53    0.64
  -8   1   6   24.18    0.75
   8   1  -6   22.72    1.02
  -8   1   6   22.34    1.00
   8  -1   6   24.03    1.04
   8  -1  -6   23.74    0.65
   8  -1  -6   24.85    0.73
   9  -1  -1    2.50    0.49
  -9   1  -1    2.97    0.32
  -9  -1   1    2.40    0.33
  -9  -1  -1    2.44    0.46
  -9   1   1    2.91    0.32
   9  -1  -1    2.21    0.61
   9  -1   1    2.60    0.59
  -9  -1  -1    3.10    0.36
   9  -1   1    2.92    0.29
   9  -1   1    3.20    0.51
  -9  -1  -1    2.65    0.42
   9   1   1    1.85    0.58
  -9   1   1    3.46    0.58
  -9   1  -1    2.58    0.50
  -9  -1   1    3.22    0.55
  -9  -1  -1    2.92    0.43
   9   1  -1    2.78    0.33
   9   1  -1    3.08    0.69
   9  -1  -1    2.89    0.35
  -9   1  -1    2.54    0.34
  -9   1   1    3.04    0.35
   9   1   1    2.82    0.33
   9  -1  -1    2.83    0.28
  -9  -1   1    2.48    0.41
   9  -1   1    2.80    0.31
   9   1  -1    3.64    0.61
  -4  -2  11    1.42    0.34
  -4  -2  11    2.25    0.56
   4  -2  11    2.04    0.42
   4   2 -11    2.06    0.43
   4   2 -11    1.85    0.28
   4   2  11    2.35    0.38
  -4   2 -11    2.45    0.31
   4   2  11    1.61    0.26
  -4   2  11    1.34    0.42
   4  -2 -11    1.87    0.42
   4   2  11    1.73    0.33
  -4   2 -11    1.74    0.29
  -4  -2 -11    1.89    0.31
   4  -2  11    1.83    0.31
  -4   2  11    1.91    0.27
  -4  -2 -11    2.01    0.32
   4   2  11    1.83    0.26
  -4   2 -11    1.77    0.28
   4  -2 -11    1.84    0.25
  -4  -2  11    1.83    0.39
  -4  -2  11    2.21    0.52
  -4   2  11    1.87    0.40
  -4  -2 -11    1.67    0.38
  -4  -2 -11    1.82    0.28
   4   2 -11    2.00    0.33
   4  -2 -11    1.77    0.32
   4   4  -8    1.74    0.39
  -4   4  -8    1.44    0.39
  -4  -4  -8    1.61    0.27
   4  -4   8    1.64    0.39
  -4   4   8    1.56    0.36
  -4  -4   8    1.74    0.35
   4   4   8    1.65    0.29
  -4   4  -8    1.87    0.32
  -4   4  -8    1.75    0.38
  -4   4  -8    1.42    0.28
   4  -4   8    1.81    0.31
   4  -4  -8    1.62    0.24
  -4   4   8    1.78    0.25
  -4  -4  -8    1.80    0.30
   4   4   8    1.82    0.26
   4   4  -8    1.62    0.31
  -4  -4   8    1.99    0.35
   4   4  -8    1.98    0.52
  -4  -4   8    1.61    0.49
  -4   4   8    1.68    0.39
  -1   6   0   -0.12    0.21
   1   6   0   -0.03    0.27
   1  -6   0    0.03    0.23
  -1  -6   0    0.49    0.27
  -1   6   0   -0.18    0.24
  -1   6   0    0.18    0.28
  -1  -6   0   -0.02    0.27
  -1   6   0   -0.03    0.25
   1   6   0   -0.19    0.24
   1   6   0    0.08    0.28
   1  -6   0    0.09    0.27
  -1   6   0   -0.27    0.24
   1  -6   0   -0.17    0.26
   1   6   0    0.04    0.34
  -1  -6   0    0.20    0.24
  -3   5   6  360.39    4.87
  -3   5  -6  358.33    4.96
   3   5   6  362.02    5.01
   3  -5  -6  364.74    2.41
  -3  -5  -6  352.11    4.83
  -3   5  -6  357.42    5.16
   3   5  -6  373.44    3.75
  -3  -5   6  365.50    2.95
   3   5  -6  366.84    2.70
   3   5  -6  362.79    4.95
  -3  -5  -6  361.39    5.09
  -3   5  -6  363.60    2.84
  -3   5  -6  370.29    3.74
   3   5   6  366.16    2.84
   3  -5   6  361.14    5.12
  -3   5   6  361.95    5.10
  -3   5  -6  357.63    5.40
  -3   5   6  360.71    5.11
   3   5   6  363.14    5.01
  -3   5  -6  366.19    2.57
  -3  -5  -6  365.97    2.48
   3   5   6  361.18    4.91
  -3  -5   6  363.63    2.77
   0   1  13  131.43    2.40
   0  -1  13  130.60    2.17
   0   1  13  132.11    2.15
   0   1 -13  132.98    2.41
   0  -1  13  131.24    2.61
   0   1 -13  132.85    2.15
   0   1 -13  134.28    2.37
   0  -1 -13  132.49    2.33
   0  -1 -13  134.81    2.38
   0  -1  13  132.11    2.41
   0   1  13  131.99    2.40
   0  -1 -13  132.80    2.19
   0   1 -13  129.68    2.27
  -6   0 -10    6.86    0.39
   6   0 -10    6.74    0.55
   6   0  10    7.62    0.45
   6   0  10    6.94    0.56
  -6   0 -10    7.61    0.47
  -6   0  10    7.15    0.45
   6   0 -10    6.93    0.44
  -6   0 -10    7.11    0.39
  -6   0  10    6.55    0.70
   6   0 -10    7.27    0.50
  -6   0  10    7.03    0.61
   6   0  10    7.78    0.44
  -6   0 -10    7.37    0.41
   6   0 -10    7.03    0.44
  -1   6   1   12.52    0.55
   1  -6  -1   12.71    0.57
  -1  -6   1   12.91    0.59
  -1  -6  -1   12.91    0.56
  -1   6  -1   12.69    0.56
  -1   6   1   12.53    0.55
  -1   6  -1   13.22    0.59
   1   6  -1   12.68    0.57
   1   6   1   12.66    0.57
   1   6  -1   12.43    0.61
   1   6   1   12.22    0.58
  -1   6   1   12.13    0.54
  -1  -6   1   12.90    0.62
  -1   6   1   12.22    0.58
   1  -6   1   12.70    0.57
   1   6  -1   13.45    0.53
  -1  -6   1   12.39    0.52
  -1  -6  -1   12.52    0.60
  -1  -6  -1   13.45    0.56
  -1   6  -1   12.47    0.60
  -1   6  -1   12.96    0.51
   1   6  -1   12.62    0.53
  -1   6   1   12.54    0.50
   1   6   1   13.23    0.53
   1  -6  -1   13.29    0.52
   1   6   1   13.04    0.52
   1  -6  -1   12.71    0.53
   1  -6   1   13.08    0.55
  -1   6  -1   12.40    0.53
   6   2   9   36.23    1.07
  -6   2  -9   36.39    0.88
  -6  -2  -9   36.45    0.90
   6   2  -9   35.83    1.26
   6   2   9   34.85    0.85
  -6  -2   9   36.53    1.00
   6   2  -9   35.57    1.14
  -6  -2   9   33.32    1.27
  -6   2   9   35.54    0.98
   6  -2   9   36.44    0.90
   6  -2  -9   36.43    1.01
  -6   2   9   35.88    1.16
   6  -2  -9   36.64    0.90
  -6  -2  -9   37.22    0.91
   6   2   9   36.35    0.95
  -6   2  -9   36.68    0.92
   6   2  -9   34.67    0.97
   6  -2  -9   36.13    0.97
   6   2  -9   36.14    0.93
   6   2   9   35.44    0.89
  -6   2   9   37.11    1.20
  -6   2  -9   36.71    1.05
   5   5  -2   49.62    1.09
  -5   5  -2   49.82    1.10
  -5   5   2   48.31    1.21
   5   5   2   48.62    1.05
   5   5  -2   48.61    1.41
  -5   5   2   46.66    1.07
  -5   5  -2   49.43    1.21
   5  -5  -2   50.09    1.16
  -5   5   2   49.45    1.15
  -5   5  -2   49.21    1.09
  -5   5   2   48.18    1.04
   5   5  -2   49.46    1.34
  -5  -5  -2   48.47    1.18
   5  -5   2   49.26    1.10
  -5  -5   2   51.26    1.23
   5   5   2   50.28    1.18
   5   5  -2   48.43    1.16
   5   5   2   49.59    1.27
  -5  -5  -2   47.85    1.18
   5  -5   2   48.19    1.23
  -5   5  -2   49.74    1.41
   5   5   2   48.39    1.08
  -5   5   2   49.70    1.32
  -5   5  -2   49.18    1.11
  -5  -5   2   48.46    1.11
   8  -3   0  313.85    4.37
  -8  -3   0  309.96    4.48
  -8   3   0  304.68    4.37
  -8  -3   0  304.65    4.27
  -8   3   0  311.77    5.26
   8   3   0  312.13    4.44
  -8  -3   0  306.73    4.52
   8  -3   0  305.86    4.54
  -8   3   0  303.23    4.89
  -8   3   0  310.53    4.35
   0   6  -2    2.68    0.35
   0  -6  -2    3.05    0.35
   0   6   2    2.94    0.36
   0   6   2    3.35    0.37
   0   6  -2    2.91    0.35
   0  -6   2    3.55    0.44
   0   6  -2    3.39    0.37
   0   6  -2    3.24    0.43
   0   6  -2    3.12    0.32
   0   6   2    2.97    0.34
   0  -6  -2    2.95    0.35
   0  -6  -2    2.91    0.31
   0   6  -2    2.88    0.39
   0  -6   2    2.69    0.38
   0  -6   2    3.10    0.36
  -5   3   9    0.47    0.45
   5   3  -9    0.70    0.43
   5   3   9    0.50    0.26
  -5  -3   9    0.16    0.30
  -5   3  -9    0.50    0.27
   5  -3  -9    0.30    0.25
   5   3   9    0.44    0.23
  -5  -3   9    0.32    0.38
   5  -3   9    0.24    0.22
   5   3   9    0.90    0.28
  -5  -3  -9    0.59    0.26
  -5  -3  -9    0.39    0.28
  -5   3  -9    0.58    0.32
  -5   3  -9    0.61    0.39
   5  -3   9    0.62    0.50
  -5   3   9    0.31    0.25
  -5  -3  -9    0.24    0.29
   5  -3  -9    0.59    0.32
   5   3  -9    0.55    0.36
   5  -3  -9    0.43    0.20
  -5   3   9    0.16    0.31
  -6   4   5    1.38    0.28
  -6  -4   5    1.42    0.35
   6   4  -5    1.51    0.36
   6   4  -5    1.52    0.37
   6  -4  -5    1.54    0.35
   6  -4   5    1.55    0.28
  -6   4  -5    1.60    0.25
   6   4   5    1.52    0.27
  -6  -4  -5    1.90    0.35
  -6   4  -5    1.67    0.34
  -6   4   5    1.68    0.37
   6   4   5    1.64    0.39
  -6  -4  -5    1.50    0.37
   6   4   5    1.67    0.29
  -6  -4  -5    1.48    0.41
   6  -4  -5    1.45    0.31
  -6   4   5    1.45    0.42
   6  -4   5    1.77    0.42
  -6   4  -5    1.32    0.56
   6   4  -5    1.89    0.61
  -6   4  -5    1.65    0.28
   6  -4   5    1.31    0.29
  -6  -4   5    1.23    0.37
  -6  -4   5    1.52    0.52
  -6  -4   5    1.67    0.33
  -3   4  -9   49.33    1.10
   3  -4  -9   47.95    1.11
   3   4   9   48.24    1.08
  -3   4  -9   48.59    1.25
   3   4  -9   51.06    1.55
  -3   4  -9   46.56    1.19
   3   4   9   48.70    1.06
  -3   4  -9   45.81    1.42
  -3  -4   9   50.63    1.46
  -3   4   9   50.15    1.07
   3   4  -9   50.33    1.15
   3  -4  -9   47.93    1.18
   3   4  -9   47.74    1.17
  -3  -4   9   49.88    1.24
   3   4  -9   47.49    1.59
  -3  -4  -9   48.01    1.14
  -3   4  -9   49.58    1.62
  -3   4   9   48.93    1.26
   3  -4  -9   49.54    1.06
  -3  -4   9   50.85    1.26
  -3  -4  -9   49.37    1.11
   3  -4   9   49.92    1.33
  -3  -4  -9   49.15    1.28
   1  -1 -13    0.77    0.30
   1   1 -13    0.79    0.35
   1  -1 -13    0.79    0.36
  -1  -1 -13    1.21    0.36
   1   1  13    0.91    0.25
   1  -1 -13    0.89    0.34
  -1   1  13    1.04    0.30
  -1   1 -13    0.81    0.39
  -1   1  13    1.12    0.38
  -1  -1  13    0.63    0.28
  -1  -1  13    0.86    0.33
   1  -1  13    0.52    0.42
   1   1  13    1.10    0.50
  -1  -1  13    0.96    0.32
  -1   1 -13    0.93    0.28
   1  -1  13    0.90    0.32
  -1  -1  13    0.59    0.49
   1   1  13    0.54    0.36
   1   1 -13    0.89    0.38
   1   1 -13    0.95    0.34
  -1   1  13    1.24    0.37
   1  -1  13    0.82    0.43
  -1  -1 -13    1.08    0.25
   4  -3 -10   32.03    0.82
  -4   3 -10   32.42    0.97
   4  -3 -10   33.68    0.84
  -4   3 -10   33.97    0.86
  -4   3  10   32.30    0.77
  -4  -3  10   32.84    1.03
   4  -3 -10   32.58    0.91
   4  -3  10   33.38    0.90
   4   3 -10   32.53    1.18
   4   3  10   33.63    0.85
  -4  -3 -10   32.06    0.80
  -4   3 -10   30.56    0.85
  -4   3  10   32.61    1.03
  -4  -3  10   32.65    1.27
   4   3 -10   30.09    0.82
  -4  -3  10   33.24    1.00
   4   3  10   31.97    0.87
   4  -3  10   32.00    1.23
  -4  -3 -10   32.61    0.88
   4   3  10   33.46    0.92
   4  -3 -10   31.50    0.76
  -4   3 -10   33.20    0.87
   4   3  10   33.96    0.88
  -4   3  10   33.38    1.00
   4   3 -10   32.47    0.89
   8  -3  -1   22.42    0.79
  -8  -3  -1   21.80    0.78
  -8   3  -1   22.36    0.61
  -8  -3  -1   22.35    0.67
   8  -3   1   22.23    0.61
  -8   3  -1   22.65    0.69
  -8  -3   1   23.04    0.91
  -8  -3   1   21.62    0.75
   8  -3  -1   22.10    0.64
   8  -3   1   22.99    0.64
  -8  -3   1   22.18    0.81
   8   3   1   22.15    0.70
   8  -3   1   21.82    0.76
  -8  -3   1   22.35    0.68
  -8   3   1   21.92    0.63
  -8   3   1   22.10    0.70
  -8   3  -1   21.55    0.95
  -8   3   1   21.29    1.12
   8   3  -1   22.10    0.70
   8  -3  -1   22.50    0.92
  -8   3  -1   22.51    1.13
  -8   3   1   22.42    0.91
  -8  -3  -1   22.38    0.72
   9  -1  -2  127.25    2.14
   9   1  -2  125.88    2.73
  -9   1   2  122.80    2.65
  -9  -1   2  120.83    2.50
   9  -1  -2  121.19    2.46
   9  -1   2  121.22    2.54
  -9   1   2  120.79    2.13
   9   1  -2  123.84    2.84
  -9   1   2  122.89    2.05
  -9  -1   2  122.04    2.05
   9  -1   2  120.50    2.04
   9   1   2  125.82    2.73
  -9   1  -2  123.18    2.50
  -9  -1  -2  121.43    2.02
  -9   1  -2  121.87    2.13
   9  -1   2  117.41    2.72
   9  -1  -2  126.37    2.66
  -9  -1  -2  127.67    2.45
  -9  -1  -2  124.10    2.40
  -9  -1  -2  125.15    2.18
   9  -1   2  124.49    2.02
  -9   1  -2  123.61    2.03
   9  -1  -2  121.32    1.99
   9   1  -2  120.45    1.98
   9   1   2  122.99    2.00
   0  -4  10    7.71    0.61
   0  -4 -10    7.75    0.48
   0   4  10    7.60    0.39
   0   4 -10    8.70    0.69
   0   4  10    7.28    0.39
   0   4 -10    7.71    0.56
   0   4  10    7.41    0.53
   0  -4 -10    7.87    0.43
   0  -4  10    6.87    0.51
   0  -4 -10    7.64    0.39
   0   4 -10    7.36    0.44
   0   4 -10    7.73    0.50
  -8  -2   5    2.08    0.32
   8   2  -5    2.39    0.60
   8  -2   5    2.36    0.68
  -8  -2   5    2.60    0.50
   8   2   5    2.86    0.50
  -8  -2  -5    2.57    0.32
   8   2   5    2.65    0.29
   8   2  -5    2.40    0.32
   8  -2   5    2.53    0.38
   8  -2  -5    2.31    0.29
   8   2   5    2.17    0.29
  -8   2  -5    2.19    0.28
   8  -2   5    2.62    0.28
   8  -2  -5    3.24    0.47
  -8   2   5    1.82    0.51
   8   2  -5    1.87    0.52
  -8  -2   5    2.05    0.35
  -8   2   5    2.39    0.34
  -8  -2  -5    2.45    0.36
  -8  -2  -5    2.18    0.38
   8  -2   5    2.52    0.31
  -8   2  -5    2.37    0.33
   8   2   5    2.31    0.33
   8  -2  -5    2.79    0.33
   8  -2  -5    2.63    0.44
   2   5  -7   26.83    0.79
  -2   5  -7   27.51    0.82
  -2   5  -7   27.22    1.05
   2   5  -7   26.58    0.75
   2   5   7   27.73    0.68
   2   5  -7   28.18    0.78
  -2   5  -7   27.04    0.79
   2   5   7   27.76    0.78
  -2   5   7   26.52    0.78
   2   5  -7   27.83    1.10
  -2  -5  -7   29.01    0.71
   2   5   7   28.37    0.73
  -2   5   7   27.55    0.79
  -2   5  -7   28.36    0.86
   2  -5  -7   27.86    0.69
  -2  -5   7   26.39    0.86
  -2  -5  -7   27.41    0.73
  -2   5  -7   27.73    1.10
  -2  -5   7   28.34    0.81
   2   5  -7   28.20    0.97
  -2   5   7   26.76    0.65
   2  -5   7   27.66    0.78
  -2   5  -7   26.90    0.75
  -2   5  -7   27.69    0.69
  -2  -5  -7   27.45    0.78
  -9   0  -3  126.26    2.44
  -9   0   3  125.62    2.67
   9   0  -3  117.84    2.68
  -9   0   3  123.54    2.07
   9   0  -3  119.90    1.97
  -9   0  -3  123.05    2.03
   9   0   3  117.18    1.93
   9   0  -3  124.68    2.60
   9   0   3  124.74    2.71
  -9   0   3  123.12    2.16
  -9   0  -3  116.16    2.35
   9   0  -3  122.40    2.10
  -9   0  -3  121.75    2.12
  -5   4  -7    0.63    0.21
   5   4   7    0.26    0.24
  -5  -4  -7    0.49    0.27
  -5  -4  -7    0.50    0.24
  -5  -4  -7    0.73    0.32
  -5   4   7   -0.02    0.39
   5  -4  -7    0.62    0.20
  -5  -4   7    0.59    0.32
   5   4  -7    0.55    0.31
   5   4   7    0.32    0.28
  -5   4   7    0.36    0.32
   5   4  -7    0.44    0.30
   5   4   7    0.94    0.28
   5   4  -7    0.73    0.47
  -5   4  -7   -0.09    0.34
  -5   4  -7    0.49    0.35
  -5   4  -7    0.45    0.27
   5  -4  -7    0.29    0.28
   5  -4   7    0.08    0.37
  -5   4  -7    0.71    0.23
   5  -4   7    0.64    0.29
  -5   4   7    0.34    0.19
   5  -4  -7    0.58    0.35
  -5  -4   7    0.42    0.33
  -4  -5   5    1.83    0.42
   4   5  -5    1.49    0.33
   4   5  -5    1.79    0.33
   4   5   5    1.79    0.32
   4   5  -5    2.01    0.49
  -4   5  -5    1.67    0.28
  -4   5  -5    1.45    0.25
  -4   5  -5    1.95    0.26
  -4   5   5    1.52    0.22
   4   5  -5    1.63    0.42
   4   5   5    1.98    0.32
   4  -5  -5    1.69    0.26
  -4   5  -5    1.72    0.43
   4   5   5    1.80    0.33
  -4  -5  -5    2.06    0.37
   4  -5  -5    2.04    0.34
  -4   5   5    1.71    0.34
  -4  -5   5    1.69    0.32
   4   5   5    2.06    0.36
   4  -5   5    1.72    0.36
  -4   5   5    1.76    0.43
  -4   5  -5    1.79    0.50
  -4  -5   5    1.84    0.35
   4   0  12   30.35    0.84
   4   0  12   31.23    0.75
  -4   0  12   30.72    0.91
  -4   0 -12   31.33    0.73
  -4   0  12   30.81    0.94
   4   0  12   30.73    0.88
   4   0  12   29.55    0.70
  -4   0 -12   30.19    0.93
   4   0 -12   30.54    0.76
  -4   0 -12   30.36    0.78
   4   0 -12   29.07    0.92
   4   0 -12   30.33    0.82
   2   0  13   -0.00    0.27
   2   0 -13   -0.27    0.35
   2   0  13    0.13    0.22
   2   0 -13    0.15    0.22
  -2   0 -13    0.19    0.22
  -2   0  13   -0.25    0.28
   2   0 -13    0.02    0.29
  -2   0 -13    0.11    0.22
  -2   0  13    0.16    0.27
  -2   0 -13    0.09    0.34
  -2   0  13    0.23    0.37
  -7   4   0   -0.37    0.51
   7  -4   0   -0.09    0.20
   7   4   0   -0.05    0.39
   7   4   0   -0.18    0.33
  -7   4   0   -0.03    0.21
   7   4   0   -0.02    0.37
  -7   4   0   -0.13    0.30
  -7  -4   0    0.04    0.29
  -7  -4   0   -0.24    0.37
   7   4   0    0.14    0.26
  -7   4   0   -0.06    0.24
   7  -4   0   -0.05    0.25
  -1  -6  -2  107.29    1.86
  -1   6  -2  105.01    1.85
   1   6   2  104.26    1.84
   1   6   2  107.09    1.94
  -1   6   2  104.35    1.90
  -1   6   2  104.35    1.88
   1   6  -2  104.78    1.81
   1  -6  -2  104.74    1.83
   1  -6  -2  106.46    1.85
  -1  -6   2  104.95    1.87
  -1  -6  -2  106.67    1.96
   1  -6  -2  107.48    1.99
  -1   6  -2  103.77    1.94
  -1  -6  -2  102.76    2.03
  -1   6  -2  104.86    1.92
  -1  -6   2  108.46    2.09
  -1   6   2  103.64    1.76
   1   6  -2  106.46    1.82
  -1   6  -2  104.30    1.80
   1   6  -2  105.40    1.97
  -1   6   2  102.01    1.88
  -1  -6   2  102.75    1.93
  -1   6   2  104.28    1.99
   1   6   2  106.74    1.81
   1   6  -2  106.78    1.93
  -1   6  -2  104.57    1.99
  -5  -1 -11   33.13    0.87
   5   1 -11   31.34    0.84
  -5   1 -11   32.72    0.87
  -5  -1  11   32.74    0.96
   5   1 -11   33.20    0.93
   5  -1 -11   32.54    0.84
   5  -1 -11   32.03    0.84
   5   1  11   32.36    0.90
   5  -1  11   32.52    0.76
   5   1  11   32.95    0.87
  -5   1 -11   32.15    0.77
   5   1 -11   31.64    0.79
  -5  -1 -11   32.32    0.73
  -5  -1  11   32.46    1.17
   5   1  11   32.05    0.72
   5   1  11   32.57    0.85
   5  -1 -11   34.12    1.07
   5  -1  11   31.66    0.90
   5   1 -11   32.04    1.05
  -5   1  11   32.01    0.98
  -5   1 -11   33.44    0.85
   5  -1 -11   32.49    0.77
  -5   1  11   32.55    0.87
  -5   1  11   32.45    1.08
  -1   4 -10  165.15    2.76
  -1   4 -10  166.31    3.19
  -1  -4 -10  167.68    2.66
  -1   4 -10  171.31    2.80
   1   4  10  165.32    2.57
   1   4 -10  165.70    2.66
  -1  -4 -10  164.37    2.63
  -1   4  10  168.66    2.85
  -1   4  10  163.40    2.71
   1   4  10  167.08    2.56
   1  -4 -10  168.63    2.58
  -1  -4 -10  169.13    2.59
   1  -4 -10  164.09    2.66
   1   4 -10  161.84    3.19
  -1  -4  10  167.05    3.05
   1  -4  10  163.38    2.96
  -1   4  10  163.89    2.51
  -1   4 -10  169.53    2.68
   1  -4 -10  162.68    2.59
  -1  -4  10  169.78    2.77
   1  -4  10  164.29    2.68
   1   4 -10  164.99    2.76
   1   4 -10  158.61    2.61
  -7   4  -1    7.51    0.54
   7  -4  -1    7.86    0.40
   7  -4   1    7.46    0.45
  -7   4  -1    7.61    0.37
  -7   4  -1    7.40    0.69
  -7   4   1    7.45    0.68
  -7  -4  -1    8.07    0.53
   7   4   1    7.99    0.62
   7   4  -1    7.73    0.64
   7  -4   1    8.05    0.42
  -7   4   1    8.18    0.44
   7   4   1    7.45    0.48
   7   4  -1    7.72    0.48
  -7  -4   1    7.12    0.52
  -7   4  -1    7.98    0.42
   7   4   1    7.83    0.45
  -7  -4   1    7.75    0.48
   7   4  -1    8.10    0.45
  -7  -4  -1    7.55    0.43
   7   4  -1    7.33    0.64
  -7   4   1    7.78    0.58
   7  -4  -1    7.76    0.48
  -8   3   2    8.17    0.83
   8  -3  -2    7.49    0.57
  -8   3  -2    7.93    0.39
   8  -3   2    7.73    0.39
   8   3   2    7.48    0.63
  -8  -3  -2    8.02    0.45
  -8   3  -2    7.67    0.80
  -8  -3  -2    7.59    0.52
  -8  -3   2    8.54    0.64
  -8  -3   2    7.34    0.49
   8  -3  -2    7.47    0.48
  -8  -3  -2    7.71    0.53
   8   3  -2    8.01    0.51
  -8   3   2    7.37    0.46
   8   3   2    7.56    0.48
  -8   3   2    7.65    0.63
  -8  -3   2    7.37    0.43
  -8   3  -2    7.03    0.63
  -8  -3   2    7.58    0.56
   8  -3   2    7.87    0.49
   8   3  -2    7.16    0.41
  -8   3  -2    7.69    0.42
   8  -3  -2    7.80    0.42
   8  -3   2    7.78    0.42
   6  -1 -10    5.58    0.38
   6   1 -10    5.72    0.41
  -6  -1 -10    5.49    0.36
   6  -1  10    5.67    0.41
   6  -1 -10    5.55    0.49
   6   1  10    5.62    0.42
  -6   1  10    5.22    0.55
  -6  -1  10    5.86    0.70
  -6   1  10    5.88    0.60
   6   1 -10    5.59    0.47
  -6  -1  10    4.56    0.58
  -6   1  10    5.47    0.43
   6  -1 -10    5.51    0.42
   6   1 -10    6.08    0.59
  -6  -1  10    5.98    0.46
   6   1 -10    5.36    0.45
   6  -1 -10    5.56    0.42
  -6   1 -10    5.23    0.37
   6   1  10    5.94    0.38
  -6   1 -10    5.47    0.41
  -6   1 -10    5.06    0.36
   6  -1  10    6.09    0.39
  -6  -1 -10    5.53    0.37
   6   1 -10    6.05    0.45
   6  -1  10    5.76    0.40
   6   1  10    6.37    0.53
  -2  -6   0  137.86    2.37
  -2   6   0  139.29    2.31
   2   6   0  139.90    2.26
   2  -6   0  141.28    2.28
  -2   6   0  141.08    2.48
  -2   6   0  135.72    2.36
   2   6   0  136.49    2.37
  -2  -6   0  136.15    2.42
   2   6   0  137.26    2.21
  -2  -6   0  137.92    2.25
   2  -6   0  140.14    2.31
  -2   6   0  137.07    2.19
   2   6   0  133.96    2.31
  -2   6   0  135.55    2.30
   5   5   3   27.71    0.69
  -5   5  -3   28.03    0.81
  -5   5   3   28.43    0.73
  -5   5  -3   28.01    0.74
  -5   5  -3   27.49    0.70
   5  -5  -3   27.83    0.76
   5  -5   3   27.13    0.69
   5  -5   3   26.89    0.84
   5   5   3   27.70    0.78
  -5   5   3   27.26    0.90
  -5   5   3   27.36    0.69
   5   5  -3   27.44    0.71
   5   5   3   27.77    0.71
  -5   5  -3   27.77    0.71
   5   5  -3   27.96    0.95
  -5  -5  -3   28.61    0.81
   5   5   3   28.08    0.88
  -5  -5   3   27.68    0.83
  -5  -5   3   27.88    0.76
  -5   5  -3   27.15    1.03
   5   5  -3   27.10    0.78
   5   5  -3   28.07    1.06
  -5   5   3   26.26    0.78
  -5   5   3   28.10    0.85
   7  -3  -6   -0.01    0.28
  -7   3   6    0.32    0.34
   7   3  -6   -0.07    0.54
  -7  -3   6   -0.08    0.44
   7   3   6    0.07    0.22
  -7  -3   6    0.07    0.29
  -7   3   6    0.08    0.24
   7  -3  -6    0.29    0.19
   7   3   6    0.49    0.31
  -7   3  -6    0.15    0.24
   7   3  -6   -0.02    0.29
   7   3  -6    0.12    0.30
  -7  -3  -6    0.50    0.30
  -7  -3   6   -0.09    0.38
  -7  -3   6    0.66    0.30
   7  -3  -6    0.09    0.36
   7  -3   6    0.21    0.24
  -7  -3  -6    0.30    0.29
   7   3   6    0.13    0.22
   7  -3   6   -0.02    0.49
   7   3  -6    0.34    0.54
  -7   3  -6    0.18    0.20
   7  -3   6    0.04    0.21
   0   6  -3   -0.19    0.25
   0   6   3    0.22    0.25
   0   6  -3   -0.06    0.29
   0  -6  -3    0.04    0.21
   0  -6   3   -0.14    0.31
   0   6  -3    0.09    0.28
   0   6   3   -0.07    0.23
   0   6  -3   -0.33    0.29
   0   6  -3   -0.01    0.29
   0  -6   3    0.17    0.31
   0  -6  -3    0.08    0.25
   0   6  -3   -0.04    0.28
   0   6   3    0.57    0.27
   2   6  -1   43.83    1.08
   2   6  -1   45.29    1.03
   2  -6  -1   45.70    1.05
  -2   6  -1   45.61    1.20
   2  -6   1   46.78    1.06
   2   6   1   46.59    1.03
  -2  -6   1   45.27    1.07
  -2   6  -1   45.23    1.11
  -2  -6   1   45.87    1.15
  -2  -6  -1   45.83    1.19
   2  -6  -1   46.11    1.07
  -2   6   1   46.51    1.03
  -2  -6   1   46.50    1.21
  -2   6   1   46.31    1.16
   2   6  -1   46.61    1.04
  -2   6  -1   45.91    1.03
   2   6   1   45.31    1.05
   2   6   1   43.75    1.19
  -2   6  -1   45.49    1.08
   2   6  -1   47.81    1.19
  -2   6   1   45.98    1.10
  -2   6  -1   45.26    1.15
  -2   6   1   46.57    1.13
  -2  -6  -1   45.80    1.13
  -2   6   1   44.91    1.18
   2   6   1   46.80    1.13
  -2  -6  -1   46.08    1.05
   9  -1  -3   22.45    0.92
  -9  -1   3   20.73    0.72
  -9   1   3   21.05    0.70
  -9  -1  -3   20.81    0.71
   9  -1   3   21.92    0.60
   9   1   3   21.15    0.60
  -9   1  -3   21.13    0.60
   9  -1  -3   20.95    0.60
  -9  -1  -3   20.85    0.61
   9   1  -3   21.29    0.62
  -9  -1   3   21.28    0.65
   9   1  -3   19.95    0.96
  -9   1   3   21.34    0.64
   9   1  -3   22.45    1.15
  -9  -1  -3   21.13    0.83
   9  -1  -3   20.68    0.92
   9  -1   3   21.29    1.13
   9  -1   3   21.23    0.64
   9   1  -3   22.21    0.73
  -9   1  -3   21.00    0.69
   9  -1  -3   20.17    0.64
  -9   1  -3   21.04    0.88
  -9  -1   3   22.30    0.99
   9   1   3   19.75    0.98
  -9   1   3   22.00    1.01
   9   1   3   18.67    0.63
   9  -1   3   22.08    0.96
   8   0  -7   10.28    0.47
   8   0   7   10.57    0.44
   8   0   7   10.33    0.45
  -8   0  -7   10.38    0.47
   8   0   7   10.29    0.67
  -8   0   7   10.67    0.78
   8   0   7   10.27    0.47
   8   0  -7   10.47    0.70
  -8   0  -7    9.75    0.58
  -8   0  -7   10.17    0.53
  -8   0   7   10.62    0.55
   8   0  -7   10.32    0.52
  -8   0   7   10.02    0.89
   6  -3   8   40.13    0.98
  -6  -3  -8   39.10    0.93
  -6   3  -8   40.92    0.95
   6   3   8   39.10    0.97
  -6  -3  -8   39.23    1.02
   6  -3  -8   38.31    0.99
  -6  -3   8   40.01    1.07
  -6   3   8   36.80    1.00
   6   3  -8   39.66    1.40
  -6   3   8   39.06    1.17
   6   3   8   39.76    0.98
   6  -3   8   39.70    0.96
   6  -3  -8   39.11    0.91
   6   3   8   39.49    0.92
   6  -3  -8   38.15    1.03
   6  -3   8   39.37    1.43
   6   3  -8   39.34    1.40
  -6   3  -8   40.00    0.98
   6   3   8   38.88    1.11
  -6  -3   8   38.62    1.22
   7  -4   2   21.28    0.67
   7  -4   2   21.63    0.69
  -7   4  -2   20.54    0.81
   7   4  -2   22.17    1.01
  -7   4   2   22.21    0.69
   7  -4   2   22.08    0.64
   7   4   2   21.50    0.69
  -7  -4  -2   21.92    0.74
  -7  -4   2   21.79    0.66
  -7  -4  -2   21.67    0.68
   7   4   2   22.23    0.63
  -7   4  -2   20.78    0.58
  -7   4   2   21.00    0.99
  -7  -4   2   21.47    0.71
  -7   4   2   20.57    0.79
   7  -4  -2   21.45    0.62
   7   4  -2   22.10    0.72
   7   4   2   21.26    0.86
   7  -4   2   20.75    0.82
   7  -4  -2   22.06    0.82
  -7   4  -2   20.27    1.03
  -7   4  -2   21.46    0.66
   7  -4  -2   22.05    0.75
   3   2 -12    7.78    0.48
   3  -2 -12    9.04    0.50
  -3   2  12    7.37    0.40
  -3  -2  12    9.01    0.72
   3   2  12    8.69    0.49
  -3   2 -12    8.97    0.52
  -3   2  12    7.38    0.54
  -3  -2 -12    9.23    0.55
  -3   2  12    8.29    0.48
  -3   2 -12    9.01    0.43
   3   2  12    8.60    0.44
  -3  -2 -12    8.50    0.46
   3  -2 -12    8.59    0.43
   3  -2 -12    8.63    0.42
  -3  -2  12    8.00    0.54
   3   2  12    8.49    0.42
  -3   2  12    8.68    0.51
  -3   2 -12    9.11    0.45
   3  -2  12    8.80    0.64
   3  -2 -12    8.97    0.54
  -3  -2 -12    8.06    0.44
   3   2 -12    9.57    0.66
   4  -1 -12    0.16    0.36
   4   1  12    0.20    0.22
  -4  -1  12    0.30    0.32
   4   1  12   -0.13    0.21
   4   1  12    0.02    0.30
   4  -1  12   -0.04    0.29
   4  -1  12   -0.15    0.27
   4  -1 -12    0.09    0.24
  -4   1 -12    0.19    0.26
  -4  -1 -12   -0.11    0.24
   4   1 -12    0.04    0.25
  -4   1  12    0.19    0.32
  -4  -1  12    0.05    0.30
  -4   1  12   -0.04    0.29
  -4  -1  12   -0.48    0.39
   4  -1 -12   -0.06    0.24
  -4   1 -12    0.11    0.25
  -4  -1  12    0.04    0.28
  -4   1 -12    0.29    0.31
   4   1 -12    0.36    0.37
   4  -1  12    0.21    0.28
  -4  -1 -12   -0.04    0.22
   4   1  12   -0.02    0.28
  -4   1  12   -0.01    0.27
   4   1 -12   -0.01    0.23
  -4   1 -12    0.06    0.22
  -4  -1 -12    0.05    0.22
  -4  -1 -12    0.03    0.34
  -2   1  13    0.04    0.21
   2  -1 -13    0.09    0.19
   2   1  13   -0.17    0.28
   2   1 -13    0.08    0.30
  -2   1  13   -0.10    0.35
  -2  -1  13    0.16    0.41
  -2  -1 -13    0.17    0.27
   2   1  13    0.13    0.21
   2  -1 -13    0.03    0.36
  -2  -1 -13    0.08    0.21
   2   1 -13   -0.20    0.29
   2  -1  13   -0.36    0.28
   2  -1 -13    0.16    0.30
  -2  -1 -13    0.30    0.29
  -2   1 -13    0.63    0.31
  -2   1 -13   -0.01    0.23
  -2   1  13    0.25    0.29
  -2  -1  13   -0.10    0.21
  -2   1 -13   -0.33    0.30
  -2  -1 -13   -0.05    0.27
  -2  -1  13   -0.09    0.33
   2   1  13   -0.10    0.25
   2  -1 -13   -0.27    0.23
  -2  -1  13   -0.20    0.31
   2  -1  13    0.13    0.29
  -2   1  13    0.02    0.31
   7   0  -9    8.70    0.49
   7   0  -9    9.54    0.66
  -7   0   9    7.65    0.71
  -7   0   9    9.27    0.54
   7   0  -9    9.19    0.52
  -7   0  -9    8.83    0.48
   7   0   9    9.57    0.45
  -7   0  -9    9.03    0.53
   7   0  -9    9.18    0.59
  -7   0   9    9.14    0.80
   7   0   9    8.46    0.44
   7   0  -9    8.82    0.48
  -7   0  -9    8.76    0.42
   7   0   9    8.53    0.43
   1   6  -3    6.13    0.43
  -1   6  -3    5.76    0.40
  -1  -6   3    6.58    0.48
   1  -6  -3    5.80    0.43
  -1   6   3    6.11    0.41
  -1   6   3    6.24    0.44
  -1   6   3    6.71    0.46
  -1   6  -3    5.65    0.43
  -1  -6   3    6.00    0.48
   1   6   3    6.21    0.41
  -1   6  -3    5.64    0.41
  -1   6   3    6.47    0.48
   1   6  -3    5.82    0.43
  -1   6  -3    5.78    0.42
   1   6  -3    5.64    0.37
   1  -6  -3    5.51    0.39
  -1   6  -3    5.58    0.39
   1   6  -3    6.23    0.56
  -1   6   3    5.76    0.37
   1   6  -3    6.40    0.46
  -1  -6  -3    5.76    0.38
   1   6   3    6.15    0.43
  -1  -6   3    6.24    0.43
   1   6  -3    5.81    0.47
  -1  -6  -3    6.13    0.43
   1   6   3    5.75    0.39
   1  -6  -3    6.17    0.38
  -3   3  11    6.40    0.46
  -3  -3 -11    6.62    0.47
  -3   3  11    6.36    0.37
   3  -3  11    6.23    0.42
  -3  -3  11    6.87    0.52
  -3   3 -11    6.52    0.49
   3   3  11    6.63    0.45
   3  -3 -11    6.78    0.59
   3   3 -11    6.14    0.64
   3  -3 -11    6.32    0.37
   3  -3  11    5.86    0.69
  -3   3  11    5.74    0.48
   3   3 -11    6.68    0.45
  -3   3  11    6.17    0.46
  -3  -3  11    6.72    0.68
   3  -3 -11    6.63    0.44
  -3  -3  11    6.83    0.47
   3  -3  11    6.64    0.60
  -3   3 -11    6.55    0.47
  -3   3 -11    6.22    0.50
   3  -3 -11    6.34    0.36
   3   3  11    6.36    0.38
  -3   3 -11    6.37    0.39
  -3  -3 -11    6.13    0.42
   3   3  11    5.90    0.37
  -3  -3 -11    6.25    0.40
   0   5  -8   -0.03    0.30
   0   5   8   -0.14    0.17
   0   5  -8   -0.03    0.27
   0  -5  -8   -0.28    0.26
   0  -5  -8   -0.10    0.19
   0   5  -8   -0.15    0.26
   0   5   8   -0.17    0.33
   0   5   8   -0.06    0.18
   0  -5  -8   -0.02    0.23
   0   5  -8    0.11    0.35
   0   5  -8    0.30    0.32
   0   5  -8    0.04    0.33
  -9   0  -4   23.68    0.88
  -9   0   4   23.91    1.04
   9   0  -4   24.07    0.66
  -9   0   4   24.04    0.76
   9   0   4   24.30    0.64
   9   0  -4   21.70    0.94
   9   0   4   23.36    1.05
   9   0  -4   23.99    1.03
  -9   0  -4   24.11    0.75
  -9   0   4   23.93    0.69
   9   0  -4   23.93    0.74
  -9   0  -4   24.39    0.65
  -2   6   2   10.30    0.53
   2   6   2   10.12    0.58
   2   6  -2   10.34    0.54
   2   6   2   10.53    0.54
   2   6  -2   10.01    0.53
  -2   6  -2   10.55    0.50
  -2   6   2   10.61    0.51
  -2  -6  -2   10.87    0.53
  -2   6  -2   10.79    0.53
  -2  -6   2   10.66    0.54
   2   6   2   10.46    0.49
   2  -6  -2   10.58    0.47
  -2  -6   2    9.83    0.49
  -2  -6  -2   11.12    0.56
  -2   6  -2   10.49    0.57
  -2   6   2   10.15    0.55
  -2   6  -2   10.46    0.57
   2   6  -2   10.28    0.46
   2   6   2   10.91    0.49
  -2   6   2   11.01    0.46
   2  -6  -2   10.82    0.48
  -2  -6  -2   10.30    0.47
  -2   6  -2   10.74    0.48
   2   6  -2   10.80    0.48
  -2   6   2   10.42    0.53
  -2  -6   2   10.65    0.58
  -8  -3   3    1.44    0.30
   8   3  -3    1.29    0.30
   8  -3  -3    1.04    0.24
  -8  -3   3    1.79    0.45
   8   3   3    1.10    0.44
  -8   3  -3    1.02    0.41
  -8   3   3    0.74    0.43
   8  -3  -3    1.24    0.37
   8  -3   3    1.25    0.30
   8  -3  -3    1.15    0.23
   8  -3   3    1.37    0.22
   8  -3  -3    0.94    0.22
   8  -3  -3    1.53    0.40
  -8   3   3    1.26    0.56
  -8  -3  -3    1.09    0.31
  -8   3   3    1.20    0.31
  -8  -3   3    1.32    0.33
  -8  -3  -3    1.29    0.39
   8   3  -3    1.02    0.33
   8   3   3    1.08    0.31
  -8   3  -3    1.77    0.33
   8  -3   3    1.17    0.24
   8   3   3    1.40    0.49
  -8  -3  -3    1.41    0.42
  -8   3  -3    1.07    0.22
  -7  -2   8    0.65    0.48
   7   2  -8    0.42    0.42
   7   2  -8    0.39    0.41
   7  -2  -8    0.35    0.22
  -7  -2  -8    0.20    0.24
   7   2   8    0.32    0.35
   7   2   8    0.17    0.25
   7  -2   8    0.20    0.53
   7   2  -8    0.18    0.26
   7  -2  -8    0.32    0.23
  -7   2   8    0.34    0.26
  -7   2  -8    0.45    0.34
  -7   2  -8    0.14    0.23
  -7  -2  -8    0.30    0.31
   7  -2   8    0.06    0.23
   7  -2  -8    0.70    0.31
   7  -2  -8    0.17    0.26
   7   2   8    0.34    0.25
   7   2  -8    0.46    0.30
  -7   2   8    0.35    0.43
  -7  -2   8    0.50    0.30
  -7   2  -8    0.16    0.22
  -7   2   8   -0.17    0.41
  -2  -4  10   51.91    1.25
   2  -4  10   52.67    1.32
  -2   4 -10   52.56    1.29
  -2  -4 -10   53.43    1.29
  -2   4 -10   52.88    1.17
  -2   4  10   50.87    1.27
  -2  -4  10   51.94    1.27
  -2   4 -10   53.57    1.28
   2   4 -10   53.54    1.28
  -2  -4  10   53.52    1.52
   2   4 -10   53.59    1.20
   2   4 -10   53.91    1.66
  -2   4 -10   51.79    1.51
  -2   4  10   53.12    1.28
   2  -4 -10   53.98    2.15
  -2  -4 -10   51.71    1.18
   2   4 -10   54.64    1.24
   2   4  10   53.19    1.15
   2  -4 -10   53.96    1.18
   2  -4  10   50.07    1.37
  -2  -4 -10   53.36    1.18
  -2   4 -10   52.92    1.17
  -2   4  10   51.83    1.09
   2   4  10   51.45    1.08
   2  -4 -10   54.11    1.13
  -2  -4 -10   52.06    1.11
   1   5   8    0.13    0.19
  -1   5  -8    0.17    0.40
   1   5  -8    0.24    0.47
  -1   5  -8    0.10    0.32
  -1   5  -8    0.37    0.27
   1   5  -8    0.29    0.36
  -1   5   8    0.20    0.19
   1  -5  -8    0.29    0.24
  -1  -5  -8    0.33    0.27
  -1   5  -8    0.47    0.38
  -1  -5  -8   -0.03    0.31
   1  -5   8    0.42    0.35
   1   5  -8    0.42    0.30
   1   5   8    0.19    0.24
  -1   5   8    0.36    0.31
   1   5  -8    0.23    0.31
  -1  -5  -8    0.24    0.26
  -1   5  -8    0.42    0.34
   1   5  -8    0.27    0.34
   1   5  -8    0.12    0.27
  -1   5   8    0.18    0.23
   1   5   8    0.14    0.22
   1  -5  -8    0.10    0.23
  -1   5  -8   -0.11    0.28
   1  -5  -8    0.35    0.30
   8   1   7   46.59    1.07
  -8  -1  -7   45.91    1.16
  -8   1  -7   46.69    1.29
   8  -1   7   45.98    1.04
   8  -1   7   42.99    1.44
  -8   1  -7   46.11    1.09
  -8  -1  -7   46.56    1.12
   8  -1  -7   45.14    1.11
   8   1   7   46.25    1.02
   8   1  -7   47.23    1.07
   8  -1   7   46.81    1.02
   8   1  -7   47.59    1.15
   8  -1  -7   45.44    1.03
  -8   1  -7   45.13    1.00
   8   1   7   45.20    1.03
   8   1  -7   42.31    1.36
  -8   1   7   47.13    1.50
  -8  -1   7   45.32    1.49
  -8  -1  -7   47.33    1.05
   8   1   7   44.99    1.32
  -8  -1   7   46.67    1.17
  -8   1   7   45.03    1.11
  -8   1   7   47.41    1.59
   8   1  -7   45.73    1.43
   8  -1  -7   46.19    1.28
   9  -2   0   -0.11    0.18
  -9  -2   0   -0.11    0.31
  -9   2   0   -0.04    0.30
   9   2   0   -0.14    0.31
   9  -2   0   -0.06    0.24
  -9  -2   0    0.32    0.28
   9  -2   0    0.38    0.44
  -9  -2   0   -0.42    0.42
  -9   2   0   -0.20    0.41
  -9   2   0   -0.03    0.21
   9   2   0   -0.02    0.23
   9  -2   0   -0.01    0.32
   9   2   0    0.19    0.41
  -9  -2   0    0.34    0.38
   7   4   3  247.99    3.54
  -7   4  -3  253.85    4.53
   7  -4  -3  249.71    3.78
  -7   4   3  238.23    3.96
   7  -4   3  242.52    3.90
   7  -4  -3  247.80    3.58
   7   4   3  242.23    3.86
   7  -4   3  245.68    3.60
  -7   4  -3  249.65    3.55
   7  -4  -3  241.64    3.73
  -7   4  -3  244.97    3.58
  -7   4   3  247.93    3.69
  -7  -4   3  250.05    3.74
  -7  -4   3  248.28    3.98
   7   4  -3  245.25    4.19
   7  -4   3  246.32    3.63
  -7   4  -3  244.39    3.99
   7  -4   3  239.21    3.55
   7   4   3  247.77    3.65
  -7  -4  -3  248.78    3.74
  -7  -4   3  245.29    3.58
  -7  -4  -3  249.71    3.58
  -6   4  -6    0.36    0.21
   6   4  -6   -0.20    0.33
   6   4   6    0.44    0.24
  -6  -4  -6    0.20    0.34
   6   4  -6   -0.14    0.43
  -6   4   6    0.04    0.33
  -6  -4   6    0.43    0.32
  -6   4  -6    0.26    0.33
   6   4  -6    0.47    0.32
  -6   4   6    0.28    0.23
  -6  -4   6    0.14    0.28
   6  -4  -6    0.04    0.28
  -6   4   6    0.52    0.40
   6   4   6    0.18    0.29
  -6  -4  -6    0.30    0.25
  -6   4  -6    0.15    0.31
  -6   4  -6    0.24    0.21
   6  -4   6    0.43    0.25
   6  -4   6    0.23    0.23
   6  -4  -6    0.55    0.34
  -6  -4   6    0.04    0.31
   6  -4  -6    0.21    0.25
   6   4   6    0.48    0.24
   6  -4   6   -0.08    0.38
   3   5  -7   54.30    1.50
  -3  -5  -7   52.58    1.17
  -3   5  -7   53.47    1.15
  -3  -5  -7   54.75    1.18
   3   5  -7   53.83    1.24
  -3   5   7   55.70    1.31
   3   5   7   56.00    1.21
  -3  -5   7   54.63    1.28
   3   5   7   53.71    1.29
  -3  -5  -7   53.17    1.23
  -3   5   7   56.36    1.30
  -3   5   7   53.53    1.11
   3   5   7   53.03    1.11
   3   5  -7   51.65    1.61
  -3   5  -7   54.76    1.56
  -3   5  -7   54.94    1.31
  -3   5  -7   52.19    1.18
   3  -5   7   52.78    1.27
  -3   5  -7   55.02    1.36
   3   5   7   53.77    1.20
  -3  -5   7   54.26    1.34
  -3   5  -7   53.54    1.17
  -3   5  -7   57.24    1.72
   3   5  -7   54.80    1.18
   3  -5  -7   53.96    1.13
   5  -5   4    4.08    0.31
  -5   5   4    4.29    0.46
   5  -5  -4    3.86    0.34
   5  -5   4    4.46    0.45
   5  -5  -4    4.29    0.40
  -5   5  -4    4.12    0.39
   5   5   4    4.08    0.43
  -5   5   4    4.11    0.44
   5   5   4    4.48    0.38
   5   5  -4    4.06    0.40
  -5   5   4    3.74    0.44
   5   5  -4    4.60    0.57
   5   5  -4    4.25    0.56
   5   5   4    3.98    0.37
  -5   5   4    4.21    0.44
   5  -5  -4    4.53    0.38
  -5  -5  -4    4.22    0.39
  -5   5  -4    3.98    0.61
  -5   5  -4    3.92    0.32
  -5  -5   4    4.14    0.45
  -5   5   4    3.96    0.30
   5   5   4    3.99    0.35
   5   5  -4    3.78    0.36
  -5  -5   4    3.78    0.38
  -5   5  -4    3.93    0.33
   0   3  12    0.35    0.24
   0   3 -12    0.03    0.23
   0   3 -12   -0.03    0.36
   0  -3  12    0.03    0.42
  -7  -1   9    2.03    0.35
  -7   1   9    2.08    0.31
   7   1  -9    1.77    0.32
  -7   1  -9    1.78    0.34
   7   1   9    1.78    0.28
  -7  -1  -9    1.66    0.30
  -7   1  -9    1.91    0.30
   7  -1   9    1.83    0.31
   7   1   9    1.77    0.45
   7  -1  -9    1.98    0.34
  -7  -1  -9    1.93    0.31
   7  -1  -9    1.75    0.36
   7   1  -9    1.38    0.38
  -7   1   9    1.33    0.46
  -7  -1   9    1.97    0.60
   7  -1  -9    1.81    0.28
   7  -1  -9    1.63    0.30
   7   1  -9    1.85    0.31
  -7  -1  -9    1.99    0.28
  -7   1  -9    1.76    0.25
   7  -1   9    1.70    0.25
   7   1   9    1.63    0.28
   7  -1   9    1.60    0.27
   7  -1  -9    1.80    0.44
   7   1  -9    1.79    0.45
  -7   1   9    1.64    0.54
  -7  -1   9    2.22    0.54
   7  -1   9    1.88    0.39
   8   2  -6    3.24    0.35
   8   2  -6    3.80    0.60
   8  -2  -6    3.03    0.43
   8   2   6    2.92    0.50
   8  -2   6    2.99    0.27
   8   2   6    3.58    0.56
  -8  -2  -6    3.27    0.42
  -8  -2   6    2.51    0.50
   8   2  -6    3.41    0.59
  -8   2   6    3.74    0.52
   8  -2   6    3.26    0.41
  -8   2   6    3.00    0.36
   8   2   6    3.15    0.33
  -8  -2   6    3.24    0.39
   8  -2  -6    3.36    0.33
  -8  -2  -6    3.06    0.38
  -8   2  -6    3.18    0.30
   8  -2  -6    3.50    0.36
  -8  -2   6    3.47    0.40
   8  -2  -6    3.41    0.49
   8  -2   6    2.56    0.62
   8   2   6    3.36    0.36
  -8   2  -6    3.91    0.38
   8  -2   6    3.10    0.31
  -8  -2  -6    3.18    0.32
   8  -2  -6    3.43    0.31
   9  -2   1    4.61    0.47
   9   2  -1    4.61    0.61
  -9  -2  -1    4.64    0.54
  -9   2  -1    5.08    0.60
   9  -2   1    5.09    0.38
  -9  -2   1    4.90    0.54
   9  -2  -1    5.08    0.63
  -9   2   1    4.77    0.35
  -9  -2  -1    4.59    0.42
  -9  -2   1    4.79    0.45
  -9  -2  -1    4.98    0.37
  -9  -2   1    5.36    0.58
   9   2   1    4.69    0.63
   9   2  -1    4.77    0.36
   9   2   1    4.67    0.33
   9  -2  -1    4.92    0.32
   9  -2   1    5.89    0.71
   9  -2   1    5.15    0.32
   9  -2  -1    4.92    0.46
  -9   2   1    5.18    0.77
  -9   2   1    4.48    0.42
  -9   2   1    4.25    0.58
  -9  -2   1    4.89    0.37
  -9   2  -1    4.79    0.41
   9   2   1    4.96    0.42
   9  -2  -1    4.88    0.38
  -9   2  -1    5.00    0.36
   0   6   4  129.47    2.10
   0   6  -4  123.98    2.34
   0   6  -4  129.61    2.51
   0   6   4  134.20    2.25
   0  -6   4  125.63    2.24
   0   6  -4  131.79    2.29
   0   6  -4  125.85    2.25
   0   6  -4  129.75    2.16
   0   6  -4  133.65    2.18
   0   6   4  131.27    2.23
   0   6  -4  132.58    2.27
   0  -6   4  132.52    2.43
   0  -6  -4  129.84    2.25
   0  -6  -4  132.10    2.16
   3   0 -13   11.20    0.49
  -3   0  13   10.74    0.56
   3   0  13   11.61    0.55
   3   0  13   10.44    0.49
   3   0 -13   10.76    0.55
  -3   0  13   10.45    0.68
   3   0  13   11.04    0.59
  -3   0  13   11.28    0.52
  -3   0 -13   10.98    0.53
   3   0 -13   11.33    0.64
   3   0  13   10.76    0.45
  -3   0 -13   10.64    0.46
  -3   0  13   10.89    0.57
  -3   0 -13   10.95    0.57
   4   5  -6   13.44    0.59
  -4  -5  -6   12.07    0.58
  -4   5  -6   12.79    0.53
  -4   5  -6   12.92    0.64
   4  -5   6   12.82    0.61
  -4  -5   6   12.21    0.60
   4   5   6   12.31    0.58
  -4   5   6   12.41    0.61
  -4   5  -6   12.66    0.83
  -4  -5   6   12.20    0.60
   4   5   6   12.51    0.54
  -4  -5   6   12.70    0.58
   4   5  -6   12.33    0.51
   4  -5  -6   12.63    0.49
   4   5   6   13.03    0.51
  -4   5   6   12.28    0.46
  -4   5  -6   12.79    0.52
  -4  -5  -6   12.83    0.51
   4   5   6   11.30    0.52
   4  -5  -6   12.52    0.55
  -4   5   6   14.08    0.66
   4   5  -6   12.55    0.82
  -4   5  -6   13.28    0.70
  -4   5  -6   13.04    0.53
   4   5  -6   13.24    0.77
   9  -1  -4   10.49    0.69
   9   1  -4    9.35    0.77
  -9   1   4   10.69    0.79
   9   1   4   10.72    0.77
  -9   1  -4   10.41    0.63
  -9  -1   4   10.13    0.53
  -9   1   4   10.16    0.53
   9   1  -4   10.90    0.58
  -9  -1  -4   10.57    0.56
  -9   1  -4   10.24    0.50
  -9   1  -4   10.30    0.47
  -9  -1  -4   11.04    0.48
   9   1  -4   10.24    0.48
   9   1   4   10.48    0.49
   9  -1  -4   11.20    0.75
  -9  -1  -4    9.97    0.61
   9  -1   4   11.00    0.51
   9   1  -4    9.51    0.86
  -9   1   4   10.31    0.50
   9  -1   4   11.33    0.73
  -9  -1   4   10.55    0.53
  -9  -1   4   11.17    0.78
   9  -1  -4   10.16    0.45
   9   1   4   10.30    0.45
   9  -1  -4   10.17    0.52
   9  -1   4   10.47    0.44
   0  -2  13   -0.29    0.40
   0   2  13   -0.23    0.32
   0  -2 -13    0.10    0.20
   0  -2  13   -0.21    0.37
   0   2 -13   -0.19    0.33
   0   2  13    0.05    0.31
   0  -2 -13   -0.17    0.31
   0  -2 -13    0.23    0.23
   0   2  13    0.08    0.26
   0  -2  13    0.33    0.29
   0  -2 -13   -0.23    0.29
   0   2 -13    0.13    0.29
  -2  -6  -3    6.91    0.48
  -2   6  -3    6.52    0.50
  -2   6   3    6.73    0.48
  -2   6  -3    6.64    0.47
  -2   6  -3    6.72    0.42
   2   6   3    7.20    0.46
  -2   6   3    6.56    0.45
   2   6   3    7.15    0.51
  -2   6   3    7.23    0.38
   2   6  -3    6.50    0.60
  -2  -6   3    7.09    0.47
  -2  -6   3    6.92    0.50
  -2   6  -3    7.36    0.47
  -2  -6   3    6.33    0.42
  -2  -6  -3    6.99    0.46
   2   6  -3    6.46    0.42
  -2   6   3    7.01    0.43
   2   6  -3    6.81    0.41
  -2  -6  -3    7.07    0.41
   2   6   3    6.27    0.40
   2   6  -3    6.64    0.48
   2  -6  -3    6.90    0.42
   2   6  -3    7.22    0.43
  -2   6   3    6.46    0.45
  -2   6  -3    6.99    0.42
   2   6   3    5.92    0.44
   2  -6  -3    7.04    0.41
   1   3  12   31.62    0.71
  -1   3  12   32.71    0.82
  -1   3 -12   32.91    0.87
   1   3 -12   32.02    0.78
  -1  -3 -12   34.27    0.95
   1  -3 -12   32.04    0.84
   1   3  12   32.96    0.96
  -1   3 -12   32.47    1.01
   1   3 -12   33.49    1.16
   1  -3  12   32.51    1.17
  -1  -3  12   31.94    1.19
  -1   3 -12   31.51    0.86
   1   3 -12   32.91    0.97
  -1  -3 -12   32.64    0.87
   1  -3 -12   32.38    0.75
   1   3  12   31.74    0.74
  -1   3 -12   31.75    0.79
  -1  -3  12   32.97    1.09
   1  -3  12   33.19    1.07
  -1   3  12   32.49    0.93
  -1  -3  12   33.08    1.05
  -1   3 -12   32.87    0.99
  -1  -3 -12   32.51    0.89
   1   3 -12   33.03    1.00
   1  -3  12   32.96    1.29
  -1  -3 -12   32.62    0.84
   1  -3 -12   32.52    0.72
   1   6  -4    0.88    0.30
  -1  -6  -4    0.72    0.28
  -1   6  -4    0.70    0.29
  -1   6   4    0.73    0.26
   1   6  -4    0.76    0.29
   1  -6  -4    1.12    0.27
  -1  -6  -4    0.76    0.28
  -1   6   4    0.77    0.28
   1   6   4    0.64    0.27
   1   6  -4    0.71    0.33
  -1   6   4    0.87    0.29
   1   6   4    0.95    0.33
   1  -6  -4    0.84    0.25
  -1   6  -4    1.24    0.27
   1   6  -4    0.59    0.24
  -1   6   4    0.79    0.22
  -1   6  -4    0.93    0.27
  -1   6   4    0.93    0.30
   1   6  -4    1.05    0.27
  -1   6  -4    0.77    0.32
  -1  -6   4    0.42    0.34
   1   6   4    0.73    0.28
  -1   6  -4    1.04    0.33
   1  -6  -4    0.69    0.27
  -1  -6   4    0.84    0.32
   1   6  -4    0.45    0.40
  -1   6  -4    0.42    0.31
  -3  -6   0   -0.07    0.32
   3   6   0    0.34    0.28
  -3   6   0    0.07    0.21
   3   6   0    0.01    0.30
  -3   6   0   -0.09    0.31
  -3   6   0    0.31    0.32
  -3   6   0   -0.02    0.21
  -3  -6   0    0.22    0.28
   3   6   0   -0.07    0.25
  -3  -6   0   -0.34    0.30
   3  -6   0    0.11    0.24
   3   6   0    0.13    0.24
  -3   6   0   -0.09    0.21
  -3   6   0   -0.03    0.23
  -1  -2  13    9.02    0.81
  -1   2 -13    9.21    0.44
   1  -2  13    9.68    0.61
   1  -2  13   10.06    0.50
   1   2  13    9.94    0.44
   1  -2 -13   10.04    0.47
  -1  -2 -13   10.06    0.55
   1   2 -13    9.85    0.61
  -1   2  13    9.37    0.62
  -1   2 -13   10.21    0.56
  -1  -2  13    9.99    0.51
   1  -2  13   10.45    0.74
  -1  -2 -13    9.97    0.53
   1  -2 -13    9.90    0.48
  -1  -2  13   10.32    0.61
  -1   2  13    9.74    0.55
   1   2  13   10.36    0.60
   1   2 -13   10.06    0.47
  -1   2  13    9.86    0.44
  -1  -2 -13    9.83    0.49
   4   4  -9  104.76    1.84
   4  -4  -9  106.82    1.80
   4   4   9  109.47    1.95
  -4   4   9  104.57    2.04
  -4   4  -9  104.64    1.80
  -4  -4   9  106.89    1.99
  -4   4  -9  100.90    1.97
   4   4  -9  106.94    2.46
   4   4   9  107.16    1.80
  -4  -4  -9  103.76    1.81
  -4   4  -9  101.88    1.78
   4   4  -9  105.00    1.92
   4  -4   9  104.16    2.17
   4  -4   9  105.69    1.91
  -4   4   9  105.03    1.80
  -4  -4   9  103.78    2.23
   4   4  -9  100.33    2.38
  -4   4  -9  100.25    2.12
   4  -4  -9  102.71    1.86
  -4  -4  -9  102.38    1.86
   4   4   9  102.65    1.80
  -4   4  -9  105.53    1.85
  -4  -4   9  103.54    2.01
  -9   2   2    2.97    0.32
  -9  -2   2    2.68    0.32
  -9  -2  -2    2.51    0.33
   9   2  -2    2.98    0.35
   9  -2   2    2.98    0.43
   9   2   2    2.73    0.30
   9  -2  -2    3.17    0.28
   9  -2   2    3.15    0.28
   9  -2  -2    3.04    0.40
  -9  -2  -2    3.32    0.47
   9  -2  -2    3.18    0.51
  -9   2  -2    3.19    0.30
  -9  -2   2    2.69    0.47
  -9  -2  -2    3.10    0.37
  -9   2   2    3.71    0.57
   9   2   2    3.19    0.51
  -9   2  -2    2.82    0.51
  -9   2   2    3.12    0.37
  -9   2  -2    2.86    0.37
  -9   2   2    3.64    0.68
   9  -2   2    3.07    0.54
  -9  -2   2    3.95    0.51
   9  -2   2    2.77    0.29
   9  -2  -2    3.14    0.34
  -9  -2   2    3.23    0.40
   9   2   2    3.31    0.36
   9   2  -2    2.73    0.61
   3   6   1   42.63    1.13
   3  -6   1   43.23    1.00
   3   6  -1   41.68    0.98
  -3   6   1   42.74    1.01
  -3  -6   1   42.36    1.13
   3   6   1   42.28    0.99
  -3   6  -1   41.07    1.15
  -3   6  -1   41.67    1.14
  -3   6   1   43.39    1.19
  -3  -6  -1   41.11    1.11
  -3  -6   1   42.37    1.10
  -3  -6  -1   42.26    1.09
  -3  -6  -1   42.01    1.00
  -3  -6   1   41.30    1.00
   3   6  -1   42.04    1.06
   3   6   1   42.55    1.08
   3  -6  -1   41.39    1.02
  -3   6   1   42.49    1.15
   3   6   1   43.18    0.99
   3   6  -1   43.49    1.01
  -3   6  -1   41.85    0.98
  -3   6   1   42.13    0.97
  -3   6   1   41.35    1.05
  -3   6  -1   41.73    1.00
  -3   6  -1   41.12    1.06
   3   6  -1   41.89    1.12
   3  -6  -1   42.36    1.01
  -3   6  -1   42.49    1.06
  -3   6   1   41.85    1.07
   8   3   4  222.91    3.33
  -8   3  -4  218.92    3.28
   8  -3  -4  223.95    3.31
   8  -3   4  220.44    3.24
  -8  -3   4  218.43    3.35
   8   3   4  215.89    3.65
   8  -3  -4  220.33    3.55
  -8  -3  -4  221.54    3.41
   8   3   4  217.79    3.19
   8  -3  -4  218.75    3.29
   8  -3  -4  215.63    3.14
  -8   3  -4  216.59    3.16
   8  -3   4  214.27    3.79
  -8   3   4  217.81    3.85
  -8  -3  -4  225.77    3.30
  -8   3  -4  222.61    3.94
   8   3  -4  210.48    3.88
  -8   3   4  221.66    3.75
   8   3  -4  221.10    3.23
  -8   3   4  214.58    3.29
   8  -3   4  223.83    3.26
  -8  -3   4  222.35    3.30
   8   3  -4  223.72    3.39
  -8  -3   4  222.96    3.74
   8  -3  -4  219.32    3.48
   8  -3   4  216.82    3.38
   2   5   8   72.01    1.47
  -2  -5   8   75.11    1.56
   2   5   8   75.04    1.45
  -2   5  -8   73.90    1.55
  -2  -5   8   75.85    1.74
  -2   5  -8   74.59    1.94
   2   5  -8   69.47    1.48
   2   5  -8   73.61    1.95
  -2  -5  -8   73.93    1.45
  -2   5  -8   73.19    1.47
  -2   5   8   72.50    1.36
  -2  -5  -8   70.64    1.37
  -2   5   8   76.30    1.59
  -2  -5  -8   71.37    1.48
  -2   5   8   72.86    1.51
   2  -5   8   73.70    1.52
   2   5  -8   73.38    1.44
   2  -5  -8   73.51    1.39
   2   5   8   72.27    1.36
  -2   5  -8   72.88    2.01
   2   5  -8   70.31    1.47
  -2   5  -8   72.66    1.58
  -2  -5   8   71.58    1.58
  -2   5   8   74.94    1.60
  -5   2  11    0.09    0.24
   5   2 -11    0.36    0.46
  -5   2  11    0.26    0.31
   5   2 -11   -0.01    0.27
  -5   2 -11    0.08    0.24
   5  -2 -11    0.25    0.31
   5   2  11   -0.04    0.28
   5   2 -11    0.26    0.36
   5  -2 -11   -0.01    0.23
   5   2  11    0.18    0.21
  -5  -2  11    0.24    0.33
  -5  -2  11   -0.06    0.34
  -5  -2 -11   -0.02    0.24
  -5  -2 -11   -0.18    0.21
  -5   2 -11    0.06    0.23
   5   2 -11    0.15    0.27
   5  -2  11    0.08    0.23
   5   2  11    0.24    0.29
   5   2  11    0.18    0.23
   5  -2 -11   -0.14    0.20
   5  -2  11    0.11    0.24
   5   2 -11    0.13    0.26
  -5  -2 -11    0.28    0.24
  -5   2 -11    0.16    0.19
   5  -2 -11   -0.17    0.38
  -5   2  11   -0.19    0.34
  -5   4  -8    1.57    0.40
  -5   4  -8    1.49    0.27
   5   4  -8    1.91    0.34
  -5  -4   8    1.80    0.42
  -5  -4   8    1.43    0.36
   5   4   8    1.53    0.34
  -5   4   8    1.84    0.38
  -5   4  -8    1.48    0.29
  -5   4   8    1.62    0.26
   5  -4   8    1.28    0.27
   5   4   8    1.90    0.30
  -5  -4  -8    1.83    0.29
  -5  -4  -8    1.35    0.29
   5   4  -8    1.33    0.50
   5   4   8    1.38    0.29
  -5  -4   8    0.88    0.51
   5  -4   8    1.65    0.38
   5  -4  -8    1.71    0.24
   5   4  -8    1.76    0.51
   5  -4  -8    1.35    0.33
  -5  -4  -8    1.82    0.32
   5   4  -8    1.41    0.34
  -9   0  -5   36.47    1.13
   9   0  -5   33.84    1.20
   9   0   5   34.33    1.27
  -9   0   5   34.69    1.33
   9   0  -5   34.61    0.87
  -9   0  -5   34.79    0.88
  -9   0   5   35.50    0.99
   9   0  -5   33.44    1.22
  -9   0   5   35.09    0.93
   9   0  -5   33.33    0.92
  -9   0  -5   33.52    0.94
   9   0   5   35.38    0.85
   3  -1  13    2.88    0.40
  -3  -1 -13    2.94    0.29
   3   1 -13    3.27    0.40
  -3  -1  13    2.90    0.44
  -3  -1 -13    2.48    0.30
   3  -1 -13    3.02    0.41
   3   1  13    2.92    0.36
  -3   1 -13    2.81    0.34
   3   1  13    3.28    0.35
   3   1 -13    2.88    0.47
  -3  -1 -13    2.64    0.39
  -3   1  13    2.50    0.38
  -3   1 -13    3.22    0.31
  -3  -1 -13    2.79    0.41
  -3   1 -13    3.17    0.40
   3  -1 -13    3.20    0.30
   3  -1  13    3.24    0.35
   3   1  13    3.24    0.32
  -3  -1  13    3.40    0.42
  -3   1  13    2.98    0.36
  -3   1  13    2.83    0.40
   3  -1  13    2.79    0.33
   3  -1 -13    3.16    0.37
   3   1  13    2.73    0.36
  -3  -1  13    2.66    0.50
  -7  -3   7    3.49    0.44
   7   3   7    3.84    0.32
   7  -3   7    3.46    0.30
   7  -3   7    3.35    0.34
  -7   3   7    3.80    0.51
   7   3  -7    3.96    0.59
   7   3   7    3.32    0.33
  -7   3  -7    3.39    0.32
   7  -3   7    3.25    0.55
   7  -3  -7    3.29    0.27
  -7   3  -7    3.55    0.29
   7  -3  -7    3.49    0.40
   7  -3  -7    3.24    0.43
  -7  -3   7    3.43    0.38
  -7  -3   7    3.47    0.53
   7  -3  -7    3.47    0.30
  -7  -3   7    3.15    0.50
  -7   3   7    3.49    0.34
   7   3   7    3.65    0.33
  -7  -3  -7    3.53    0.35
  -7  -3  -7    3.80    0.45
   7   3  -7    3.25    0.39
   7   3   7    4.24    0.48
   7   3  -7    3.68    0.62
   6   5   0    0.32    0.36
  -6   5   0    0.18    0.19
  -6  -5   0    0.34    0.27
  -6  -5   0    0.01    0.29
   6  -5   0   -0.05    0.31
  -6   5   0    0.11    0.39
  -6   5   0   -0.14    0.30
  -6   5   0    0.14    0.17
   6  -5   0    0.10    0.24
   6   5   0    0.14    0.25
  -6   5   0    0.29    0.20
   6   5   0    0.06    0.37
   6   5   0   -0.30    0.35
  -7  -4   4    0.82    0.42
  -7   4  -4    0.13    0.63
  -7   4   4    0.67    0.44
   7  -4  -4    1.00    0.38
   7  -4   4    0.84    0.24
  -7  -4  -4    0.79    0.33
  -7   4   4    0.84    0.26
   7  -4   4    0.83    0.24
  -7  -4   4    1.31    0.39
  -7   4  -4    0.88    0.34
  -7   4   4    0.77    0.40
   7  -4  -4    0.71    0.36
   7   4   4    0.75    0.40
  -7   4  -4    0.87    0.21
   7   4   4    0.74    0.29
   7  -4   4    0.98    0.28
   7  -4  -4    0.73    0.21
  -7   4  -4    1.10    0.24
   7   4   4    1.09    0.30
   7   4  -4    0.71    0.34
  -7  -4   4    1.01    0.35
   7   4  -4    1.23    0.51
  -7  -4  -4    1.07    0.31
   7  -4   4    0.56    0.43
   7   4   4    0.78    0.27
  -7  -4   4    0.98    0.32
   6   2 -10   18.48    0.92
  -6   2  10   18.18    0.83
   6  -2 -10   17.52    0.56
   6  -2  10   17.89    0.56
  -6   2 -10   19.20    0.62
  -6  -2 -10   17.57    0.57
   6   2  10   18.56    0.64
  -6  -2 -10   15.93    0.60
  -6   2  10   17.76    0.77
   6  -2 -10   18.25    0.69
  -6   2 -10   17.97    0.66
   6   2  10   17.97    0.73
   6  -2  10   16.58    0.57
   6  -2 -10   18.00    0.75
   6   2 -10   18.57    0.65
   6   2  10   18.70    0.60
  -6  -2 -10   17.80    0.58
   6  -2 -10   17.88    0.63
   6   2 -10   17.95    0.64
  -6  -2  10   17.95    0.66
   6   2  10   18.47    0.56
   6   2 -10   18.95    0.78
  -6   2  10   18.07    0.68
   6  -2  10   18.09    0.88
  -6   2 -10   18.48    0.56
   6  -2  10   17.44    0.78
   3  -6  -2    0.68    0.26
  -3  -6   2    0.57    0.30
  -3   6  -2    0.55    0.26
  -3  -6  -2    0.56    0.29
  -3   6   2    0.67    0.34
  -3   6  -2    0.75    0.32
  -3   6   2    0.82    0.32
  -3   6  -2    0.31    0.32
  -3   6   2    0.44    0.21
   3  -6   2    0.65    0.21
   3   6  -2    0.25    0.23
   3   6   2    0.90    0.31
   3   6  -2    0.82    0.47
   3   6   2    0.50    0.34
   3  -6  -2    0.96    0.29
  -3   6  -2    0.74    0.27
  -3   6   2    0.71    0.26
  -3  -6   2    0.54    0.30
  -3  -6  -2    0.74    0.29
   3   6  -2    0.68    0.30
   3   6   2    1.12    0.32
  -3   6  -2    0.58    0.30
  -3  -6   2    0.90    0.32
  -3   6   2    0.49    0.25
  -3  -6  -2    0.76    0.31
   3   6  -2    0.47    0.28
  -3   6   2    0.85    0.22
  -3   6  -2    0.63    0.20
   3   6  -2    0.81    0.36
   3   6   2    0.73    0.28
   6   5   1   64.14    1.62
  -6   5   1   63.49    1.26
   6   5  -1   61.71    1.63
  -6   5   1   65.26    1.49
   6   5  -1   61.12    1.23
  -6   5  -1   62.75    1.43
   6   5  -1   65.38    1.59
   6  -5   1   62.07    1.31
  -6  -5   1   63.14    1.30
  -6   5  -1   63.77    1.30
   6   5   1   64.30    1.28
  -6   5  -1   62.85    1.24
   6   5   1   61.26    1.48
  -6   5   1   63.16    1.30
   6   5   1   63.21    1.36
   6   5  -1   62.82    1.36
  -6  -5  -1   62.50    1.28
  -6  -5  -1   62.72    1.38
   6  -5  -1   61.59    1.32
   6  -5   1   63.62    1.44
   6   5   1   63.59    1.26
  -6   5   1   63.45    1.25
  -6   5   1   61.63    1.55
  -6   5  -1   61.16    1.64
  -6   5  -1   62.63    1.28
   5   3 -10  326.32    5.23
  -5   3 -10  326.29    4.56
  -5   3  10  327.19    4.60
   5   3  10  331.26    4.52
  -5  -3 -10  313.58    4.46
   5   3  10  332.49    4.60
   5   3  10  322.66    4.69
  -5  -3 -10  314.28    4.43
   5  -3  10  321.77    5.39
   5  -3  10  327.07    4.56
  -5   3  10  322.21    4.72
  -5  -3  10  327.52    4.71
  -5   3 -10  316.06    4.40
   5   3  10  326.97    4.60
  -5  -3  10  320.13    4.71
   5  -3 -10  322.16    4.60
  -5   3 -10  317.50    4.58
  -5  -3 -10  329.61    4.54
   5  -3 -10  326.48    4.48
   5   3 -10  326.56    4.90
  -5   3 -10  320.77    4.77
   5  -3 -10  315.75    4.64
  -5   3  10  327.45    4.87
  -3   4 -10  148.65    2.57
  -3  -4 -10  152.61    2.64
   3  -4  10  156.84    2.83
  -3   4 -10  151.85    2.45
   3   4  10  153.55    2.43
   3   4 -10  151.01    2.51
  -3  -4  10  155.31    2.93
   3   4 -10  151.66    3.06
  -3  -4 -10  149.08    2.41
   3  -4  10  155.13    2.54
  -3   4  10  155.54    2.66
   3  -4 -10  151.15    2.41
  -3  -4 -10  153.67    2.51
  -3  -4  10  150.26    2.55
  -3  -4  10  153.31    2.63
  -3   4 -10  152.04    2.86
   3   4 -10  148.62    2.49
  -3   4 -10  150.65    2.40
  -3   4  10  152.25    2.37
   3  -4 -10  148.53    2.33
   3   4  10  150.72    2.34
   3   4 -10  150.31    2.43
   3  -4 -10  153.35    2.57
  -2   3 -12   29.33    0.75
  -2   3  12   29.00    0.80
   2  -3  12   26.65    1.17
   2  -3  12   28.31    0.93
  -2  -3 -12   28.95    0.77
   2   3  12   28.61    0.68
   2   3  12   29.10    0.83
   2  -3 -12   29.29    0.72
  -2  -3 -12   25.66    0.66
  -2  -3 -12   28.88    0.74
   2  -3 -12   29.55    0.81
  -2   3 -12   29.12    0.71
  -2   3  12   27.25    0.69
   2  -3  12   30.03    1.12
   2   3 -12   28.21    1.00
  -2   3 -12   28.58    0.91
  -2   3  12   25.71    0.86
   2  -3 -12   29.26    0.84
   2   3  12   28.64    0.72
  -2   3 -12   28.02    0.87
  -2   3  12   29.04    0.86
  -2  -3  12   27.77    0.87
   2   3 -12   28.15    0.76
  -2  -3 -12   29.51    0.86
  -2  -3  12   29.42    1.16
   2  -3 -12   29.50    0.70
  -9   2   3    3.34    0.71
  -9   2  -3    3.28    0.45
   9  -2  -3    3.54    0.34
  -9   2   3    3.64    0.35
   9  -2  -3    3.19    0.53
  -9  -2  -3    3.68    0.49
   9  -2   3    3.54    0.34
  -9  -2   3    3.18    0.39
  -9  -2   3    3.08    0.55
   9   2   3    3.27    0.53
  -9  -2   3    3.15    0.51
   9  -2  -3    3.37    0.30
  -9   2  -3    3.35    0.30
  -9  -2  -3    2.85    0.32
   9   2  -3    4.01    0.38
   9  -2   3    3.54    0.29
   9  -2  -3    3.23    0.44
   9  -2   3    3.50    0.43
  -9   2   3    3.06    0.54
  -9  -2   3    3.06    0.38
   9   2  -3    3.47    0.71
  -9   2   3    3.25    0.39
  -9  -2  -3    2.98    0.39
  -9   2  -3    3.52    0.37
   9   2   3    3.42    0.36
   9   2   3    3.35    0.32
  -6   0 -11   26.62    0.67
   6   0  11   26.84    0.92
   6   0  11   27.07    0.70
   6   0 -11   27.74    0.74
  -6   0 -11   26.70    0.68
  -6   0  11   27.86    1.05
  -6   0  11   27.28    1.06
  -6   0  11   27.63    0.81
   6   0 -11   28.21    0.95
   6   0  11   27.30    0.78
   6   0 -11   26.82    0.76
  -6   0 -11   26.53    0.72
   6   0 -11   27.63    0.81
  -2   6  -4   72.07    1.65
  -2   6   4   69.88    1.52
   2   6  -4   70.09    1.39
   2  -6  -4   69.00    1.38
   2   6  -4   68.89    1.34
  -2   6   4   70.10    1.37
   2   6   4   70.43    1.39
  -2  -6  -4   68.29    1.40
   2   6  -4   71.36    1.78
   2   6   4   69.57    1.44
  -2  -6  -4   72.11    1.61
  -2   6   4   69.91    1.48
  -2  -6  -4   70.90    1.48
   2   6  -4   69.36    1.48
  -2   6  -4   70.33    1.51
   2   6  -4   70.43    1.53
  -2  -6   4   69.11    1.48
  -2  -6   4   69.09    1.45
   2  -6  -4   72.91    1.44
  -2   6  -4   71.73    1.44
  -2   6   4   70.05    1.49
   2   6   4   70.32    1.44
  -2   6  -4   71.98    1.46
   2   6   4   68.49    1.52
  -2  -6   4   69.96    1.55
  -2   6  -4   67.00    1.54
  -2   6   4   71.24    1.61
  -5   5   5    5.99    0.50
  -5   5  -5    6.56    0.69
   5  -5  -5    6.70    0.38
   5   5  -5    6.37    0.46
  -5  -5  -5    6.51    0.47
  -5   5   5    6.20    0.34
   5   5   5    6.30    0.41
  -5   5  -5    6.87    0.42
   5   5  -5    7.18    0.69
  -5   5   5    7.04    0.52
   5   5  -5    6.74    0.65
   5   5   5    6.63    0.52
  -5   5  -5    6.41    0.65
   5  -5  -5    7.27    0.45
  -5   5  -5    6.44    0.53
  -5  -5   5    6.79    0.46
  -5   5  -5    6.37    0.37
   5   5   5    6.59    0.41
   5   5  -5    7.20    0.44
  -5  -5   5    6.42    0.48
   5  -5  -5    7.37    0.48
   5  -5   5    6.80    0.48
  -5   0 -12    6.57    0.56
   5   0 -12    6.91    0.39
   5   0 -12    6.73    0.43
  -5   0 -12    7.18    0.43
   5   0  12    7.33    0.42
   5   0  12    7.08    0.50
  -5   0  12    6.71    0.56
  -5   0 -12    6.94    0.41
   5   0 -12    7.56    0.59
   5   0  12    6.81    0.46
   5   0 -12    7.11    0.46
  -5   0  12    7.10    0.47
   0   0 -14   54.78    1.23
   0   0  14   56.90    1.42
   0   0 -14   57.26    1.37
   0   0  14   56.70    1.47
   0   0 -14   55.59    1.35
   0   0  14   57.35    1.24
  -4   2 -12    2.04    0.30
   4  -2 -12    2.29    0.28
  -4  -2  12    2.04    0.60
  -4  -2 -12    1.62    0.31
   4   2  12    2.43    0.29
   4   2 -12    1.93    0.43
   4  -2  12    2.35    0.43
  -4  -2  12    1.97    0.43
  -4   2 -12    1.94    0.28
  -4  -2  12    2.54    0.39
   4   2 -12    1.75    0.38
  -4   2  12    2.37    0.36
   4   2  12    2.17    0.28
   4  -2 -12    1.64    0.39
  -4   2  12    2.12    0.29
  -4  -2 -12    2.08    0.28
  -4   2 -12    2.12    0.27
   4  -2  12    1.67    0.29
   4   2  12    1.85    0.32
  -4  -2 -12    2.00    0.39
  -4  -2 -12    1.76    0.27
   4   2  12    2.54    0.36
  -4  -2  12    2.01    0.50
   4  -2 -12    1.78    0.30
  -4   2  12    2.29    0.42
  -8   0  -8  211.88    3.35
  -8   0   8  213.38    3.98
  -8   0  -8  206.11    3.40
   8   0  -8  212.82    3.65
  -8   0   8  219.21    4.24
   8   0   8  210.51    3.70
   8   0  -8  210.29    3.26
  -8   0  -8  206.21    3.19
   8   0   8  218.68    3.33
   8   0   8  213.28    3.32
  -8   0   8  211.19    3.42
   8   0  -8  217.67    3.46
   8   0   8  215.55    3.34
   2   2 -13   16.26    0.58
   2  -2  13   14.22    0.54
  -2  -2 -13   16.82    0.63
  -2  -2  13   18.36    0.93
  -2   2 -13   17.09    0.68
   2  -2 -13   17.22    0.70
  -2   2 -13   16.40    0.58
   2  -2 -13   17.13    0.65
   2   2  13   17.02    0.66
   2   2  13   17.06    0.54
  -2   2  13   16.81    0.56
  -2   2 -13   17.73    0.57
   2   2 -13   14.59    0.60
  -2   2  13   16.61    0.70
  -2  -2  13   17.23    0.71
   2  -2  13   18.24    0.88
   2  -2 -13   17.57    0.58
   2  -2 -13   16.98    0.55
   2   2  13   16.70    0.58
   2  -2  13   16.66    0.67
  -2   2  13   17.37    0.63
  -2  -2 -13   17.22    0.58
   2   2 -13   16.99    0.77
   2  -2  13   15.97    0.75
  -2  -2 -13   17.31    0.68
   0  -6   5    0.30    0.32
   0   6   5   -0.09    0.19
   0   6  -5    0.04    0.26
   0   6  -5    0.20    0.30
   0   6  -5    0.06    0.27
   0   6  -5   -0.43    0.22
   0   6   5   -0.21    0.29
   0   6  -5   -0.06    0.24
   0  -6  -5   -0.10    0.25
   0   6   5    0.08    0.22
   0  -6  -5   -0.07    0.24
   0   6  -5   -0.10    0.30
   0  -6   5    0.05    0.27
   0   6  -5    0.04    0.23
  -4   3  11    4.40    0.33
  -4   3  11    4.66    0.44
  -4   3  11    4.76    0.47
  -4   3 -11    4.13    0.38
   4  -3 -11    4.24    0.36
  -4  -3  11    4.48    0.44
   4  -3 -11    3.92    0.43
  -4  -3  11    4.75    0.60
   4   3  11    4.45    0.42
  -4  -3 -11    4.34    0.38
   4   3 -11    4.55    0.57
   4   3  11    4.16    0.32
   4   3 -11    3.55    0.35
  -4   3 -11    4.23    0.34
   4  -3  11    4.45    0.37
  -4  -3 -11    4.56    0.45
  -4   3 -11    4.37    0.34
   4  -3 -11    4.32    0.32
   4   3 -11    4.35    0.37
  -4  -3 -11    4.45    0.35
   4  -3  11    4.64    0.62
  -4   3 -11    4.05    0.46
  -4  -3  11    4.28    0.44
   4   3  11    4.09    0.41
   4  -3 -11    4.41    0.33
   4   3  11    4.17    0.33
   9  -1  -5  280.78    4.16
  -9   1   5  273.31    4.21
  -9  -1   5  272.51    4.74
   9   1  -5  284.94    4.33
  -9   1   5  278.19    5.09
   9  -1  -5  278.97    4.25
   9   1  -5  283.52    4.98
   9   1  -5  276.36    4.10
  -9  -1  -5  276.03    4.37
   9   1   5  283.07    4.24
  -9   1  -5  284.56    4.31
  -9  -1  -5  278.18    4.24
   9  -1  -5  278.04    4.60
  -9  -1  -5  276.39    4.10
  -9   1  -5  283.14    4.20
   9  -1   5  278.21    4.09
   9   1   5  280.97    4.13
   9  -1  -5  264.74    4.61
  -9  -1   5  282.25    4.26
   9  -1   5  277.79    4.84
  -9   1   5  278.05    4.83
   9   1   5  278.13    4.74
  -9  -1   5  276.15    4.25
   0   4  11    0.18    0.20
   0  -4 -11    0.10    0.20
   0   4 -11   -0.08    0.35
   0   4  11   -0.06    0.23
   0   4 -11    0.07    0.31
   0   4 -11    0.15    0.28
   0  -4 -11   -0.14    0.27
   0   4 -11   -0.10    0.32
   0  -4  11   -0.33    0.35
   0  -4 -11   -0.16    0.18
   0  -4  11   -0.30    0.32
   6  -5  -2    4.37    0.40
   6  -5   2    4.84    0.36
   6   5   2    4.83    0.37
  -6   5  -2    4.77    0.43
  -6   5   2    4.72    0.41
   6   5  -2    4.76    0.47
  -6   5  -2    4.79    0.36
   6   5   2    4.38    0.40
  -6   5   2    4.67    0.34
   6   5  -2    4.32    0.55
  -6   5  -2    4.89    0.62
   6   5   2    4.23    0.53
  -6   5  -2    4.89    0.32
   6   5   2    4.30    0.38
  -6  -5  -2    4.40    0.45
   6   5  -2    4.52    0.41
  -6  -5  -2    4.82    0.41
  -6  -5   2    4.38    0.39
   6   5  -2    4.67    0.56
   6   5   2    4.43    0.47
  -6  -5   2    4.49    0.44
  -6  -5  -2    4.36    0.44
   6  -5   2    4.29    0.47
  -6   5   2    4.40    0.52
  -6   5  -2    4.99    0.37
  -1   0 -14  161.71    2.62
  -1   0  14  173.84    2.89
  -1   0  14  168.22    3.08
   1   0  14  171.39    3.08
  -1   0  14  174.76    2.84
   1   0  14  173.96    2.80
  -1   0 -14  166.79    2.80
   1   0 -14  174.46    2.94
  -1   0 -14  167.45    2.89
  -1   0  14  172.32    3.01
   1   0  14  160.60    2.92
   1   0 -14  169.54    2.97
   1   0 -14  161.68    2.69
  -1   0 -14  173.41    2.96
  -6  -3   9    0.10    0.29
   6   3  -9    0.28    0.46
   6  -3  -9    0.23    0.26
  -6  -3  -9   -0.10    0.27
  -6  -3  -9   -0.20    0.28
   6  -3   9    0.09    0.53
  -6   3   9    0.03    0.36
   6   3   9   -0.22    0.34
   6   3   9    0.12    0.25
   6   3   9    0.41    0.28
  -6  -3  -9   -0.14    0.22
  -6   3  -9   -0.18    0.30
   6  -3   9    0.14    0.21
  -6   3   9   -0.00    0.22
   6  -3  -9    0.20    0.30
   6  -3  -9   -0.03    0.19
  -6   3  -9   -0.01    0.19
   6   3   9   -0.02    0.22
   6   3  -9    0.10    0.35
  -6   3   9    0.19    0.36
  -6   3  -9    0.22    0.25
  -1   6   5   11.05    0.55
   1   6   5   10.72    0.50
   1   6  -5   11.20    0.52
   1   6   5   10.40    0.53
   1   6  -5   10.85    0.51
   1  -6   5    9.90    0.59
  -1  -6  -5   10.49    0.52
  -1  -6   5   11.09    0.62
   1   6  -5   10.65    0.56
   1   6   5   10.17    0.43
   1  -6  -5    9.96    0.45
  -1   6  -5    9.64    0.53
  -1   6   5   10.03    0.42
  -1  -6   5   10.14    0.56
  -1   6  -5   10.82    0.68
  -1  -6  -5   11.04    0.49
  -1   6  -5   10.49    0.52
  -1   6  -5   11.08    0.60
   1   6  -5   11.12    0.68
   1   6  -5   10.69    0.45
  -1   6   5   10.38    0.51
  -1   6  -5   10.27    0.47
  -1   6  -5   10.10    0.44
  -1   6   5   10.63    0.49
   1   6  -5   10.53    0.56
  -1   6  -5   10.90    0.53
   1  -6  -5    9.47    0.49
  -3  -6  -3   44.58    1.12
  -3   6   3   41.92    1.07
   3   6  -3   44.60    1.20
  -3   6  -3   43.78    1.05
  -3   6  -3   44.18    1.04
  -3   6  -3   44.19    1.08
   3   6   3   44.36    1.02
  -3   6   3   45.05    1.06
   3   6   3   42.82    1.08
   3   6  -3   43.49    1.10
   3   6   3   43.57    1.16
   3   6  -3   45.02    1.04
  -3   6   3   43.81    1.15
  -3   6   3   44.94    1.14
   3  -6  -3   43.71    1.04
  -3   6   3   43.91    1.00
  -3  -6  -3   44.20    1.18
  -3   6  -3   43.24    1.25
  -3  -6  -3   43.68    1.03
   3   6  -3   44.54    1.04
   3  -6  -3   43.59    1.07
  -3   6  -3   42.49    1.17
   3   6   3   44.12    1.05
  -3   6   3   44.38    1.23
  -3  -6   3   41.81    1.14
   3   6  -3   43.75    1.36
  -3   6  -3   43.34    1.13
  -3  -6   3   43.84    1.14
  -1  -4  11   12.88    0.58
   1   4  11   12.23    0.48
  -1   4 -11   12.33    0.60
   1   4 -11   12.67    0.62
  -1  -4 -11   11.48    0.48
  -1   4  11   12.25    0.46
  -1   4 -11   13.38    0.54
  -1  -4  11   12.02    0.65
  -1   4  11   10.33    0.56
  -1   4  11   11.91    0.58
   1   4  11   12.40    0.48
   1  -4 -11   12.33    0.50
  -1  -4 -11   12.78    0.52
   1   4 -11   12.52    0.62
  -1   4 -11   12.34    0.59
   1  -4  11   12.41    0.71
  -1  -4  11   13.70    0.78
   1  -4 -11   12.63    0.49
   1   4 -11   11.78    0.74
  -1  -4 -11   12.70    0.54
   1  -4  11   12.88    0.62
   1   4 -11   11.44    0.54
  -1   4 -11   12.24    0.73
   1  -4  11   11.93    0.65
  -6  -4   7   55.16    1.31
  -6   4   7   56.12    1.31
   6  -4  -7   55.60    1.34
   6   4  -7   55.09    1.70
  -6   4  -7   55.78    1.19
   6   4   7   53.79    1.19
   6  -4   7   55.57    1.25
  -6   4  -7   51.45    1.16
  -6  -4  -7   52.02    1.24
  -6   4   7   50.38    1.35
   6   4   7   53.81    1.20
   6  -4  -7   55.60    1.32
  -6  -4  -7   55.10    1.20
   6  -4   7   54.73    1.51
   6   4  -7   54.90    1.28
   6   4   7   53.35    1.14
   6  -4  -7   54.08    1.15
  -6   4   7   55.89    1.42
   6  -4   7   54.74    1.21
  -6  -4   7   56.27    1.41
   0   5   9  201.82    3.12
   0   5  -9  194.01    3.16
   0  -5  -9  199.75    3.23
   0   5   9  201.20    3.15
   0  -5  -9  194.30    3.16
   0   5  -9  202.55    3.29
   0   5  -9  200.57    3.85
   0   5  -9  196.53    3.89
   0   5  -9  193.76    3.24
   0   5  -9  199.44    3.57
   0  -5  -9  195.50    3.07
   0   5  -9  202.84    3.23
   0   5   9  200.73    3.27
   8  -3   5   26.67    0.67
   8  -3  -5   26.29    0.75
  -8   3  -5   26.30    0.72
   8  -3  -5   25.89    0.88
  -8   3  -5   25.40    0.64
  -8  -3   5   26.08    0.77
   8   3   5   25.54    0.94
  -8  -3   5   24.70    0.97
   8  -3   5   25.78    0.76
   8  -3   5   26.30    0.68
  -8   3   5   26.26    0.77
  -8  -3   5   25.62    0.72
   8  -3  -5   26.58    0.89
  -8   3   5   24.82    1.02
   8  -3   5   25.34    1.04
   8  -3  -5   26.81    0.71
  -8   3  -5   25.32    0.94
   8   3   5   25.21    0.70
   8   3  -5   27.23    0.69
  -8  -3  -5   25.84    0.68
   8   3  -5   27.85    1.17
  -8   3   5   26.37    0.97
   8   3   5   26.43    0.68
  -8  -3  -5   26.75    0.81
  -6   1 -11    7.85    0.40
  -6  -1 -11    7.93    0.42
   6  -1  11    7.77    0.40
  -6   1  11    8.26    0.64
  -6  -1  11    7.69    0.70
   6  -1 -11    7.71    0.48
  -6  -1 -11    7.01    0.39
  -6   1 -11    7.95    0.41
   6   1 -11    7.63    0.47
  -6   1  11    8.05    0.61
  -6   1  11    8.48    0.50
   6  -1 -11    8.21    0.44
   6   1 -11    8.68    0.64
   6  -1 -11    7.79    0.54
   6  -1  11    7.77    0.48
   6   1  11    7.61    0.45
  -6  -1  11    8.30    0.75
   6  -1  11    8.43    0.43
   6   1 -11    7.81    0.48
  -6   1 -11    8.36    0.46
   6   1 -11    8.74    0.50
   6   1 -11    7.89    0.47
  -6  -1  11    7.83    0.52
  -6   1 -11    7.75    0.46
   6   1  11    8.13    0.44
   6   1  11    7.96    0.52
   6  -1 -11    7.32    0.44
   8   2   7    7.29    0.61
   8  -2   7    7.09    0.81
   8   2   7    6.62    0.42
  -8   2  -7    7.37    0.43
  -8  -2  -7    6.30    0.44
   8  -2  -7    6.99    0.44
   8   2  -7    6.77    0.49
  -8   2   7    7.33    0.46
   8   2  -7    7.12    0.67
   8   2   7    6.97    0.60
  -8  -2   7    7.71    0.68
   8  -2  -7    7.76    0.54
   8   2   7    6.71    0.38
   8  -2  -7    6.96    0.39
   8   2  -7    6.93    0.41
  -8  -2  -7    7.03    0.43
  -8   2  -7    6.98    0.37
  -8   2   7    7.05    0.67
  -8  -2  -7    6.92    0.52
   8  -2   7    6.80    0.38
   8  -2  -7    6.85    0.40
  -8  -2   7    7.37    0.48
   8  -2   7    7.26    0.40
   8  -2  -7    6.94    0.56
   8  -2   7    6.92    0.54
  -8   2   7    6.93    0.61
   8   2  -7    7.51    0.71
  -5  -1  12   26.95    0.87
   5   1 -12   26.06    0.72
  -5  -1 -12   26.14    0.69
  -5   1 -12   26.47    0.70
   5   1  12   26.33    0.76
   5   1  12   26.55    0.80
  -5   1  12   26.66    0.91
   5   1  12   26.44    0.70
  -5   1 -12   25.79    0.70
   5  -1 -12   25.60    0.86
   5  -1  12   25.72    0.85
   5   1 -12   25.67    0.92
  -5   1 -12   26.70    0.67
   5  -1  12   27.40    0.72
  -5   1 -12   26.32    0.86
  -5  -1 -12   27.79    0.91
  -5  -1  12   28.25    1.09
   5  -1 -12   27.08    0.78
   5   1 -12   26.88    0.78
   5   1  12   26.64    0.66
  -5  -1  12   26.01    0.79
  -5   1  12   26.67    0.82
   5   1 -12   26.93    0.77
  -5  -1 -12   26.97    0.67
  -5   1  12   27.12    0.98
   5  -1 -12   25.68    0.67
   0   1 -14   -0.06    0.28
   0  -1  14    0.19    0.28
   0   1 -14   -0.17    0.35
   0   1 -14    0.10    0.25
   0   1  14   -0.35    0.37
  -8   1  -8  105.95    2.11
  -8  -1  -8  103.69    2.00
   8  -1  -8  100.01    2.08
   8   1  -8  103.56    2.24
  -8   1   8  111.01    2.56
   8  -1  -8  106.83    1.91
  -8   1  -8  108.26    1.90
  -8  -1  -8  107.01    1.89
   8   1  -8  108.59    1.93
   8   1   8  108.73    1.89
   8  -1   8  104.20    1.83
   8  -1  -8  106.86    1.99
   8   1   8  106.55    1.91
   8   1  -8  105.99    2.35
  -8   1   8  109.01    2.43
   8  -1   8  105.49    1.91
  -8  -1   8  107.48    2.49
   8  -1   8  103.55    2.39
   8   1   8  104.57    2.22
  -8  -1   8  101.88    1.96
  -8   1   8  106.39    2.01
   8   1  -8  108.99    2.03
   8  -1  -8  107.50    2.02
  -8  -1  -8  105.14    1.96
  -8   1  -8  103.63    1.91
   8   1   8  106.56    1.91
   4   5  -7    2.38    0.56
  -4   5  -7    2.43    0.43
  -4  -5   7    2.35    0.45
  -4  -5  -7    2.15    0.30
   4   5   7    2.55    0.30
   4   5  -7    1.74    0.32
   4   5   7    2.57    0.33
  -4   5  -7    2.18    0.40
   4  -5  -7    2.32    0.37
  -4  -5   7    2.35    0.39
  -4   5   7    2.36    0.42
  -4  -5  -7    2.52    0.36
  -4   5  -7    2.05    0.46
  -4   5  -7    2.38    0.59
  -4   5  -7    2.33    0.29
   4  -5   7    2.70    0.39
   4   5  -7    2.00    0.36
  -4   5  -7    2.46    0.30
  -4   5   7    2.38    0.26
  -4  -5   7    2.30    0.44
  -4   5   7    2.02    0.40
   4  -5  -7    2.46    0.29
   7   0 -10   83.58    1.67
  -7   0  10   84.23    1.72
   7   0  10   85.82    1.58
   7   0 -10   83.40    1.62
  -7   0  10   86.76    2.21
   7   0 -10   83.15    1.68
  -7   0 -10   81.29    1.54
  -7   0  10   84.62    2.13
  -7   0 -10   84.14    1.64
  -7   0 -10   83.94    1.72
   7   0  10   80.94    1.56
   7   0 -10   85.84    1.96
   7   0  10   80.37    1.62
   7   0 -10   82.92    1.77
   7   2   9    3.61    0.44
   7   2   9    4.16    0.35
   7   2  -9    3.75    0.51
   7  -2  -9    3.24    0.43
  -7   2   9    3.90    0.54
   7  -2  -9    3.70    0.30
   7   2   9    3.32    0.34
   7   2  -9    3.72    0.56
   7  -2   9    2.74    0.66
  -7   2   9    3.65    0.36
  -7  -2   9    3.21    0.41
  -7  -2  -9    3.54    0.38
  -7   2  -9    3.22    0.39
  -7  -2  -9    3.56    0.32
  -7   2  -9    3.50    0.29
   7  -2   9    3.36    0.31
  -7  -2   9    3.45    0.61
   7   2  -9    3.13    0.34
  -7   2   9    3.52    0.50
  -7   2  -9    3.39    0.33
   7  -2  -9    3.38    0.35
   7   2  -9    3.69    0.39
   7  -2  -9    3.66    0.34
  -3   5  -8    1.24    0.37
   3   5  -8    1.48    0.36
  -3  -5  -8    1.21    0.31
   3   5   8    1.17    0.24
  -3   5  -8    1.23    0.30
   3  -5   8    1.23    0.30
  -3   5  -8    0.88    0.49
   3   5  -8    1.46    0.35
  -3  -5  -8    1.57    0.30
  -3   5  -8    1.36    0.38
  -3  -5   8    1.26    0.34
  -3   5  -8    1.09    0.26
   3   5   8    1.12    0.39
  -3   5   8    0.97    0.38
  -3   5  -8    1.37    0.41
  -3   5   8    1.09    0.35
   3   5  -8    1.23    0.47
  -3  -5   8    1.30    0.42
  -3  -5   8    1.49    0.43
  -3  -5  -8    1.20    0.28
  -3   5  -8    1.28    0.26
  -3   5  -8    1.12    0.27
  -3   5   8    1.47    0.23
   3   5   8    1.41    0.27
   3  -5  -8    1.41    0.25
   1   5  -9   85.13    1.66
   1  -5  -9   83.58    1.57
  -1  -5  -9   81.31    1.54
   1   5  -9   82.46    1.68
  -1   5   9   84.63    1.73
  -1  -5  -9   84.23    1.64
   1   5   9   83.47    1.55
  -1   5  -9   80.27    1.82
  -1   5   9   82.99    1.59
   1   5   9   83.73    1.59
   1   5   9   85.13    1.71
   1  -5  -9   82.64    1.64
  -1   5  -9   81.13    1.69
   1   5  -9   80.84    2.02
  -1  -5  -9   84.66    1.69
   1   5  -9   84.51    1.72
  -1   5  -9   86.90    2.20
  -1  -5   9   79.68    1.85
  -1   5  -9   86.34    1.70
   1   5  -9   85.49    2.19
  -1   5  -9   84.31    2.29
  -1   5  -9   84.08    1.76
   1   5  -9   83.29    1.76
   1  -5  -9   85.08    1.70
  -1   5   9   80.42    1.55
   4   0  13   18.01    0.67
  -4   0  13   18.14    0.75
   4   0  13   18.22    0.69
  -4   0 -13   18.87    0.73
   4   0 -13   18.46    0.74
  -4   0 -13   18.90    0.58
   4   0 -13   18.68    0.68
   4   0  13   18.91    0.58
   4   0 -13   17.21    0.57
  -4   0 -13   17.86    0.62
   4   0  13   19.00    0.60
  -4   0  13   18.15    0.71
  -9  -2   4   13.99    0.78
  -9   2  -4   12.36    0.47
   9  -2  -4   12.95    0.48
   9  -2   4   13.20    0.69
  -9   2   4   12.89    0.81
   9   2   4   13.31    0.80
   9  -2   4   12.86    0.52
  -9   2  -4   13.28    0.72
  -9  -2   4   13.50    0.59
  -9  -2  -4   13.28    0.59
   9  -2  -4   13.24    0.54
   9   2   4   13.24    0.56
  -9   2   4   13.02    0.58
  -9  -2  -4   12.75    0.62
   9  -2  -4   12.64    0.72
   9   2  -4   11.95    0.88
  -9  -2  -4   13.61    0.52
   9   2   4   13.08    0.51
   9   2  -4   12.72    0.50
  -9  -2   4   13.62    0.56
   9  -2  -4   13.53    0.71
  -9   2  -4   12.00    0.51
   9  -2   4   13.25    0.48
  -6   5  -3    8.80    0.42
  -6   5  -3    8.63    0.42
   6   5  -3    8.19    0.66
   6   5   3    6.73    0.39
  -6  -5   3    8.66    0.54
  -6  -5  -3    8.43    0.51
   6  -5  -3    8.85    0.49
   6  -5   3    8.87    0.43
   6   5   3    7.80    0.54
   6   5  -3    8.77    0.67
  -6   5   3    8.99    0.56
   6   5  -3    8.70    0.51
  -6   5   3    8.21    0.44
   6   5  -3    8.55    0.45
  -6  -5   3    8.23    0.49
  -6   5   3    8.35    0.61
   6   5   3    8.85    0.45
  -6  -5  -3    8.42    0.50
   6  -5   3    8.23    0.55
  -6   5  -3    8.18    0.69
   6   5   3    8.51    0.51
  -6   5  -3    8.20    0.49
  -6  -5  -3    8.94    0.53
  -7   4  -5   81.27    2.28
   7  -4  -5   78.23    1.68
  -7   4  -5   77.38    1.98
   7   4  -5   79.98    2.14
  -7  -4   5   78.11    1.84
  -7  -4   5   78.89    1.64
   7   4  -5   79.04    1.62
  -7  -4  -5   77.78    1.61
  -7   4  -5   78.48    1.55
   7  -4   5   80.14    1.59
   7  -4   5   80.15    1.55
   7   4   5   79.16    1.53
  -7  -4   5   81.81    1.76
  -7  -4  -5   79.34    1.67
   7  -4  -5   80.33    1.69
  -7   4   5   79.49    1.81
   7  -4  -5   80.29    1.54
   7  -4   5   78.57    1.52
  -7  -4   5   80.56    1.60
  -7  -4  -5   79.34    1.53
   7   4   5   78.97    1.50
  -7   4  -5   78.56    1.49
   7   4   5   77.24    1.55
  -7   4   5   77.08    1.81
   7  -4   5   78.57    1.87
   1   1  14  178.10    3.15
   1  -1  14  183.79    3.24
  -1   1 -14  183.94    3.13
   1  -1 -14  181.64    3.12
  -1  -1  14  175.47    2.92
   1   1  14  183.99    2.91
  -1   1  14  179.54    2.87
  -1  -1 -14  176.43    2.85
   1  -1  14  181.11    2.90
  -1   1 -14  179.23    2.86
   1  -1 -14  176.98    2.88
  -1   1  14  184.31    3.25
   1  -1  14  182.11    3.33
   1   1 -14  175.97    3.09
  -1  -1  14  185.51    3.45
   1   1 -14  176.31    2.94
  -1   1 -14  185.54    3.20
   1  -1 -14  179.56    2.87
  -1   1  14  176.87    3.07
  -1  -1  14  181.77    3.20
   1  -1 -14  177.38    2.98
  -1  -1 -14  180.90    3.07
   1   1 -14  180.00    3.01
   1   1 -14  180.34    3.09
  -1  -1 -14  179.30    3.00
  -1  -1  14  176.54    2.88
   1   1  14  185.77    3.19
  -9   0  -6   95.39    1.73
   9   0  -6   95.32    1.83
  -9   0  -6   97.62    1.86
   9   0  -6   98.98    2.23
   9   0   6   96.68    1.72
   9   0  -6   95.81    1.74
   9   0   6   94.43    1.72
  -9   0   6   96.52    2.35
   9   0   6   90.31    2.20
  -9   0   6   93.26    1.83
  -9   0  -6   96.27    2.03
  -2   0  14    0.47    0.46
   2   0 -14    0.48    0.28
  -2   0 -14    0.43    0.27
  -2   0  14    0.54    0.28
  -2   0  14    0.46    0.28
  -2   0  14    0.65    0.37
  -2   0 -14    0.76    0.39
   2   0 -14    0.46    0.24
   2   0  14    0.59    0.34
   2   0 -14    0.32    0.37
  -2   0 -14    0.62    0.30
   2   0  14    0.68    0.27
  -2   0 -14    0.42    0.25
  -4   6   0  175.71    3.07
  -4   6   0  180.88    2.90
   4  -6   0  180.95    3.01
  -4   6   0  174.50    2.93
   4   6   0  181.25    2.99
  -4   6   0  177.69    2.97
   4   6   0  180.36    2.84
  -4   6   0  176.47    2.79
   4  -6   0  181.56    2.91
   4   6   0  177.84    3.04
  -4  -6   0  177.92    3.07
   4   6   0  178.47    2.84
  -4   6   0  175.03    3.08
  -2   6  -5   33.07    0.78
   2   6  -5   33.75    0.78
   2  -6  -5   33.75    0.76
  -2  -6  -5   32.95    0.75
   2   6   5   31.79    0.71
   2  -6  -5   33.94    0.81
  -2   6   5   34.42    0.74
  -2   6  -5   31.75    0.90
  -2  -6   5   33.94    0.95
  -2   6   5   32.85    0.91
  -2  -6  -5   32.40    0.95
  -2   6  -5   33.04    0.99
  -2   6   5   33.42    0.87
  -2   6  -5   31.92    0.84
   2   6   5   34.38    0.91
   2   6  -5   33.79    0.92
  -2   6   5   32.09    0.79
   2   6   5   33.53    0.82
  -2  -6  -5   33.59    0.86
   2   6  -5   32.11    0.83
  -2   6  -5   32.96    0.85
  -2  -6   5   34.13    0.90
  -2   6  -5   33.80    1.05
   2   6  -5   33.07    1.10
  -2   6   5   34.32    0.88
   2   6   5   33.37    0.81
  -2   6  -5   33.85    0.78
  -2  -6  -5   33.52    0.79
  -4   6  -1   14.89    0.61
   4   6  -1   15.06    0.69
  -4  -6   1   14.78    0.61
  -4   6   1   14.83    0.53
  -4   6  -1   14.85    0.69
  -4   6   1   14.34    0.62
   4  -6   1   14.33    0.53
   4   6  -1   14.37    0.74
  -4   6   1   14.82    0.60
   4   6  -1   15.57    0.64
  -4   6  -1   15.24    0.61
  -4   6  -1   15.00    0.54
   4   6  -1   15.43    0.56
  -4   6   1   15.01    0.52
   4   6   1   14.99    0.55
   4   6  -1   15.43    0.55
  -4  -6  -1   14.83    0.60
   4   6   1   14.99    0.56
   4  -6  -1   15.39    0.58
   4   6   1   14.36    0.61
  -4   6  -1   14.80    0.69
  -4   6   1   14.53    0.71
   4  -6   1   14.54    0.60
  -4  -6   1   15.21    0.65
  -4   6  -1   15.11    0.52
   4  -6  -1   14.47    0.60
   4   6   1   15.85    0.67
  -2   4 -11    2.05    0.38
  -2   4  11    1.89    0.32
  -2   4 -11    1.83    0.37
  -2  -4  11    1.89    0.41
   2  -4  11    1.74    0.32
  -2  -4  11    1.83    0.32
  -2   4  11    1.70    0.26
  -2  -4 -11    1.53    0.29
  -2  -4 -11    1.86    0.31
  -2   4 -11    1.95    0.31
   2   4  11    1.85    0.24
   2  -4 -11    1.64    0.25
  -2  -4 -11    2.08    0.31
   2   4 -11    1.63    0.35
   2  -4 -11    1.86    0.31
   2  -4  11    2.29    0.39
   2  -4 -11    1.89    0.28
   2   4  11    1.84    0.30
  -2   4 -11    1.89    0.32
   2   4 -11    2.10    0.32
  -2  -4 -11    1.81    0.31
   2  -4 -11    1.76    0.35
  -2   4  11    2.10    0.36
  -2   4 -11    1.67    0.42
   2   4 -11    1.79    0.48
  -2  -4  11    2.11    0.50
  -3   3 -12   15.97    0.56
   3   3  12   15.78    0.52
  -3  -3  12   15.87    0.92
   3  -3  12   16.42    0.59
  -3   3  12   14.99    0.54
   3  -3  12   16.33    0.86
  -3  -3  12   14.93    0.63
  -3   3 -12   15.62    0.66
  -3  -3 -12   15.00    0.55
   3  -3  12   16.07    0.96
  -3  -3 -12   15.69    0.66
   3   3  12   16.07    0.66
   3  -3 -12   15.45    0.68
  -3   3  12   15.20    0.65
  -3  -3  12   15.90    0.71
  -3   3 -12   15.08    0.68
   3   3 -12   16.36    0.61
   3   3  12   16.24    0.55
   3  -3 -12   15.76    0.54
  -3   3 -12   15.87    0.57
  -3   3  12   14.45    0.59
   3  -3 -12   15.25    0.52
   3  -3 -12   16.13    0.62
  -3  -3 -12   15.31    0.58
  -3   3  12   15.86    0.71
   3   3 -12   16.17    0.82
  -3   6  -4    1.19    0.34
  -3   6   4    1.42    0.40
   3  -6   4    1.20    0.31
   3   6   4    1.28    0.35
   3   6  -4    0.86    0.39
  -3   6  -4    1.21    0.27
  -3  -6  -4    1.41    0.31
   3   6  -4    1.13    0.28
   3  -6  -4    1.45    0.26
  -3   6  -4    1.49    0.26
   3   6   4    1.21    0.32
  -3  -6   4    1.70    0.36
  -3   6   4    1.26    0.22
  -3   6  -4    1.29    0.36
  -3   6   4    1.15    0.27
   3   6   4    1.21    0.28
   3  -6  -4    1.32    0.27
  -3   6  -4    1.24    0.26
  -3   6   4    1.58    0.35
  -3   6   4    1.19    0.30
   3   6  -4    2.02    0.50
  -3   6  -4    1.76    0.34
  -3  -6   4    1.58    0.33
   3   6  -4    0.94    0.36
  -3  -6  -4    1.29    0.32
  -3  -6  -4    1.33    0.30
   3   6   4    1.16    0.27
  -3   6   4    1.12    0.22
  -3   6  -4    1.15    0.29
  -7   1 -10    3.30    0.30
   7   1 -10    3.11    0.34
  -7  -1 -10    3.31    0.37
  -7   1 -10    3.43    0.33
   7  -1 -10    3.36    0.42
   7   1 -10    3.91    0.46
   7   1  10    3.00    0.33
  -7   1  10    3.59    0.38
  -7   1  10    3.71    0.53
  -7  -1  10    2.75    0.61
   7  -1  10    3.32    0.33
   7  -1 -10    3.45    0.33
  -7  -1 -10    3.62    0.36
   7  -1 -10    3.57    0.38
  -7  -1  10    3.37    0.40
   7   1 -10    3.79    0.41
  -7   1  10    3.77    0.61
   7   1 -10    3.06    0.57
   7  -1 -10    3.57    0.48
   7  -1 -10    3.61    0.37
   7   1  10    3.40    0.33
   7   1 -10    3.48    0.38
   7  -1  10    3.12    0.35
   7   1  10    4.35    0.46
  -7   1 -10    3.41    0.38
   7  -1  10    3.37    0.34
  10   0   0  259.92    4.58
 -10   0   0  271.54    4.06
  10   0   0  257.83    3.86
  10   0   0  266.09    4.91
  10   0   0  267.84    4.07
 -10   0   0  266.23    4.12
 -10   0   0  272.31    4.59
  -5  -5   6   33.44    0.88
  -5   5   6   33.58    0.93
   5   5   6   31.77    0.89
  -5   5  -6   33.65    0.79
  -5  -5   6   34.13    0.96
   5  -5  -6   33.43    0.88
   5   5   6   30.87    0.80
  -5  -5  -6   34.07    0.88
   5   5  -6   32.37    1.21
   5   5  -6   33.18    0.87
  -5   5  -6   32.71    0.99
  -5   5  -6   32.37    0.74
   5  -5  -6   33.41    0.87
  -5   5  -6   33.08    0.85
  -5   5  -6   33.38    1.29
  -5   5   6   32.17    0.90
   5  -5   6   33.83    0.96
  -5  -5   6   32.06    0.82
   5   5  -6   34.26    0.79
   5  -5  -6   32.03    0.73
   5   5   6   33.69    0.75
  -5   5   6   31.01    0.70
   3   2  13    6.44    0.38
  -3   2  13    6.07    0.49
   3  -2 -13    6.31    0.37
   3   2 -13    6.73    0.50
  -3  -2 -13    6.03    0.38
  -3   2 -13    6.21    0.43
   3   2  13    6.25    0.37
   3  -2 -13    6.37    0.39
  -3   2  13    5.33    0.47
  -3  -2  13    6.32    0.61
  -3  -2 -13    6.16    0.47
   3  -2 -13    6.28    0.44
  -3  -2 -13    5.94    0.41
   3   2  13    6.21    0.48
   3  -2 -13    6.38    0.51
   3   2 -13    7.46    0.59
   3  -2  13    6.70    0.60
  -3  -2  13    6.41    0.72
  -3   2  13    6.34    0.40
  -3   2 -13    6.32    0.44
  -3  -2  13    6.38    0.49
  -3   2 -13    5.99    0.37
  -4   1 -13    0.08    0.22
  -4  -1  13    0.07    0.31
  -4   1 -13    0.15    0.31
  -4  -1 -13    0.09    0.30
  -4   1  13    0.38    0.34
   4   1  13    0.66    0.31
   4  -1  13    0.38    0.29
   4  -1  13    0.02    0.23
   4   1  13    0.36    0.26
   4   1 -13    0.37    0.29
   4  -1 -13   -0.07    0.32
   4  -1 -13    0.02    0.23
   4   1 -13   -0.07    0.23
  -4   1  13    0.05    0.26
  -4  -1 -13    0.36    0.26
   4   1 -13    0.23    0.34
   4  -1  13    0.50    0.28
   4   1  13    0.24    0.26
  -4   1  13   -0.00    0.33
  -4  -1  13    0.49    0.45
  -4  -1  13    0.31    0.32
  -4   1 -13    0.10    0.25
   4   1  13    0.27    0.24
   4  -1 -13    0.10    0.23
  -4  -1 -13    0.28    0.21
  -4  -1 -13    0.44    0.23
   0   6  -6    2.59    0.50
   0   6  -6    2.30    0.30
   0   6  -6    2.90    0.36
   0   6  -6    2.93    0.38
   0  -6   6    2.92    0.42
   0   6  -6    2.81    0.41
   0   6   6    2.68    0.30
   0   6  -6    2.65    0.38
   0   6   6    2.81    0.36
   0   6  -6    2.48    0.35
   0  -6  -6    2.71    0.33
   0  -6  -6    2.64    0.30
   0   6   6    2.80    0.29
  10   0  -1   80.64    2.18
  10   0   1   87.33    1.68
  10   0  -1   85.48    1.66
 -10   0  -1   87.74    1.76
 -10   0   1   85.20    1.73
 -10   0  -1   83.99    1.98
 -10   0   1   85.63    2.06
  10   0   1   85.76    2.17
  10   0   1   83.58    1.55
  10   0  -1   86.56    2.13
  10   0  -1   83.80    1.56
 -10   0  -1   86.58    1.63
 -10   0   1   84.90    1.61
  10   0   1   88.11    2.38
   7   3   8   11.82    0.49
   7   3   8   12.52    0.65
   7  -3   8   10.83    0.79
  -7  -3   8   11.13    0.76
  -7   3   8   10.96    0.51
   7   3  -8   11.07    0.81
   7  -3  -8   10.95    0.48
  -7  -3   8   11.84    0.57
  -7  -3  -8   10.46    0.54
   7  -3  -8   11.15    0.50
   7   3   8   11.48    0.51
  -7  -3   8   11.07    0.68
  -7   3   8   10.96    0.66
   7  -3  -8    9.85    0.57
  -7   3  -8   11.54    0.49
   7  -3  -8   11.02    0.44
   7   3  -8   11.93    0.83
   7  -3   8   11.29    0.48
   7  -3   8   11.06    0.50
  -7  -3  -8   11.06    0.56
   7   3  -8   11.30    0.49
  -7  -3  -8   12.10    0.52
   7   3   8   11.37    0.46
   7  -3  -8   11.58    0.58
  -7   3  -8   11.24    0.45
  -9  -1  -6  146.98    2.43
  -9   1  -6  143.26    2.37
  -9  -1  -6  147.32    2.53
   9  -1   6  147.81    2.41
   9   1   6  150.22    2.46
   9  -1  -6  149.29    2.84
   9   1   6  142.93    2.86
   9  -1  -6  150.96    2.89
  -9   1   6  149.50    3.24
   9   1  -6  142.17    2.93
   9  -1   6  144.35    3.04
  -9  -1  -6  145.09    2.60
  -9   1   6  145.32    3.02
  -9   1  -6  149.66    2.85
   9   1   6  146.44    2.45
  -9   1  -6  144.36    2.47
   9   1   6  150.58    2.45
  -9  -1   6  141.13    2.43
   9   1  -6  149.24    2.45
   9  -1  -6  144.19    2.37
  -9  -1   6  149.89    3.06
  -9  -1   6  148.05    2.58
   9   1  -6  147.14    2.54
   9  -1  -6  147.47    2.52
  -2   5  -9  122.15    2.16
  -2  -5  -9  123.14    2.16
   2  -5  -9  120.15    2.06
   2  -5  -9  120.22    2.17
   2   5   9  125.18    2.11
  -2   5   9  120.86    2.05
  -2   5   9  120.77    2.27
   2   5   9  118.16    2.14
  -2   5   9  123.26    2.28
  -2   5  -9  130.05    2.85
   2   5  -9  123.49    2.77
  -2   5  -9  124.12    2.28
  -2   5  -9  119.48    2.43
   2  -5   9  124.78    2.26
  -2   5   9  121.10    2.20
  -2  -5   9  120.58    2.22
  -2   5  -9  123.31    2.31
   2   5   9  124.75    2.16
  -2  -5  -9  125.71    2.25
   2  -5  -9  119.56    2.18
   2   5  -9  121.97    2.22
   2   5  -9  123.20    2.16
  -2  -5   9  124.68    2.49
  -2  -5  -9  124.31    2.12
   8  -4   0   59.31    1.37
  -8   4   0   58.49    1.24
  -8   4   0   61.32    1.81
   8  -4   0   60.23    1.27
  -8  -4   0   55.77    1.30
  -8   4   0   59.55    1.30
  -8  -4   0   59.61    1.40
  -8  -4   0   59.99    1.29
   8   4   0   57.95    1.31
  -8   4   0   60.42    1.60
  -4   6  -2    0.86    0.23
  -4   6   2    0.94    0.22
   4   6  -2    1.04    0.31
  -4  -6  -2    0.95    0.28
  -4   6  -2    0.90    0.26
   4   6  -2    0.98    0.31
  -4   6   2    0.92    0.33
   4  -6  -2    0.90    0.29
   4   6   2    0.89    0.27
   4   6  -2    0.48    0.34
  -4  -6  -2    1.08    0.35
   4   6   2    0.99    0.35
   4  -6   2    1.10    0.35
   4   6   2    0.70    0.29
  -4   6  -2    0.70    0.35
  -4   6  -2    0.96    0.36
  -4  -6   2    1.07    0.33
   4   6   2    0.99    0.28
  -4   6  -2    0.82    0.23
  -4  -6   2    0.79    0.32
  -4   6   2    0.57    0.39
  -4   6  -2    0.90    0.25
   4   6  -2    1.01    0.29
  -4   6   2    0.96    0.26
  -4   6   2    0.83    0.21
  -4   6  -2    0.52    0.30
   4   6  -2    0.46    0.40
   4  -6   2    1.02    0.26
   5  -4  -9   68.68    1.36
   5   4  -9   72.05    1.46
  -5   4  -9   72.81    1.66
   5   4  -9   73.19    2.01
   5  -4   9   74.88    1.86
   5   4   9   68.47    1.54
  -5  -4   9   70.55    1.79
   5   4  -9   71.60    1.98
  -5  -4   9   73.16    1.67
   5  -4  -9   68.88    1.44
   5   4   9   72.34    1.46
   5  -4  -9   73.38    1.52
  -5  -4  -9   72.84    1.52
   5   4  -9   71.27    1.51
  -5  -4   9   73.70    1.58
  -5   4   9   73.64    1.66
  -5   4  -9   73.45    1.47
  -5  -4  -9   71.79    1.43
   5   4   9   70.12    1.45
   5  -4   9   71.65    1.49
  -5   4   9   71.52    1.43
  -5   4  -9   71.87    1.41
   5   4   9   72.19    1.40
  -2  -1 -14   23.75    0.72
   2  -1 -14   24.13    0.98
  -2  -1  14   23.71    0.75
  -2   1 -14   24.18    0.78
  -2  -1  14   22.50    0.95
   2  -1  14   24.15    0.91
   2   1  14   25.12    0.84
   2  -1 -14   24.12    0.69
  -2  -1 -14   21.18    0.64
  -2   1  14   23.60    0.87
   2   1 -14   21.03    0.79
   2   1 -14   24.12    0.77
   2  -1 -14   23.95    0.76
  -2   1 -14   23.73    0.82
  -2   1  14   22.99    0.71
  -2   1  14   24.08    0.82
   2  -1 -14   23.85    0.66
  -2  -1  14   23.96    0.81
  -2   1 -14   23.62    0.66
   2   1  14   24.10    0.64
  -2  -1 -14   24.19    0.80
   2  -1  14   24.39    0.69
  -2   1  14   23.78    0.69
  -2  -1  14   21.88    0.68
   4   4  10    9.49    0.59
  -4  -4  10    9.28    0.53
   4   4 -10    9.33    0.51
  -4  -4 -10    9.11    0.47
   4   4  10    9.82    0.52
   4  -4 -10    9.52    0.52
  -4   4  10    9.54    0.56
   4  -4 -10    9.95    0.44
   4   4  10    9.61    0.44
  -4  -4  10    9.30    0.67
   4  -4 -10    9.67    0.49
  -4   4 -10    9.81    0.45
  -4   4  10    9.54    0.43
   4  -4  10    9.45    0.50
   4   4 -10    9.42    0.58
   4  -4  10    9.89    0.64
  -4   4 -10    8.87    0.55
  -4   4 -10    9.84    0.58
   4   4 -10    9.72    0.50
  -4  -4 -10    9.22    0.47
   4   4  10    9.37    0.46
  -4   4 -10    9.97    0.48
  -4  -4  10   10.34    0.60
   4   4 -10    8.88    0.78
  -8  -4  -1  103.02    2.00
  -8   4  -1  100.40    2.22
  -8   4   1  102.47    2.21
   8   4   1  100.83    2.23
  -8  -4   1   99.19    1.92
   8   4   1  100.56    1.90
   8   4  -1  100.83    1.92
  -8   4  -1   98.60    2.41
  -8   4  -1  100.47    1.86
  -8   4   1  100.80    1.90
  -8  -4   1  102.96    1.88
  -8  -4  -1   98.90    1.80
   8  -4   1   97.93    1.91
  -8   4  -1  101.80    1.81
   8  -4  -1   99.58    1.95
   8  -4   1  101.81    1.84
   8  -4  -1  100.65    1.82
  -8   4   1   99.26    2.36
   6   5   4   31.40    0.73
  -6   5  -4   31.05    1.19
  -6  -5  -4   31.91    0.78
  -6   5   4   31.77    0.81
   6   5   4   31.54    0.92
  -6  -5   4   32.11    0.87
  -6   5   4   30.31    0.90
  -6   5  -4   32.77    0.74
   6   5  -4   30.33    1.12
   6   5  -4   31.45    0.85
  -6   5   4   30.29    0.95
   6  -5  -4   31.86    0.84
  -6   5  -4   30.73    0.88
   6  -5   4   32.19    0.74
  -6  -5   4   32.12    0.80
   6   5  -4   31.58    0.75
  -6  -5  -4   31.24    0.83
   6   5   4   29.87    0.78
  -6   5  -4   29.94    0.74
   6   5  -4   30.10    1.07
   6  -5  -4   31.98    0.88
   6  -5   4   30.94    0.91
  -1   6  -6    4.81    0.45
  -1   6  -6    5.05    0.45
  -1   6  -6    5.03    0.41
   1   6  -6    5.23    0.42
   1  -6  -6    5.23    0.37
  -1  -6  -6    4.65    0.39
   1   6   6    5.20    0.36
  -1   6  -6    4.76    0.35
  -1  -6   6    4.82    0.48
  -1  -6  -6    4.93    0.38
   1   6   6    4.74    0.38
   1   6  -6    5.43    0.59
  -1   6  -6    4.66    0.50
  -1  -6   6    4.56    0.43
   1  -6   6    4.87    0.48
  -1   6  -6    5.16    0.41
   1   6  -6    4.85    0.41
  -1  -6  -6    4.92    0.39
   1   6  -6    5.43    0.40
   1   6   6    4.86    0.36
   1  -6  -6    4.83    0.38
  -1   6   6    4.81    0.34
   1   6  -6    4.50    0.43
  -1   6  -6    4.63    0.40
  -1   6   6    5.22    0.41
  -1   6   6    4.87    0.32
  -1   6   6    4.72    0.40
   9   3   0   -0.29    0.35
  -9   3   0    0.01    0.24
   9  -3   0   -0.12    0.24
  -9   3   0    0.05    0.40
  -9  -3   0    0.15    0.39
   9  -3   0    0.36    0.44
  -9   3   0   -0.10    0.55
  -9  -3   0   -0.32    0.31
   9   3   0    0.39    0.45
  -9  -3   0    0.25    0.29
   9  -3   0   -0.07    0.17
   9  -3   0   -0.09    0.29
   9   3   0    0.15    0.31
  -9   3   0    0.09    0.21
 -10   0   2    1.18    0.27
 -10   0  -2    1.44    0.31
  10   0  -2    0.94    0.26
  10   0   2    1.27    0.24
  10   0  -2    1.41    0.44
  10   0   2    1.25    0.41
 -10   0  -2    0.97    0.40
 -10   0   2    1.46    0.40
  10   0  -2    1.06    0.30
  10   0   2    1.86    0.77
  10   0  -2    0.88    0.62
 -10   0  -2    1.80    0.39
  10   0   2    1.09    0.31
 -10   0   2    1.04    0.50
   8  -3  -6    6.79    0.49
  -8   3   6    6.89    0.43
   8   3   6    7.10    0.43
   8   3  -6    7.65    0.79
   8  -3   6    7.21    0.66
  -8   3  -6    6.56    0.40
  -8  -3   6    6.59    0.49
   8  -3   6    6.70    0.38
  -8  -3  -6    7.29    0.42
  -8  -3   6    6.49    0.61
  -8  -3   6    6.82    0.48
   8   3  -6    7.10    0.70
   8  -3  -6    7.55    0.42
  -8  -3  -6    6.92    0.52
   8   3  -6    7.12    0.42
   8   3   6    6.53    0.39
   8  -3  -6    7.03    0.49
  -8   3  -6    7.34    0.39
   8  -3  -6    7.03    0.37
   8  -3   6    7.08    0.39
   8  -3   6    7.12    0.42
  -8   3   6    6.72    0.62
   8   3   6    6.37    0.60
  -8  -3   6    7.33    0.60
   8   3   6    7.03    0.55
   9  -3  -1  162.30    3.01
  -9   3  -1  158.78    2.67
   9  -3   1  168.06    2.96
  -9  -3   1  166.41    2.70
   9  -3  -1  162.82    2.88
  -9   3   1  158.20    3.13
  -9   3  -1  166.49    2.66
   9  -3  -1  162.86    2.65
  -9  -3  -1  165.45    2.81
   9   3   1  165.91    3.27
  -9   3  -1  167.84    3.33
  -9  -3   1  166.64    3.05
  -9  -3   1  167.17    2.83
   9   3  -1  164.00    2.75
   9  -3   1  167.87    2.72
   9   3   1  169.91    2.70
  -9  -3  -1  168.22    2.72
  -9  -3   1  168.87    2.98
  -9  -3  -1  170.93    2.96
   9  -3   1  165.08    2.64
  -9   3   1  166.30    2.79
   9   3   1  164.28    2.74
   9   3  -1  170.43    2.72
  -9   3   1  172.14    3.56
  -9   3   1  166.34    2.69
  -9   3  -1  162.10    3.47
 -10   1   0   55.47    1.64
 -10   1   0   55.24    1.20
  10  -1   0   53.23    1.53
 -10  -1   0   55.51    1.30
 -10   1   0   56.91    1.32
  10  -1   0   56.21    1.73
  10   1   0   55.19    1.90
  10  -1   0   55.44    1.22
  10  -1   0   54.83    1.16
  10   1   0   54.99    1.16
  10   1   0   50.30    1.61
 -10  -1   0   54.20    1.52
 -10  -1   0   54.26    1.18
 -10  -1   0   54.30    1.48
  -9   2   5    4.75    0.56
   9  -2   5    4.78    0.49
   9  -2  -5    5.46    0.53
   9   2   5    4.84    0.34
   9   2   5    4.66    0.40
  -9   2  -5    4.78    0.38
   9  -2  -5    4.64    0.35
  -9   2  -5    4.49    0.33
  -9  -2   5    4.94    0.63
   9  -2   5    4.73    0.34
   9   2   5    4.43    0.33
  -9  -2  -5    4.93    0.45
   9  -2  -5    4.70    0.52
   9   2  -5    4.84    0.72
  -9  -2  -5    4.09    0.41
   9   2  -5    4.21    0.42
  -9   2   5    4.61    0.39
  -9  -2   5    4.36    0.40
   9   2   5    3.78    0.48
  -9  -2   5    4.60    0.38
   9   2  -5    4.20    0.37
   9  -2  -5    4.58    0.33
  -9  -2  -5    4.59    0.39
   9  -2   5    4.70    0.35
   0   3 -13  312.18    4.62
   0  -3  13  301.65    5.14
   0   3 -13  305.54    4.70
   0  -3  13  297.74    4.54
   0   3  13  297.24    4.61
   0  -3 -13  303.56    4.44
   0  -3 -13  312.61    4.73
   0   3  13  302.28    4.43
   0  -3  13  306.72    4.80
   0   3  13  310.35    4.88
   0  -3 -13  301.85    4.49
   0  -3  13  314.09    5.34
   0   3 -13  308.94    4.70
   0   3 -13  310.06    4.97
 -10  -1   1   15.29    0.55
 -10   1   1   15.95    0.88
 -10   1  -1   15.42    0.81
 -10   1   1   15.09    0.61
 -10  -1   1   17.59    0.87
 -10  -1  -1   16.33    0.76
 -10  -1   1   15.85    0.64
  10   1  -1   16.34    0.55
 -10   1  -1   16.33    0.55
  10   1  -1   16.13    0.61
 -10  -1  -1   16.09    0.84
  10  -1  -1   15.49    0.78
  10  -1   1   15.82    0.52
  10  -1  -1   15.73    0.52
  10   1  -1   15.36    0.92
  10   1   1   16.48    0.55
 -10  -1  -1   16.77    0.64
  10   1   1   16.72    0.92
  10  -1   1   16.68    0.82
  10  -1  -1   16.92    0.58
 -10   1   1   16.44    0.56
  10  -1   1   16.89    0.60
 -10  -1  -1   15.57    0.54
 -10   1  -1   16.05    0.65
  10  -1  -1   15.37    0.89
  10  -1   1   16.88    1.00
  10   1  -1   16.52    1.02
  -8   4  -2   30.95    1.05
   8   4  -2   29.78    1.11
   8  -4  -2   31.68    0.74
  -8  -4   2   31.45    0.79
  -8  -4  -2   29.88    0.75
   8  -4  -2   31.27    0.86
  -8   4   2   30.76    0.79
   8   4  -2   30.43    0.82
  -8   4  -2   30.39    0.70
  -8   4   2   30.95    0.99
  -8  -4   2   31.63    0.85
  -8   4  -2   31.26    0.78
  -8   4  -2   32.11    1.28
  -8   4   2   30.80    1.15
   8  -4   2   29.29    0.98
   8  -4  -2   30.35    0.93
  -8  -4  -2   30.14    0.85
   8   4   2   32.92    1.09
   8  -4   2   32.24    0.76
   8   4   2   30.84    0.81
   8  -4   2   31.79    0.78
   8  -4   2   30.43    0.81
   8   0   9   62.66    1.26
  -8   0  -9   63.06    1.35
  -8   0   9   65.99    1.94
   8   0  -9   64.73    1.57
  -8   0  -9   64.28    1.44
   8   0   9   63.77    1.32
   8   0  -9   64.33    1.42
   8   0   9   64.86    1.65
  -8   0   9   63.81    1.81
  -8   0   9   63.25    1.41
  -8   0  -9   65.27    1.32
   8   0  -9   64.24    1.34
   8   0   9   63.11    1.34
   8   0  -9   62.38    1.39
   8   0  -9   59.15    1.56
  -7   4   6   12.77    0.55
   7  -4  -6   13.79    0.65
  -7   4   6   13.06    0.73
  -7  -4  -6   12.54    0.51
   7  -4  -6   14.13    0.63
  -7  -4   6   12.38    0.56
   7  -4   6   13.52    0.52
  -7   4  -6   13.33    0.54
  -7  -4   6   13.11    0.69
   7  -4  -6   13.05    0.49
   7  -4   6   12.98    0.53
   7   4   6   13.01    0.51
   7   4   6   13.37    0.54
  -7   4   6   13.07    0.68
   7   4  -6   13.45    0.85
  -7  -4   6   11.79    0.73
  -7   4  -6   13.25    0.48
   7   4   6   13.85    0.56
  -7  -4  -6   13.61    0.59
   7   4  -6   13.25    0.57
   7  -4   6   13.12    0.76
  -7  -4   6   13.17    0.60
  -7  -4  -6   14.50    0.63
  -4   6  -3   21.29    0.79
   4   6  -3   19.99    0.63
  -4   6   3   21.06    0.77
   4  -6   3   19.83    0.70
  -4   6  -3   22.06    0.73
   4   6  -3   20.35    0.68
   4   6   3   20.92    0.76
   4   6  -3   20.19    0.78
  -4  -6  -3   20.10    0.63
  -4  -6  -3   19.59    0.68
   4   6   3   20.58    0.60
  -4   6   3   20.48    0.58
  -4   6   3   19.88    0.71
   4   6   3   20.44    0.70
  -4   6   3   20.49    0.60
   4   6   3   20.56    0.62
  -4   6  -3   21.07    0.67
  -4   6  -3   20.40    0.85
  -4   6  -3   20.35    0.61
  -4   6  -3   21.07    0.66
   4   6  -3   21.27    0.91
  -4   6  -3   20.03    0.62
  -4  -6   3   21.44    0.78
  -4  -6   3   20.74    0.73
   4  -6  -3   20.55    0.63
   4  -6  -3   19.49    0.64
   4  -6   3   20.79    0.61
  -4   6   3   20.15    0.66
   1  -3 -13   49.66    1.09
   1   3  13   48.92    1.08
   1  -3 -13   48.94    1.11
  -1   3  13   48.60    1.08
  -1  -3 -13   49.75    1.09
  -1  -3  13   49.30    1.29
  -1   3  13   49.69    1.29
   1  -3  13   46.47    1.28
   1  -3  13   48.52    1.64
  -1   3 -13   49.03    1.14
   1   3 -13   49.30    1.27
  -1  -3 -13   49.71    1.26
   1   3  13   49.03    1.13
  -1  -3 -13   50.46    1.15
  -1   3 -13   47.65    1.22
  -1  -3  13   50.81    1.61
   1  -3  13   49.26    1.57
   1   3 -13   47.59    1.37
  -1  -3  13   48.68    1.40
  -1   3 -13   48.69    1.24
  -1   3 -13   48.06    1.33
   1   3  13   50.72    1.29
   1  -3 -13   48.24    1.20
  -1  -3 -13   48.49    1.17
   1   3 -13   48.67    1.13
  -1   3 -13   48.31    1.11
   9   3  -2    3.15    0.36
  -9  -3   2    3.10    0.35
  -9   3  -2    3.37    0.35
  -9   3  -2    3.39    0.29
  -9   3   2    3.24    0.68
  -9  -3  -2    2.97    0.44
  -9  -3   2    3.32    0.52
   9  -3   2    3.33    0.30
   9  -3  -2    3.44    0.30
  -9  -3  -2    3.25    0.39
   9   3   2    3.37    0.40
  -9   3   2    3.28    0.38
   9   3  -2    3.00    0.39
  -9  -3  -2    3.13    0.38
  -9  -3   2    3.13    0.40
  -9  -3   2    3.00    0.50
   9   3   2    3.27    0.55
  -9   3  -2    3.41    0.50
   9  -3  -2    2.98    0.54
  -9   3   2    2.97    0.47
  -9   3   2    3.11    0.31
   9  -3   2    3.19    0.39
   9  -3  -2    3.37    0.39
   9  -3   2    3.42    0.30
   9   3   2    3.18    0.37
  -6  -2 -11    6.46    0.40
   6   2 -11    6.26    0.45
   6   2 -11    6.45    0.45
   6   2 -11    6.65    0.61
  -6  -2  11    5.80    0.45
  -6   2  11    5.72    0.43
  -6   2  11    6.72    0.60
   6  -2 -11    5.61    0.80
   6   2  11    6.03    0.40
   6   2 -11    5.99    0.46
   6  -2 -11    6.67    0.45
  -6   2 -11    6.19    0.42
   6   2  11    5.82    0.45
   6  -2  11    6.19    0.39
  -6   2 -11    6.54    0.39
   6   2  11    6.68    0.39
   6  -2 -11    6.27    0.37
   6   2  11    6.53    0.40
  -6   2 -11    6.29    0.40
  -6  -2 -11    6.27    0.44
   6  -2 -11    6.78    0.45
  -6   2  11    6.65    0.58
  -6  -2 -11    6.69    0.40
   6  -2  11    6.23    0.39
   6   2 -11    6.07    0.41
   6   4   8  118.54    2.03
  -6  -4  -8  119.54    2.06
  -6  -4   8  126.62    2.44
   6   4   8  121.42    2.14
  -6  -4  -8  119.97    2.18
   6   4  -8  118.91    2.16
   6  -4  -8  117.89    2.24
  -6   4   8  124.14    2.28
   6  -4  -8  119.53    2.20
  -6   4   8  117.19    2.13
  -6  -4   8  121.88    2.24
   6  -4   8  122.30    2.16
   6   4   8  122.52    2.14
  -6   4  -8  123.36    2.11
   6  -4  -8  114.52    2.13
  -6   4  -8  122.87    2.14
   6   4  -8  121.57    2.76
  -6   4   8  120.62    2.34
   6  -4   8  122.98    2.55
   6   4  -8  116.71    2.82
  -3   0 -14   51.16    1.12
  -3   0  14   50.24    1.29
  -3   0 -14   53.86    1.35
  -3   0  14   52.58    1.30
   3   0 -14   52.38    1.24
  -3   0  14   50.69    1.47
   3   0  14   51.27    1.34
  -3   0 -14   52.70    1.24
   3   0 -14   52.07    1.14
   3   0  14   50.93    1.11
  -3   0 -14   51.81    1.17
   3   0  14   51.27    1.25
  -3   0  14   51.38    1.20
   3   0 -14   51.60    1.34
  -5   2  12    5.58    0.51
   5   2 -12    5.77    0.42
   5  -2  12    6.28    0.42
  -5  -2  12    5.58    0.48
  -5  -2 -12    5.43    0.50
   5   2  12    6.30    0.46
   5  -2 -12    5.86    0.41
  -5  -2 -12    5.86    0.40
  -5   2 -12    5.94    0.40
  -5   2 -12    5.82    0.37
  -5  -2  12    5.86    0.67
   5   2 -12    6.41    0.48
  -5  -2  12    5.76    0.45
  -5  -2  12    4.92    0.63
   5  -2  12    5.83    0.54
   5   2 -12    5.59    0.56
  -5   2  12    5.65    0.52
  -5  -2 -12    6.06    0.37
   5  -2 -12    5.81    0.50
   5   2  12    6.29    0.44
  -5  -2 -12    5.64    0.38
  -5   2  12    5.60    0.38
   5   2 -12    5.90    0.44
   5  -2  12    5.92    0.38
   5  -2 -12    5.67    0.35
  -5   2 -12    5.25    0.39
   5   2  12    5.93    0.39
   5   2  12    5.67    0.37
  -3   6   5   10.94    0.45
   3   6   5   11.20    0.52
  -3   6   5   11.50    0.49
  -3   6  -5    9.81    0.54
  -3   6  -5   11.48    0.67
  -3   6   5   11.16    0.56
   3  -6   5   11.96    0.56
   3   6   5   10.82    0.58
   3   6  -5   11.40    0.64
  -3   6  -5   10.61    0.47
  -3   6   5   10.81    0.43
  -3   6  -5   11.64    0.55
   3  -6  -5   10.91    0.51
  -3   6   5   11.43    0.58
   3   6  -5   10.96    0.75
  -3  -6   5   11.13    0.56
   3   6  -5   11.33    0.55
  -3  -6  -5   11.87    0.55
   3   6   5   10.61    0.51
  -3   6  -5   11.08    0.50
  -3  -6  -5   11.47    0.50
  -3   6  -5   11.55    0.51
   3   6   5   11.23    0.47
  -3  -6  -5   11.15    0.52
   3  -6  -5   11.26    0.47
   3   6  -5   11.28    0.50
  -3   6  -5   11.15    0.49
  -3  -6  -5   11.32    0.56
  -3  -6   5   10.57    0.57
   0   2  14   19.10    0.74
   0  -2  14   19.18    0.65
   0  -2 -14   17.96    0.56
   0   2 -14   18.08    0.59
   0   2  14   19.16    0.61
   0  -2  14   18.81    0.76
   0  -2 -14   19.12    0.70
   0   2 -14   19.62    0.75
   0  -2  14   18.94    0.91
   0  -2 -14   19.33    0.61
   0   2  14   18.51    0.76
   8  -2   8   45.10    1.61
   8   2   8   46.65    1.08
   8   2  -8   45.62    1.45
  -8   2  -8   46.07    1.10
   8  -2   8   46.27    1.03
   8  -2  -8   46.11    1.08
   8  -2  -8   46.31    1.07
  -8  -2   8   46.93    1.18
   8  -2  -8   46.33    1.23
  -8  -2  -8   46.65    1.18
  -8   2  -8   47.86    1.35
   8   2  -8   47.09    1.09
  -8  -2   8   45.47    1.49
   8   2   8   45.74    1.07
   8   2  -8   46.51    1.15
   8  -2  -8   47.39    1.15
   8  -2   8   46.57    1.38
   8   2  -8   46.75    1.49
   8   2   8   47.52    1.39
  -8   2   8   48.47    1.52
  -8   2   8   47.01    1.16
  -8  -2  -8   45.77    1.05
  -8   2  -8   47.72    1.07
   8  -2   8   46.10    1.14
  -8   2   8   47.64    1.45
  10  -1   2    3.19    0.59
  10   1  -2    3.18    0.68
 -10  -1   2    2.80    0.51
  10   1   2    3.74    0.54
  10  -1   2    3.45    0.31
  10   1   2    3.40    0.35
 -10  -1   2    3.23    0.35
 -10   1   2    3.24    0.52
 -10  -1  -2    3.11    0.37
 -10   1  -2    3.03    0.32
  10   1  -2    3.26    0.34
  10  -1  -2    3.30    0.30
 -10  -1  -2    3.09    0.47
 -10   1   2    3.03    0.36
  10   1  -2    3.51    0.37
 -10   1  -2    3.94    0.52
 -10  -1  -2    3.49    0.42
 -10  -1  -2    3.45    0.53
 -10   1   2    3.17    0.32
  10  -1  -2    3.29    0.62
  10  -1   2    3.49    0.33
 -10  -1   2    3.15    0.38
 -10   1  -2    3.06    0.39
  10  -1  -2    3.68    0.34
  10   1  -2    3.47    0.55
  10  -1   2    3.60    0.52
  10  -1  -2    3.31    0.45
   5   3 -11   45.91    1.22
   5   3  11   49.13    1.26
   5  -3  11   49.08    1.12
  -5   3 -11   46.72    1.13
  -5  -3  11   50.94    1.59
  -5   3 -11   49.17    1.11
  -5   3 -11   48.15    1.12
   5   3  11   47.72    1.09
  -5  -3 -11   49.77    1.17
   5  -3 -11   48.13    1.17
  -5  -3  11   48.19    1.21
   5   3 -11   47.73    1.50
  -5   3  11   51.20    1.39
   5  -3 -11   46.99    1.25
   5   3  11   50.10    1.20
  -5  -3 -11   48.86    1.10
  -5  -3 -11   48.87    1.13
  -5   3  11   49.04    1.14
  -5  -3  11   51.25    1.33
   5  -3 -11   48.57    1.08
   5   3  11   48.46    1.06
   5  -3  11   47.60    1.65
  -5   3 -11   48.62    1.30
  -5   3  11   49.11    1.29
  10   0  -3    3.17    0.35
  10   0   3    3.02    0.33
 -10   0  -3    3.42    0.53
  10   0  -3    3.79    0.63
 -10   0   3    3.55    0.37
 -10   0  -3    2.82    0.34
  10   0   3    3.55    0.56
 -10   0   3    3.44    0.63
 -10   0  -3    3.07    0.44
 -10   0   3    3.20    0.37
  10   0  -3    3.97    0.62
  10   0   3    3.29    0.34
  10   0  -3    3.47    0.33
 -10   0  -3    3.71    0.41
  10   0   3    3.31    0.67
  -2   6  -6    1.50    0.40
   2   6  -6    1.57    0.31
  -2   6  -6    1.14    0.32
  -2   6   6    1.25    0.43
   2  -6  -6    1.38    0.27
  -2  -6   6    0.69    0.38
  -2   6  -6    1.21    0.35
  -2   6   6    1.24    0.23
  -2  -6  -6    1.31    0.30
   2   6  -6    1.30    0.31
  -2   6  -6    1.17    0.33
   2   6  -6    1.15    0.26
   2   6   6    1.48    0.28
  -2  -6   6    1.38    0.36
  -2   6  -6    1.21    0.29
  -2  -6  -6    1.13    0.27
  -2   6  -6    1.32    0.25
   2   6   6    1.36    0.29
  -2   6   6    1.41    0.31
  -2   6   6    1.28    0.34
  -2   6  -6    1.35    0.28
   2   6  -6    1.26    0.38
  -2   6   6    1.15    0.33
  -2  -6  -6    1.36    0.30
   2   6  -6    1.01    0.41
   2   6   6    1.51    0.30
  -2   6  -6    1.37    0.39
  -3  -4 -11    2.64    0.33
   3  -4 -11    2.01    0.36
   3   4  11    3.18    0.37
   3  -4  11    2.46    0.39
   3   4 -11    2.54    0.37
  -3   4 -11    2.62    0.35
  -3  -4  11    2.56    0.44
   3   4  11    2.35    0.28
   3   4 -11    2.29    0.38
   3  -4 -11    2.43    0.27
   3  -4  11    2.60    0.41
  -3   4  11    1.71    0.33
   3  -4  11    2.26    0.38
  -3  -4 -11    2.48    0.35
  -3  -4  11    2.77    0.53
  -3   4 -11    2.38    0.41
  -3  -4  11    2.53    0.38
  -3   4  11    2.68    0.35
  -3   4  11    2.76    0.29
   3   4 -11    2.22    0.35
   3   4  11    2.59    0.27
  -3  -4 -11    2.42    0.31
   3  -4 -11    2.40    0.27
  -3   4 -11    2.65    0.33
  -3  -4 -11    2.33    0.32
  -3  -4  11    2.37    0.38
   3   4 -11    3.05    0.58
  -3   4 -11    2.31    0.38
  -3   4  11    2.16    0.40
   4  -5  -8  211.27    3.25
  -4  -5  -8  207.78    3.24
  -4  -5   8  205.23    3.43
  -4   5  -8  206.84    3.27
  -4   5   8  212.43    3.50
  -4   5  -8  213.35    3.32
  -4  -5  -8  207.08    3.35
  -4   5  -8  208.50    4.14
  -4  -5   8  209.80    3.64
  -4   5  -8  205.16    3.42
   4  -5   8  209.24    3.48
  -4  -5   8  203.51    3.32
   4   5  -8  203.38    3.89
  -4   5  -8  207.82    3.27
   4   5   8  203.64    3.21
  -4   5  -8  210.15    3.94
  -4   5   8  201.43    3.21
  -4   5   8  206.85    3.39
   4   5   8  209.47    3.21
   4   5  -8  210.20    3.28
  -4  -5   8  196.92    3.26
   4   5  -8  205.83    3.31
  -9   0   7   61.14    1.79
   9   0   7   62.13    1.29
  -9   0   7   58.75    1.36
   9   0   7   59.84    1.22
   9   0  -7   59.42    1.25
   9   0  -7   61.51    1.36
  -9   0  -7   60.49    1.25
  -9   0  -7   62.41    1.49
   9   0  -7   61.22    1.59
  -9   0  -7   61.99    1.36
   9   0   7   58.61    1.25
  -9   0   7   60.90    1.93
   9   0   7   61.69    1.71
   1  -2  14  141.75    2.65
   1  -2  14  144.28    2.45
  -1  -2  14  139.62    2.42
  -1  -2 -14  141.55    2.49
   1  -2 -14  140.92    2.52
   1   2  14  141.92    2.57
  -1  -2  14  147.96    3.07
  -1  -2 -14  142.65    2.40
   1  -2 -14  143.42    2.41
  -1   2  14  142.05    2.61
   1   2 -14  141.70    2.67
   1  -2 -14  141.72    2.34
  -1   2 -14  140.57    2.60
  -1   2  14  146.55    2.67
  -1  -2  14  142.11    2.60
  -1  -2 -14  143.43    2.58
   1   2  14  145.66    2.39
  -1   2 -14  139.39    2.33
   1   2 -14  141.87    2.38
   1  -2  14  145.21    2.97
  -1   2  14  136.82    2.30
  -6  -3  10    3.88    0.42
   6   3 -10    3.57    0.35
  -6   3 -10    3.96    0.38
   6  -3 -10    4.44    0.34
   6   3  10    3.86    0.34
   6   3  10    4.57    0.38
  -6  -3 -10    4.15    0.36
   6  -3  10    3.70    0.64
   6   3 -10    3.82    0.45
  -6   3  10    4.40    0.50
   6  -3 -10    3.97    0.40
   6  -3  10    3.93    0.33
   6   3  10    4.09    0.45
  -6  -3 -10    3.85    0.34
   6   3  10    4.04    0.35
  -6   3  10    3.77    0.50
   6   3 -10    4.84    0.67
  -6   3  10    3.94    0.38
   6  -3 -10    3.78    0.36
  -6  -3 -10    4.39    0.41
  -6   3 -10    3.81    0.35
  -6   3 -10    4.01    0.34
  -6   3 -10    3.99    0.48
  -8   4   3   62.20    1.72
   8  -4   3   64.30    1.63
   8  -4  -3   62.82    1.50
  -8  -4  -3   60.95    1.40
   8   4   3   64.03    1.64
   8  -4   3   62.43    1.30
  -8   4  -3   60.06    1.86
   8   4  -3   58.49    1.76
  -8   4  -3   60.34    1.67
   8  -4  -3   60.13    1.40
   8  -4   3   61.63    1.37
   8  -4   3   61.19    1.31
  -8   4  -3   61.88    1.26
  -8  -4  -3   63.39    1.32
  -8  -4   3   61.64    1.32
   8   4   3   61.78    1.34
  -8   4  -3   60.68    1.34
  -8   4   3   59.48    1.52
  -8   4   3   60.65    1.35
   8   4  -3   61.87    1.37
  -8  -4   3   61.06    1.39
  -8  -4   3   60.82    1.55
   8   4   3   57.57    1.55
   8   4   3   61.86    1.29
   8  -4  -3   61.88    1.28
   8  -1   9    5.73    0.53
  -8  -1   9    7.43    0.71
  -8   1   9    5.34    0.65
   8   1  -9    6.76    0.60
   8  -1   9    5.99    0.39
   8   1   9    6.44    0.40
  -8  -1  -9    6.11    0.43
   8  -1  -9    6.56    0.42
   8  -1   9    5.99    0.37
  -8   1  -9    5.81    0.36
  -8  -1  -9    5.58    0.36
   8   1  -9    6.72    0.43
   8  -1  -9    5.85    0.41
  -8   1  -9    5.94    0.44
[truncated: 1,650,161 more chars]
