# Supplementary material for: Umpolung of an Aliphatic Ketone to a Magnesium Ketone‐1,2‐diide Complex with Vicinal Dianionic Charge
Source: Angew Chem Int Ed Engl. 2022 Jul 11;61(34):e202204472. doi: 10.1002/anie.202204472 (PMC9541192; doi:10.1002/anie.202204472)
Supplement: Supplementary file 8 — Supporting Information [file ANIE-61-0-s012.cif]

data_110
_audit_creation_date                               2021-06-30
_audit_creation_method                            'by CrystalStructure 4.3'

_publ_section_references
;
    ENTER OTHER REFERENCES

    Rigaku (2019). CrystalStructure. Version 4.3. 
    Rigaku Corporation, Tokyo, Japan.

    Sheldrick, G. M. (2014). Acta Cryst. (2014). A70, C1437.
    SHELXT Version 2018/2

    Sheldrick, G.M. (2008) SHELXL Version 2018/3, Acta Cryst. A64, 112-122.

    Rigaku (1998). REQAB. 
    Rigaku Corporation, Tokyo, Japan.


;


_chemical_formula_sum                             'C90 H122 I2 Mg2 N4'
_chemical_formula_moiety                          'C90 H122 I2 Mg2 N4'
_chemical_formula_weight                           1562.40
_chemical_melting_point                            ?

#==============================================================================
# CRYSTAL DATA
_space_group_crystal_system                        monoclinic
_space_group_name_H-M_alt                         'P 1 21/n 1'
_space_group_name_Hall                            '-P 2yn'
_space_group_IT_number                             14
loop_
_space_group_symop_id
_space_group_symop_operation_xyz
1   '+X,+Y,+Z'
2   '1/2-X,1/2+Y,1/2-Z'
3   '-X,-Y,-Z'
4   '-1/2+X,-1/2-Y,-1/2+Z'
#------------------------------------------------------------------------------
_cell_length_a                                     15.9100(15)
_cell_length_b                                     9.7639(5)
_cell_length_c                                     27.790(2)
_cell_angle_alpha                                  90.0000
_cell_angle_beta                                   100.771(3)
_cell_angle_gamma                                  90.0000
_cell_volume                                       4240.9(5)
_cell_formula_units_Z                              2
_cell_measurement_reflns_used                      13154
_cell_measurement_theta_min                        1.50
_cell_measurement_theta_max                        27.50
_cell_measurement_temperature                      173
#------------------------------------------------------------------------------
_exptl_crystal_description                         prism
_exptl_crystal_colour                              colorless
_exptl_crystal_size_max                            0.150
_exptl_crystal_size_mid                            0.150
_exptl_crystal_size_min                            0.150
_exptl_crystal_density_diffrn                      1.223
_exptl_crystal_density_meas                        ?
_exptl_crystal_density_method                     'not measured'
_exptl_crystal_F_000                               1640.00
_exptl_absorpt_coefficient_mu                      0.801
_exptl_absorpt_correction_type                     multi-scan
_exptl_absorpt_process_details                    'REQAB (Rigaku, 1998)'
_exptl_absorpt_correction_T_min                    0.795
_exptl_absorpt_correction_T_max                    0.887

#==============================================================================
# EXPERIMENTAL DATA

_diffrn_ambient_temperature                        173
_diffrn_radiation_type                            'Mo K\a'
_diffrn_radiation_wavelength                       0.71075
_diffrn_measurement_device_type                   'Rigaku XtaLAB P200'
_diffrn_measurement_method                         \w
_diffrn_detector_area_resol_mean                   5.814
_diffrn_reflns_number                              56541
_diffrn_reflns_av_unetI/netI                       0.0108
_diffrn_reflns_av_R_equivalents                    0.0214
_diffrn_reflns_theta_max                           25.351
_diffrn_reflns_theta_min                           1.492
_diffrn_reflns_theta_full                          25.242
_diffrn_measured_fraction_theta_max                0.998
_diffrn_measured_fraction_theta_full               0.998
_diffrn_reflns_Laue_measured_fraction_max          0.998
_diffrn_reflns_Laue_measured_fraction_full         0.998
_diffrn_reflns_point_group_measured_fraction_max   0.998
_diffrn_reflns_point_group_measured_fraction_full  0.998
_diffrn_reflns_limit_h_min                        -19
_diffrn_reflns_limit_h_max                         18
_diffrn_reflns_limit_k_min                        -11
_diffrn_reflns_limit_k_max                         11
_diffrn_reflns_limit_l_min                        -33
_diffrn_reflns_limit_l_max                         33
_diffrn_standards_number                           0
_diffrn_standards_interval_count                   .
_diffrn_standards_decay_%                          ?
_reflns_number_total                               7753
_reflns_number_gt                                  7281
_reflns_threshold_expression                       F^2^>2.0\s(F^2^)
_reflns_Friedel_coverage          0.000
_reflns_Friedel_fraction_max      .
_reflns_Friedel_fraction_full     .

#==============================================================================
# REFINEMENT DATA

_refine_special_details
;
    Refinement was performed using all reflections. The weighted 
    R-factor (wR) and goodness of fit (S) are based on F^2^.
    R-factor (gt) are based on F. The threshold expression of
    F^2^ > 2.0 sigma(F^2^) is used only for calculating R-factor (gt).
;
_refine_ls_structure_factor_coef                   Fsqd
_refine_ls_R_factor_all                            0.0335
_refine_ls_R_factor_gt                             0.0317
_refine_ls_wR_factor_ref                           0.0926
_refine_ls_wR_factor_gt                            0.0911
_refine_ls_number_restraints                       0
_refine_ls_hydrogen_treatment                      constr
_refine_ls_number_reflns                           7753
_refine_ls_number_parameters                       442
_refine_ls_goodness_of_fit_ref                     1.041
_refine_ls_weighting_scheme                        calc
_refine_ls_weighting_details
           'w = 1/[\s^2^(Fo^2^)+(0.0503P)^2^+4.8322P] where P=(Fo^2^+2Fc^2^)/3'
_atom_sites_solution_hydrogens                     geom
_atom_sites_solution_primary                       direct
_atom_sites_solution_secondary                     difmap
_refine_ls_shift/su_max                            0.002
_refine_diff_density_max                           1.00
_refine_diff_density_min                          -0.58
_refine_ls_extinction_method                       none
_refine_ls_extinction_coef                         ?

loop_
_atom_type_symbol
_atom_type_description
_atom_type_scat_dispersion_real
_atom_type_scat_dispersion_imag
_atom_type_scat_source
  'C' 'C'  0.0033 0.0016 
;
International Tables for Crystallography
(Vol. C, Tables 4.2.6.8 and 6.1.1.4)
;
  'H' 'H'  0.0000 0.0000 
;
International Tables for Crystallography
(Vol. C, Table 6.1.1.4)
;
  'I' 'I'  -0.4742 1.8119 
;
International Tables for Crystallography
(Vol. C, Tables 4.2.6.8 and 6.1.1.4)
;
  'Mg' 'Mg'  0.0486 0.0363 
;
International Tables for Crystallography
(Vol. C, Tables 4.2.6.8 and 6.1.1.4)
;
  'N' 'N'  0.0061 0.0033 
;
International Tables for Crystallography
(Vol. C, Tables 4.2.6.8 and 6.1.1.4)
;

#==============================================================================
# ATOMIC COORDINATES AND THERMAL PARAMETERS

loop_
 _atom_site_label
 _atom_site_type_symbol
 _atom_site_fract_x
 _atom_site_fract_y
 _atom_site_fract_z
 _atom_site_U_iso_or_equiv
 _atom_site_adp_type
 _atom_site_occupancy
 _atom_site_site_symmetry_order  
 _atom_site_calc_flag
 _atom_site_refinement_flags_posn
 _atom_site_refinement_flags_adp
 _atom_site_refinement_flags_occupancy
 _atom_site_disorder_assembly
 _atom_site_disorder_group
I1 I 0.51312(2) 0.29116(2) 0.51092(2) 0.03576(7) Uani 1 1 d . . . . .
Mg1 Mg 0.43022(4) 0.46782(8) 0.44004(2) 0.02360(15) Uani 1 1 d . . . . .
N1 N 0.30047(11) 0.46758(19) 0.42253(6) 0.0227(4) Uani 1 1 d . . . . .
N5 N 0.45687(11) 0.46452(19) 0.37148(6) 0.0227(4) Uani 1 1 d . . . . .
C2 C 0.26887(14) 0.5314(2) 0.38066(8) 0.0247(4) Uani 1 1 d . . . . .
C3 C 0.31837(14) 0.5695(2) 0.34587(8) 0.0277(5) Uani 1 1 d . . . . .
H3 H 0.291718 0.636135 0.323119 0.033 Uiso 1 1 calc R U . . .
C4 C 0.39896(14) 0.5288(2) 0.33815(7) 0.0242(4) Uani 1 1 d . . . . .
C6 C 0.24292(13) 0.4153(2) 0.45246(8) 0.0256(4) Uani 1 1 d . . . . .
C7 C 0.23177(15) 0.2725(3) 0.45462(9) 0.0310(5) Uani 1 1 d . . . . .
C8 C 0.17262(18) 0.2221(3) 0.48131(10) 0.0398(6) Uani 1 1 d . . . . .
H8 H 0.163244 0.126130 0.482340 0.048 Uiso 1 1 calc R U . . .
C9 C 0.12754(19) 0.3083(3) 0.50620(11) 0.0457(7) Uani 1 1 d . . . . .
H9 H 0.086135 0.272222 0.523338 0.055 Uiso 1 1 calc R U . . .
C10 C 0.14245(17) 0.4468(3) 0.50625(10) 0.0416(6) Uani 1 1 d . . . . .
H10 H 0.112406 0.505253 0.524527 0.050 Uiso 1 1 calc R U . . .
C11 C 0.20065(15) 0.5039(3) 0.48011(8) 0.0302(5) Uani 1 1 d . . . . .
C12 C 0.28254(17) 0.1723(3) 0.42930(10) 0.0375(6) Uani 1 1 d . . . . .
H12 H 0.336058 0.221109 0.425299 0.045 Uiso 1 1 calc R U . . .
C13 C 0.2377(3) 0.1337(5) 0.37879(15) 0.0815(13) Uani 1 1 d . . . . .
H13A H 0.181129 0.096230 0.380329 0.098 Uiso 1 1 calc R U . . .
H13B H 0.271463 0.064632 0.365261 0.098 Uiso 1 1 calc R U . . .
H13C H 0.231214 0.215068 0.357770 0.098 Uiso 1 1 calc R U . . .
C14 C 0.3107(2) 0.0456(3) 0.45987(15) 0.0633(9) Uani 1 1 d . . . . .
H14A H 0.353034 -0.004954 0.445354 0.076 Uiso 1 1 calc R U . . .
H14B H 0.261047 -0.013150 0.460639 0.076 Uiso 1 1 calc R U . . .
H14C H 0.336298 0.073115 0.493315 0.076 Uiso 1 1 calc R U . . .
C15 C 0.21630(16) 0.6570(3) 0.48403(9) 0.0327(5) Uani 1 1 d . . . . .
H15 H 0.251546 0.683746 0.459274 0.039 Uiso 1 1 calc R U . . .
C16 C 0.13268(19) 0.7405(3) 0.47400(12) 0.0447(6) Uani 1 1 d . . . . .
H16A H 0.100179 0.723473 0.500071 0.054 Uiso 1 1 calc R U . . .
H16B H 0.098441 0.712956 0.442425 0.054 Uiso 1 1 calc R U . . .
H16C H 0.146250 0.838302 0.473108 0.054 Uiso 1 1 calc R U . . .
C17 C 0.2662(2) 0.6936(3) 0.53484(10) 0.0458(7) Uani 1 1 d . . . . .
H17A H 0.320020 0.642112 0.541238 0.055 Uiso 1 1 calc R U . . .
H17B H 0.232036 0.670132 0.559584 0.055 Uiso 1 1 calc R U . . .
H17C H 0.278578 0.791983 0.536312 0.055 Uiso 1 1 calc R U . . .
C18 C 0.17333(14) 0.5633(3) 0.36512(8) 0.0306(5) Uani 1 1 d . . . . .
H18 H 0.145257 0.544258 0.393744 0.037 Uiso 1 1 calc R U . . .
C19 C 0.15715(19) 0.7131(3) 0.35097(12) 0.0450(7) Uani 1 1 d . . . . .
H19A H 0.176478 0.731228 0.320094 0.054 Uiso 1 1 calc R U . . .
H19B H 0.188742 0.771803 0.376773 0.054 Uiso 1 1 calc R U . . .
H19C H 0.095815 0.732711 0.346930 0.054 Uiso 1 1 calc R U . . .
C20 C 0.13225(17) 0.4701(3) 0.32322(10) 0.0460(7) Uani 1 1 d . . . . .
H20A H 0.137128 0.374579 0.334160 0.055 Uiso 1 1 calc R U . . .
H20B H 0.161507 0.481811 0.295431 0.055 Uiso 1 1 calc R U . . .
H20C H 0.071709 0.494190 0.313147 0.055 Uiso 1 1 calc R U . . .
C21 C 0.41499(16) 0.5590(3) 0.28669(8) 0.0337(5) Uani 1 1 d . . . . .
H21 H 0.475506 0.533402 0.285735 0.040 Uiso 1 1 calc R U . . .
C22 C 0.4036(2) 0.7103(3) 0.27329(12) 0.0530(8) Uani 1 1 d . . . . .
H22A H 0.433636 0.766265 0.300432 0.064 Uiso 1 1 calc R U . . .
H22B H 0.342614 0.733321 0.266996 0.064 Uiso 1 1 calc R U . . .
H22C H 0.427406 0.728571 0.243832 0.064 Uiso 1 1 calc R U . . .
C23 C 0.3566(2) 0.4716(4) 0.24876(10) 0.0557(8) Uani 1 1 d . . . . .
H23A H 0.296880 0.498635 0.247558 0.067 Uiso 1 1 calc R U . . .
H23B H 0.363701 0.374784 0.257922 0.067 Uiso 1 1 calc R U . . .
H23C H 0.371632 0.485310 0.216482 0.067 Uiso 1 1 calc R U . . .
C24 C 0.53412(14) 0.4111(2) 0.35798(7) 0.0253(4) Uani 1 1 d . . . . .
C25 C 0.60352(14) 0.4977(2) 0.35490(8) 0.0284(5) Uani 1 1 d . . . . .
C26 C 0.67667(16) 0.4406(3) 0.34185(9) 0.0371(6) Uani 1 1 d . . . . .
H26 H 0.723930 0.498011 0.339507 0.045 Uiso 1 1 calc R U . . .
C27 C 0.68155(18) 0.3025(3) 0.33233(11) 0.0432(7) Uani 1 1 d . . . . .
H27 H 0.731385 0.265637 0.323002 0.052 Uiso 1 1 calc R U . . .
C28 C 0.61414(18) 0.2189(3) 0.33638(11) 0.0402(6) Uani 1 1 d . . . . .
H28 H 0.618318 0.123730 0.330204 0.048 Uiso 1 1 calc R U . . .
C29 C 0.53965(16) 0.2696(3) 0.34932(9) 0.0318(5) Uani 1 1 d . . . . .
C30 C 0.60314(16) 0.6509(3) 0.36483(9) 0.0329(5) Uani 1 1 d . . . . .
H30 H 0.544745 0.676958 0.370086 0.039 Uiso 1 1 calc R U . . .
C31 C 0.6228(2) 0.7339(3) 0.32126(11) 0.0459(7) Uani 1 1 d . . . . .
H31A H 0.585119 0.703829 0.291104 0.055 Uiso 1 1 calc R U . . .
H31B H 0.682585 0.719409 0.318307 0.055 Uiso 1 1 calc R U . . .
H31C H 0.613270 0.831458 0.326594 0.055 Uiso 1 1 calc R U . . .
C32 C 0.66736(19) 0.6882(3) 0.41084(11) 0.0474(7) Uani 1 1 d . . . . .
H32A H 0.653774 0.637605 0.438865 0.057 Uiso 1 1 calc R U . . .
H32B H 0.664417 0.786789 0.416917 0.057 Uiso 1 1 calc R U . . .
H32C H 0.725183 0.664190 0.406306 0.057 Uiso 1 1 calc R U . . .
C33 C 0.46759(18) 0.1698(3) 0.35214(12) 0.0443(6) Uani 1 1 d . . . . .
H33 H 0.420257 0.221041 0.363277 0.053 Uiso 1 1 calc R U . . .
C34 C 0.4324(3) 0.1065(4) 0.30213(15) 0.0708(10) Uani 1 1 d . . . . .
H34A H 0.477375 0.052675 0.291238 0.085 Uiso 1 1 calc R U . . .
H34B H 0.413316 0.179387 0.278368 0.085 Uiso 1 1 calc R U . . .
H34C H 0.383964 0.046707 0.304733 0.085 Uiso 1 1 calc R U . . .
C35 C 0.4967(2) 0.0552(3) 0.38860(13) 0.0587(8) Uani 1 1 d . . . . .
H35A H 0.520195 0.094658 0.420716 0.070 Uiso 1 1 calc R U . . .
H35B H 0.540846 0.000495 0.377244 0.070 Uiso 1 1 calc R U . . .
H35C H 0.447811 -0.003491 0.391297 0.070 Uiso 1 1 calc R U . . .
C36 C 0.5515(3) 1.0150(4) 0.11642(14) 0.0688(10) Uani 1 1 d . . . . .
H36 H 0.526126 1.032307 0.083244 0.083 Uiso 1 1 calc R U . . .
C37 C 0.5580(3) 0.8822(5) 0.1341(2) 0.0866(15) Uani 1 1 d . . . . .
H37 H 0.538125 0.807677 0.113053 0.104 Uiso 1 1 calc R U . . .
C38 C 0.5932(3) 0.8591(5) 0.1823(2) 0.0869(16) Uani 1 1 d . . . . .
H38 H 0.598105 0.768256 0.194774 0.104 Uiso 1 1 calc R U . . .
C39 C 0.6210(2) 0.9658(5) 0.21202(17) 0.0766(12) Uani 1 1 d . . . . .
H39 H 0.644733 0.949574 0.245516 0.092 Uiso 1 1 calc R U . . .
C40 C 0.6155(2) 1.0969(4) 0.19440(15) 0.0672(10) Uani 1 1 d . . . . .
H40 H 0.635226 1.171194 0.215592 0.081 Uiso 1 1 calc R U . . .
C41 C 0.5816(2) 1.1208(4) 0.14663(15) 0.0615(9) Uani 1 1 d . . . . .
H41 H 0.578993 1.211655 0.134219 0.074 Uiso 1 1 calc R U . . .
C42 C 0.68571(19) 0.4883(3) 0.1432(3) 0.112(2) Uani 1 1 d G . . . .
H42 H 0.745440 0.486848 0.143313 0.134 Uiso 1 1 calc R U . . .
C43 C 0.6559(4) 0.4732(3) 0.18687(16) 0.120(2) Uani 1 1 d G . . . .
H43 H 0.695310 0.461409 0.216787 0.144 Uiso 1 1 calc R U . . .
C44 C 0.5685(4) 0.4753(3) 0.18673(17) 0.130(3) Uani 1 1 d G . . . .
H44 H 0.548177 0.464990 0.216560 0.156 Uiso 1 1 calc R U . . .
C45 C 0.51091(19) 0.4926(3) 0.1430(3) 0.127(3) Uani 1 1 d G . . . .
H45 H 0.451172 0.494012 0.142860 0.152 Uiso 1 1 calc R U . . .
C46 C 0.5407(3) 0.5077(3) 0.09931(18) 0.126(3) Uani 1 1 d G . . . .
H46 H 0.501299 0.519451 0.069386 0.151 Uiso 1 1 calc R U . . .
C47 C 0.6281(4) 0.5055(3) 0.09944(16) 0.120(2) Uani 1 1 d G . . . .
H47 H 0.648433 0.515871 0.069611 0.144 Uiso 1 1 calc R U . . .

loop_
 _atom_site_aniso_label
 _atom_site_aniso_U_11
 _atom_site_aniso_U_22
 _atom_site_aniso_U_33
 _atom_site_aniso_U_23
 _atom_site_aniso_U_13
 _atom_site_aniso_U_12
I1 0.04342(12) 0.02960(11) 0.03009(11) 0.00061(6) -0.00386(7) 0.00130(6)
Mg1 0.0226(3) 0.0284(4) 0.0195(3) 0.0010(3) 0.0032(3) 0.0003(3)
N1 0.0225(8) 0.0240(9) 0.0219(8) 0.0004(7) 0.0047(7) 0.0002(7)
N5 0.0227(9) 0.0244(9) 0.0214(8) 0.0004(7) 0.0049(7) 0.0007(7)
C2 0.0250(10) 0.0249(11) 0.0234(10) -0.0016(8) 0.0028(8) 0.0025(8)
C3 0.0287(11) 0.0312(12) 0.0226(10) 0.0064(9) 0.0034(8) 0.0051(9)
C4 0.0272(11) 0.0235(10) 0.0217(10) 0.0003(8) 0.0043(8) -0.0011(8)
C6 0.0223(10) 0.0317(12) 0.0221(10) 0.0022(9) 0.0026(8) -0.0024(9)
C7 0.0294(12) 0.0324(13) 0.0306(12) 0.0004(10) 0.0039(9) -0.0058(10)
C8 0.0406(14) 0.0366(14) 0.0439(15) 0.0041(11) 0.0122(12) -0.0104(11)
C9 0.0417(15) 0.0516(17) 0.0498(16) 0.0078(13) 0.0236(13) -0.0085(12)
C10 0.0399(14) 0.0486(16) 0.0417(14) 0.0024(12) 0.0215(12) 0.0012(12)
C11 0.0294(11) 0.0363(13) 0.0258(10) 0.0029(10) 0.0078(9) -0.0001(10)
C12 0.0416(14) 0.0285(12) 0.0445(14) -0.0039(11) 0.0132(11) -0.0063(11)
C13 0.075(3) 0.092(3) 0.070(2) -0.044(2) -0.0066(19) 0.020(2)
C14 0.067(2) 0.0439(17) 0.087(3) 0.0147(17) 0.0353(19) 0.0116(16)
C15 0.0358(13) 0.0339(13) 0.0312(12) 0.0002(10) 0.0130(10) 0.0033(10)
C16 0.0430(15) 0.0407(15) 0.0528(17) -0.0011(13) 0.0153(13) 0.0084(12)
C17 0.0574(18) 0.0453(16) 0.0349(14) -0.0044(12) 0.0090(13) -0.0023(13)
C18 0.0250(11) 0.0407(14) 0.0256(11) 0.0030(10) 0.0037(9) 0.0056(10)
C19 0.0380(14) 0.0482(17) 0.0494(16) 0.0136(12) 0.0098(12) 0.0182(12)
C20 0.0311(13) 0.0681(19) 0.0356(13) -0.0075(13) -0.0020(10) 0.0001(13)
C21 0.0329(12) 0.0459(15) 0.0238(11) 0.0088(10) 0.0089(9) 0.0058(11)
C22 0.0549(18) 0.0556(19) 0.0527(18) 0.0298(14) 0.0208(15) 0.0098(14)
C23 0.066(2) 0.076(2) 0.0244(12) -0.0075(14) 0.0062(12) 0.0020(17)
C24 0.0265(11) 0.0300(11) 0.0195(10) 0.0000(9) 0.0044(8) 0.0032(9)
C25 0.0270(11) 0.0342(13) 0.0241(10) 0.0008(10) 0.0049(8) 0.0003(9)
C26 0.0287(12) 0.0470(15) 0.0375(13) 0.0006(11) 0.0109(10) -0.0007(11)
C27 0.0348(14) 0.0508(17) 0.0472(16) -0.0044(12) 0.0156(12) 0.0107(12)
C28 0.0404(14) 0.0350(14) 0.0467(15) -0.0076(11) 0.0120(12) 0.0064(11)
C29 0.0332(12) 0.0314(12) 0.0312(12) -0.0033(10) 0.0073(10) 0.0013(10)
C30 0.0314(12) 0.0328(13) 0.0357(13) 0.0003(10) 0.0094(10) -0.0041(10)
C31 0.0500(16) 0.0414(15) 0.0497(17) 0.0065(13) 0.0177(13) -0.0083(13)
C32 0.0448(16) 0.0490(16) 0.0463(16) -0.0102(13) 0.0032(13) -0.0067(13)
C33 0.0425(15) 0.0289(13) 0.0656(18) -0.0103(13) 0.0203(13) -0.0020(11)
C34 0.071(2) 0.051(2) 0.081(3) -0.0091(18) -0.0083(19) -0.0178(18)
C35 0.081(2) 0.0430(17) 0.0599(19) -0.0016(14) 0.0327(17) -0.0049(16)
C36 0.074(2) 0.083(3) 0.061(2) 0.007(2) 0.0421(18) 0.018(2)
C37 0.098(3) 0.060(2) 0.121(4) -0.025(3) 0.071(3) -0.002(2)
C38 0.078(3) 0.055(2) 0.143(5) 0.042(3) 0.062(3) 0.024(2)
C39 0.0494(19) 0.101(3) 0.082(3) 0.043(3) 0.0194(18) 0.013(2)
C40 0.056(2) 0.072(2) 0.078(3) 0.002(2) 0.0229(18) -0.0084(18)
C41 0.067(2) 0.0470(18) 0.081(2) 0.0188(18) 0.0421(19) 0.0107(16)
C42 0.055(2) 0.054(3) 0.233(8) -0.018(4) 0.047(4) -0.008(2)
C43 0.137(5) 0.052(3) 0.150(6) -0.023(3) -0.028(4) -0.006(3)
C44 0.180(7) 0.058(3) 0.182(7) -0.026(4) 0.112(6) -0.005(4)
C45 0.065(3) 0.058(3) 0.265(10) 0.005(5) 0.049(4) -0.001(2)
C46 0.144(6) 0.050(3) 0.151(6) 0.008(3) -0.055(5) -0.016(3)
C47 0.198(7) 0.052(3) 0.138(5) -0.011(3) 0.105(5) -0.026(4)

#==============================================================================
_computing_data_collection
                                'CrystalClear-SM Expert 2.1 b45 (Rigaku, 2015)'
_computing_cell_refinement
                                               'CrystalClear-SM Expert 2.1 b45'
_computing_data_reduction
                                               'CrystalClear-SM Expert 2.1 b45'
_computing_structure_solution
                                      'SHELXT Version 2018/2 (Sheldrick, 2014)'
_computing_structure_refinement
                                      'SHELXL Version 2018/3 (Sheldrick, 2008)'
_computing_publication_material
                                          'CrystalStructure 4.3 (Rigaku, 2019)'
_computing_molecular_graphics                     'CrystalStructure 4.3'

#==============================================================================
# MOLECULAR GEOMETRY

_geom_special_details
;
 All esds (except the esd in the dihedral angle between two l.s. planes)
 are estimated using the full covariance matrix.  The cell esds are taken
 into account individually in the estimation of esds in distances, angles
 and torsion angles; correlations between esds in cell parameters are only
 used when they are defined by crystal symmetry.  An approximate (isotropic)
 treatment of cell esds is used for estimating esds involving l.s. planes.
;

loop_
 _geom_bond_atom_site_label_1
 _geom_bond_atom_site_label_2
 _geom_bond_distance
 _geom_bond_site_symmetry_2
 _geom_bond_publ_flag
I1 Mg1 2.7611(7) . ?
I1 Mg1 2.7837(8) 3_666 ?
Mg1 N5 2.0281(19) . ?
Mg1 N1 2.0305(19) . ?
Mg1 C4 2.845(2) . ?
Mg1 C2 2.849(2) . ?
Mg1 Mg1 3.6968(14) 3_666 ?
N1 C2 1.333(3) . ?
N1 C6 1.440(3) . ?
N5 C4 1.335(3) . ?
N5 C24 1.448(3) . ?
C2 C3 1.406(3) . ?
C2 C18 1.533(3) . ?
C3 C4 1.397(3) . ?
C3 H3 0.9500 . ?
C4 C21 1.528(3) . ?
C6 C11 1.408(3) . ?
C6 C7 1.409(3) . ?
C7 C8 1.393(4) . ?
C7 C12 1.522(4) . ?
C8 C9 1.374(4) . ?
C8 H8 0.9500 . ?
C9 C10 1.373(4) . ?
C9 H9 0.9500 . ?
C10 C11 1.395(3) . ?
C10 H10 0.9500 . ?
C11 C15 1.516(3) . ?
C12 C13 1.499(4) . ?
C12 C14 1.520(4) . ?
C12 H12 1.0000 . ?
C13 H13A 0.9800 . ?
C13 H13B 0.9800 . ?
C13 H13C 0.9800 . ?
C14 H14A 0.9800 . ?
C14 H14B 0.9800 . ?
C14 H14C 0.9800 . ?
C15 C17 1.527(4) . ?
C15 C16 1.541(4) . ?
C15 H15 1.0000 . ?
C16 H16A 0.9800 . ?
C16 H16B 0.9800 . ?
C16 H16C 0.9800 . ?
C17 H17A 0.9800 . ?
C17 H17B 0.9800 . ?
C17 H17C 0.9800 . ?
C18 C20 1.525(4) . ?
C18 C19 1.524(4) . ?
C18 H18 1.0000 . ?
C19 H19A 0.9800 . ?
C19 H19B 0.9800 . ?
C19 H19C 0.9800 . ?
C20 H20A 0.9800 . ?
C20 H20B 0.9800 . ?
C20 H20C 0.9800 . ?
C21 C22 1.526(4) . ?
C21 C23 1.529(4) . ?
C21 H21 1.0000 . ?
C22 H22A 0.9800 . ?
C22 H22B 0.9800 . ?
C22 H22C 0.9800 . ?
C23 H23A 0.9800 . ?
C23 H23B 0.9800 . ?
C23 H23C 0.9800 . ?
C24 C25 1.406(3) . ?
C24 C29 1.407(3) . ?
C25 C26 1.398(3) . ?
C25 C30 1.521(3) . ?
C26 C27 1.379(4) . ?
C26 H26 0.9500 . ?
C27 C28 1.369(4) . ?
C27 H27 0.9500 . ?
C28 C29 1.392(4) . ?
C28 H28 0.9500 . ?
C29 C33 1.518(4) . ?
C30 C32 1.524(4) . ?
C30 C31 1.537(4) . ?
C30 H30 1.0000 . ?
C31 H31A 0.9800 . ?
C31 H31B 0.9800 . ?
C31 H31C 0.9800 . ?
C32 H32A 0.9800 . ?
C32 H32B 0.9800 . ?
C32 H32C 0.9800 . ?
C33 C35 1.523(5) . ?
C33 C34 1.529(5) . ?
C33 H33 1.0000 . ?
C34 H34A 0.9800 . ?
C34 H34B 0.9800 . ?
C34 H34C 0.9800 . ?
C35 H35A 0.9800 . ?
C35 H35B 0.9800 . ?
C35 H35C 0.9800 . ?
C36 C41 1.360(6) . ?
C36 C37 1.384(6) . ?
C36 H36 0.9500 . ?
C37 C38 1.370(7) . ?
C37 H37 0.9500 . ?
C38 C39 1.352(7) . ?
C38 H38 0.9500 . ?
C39 C40 1.368(6) . ?
C39 H39 0.9500 . ?
C40 C41 1.356(5) . ?
C40 H40 0.9500 . ?
C41 H41 0.9500 . ?
C42 C43 1.3900 . ?
C42 C47 1.3900 . ?
C42 H42 0.9500 . ?
C43 C44 1.3900 . ?
C43 H43 0.9500 . ?
C44 C45 1.3900 . ?
C44 H44 0.9500 . ?
C45 C46 1.3900 . ?
C45 H45 0.9500 . ?
C46 C47 1.3900 . ?
C46 H46 0.9500 . ?
C47 H47 0.9500 . ?

loop_
 _geom_angle_atom_site_label_1
 _geom_angle_atom_site_label_2
 _geom_angle_atom_site_label_3
 _geom_angle
 _geom_angle_site_symmetry_1
 _geom_angle_site_symmetry_3
 _geom_angle_publ_flag
Mg1 I1 Mg1 83.63(2) . 3_666 ?
N5 Mg1 N1 99.01(8) . . ?
N5 Mg1 I1 120.29(6) . . ?
N1 Mg1 I1 119.93(6) . . ?
N5 Mg1 I1 111.59(6) . 3_666 ?
N1 Mg1 I1 109.87(6) . 3_666 ?
I1 Mg1 I1 96.38(2) . 3_666 ?
N5 Mg1 C4 25.39(7) . . ?
N1 Mg1 C4 77.35(7) . . ?
I1 Mg1 C4 144.30(5) . . ?
I1 Mg1 C4 106.91(5) 3_666 . ?
N5 Mg1 C2 77.48(7) . . ?
N1 Mg1 C2 25.27(7) . . ?
I1 Mg1 C2 143.90(5) . . ?
I1 Mg1 C2 105.88(5) 3_666 . ?
C4 Mg1 C2 53.62(6) . . ?
N5 Mg1 Mg1 130.83(6) . 3_666 ?
N1 Mg1 Mg1 128.95(6) . 3_666 ?
I1 Mg1 Mg1 48.449(17) . 3_666 ?
I1 Mg1 Mg1 47.926(17) 3_666 3_666 ?
C4 Mg1 Mg1 145.65(6) . 3_666 ?
C2 Mg1 Mg1 144.05(6) . 3_666 ?
C2 N1 C6 119.53(18) . . ?
C2 N1 Mg1 114.16(14) . . ?
C6 N1 Mg1 126.13(14) . . ?
C4 N5 C24 119.93(17) . . ?
C4 N5 Mg1 113.96(14) . . ?
C24 N5 Mg1 125.86(14) . . ?
N1 C2 C3 123.75(19) . . ?
N1 C2 C18 122.25(19) . . ?
C3 C2 C18 113.93(19) . . ?
N1 C2 Mg1 40.57(10) . . ?
C3 C2 Mg1 84.04(13) . . ?
C18 C2 Mg1 161.18(15) . . ?
C4 C3 C2 132.7(2) . . ?
C4 C3 H3 113.6 . . ?
C2 C3 H3 113.6 . . ?
N5 C4 C3 124.17(19) . . ?
N5 C4 C21 121.75(19) . . ?
C3 C4 C21 114.03(19) . . ?
N5 C4 Mg1 40.65(10) . . ?
C3 C4 Mg1 84.34(13) . . ?
C21 C4 Mg1 160.65(15) . . ?
C11 C6 C7 120.5(2) . . ?
C11 C6 N1 121.2(2) . . ?
C7 C6 N1 118.3(2) . . ?
C8 C7 C6 118.4(2) . . ?
C8 C7 C12 119.3(2) . . ?
C6 C7 C12 122.3(2) . . ?
C9 C8 C7 121.3(3) . . ?
C9 C8 H8 119.3 . . ?
C7 C8 H8 119.3 . . ?
C10 C9 C8 119.9(2) . . ?
C10 C9 H9 120.1 . . ?
C8 C9 H9 120.1 . . ?
C9 C10 C11 121.6(3) . . ?
C9 C10 H10 119.2 . . ?
C11 C10 H10 119.2 . . ?
C10 C11 C6 118.0(2) . . ?
C10 C11 C15 118.2(2) . . ?
C6 C11 C15 123.8(2) . . ?
C13 C12 C14 111.0(3) . . ?
C13 C12 C7 113.2(3) . . ?
C14 C12 C7 113.0(2) . . ?
C13 C12 H12 106.4 . . ?
C14 C12 H12 106.4 . . ?
C7 C12 H12 106.4 . . ?
C12 C13 H13A 109.5 . . ?
C12 C13 H13B 109.5 . . ?
H13A C13 H13B 109.5 . . ?
C12 C13 H13C 109.5 . . ?
H13A C13 H13C 109.5 . . ?
H13B C13 H13C 109.5 . . ?
C12 C14 H14A 109.5 . . ?
C12 C14 H14B 109.5 . . ?
H14A C14 H14B 109.5 . . ?
C12 C14 H14C 109.5 . . ?
H14A C14 H14C 109.5 . . ?
H14B C14 H14C 109.5 . . ?
C11 C15 C17 110.3(2) . . ?
C11 C15 C16 112.6(2) . . ?
C17 C15 C16 109.0(2) . . ?
C11 C15 H15 108.3 . . ?
C17 C15 H15 108.3 . . ?
C16 C15 H15 108.3 . . ?
C15 C16 H16A 109.5 . . ?
C15 C16 H16B 109.5 . . ?
H16A C16 H16B 109.5 . . ?
C15 C16 H16C 109.5 . . ?
H16A C16 H16C 109.5 . . ?
H16B C16 H16C 109.5 . . ?
C15 C17 H17A 109.5 . . ?
C15 C17 H17B 109.5 . . ?
H17A C17 H17B 109.5 . . ?
C15 C17 H17C 109.5 . . ?
H17A C17 H17C 109.5 . . ?
H17B C17 H17C 109.5 . . ?
C20 C18 C19 110.4(2) . . ?
C20 C18 C2 110.8(2) . . ?
C19 C18 C2 112.3(2) . . ?
C20 C18 H18 107.7 . . ?
C19 C18 H18 107.7 . . ?
C2 C18 H18 107.7 . . ?
C18 C19 H19A 109.5 . . ?
C18 C19 H19B 109.5 . . ?
H19A C19 H19B 109.5 . . ?
C18 C19 H19C 109.5 . . ?
H19A C19 H19C 109.5 . . ?
H19B C19 H19C 109.5 . . ?
C18 C20 H20A 109.5 . . ?
C18 C20 H20B 109.5 . . ?
H20A C20 H20B 109.5 . . ?
C18 C20 H20C 109.5 . . ?
H20A C20 H20C 109.5 . . ?
H20B C20 H20C 109.5 . . ?
C22 C21 C4 112.5(2) . . ?
C22 C21 C23 110.1(2) . . ?
C4 C21 C23 110.5(2) . . ?
C22 C21 H21 107.8 . . ?
C4 C21 H21 107.8 . . ?
C23 C21 H21 107.8 . . ?
C21 C22 H22A 109.5 . . ?
C21 C22 H22B 109.5 . . ?
H22A C22 H22B 109.5 . . ?
C21 C22 H22C 109.5 . . ?
H22A C22 H22C 109.5 . . ?
H22B C22 H22C 109.5 . . ?
C21 C23 H23A 109.5 . . ?
C21 C23 H23B 109.5 . . ?
H23A C23 H23B 109.5 . . ?
C21 C23 H23C 109.5 . . ?
H23A C23 H23C 109.5 . . ?
H23B C23 H23C 109.5 . . ?
C25 C24 C29 120.3(2) . . ?
C25 C24 N5 120.9(2) . . ?
C29 C24 N5 118.8(2) . . ?
C26 C25 C24 118.5(2) . . ?
C26 C25 C30 118.1(2) . . ?
C24 C25 C30 123.4(2) . . ?
C27 C26 C25 121.3(2) . . ?
C27 C26 H26 119.4 . . ?
C25 C26 H26 119.4 . . ?
C28 C27 C26 119.6(2) . . ?
C28 C27 H27 120.2 . . ?
C26 C27 H27 120.2 . . ?
C27 C28 C29 121.8(2) . . ?
C27 C28 H28 119.1 . . ?
C29 C28 H28 119.1 . . ?
C28 C29 C24 118.4(2) . . ?
C28 C29 C33 118.2(2) . . ?
C24 C29 C33 123.3(2) . . ?
C25 C30 C32 111.3(2) . . ?
C25 C30 C31 111.6(2) . . ?
C32 C30 C31 109.4(2) . . ?
C25 C30 H30 108.2 . . ?
C32 C30 H30 108.2 . . ?
C31 C30 H30 108.2 . . ?
C30 C31 H31A 109.5 . . ?
C30 C31 H31B 109.5 . . ?
H31A C31 H31B 109.5 . . ?
C30 C31 H31C 109.5 . . ?
H31A C31 H31C 109.5 . . ?
H31B C31 H31C 109.5 . . ?
C30 C32 H32A 109.5 . . ?
C30 C32 H32B 109.5 . . ?
H32A C32 H32B 109.5 . . ?
C30 C32 H32C 109.5 . . ?
H32A C32 H32C 109.5 . . ?
H32B C32 H32C 109.5 . . ?
C29 C33 C35 111.6(3) . . ?
C29 C33 C34 111.4(3) . . ?
C35 C33 C34 108.8(3) . . ?
C29 C33 H33 108.3 . . ?
C35 C33 H33 108.3 . . ?
C34 C33 H33 108.3 . . ?
C33 C34 H34A 109.5 . . ?
C33 C34 H34B 109.5 . . ?
H34A C34 H34B 109.5 . . ?
C33 C34 H34C 109.5 . . ?
H34A C34 H34C 109.5 . . ?
H34B C34 H34C 109.5 . . ?
C33 C35 H35A 109.5 . . ?
C33 C35 H35B 109.5 . . ?
H35A C35 H35B 109.5 . . ?
C33 C35 H35C 109.5 . . ?
H35A C35 H35C 109.5 . . ?
H35B C35 H35C 109.5 . . ?
C41 C36 C37 119.9(4) . . ?
C41 C36 H36 120.1 . . ?
C37 C36 H36 120.1 . . ?
C38 C37 C36 119.4(4) . . ?
C38 C37 H37 120.3 . . ?
C36 C37 H37 120.3 . . ?
C39 C38 C37 119.8(4) . . ?
C39 C38 H38 120.1 . . ?
C37 C38 H38 120.1 . . ?
C38 C39 C40 120.7(4) . . ?
C38 C39 H39 119.6 . . ?
C40 C39 H39 119.6 . . ?
C41 C40 C39 119.9(4) . . ?
C41 C40 H40 120.0 . . ?
C39 C40 H40 120.0 . . ?
C40 C41 C36 120.2(3) . . ?
C40 C41 H41 119.9 . . ?
C36 C41 H41 119.9 . . ?
C43 C42 C47 120.0 . . ?
C43 C42 H42 120.0 . . ?
C47 C42 H42 120.0 . . ?
C44 C43 C42 120.0 . . ?
C44 C43 H43 120.0 . . ?
C42 C43 H43 120.0 . . ?
C43 C44 C45 120.0 . . ?
C43 C44 H44 120.0 . . ?
C45 C44 H44 120.0 . . ?
C46 C45 C44 120.0 . . ?
C46 C45 H45 120.0 . . ?
C44 C45 H45 120.0 . . ?
C45 C46 C47 120.0 . . ?
C45 C46 H46 120.0 . . ?
C47 C46 H46 120.0 . . ?
C46 C47 C42 120.0 . . ?
C46 C47 H47 120.0 . . ?
C42 C47 H47 120.0 . . ?

loop_
 _geom_torsion_atom_site_label_1
 _geom_torsion_atom_site_label_2
 _geom_torsion_atom_site_label_3
 _geom_torsion_atom_site_label_4
 _geom_torsion
 _geom_torsion_site_symmetry_1
 _geom_torsion_site_symmetry_2
 _geom_torsion_site_symmetry_3
 _geom_torsion_site_symmetry_4
 _geom_torsion_publ_flag
C6 N1 C2 C3 -171.1(2) . . . . ?
Mg1 N1 C2 C3 13.5(3) . . . . ?
C6 N1 C2 C18 5.7(3) . . . . ?
Mg1 N1 C2 C18 -169.73(17) . . . . ?
C6 N1 C2 Mg1 175.4(3) . . . . ?
N1 C2 C3 C4 17.3(4) . . . . ?
C18 C2 C3 C4 -159.7(2) . . . . ?
Mg1 C2 C3 C4 26.1(3) . . . . ?
C24 N5 C4 C3 172.2(2) . . . . ?
Mg1 N5 C4 C3 -13.2(3) . . . . ?
C24 N5 C4 C21 -5.4(3) . . . . ?
Mg1 N5 C4 C21 169.26(17) . . . . ?
C24 N5 C4 Mg1 -174.6(3) . . . . ?
C2 C3 C4 N5 -17.5(4) . . . . ?
C2 C3 C4 C21 160.2(3) . . . . ?
C2 C3 C4 Mg1 -26.1(3) . . . . ?
C2 N1 C6 C11 -73.9(3) . . . . ?
Mg1 N1 C6 C11 100.9(2) . . . . ?
C2 N1 C6 C7 108.0(2) . . . . ?
Mg1 N1 C6 C7 -77.2(2) . . . . ?
C11 C6 C7 C8 5.4(4) . . . . ?
N1 C6 C7 C8 -176.5(2) . . . . ?
C11 C6 C7 C12 -174.0(2) . . . . ?
N1 C6 C7 C12 4.1(3) . . . . ?
C6 C7 C8 C9 -1.8(4) . . . . ?
C12 C7 C8 C9 177.7(3) . . . . ?
C7 C8 C9 C10 -2.0(5) . . . . ?
C8 C9 C10 C11 2.2(5) . . . . ?
C9 C10 C11 C6 1.4(4) . . . . ?
C9 C10 C11 C15 -177.2(3) . . . . ?
C7 C6 C11 C10 -5.2(3) . . . . ?
N1 C6 C11 C10 176.7(2) . . . . ?
C7 C6 C11 C15 173.3(2) . . . . ?
N1 C6 C11 C15 -4.8(3) . . . . ?
C8 C7 C12 C13 87.6(4) . . . . ?
C6 C7 C12 C13 -93.0(4) . . . . ?
C8 C7 C12 C14 -39.6(4) . . . . ?
C6 C7 C12 C14 139.8(3) . . . . ?
C10 C11 C15 C17 70.9(3) . . . . ?
C6 C11 C15 C17 -107.6(3) . . . . ?
C10 C11 C15 C16 -51.1(3) . . . . ?
C6 C11 C15 C16 130.3(2) . . . . ?
N1 C2 C18 C20 -107.4(3) . . . . ?
C3 C2 C18 C20 69.7(3) . . . . ?
Mg1 C2 C18 C20 -128.4(5) . . . . ?
N1 C2 C18 C19 128.8(2) . . . . ?
C3 C2 C18 C19 -54.1(3) . . . . ?
Mg1 C2 C18 C19 107.7(5) . . . . ?
N5 C4 C21 C22 -125.6(3) . . . . ?
C3 C4 C21 C22 56.6(3) . . . . ?
Mg1 C4 C21 C22 -104.1(5) . . . . ?
N5 C4 C21 C23 110.8(3) . . . . ?
C3 C4 C21 C23 -66.9(3) . . . . ?
Mg1 C4 C21 C23 132.3(4) . . . . ?
C4 N5 C24 C25 79.7(3) . . . . ?
Mg1 N5 C24 C25 -94.2(2) . . . . ?
C4 N5 C24 C29 -102.1(3) . . . . ?
Mg1 N5 C24 C29 83.9(2) . . . . ?
C29 C24 C25 C26 1.6(3) . . . . ?
N5 C24 C25 C26 179.8(2) . . . . ?
C29 C24 C25 C30 -178.6(2) . . . . ?
N5 C24 C25 C30 -0.5(3) . . . . ?
C24 C25 C26 C27 -0.3(4) . . . . ?
C30 C25 C26 C27 180.0(2) . . . . ?
C25 C26 C27 C28 -1.0(4) . . . . ?
C26 C27 C28 C29 0.9(5) . . . . ?
C27 C28 C29 C24 0.5(4) . . . . ?
C27 C28 C29 C33 179.0(3) . . . . ?
C25 C24 C29 C28 -1.8(4) . . . . ?
N5 C24 C29 C28 -180.0(2) . . . . ?
C25 C24 C29 C33 179.8(2) . . . . ?
N5 C24 C29 C33 1.6(4) . . . . ?
C26 C25 C30 C32 -67.2(3) . . . . ?
C24 C25 C30 C32 113.0(3) . . . . ?
C26 C25 C30 C31 55.2(3) . . . . ?
C24 C25 C30 C31 -124.6(2) . . . . ?
C28 C29 C33 C35 58.2(3) . . . . ?
C24 C29 C33 C35 -123.3(3) . . . . ?
C28 C29 C33 C34 -63.5(4) . . . . ?
C24 C29 C33 C34 115.0(3) . . . . ?
C41 C36 C37 C38 1.3(6) . . . . ?
C36 C37 C38 C39 0.2(6) . . . . ?
C37 C38 C39 C40 -0.9(6) . . . . ?
C38 C39 C40 C41 0.0(6) . . . . ?
C39 C40 C41 C36 1.5(5) . . . . ?
C37 C36 C41 C40 -2.1(5) . . . . ?
C47 C42 C43 C44 0.0 . . . . ?
C42 C43 C44 C45 0.0 . . . . ?
C43 C44 C45 C46 0.0 . . . . ?
C44 C45 C46 C47 0.0 . . . . ?
C45 C46 C47 C42 0.0 . . . . ?
C43 C42 C47 C46 0.0 . . . . ?


#==============================================================================
# Additional structures and associated data_? identifiers
# should be added at this point if there is more than one 
# structure analysis in the CIF.

_shelx_res_file
;
TITL ASSB110
    shelxl.res
    created by SHELXL-2018/3 at 23:08:49 on 30-Jun-2021
CELL  0.71075 15.91000 9.76390 27.79000 90.000 100.771 90.000
ZERR  2 0.00150 0.00050 0.00200 0.000 0.003 0.000
LATT 1
SYMM 1/2-X, 1/2+Y, 1/2-Z
SFAC C H I MG N
UNIT 180 244 4 4 8
OMIT 0 0 4
OMIT -1 3 2
L.S. 40
FMAP 2
PLAN -5
WPDB -2
REM HTAB
BOND $H
CONF
LIST 4
TEMP -100.0
ACTA
SIZE 0.150 0.150 0.150
HTAB
WGHT    0.050300    4.832200
FVAR       0.20623
I1    3    0.513125    0.291157    0.510916    11.00000    0.04342    0.02960 =
         0.03009    0.00061   -0.00386    0.00130
MG1   4    0.430219    0.467819    0.440038    11.00000    0.02259    0.02843 =
         0.01951    0.00103    0.00320    0.00032
N1    5    0.300467    0.467580    0.422534    11.00000    0.02254    0.02403 =
         0.02185    0.00041    0.00466    0.00022
N5    5    0.456868    0.464515    0.371476    11.00000    0.02275    0.02438 =
         0.02137    0.00036    0.00487    0.00072
C2    1    0.268873    0.531417    0.380664    11.00000    0.02504    0.02491 =
         0.02338   -0.00158    0.00282    0.00253
C3    1    0.318366    0.569509    0.345870    11.00000    0.02866    0.03116 =
         0.02261    0.00645    0.00340    0.00514
AFIX  43
H3    2    0.291718    0.636135    0.323119    11.00000   -1.20000
AFIX   0
C4    1    0.398959    0.528757    0.338146    11.00000    0.02717    0.02351 =
         0.02169    0.00026    0.00426   -0.00112
C6    1    0.242918    0.415345    0.452460    11.00000    0.02232    0.03173 =
         0.02209    0.00217    0.00261   -0.00244
C7    1    0.231771    0.272468    0.454618    11.00000    0.02939    0.03239 =
         0.03057    0.00042    0.00387   -0.00577
C8    1    0.172617    0.222090    0.481315    11.00000    0.04065    0.03657 =
         0.04395    0.00407    0.01217   -0.01043
AFIX  43
H8    2    0.163244    0.126130    0.482340    11.00000   -1.20000
AFIX   0
C9    1    0.127541    0.308341    0.506199    11.00000    0.04166    0.05160 =
         0.04975    0.00781    0.02360   -0.00852
AFIX  43
H9    2    0.086135    0.272222    0.523338    11.00000   -1.20000
AFIX   0
C10   1    0.142447    0.446836    0.506250    11.00000    0.03989    0.04857 =
         0.04172    0.00235    0.02147    0.00123
AFIX  43
H10   2    0.112406    0.505253    0.524527    11.00000   -1.20000
AFIX   0
C11   1    0.200647    0.503873    0.480108    11.00000    0.02936    0.03631 =
         0.02580    0.00288    0.00780   -0.00007
C12   1    0.282540    0.172293    0.429304    11.00000    0.04165    0.02847 =
         0.04449   -0.00389    0.01320   -0.00631
AFIX  13
H12   2    0.336058    0.221109    0.425299    11.00000   -1.20000
AFIX   0
C13   1    0.237706    0.133717    0.378794    11.00000    0.07525    0.09178 =
         0.06959   -0.04430   -0.00659    0.01958
AFIX 137
H13A  2    0.181129    0.096230    0.380329    11.00000   -1.20000
H13B  2    0.271463    0.064632    0.365261    11.00000   -1.20000
H13C  2    0.231214    0.215068    0.357770    11.00000   -1.20000
AFIX   0
C14   1    0.310735    0.045567    0.459869    11.00000    0.06653    0.04390 =
         0.08743    0.01469    0.03528    0.01159
AFIX 137
H14A  2    0.353034   -0.004954    0.445354    11.00000   -1.20000
H14B  2    0.261047   -0.013150    0.460639    11.00000   -1.20000
H14C  2    0.336298    0.073115    0.493315    11.00000   -1.20000
AFIX   0
C15   1    0.216301    0.657017    0.484029    11.00000    0.03579    0.03387 =
         0.03115    0.00015    0.01301    0.00331
AFIX  13
H15   2    0.251546    0.683746    0.459274    11.00000   -1.20000
AFIX   0
C16   1    0.132685    0.740536    0.473995    11.00000    0.04305    0.04067 =
         0.05276   -0.00111    0.01529    0.00835
AFIX 137
H16A  2    0.100179    0.723473    0.500071    11.00000   -1.20000
H16B  2    0.098441    0.712956    0.442425    11.00000   -1.20000
H16C  2    0.146250    0.838302    0.473108    11.00000   -1.20000
AFIX   0
C17   1    0.266205    0.693587    0.534844    11.00000    0.05735    0.04532 =
         0.03493   -0.00442    0.00904   -0.00226
AFIX 137
H17A  2    0.320020    0.642112    0.541238    11.00000   -1.20000
H17B  2    0.232036    0.670132    0.559584    11.00000   -1.20000
H17C  2    0.278578    0.791983    0.536312    11.00000   -1.20000
AFIX   0
C18   1    0.173335    0.563322    0.365116    11.00000    0.02499    0.04071 =
         0.02565    0.00301    0.00365    0.00558
AFIX  13
H18   2    0.145257    0.544258    0.393744    11.00000   -1.20000
AFIX   0
C19   1    0.157147    0.713137    0.350965    11.00000    0.03802    0.04825 =
         0.04941    0.01356    0.00980    0.01824
AFIX 137
H19A  2    0.176478    0.731228    0.320094    11.00000   -1.20000
H19B  2    0.188742    0.771803    0.376773    11.00000   -1.20000
H19C  2    0.095815    0.732711    0.346930    11.00000   -1.20000
AFIX   0
C20   1    0.132248    0.470150    0.323220    11.00000    0.03111    0.06815 =
         0.03565   -0.00749   -0.00204    0.00012
AFIX 137
H20A  2    0.137128    0.374579    0.334160    11.00000   -1.20000
H20B  2    0.161507    0.481811    0.295431    11.00000   -1.20000
H20C  2    0.071709    0.494190    0.313147    11.00000   -1.20000
AFIX   0
C21   1    0.414986    0.559036    0.286688    11.00000    0.03288    0.04590 =
         0.02377    0.00883    0.00886    0.00580
AFIX  13
H21   2    0.475506    0.533402    0.285735    11.00000   -1.20000
AFIX   0
C22   1    0.403646    0.710329    0.273289    11.00000    0.05489    0.05564 =
         0.05273    0.02977    0.02078    0.00983
AFIX 137
H22A  2    0.433636    0.766265    0.300432    11.00000   -1.20000
H22B  2    0.342614    0.733321    0.266996    11.00000   -1.20000
H22C  2    0.427406    0.728571    0.243832    11.00000   -1.20000
AFIX   0
C23   1    0.356554    0.471591    0.248757    11.00000    0.06592    0.07582 =
         0.02438   -0.00748    0.00625    0.00201
AFIX 137
H23A  2    0.296880    0.498635    0.247558    11.00000   -1.20000
H23B  2    0.363701    0.374784    0.257922    11.00000   -1.20000
H23C  2    0.371632    0.485310    0.216482    11.00000   -1.20000
AFIX   0
C24   1    0.534115    0.411056    0.357976    11.00000    0.02653    0.03003 =
         0.01951   -0.00002    0.00436    0.00325
C25   1    0.603518    0.497684    0.354897    11.00000    0.02700    0.03424 =
         0.02405    0.00075    0.00492    0.00033
C26   1    0.676667    0.440574    0.341852    11.00000    0.02871    0.04702 =
         0.03748    0.00055    0.01088   -0.00073
AFIX  43
H26   2    0.723930    0.498011    0.339507    11.00000   -1.20000
AFIX   0
C27   1    0.681547    0.302537    0.332326    11.00000    0.03477    0.05084 =
         0.04718   -0.00436    0.01562    0.01070
AFIX  43
H27   2    0.731385    0.265637    0.323002    11.00000   -1.20000
AFIX   0
C28   1    0.614139    0.218947    0.336384    11.00000    0.04042    0.03501 =
         0.04674   -0.00764    0.01196    0.00643
AFIX  43
H28   2    0.618318    0.123730    0.330204    11.00000   -1.20000
AFIX   0
C29   1    0.539648    0.269609    0.349316    11.00000    0.03321    0.03143 =
         0.03121   -0.00333    0.00726    0.00134
C30   1    0.603140    0.650879    0.364833    11.00000    0.03138    0.03284 =
         0.03566    0.00031    0.00942   -0.00410
AFIX  13
H30   2    0.544745    0.676958    0.370086    11.00000   -1.20000
AFIX   0
C31   1    0.622811    0.733920    0.321261    11.00000    0.05001    0.04140 =
         0.04966    0.00654    0.01770   -0.00833
AFIX 137
H31A  2    0.585119    0.703829    0.291104    11.00000   -1.20000
H31B  2    0.682585    0.719409    0.318307    11.00000   -1.20000
H31C  2    0.613270    0.831458    0.326594    11.00000   -1.20000
AFIX   0
C32   1    0.667360    0.688197    0.410836    11.00000    0.04477    0.04899 =
         0.04630   -0.01022    0.00323   -0.00671
AFIX 137
H32A  2    0.653774    0.637605    0.438865    11.00000   -1.20000
H32B  2    0.664417    0.786789    0.416917    11.00000   -1.20000
H32C  2    0.725183    0.664190    0.406306    11.00000   -1.20000
AFIX   0
C33   1    0.467587    0.169825    0.352140    11.00000    0.04247    0.02889 =
         0.06561   -0.01031    0.02029   -0.00199
AFIX  13
H33   2    0.420257    0.221041    0.363277    11.00000   -1.20000
AFIX   0
C34   1    0.432404    0.106464    0.302133    11.00000    0.07118    0.05108 =
         0.08127   -0.00907   -0.00832   -0.01777
AFIX 137
H34A  2    0.477375    0.052675    0.291238    11.00000   -1.20000
H34B  2    0.413316    0.179387    0.278368    11.00000   -1.20000
H34C  2    0.383964    0.046707    0.304733    11.00000   -1.20000
AFIX   0
C35   1    0.496705    0.055151    0.388599    11.00000    0.08087    0.04295 =
         0.05993   -0.00158    0.03270   -0.00491
AFIX 137
H35A  2    0.520195    0.094658    0.420716    11.00000   -1.20000
H35B  2    0.540846    0.000495    0.377244    11.00000   -1.20000
H35C  2    0.447811   -0.003491    0.391297    11.00000   -1.20000
AFIX   0
C36   1    0.551529    1.015032    0.116419    11.00000    0.07415    0.08309 =
         0.06061    0.00655    0.04206    0.01760
AFIX  43
H36   2    0.526126    1.032307    0.083244    11.00000   -1.20000
AFIX   0
C37   1    0.557973    0.882172    0.134122    11.00000    0.09803    0.06031 =
         0.12076   -0.02484    0.07061   -0.00185
AFIX  43
H37   2    0.538125    0.807677    0.113053    11.00000   -1.20000
AFIX   0
C38   1    0.593220    0.859066    0.182289    11.00000    0.07782    0.05534 =
         0.14339    0.04195    0.06163    0.02430
AFIX  43
H38   2    0.598105    0.768256    0.194774    11.00000   -1.20000
AFIX   0
C39   1    0.621045    0.965823    0.212021    11.00000    0.04940    0.10130 =
         0.08177    0.04273    0.01937    0.01344
AFIX  43
H39   2    0.644733    0.949574    0.245516    11.00000   -1.20000
AFIX   0
C40   1    0.615453    1.096924    0.194397    11.00000    0.05560    0.07193 =
         0.07808    0.00225    0.02289   -0.00845
AFIX  43
H40   2    0.635226    1.171194    0.215592    11.00000   -1.20000
AFIX   0
C41   1    0.581648    1.120781    0.146627    11.00000    0.06706    0.04700 =
         0.08123    0.01877    0.04211    0.01066
AFIX  43
H41   2    0.578993    1.211655    0.134219    11.00000   -1.20000
AFIX  66
C42   1    0.685706    0.488303    0.143221    11.00000    0.05499    0.05389 =
         0.23331   -0.01796    0.04665   -0.00772
AFIX  43
H42   2    0.745440    0.486848    0.143313    11.00000   -1.20000
AFIX  65
C43   1    0.655928    0.473191    0.186865    11.00000    0.13749    0.05204 =
         0.14999   -0.02324   -0.02847   -0.00637
AFIX  43
H43   2    0.695310    0.461409    0.216787    11.00000   -1.20000
AFIX  65
C44   1    0.568529    0.475318    0.186731    11.00000    0.18007    0.05758 =
         0.18188   -0.02577    0.11212   -0.00531
AFIX  43
H44   2    0.548177    0.464990    0.216560    11.00000   -1.20000
AFIX  65
C45   1    0.510906    0.492558    0.142952    11.00000    0.06468    0.05787 =
         0.26500    0.00540    0.04890   -0.00064
AFIX  43
H45   2    0.451172    0.494012    0.142860    11.00000   -1.20000
AFIX  65
C46   1    0.540682    0.507669    0.099307    11.00000    0.14435    0.04977 =
         0.15148    0.00834   -0.05478   -0.01582
AFIX  43
H46   2    0.501299    0.519451    0.069386    11.00000   -1.20000
AFIX  65
C47   1    0.628082    0.505542    0.099441    11.00000    0.19777    0.05190 =
         0.13831   -0.01132    0.10470   -0.02550
AFIX  43
H47   2    0.648433    0.515871    0.069611    11.00000   -1.20000
AFIX   0
HKLF 4


REM  ASSB110
REM wR2 = 0.0926, GooF = S = 1.041, Restrained GooF = 1.041 for all data
REM R1 = 0.0317 for 7281 Fo > 4sig(Fo) and 0.0335 for all 7753 data
REM 442 parameters refined using 0 restraints

END

WGHT      0.0467      4.5704

REM No hydrogen bonds found for HTAB generation

REM Highest difference peak  0.997,  deepest hole -0.585,  1-sigma level  0.065
Q1    1   0.6149  0.4879  0.1841  11.00000  0.05    1.00
Q2    1   0.5384  0.4941  0.1587  11.00000  0.05    0.94
Q3    1   0.6725  0.4876  0.1603  11.00000  0.05    0.78
Q4    1   0.5024  0.4026  0.5044  11.00000  0.05    0.69
Q5    1   0.5295  0.5053  0.1139  11.00000  0.05    0.68
;

_shelx_res_checksum   69165

_shelx_hkl_file
;
   0   0   2 1669.17   23.04
   0   0  -2 1641.56   22.01
   0   0   2 1661.31   23.09
   1   0   1 1608.21   22.11
   1   0   1 1670.37   23.32
  -1   0  -1 1621.98   21.82
  -1   0   2    0.06    0.19
   1   0  -2    0.13    0.24
   1   0  -2   -0.09    0.27
   0  -1   0    0.08    0.41
   0   1   0    0.32    0.18
   0  -1   0    0.06    0.16
   1   0   2   -0.38    0.35
  -1   0  -2    0.24    0.52
   0  -1   1 2690.07   36.71
   0   1  -1 2682.10   35.68
   0   1  -1 2576.60   34.23
   0   1  -1 2787.72   37.96
   0  -1   1 2625.83   34.98
   0   1   1 2593.09   34.62
   0  -1  -1 2660.93   35.39
   0   0  -3   -0.15    0.44
  -1   0   3 1533.30   20.90
  -1   0   3 1508.73   20.31
   1   0  -3 1535.96   20.72
  -1   0   3 1556.81   21.68
  -1   0   3 1500.56   20.14
  -1  -1   0  881.44   16.84
  -1   1   0  839.33   16.08
   1   1   0  891.02   17.07
   1  -1   0  841.18   16.14
  -1   1   0  870.61   16.69
   1   1   0  867.84   16.68
  -1  -1   0  921.01   17.81
  -1   1   1    0.56    0.22
   1   1  -1    0.74    0.33
  -1  -1   1    0.47    0.35
   1   1  -1    0.61    0.38
  -1  -1   1    0.49    0.37
   1   1  -1    0.60    0.90
  -1  -1   1    0.63    0.21
   0   1   2   82.62    2.15
   0   1   2   81.46    2.61
   0   1  -2   82.71    2.14
   0  -1   2   82.01    2.22
   0  -1   2   78.40    2.46
   0   1  -2   81.32    2.09
   0  -1  -2   81.92    2.26
   0  -1   2   81.76    2.13
   0  -1   2   89.17    3.05
   0   1  -2   84.75    2.69
  -2   0   0  893.90   17.56
  -1   1  -1  144.87    4.07
   1  -1   1  123.98    3.06
   1  -1   1  136.53    3.40
  -1   1  -1  135.26    3.31
   1  -1   1  144.52    4.06
  -1  -1  -1  144.67    3.55
   1   1   1  138.59    3.42
   1  -1   1  144.03    4.98
  -1  -1  -1  146.89    3.68
  -1   1  -1  147.41    3.87
  -1  -1   2  379.40    7.85
  -1  -1   2  379.30    8.34
   1   1  -2  387.80    8.49
  -1   1   2  373.73    7.82
  -1   1   2  386.29    8.01
   1   1  -2  395.97    8.18
  -1  -1   2  389.77    8.02
   1   1  -2  384.52    7.93
  -1   1   2  385.23    7.94
   1  -1  -2  387.85    8.06
  -2   0   2  252.21    5.58
   2   0  -2  236.57    5.10
  -2   0   2  268.20    5.98
  -2   0   2  248.44    5.37
  -2   0   2  245.30    5.20
  -1   0  -3    3.72    0.31
   1   0   3    3.18    0.73
  -1   0  -3    5.07    0.71
   1   0   3    3.56    0.31
  -1   0  -3    3.90    0.41
   1   0   3    3.56    0.44
   2   0   1   -0.03    0.39
   0   0   4   79.09    2.05
   0   0   4   81.06    2.30
   0   0  -4   84.44    2.36
   0   0   4   80.07    2.20
   0   0  -4   81.35    2.22
   0   0  -4   79.32    2.04
   0   0  -4   82.96    2.28
   1  -1   2   69.28    1.83
   1  -1   2   71.38    3.87
  -1   1  -2   71.81    2.28
   1  -1   2   72.23    3.71
  -1   1  -2   77.32    2.26
  -1  -1  -2   75.19    4.89
  -1   1  -2   71.28    3.25
  -1   1  -2   71.74    1.96
  -1  -1  -2   74.29    1.95
   1   1   2   74.51    2.00
   1  -1   2   70.36    1.89
   1   1   2   75.84    2.00
   0  -1   3   23.40    0.90
   0   1   3   24.97    0.75
   0   1  -3   24.37    0.97
   0  -1   3   22.50    0.61
   0  -1   3   23.46    1.02
   0  -1  -3   24.02    0.70
   0  -1   3   22.59    0.58
   0   1   3   23.88    0.66
   0   1  -3   23.43    0.59
   0   1   3   24.29    0.67
   0  -1  -3   23.53    0.72
   0   1  -3   24.03    0.88
   0   1  -3   23.08    0.62
   1  -1  -3   11.12    0.50
  -1  -1   3   12.46    0.88
  -1   1   3   11.14    0.45
  -1   1   3   11.51    0.57
  -1  -1   3   12.05    0.81
   1   1  -3   12.47    0.78
   1   1  -3   11.52    0.43
  -1  -1   3   11.32    0.46
   1   1  -3   11.32    0.45
  -1  -1   3   11.60    0.42
   1  -1  -3   11.47    0.52
  -2   0  -2  109.12    2.87
  -2   0  -2  105.66    2.67
   2   0   2  107.87    2.84
   2   0   2  106.26    2.68
  -2   0  -2  113.25    3.02
   2   1  -1    6.35    0.42
  -2  -1   1    4.60    1.06
  -2  -1   1    4.51    0.34
  -2   1   1    5.32    0.50
  -2   1   1    5.35    0.61
  -2  -1   1    5.13    0.35
  -2  -1   1    4.71    0.55
  -2   1   0    6.21    0.58
   2   1   0    6.58    0.42
  -2  -1   0    5.99    0.67
  -2  -1   0    6.63    0.39
  -2   1   0    6.13    0.58
   2  -1   0    6.85    0.64
  -2  -1   2    0.29    0.25
  -2  -1   2    0.38    0.37
   2   1  -2    0.32    0.24
  -2  -1   2    0.20    0.21
   2   1  -2    0.19    0.24
  -2   1   2    0.37    0.30
   1   0   4   -0.07    0.40
  -1   0  -4    0.21    0.25
   1   1   3  131.67    3.32
  -1   1  -3  131.88    3.46
   1  -1   3  123.18    3.07
   1  -1   3  121.74    3.53
  -1   1  -3  127.44    3.49
  -1  -1  -3  129.25    3.24
   1  -1   3  131.64    3.48
  -1  -1  -3  131.77    3.32
  -1   1  -3  126.16    3.12
   1   1   3  125.56    3.11
   1   1   3  128.29    3.54
   1  -1   3  122.56    3.02
  -1   1  -3  121.07    2.97
   2   1   1    2.06    0.31
  -2   1  -1    1.32    1.08
   2   1   1    2.22    0.36
  -2  -1  -1    1.08    0.27
  -2   1  -1    1.96    0.38
  -2  -1  -1    1.54    0.36
  -2  -1  -1    2.07    0.31
  -2   1  -1    1.41    0.44
   2  -1   1    1.76    0.54
  -2   0   4   47.87    0.98
  -2   0   4   47.27    0.81
   2   0  -4   47.20    1.09
  -2   0   4   53.04    1.38
   2   0  -4   45.86    0.80
  -2   0   4   47.68    0.94
   0  -1   4    1.83    0.59
   0   1   4    1.80    0.48
   0   1   4    1.66    0.38
   0  -1  -4    1.77    0.37
   0   1   4    1.98    0.38
   0   1  -4    1.67    0.26
   0  -1  -4    1.50    0.34
   0   1   4    1.62    0.39
   0  -1   4    1.80    0.29
   0   1  -4    1.37    0.48
  -1   1   4    2.65    0.39
   1   1  -4    1.96    0.44
  -1  -1   4    1.83    0.55
   1   1  -4    3.76    0.31
  -1  -1   4    1.56    0.28
  -1   1   4    2.71    0.37
  -1  -1   4    1.09    0.21
  -1   1   4    2.66    0.31
   1  -1  -4    1.88    0.36
   1  -1  -4    1.76    0.34
  -1   0   5 4117.47   55.08
  -1   0   5 4093.93   54.58
   1   0  -5 3967.26   52.45
  -1   0   5 4025.56   53.23
   1   0  -5 4018.23   54.14
  -2  -1   3   35.94    0.78
   2   1  -3   37.36    0.74
  -2   1   3   38.99    0.84
   2   1  -3   35.97    0.76
  -2   1   3   39.25    0.91
  -2  -1   3   36.77    0.76
  -2  -1   3   37.80    1.21
   2  -1  -3   32.89    0.80
  -2   1   3   37.37    0.82
  -2   0  -3   -0.02    0.35
   2   0   3    0.50    0.40
  -2   0  -3    0.24    0.25
  -3   0   1 1053.41   14.40
  -3   0   1 1059.53   14.78
   2   1   2    6.06    0.50
   2   1   2    5.26    0.42
  -2   1  -2    6.45    0.70
   2  -1   2    6.03    0.63
  -2   1  -2    5.09    0.36
  -2  -1  -2    5.54    0.48
  -2   1  -2    5.84    0.55
   2  -1   2    5.09    0.36
   2   1   2    5.14    0.36
  -2  -1  -2    5.38    0.40
  -3   0   0    0.67    0.31
  -3   0   0    0.33    0.34
  -3   0   2    3.99    1.19
  -3   0   2    2.03    0.54
  -3   0   2    6.81    0.87
   1   1   4   62.20    1.79
   1  -1   4   54.83    1.58
   1   1   4   59.87    1.64
  -1  -1  -4   60.37    1.73
   1  -1   4   59.60    1.87
  -1  -1  -4   59.39    1.70
  -1   1  -4   59.65    2.11
  -1   1  -4   54.60    1.53
   1  -1   4   55.74    1.60
  -1   1  -4   59.74    1.87
  -1   1  -4   56.76    1.55
   1   1   4   58.67    1.67
  -3   0  -1 5879.74   77.59
  -3   0  -1 6222.31   82.95
   3   0   1 6004.05   79.29
  -3   0   3  239.58    5.31
  -3   0   3  233.83    5.26
  -3   0   3  262.15    5.93
  -3   0   3  242.16    5.38
   2   0  -5    0.34    0.27
  -2   0   5    0.08    0.23
  -2  -1   4   48.15    0.81
  -2   1   4   46.77    1.00
  -2  -1   4   49.51    1.33
   2   1  -4   47.36    0.82
   2   1  -4   44.22    1.21
  -2  -1   4   48.33    0.86
  -2   1   4   46.67    0.80
  -2   1   4   47.25    0.95
   0   2   0  230.49    4.91
   0   2   0  221.69    4.70
   0  -2   0  229.87    4.97
   0   2   0  230.54    4.96
  -1   0  -5  190.50    4.27
   1   0   5  192.93    4.32
  -1   0  -5  192.97    4.39
  -1   0  -5  179.60    3.89
   1   0   5  180.04    3.91
   0   2   1  347.96    7.25
   0   2   1  354.89    7.44
   0   2  -1  355.39    7.94
   0   2  -1  341.19    7.11
   0   2  -1  341.87    7.10
   0   2  -1  336.11    7.05
   0  -2  -1  352.03    7.37
   0  -2   1  346.23    7.22
   1  -1  -5   95.49    2.51
  -1  -1   5   97.96    2.78
  -1   1   5   92.62    2.34
   1   1  -5   94.41    2.36
  -1  -1   5   93.83    2.35
  -1   1   5   94.49    2.48
  -1   1   5   93.89    2.36
   1   1  -5   98.30    2.76
  -1   1   5   93.33    2.48
  -1  -1   5   98.99    2.73
  -1  -1   5   95.02    2.41
   0  -1   5  548.71   10.64
   0  -1   5  582.73   11.54
   0   1   5  551.59   10.67
   0   1  -5  568.58   11.37
   0  -1   5  574.85   11.51
   0   1   5  559.21   10.97
   0  -1  -5  547.61   10.73
   0  -1   5  545.13   10.54
   0   1  -5  555.78   10.72
   0   1   5  554.76   10.78
   0  -1  -5  555.65   10.88
   0   1   5  557.69   10.90
   2   1   3  333.90    7.10
   2   1   3  333.35    6.98
  -2   1  -3  358.04    7.78
  -2   1  -3  349.75    7.75
   2   1   3  344.01    7.24
   2  -1   3  356.78    7.76
  -2   1  -3  334.63    6.98
  -2  -1  -3  350.83    7.49
  -2   0  -4   96.43    2.64
   2   0   4   91.19    2.34
  -2   0  -4   97.36    2.63
  -2   0  -4   91.83    2.35
   2   0   4   93.90    2.60
  -3  -1   1   97.79    2.50
  -3   1   1   97.11    2.81
  -3  -1   1  100.95    2.70
  -3   1   1   93.43    2.40
  -3  -1   1  101.31    3.12
   3   1  -1   98.89    2.54
   1   2   0  546.89   10.58
  -1   2   0  531.65   10.29
  -1   2   0  513.12   10.02
   1  -2   0  519.24   10.96
  -1  -2   0  525.65   10.27
  -1  -2   0  535.17   10.36
  -1   2   1  691.88   13.27
  -1  -2   1  672.08   12.99
  -1   2   1  696.64   13.42
   1   2  -1  717.72   14.39
   1  -2  -1  645.77   12.46
  -1   2   1  688.40   13.24
  -1  -2   1  703.93   13.52
   1   2  -1  729.06   13.98
   1   2  -1  703.98   15.36
  -1   0   6    0.32    0.24
   0   2  -2 1934.85   25.85
   0   2  -2 2077.26   28.63
   0   2   2 1996.26   26.94
   0  -2   2 1960.47   26.34
   0  -2   2 2082.56   28.69
   0  -2  -2 2001.40   26.99
   0   2  -2 1991.11   26.63
   0   2   2 1961.56   26.41
  -3   1   0   53.84    1.77
  -3   1   0   52.16    1.15
   3   1   0   54.28    1.54
  -3  -1   0   53.36    2.92
  -3  -1   0   52.30    1.18
  -3  -1   0   55.57    1.56
  -3   1   2  414.10    8.52
  -3   1   2  391.72    8.28
   3   1  -2  396.12    8.22
  -3  -1   2  391.43    8.23
  -3   1   2  380.73    7.97
  -3  -1   2  394.22    8.19
  -3  -1   2  399.13    8.74
  -3   1   2  384.04    7.99
  -3  -1   2  397.57    8.21
  -3   0  -2    0.73    0.35
   3   0   2    0.69    0.31
   3   0  -4    0.55    0.28
   1   2   1 1494.98   20.49
   1   2   1 1561.31   21.09
  -1   2  -1 1526.44   20.55
  -1   2  -1 1575.21   22.01
   1  -2   1 1523.39   20.56
  -1  -2  -1 1546.94   21.20
  -1   2  -1 1558.00   20.92
  -1  -2  -1 1497.54   20.25
   0   0  -6 7472.95  102.49
   0   0  -6 7437.67   97.41
   0   0  -6 7410.04   98.28
   0   0   6 7389.61   97.35
   0   0   6 7712.00  101.47
   0   0   6 7401.95   97.94
   1   2  -2  234.81    4.99
  -1  -2   2  241.86    5.68
   1  -2  -2  233.00    5.00
   1   2  -2  240.06    5.63
  -1   2   2  238.14    5.11
   1   2  -2  229.95    4.86
  -1  -2   2  225.87    4.82
  -1   2   2  233.72    4.98
  -3  -1  -1   84.05    2.19
   3   1   1   90.17    2.34
   3  -1   1   84.35    2.43
  -3  -1  -1   89.11    2.30
  -3   1  -1   91.96    2.94
  -3  -1  -1   87.13    2.36
  -3   1  -1   94.32    2.66
  -3   1  -1   87.82    2.27
   3   1   1   86.94    2.26
  -3  -1   3    1.70    0.42
  -3  -1   3    1.84    0.29
   3   1  -3    2.16    0.45
   3   1  -3    1.92    0.32
  -3  -1   3    2.01    0.34
  -3  -1   3    1.67    0.60
  -3   1   3    2.27    0.39
  -2   1   5  678.98   13.26
   2   1  -5  643.98   12.80
  -2   1   5  661.96   12.90
   2  -1  -5  655.10   12.77
  -2  -1   5  680.86   13.47
  -2  -1   5  652.97   12.56
   2   1  -5  682.98   13.40
  -2   1   5  646.62   12.42
   2   1  -5  653.00   12.53
  -2   1   5  651.70   12.66
  -2  -1   5  656.52   12.63
  -2  -1   5  667.74   13.26
  -1   1  -5 1400.05   19.43
   1   1   5 1347.59   18.29
  -1  -1  -5 1403.71   19.18
   1  -1   5 1333.32   18.53
  -1  -1  -5 1358.78   18.61
   1  -1   5 1385.73   19.13
   1   1   5 1354.96   18.51
   1   1   5 1303.29   17.66
  -1   1  -5 1317.83   17.77
  -1   1  -5 1333.70   18.46
   1  -1   5 1337.04   18.06
   1  -2   2   58.28    2.05
   1  -2   2   54.90    1.54
  -1   2  -2   53.74    2.91
   1   2   2   58.03    1.61
  -1  -2  -2   55.67    1.70
  -1   2  -2   59.62    2.08
  -1   2  -2   61.38    1.97
   1   2   2   56.88    1.75
  -1  -2  -2   51.96    1.51
  -1   2  -2   55.20    1.51
   0   2   3  149.45    3.65
   0  -2  -3  145.54    3.55
   0  -2   3  142.97    3.48
   0   2  -3  141.32    3.40
   0   2  -3  147.70    4.03
   0  -2  -3  148.55    3.65
   0  -2   3  151.53    4.14
   0   2   3  149.10    3.64
   0   2   3  151.42    3.74
   0   2  -3  145.05    3.56
  -2   0   6 2903.61   38.53
  -2   0   6 2974.58   40.11
   2   0  -6 2990.09   40.19
  -2   0   6 3003.15   40.23
  -2   0   6 3008.18   39.97
   2   0  -6 2963.07   39.37
  -2   1  -4 1631.36   21.90
  -2   1  -4 1665.10   22.96
   2  -1   4 1620.90   21.80
   2   1   4 1667.20   22.43
  -2  -1  -4 1639.35   22.24
   2  -1   4 1713.99   23.57
  -2   1  -4 1757.73   24.28
   2   1   4 1663.26   22.74
  -2  -1  -4 1688.69   23.05
   2   1   4 1672.10   22.78
  -1   2   3    7.98    0.44
   1   2  -3    8.18    0.43
  -1   2   3    7.92    0.49
   1   2  -3    8.17    0.75
  -1  -2   3    9.29    0.86
   1  -2  -3    8.70    0.48
   1   2  -3    9.15    0.40
  -1  -2   3    8.36    0.44
  -1   2   3    7.75    0.36
   3   0   3 4790.97   63.42
  -3   0  -3 4887.07   64.61
   3   0   3 4882.49   65.43
   3   0   3 4689.26   62.86
  -3   0  -3 5118.00   68.11
  -3   0  -3 5055.21   67.69
  -3   0   5 6776.33   89.79
   3   0  -5 6083.55   80.40
  -3   0   5 6651.58   87.70
  -1   1   6    1.80    0.27
   1  -1  -6    1.22    0.20
   1  -1  -6    0.69    0.38
  -1   1   6    1.69    0.43
  -1  -1   6    0.90    0.51
   1   1  -6    1.86    0.54
  -1   1   6    1.64    0.39
  -1  -1   6    1.13    0.28
   1   1  -6    1.47    0.29
  -1  -1   6    0.74    0.31
  -1   1   6    2.03    0.30
   1   0   6    0.29    0.43
  -1   0  -6    0.32    0.29
   2   2  -1   13.43    0.52
  -2  -2   1   12.72    0.49
  -2  -2   1   13.47    0.56
   2  -2  -1   11.66    0.60
  -2   2   1   11.40    0.57
   3   1   2  681.44   13.22
  -3   1  -2  689.34   13.77
  -3  -1  -2  704.47   13.62
  -3   1  -2  692.76   13.70
   3  -1   2  707.44   14.02
  -3   1  -2  674.78   13.00
  -3  -1  -2  703.83   13.74
   3  -1   2  616.82   13.69
   3   1   2  661.22   12.75
  -3  -1   4 1323.16   17.92
  -3   1   4 1317.02   18.10
   3   1  -4 1271.65   17.17
  -3   1   4 1325.79   17.91
  -3  -1   4 1349.50   18.83
  -3   1   4 1278.51   17.36
  -3  -1   4 1304.11   17.60
  -3   1   4 1307.23   17.85
  -2   2   0  243.61    5.20
   2  -2   0  229.82    4.92
  -2   2   0  250.81    5.33
  -2   2   0  261.85    5.97
   2   2   0  256.42    5.42
  -2  -2   0  256.29    5.42
  -2  -2   0  243.38    5.31
   2  -2   0  235.23    5.04
  -2   0  -5    0.22    0.41
   2   0   5    0.23    0.42
  -2   0  -5    0.77    0.31
   2   0   5    0.77    0.28
   0   1   6  160.75    3.87
   0   1   6  161.48    4.04
   0  -1  -6  166.14    2.84
   0  -1   6  173.08    4.01
   0   1  -6  166.11    2.62
   0   1   6  171.54    3.93
   0  -1   6  167.36    8.29
   0  -1  -6  160.06    3.97
   0   1  -6  169.43    4.01
   0  -1   6  174.81    4.16
   0  -1   6  165.10    2.69
   0  -1  -6  170.31    3.82
   0   1   6  168.16    3.74
   2   2  -2  286.21    5.99
  -2   2   2  273.88    5.81
  -2  -2   2  283.29    6.00
  -2   2   2  272.94    5.78
  -2  -2   2  289.17    6.08
  -2   2   2  274.84    5.80
  -2  -2   2  294.57    6.73
   2   2  -2  290.72    6.10
   1   2   3  221.07    4.83
   1  -2   3  238.36    5.43
   1   2   3  221.63    4.74
  -1   2  -3  226.98    4.85
   1  -2   3  225.82    4.84
  -1   2  -3  227.55    4.83
  -1  -2  -3  218.58    4.77
  -1  -2  -3  214.72    4.64
   1  -2   3  229.79    5.43
  -1   2  -3  231.84    5.44
  -1   2  -3  248.85    5.64
   1   2   3  224.78    4.83
  -2   2  -1   16.01    3.64
  -2  -2  -1   21.47    0.63
   2   2   1   22.47    0.65
  -2   2  -1   20.45    0.93
  -2   2  -1   21.15    1.04
  -2  -2  -1   22.17    0.71
   2  -2   1   19.07    1.61
  -4   0   1    2.08    0.36
   4   0  -1    1.64    0.57
  -4   0   1    1.77    0.51
  -4   0   1    4.18    0.53
   0   2   4 3485.14   46.26
   0   2  -4 3550.19   48.09
   0  -2   4 3533.59   47.64
   0  -2   4 3396.38   45.19
   0  -2  -4 3474.71   46.32
   0   2  -4 3440.89   45.80
   0   2   4 3416.97   45.33
   0  -2   4 3657.86   49.25
   0   2   4 3494.84   46.55
   0  -2  -4 3450.71   45.75
   0   2   4 3583.81   47.65
   0   2  -4 3422.95   45.42
  -1   0   7  670.54   13.04
  -1   0   7  652.22   12.53
   1   0  -7  661.88   12.74
   1   0  -7  666.54   13.06
  -1   0   7  653.54   12.84
  -1   0   7  659.29   12.72
   1   0  -7  674.66   13.22
  -1  -2   4    8.98    0.43
   1   2  -4    9.29    0.78
  -1   2   4    7.96    0.51
  -1  -2   4    8.84    0.84
   1   2  -4    9.19    0.45
   1   2  -4    9.05    0.40
  -1   2   4    8.16    0.48
  -1   2   4    8.06    0.45
   1  -2  -4    7.69    0.39
  -1   2   4    7.63    0.48
   1  -2  -4    7.65    0.45
  -2   1   6  252.44    5.33
   2   1  -6  274.22    6.01
  -2  -1   6  259.34    5.45
  -2   1   6  262.64    6.21
  -2  -1   6  252.51    5.36
   2   1  -6  260.41    5.81
  -2   1   6  271.78    5.91
   2   1  -6  255.02    5.36
  -2  -1   6  265.69    5.95
  -2   1   6  264.95    5.76
   2  -1  -6  260.62    5.65
  -2  -1   6  256.14    5.70
  -2   1   6  258.20    5.57
  -2   2   3   45.13    0.92
   2   2  -3   45.52    0.89
  -2   2   3   47.57    0.87
   2   2  -3   50.11    1.06
  -2   2   3   47.61    0.94
  -2  -2   3   50.25    1.60
  -2   2   3   45.51    0.89
   2  -2  -3   44.98    0.92
  -2  -2   3   49.27    0.87
   2   2  -3   50.90    1.10
  -4   0   0   33.73    0.82
   4   0   0   32.59    0.77
  -4   0   0   33.99    0.93
  -4   0   0   33.68    0.77
   2   2   2 3815.75   50.91
  -2   2  -2 3986.87   53.68
  -2   2  -2 3720.53   49.30
   2   2   2 3632.66   48.60
  -2  -2  -2 3702.11   49.55
  -2   2  -2 3785.20   50.21
   2  -2   2 3701.98   49.16
  -2   2  -2 3972.60   53.43
   2  -2   2 3907.14   52.85
   3   1   3  150.56    3.82
  -3   1  -3  156.48    4.02
   3  -1   3  141.41    3.47
   3   1   3  148.47    3.62
  -3  -1  -3  139.69    3.61
   3  -1   3  150.89    4.15
  -3   1  -3  152.13    4.06
   3  -1   3  152.13    3.96
  -3  -1  -3  153.67    3.91
  -3   1  -3  147.50    3.59
  -3  -1   5  194.19    4.19
   3   1  -5  190.07    4.30
  -3   1   5  195.53    4.45
   3   1  -5  194.08    4.16
  -3  -1   5  196.44    4.59
  -3  -1   5  192.93    4.13
  -3   1   5  184.89    3.97
  -3   1   5  194.59    4.26
  -3   1   5  192.54    4.62
  -1   1  -6    1.24    0.29
  -1   1  -6    1.29    0.44
   1   1   6    1.33    0.29
  -3   0  -4    0.39    0.31
   3   0   4    0.29    0.30
  -2   1  -5  176.22    5.24
   2  -1   5  179.42    4.61
   2   1   5  177.89    3.90
   2   1   5  174.40    3.87
  -2   1  -5  172.93    4.62
  -2  -1  -5  177.63    4.66
  -2   1  -5  173.65    3.79
   2  -1   5  171.06    3.82
  -2   0   7    0.18    0.23
   4   0   1    0.16    0.26
  -4   0  -1   -0.06    0.30
   1  -2   4  160.94    4.33
  -1   2  -4  173.86    3.76
  -1  -2  -4  176.35    3.96
   1  -2   4  173.29    3.80
  -1   2  -4  184.46    4.47
   1  -2   4  178.00    4.21
  -1  -2  -4  166.44    8.67
   1   2   4  175.10    3.82
  -1   2  -4  175.10    3.88
   1   2   4  174.25    3.89
  -1   2  -4  178.18    4.20
  -2   2   4 1255.21   17.10
   2   2  -4 1168.66   15.87
  -2   2   4 1249.45   16.84
   2   2  -4 1233.20   16.63
  -2  -2   4 1297.27   18.33
   2  -2  -4 1164.76   15.86
  -2  -2   4 1220.64   16.56
  -2   2   4 1214.26   16.44
   2   2  -4 1259.71   17.11
  -2   2   4 1240.65   16.86
  -4   0   4   64.99    3.76
  -4   0   4   63.59    3.62
  -4   0   4   64.32    2.69
   4   0  -4   62.65    3.62
  -4   0   4   68.10    4.41
   4   1  -1  155.90    3.88
  -4  -1   1  156.40    3.88
  -4   1   1  150.18    3.65
   4   1  -1  153.57    3.75
   4   1  -1  154.90    4.18
  -4  -1   1  153.48    3.74
  -4  -1   1  157.48    4.36
  -4  -1   1  151.05    3.69
  -4   1   1  155.96    4.02
  -1   1   7   74.30    2.10
  -1  -1   7   76.26    2.28
   1   1  -7   70.21    1.87
  -1  -1   7   73.19    1.93
  -1   1   7   76.31    1.98
  -1  -1   7   76.50    1.97
   1  -1  -7   74.52    1.93
   1   1  -7   74.16    1.91
  -1   1   7   78.54    2.14
  -1  -1   7   78.29    2.22
   1  -1  -7   78.26    2.15
   1   1  -7   74.18    2.20
  -4   1   2  959.40   13.26
   4   1  -2 1013.99   14.37
   4   1  -2  976.63   13.41
  -4   1   2 1001.67   14.23
  -4   1   2  999.75   13.67
  -4  -1   2 1028.40   14.24
   4   1  -2 1022.20   14.13
  -4  -1   2 1001.35   13.81
  -4  -1   2  932.85   23.37
  -2   0  -6  153.83    3.91
   2   0   6  151.55    3.79
   2   0   6  149.38    3.63
  -2   0  -6  153.70    3.70
  -2   0  -6  156.86    3.91
   2   0   6  155.69    3.89
  -1  -2   5  969.68   14.00
  -1   2   5  916.34   17.49
  -1   2   5  968.10   13.40
   1   2  -5  984.84   14.12
  -1  -2   5  976.97   14.03
   1  -2  -5  924.47   17.66
  -1  -2   5  927.47   17.73
   1  -2  -5  937.04   17.84
  -1   2   5  907.94   17.33
   1   2  -5  928.99   17.68
   1  -2  -5  920.43   17.66
  -1   2   5  947.34   13.12
   0   2   5    6.53    0.97
   0  -2   5    7.39    0.81
   0   2   5    7.04    0.53
   0   2  -5    8.39    0.77
   0  -2  -5    5.77    1.58
   0  -2   5    7.20    0.43
   0  -2   5    6.58    1.58
   0   2  -5    6.91    0.74
  -2   2  -3   25.58    1.10
   2  -2   3   24.88    1.08
  -2   2  -3   22.91    0.70
   2   2   3   22.85    0.65
  -2   2  -3   23.70    0.98
  -2  -2  -3   23.28    1.00
   2   2   3   20.89    0.74
  -2   2  -3   25.50    0.99
  -2  -2  -3   20.48    0.62
   2   2   3   22.43    0.65
   2  -2   3   23.09    1.44
  -1   0  -7  600.70   11.95
   1   0   7  617.75   11.93
  -1   0  -7  590.79   11.40
   1   0   7  637.44   12.44
  -1   0  -7  590.79   11.59
   4   1   0   87.01    2.28
  -4  -1   0   87.60    2.27
   4   1   0   85.71    2.33
  -4  -1   0   90.68    2.40
  -4   1   0   86.70    2.46
  -4  -1   0   87.00    2.33
  -4   1   0   84.53    2.20
   4   1   0   91.33    2.83
   0   1   7  633.53   12.33
   0  -1   7  624.65   12.04
   0   1   7  612.65   11.82
   0   1  -7  629.39   12.09
   0  -1   7  633.29   12.57
   0  -1  -7  626.80   12.24
   0  -1   7  621.08   12.10
   0  -1   7  642.90   12.63
   0   1  -7  634.45   12.56
   0  -1  -7  675.59   13.04
   0   1   7  623.59   12.21
  -3  -2   1 1103.88   15.02
  -3   2   1 1075.80   14.69
  -3   2   1 1155.53   16.47
   3   2  -1 1071.20   14.71
  -3  -2   1 1055.64   14.51
  -3   2   1 1081.25   14.74
   3   2  -1 1105.34   15.03
   3  -2  -1 1068.26   14.57
   4   1  -3 1984.12   26.88
  -4  -1   3 1998.12   27.40
  -4  -1   3 1970.57   26.62
  -4  -1   3 1994.50   26.77
  -4   1   3 1906.39   25.59
  -4  -1   3 2025.27   27.39
  -4   1   3 1967.42   26.98
  -4   1   3 1963.94   26.48
   4   1  -3 1997.09   27.25
   4   0   2  852.97   16.35
  -4   0  -2  893.79   17.27
  -4   0  -2  893.59   17.36
  -4   0  -2  837.00   16.05
   3  -2   0   29.71    0.73
  -3  -2   0   30.26    0.71
  -3  -2   0   31.09    0.82
   3   2   0   30.38    0.72
  -3   2   0   31.42    0.73
  -3   2   0   30.66    0.85
  -3   2   0   32.46    1.11
   3  -2  -2  183.23    4.02
  -3  -2   2  184.24    3.99
  -3   2   2  184.98    8.53
   3   2  -2  190.82    4.21
  -3  -2   2  192.09    4.69
   3   2  -2  187.49    4.05
  -3  -2   2  188.64    4.13
   3  -1   4  289.41    6.11
  -3  -1  -4  295.22    6.34
   3   1   4  293.91    6.31
  -3   1  -4  294.49    6.19
   3  -1   4  312.41    6.81
  -3   1  -4  303.33    6.58
   3   1   4  295.55    6.26
  -3  -1  -4  293.02    6.24
  -3   1  -4  300.31    6.65
   3  -1   4  301.01    6.76
   3   1   4  288.52    6.09
   3   1   4  279.00    6.04
   3   1  -6  952.81   12.95
  -3  -1   6  977.02   13.35
  -3   1   6  954.56   12.96
  -3   1   6  952.38   13.29
  -3  -1   6  967.73   13.31
  -3  -1   6 1009.37   14.32
   3   1  -6  988.99   13.77
  -3   1   6  981.12   13.62
  -3   1   6  961.39   13.25
  -3  -1   6  995.48   14.15
   2  -1  -7    1.71    0.39
  -2  -1   7    1.46    0.27
   2   1  -7    2.61    0.32
  -2   1   7    1.93    0.45
  -2  -1   7    1.75    0.44
  -2   1   7    2.70    0.26
  -2   1   7    2.47    0.28
   2   1  -7    1.98    0.46
  -2  -1   7    1.68    0.30
   2   1  -7    2.25    0.31
  -2   1   7    2.13    0.23
  -2  -1   7    1.31    0.54
   2  -1  -7    1.76    0.27
  -2   1   7    2.04    0.64
  -4  -1  -1  169.74    3.73
  -4   1  -1  167.43    3.68
  -4  -1  -1  174.76    3.93
   4   1   1  172.18    3.80
  -4   1  -1  172.16    4.00
  -4  -1  -1  176.69    3.87
   4   1   1  172.59    3.81
  -4   1  -1  174.12    4.41
  -4   0   5   -0.22    0.29
  -4   0   5   -0.02    0.33
   4   0  -5   -0.09    0.32
  -4   0   5   -0.16    0.28
   4   0  -5    0.23    0.35
  -4   0   5   -0.32    0.65
   3  -2   1  962.78   13.75
  -3  -2  -1  981.94   13.69
  -3   2  -1  956.75   13.06
  -3  -2  -1  956.73   13.26
  -3   2  -1  957.22   13.85
  -3   2  -1 1009.66   14.52
   3   2   1  982.17   13.58
  -3   2  -1  937.02   17.90
  -1   0   8   -0.06    0.25
  -3   2   3 2032.01   27.20
  -3   2   3 2061.89   27.64
   3   2  -3 2126.38   28.59
  -3  -2   3 2192.67   30.20
  -3   2   3 2101.63   28.12
  -3  -2   3 2113.08   28.34
   3   2  -3 2066.35   27.67
  -3  -2   3 2123.20   28.88
   3   2  -3 2122.99   28.32
   2   2  -5   34.44    0.70
  -2  -2   5   33.64    0.73
  -2   2   5   32.15    0.79
  -2  -2   5   35.39    1.20
   2   2  -5   33.69    1.14
  -2   2   5   33.69    0.85
   2   2  -5   36.33    1.12
  -2   2   5   33.94    0.84
   2  -2  -5   31.29    1.09
  -4  -1   4   55.60    1.87
  -4   1   4   66.85    2.13
  -4  -1   4   58.00    1.91
   4   1  -4   53.60    1.83
  -4   1   4   57.00    2.08
  -4  -1   4   60.28    1.99
   4   1  -4   58.96    1.75
  -4  -1   4   58.63    1.68
   3   0   5  926.00   17.73
  -3   0  -5  924.10   17.65
   3   0   5  932.67   18.13
   3   0   5  979.25   13.64
  -3   0  -5  971.28   13.60
  -3   0  -5  937.44   18.15
  -1   2  -5 1365.76   19.12
   1  -2   5 1308.91   17.75
   1   2   5 1343.36   18.17
   1   2   5 1346.01   18.22
  -1  -2  -5 1325.62   17.95
  -1   2  -5 1305.24   17.61
  -1  -2  -5 1369.93   18.72
   1   2   5 1368.25   18.69
   1  -2   5 1359.92   19.14
   3   0  -7 2664.70   35.68
  -3   0   7 2754.34   36.79
  -3   0   7 2745.51   37.21
  -3   0   7 2761.20   37.33
  -3   0   7 2719.84   36.15
   3   0  -7 2875.56   38.44
  -2   1  -6 2103.48   28.61
   2  -1   6 2162.71   28.90
  -2  -1  -6 2153.01   29.11
   2   1   6 2169.75   29.06
   2   1   6 2134.52   29.07
  -2   1  -6 2155.43   28.77
  -2  -1  -6 2154.40   29.05
  -2   1  -6 2204.36   29.98
   0   0   8 1510.04   20.81
   0   0  -8 1490.92   20.13
   0   0  -8 1550.62   21.25
   0   0  -8 1548.89   21.33
   0   0   8 1504.80   20.29
   0   0   8 1580.86   21.72
   1  -1   7  478.95    9.54
  -1  -1  -7  460.76    9.13
  -1   1  -7  464.74    9.03
  -1   1  -7  477.18    9.62
  -1  -1  -7  476.92    9.42
   1  -1   7  470.17    9.16
  -1  -1  -7  470.01    9.19
   1   1   7  458.55    8.95
   1   1   7  471.01    9.30
   2   2   4 1305.27   17.90
  -2  -2  -4 1297.08   17.56
  -2   2  -4 1264.65   17.08
  -2  -2  -4 1306.36   17.86
   2  -2   4 1291.68   17.53
  -2   2  -4 1267.08   17.16
  -2   2  -4 1354.73   19.09
  -2   2  -4 1319.98   18.51
   2   2   4 1319.19   17.85
   2  -2   4 1316.45   18.34
   2   2   4 1328.47   17.97
   4   0   3    0.49    0.28
  -4   0  -3    0.12    0.27
   4   0   3    0.89    0.62
  -2   0   8   81.76    2.39
   2   0  -8   78.44    2.14
  -2   0   8   80.37    2.30
   2   0  -8   79.56    2.32
  -2   0   8   80.80    2.16
   2   0  -8   80.15    2.28
  -2   0   8   81.05    2.38
  -4   1  -2   82.73    2.15
  -4  -1  -2   84.35    2.28
  -4  -1  -2   86.58    2.25
  -4   1  -2   83.90    2.37
   4  -1   2   80.77    6.55
   4   1   2   86.91    2.25
   4   1   2   83.72    2.26
  -4  -1  -2   81.98    2.14
   4   1   2   85.24    2.24
  -4   1  -2   83.02    2.53
   1  -2  -6    5.14    0.40
  -1  -2   6    6.24    0.42
  -1  -2   6    5.32    0.68
   1   2  -6    6.46    0.68
  -1  -2   6    6.44    0.65
  -1   2   6    5.54    0.45
  -1   2   6    5.52    0.83
   1   2  -6    6.34    0.58
   1  -2  -6    5.28    0.61
   1   2  -6    6.42    0.35
   1  -2  -6    4.67    0.32
  -1   2   6    5.63    0.41
   3  -2   2   44.80    1.55
   3   2   2   43.58    0.89
  -3  -2  -2   40.16    0.83
  -3   2  -2   45.65    1.07
  -3   2  -2   45.01    0.85
  -3  -2  -2   44.49    1.01
  -3   2  -2   45.64    1.24
  -3   2  -2   45.43    1.41
   3   2   2   45.41    0.87
  -3  -2   4   49.36    1.44
  -3   2   4   44.39    0.97
  -3   2   4   45.04    0.88
  -3  -2   4   47.53    0.86
  -3   2   4   44.02    4.70
   3   2  -4   46.82    0.83
  -3   2   4   46.01    0.98
   0   2   6 1724.37   23.34
   0   2   6 1719.36   23.11
   0  -2  -6 1703.70   22.83
   0   2  -6 1711.39   22.90
   0   2  -6 1748.43   24.10
   0   2   6 1758.48   23.77
   0  -2   6 1763.20   24.35
   0  -2   6 1705.27   22.97
   0  -2   6 1806.83   24.88
   0  -2  -6 1699.51   22.78
   0  -2  -6 1720.57   23.28
   0  -2  -6 1727.20   23.37
   0   2   6 1706.06   22.93
   4  -1  -5    2.46    0.39
  -4  -1   5    2.83    0.46
  -4  -1   5    2.56    0.56
  -4   1   5    2.91    0.53
   4   1  -5    2.50    0.43
  -4   1   5    3.34    0.53
   4   1  -5    3.55    0.41
  -4   1   5    3.68    0.34
  -4  -1   5    3.13    0.34
  -4   0   6  357.90    7.69
  -4   0   6  357.23    7.39
   4   0  -6  353.33    7.39
  -4   0   6  356.18    7.43
  -4   0   6  349.02    7.34
  -1   1   8   39.18    0.97
  -1  -1   8   39.72    1.33
   1  -1  -8   38.31    0.93
  -1   1   8   39.16    0.99
  -1  -1   8   38.81    1.13
  -1  -1   8   37.60    0.78
  -1   1   8   36.97    0.91
  -1   1   8   37.78    0.76
   1   1  -8   38.54    1.09
  -1  -1   8   37.90    0.74
   1   1  -8   39.43    0.96
   1  -1  -8   34.28    0.69
   1  -1  -8   37.82    0.75
   1   1  -8   38.91    0.79
   1   1  -8   38.03    0.74
   3  -1   5  262.90    5.96
  -3  -1  -5  261.80    5.63
   3   1   5  266.45    5.79
   3   1   5  269.27    5.72
  -3   1  -5  267.05    5.64
  -3   1  -5  275.35    6.01
   3   1   5  269.38    9.21
  -3  -1  -5  272.79    5.88
  -3   1  -5  262.14    5.88
   3  -1   5  270.97    5.94
   3  -1   5  261.03    5.54
  -2   0  -7   -0.27    0.32
   0   3   0    0.04    0.35
   3  -1  -7  540.63   10.43
  -3  -1   7  573.11   11.07
  -3  -1   7  570.18   10.98
  -3   1   7  566.62   10.92
  -3   1   7  575.08   11.37
  -3   1   7  565.00   11.05
  -3  -1   7  582.95   11.63
   3   1  -7  586.54   11.52
  -3  -1   7  571.89   11.37
  -3   1   7  580.97   11.42
   3   1  -7  563.16   10.89
   3   1  -7  565.43   10.89
   0   3   1  835.22   16.00
   0   3  -1  833.24   15.89
   0   3  -1  846.61   16.20
   0  -3   1  845.49   16.22
   0   3  -1  862.73   17.19
   0   3   1  823.56   15.82
   0  -3  -1  839.80   16.10
   0  -3   1  838.44   16.00
   0  -3  -1  817.86   15.60
   0   3   1  822.58   15.79
  -2   2   6  656.30   12.73
   2  -2  -6  607.92   11.69
  -2  -2   6  654.34   13.08
  -2   2   6  616.73   11.92
   2   2  -6  630.10   12.09
  -2  -2   6  642.13   12.38
  -2   2   6  660.37   12.83
  -2   2   6  644.52   12.40
   2  -2  -6  633.96   12.24
   2   2  -6  666.79   13.21
   2   2  -6  652.11   13.00
   2  -2  -6  650.37   12.63
   0  -1   8   11.73    0.77
   0   1  -8   12.37    0.49
   0  -1  -8   12.30    0.66
   0  -1   8   12.20    0.50
   0  -1   8   11.70    0.58
   0   1   8   12.66    0.64
   0  -1  -8   12.69    0.65
   0   1  -8   12.24    0.51
   0   1  -8   12.38    0.70
   0  -1   8   12.02    0.67
   0   1   8   12.44    0.49
   0   1   8   11.52    0.92
  -1   0  -8   -0.03    0.26
  -1  -3   0   35.17    0.79
   1   3   0   37.78    0.77
   1  -3   0   33.51    0.84
   1   3   0   37.41    0.75
  -1  -3   0   32.49    0.72
  -1   3   0   36.87    0.95
  -1   3   0   37.07    1.16
  -1  -3   0   32.90    0.68
  -1   3   0   32.58    0.73
   4   1   3  167.50    3.72
  -4   1  -3  164.66    2.66
  -4  -1  -3  170.44    3.85
  -4  -1  -3  166.35    2.74
   4   1   3  159.26    5.12
  -4   1  -3  171.12    3.96
  -4   1  -3  167.81    4.05
   4  -1   3  150.01    3.86
   4  -1   3  157.58    4.88
  -4  -1  -3  148.58    3.61
   4   1   3  163.55    2.66
   2   1  -8   71.99    1.85
   2  -1  -8   69.09    1.91
  -2   1   8   74.02    2.03
  -2  -1   8   75.25    2.24
   2   1  -8   74.47    2.17
  -2   1   8   75.19    2.12
   2  -1  -8   73.17    2.04
   2   1  -8   75.68    2.10
  -2  -1   8   71.42    1.88
  -2   1   8   70.33    1.83
  -2  -1   8   72.82    1.89
   2  -1  -8   69.33    1.79
  -2  -1   8   75.18    2.14
  -2   1   8   72.63    2.05
   2   1  -8   71.87    1.88
  -3   2  -3 1102.31   14.98
   3   2   3 1162.88   15.86
  -3   2  -3 1173.98   16.50
   3  -2   3 1149.48   16.11
  -3   2  -3 1143.80   15.57
   3  -2   3 1148.64   16.39
   3   2   3 1146.64   15.62
  -3  -2  -3 1158.37   16.15
  -3   2  -3 1156.48   16.50
  -5   0   2    0.87    0.32
   1   3  -1    1.69    0.31
   1  -3  -1    1.48    0.33
  -1  -3   1    1.63    0.23
  -1  -3   1    2.14    0.29
  -1   3   1    0.90    0.30
   1   3  -1    1.84    0.71
  -1   3   1    0.98    0.32
  -1  -3   1    2.16    0.34
   1   3  -1    1.53    0.28
  -1   3   1    1.26    0.28
   3   2  -5  976.68   13.41
   3   2  -5  990.52   13.59
  -3  -2   5 1011.05   14.55
  -3   2   5 1002.10   13.79
  -3   2   5  982.73   13.45
  -3   2   5 1012.38   13.96
  -3  -2   5  979.36   13.41
  -3   2   5  980.29   13.33
  -5   0   1 2035.20   27.63
  -5   0   1 2004.60   26.87
  -5   0   1 2090.52   28.65
   5   0  -1 2059.66   28.20
  -5   0   1 1996.80   27.18
  -1   2  -6  613.39   11.81
  -1   2  -6  635.78   12.70
   1  -2   6  620.70   12.01
  -1  -2  -6  637.64   12.70
  -1  -2  -6  611.77   11.81
   1   2   6  633.79   12.50
   1  -2   6  653.22   12.95
   1   2   6  633.94   12.25
  -1  -2  -6  624.12   12.18
  -1  -2  -6  652.94   12.68
   0   3  -2  163.03    3.88
   0   3   2  160.28    3.91
   0  -3   2  167.40    3.68
   0   3  -2  163.85    2.65
   0  -3  -2  162.44    3.93
   0  -3   2  164.95    2.61
   0   3  -2  171.66    4.29
   0  -3  -2  159.21    3.79
   0   3   2  155.51    3.81
   2   2   5  859.41   16.67
   2  -2   5  850.43   16.81
  -2  -2  -5  848.41   16.38
  -2   2  -5  815.81   15.60
   2   2   5  840.68   16.13
  -2  -2  -5  841.91   16.12
  -2   2  -5  796.46   15.37
  -2   2  -5  893.96   17.56
  -2   2  -5  840.77   16.60
   2  -2   5  830.04   15.96
   2   2   5  849.71   16.31
  -1   3  -1  389.35    8.04
   1   3   1  395.08    8.18
   1  -3   1  396.24    8.63
   1  -3   1  389.71    8.21
  -1  -3  -1  389.33    8.48
  -1  -3  -1  386.04    8.07
  -1   3  -1  412.45    8.66
  -1   3  -1  397.10    9.58
   3   0   6    1.46    0.38
  -3   0  -6    0.44    0.29
  -4   0  -4  259.15    5.67
   4   0   4  253.01    5.67
   4   0   4  254.30    5.41
  -4   0  -4  259.19    5.50
  -4   0  -4  257.54    5.64
  -5   0   3 1300.22   17.91
  -5   0   3 1294.21   17.92
   5   0  -3 1289.77   17.70
  -5   0   3 1367.07   19.02
   5   0  -3 1366.80   19.23
  -1   3   2   15.89    0.54
  -1  -3   2   13.33    0.46
   1   3  -2   17.11    0.57
   1   3  -2   16.43    0.50
  -1   3   2   15.97    0.51
   1  -3  -2   14.22    0.57
  -1   3   2   16.10    0.59
   1   3  -2   16.43    0.98
  -1  -3   2   13.59    0.51
   1  -3  -2   13.03    0.47
   5   0   0    0.53    0.28
  -5   0   0    0.57    0.33
   4   1  -6  107.06    2.68
   4  -1  -6  104.59    2.60
  -4   1   6  108.33    2.67
  -4   1   6  110.46    2.88
  -4  -1   6  108.55    2.68
   4   1  -6  109.43    2.71
   4   1  -6   95.55    2.66
  -4  -1   6  112.36    3.09
  -4  -1   6  108.77    2.71
  -4   1   6  110.22    2.79
   2   1   7  235.63    5.20
   2  -1   7  266.54   13.50
   2   1   7  258.90    5.50
   2   1   7  263.79    5.87
  -2  -1  -7  260.24    5.62
  -2  -1  -7  261.88    5.75
  -2   1  -7  253.75    5.36
   2  -1   7  260.91    5.56
  -2   1  -7  264.33    5.77
  -2   1  -7  264.86    5.94
  -2  -1  -7  257.25    5.58
   1   0  -9  940.82   18.18
  -1   0   9  918.12   17.52
   1   0  -9  889.85   17.14
  -1   0   9  949.22   13.31
   1   0  -9  931.72   17.79
   1   0  -9  945.77   13.22
  -1   0   9  943.43   13.07
  -4   2   1   52.39    1.49
   4   2  -1   54.81    1.92
  -4  -2   1   55.47    1.61
   4   2  -1   54.99    1.54
  -4   2   1   50.39    1.12
  -4   2   1   48.62    0.98
   4  -2  -1   48.14    0.90
   4   2  -1   53.90    1.57
  -4  -2   1   54.81    1.52
  -1   3  -2 3561.07   47.17
  -1  -3  -2 3571.28   47.61
  -1  -3  -2 3584.45   47.63
   1   3   2 3585.25   47.83
  -1   3  -2 3458.64   46.05
   1  -3   2 3560.26   47.31
   1  -3   2 3477.81   46.78
  -1  -3  -2 3605.94   47.83
  -1   2   7  445.18    8.78
   1  -2  -7  434.91    8.46
  -1   2   7  436.36    8.52
   1  -2  -7  456.02    8.89
  -1   2   7  444.35    8.80
   1  -2  -7  440.98    8.72
  -1  -2   7  445.54    9.07
  -1   2   7  449.58    8.76
   1   2  -7  465.54    9.40
   1   2  -7  437.95    8.53
   1   2  -7  462.50    9.41
  -1  -2   7  454.35    9.32
  -1  -2   7  436.15    8.56
  -4  -2   2  377.32    8.36
   4   2  -2  392.23    8.61
  -4  -2   2  368.73    7.66
  -4   2   2  392.17    8.51
  -4   2   2  367.72    7.66
  -4   2   2  377.13    7.86
  -4  -2   2  348.90    7.41
   4   2  -2  372.58    7.73
   4  -2  -2  368.84    7.70
   4   2  -2  384.64    8.06
   0   3   3  402.46    5.76
   0  -3  -3  415.65    8.14
   0   3  -3  407.63    5.76
   0  -3  -3  402.49    5.88
   0  -3   3  407.99    5.81
   0   3   3  405.93    5.94
   0   3  -3  425.68    8.91
   0  -3   3  433.56    9.04
   0  -3   3  407.18    5.85
   0   3  -3  405.08    5.80
  -4   0   7    0.85    0.27
   4   0  -7    0.53    0.34
  -4   0   7    0.90    0.25
   4   2   0  639.86   12.98
  -4  -2   0  697.96   13.52
   4   2   0  685.20   13.31
  -4   2   0  668.46   12.90
  -4   2   0  686.82   13.61
  -4   2   0  667.16   12.86
   4  -2   0  658.99   12.72
   4   2   0  690.91   13.31
  -4  -2   0  702.53   13.54
   1   1   8   19.41    0.59
  -1   1  -8   19.23    0.80
  -1  -1  -8   21.14    0.65
  -1  -1  -8   19.69    0.70
   1  -1   8   20.30    0.82
   1  -1   8   20.10    0.63
  -1   1  -8   19.84    0.58
  -1  -1  -8   19.06    0.68
   1   1   8   19.87    0.87
  -1   1  -8   19.76    0.62
   0  -2   7    0.11    0.44
   0   2   7    0.42    0.35
   0   2   7    0.35    0.26
   0  -2   7   -0.03    0.24
  -1  -3   3    8.54    0.79
  -1  -3   3    8.56    0.39
  -1   3   3    6.61    0.40
  -1  -3   3    8.38    0.42
   1   3  -3    8.60    0.48
   1   3  -3    8.62    0.39
   1  -3  -3    6.64    0.45
   1   3  -3    8.31    0.80
   1  -3  -3    5.72    0.69
  -1   3   3    7.21    0.46
   5   0   1  898.58   17.48
  -5   0  -1  950.55   13.38
  -5   0  -1  947.67   13.05
   5   0   1  913.39   17.49
  -5   0  -1  910.87   17.43
   0   0  -9    0.22    0.40
   0   0  -9    0.59    0.28
  -4   2   3    0.81    0.27
  -4  -2   3    1.20    0.57
  -4  -2   3    1.06    0.29
  -4  -2   3    1.10    0.32
   4   2  -3    1.30    0.33
   4   2  -3    0.68    0.36
  -4   2   3    0.36    0.54
   4   2  -3    1.00    0.47
  -2   0   9    0.53    0.23
  -2   0   9    0.33    0.42
   5   1  -2   64.05    1.88
   5   1  -2   54.75    1.59
   5   1  -2   59.88    1.93
  -5  -1   2   62.75    1.75
  -5   1   2   60.41    1.66
   5  -1  -2   63.04    1.99
  -5   1   2   61.93    1.92
  -5  -1   2   61.25    2.15
   5  -1  -2   61.41    1.85
  -5  -1   2   61.57    1.85
   5  -1  -1  476.46    9.44
   5  -1  -1  475.85    9.64
  -5   1   1  460.89    9.07
   5   1  -1  496.28   10.09
   5   1  -1  489.87    9.71
  -5  -1   1  474.38    9.39
  -5  -1   1  475.41   10.80
  -5  -1   1  500.00    9.78
   5   1  -1  464.60    9.14
  -5   1   1  496.48   10.01
  -5   1   1  477.97    9.33
  -5  -1   1  483.60    9.45
  -2   3   1  605.40   11.72
   2  -3  -1  631.24   12.21
   2   3  -1  595.43   11.49
  -2  -3   1  621.08   12.06
  -2   3   1  609.28   11.76
  -2  -3   1  606.43   11.72
   2   3  -1  633.16   12.20
  -2   3   1  604.34   12.16
  -2  -3   1  607.02   11.68
   3   2   4  152.72    3.71
  -3  -2  -4  144.66    3.53
  -3   2  -4  146.48    3.54
  -3  -2  -4  152.02    3.78
  -3   2  -4  152.76    3.98
   3  -2   4  153.30    4.16
  -3   2  -4  150.70    3.67
   3   2   4  151.99    3.72
   3  -2   4  150.89    4.01
  -3   2  -4  154.49    4.14
   3   2   4  153.13    3.77
  -2  -3   0    0.89    0.25
  -2   3   0    0.52    0.40
  -2  -3   0    0.88    0.34
  -2  -3   0    0.63    0.31
   2   3   0    1.29    0.34
  -3  -2   6    9.13    0.76
   3  -2  -6    9.18    0.45
   3   2  -6    9.53    0.83
  -3  -2   6    8.29    0.38
  -3   2   6    9.69    0.40
   3   2  -6    8.70    0.40
  -3  -2   6    8.80    0.42
  -3   2   6    9.91    0.73
  -3   2   6    9.36    0.86
   3  -1   6   93.46    2.39
   3  -1   6   97.54    2.82
  -3  -1  -6   91.16    2.51
  -3   1  -6   91.81    2.33
  -3   1  -6   95.95    2.61
   3   1   6   94.07    2.56
  -3   1  -6   93.75    2.67
   3   1   6   89.96    2.44
  -3  -1  -6   93.30    2.54
  -3   1  -6   92.65    2.64
   3  -1   6   92.31    2.69
   3   1   6   92.34    2.37
  -4  -1  -4  153.56    3.77
  -4   1  -4  150.99    3.95
   4   1   4  150.79    3.78
   4  -1   4  156.24    4.18
   4  -1   4  153.61    3.96
  -4  -1  -4  157.87    3.92
   4  -1   4  144.67    3.54
  -4   1  -4  148.98    3.61
   4   1   4  149.62    3.65
  -4   1  -4  153.28    3.90
  -5  -1   3  141.25    3.47
   5   1  -3  144.52    3.78
  -5   1   3  142.38    3.57
   5  -1  -3  144.74    3.84
  -5  -1   3  140.28    3.42
   5  -1  -3  128.39    3.29
  -5   1   3  142.59    3.49
  -5   1   3  149.55    3.90
   5   1  -3  138.68    3.53
  -5  -1   3  145.13    3.91
  -5  -1   3  141.51    3.54
  -2   2   7   81.89    2.09
  -2  -2   7   76.70    1.97
   2  -2  -7   81.63    2.35
  -2   2   7   83.13    2.25
  -2  -2   7   83.22    2.45
  -2  -2   7   80.75    2.44
   2   2  -7   78.16    1.99
   2   2  -7   83.31    2.45
  -2  -2   7   79.39    2.06
   2   2  -7   83.85    2.38
  -2   2   7   84.38    2.31
   2  -2  -7   82.01    2.07
  -3   1   8    2.09    0.53
  -3   1   8    1.51    0.63
  -3   1   8    3.02    0.29
  -3  -1   8    1.61    0.26
   3  -1  -8    3.12    0.34
   3   1  -8    1.94    0.32
  -3  -1   8    1.22    0.27
  -3  -1   8    0.22    0.50
   3   1  -8    2.13    0.33
  -3   1   8    2.28    0.54
  -4  -2  -1    1.13    0.31
   4   2   1    1.49    0.34
  -4   2  -1    1.15    0.39
  -4   2  -1    1.39    0.54
   4  -2   1    1.12    0.29
  -4  -2  -1    1.43    0.35
  -4   2  -1    1.31    0.56
  -4   2  -1    1.29    0.27
   2   3  -2    5.15    0.41
   2   3  -2    4.69    0.35
   2  -3  -2    3.87    0.35
   2   3  -2    5.20    0.40
  -2  -3   2    4.60    0.32
  -2   3   2    2.74    0.53
  -2   3   2    3.59    0.60
  -2   3   2    3.56    0.39
  -2  -3   2    4.65    0.34
  -2  -3   2    4.75    0.39
  -5   1   0  166.51    2.70
   5   1   0  173.97    3.95
  -5  -1   0  179.30    3.93
   5   1   0  174.86    3.86
  -5  -1   0  173.58    3.90
  -5   1   0  179.29    4.15
   5   1   0  169.36    4.16
  -5  -1   0  173.54    3.81
   1  -3   3  201.91    4.38
   1  -3   3  205.95    4.47
  -1  -3  -3  199.67    4.36
  -1   3  -3  212.23    5.08
   1   3   3  200.28    5.31
  -1   3  -3  202.78    4.40
   1  -3   3  200.51    4.82
   1   3   3  196.29    4.34
  -1   3  -3  200.52    9.09
  -2  -3  -1  476.14    9.39
   2   3   1  489.41    9.56
  -2   3  -1  470.79    9.17
  -2   3  -1  470.95    9.15
  -2  -3  -1  492.01    9.59
   2  -3   1  475.52    9.28
  -2   3  -1  505.38   10.33
  -2   3  -1  492.75   10.17
   2  -3   1  455.04    8.91
   5   0  -5 1596.53   21.80
  -5   0   5 1640.39   22.24
  -5   0   5 1681.11   22.63
  -5   0   5 1615.28   22.18
   5   0  -5 1574.54   21.32
  -4   2   4 1384.46   18.80
  -4   2   4 1403.81   19.00
   4   2  -4 1394.30   19.52
  -4  -2   4 1445.29   20.29
  -4  -2   4 1422.95   19.28
  -4   2   4 1410.84   19.08
  -4   2   4 1382.29   18.72
  -4  -2   4 1415.24   19.15
   4   2  -4 1365.83   18.58
   4   2  -4 1371.23   18.56
  -1   1   9   79.27    2.09
   1   1  -9   82.67    2.36
  -1  -1   9   80.76    2.38
  -1  -1   9   78.73    2.05
   1   1  -9   78.89    2.11
   1  -1  -9   80.16    2.08
  -1   1   9   82.08    2.26
  -1  -1   9   79.47    2.04
  -1   1   9   80.35    2.24
   1  -1  -9   76.90    1.97
   1   1  -9   77.76    1.99
   1  -1  -9   80.28    2.23
  -1  -1   9   81.97    2.83
   1   1  -9   80.35    2.21
  -1   1   9   79.25    2.14
   0   3  -4  328.42    7.35
   0   3   4  322.20    6.81
   0  -3  -4  312.21    6.53
   0   3   4  319.36    6.67
   0   3  -4  319.34    6.63
   0  -3  -4  313.13    6.61
   0  -3   4  325.18    6.81
   0  -3   4  327.76    7.39
   0  -3   4  322.87    9.22
   0   3  -4  329.29    6.88
   0  -3  -4  318.19    6.67
  -2   0  -8 4224.92   56.23
   2   0   8 4184.87   55.83
  -2   0  -8 4120.67   55.26
  -2   0  -8 3977.93   52.69
   2   0   8 4044.31   53.66
   2   0   8 3923.88   52.73
   2   0   8 4126.17   55.02
   1   3  -4 1121.40   15.97
   1   3  -4 1209.77   17.21
   1   3  -4 1145.97   15.48
   1  -3  -4 1118.41   15.19
  -1   3   4 1165.32   15.92
   1  -3  -4 1129.43   15.40
  -1  -3   4 1186.51   16.91
  -1  -3   4 1121.58   15.17
   1   3  -4 1147.26   15.61
  -1   3   4 1133.34   15.40
  -1  -3   4 1142.30   15.60
   5   0   2    0.61    0.28
  -5   0  -2    0.25    0.28
  -5   0  -2    0.40    0.24
   4   0   5    0.21    0.24
  -4   0  -5    0.14    0.24
   4   0   5   -0.18    0.38
  -5   1   4  123.51    3.15
  -5   1   4  131.91    3.52
   5  -1  -4  127.37    3.20
  -5  -1   4  127.11    3.14
   5   1  -4  119.47    3.32
   5  -1  -4  125.19    3.23
  -5  -1   4  129.77    3.53
  -5  -1   4  129.49    3.16
  -5  -1   4  128.90    3.28
   5   1  -4  122.76    3.28
   2  -2   6 1574.29   21.27
  -2   2  -6 1567.64   21.05
   2   2   6 1587.59   21.38
  -2  -2  -6 1588.34   21.38
   2   2   6 1588.98   21.58
  -2  -2  -6 1640.28   22.40
  -2   2  -6 1581.95   22.00
  -2  -2  -6 1597.03   21.62
   2  -2   6 1609.43   22.39
   2   2   6 1618.98   21.92
  -2   2  -6 1593.08   22.05
  -4   1   7  185.54    4.07
  -4  -1   7  188.50    4.08
  -4   1   7  190.11    4.28
  -4  -1   7  189.30    4.08
   4   1  -7  188.02    4.08
  -4  -1   7  187.52    4.38
  -4   1   7  185.80    3.99
   4   1  -7  183.08    3.94
   4  -1  -7  184.69    3.97
   4  -1  -7  181.41    4.02
  -4   1   7  186.37    4.11
  -2   3   3  136.41    3.31
  -2   3   3  138.71    3.37
  -2   3   3  132.68    3.29
   2   3  -3  143.74    3.53
   2  -3  -3  133.66    3.27
  -2   3   3  144.08    3.47
  -2  -3   3  145.09    4.00
  -2  -3   3  142.29    3.46
   2   3  -3  144.77    3.50
  -2  -3   3  139.12    3.36
   2   3  -3  146.83    3.55
  -1  -2  -7  686.70   13.24
  -1  -2  -7  677.95   13.04
  -1  -2  -7  677.98   13.23
   1   2   7  706.92   13.67
  -1   2  -7  717.31   14.20
   1  -2   7  677.90   13.08
   1  -2   7  696.52   13.72
   1   2   7  689.56   13.45
  -1  -2  -7  682.93   13.26
   1   2   7  683.17   13.16
  -1   2  -7  678.51   13.02
  -5   1  -1   26.82    0.71
   5   1   1   26.11    0.70
  -5   1  -1   28.89    1.33
  -5  -1  -1   26.62    0.68
   5   1   1   27.29    1.21
   5   1   1   27.16    0.74
  -5  -1  -1   27.90    0.74
  -5   1  -1   29.23    0.93
   5   1   1   27.74    0.83
  -5  -1  -1   26.07    0.79
   0   1   9    4.17    0.48
   0  -1   9    3.11    0.57
   0   1  -9    4.25    0.41
   0  -1   9    3.25    0.63
   0   1   9    4.53    0.48
   0   1  -9    3.72    0.55
   0  -1  -9    4.25    0.57
   0   1  -9    3.94    0.37
   0   1   9    4.62    0.97
   0  -1   9    3.59    0.69
   0  -1   9    3.30    0.36
   0  -1  -9    3.80    0.32
   2  -3   2  404.90    5.85
  -2   3  -2  398.44    8.27
  -2   3  -2  421.34    8.87
  -2   3  -2  409.28    8.44
  -2  -3  -2  400.42    8.35
  -2   3  -2  397.97   10.37
  -2  -3  -2  400.15    8.30
   2  -3   2  400.41    8.30
   2   3   2  397.75    8.23
  -2   1   9   49.65    1.00
   2   1  -9   49.77    4.25
  -2  -1   9   50.95    1.06
   2   1  -9   49.17    5.26
  -2   1   9   49.45    0.84
   2   1  -9   50.24    1.07
  -2  -1   9   51.69    1.32
   2  -1  -9   49.11    0.99
  -2   1   9   49.13    1.09
   2  -1  -9   47.62    0.79
   2  -1  -9   49.48    1.07
  -2   1   9   51.39    1.30
   2   1  -9   53.56    1.40
  -2  -1   9   48.68    1.26
  -2  -1   9   50.19    1.09
   4   2   2  432.94    8.71
  -4  -2  -2  479.06    9.55
   4   2   2  482.03    9.47
  -4  -2  -2  465.28    9.13
  -4   2  -2  478.56    9.69
   4   2   2  482.57    9.47
  -4   2  -2  464.06    9.06
  -4   2  -2  484.88    9.48
   4  -2   2  461.22    9.46
  -4   2  -2  488.12   10.09
   1   0   9  114.35    2.84
   1   0   9  118.07    3.05
  -1   0  -9  123.47    3.23
   3   0   7 1867.23   25.53
  -3   0  -7 1893.29   25.73
   3   0   7 1972.44   26.78
  -3   0  -7 1969.66   26.68
  -3   0  -7 1908.90   25.55
   3   0   7 1902.91   25.51
   3   0   7 1926.97   26.10
   3   0  -9 1962.42   26.42
   3   0  -9 2007.11   27.00
  -3   0   9 1890.14   25.32
  -3   0   9 1943.30   26.27
  -3   0   9 2008.13   27.17
  -3   0   9 2004.03   27.33
  -4   0   8 2179.62   29.35
   4   0  -8 2258.40   30.29
   4   0  -8 2175.66   29.24
  -4   0   8 2109.98   30.61
  -4   0   8 2201.98   29.87
  -4   0   8 2187.12   29.44
  -1   3  -4 1399.31   18.82
  -1  -3  -4 1378.21   18.80
   1   3   4 1402.11   19.10
  -1   3  -4 1421.50   19.96
   1  -3   4 1390.71   18.81
  -1  -3  -4 1314.23   17.76
   1   3   4 1389.82   18.77
   1   3   4 1405.92   19.02
  -1   3  -4 1392.59   18.80
   1  -3   4 1373.13   18.53
  -1  -3  -4 1331.88   19.08
  -4  -2   5    1.54    0.44
  -4  -2   5    1.31    0.28
   4   2  -5    0.82    0.44
   4   2  -5    0.96    0.32
  -4  -2   5    0.61    0.55
  -5   0   6    1.46    0.29
  -5   1   5   15.25    0.52
   5   1  -5   12.79    0.77
  -5   1   5   15.06    0.77
   5  -1  -5   14.04    0.60
  -5  -1   5   12.64    0.73
  -5   1   5   14.06    0.70
  -5  -1   5   15.24    0.52
  -5  -1   5   13.86    0.59
  -5  -1   5   14.51    0.54
   5  -1  -5   14.08    1.92
  -1  -2   8   24.52    0.61
  -1   2   8   24.07    0.91
   1  -2  -8   24.12    0.78
  -1  -2   8   24.74    1.03
   1   2  -8   26.81    0.91
  -1   2   8   24.54    0.80
  -1   2   8   23.44    1.00
   1   2  -8   26.44    1.49
  -1  -2   8   24.58    0.64
   1   2  -8   24.83    1.05
  -1  -2   8   25.46    0.98
   1  -2  -8   22.54    1.19
   1   2  -8   24.69    0.93
   1  -2  -8   23.06    0.59
   2  -3  -4   13.27    0.51
   2   3  -4   14.59    0.48
  -2   3   4   13.65    0.52
  -2   3   4   13.01    0.42
   2   3  -4   13.19    0.52
  -2  -3   4   12.81    0.48
  -2  -3   4   13.07    0.90
   2   3  -4   13.75    0.51
  -2  -3   4   13.52    0.46
  -2   3   4   13.73    0.56
   2  -3  -4   13.61    0.54
  -2   3   4   12.33    0.45
   3   2   5  330.35    6.96
   3   2   5  330.47    7.00
   3   2   5  326.44    6.85
  -3  -2  -5  330.75    7.02
  -3   2  -5  326.89    6.87
   3  -2   5  331.44    7.41
   3  -2   5  325.29    7.12
  -3   2  -5  344.71    7.45
  -3   2  -5  314.97    6.59
  -3  -2  -5  326.00    6.83
  -3   2  -5  337.26    7.49
   3   2  -7  805.24   15.39
  -3   2   7  779.13   14.93
  -3  -2   7  792.10   15.16
   3   2  -7  734.31   14.11
   3  -2  -7  744.57   14.37
  -3   2   7  815.07   15.71
   3   2  -7  826.96   16.15
  -3  -2   7  800.74   15.37
  -3   2   7  796.23   15.28
  -3  -2   7  801.55   15.85
   3  -2  -7  812.22   15.59
  -3   2   7  820.77   15.86
  -2  -1  -8  702.45   13.59
   2   1   8  696.09   13.46
  -2   1  -8  658.85   12.93
  -2   1  -8  675.46   13.04
   2   1   8  681.74   13.32
  -2  -1  -8  694.37   13.53
  -2   1  -8  671.52   13.12
  -2   1  -8  699.70   13.81
   2  -1   8  721.73   14.12
  -2  -1  -8  717.86   13.95
   2  -1   8  657.32   13.05
   2  -1   8  697.78   13.43
   2   1   8  710.93   14.73
  -2   1  -8  688.99   13.23
   5   1   2    7.07    0.53
  -5   1  -2    5.51    0.39
  -5  -1  -2    6.34    0.42
   5   1   2    7.00    0.42
   5   1   2    7.48    0.47
  -5   1  -2    5.92    0.67
  -5   1  -2    4.53    1.40
  -5  -1  -2    5.76    0.92
   5   1   2    6.69    0.93
   4   1   5   12.10    0.60
  -4   1  -5   11.09    0.64
  -4  -1  -5   12.01    0.63
  -4   1  -5   11.72    0.49
   4  -1   5   10.97    0.76
  -4   1  -5   10.33    0.66
   4   1   5   11.89    0.50
  -4  -1  -5   12.16    0.53
   4  -1   5   10.72    0.48
   4  -1   5   11.09    0.67
  -5   0  -3  399.98    8.44
  -5   0  -3  393.33    8.31
   5   0   3  391.84    8.16
  -5   0  -3  382.75    7.95
   5   0   3  376.69    8.25
  -1  -3   5   59.61    1.62
   1   3  -5   59.75    1.62
   1  -3  -5   56.63    2.24
  -1   3   5   57.44    1.59
  -1   3   5   55.38    1.73
  -1  -3   5   54.90    1.49
   1   3  -5   59.21    1.57
  -1  -3   5   60.65    2.09
   1  -3  -5   55.15    1.77
   1   3  -5   61.76    2.05
  -1   3   5   57.24    1.90
   1   3  -5   60.69    1.95
   0   2  -8  393.36    8.39
   0   2   8  414.33    8.21
   0  -2  -8  369.60    7.78
   0   2  -8  404.55    5.74
   0   2   8  402.65    5.78
   0  -2   8  367.71    7.65
   0   2   8  406.36    5.87
   0  -2  -8  406.32    5.80
   0  -2   8  403.72    6.26
   0  -2   8  409.87    8.47
   0  -2  -8  412.34    8.19
   0   2   8  373.65    7.88
   0   2  -8  403.64    6.32
   0  -2  -8  401.26    8.28
   0  -2   8  397.26    8.24
   0  -3  -5  752.47   25.65
   0   3  -5  772.36   14.81
   0  -3   5  756.48   14.53
   0   3  -5  762.02   14.57
   0  -3  -5  781.65   15.08
   0   3   5  762.99   14.73
   0   3   5  794.39   15.25
   0  -3  -5  763.37   14.64
   0   3   5  783.57   15.01
   0  -3   5  758.87   14.59
   0  -3   5  790.96   15.76
   0   3  -5  775.12   15.39
  -2   3  -3  381.57    7.88
  -2  -3  -3  381.88    8.05
  -2   3  -3  416.35    8.61
  -2   3  -3  383.71    7.96
  -2   3  -3  391.75    8.68
  -2  -3  -3  378.77    7.87
   2  -3   3  388.51    8.10
   2  -3   3  377.78    7.84
   2   3   3  385.31    8.05
  -3  -3   1   55.47    1.57
  -3   3   1   57.02    1.56
   3  -3  -1   57.04    1.58
  -3  -3   1   55.50    1.53
   3   3  -1   55.31    1.57
  -3  -3   1   56.23    1.58
  -3   3   1   56.93    1.61
   3   3  -1   56.83    1.65
  -4  -2  -3    8.54    0.59
   4   2   3    8.77    0.54
  -4   2  -3    7.83    0.57
  -4   2  -3    8.06    1.40
   4  -2   3    7.00    1.70
  -4   2  -3    8.73    0.78
   4   2   3    8.74    0.44
   4  -2   3    8.84    0.78
  -4   2  -3    8.21    0.45
   2  -2  -8  571.53   11.08
  -2  -2   8  580.95   11.67
   2   2  -8  565.39   10.93
   2  -2  -8  583.85   11.41
  -2   2   8  568.56   11.14
  -2  -2   8  608.41   12.14
   2   2  -8  586.10   11.70
  -2  -2   8  574.99   11.11
  -2   2   8  584.63   11.40
  -2  -2   8  570.59   11.00
   2   2  -8  597.34   11.81
   2  -2  -8  568.51   10.94
  -2   2   8  575.36   11.54
   2   2  -8  570.68   10.99
  -1   1  -9   30.15    0.72
  -1   1  -9   30.91    0.96
   1   1   9   30.20    0.70
   1  -1   9   31.75    0.73
  -1   1  -9   31.86    0.80
   1   1   9   32.89    0.89
  -1  -1  -9   29.10    0.84
  -1  -1  -9   30.42    0.75
   1  -1   9   32.83    0.93
   3  -3   0  361.64    7.54
  -3   3   0  359.14    7.49
  -3  -3   0  358.74    7.55
  -3  -3   0  375.44    7.79
   3   3   0  381.27    7.91
  -3  -3   0  372.21    7.71
  -3   3   0  377.83    8.25
   3   3   0  338.96    7.62
  -3   3   0  362.07    7.52
   3   3   0  368.86    7.76
  -3  -3   2   37.82    0.76
  -3  -3   2   38.69    0.82
   3   3  -2   39.96    0.89
  -3   3   2   38.92    0.79
  -3   3   2   36.88    1.53
  -3   3   2   38.85    0.82
  -3  -3   2   37.58    0.76
   3  -3  -2   37.41    0.79
   3   3  -2   40.78    0.81
  -3  -1  -7  407.46    6.03
   3   1   7  414.39    8.37
  -3   1  -7  415.16    8.46
  -3   1  -7  415.00    8.12
   3   1   7  420.49    8.42
  -3   1  -7  421.25    8.45
   3  -1   7  433.69    8.70
   3  -1   7  411.28    8.08
  -3   1  -7  416.06    8.32
   3  -1   7  419.84    8.62
  -3  -1  -7  401.49    5.85
   3   1   7  409.21    8.05
  -3  -1  -7  409.33    8.20
   3  -1  -9  315.05    6.54
   3   1  -9  315.62    6.61
  -3   1   9  322.12    6.83
  -3  -1   9  314.26    6.54
  -3   1   9  321.92    6.91
   3   1  -9  314.55    6.54
  -3   1   9  313.18    6.52
   3  -1  -9  308.33    6.52
  -3   1   9  315.31    6.60
   3   1  -9  322.73    6.89
  -3  -1   9  327.20    7.04
  -3  -1   9  308.55    6.45
  -3  -1   9  317.75    6.96
  -2   0  10 1177.06   16.19
  -2   0  10 1122.61   15.32
  -2   0  10 1138.33   15.64
   2   0 -10 1196.32   16.67
   2   0 -10 1135.70   15.79
   2   0 -10 1168.75   16.28
   2   0 -10 1156.43   16.02
  -2   0  10 1177.64   16.39
  -4  -1   8    9.35    0.44
   4   1  -8    8.81    0.42
   4   1  -8    8.76    0.44
   4  -1  -8    8.91    0.47
   4  -1  -8    9.01    0.40
  -4   1   8    8.43    0.51
  -4   1   8    9.18    0.60
  -4  -1   8    8.66    0.61
   4   1  -8    7.89    0.49
  -4   1   8    9.33    0.42
  -4  -1   8   10.17    0.43
  -4  -1   8    8.30    0.71
   0   0  10   14.78    0.53
   0   0 -10   15.41    0.66
   0   0  10   15.36    0.66
   0   0 -10   13.54    0.69
   0   0 -10   15.10    0.54
   4   2  -6  808.03   15.72
  -4   2   6  780.50   15.02
   4   2  -6  797.97   15.35
  -4  -2   6  790.09   15.19
  -4   2   6  783.48   15.02
  -4  -2   6  753.22   14.57
  -4   2   6  794.20   15.33
  -4  -2   6  795.48   15.75
   4   2  -6  736.41   14.66
  -4   2   6  811.74   15.59
   4   0   6   45.51    1.06
  -4   0  -6   45.22    0.86
   4   0   6   45.29    0.87
  -4   0  -6   42.69    0.99
  -4   0  -6   43.84    1.05
   4   0   6   46.44    1.18
   5  -1  -6 1324.79   18.06
   5   1  -6 1316.70   18.34
   5  -1  -6 1327.97   18.35
   5   1  -6 1344.43   18.25
  -5   1   6 1357.22   18.41
  -5   1   6 1340.09   18.22
  -5  -1   6 1302.53   17.71
  -5  -1   6 1354.87   18.89
  -5   1   6 1319.43   17.92
  -5   1   6 1333.10   18.25
   5   1  -6 1326.58   17.93
  -5  -1   6 1351.85   18.29
   3   3   1  234.32    5.01
  -3   3  -1  244.56    5.73
  -3   3  -1  232.81    4.99
  -3   3  -1  244.57    5.61
  -3  -3  -1  233.56    5.01
   3  -3   1  237.32    5.07
  -3   3  -1  238.00    5.05
   3   3   1  221.06    4.82
  -3  -3  -1  235.58    5.11
   3   3  -3   41.78    0.89
  -3  -3   3   40.79    0.79
  -3   3   3   38.21    0.82
   3   3  -3   42.20    0.79
   3  -3  -3   38.49    0.87
  -3   3   3   38.40    0.78
  -3  -3   3   39.26    0.74
  -3  -3   3   42.95    1.36
   3   3  -3   43.40    0.83
  -3  -3   3   42.65    0.85
   2   3  -5    8.56    0.69
  -2  -3   5    5.62    0.35
   2   3  -5    8.29    0.73
   2   3  -5    9.22    0.42
  -2  -3   5    7.64    0.78
  -2   3   5    7.60    0.49
   2  -3  -5    4.18    0.37
  -2  -3   5    6.12    0.42
   2  -3  -5    5.38    0.39
  -2   3   5    7.68    0.41
   2   3  -5    7.55    0.45
   2   3  -5    8.26    0.45
  -2   2  -7  259.71    5.55
   2   2   7  266.64    5.65
  -2  -2  -7  266.82    5.65
   2   2   7  254.88    5.51
  -2  -2  -7  260.24    5.58
   2   2   7  263.21    5.60
   2  -2   7  270.31    6.14
  -2   2  -7  260.51    5.94
   2   2   7  260.19    5.85
  -2  -2  -7  263.94    5.59
  -2  -2  -7  261.41    5.75
  -1   3  -5  367.93    7.64
   1   3   5  370.78    7.72
   1   3   5  363.38    7.78
   1  -3   5  366.74    7.63
  -1   3  -5  373.99    7.74
  -1  -3  -5  364.07    7.62
  -1  -3  -5  366.05    7.62
  -1  -3  -5  360.88    7.91
   1  -3   5  363.02    7.54
   1   3   5  365.82    7.59
  -1   3  -5  378.23    8.34
   1  -3   5  370.10    8.09
  -5   0   7  832.22   17.16
  -5   0   7  855.44   16.57
   5   0  -7  883.59   16.99
  -5   0   7  876.17   17.06
  -5   0   7  876.47   17.10
   5   0  -7  852.81   16.56
  -5  -1  -3  760.23   14.82
  -5   1  -3  737.14   14.46
   5   1   3  664.01   13.03
   5   1   3  723.10   13.93
  -5  -1  -3  699.20   13.48
  -5   1  -3  733.97   14.12
  -5   1  -3  725.61   14.33
   5  -1   3  717.55   15.93
   5   1   3  712.77   13.85
  -5  -1  -3  736.31   14.37
   1  -2   8   50.79    1.74
  -1  -2  -8   50.62    1.10
   1   2   8   50.16    1.14
  -1  -2  -8   49.63    1.43
   1   2   8   49.75    0.89
   1  -2   8   48.34    0.92
  -1  -2  -8   50.50    1.09
   1   2   8   49.25    1.30
  -1  -2  -8   48.39    0.97
  -1   2  -8   46.63    1.29
  -1   2  -8   48.40    1.33
   2  -3   4  337.26    7.06
   2   3   4  338.49    7.07
  -2   3  -4  343.21    7.15
  -2  -3  -4  329.31    6.99
   2  -3   4  348.17    7.66
  -2   3  -4  341.66    7.09
  -2   3  -4  343.20    7.54
   2  -3   4  339.86    7.12
  -2   3  -4  351.12    7.82
  -2  -3  -4  333.30    6.98
   2   3   4  328.40    6.90
   1  -1 -10  322.19    6.70
  -1   1  10  334.55    7.14
  -1  -1  10  323.99    6.76
   1  -1 -10  327.92    6.87
   1   1 -10  323.63    6.76
  -1  -1  10  320.44    6.72
  -1  -1  10  329.94    7.23
   1   1 -10  333.17    7.23
  -1   1  10  335.42    7.19
  -1  -1  10  328.51    7.06
   1   1 -10  326.12    7.02
  -1   1  10  339.99    7.19
   1   1 -10  323.81    6.73
  -1   1  10  331.76    7.00
   1  -1 -10  325.09    6.99
  -5  -2   2   28.24    0.80
  -5   2   2   27.80    1.06
   5   2  -2   27.70    1.08
  -5  -2   2   28.82    1.15
  -5  -2   2   26.91    0.76
   5   2  -2   26.49    0.74
  -5   2   2   28.21    1.12
   5  -2  -2   25.06    0.68
  -5   2   2   26.50    0.69
   5   2  -1  799.01   15.89
  -5  -2   1  794.34   15.24
  -5  -2   1  793.59   15.34
  -5   2   1  745.06   14.34
   5   2  -1  787.06   15.23
   5  -2  -1  761.65   14.67
   5   2  -1  791.28   15.33
  -5   2   1  785.98   15.45
   5   0   4    0.44    0.26
  -5   0  -4    0.28    0.27
  -5   0  -4    0.38    0.40
  -5   0  -4    0.24    0.31
   5   0   4    0.16    0.38
   1   3  -6  309.21    6.95
   1  -3  -6  297.58    6.29
  -1   3   6  307.00    6.51
  -1  -3   6  300.35    6.80
  -1   3   6  300.09    6.31
   1  -3  -6  301.17    6.31
  -1  -3   6  297.23    6.24
   1   3  -6  306.07    6.76
  -1   3   6  307.05    6.52
   1   3  -6  300.41    6.25
  -1   3   6  301.15    6.30
   1  -3  -6  299.64    6.27
  -3   3  -2  768.55   14.74
   3  -3   2  760.60   14.64
  -3   3  -2  761.80   15.10
  -3   3  -2  771.92   15.41
   3   3   2  745.85   14.35
   3  -3   2  757.93   14.57
  -3  -3  -2  742.80   14.45
  -3   3  -2  761.85   14.61
  -3  -3  -2  747.05   14.36
   3   3  -4  718.15   13.84
   3   3  -4  733.56   14.06
  -3  -3   4  713.90   13.73
  -3   3   4  732.09   14.07
   3  -3  -4  719.78   13.88
  -3  -3   4  752.99   15.05
   3   3  -4  745.07   14.39
  -3   3   4  725.14   13.96
  -3   3   4  692.76   13.34
  -6   0   2 2827.79   37.64
  -6   0   2 2745.20   50.96
  -6   0   2 2842.10   38.34
   6   0  -2 2809.40   37.58
   6   0  -2 2964.00   40.19
  -6   0   2 2943.62   39.76
   0   3  -6  189.47    4.06
   0  -3   6  176.13    3.88
   0   3  -6  199.16    4.75
   0   3   6  184.81    4.03
   0   3   6  185.90    4.27
   0  -3  -6  182.12    4.18
   0  -3   6  193.83    4.69
   0   3   6  184.62   12.83
   0   3   6  186.88    4.13
   0  -3   6  188.12    4.45
   0  -3   6  184.99    4.02
   0  -3  -6  179.48    3.90
  -3   2  -6   24.05    1.72
   3  -2   6   25.29    2.75
  -3   2  -6   21.91    2.79
   3  -2   6   25.71    1.63
   3   2   6   26.16    0.77
   3   2   6   25.74    0.98
  -3  -2  -6   25.76    2.23
  -3   2  -6   26.51    0.70
  -3  -2  -6   26.12    0.69
   3   2   6   27.38    0.71
  -3  -2  -6   25.76    0.83
   3   2   6   26.52    0.74
  -4   2  -4  951.27   12.93
   4   2   4  952.93   13.16
  -4   2  -4  991.76   13.96
   4   2   4  948.08   13.05
  -4   2  -4  981.02   14.16
   4  -2   4  967.06   14.05
  -4   2  -4  970.51   13.30
   4  -2   4  994.98   14.07
  -4  -2  -4  952.05   13.31
   4   2   4  977.37   13.49
  -5   2   3  631.80   12.26
  -5   2   3  657.21   13.08
  -5   2   3  652.08   12.58
  -5   2   3  656.92   12.83
  -5  -2   3  628.60   12.22
   5   2  -3  657.89   13.20
   5   2  -3  645.06   12.94
  -5  -2   3  657.33   12.70
  -5  -2   3  657.49   13.31
  -6   0   1    0.25    0.36
  -6   0   1    0.63    0.31
   2   1 -10  268.72    5.83
  -2  -1  10  267.22    5.84
  -2   1  10  272.34    5.91
  -2  -1  10  266.26    5.62
   2  -1 -10  264.93    5.55
  -2  -1  10  263.30    5.53
  -2   1  10  265.37    5.58
  -2   1  10  273.52    5.86
   2   1 -10  266.11    5.57
   2  -1 -10  266.51    5.72
   2   1 -10  257.69    5.59
   2  -1 -10  267.22    5.79
  -2   1  10  278.29    6.05
   2   1 -10  272.59    6.00
  -2  -1  10  276.00    6.12
  -3  -2   8  251.91    5.33
  -3  -2   8  248.80    5.24
   3   2  -8  253.36    5.39
   3  -2  -8  256.94    5.60
   3   2  -8  253.48    5.32
  -3   2   8  254.90    9.62
   3  -2  -8  258.73    5.43
  -3   2   8  265.95    5.81
  -3  -2   8  257.20    5.81
  -3   2   8  261.05    5.68
   3   2  -8  267.39    5.88
  -3   2   8  257.29    5.40
  -3  -2   8  254.50    5.79
  -6   0   3    1.07    0.37
   5   2   0  282.22    6.51
  -5   2   0  263.17    5.58
  -5   2   0  284.16    6.32
   5   2   0  278.80   16.31
   5  -2   0  269.28    5.71
  -5  -2   0  283.47    6.06
   5   2   0  285.55    6.04
  -5  -2   0  285.70    6.05
   0  -1  10  739.78   14.21
   0   1 -10  728.49   14.29
   0  -1  10  738.86   14.23
   0   1  10  751.72   14.57
   0  -1  10  730.30   14.26
   0   1 -10  741.41   14.55
   0  -1 -10  702.51   14.30
   0  -1 -10  740.73   14.26
   0   1 -10  724.72   13.92
   0  -1 -10  737.39   14.15
   0   1  10  740.31   14.24
   0   1 -10  728.81   13.97
  -3   0  10    0.88    0.26
  -4   1  -6   82.96    2.33
   4  -1   6   82.91    2.48
  -4   1  -6   79.32    2.31
   4  -1   6   82.37    2.15
   4   1   6   82.60    2.29
  -4  -1  -6   81.45    2.18
   4   1   6   80.71    2.11
  -4  -1  -6   82.46    2.25
  -4   1  -6   82.24    2.13
   4  -1   6   85.81    2.41
   4   1   6   72.23    2.03
   1   2  -9 1028.18   14.43
  -1   2   9  981.78   13.57
   1   2  -9  961.03   13.06
   1  -2  -9 1000.13   13.60
  -1  -2   9 1013.79   14.34
  -1  -2   9 1005.97   14.33
  -1   2   9 1011.04   14.21
  -1  -2   9  968.16   13.29
  -1  -2   9  968.79   13.29
  -1   2   9  988.07   13.50
   1   2  -9 1009.81   14.29
   1  -2  -9  998.53   13.78
   1  -2  -9 1021.81   13.91
  -1   2   9  997.51   13.82
   1   2  -9  997.77   13.61
   1   0  10    0.26    0.27
   1   0  10   -0.04    0.36
  -1   0 -10    0.06    0.36
  -6   0   0  412.49    8.23
   6   0   0  407.71    5.91
  -6   0   0  408.37    8.03
  -6   0   0  404.56    6.08
   6   0   0  412.35    8.37
   6   0  -4  810.44   15.71
  -6   0   4  828.19   15.98
  -6   0   4  826.97   16.12
   6   0  -4  878.99   17.21
  -6   0   4  831.68   16.19
   5   1  -7    3.14    0.44
  -5   1   7    2.84    0.39
  -5  -1   7    2.76    0.30
  -5   1   7    2.97    0.68
  -5  -1   7    2.29    0.61
  -5  -1   7    3.68    0.42
   5   1  -7    2.86    0.47
   5   1  -7    3.42    0.47
  -5   2   4   94.67    2.63
  -5  -2   4   89.56    2.31
  -5   2   4   91.37    2.35
  -5  -2   4   87.19    2.22
  -5  -2   4   93.61    2.79
  -5   2   4   90.21    2.40
   5   2  -4   92.59    2.68
  -5   2   4   94.06    2.73
   2   3  -6  327.35    7.25
   2   3  -6  314.83    7.04
  -2  -3   6  316.12    6.61
  -2   3   6  301.98    6.32
  -2   3   6  307.12    6.51
   2   3  -6  309.21    6.42
  -2   3   6  302.58    6.33
   2  -3  -6  305.47    6.44
  -2   3   6  308.42    6.54
  -2  -3   6  311.95    7.04
   4  -2  -7   32.52    0.95
  -4   2   7   33.68    0.93
  -4   2   7   32.39    1.40
   4  -2  -7   33.40    0.74
   4   2  -7   34.57    0.73
  -4   2   7   33.12    0.68
  -4  -2   7   34.67    0.70
  -4   2   7   32.37    1.20
   4   2  -7   34.42    0.78
  -4  -2   7   34.08    1.19
  -4  -2   7   34.75    0.74
   4   2  -7   37.63    1.19
  -5   2  -1  708.50   13.63
  -5  -2  -1  733.74   14.16
   5   2   1  727.97   16.34
  -5   2  -1  732.13   14.71
   5  -2   1  696.12   13.43
   5   2   1  731.59   14.13
  -5  -2  -1  712.31   13.88
  -5   2  -1  736.36   14.55
   0  -2   9  160.68    3.88
   0  -2  -9  164.05    5.47
   0   2  -9  165.58    2.92
   0  -2  -9  164.26    2.62
   0   2  -9  163.37    2.62
   0  -2   9  163.57    3.14
   0   2  -9  168.88    4.03
   0   2   9  168.45    3.82
   0  -2   9  159.42    3.86
   0  -2  -9  163.99    2.78
   0  -2   9  164.30    3.02
   0   2  -9  162.35    3.87
   0   2   9  165.20    2.69
   0   2   9  159.67    3.85
  -3  -3  -3   86.54    2.38
  -3   3  -3   94.61    2.69
   3   3   3   85.27    2.20
  -3   3  -3   92.31    2.36
   3  -3   3   89.82    2.33
  -3   3  -3   88.87    2.71
   3  -3   3   87.95    2.57
  -3   3  -3   87.50    2.23
   3  -3   3   88.18    2.27
  -3  -3  -3   86.52    2.23
   2   2  -9    5.75    0.38
  -2   2   9    5.66    0.49
   2  -2  -9    5.16    0.42
  -2  -2   9    5.91    0.69
  -2  -2   9    5.59    0.37
  -2   2   9    6.45    0.38
   2   2  -9    5.94    0.69
  -2  -2   9    5.49    0.55
  -2   2   9    5.21    0.92
   2  -2  -9    6.02    0.35
  -2   2   9    6.04    0.66
  -2  -2   9    5.50    0.36
   2   2  -9    5.72    0.53
   2  -2  -9    5.96    0.49
  -2   1  -9   22.90    0.87
  -2  -1  -9   22.94    1.16
   2  -1   9   23.22    0.96
  -2   1  -9   23.89    0.89
   2  -1   9   22.98    0.78
   2   1   9   21.87    0.82
  -2   1  -9   24.12    0.71
   2   1   9   22.63    0.66
  -2   1  -9   23.95    0.65
  -2  -1  -9   22.73    0.80
   2  -1   9   22.97    1.16
  -2  -1  -9   21.41    0.88
  -3  -3   5   75.18    1.97
   3  -3  -5   79.91    2.13
  -3  -3   5   79.03    2.48
  -3   3   5   79.57    2.06
   3   3  -5   77.87    2.01
  -3   3   5   83.75    2.72
  -3   3   5   79.06    2.16
  -3   3   5   82.48    2.21
  -3   3   5   79.98    2.11
   3   3  -5   78.74    2.08
  -5   1  -4  271.66    5.74
  -5  -1  -4  281.93    6.24
  -5   1  -4  280.36    6.36
   5  -1   4  284.47    6.49
  -5   1  -4  275.25    6.15
   5   1   4  284.26    6.02
  -1  -3  -6   87.57    2.25
  -1   3  -6   90.79    2.29
  -1  -3  -6   89.94    2.45
   1   3   6   88.20    2.28
   1   3   6   89.99    2.47
   1  -3   6   81.75    2.11
  -1  -3  -6   89.12    2.26
   1  -3   6   92.62    2.66
   1  -3   6   89.14    2.30
  -1   3  -6   94.22    2.78
   1   3   6   88.98    2.28
  -6  -1   2    7.22    0.53
  -6   1   2    9.35    0.53
   6  -1  -2    7.60    0.77
  -6  -1   2    7.02    0.62
   6   1  -2    6.41    0.56
  -6   1   2    7.25    0.49
  -6  -1   2    9.49    0.76
   6  -1  -2    7.31    0.56
  -6   1   2   10.93    0.70
   2   3   5  451.48    8.83
  -2   3  -5  457.58    8.92
   2  -3   5  459.62    9.00
  -2   3  -5  444.91    9.08
  -2  -3  -5  454.97    9.03
  -2   3  -5  465.46    9.63
  -2   3  -5  454.32    8.85
   2  -3   5  467.83    9.50
   2  -3   5  455.70    8.91
  -2  -3  -5  455.55    8.90
   2   3   5  444.90    8.81
  -2  -3  -5  458.42    8.95
   2   3   5  467.81    9.14
  -4   1   9  282.35    6.13
   4  -1  -9  269.36    5.64
  -4  -1   9  275.82    6.06
   4   1  -9  283.77    6.08
  -4   1   9  273.98    5.86
   4   1  -9  281.40    5.92
  -4   1   9  278.00    5.87
   4  -1  -9  273.98    5.83
  -4  -1   9  267.58    5.97
   4   1  -9  272.78    5.71
  -4  -1   9  275.74    5.76
  -4   1   9  273.20    5.72
  -4  -1   9  271.86    5.72
  -5   0   8    2.04    0.30
   5   0  -8    1.13    0.47
   6   1  -1  116.66    3.06
  -6   1   1  119.12    3.16
   6  -1  -1  118.67    3.22
   6   1  -1  112.68    3.14
  -6  -1   1  116.53    2.93
  -6   1   1  111.46    2.79
   6   1  -1  114.46    2.88
   6  -1  -1  110.64    2.89
  -6  -1   1  114.87    2.97
  -6  -1   1  109.93    2.77
  -6   0  -1   -0.12    0.32
   6   0   1   -0.16    0.39
   6   0   1    0.34    0.27
  -6   0  -1    0.14    0.28
  -6   1   3  568.21   11.34
   6  -1  -3  586.10   11.72
   6  -1  -3  548.57   10.82
  -6   1   3  561.21   10.88
  -6  -1   3  562.92   11.05
   6   1  -3  576.91   11.39
  -6  -1   3  566.42   11.01
  -6  -1   3  555.03   11.28
  -6   1   3  556.32   10.92
   6   1  -3  556.53   11.06
  -3   1  -8  103.65    2.85
  -3   1  -8  107.18    2.96
  -3   1  -8  106.29    2.65
   3  -1   8  108.06    3.02
   3   1   8  103.69    2.78
   3   1   8   97.35    2.49
  -3  -1  -8  103.28    2.69
  -3   1  -8  108.28    2.87
   3   1   8   98.95   14.53
  -3  -1  -8   97.60    2.62
   3  -1   8  100.96    2.55
  -3  -1  -8  100.42    2.68
   3  -1   8  106.13    3.66
   6   0  -5   -0.03    0.38
  -3   1  10   23.92    0.86
   3  -1 -10   25.02    0.59
   3   1 -10   22.81    3.35
   3   1 -10   23.90    0.59
   3  -1 -10   21.18    0.88
  -3  -1  10   22.94    0.93
   3   1 -10   23.86    0.71
   3  -1 -10   23.40    0.73
  -3  -1  10   23.03    0.61
  -3  -1  10   22.82    0.78
  -3   1  10   21.80    0.57
  -3   1  10   23.97    0.60
  -3  -1  10   23.13    0.59
  -3   1  10   25.33    0.88
  -4   0  -7    0.11    0.28
   4   0   7   -0.11    0.42
   4   0   7    0.12    0.28
  -5   2   5  403.24    6.37
  -5  -2   5  403.93    5.84
   5   2  -5  393.70    8.14
  -5   2   5  397.66    8.26
  -5   2   5  391.94    8.16
  -5   2   5  404.71    5.94
  -5  -2   5  410.53    8.55
   5   2  -5  401.59    5.94
  -5   2   5  399.42    8.28
   5   2  -5  401.85    6.29
  -5  -2   5  403.90    5.86
  -5  -2   5  403.68    5.83
   1   0 -11   58.26    1.76
  -1   0  11   59.93    1.83
   1   0 -11   63.73    1.85
   1   0 -11   56.84    1.55
  -1   0  11   58.57    1.71
  -1   0  11   58.17    1.58
   1   0 -11   59.82    1.72
  -1  -1 -10   44.45    0.83
  -1  -1 -10   42.35    0.97
  -1   1 -10   45.05    0.95
   1  -1  10   44.98    0.96
   1   1  10   47.30    1.07
   1  -1  10   46.96    1.15
   1   1  10   46.79    1.01
  -1   1 -10   45.62    1.14
  -1   1 -10   46.72    1.16
  -1  -1 -10   46.39    1.10
   4   3  -1  403.18    5.77
   4   3  -1  397.57    8.83
  -4  -3   1  403.36    5.77
   4  -3  -1  390.77    8.12
  -4   3   1  406.14    6.45
  -4  -3   1  400.57    8.29
   4   3  -1  401.63    5.88
  -4   3   1  390.64    8.11
  -4   3   1  383.82    7.97
  -4  -3   1  397.68    8.31
  -5   0  -5   50.60    1.27
  -5   0  -5   48.03    0.89
  -5   0  -5   49.73    1.06
   5   0   5   49.02    1.22
   5   0   5   49.16    0.91
   6   1   0  257.14    5.62
  -6   1   0  254.33    5.63
  -6  -1   0  263.45    5.61
  -6  -1   0  254.25    5.41
  -6   1   0  246.54    5.26
   6   1   0  239.23    5.49
   6  -1   0  261.26    5.84
  -6  -1   0  258.82    5.61
   6   1   0  249.52    5.37
  -6   1   0  245.06    5.73
  -1   3   7   92.60    2.44
  -1  -3   7   93.42    2.38
   1  -3  -7   90.91    2.29
   1  -3  -7   92.06    2.38
  -1   3   7   92.44    2.53
   1   3  -7   98.32    2.75
  -1   3   7   93.14    2.36
  -1  -3   7  100.68    2.99
   1   3  -7   94.59    2.36
   1   3  -7  100.38    2.97
  -1   3   7   95.69    2.54
  -2  -2  -8 1011.96   13.87
  -2  -2  -8  987.23   13.53
  -2   2  -8 1015.83   14.50
   2  -2   8 1053.38   14.91
  -2  -2  -8  968.02   13.40
  -2  -2  -8 1013.66   14.04
   2   2   8 1002.21   13.88
   2   2   8  998.94   13.90
   2  -2   8  929.17   18.27
   2   2   8 1023.13   14.04
   2   2   8 1011.56   13.85
  -2   2  -8  981.55   13.40
  -4   3   2    6.75    0.45
   4   3  -2    6.85    0.68
  -4  -3   2    8.85    0.41
   4   3  -2    8.34    0.45
  -4  -3   2    9.22    0.45
  -4   3   2    6.79    0.66
  -4  -3   2    8.82    0.47
   4   3  -2    8.22    0.50
  -4   3   2    6.37    0.40
   4  -3  -2    6.11    0.39
   6   1  -4   13.08    0.73
  -6  -1   4   12.53    0.50
  -6   1   4   12.88    0.70
   6   1  -4   11.70    0.68
  -6  -1   4   12.35    0.76
  -6   1   4   12.88    0.72
   6  -1  -4   15.84    0.95
  -6   1   4   11.74    0.51
  -6  -1   4   12.40    0.77
   5  -2   2    0.64    0.28
  -5   2  -2    1.02    0.30
  -5  -2  -2    0.70    0.38
   5   2   2    1.36    0.37
  -5   2  -2    1.44    0.59
   5   2   2    0.92    0.29
   4   2   5  135.55    3.33
  -4   2  -5  131.26    3.24
  -4  -2  -5  135.33    3.45
  -4   2  -5  127.27    3.50
   4  -2   5  135.01    3.75
   4  -2   5  135.98    3.62
   4   2   5  134.30    3.37
  -4   2  -5  133.50    3.52
   4   2   5  133.51    3.30
  -4  -2  -5  129.99    3.20
  -4   2  -5  130.88    3.20
  -2   0  11   -0.12    0.25
  -4   3   0  198.97    4.68
  -4  -3   0  190.27    4.20
   4   3   0  197.48    4.35
  -4  -3   0  189.21    4.14
   4  -3   0  197.58    4.29
  -4  -3   0  188.89    4.09
   4   3   0  194.55    4.21
  -4   3   0  191.76    4.15
  -4  -3   0  196.55    4.25
  -4   3   0  200.78    4.39
   4   3   0  189.85    4.65
   0   3   7  513.83   10.00
   0   3  -7  522.72   10.54
   0  -3   7  503.18    9.81
   0  -3  -7  500.49    9.71
   0   3   7  499.25    9.70
   0  -3   7  512.09   10.39
   0  -3  -7  493.84    9.69
   0   3  -7  522.36   10.62
   0  -3   7  520.63   10.62
   0  -3  -7  494.60    9.60
   0   3  -7  510.04    9.85
   0   3   7  509.25    9.99
   0   3   7  483.10    9.54
   4   3  -3  486.72    9.48
  -4   3   3  464.27    9.07
  -4  -3   3  480.35    9.36
  -4   3   3  478.48    9.33
  -4   3   3  457.69    8.95
  -4  -3   3  477.54    9.35
   4   3  -3  487.86    9.60
   4   3  -3  489.86   10.08
  -4  -3   3  481.79    9.98
   0   0 -11    0.33    0.35
  -1   2  -9  510.47    9.87
  -1   2  -9  503.17   10.18
  -1  -2  -9  508.39    9.90
   1  -2   9  465.85    9.10
   1  -2   9  511.92   10.25
  -1  -2  -9  499.08    9.84
  -1  -2  -9  499.06    9.69
   1   2   9  505.71    9.90
  -1  -2  -9  505.25    9.93
   1   2   9  505.20    9.92
   1  -2   9  501.61    9.79
   1   2   9  502.52    9.78
  -1   2  -9  489.30    9.51
   3  -2   7 1746.06   24.07
   3   2   7 1683.51   22.94
  -3   2  -7 1726.82   23.97
  -3   2  -7 1669.53   22.41
  -3  -2  -7 1735.67   23.53
   3   2   7 1646.73   22.42
  -3  -2  -7 1706.71   22.93
   3   2   7 1697.06   22.87
  -3   2  -7 1742.59   24.12
   3  -2   7 1686.15   23.72
  -3  -2  -7 1716.59   23.29
   3   2   7 1700.57   23.09
  -3  -2  -7 1722.63   23.43
   3   3   4   93.99    2.42
   3  -3   4   93.99    2.82
   3  -3   4   91.28    2.36
  -3   3  -4   90.66    2.34
  -3   3  -4   95.01    2.83
  -3   3  -4   92.36    2.35
   3  -3   4   93.84    2.71
   3  -3   4   89.10    2.29
  -3   3  -4   94.00    2.68
  -3  -3  -4   89.87    2.31
  -3  -3  -4   91.27    2.42
   3   3   4   91.59    2.35
  -6   0  -2   57.90    1.71
  -6   0  -2   59.65    1.68
   6   0   2   58.28    1.76
  -6   0  -2   57.53    1.59
   6   0   2   58.81    1.63
   5  -1  -8    8.29    0.41
   5  -1  -8    8.45    0.49
  -5   1   8    8.90    0.48
  -5   1   8    8.89    0.42
  -5  -1   8    8.30    0.41
  -5  -1   8    8.98    0.69
  -5   1   8    8.47    0.55
  -5  -1   8    8.48    0.39
   5   1  -8    8.50    0.59
   5   1  -8    8.71    0.42
  -5   1   8    9.11    0.45
   5   1  -8    9.29    0.46
  -3  -3   6  146.60    3.98
   3   3  -6  143.55    3.51
  -3   3   6  139.37    3.44
  -3   3   6  141.79    3.51
   3   3  -6  152.24    4.04
   3   3  -6  145.52    3.49
   3  -3  -6  138.23    3.40
  -3   3   6  142.14    3.41
  -3   3   6  138.69    3.37
  -3  -3   6  144.14    3.49
   3   2  -9  457.44    8.91
  -3  -2   9  484.31    9.81
  -3   2   9  470.96    9.32
  -3  -2   9  482.81    9.82
  -3   2   9  468.32    9.29
  -3   2   9  461.36    8.95
  -3   2   9  420.50   13.07
   3   2  -9  464.40    9.00
   3  -2  -9  456.70    8.86
   3  -2  -9  466.04    9.15
  -3   2   9  479.69    9.44
   3   2  -9  478.12    9.56
  -3  -2   9  467.49    9.11
  -3  -2   9  462.96    8.99
  -6   0   6  377.54    8.07
  -6   0   6  380.52    7.97
   6   0  -6  369.04    7.83
  -6   0   6  374.17    8.03
  -6   0   6  371.90    7.73
   2   3  -7  915.32   17.43
   2   3  -7  936.48   18.28
  -2   3   7  935.29   17.95
  -2  -3   7  934.54   18.37
  -2   3   7  910.77   17.39
  -2   3   7  936.78   17.98
   2  -3  -7  908.13   17.36
  -2   3   7  909.48   17.35
   2  -3  -7  904.24   17.57
   2   3  -7  929.33   18.24
  -2  -3   7  919.33   17.56
   6   1   1   14.64    0.59
  -6  -1  -1   14.09    0.71
  -6   1  -1   13.56    0.80
   6   1   1   13.77    0.84
   6  -1   1   14.22    1.00
  -6  -1  -1   13.93    0.84
  -6   1  -1   13.35    0.53
   6   1   1   14.67    0.79
  -6  -1  -1   13.88    0.53
   6   1   1   13.62    0.54
  -6   1  -1   13.62    0.92
   4   0 -10  966.06   13.28
  -4   0  10  957.20   13.03
  -4   0  10  982.85   13.79
  -4   0  10  957.39   13.18
  -4   0  10  981.19   13.42
   4   0 -10  943.37   12.97
   4   3   1  407.88    5.86
   4  -3   1  413.25    8.14
  -4  -3  -1  407.76    5.88
  -4   3  -1  412.47    8.67
  -4  -3  -1  404.35    5.93
   4   3   1  409.94    8.17
  -4   3  -1  405.05    5.82
  -4  -3  -1  397.23    8.24
  -4   3  -1  425.39    8.95
  -4   3  -1  398.86    8.26
  -6   1   5   15.59    0.65
  -6  -1   5   15.95    0.56
   6   1  -5   15.45    0.72
  -6  -1   5   15.21    0.71
   6  -1  -5   15.02    0.58
   6   1  -5   15.61    0.86
   6   1  -5   14.86    0.58
  -6  -1   5   14.49    0.58
  -6   1   5   15.02    0.73
  -6  -1   5   15.36    0.84
  -6   1   5   14.82    0.57
  -6   1   5   14.54    0.55
   6  -1  -5   15.11    0.68
   4   2  -8  453.47    8.81
  -4  -2   8  466.46    9.04
  -4   2   8  481.74    9.54
   4   2  -8  497.21    9.99
  -4   2   8  478.91    9.28
   4  -2  -8  466.07    9.14
  -4   2   8  473.90    9.32
  -4   2   8  483.93    9.56
  -4  -2   8  475.20    9.69
  -4   2   8  477.76    9.34
  -4  -2   8  470.84    9.16
   4   2  -8  475.66    9.31
   4  -2  -8  476.21    9.26
  -4  -1  -7  102.65    2.64
   4  -1   7  109.11    2.99
   4  -1   7  107.18    2.70
  -4   1  -7  105.57    2.89
   4   1   7  110.40    2.92
  -4   1  -7  106.16    2.85
   4   1   7  111.83    2.80
   4  -1   7  106.04    2.99
   4   1   7  110.19    2.87
  -4  -1  -7  105.28   12.19
  -4   1  -7  104.32    2.61
  -4  -1  -7  108.89    2.81
   5   2  -6   21.31    0.89
  -5  -2   6   20.11    0.99
  -5   2   6   20.05    0.58
  -5   2   6   20.43    0.67
   5   2  -6   20.59    0.95
  -5   2   6   20.41    0.80
  -5   2   6   19.24    0.97
  -5  -2   6   20.67    0.62
   5   2  -6   20.72    0.59
  -5  -2   6   21.02    0.57
   1  -1 -11  934.09   17.79
  -1  -1  11  927.45   17.70
  -1  -1  11  937.67   17.93
   1   1 -11  952.60   13.36
  -1   1  11  949.50   13.09
  -1   1  11  913.31   17.56
   1   1 -11  924.29   17.64
   1  -1 -11  983.78   13.48
  -1  -1  11  960.22   13.46
   1   1 -11  923.52   17.83
  -1  -1  11  963.07   13.66
   1   1 -11  925.61   17.64
   1  -1 -11  931.18   17.91
   1  -1 -11  950.69   13.19
  -1   1  11  941.54   18.19
  -4   3   4   54.15    1.54
  -4   3   4   51.10    1.14
  -4  -3   4   57.74    1.57
   4   3  -4   56.08    1.55
   4   3  -4   60.28    2.04
   4   3  -4   57.98    1.65
  -4  -3   4   59.30    2.04
   4   3  -4   57.15    1.56
  -4   3   4   54.69    3.05
  -4  -3   4   59.09    1.64
   0  -4   0 3630.23   48.12
   0   4   0 3594.54   47.78
   0   4   0 3628.98   48.26
   2   0  10  630.38   12.49
   2   0  10  638.33   12.49
  -2   0 -10  633.36   12.46
   2   0  10  613.91   11.91
  -5   1  -5  976.85   13.74
  -5  -1  -5  943.88   13.10
   5  -1   5  971.36   14.00
   5   1   5  937.56   17.93
  -5   1  -5  955.51   13.01
  -5   1  -5  898.68   17.58
   5   1   5  941.64   18.22
  -5  -1  -5  938.61   18.02
   5  -1   5  904.79   17.36
  -3   0  -9 2283.91   31.20
   3   0   9 2318.87   31.38
   3   0   9 2359.43   32.15
   3   0   9 2242.15   30.25
  -3   0  -9 2274.07   30.40
  -3   0  -9 2387.88   32.60
   3   0   9 2371.47   32.25
   0  -4  -1  178.33    4.55
   0  -4   1  169.06    3.92
   0  -4   1  153.87    3.73
   0   4  -1  178.75    4.43
   0   4  -1  171.65    3.70
   0   4   1  170.27    5.41
   0   4  -1  175.47    3.84
   5   2   3 1008.33   13.82
  -5   2  -3  992.87   14.36
  -5  -2  -3 1024.38   14.28
   5   2   3 1007.55   13.88
  -5   2  -3 1004.89   14.18
   5   2   3 1013.26   14.06
  -5   2  -3  967.40   13.24
   5   2   3 1017.75   14.16
  -2   3  -6   10.04    0.82
   2   3   6   10.62    0.83
   2   3   6   10.62    0.55
  -2  -3  -6   10.54    0.76
   2  -3   6    9.89    0.51
   2  -3   6   10.37    0.75
  -2   3  -6    8.54    0.45
  -2  -3  -6   10.55    0.47
  -2   3  -6    8.83    0.44
   2   3   6   10.80    0.50
  -2  -3  -6   10.69    0.46
   2  -3   6   10.31    0.49
   2   3   6   10.63    0.45
  -2  -1  11   91.49    1.94
   2   1 -11   93.56    4.97
  -2   1  11   93.40    2.35
   2  -1 -11   90.51    2.46
   2   1 -11   93.66    2.60
   2  -1 -11   92.28    2.43
  -2  -1  11   89.71    2.56
   2  -1 -11   89.35    2.24
  -2   1  11   92.35    2.44
  -2   1  11   91.12    2.47
   2   1 -11   90.14    1.66
  -2   1  11   92.22    2.52
   2   1 -11   92.58    1.74
  -2  -1  11   88.78    2.25
  -2  -1  11   90.14    2.30
  -3   0  11  111.07    2.46
   3   0 -11  115.24    2.38
   3   0 -11  110.89    2.42
  -3   0  11  117.33    2.44
  -3   0  11  110.06    4.12
   3   0 -11  106.47    1.94
  -3   0  11  115.11    2.23
   3   0 -11  112.21    2.42
   1  -3   7    8.92    0.49
   1   3   7    7.88    0.42
  -1  -3  -7    8.05    0.41
   1  -3   7    8.74    0.83
   1   3   7    7.95    0.53
  -1  -3  -7    7.62    0.50
   1   3   7    8.13    0.44
  -1   3  -7    9.20    0.84
   1  -3   7    9.30    0.48
  -1  -3  -7    8.12    0.42
  -1   3  -7    9.47    0.48
   1   2 -10  109.54    2.08
  -1  -2  10  108.48    2.08
   1   2 -10  115.57    2.64
   1  -2 -10  115.07    2.60
  -1  -2  10  113.52    2.69
  -1   2  10  113.74    2.41
  -1  -2  10  112.12    2.23
   1   2 -10  112.15    2.30
   1  -2 -10  113.10    6.81
  -1   2  10  112.49    2.41
   1   2 -10  112.16    2.44
   1  -2 -10  111.98    2.21
  -1  -2  10  111.20    3.05
  -1   2  10  109.35   14.84
  -1   2  10  115.56    2.73
   5   0  -9   61.23    1.38
  -5   0   9   60.60    1.54
   5   0  -9   62.12    1.34
  -5   0   9   63.48    1.42
  -5   0   9   60.67    1.38
  -5   0   9   62.05    1.41
   5   0  -9   62.67    1.52
  -1   4   0   15.63    0.63
   1   4   0   17.43    1.16
  -1   4   0   16.71    0.61
   1   4   0   16.82    0.61
   1   4   0   16.79    0.62
  -1   4   0   14.75    0.51
   1  -4   0   16.49    1.33
  -1  -4   0   14.99    0.51
  -1  -4   0   17.98    0.88
  -4  -3  -2   59.52    1.37
  -4   3  -2   60.98    1.29
   4  -3   2   61.16    1.31
  -4   3  -2   62.52    1.74
  -4  -3  -2   60.20    1.30
   4   3   2   60.02    1.29
  -4   3  -2   60.70    1.37
  -4   3  -2   65.29    1.89
   4  -3   2   59.20    1.72
   4   3   2   58.44    1.39
  -1   4   1  195.31    3.57
  -1  -4   1  193.53    3.50
   1  -4  -1  197.90    3.65
  -1  -4   1  188.20    3.49
   1   4  -1  196.89    4.19
   1   4  -1  197.56    4.25
   1   4  -1  199.87    3.67
  -1   4   1  191.28    3.62
  -1   4   1  187.62    3.59
   0  -1 -11   99.92    4.93
   0   1 -11   99.88    3.94
   0  -1  11  101.08    2.15
   0  -1 -11  103.20    2.39
   0   1 -11  102.98    2.22
   0   1  11  106.99    2.19
   0   1 -11  102.55    1.99
   0  -1 -11  105.06    2.64
   0  -1  11   98.34   15.89
   0   1  11  105.45    2.20
   0  -1  11  102.41    1.94
   0   1 -11  105.92    2.14
   0  -4   2  368.52    7.05
   0  -4  -2  369.04    6.99
   0   4   2  374.54    7.13
   0   4   2  367.31    7.11
   0   4  -2  398.64    8.24
   0  -4  -2  386.25    7.46
   0   4  -2  370.19    7.01
   0  -4   2  375.77    8.89
   0   4  -2  362.56    6.91
  -6  -1  -2  389.27    7.44
   6  -1   2  394.47    7.81
   6   1   2  398.83    7.62
   6   1   2  398.95    7.80
  -6   1  -2  393.29    7.93
  -6  -1  -2  421.52    8.10
  -6  -1  -2  409.36    7.95
  -6   1  -2  398.67    7.60
  -6   1  -2  397.33    7.80
   1  -4   1  162.52    3.06
   1   4   1  175.79    3.25
  -1  -4  -1  173.44    3.27
  -1   4  -1  165.96    3.70
  -1   4  -1  165.78    3.11
  -1  -4  -1  171.59    3.13
  -1   4  -1  163.09    3.00
  -6  -1   6   16.52    0.58
   6  -1  -6   16.08    0.65
  -6   1   6   16.24    0.70
   6   1  -6   14.73    0.72
  -6   1   6   15.05    0.57
  -6   1   6   15.59    0.56
  -6   1   6   15.40    0.79
  -6  -1   6   14.63    0.78
   6   1  -6   16.13    0.64
  -6   1   6   15.30    0.61
  -6  -1   6   16.02    0.59
  -6  -1   6   14.71    0.62
   6  -1  -6   15.68    0.69
  -2   2  10  606.73    8.65
   2  -2 -10  602.45    8.66
  -2   2  10  606.33    8.69
  -2  -2  10  607.94    9.19
  -2  -2  10  604.08    8.60
  -2  -2  10  612.33    9.30
   2  -2 -10  606.06    8.82
   2  -2 -10  602.45    8.54
   2   2 -10  604.89    8.95
  -2   2  10  611.34    8.87
   2  -2 -10  595.78    8.64
   2   2 -10  589.53    8.43
  -2  -2  10  594.94    8.54
  -2   2  10  610.26    8.96
   2   2 -10  609.01    9.22
   2   2 -10  595.79    8.47
  -4  -1  10    2.11    0.39
  -4  -1  10    2.41    0.33
  -4   1  10    3.05    0.33
  -4  -1  10    1.95    0.33
  -4  -1  10    1.75    0.51
  -4   1  10    1.96    0.54
   4   1 -10    1.90    0.32
  -4   1  10    2.00    0.48
   4  -1 -10    1.90    0.33
   4  -1 -10    3.06    0.32
   4   1 -10    2.00    0.31
  -6   0  -3    0.17    0.27
  -1   4   2    4.18    0.43
  -1  -4   2    4.53    0.32
   1   4  -2    4.55    0.42
  -1  -4   2    4.25    0.37
  -1   4   2    4.18    0.38
   1   4  -2    4.26    0.33
   1   4  -2    4.46    0.66
   1  -4  -2    4.93    0.43
   1  -4  -2    4.12    0.34
   1   4  -2    4.18    0.39
  -4   3   5  910.08   12.88
  -4  -3   5  908.73   12.77
   4   3  -5  901.86   12.79
  -4   3   5  896.23   12.64
   4   3  -5  906.10   12.67
  -4   3   5  922.99   12.91
  -4  -3   5  926.24   13.81
   4   3  -5  889.57   13.31
  -4   3   5  919.11   12.89
  -1   0 -11    1.55    0.31
  -1   0 -11    1.96    0.45
   1   0  11    1.37    0.40
   1   0  11    0.90    0.27
   0   2 -10  301.39    5.83
   0  -2 -10  311.51    6.00
   0   2  10  306.31    5.96
   0   2 -10  302.09    5.86
   0   2  10  309.10    6.07
   0  -2 -10  305.45    5.87
   0  -2  10  301.72    6.19
   0  -2  10  305.35    5.93
   0  -2 -10  306.96    6.05
   0   2 -10  308.81    6.34
   0  -2  10  278.33    5.84
   0  -2  10  298.76   12.55
   0   2 -10  300.59    6.03
   0   2  10  301.28    5.85
  -6   0   7    0.85    0.31
  -4   2  -6  319.28    6.59
  -4  -2  -6  330.49    6.36
   4   2   6  331.11    6.40
  -4   2  -6  323.66    6.21
   4  -2   6  322.33    6.50
   4   2   6  327.69    6.43
   4   2   6  330.00    6.39
  -4  -2  -6  322.73    6.36
   4  -2   6  337.36    6.99
  -4  -2  -6  319.05    6.17
  -4   2  -6  338.39    6.75
  -5   0  -6   -0.01    0.27
  -5   0  -6   -0.26    0.37
   5   0   6    0.04    0.40
  -1   3   8  697.17    9.94
  -1   3   8  729.01   10.48
   1  -3  -8  692.71    9.83
  -1   3   8  699.69    9.92
   1   3  -8  700.21    9.88
   1   3  -8  716.46   10.67
  -1  -3   8  700.52    9.96
  -1  -3   8  696.05   10.54
   1   3  -8  725.59   10.93
  -1  -3   8  691.42   10.47
   1  -3  -8  692.84    9.77
  -1   3   8  707.31   10.20
  -3  -3  -5   40.17    0.97
   3   3   5   43.11    1.10
   3   3   5   42.31    1.03
  -3  -3  -5   41.75    1.02
  -3   3  -5   42.52    1.03
  -3  -3  -5   40.10    1.09
  -3   3  -5   43.68    1.35
   3  -3   5   42.64    1.05
   3   3   5   40.67    0.99
  -3   3  -5   42.47    1.03
   3  -3   5   45.24    1.56
  -3   3  -5   43.63    1.46
   3  -3   5   42.98    1.42
   3  -3   5   42.03    1.01
   2   1  10  486.93    7.35
   2  -1  10  486.22    7.09
   2  -1  10  497.87    7.50
   2   1  10  487.86    7.11
  -2   1 -10  479.52    7.36
  -2  -1 -10  446.65   16.14
  -2   1 -10  491.66    7.16
  -2  -1 -10  492.94    7.36
  -2   1 -10  483.98    7.27
  -2  -1 -10  477.42    7.16
  -2  -1 -10  498.57    7.32
   2   1  10  497.16    7.42
   2  -1  10  490.40    7.60
  -2   1 -10  482.34    6.96
   3  -3  -7    2.08    0.40
  -3   3   7    2.05    0.28
  -3  -3   7    2.88    0.33
   3   3  -7    2.81    0.34
  -3   3   7    1.87    0.25
  -3   3   7    2.25    0.47
   3   3  -7    2.55    0.50
   3   3  -7    2.55    0.31
  -3   3   7    2.31    0.42
  -3  -3   7    2.67    0.63
  -1  -4  -2  538.76    7.81
  -1   4  -2  542.88    7.80
  -1   4  -2  560.32    8.88
   1  -4   2  536.16    7.75
  -1  -4  -2  538.44    7.83
  -1   4  -2  536.80    7.67
  -1  -4  -2  537.98    7.72
   1  -4   2  539.56    7.78
   1   4   2  540.20    7.78
  -5   2   7  711.21   10.27
   5   2  -7  709.16   10.64
  -5  -2   7  721.20   10.24
  -5  -2   7  721.74   10.20
  -5   2   7  695.77    9.87
   5   2  -7  712.19   10.12
  -5   2   7  720.10   10.47
   5   2  -7  715.90   10.11
  -5   2   7  687.60    9.83
  -5  -2   7  716.35   10.78
   5  -2  -7  704.56   10.13
   5   2  -7  737.01   11.05
   4   0   8  516.39    7.91
   4   0   8  522.45    7.83
  -4   0  -8  519.91    7.83
  -4   0  -8  515.59    7.45
   4   0   8  525.18    7.63
  -4   0  -8  513.75    7.75
   4   0   8  520.72    7.74
  -3  -1  -9  526.65    7.85
  -3   1  -9  533.04    8.13
   3   1   9  527.80    7.85
  -3   1  -9  529.46    7.86
  -3  -1  -9  531.67    7.77
   3  -1   9  529.08    7.99
  -3  -1  -9  518.11    7.71
   3   1   9  515.13    7.74
   3  -1   9  524.17    8.21
  -3   1  -9  535.63    7.70
   3   1   9  527.35    7.64
   3  -1   9  519.60    7.55
   0   4  -3  131.49    3.13
   0   4   3  124.90    2.45
   0  -4   3  122.96    2.42
   0  -4   3  124.90    2.40
   0   4   3  124.38    2.51
   0  -4  -3  123.70    2.36
   0   4  -3  125.83    2.39
   0  -4  -3  126.93    2.55
   0   4  -3  127.38    2.47
   0  -4  -3  122.56    2.42
   0   3   8   10.85    0.56
   0   3  -8   11.15    0.78
   0   3  -8   10.73    0.88
   0   3  -8   11.76    0.53
   0  -3  -8    9.91    0.98
   0   3   8   10.05    0.96
   0  -3   8   10.92    0.80
   0   3   8    9.36    0.55
   0  -3  -8   11.01    0.63
   0   3   8   10.34    0.47
   0  -3   8   11.84    0.52
   0  -3   8   12.14    0.88
   0  -3  -8   10.35    0.49
   3   1 -11  351.12    7.02
  -3  -1  11  372.67    7.34
   3   1 -11  375.68    7.30
  -3   1  11  377.59    7.32
  -3  -1  11  372.87    7.46
   3   1 -11  362.21    6.87
  -3  -1  11  372.89    7.12
   3  -1 -11  366.67    7.16
  -3   1  11  360.07    7.12
  -3   1  11  371.14    7.05
   3  -1 -11  365.93    6.93
   3   1 -11  372.79    7.09
   3  -1 -11  362.74    7.03
  -3  -1  11  379.68    7.20
   1  -4  -3  204.25    3.81
  -1  -4   3  203.86    3.73
   1   4  -3  203.44    3.70
  -1   4   3  200.38    3.65
  -1  -4   3  194.59    3.52
   1   4  -3  199.73    3.69
   1  -4  -3  197.52    3.62
   1   4  -3  196.81    3.56
  -1   4   3  196.33    3.66
   1   4  -3  205.74    4.38
  -5  -1   9    7.85    0.70
   5   1  -9    7.60    0.42
  -5   1   9    7.91    0.46
   5  -1  -9    6.97    0.50
  -5  -1   9    8.10    0.41
  -5   1   9    7.88    0.39
  -5   1   9    7.95    0.57
   5  -1  -9    8.00    0.41
  -5  -1   9    7.33    0.41
   5  -1  -9    7.38    0.42
  -5   1   9    8.12    0.45
   5   1  -9    7.79    0.46
   5   1  -9    7.15    0.58
  -4   3  -3  627.51    9.73
   4   3   3  606.87    8.97
  -4  -3  -3  614.95    8.99
   4   3   3  621.20    8.95
  -4   3  -3  608.09    8.71
   4  -3   3  617.39    9.43
   4  -3   3  613.94    8.83
  -4  -3  -3  605.43    8.72
  -4   3  -3  619.90    8.89
  -4   3  -3  631.39    9.67
  -2  -3   8   31.40    1.26
  -2   3   8   29.00    1.49
   2  -3  -8   28.92    0.75
  -2   3   8   29.76    0.85
   2   3  -8   31.95    1.12
  -2  -3   8   31.30    0.83
  -2   3   8   27.87    0.87
   2   3  -8   31.62    0.80
  -2   3   8   29.55    1.35
   2   3  -8   31.68    1.40
   2  -3  -8   27.42    1.33
  -2   2  -9   20.65    0.92
   2   2   9   20.36    0.70
  -2   2  -9   18.91    0.90
  -2   2  -9   18.74    0.93
  -2  -2  -9   20.13    0.79
   2  -2   9   20.05    1.00
  -2  -2  -9   20.28    0.68
   2   2   9   20.86    0.68
  -2  -2  -9   19.83    0.92
  -2  -2  -9   20.49    0.65
   2   2   9   20.37    0.77
   2   2   9   20.71    1.05
   2  -2   9   19.83    0.89
  -5   2  -4  501.69    7.96
   5   2   4  501.89    7.36
   5   2   4  495.35    7.47
  -5  -2  -4  506.97    7.60
  -5   2  -4  496.59    7.20
   5   2   4  499.57    7.38
   5  -2   4  501.70    8.01
   5   2   4  498.21    7.38
  -5   2  -4  501.89    7.84
  -2  -4   1    8.93    0.39
  -2  -4   1    9.55    0.48
   2   4  -1    9.85    0.52
  -2   4   1    9.77    0.40
   2   4  -1    9.19    0.48
   2  -4  -1   10.14    0.48
  -2   4   1   10.72    0.53
   2   4  -1    9.27    0.44
  -2   4   1    9.98    0.50
  -2  -4   1    9.12    0.45
  -6  -2   2  212.15    3.96
  -6   2   2  214.92    4.27
   6   2  -2  218.64    4.00
   6   2  -2  219.57    4.46
   6  -2  -2  214.17    4.31
   6   2  -2  216.45    4.07
   6  -2  -2  208.20    3.85
  -6  -2   2  213.63    3.90
  -6   2   2  210.44    3.91
  -6   2   2  206.63    3.80
  -6  -2   2  215.03    4.53
   2  -4   0  244.07    4.80
   2   4   0  244.73    4.80
  -2   4   0  243.51    4.76
  -2   4   0  244.32    4.74
  -2  -4   0  242.80    4.72
  -2  -4   0  248.92    4.91
   2   4   0  241.50    4.82
  -2   4   0  245.45    4.82
  -4   2   9  193.44    3.69
   4   2  -9  193.78    3.51
   4  -2  -9  189.80    3.46
   4  -2  -9  190.13    3.58
   4   2  -9  193.48    3.55
  -4  -2   9  194.65    3.56
   4   2  -9  198.31    3.87
  -4   2   9  198.32    3.83
  -4  -2   9  198.91    4.08
  -4   2   9  185.71    3.51
  -4   2   9  192.83    3.80
  -4   2   9  192.04    3.49
  -4  -2   9  198.55    3.60
  -6  -2   1  120.24    2.38
   6   2  -1  125.27    2.48
  -6  -2   1  124.09    2.53
   6   2  -1  121.60    2.52
   6  -2  -1  122.98    2.79
  -6   2   1  117.71    2.34
  -6   2   1  122.41    2.75
   6  -2  -1  117.34    2.34
   6   2  -3  231.17    4.61
   6   2  -3  222.83    4.18
  -6   2   3  226.51    4.18
  -6   2   3  233.50    8.74
  -6  -2   3  222.13    4.12
  -6  -2   3  225.12    4.08
  -6  -2   3  218.13    3.95
  -6   2   3  225.41    4.10
  -6  -2   3  229.29    4.75
   3   2   8   26.55    2.91
  -3   2  -8   27.74    0.96
  -3  -2  -8   28.11    0.85
  -3  -2  -8   26.76    0.78
   3   2   8   28.78    0.84
  -3   2  -8   26.53    0.78
   3   2   8   27.84    0.90
  -3   2  -8   27.50    1.06
  -3  -2  -8   28.93    0.99
   3   2   8   28.07    0.81
   3  -2   8   27.54    1.14
  -3  -2  -8   26.13    0.83
   3  -2   8   26.64    1.01
   6   1   3   19.84    1.28
  -6   1  -3   17.47    1.39
   6   1   3   19.13    1.09
  -6  -1  -3   18.93    1.21
  -6   1  -3   19.69    0.67
  -6  -1  -3   20.79    0.94
  -6  -1  -3   20.30    0.68
   6   1   3   21.13    0.70
  -6   1  -3   18.18    1.08
   2   4  -2  292.56    5.74
  -2   4   2  283.89    5.49
   2  -4  -2  272.39    5.31
  -2  -4   2  281.71    5.41
  -2   4   2  272.66    5.35
   2   4  -2  282.74    5.46
  -2  -4   2  278.32    5.40
   2   4  -2  288.18    5.58
  -2   4   2  283.92    5.45
   2  -4  -2  278.96    5.44
  -1  -1 -11  483.76    6.98
  -1   1 -11  507.91    7.61
   1  -1  11  511.95    7.42
  -1  -1 -11  508.64    7.45
  -1   1 -11  507.72    7.35
  -1   1 -11  510.08    7.74
  -1  -1 -11  507.46    7.59
   1  -1  11  496.95    7.55
   1   1  11  495.93    7.40
   1   1  11  498.44    7.25
   1   1  11  499.96    7.51
  -1   1 -11  495.71    7.14
  -1  -4  -3   51.32    1.10
  -1   4  -3   49.69    1.07
   1  -4   3   48.62    1.27
  -1  -4  -3   48.36    1.19
   1   4   3   50.72    1.28
  -1   4  -3   48.75    1.23
   1  -4   3   50.61    1.17
  -1   4  -3   51.29    1.67
  -1  -4  -3   51.47    1.42
  -1  -4  -3   51.82    1.16
   3   2 -10  102.81    4.64
  -3  -2  10  103.62    2.29
  -3  -2  10  106.19    1.94
   3   2 -10  100.37    1.81
  -3   2  10  104.77    1.88
  -3  -2  10  105.10    1.89
   3  -2 -10  105.80    1.88
   3  -2 -10  104.82    2.04
  -3   2  10  109.97    4.35
  -3   2  10  105.85    1.94
  -3  -2  10  103.40    2.38
  -3   2  10  107.45    2.14
  -3   2  10  108.39    2.18
   3  -2 -10  103.69    2.16
   3   2 -10  106.58    2.16
   6  -1  -7   14.85    0.65
  -6  -1   7   15.96    0.80
  -6   1   7   16.84    0.83
   6   1  -7   16.42    0.56
  -6  -1   7   15.32    0.55
   6   1  -7   15.76    0.60
  -6   1   7   15.98    0.61
  -6   1   7   16.14    0.62
  -6  -1   7   15.53    0.59
   6   1  -7   16.20    0.74
  -6   1   7   16.22    0.72
  -6   1   7   16.52    0.57
   6  -1  -7   16.09    0.70
   4   3  -6   82.32    1.57
   4   3  -6   86.26    1.72
  -4   3   6   84.83    1.67
  -4   3   6   89.52    1.85
  -4   3   6   87.21    1.63
  -4  -3   6   85.69    1.64
  -4   3   6   86.79    1.70
  -4  -3   6   86.42    2.18
   4   3  -6   83.70    2.08
  -4   3   6   89.60    1.93
   2   4   1   15.32    0.62
   2  -4   1   14.33    0.53
  -2   4  -1   15.22    0.57
  -2   4  -1   15.54    0.52
  -2  -4  -1   16.48    0.54
  -2  -4  -1   16.67    0.62
  -2   4  -1   15.48    0.89
  -2   4  -1   16.60    0.98
   5  -1   6    3.91    0.62
   5   1   6    4.90    0.41
   5  -1   6    3.78    0.59
  -5   1  -6    3.58    0.63
   5   1   6    4.78    0.48
  -5  -1  -6    4.41    0.39
   5  -1   6    2.97    0.77
  -5   1  -6    2.97    0.90
  -5   1  -6    3.93    0.36
  -5  -1  -6    3.84    0.76
  -2   0  12  119.25    2.48
   2   0 -12  114.82    2.38
  -2   0  12  116.47    2.27
   2   0 -12  117.26    2.53
   2   0 -12  114.67    2.44
   2   0 -12  112.98    2.21
  -2   0  12  112.55    2.26
  -2   0  12  119.24    2.61
  -2  -3  -7  186.42    3.55
  -2  -3  -7  195.60    3.59
  -2   3  -7  193.53    3.53
   2  -3   7  184.50    3.42
  -2  -3  -7  188.89    3.49
   2   3   7  192.10    3.56
   2   3   7  193.49    3.67
  -2   3  -7  191.28    4.02
   2   3   7  193.80    3.58
   2  -3   7  182.12    3.74
   2   3   7  185.55    3.53
   2  -3   7  187.50    3.50
   1  -2  10   46.21    1.20
   1  -2  10   45.47    1.15
  -1  -2 -10   46.72    1.07
  -1   2 -10   46.35    1.37
  -1  -2 -10   47.26    1.22
  -1  -2 -10   46.76    1.08
   1  -2  10   46.34    1.42
  -1   2 -10   46.17    1.11
   1   2  10   44.75    1.20
  -1  -2 -10   42.40    5.78
   1   2  10   47.63    1.12
  -1   2 -10   41.43    1.24
  -1   2 -10   45.03    1.04
   1   2  10   45.91    1.12
   0  -4  -4  116.18    2.33
   0  -4  -4  118.05    2.28
   0   4  -4  116.31    2.28
   0   4   4  117.12    2.29
   0   4  -4  116.99    2.24
   0  -4   4  113.29    2.73
   0  -4  -4  118.13    2.31
   0  -4   4  114.41    2.28
   0   4   4  118.32    2.42
   0  -4   4  114.23    2.80
   0   4  -4  115.13    2.82
  -4   0  11   -0.09    0.26
  -6   2   0  350.15    6.72
  -6  -2   0  372.15    7.24
   6  -2   0  361.11    7.29
  -6   2   0  350.52    7.31
   6   2   0  358.04    7.02
  -6  -2   0  359.17    6.95
  -6   2   0  353.67    7.12
   6  -2   0  330.52    6.40
   6   2   0  367.37    7.58
   6   2   0  338.20    6.54
   6   2  -4  222.46    4.43
  -6   2   4  226.41    4.20
  -6  -2   4  228.47    4.70
  -6  -2   4  225.18    4.17
  -6   2   4  220.27    4.02
   6   2  -4  218.63    4.11
  -6  -2   4  224.01    4.05
  -6  -2   4  229.90    4.18
  -6   2   4  233.95    8.76
   6   0   4  177.30    3.33
  -6   0  -4  180.71    3.53
  -6   0  -4  180.05    3.59
   6   0   4  169.62    3.66
  -6   0  -4  169.31    3.19
   4  -1   8  278.57    5.43
  -4  -1  -8  285.37    5.70
   4   1   8  286.23    5.58
   4  -1   8  289.41    5.86
  -4  -1  -8  284.52    5.63
   4  -1   8  282.21    5.89
  -4   1  -8  277.15    5.69
   4   1   8  284.07    5.74
  -4  -1  -8  276.94    5.51
   4   1   8  289.19    6.54
  -4   1  -8  288.17    5.79
  -4   1  -8  284.82    5.52
   1   4  -4    7.00    0.74
  -1   4   4    7.01    0.44
  -1  -4   4    6.54    0.42
   1   4  -4    5.92    0.58
   1  -4  -4    6.61    0.93
   1  -4  -4    7.45    0.52
  -1  -4   4    6.64    0.35
  -1   4   4    6.93    0.53
   1   4  -4    6.49    0.45
   1   4  -4    6.48    0.37
  -1  -4   4    5.87    0.77
  -2  -4   3   23.03    0.71
   2   4  -3   22.65    0.71
   2  -4  -3   23.43    0.79
   2   4  -3   23.41    0.75
  -2   4   3   21.44    0.69
   2   4  -3   22.24    0.66
  -2  -4   3   21.64    0.63
  -2   4   3   21.47    0.76
  -6   0   8 1789.33   24.78
  -6   0   8 1822.36   25.19
  -6   0   8 1868.97   26.18
   6   0  -8 1800.98   25.07
  -6   0   8 1837.95   25.67
  -6   0   8 1796.12   24.84
   6   0  -8 1778.09   24.67
   1   3   8  452.07   16.36
  -1   3  -8  441.54    8.31
   1   3   8  443.17   16.05
  -1  -3  -8  445.56   16.10
   1  -3   8  436.22    8.29
   1  -3   8  437.98    8.71
   1   3   8  451.19   16.38
  -1  -3  -8  449.25   16.31
  -1   3  -8  428.81    8.64
  -1  -3  -8  441.41    8.34
  -2   4  -2  181.34    3.35
  -2  -4  -2  186.36    3.50
  -2  -4  -2  188.25    3.50
  -2   4  -2  185.37    4.06
   2  -4   2  173.95    3.28
  -2   4  -2  177.08    3.78
   2   4   2  189.01    3.49
  -2   4  -2  177.95    3.39
  -2  -4  -2  185.37    3.40
   2  -4   2  182.15    3.38
   0   0 -12  282.02    5.70
   0   0  12  278.63    5.41
   0   0 -12  278.85    5.55
   0   0  12  288.92    5.74
   0   0 -12  279.91    5.43
  -5  -3   2   94.95    1.86
  -5  -3   2   88.26    1.70
   5   3  -2   94.67    1.89
  -5   3   2  100.80    2.32
  -5   3   2   94.06    1.81
  -5   3   2   95.99    1.82
   5   3  -2  101.86    2.44
   5   3  -2   98.67    1.87
  -5  -3   2   96.48    1.84
   5  -3  -2   93.20    1.80
  -7   0   2    0.50    0.33
  -7   0   2    0.46    0.55
   7   0  -2    0.33    0.47
  -5   3   1   97.13    2.36
   5   3  -1   89.63    1.81
  -5  -3   1   85.54    1.73
   5   3  -1   87.55    1.69
  -5  -3   1   89.47    1.79
  -5   3   1   92.73    1.88
   5   3  -1   91.61    2.30
   5  -3  -1   91.23    1.76
  -5   3   1   90.50    1.73
  -5  -3   1   84.39    1.75
  -7   0   3  573.83    8.32
  -7   0   3  595.01    8.95
   7   0  -3  619.36    9.31
  -7   0   3  608.47    8.96
   7   0  -3  583.35    8.49
  -7   0   3  581.39    8.64
  -5   2   8   38.89    1.41
  -5   2   8   38.74    0.91
   5   2  -8   40.31    0.96
  -5  -2   8   40.96    0.97
  -5  -2   8   41.14    1.35
   5   2  -8   40.34    1.26
  -5  -2   8   39.68    0.92
  -5   2   8   39.48    1.35
   5   2  -8   41.31    1.10
  -5   2   8   39.13    1.10
   5  -2  -8   36.50    1.21
   5   2  -8   41.28    1.21
   3   3   6  337.97    6.50
  -3   3  -6  327.40    6.80
  -3  -3  -6  332.44    6.40
   3   3   6  337.79    6.51
  -3  -3  -6  332.47    6.39
   3  -3   6  332.48    6.79
   3   3   6  335.77    6.54
   3  -3   6  331.44    6.41
  -3   3  -6  335.54    6.80
  -3   3  -6  337.24    6.48
  -3  -3  -6  328.76    6.45
  -3   3  -6  329.07    6.30
   3  -3   6  327.04    6.32
   3  -3   6  328.26    6.88
   4   3   4   12.18    1.17
  -4   3  -4   16.71    0.99
   4  -3   4   15.73    1.10
   4  -3   4   16.09    0.61
   4   3   4   15.99    0.60
   4   3   4   15.68    0.61
  -4   3  -4   15.97    0.94
   4  -3   4   16.63    0.98
  -4  -3  -4   15.54    0.58
  -4   3  -4   16.01    0.57
  -4  -3  -4   15.50    0.74
  -4   3  -4   16.07    0.67
   5   3  -3   38.54    0.97
  -5   3   3   38.02    1.30
  -5   3   3   34.49    0.90
  -5  -3   3   39.46    1.40
   5   3  -3   39.02    1.35
  -5  -3   3   37.15    0.91
   5   3  -3   37.79    1.03
  -5  -3   3   38.16    0.98
  -5   3   3   36.03    1.04
  -7   0   1  132.03    2.73
  -7   0   1  129.12    2.53
  -7   0   1  131.22    2.61
   7   0  -1  137.20    2.91
  -6   2  -1    6.70    0.44
   6  -2   1    6.18    0.43
   6   2   1    6.60    0.48
  -6   2  -1    7.26    0.73
  -6  -2  -1    6.60    0.50
   6   2   1    6.46    0.69
  -6  -2  -1    6.16    0.77
  -6   2  -1   12.68    1.61
   6  -2   1    7.57    1.54
  -3   3   8  155.76    3.06
   3   3  -8  143.32    2.72
   3  -3  -8  148.70    4.67
  -3  -3   8  148.79    2.82
  -3   3   8  145.49    2.75
  -3  -3   8  155.05    3.43
  -3   3   8  148.98    2.78
   3   3  -8  141.12    2.65
   3  -3  -8  149.48    2.79
  -3   3   8  147.35    2.90
   3   3  -8  152.73    3.27
   6   2  -5   66.61    1.52
  -6   2   5   68.95    1.78
  -6   2   5   72.10    1.57
   6   2  -5   65.73    1.69
  -6  -2   5   66.78    1.82
  -6  -2   5   66.15    1.35
  -6  -2   5   65.03    1.37
  -6  -2   5   66.14    1.43
  -6   2   5   70.29    1.46
   5  -3   0  690.07    9.89
  -5  -3   0  716.01   10.18
   5   3   0  685.20    9.77
   5   3   0  714.52   10.94
  -5   3   0  718.92   10.80
  -5   3   0  691.92    9.91
   5   3   0  726.30   10.46
  -5  -3   0  690.86    9.98
  -5  -3   0  688.94    9.88
  -5   3   0  688.25    9.81
  -1   4  -4  775.50   10.93
  -1   4  -4  784.03   11.93
  -1  -4  -4  757.84   10.71
   1   4   4  767.95   10.84
   1  -4   4  763.53   10.81
  -1  -4  -4  771.52   10.93
   1   4   4  733.35   10.59
  -1  -4  -4  777.60   11.11
   1  -4   4  770.42   10.92
  -1   4  -4  774.23   10.87
   1  -4   4  733.33   11.26
   1   1 -12   87.67    1.99
   1  -1 -12   85.61    1.87
  -1  -1  12   88.57    1.73
   1   1 -12   89.96    1.94
   1   1 -12   89.93    1.73
   1  -1 -12   86.62    1.93
   1   1 -12   88.51    1.72
  -1  -1  12   89.48    1.74
  -1  -1  12   89.43    2.13
  -1   1  12   84.48    1.89
  -1  -1  12   88.96    1.98
  -1   1  12   85.80    1.69
  -1   1  12   88.65    1.88
   1  -1 -12   87.97    1.70
  -3   0 -10   -0.05    0.27
   7   0  -4   -0.02    0.40
  -7   0   4    0.70    0.32
   7   0  -4    1.64    0.40
  -4   2  -7   19.62    0.64
  -4  -2  -7   20.42    0.70
  -4  -2  -7   20.24    0.66
   4  -2   7   20.23    0.85
  -4   2  -7   20.16    0.82
   4   2   7   20.40    0.74
   4   2   7   20.90    0.68
   4   2   7   20.31    0.71
  -4   2  -7   20.21    0.92
   4  -2   7   19.95    1.00
  -4  -2  -7   20.82    0.78
  -3   0  12   -0.11    0.27
  -3   0  12    0.46    0.24
  -2  -4   4  536.36    8.48
  -2   4   4  548.70    7.95
   2   4  -4  542.81    7.81
  -2   4   4  533.10    7.67
   2  -4  -4  538.95    7.78
  -2  -4   4  526.05    7.60
   2   4  -4  540.43    7.87
   2  -4  -4  541.96    7.95
  -2  -4   4  537.62    7.77
   2   4  -4  534.37    7.66
   5   0   7   60.18    1.32
  -5   0  -7   61.62    1.48
   5   0   7   62.32    1.61
  -5   0  -7   63.61    1.51
   5   0   7   54.47    1.37
  -5   0  -7   60.62    1.29
   1  -2 -11 1439.59   20.23
  -1   2  11 1424.66   19.96
  -1  -2  11 1441.12   20.55
  -1  -2  11 1412.39   19.61
   1   2 -11 1413.08   19.52
   1  -2 -11 1428.63   19.73
  -1   2  11 1443.55   20.15
   1  -2 -11 1411.24   19.46
   1   2 -11 1386.98   19.12
  -1  -2  11 1406.10   19.44
  -1  -2  11 1395.42   19.90
  -1   2  11 1421.22   19.67
   1   2 -11 1414.95   20.05
   2   1 -12  163.57    3.34
  -2   1  12  170.73    3.16
  -2  -1  12  174.52    3.22
  -2  -1  12  171.85    3.54
   2   1 -12  168.90    3.30
  -2  -1  12  172.95    3.42
   2  -1 -12  169.59    3.27
   2  -1 -12  163.86    3.02
   2   1 -12  165.33    3.08
  -2  -1  12  168.70    3.16
  -2   1  12  169.92    3.29
   2  -1 -12  165.43    3.27
  -2   1  12  174.36    3.47
   2   1 -12  167.97    3.08
   1  -3  -9  125.44    2.40
   1   3  -9  132.63    2.55
  -1   3   9  129.06    2.84
   1   3  -9  127.85    3.06
  -1  -3   9  130.44    2.54
  -1   3   9  124.70    2.45
  -1   3   9  130.98    2.69
   1   3  -9  129.57    2.55
  -1  -3   9  131.52    3.14
   1   3  -9  135.14    3.00
  -1  -3   9  127.78    2.89
  -1   3   9  120.08    2.45
   5  -2   5  490.62    7.86
   5   2   5  488.45    7.19
  -5   2  -5  472.77   17.36
   5   2   5  485.07    7.20
   5  -2   5  484.75    7.52
   5   2   5  498.82    7.30
  -5   2  -5  470.81   17.04
  -5   2  -5  490.47    7.46
  -5  -2  -5  495.31    7.44
  -5  -2  -5  461.80   16.70
  -4   1  11   51.87    1.11
  -4   1  11   52.83    1.38
  -4  -1  11   53.75    1.37
   4   1 -11   53.30    1.28
  -4  -1  11   53.04    1.15
  -4   1  11   52.63    1.24
  -4  -1  11   54.75    1.51
  -4  -1  11   52.47    1.12
   4   1 -11   50.05    1.07
   4  -1 -11   52.49    1.11
   4  -1 -11   51.46    1.20
  -4   1  11   53.68    1.20
   4   1 -11   52.67    1.16
  -6  -1  -4  503.58    7.32
   6   1   4  536.88    7.80
  -6  -1  -4  472.88   17.15
   6  -1   4  535.20    8.47
  -6   1  -4  520.20    7.98
  -6   1  -4  527.03    7.98
   6   1   4  532.95    7.93
  -6  -1  -4  521.70    7.82
   6   1   4  499.57    7.54
  -6   1  -4  516.05    7.71
   7   0   0    0.17    0.37
  -7   0   0    0.06    0.29
  -7   0   0    0.03    0.38
  -7   0   0    0.63    0.37
   7   0   0    0.44    0.29
  -5  -3   4  548.44    7.96
   5   3  -4  521.79    8.26
  -5  -3   4  551.06    8.71
  -5   3   4  546.80    7.91
   5   3  -4  539.45    7.94
  -5   3   4  529.70    7.68
  -5   3   4  531.45    7.97
  -5   3   4  556.07    8.62
   5   3  -4  465.52   16.84
  -5  -3   4  522.10    7.58
   1  -4  -5  583.17    8.38
  -1  -4   5  591.80    9.27
  -1   4   5  572.26    8.21
  -1  -4   5  579.90    8.35
   1   4  -5  607.32    9.35
   1   4  -5  588.95    8.44
  -1  -4   5  572.69    8.19
   1   4  -5  576.46    8.19
   1  -4  -5  594.14    8.58
  -1   4   5  582.35    8.46
   1   4  -5  609.90    9.50
  -4  -3   7  337.36    6.49
   4   3  -7  302.19    6.28
  -4  -3   7  347.18    7.17
  -4   3   7  326.35    6.35
  -4   3   7  326.63    6.26
  -4   3   7  322.68    6.21
   4  -3  -7  334.92    6.47
  -4   3   7  322.49    6.31
   4   3  -7  342.55    6.98
   4   3  -7  338.27    6.54
   4   3  -7  334.49    6.40
   0   4  -5  200.62    4.25
   0   4   5  204.98    3.73
   0   4  -5  205.80    3.77
   0  -4  -5  203.23    3.70
   0  -4   5  203.52    3.74
   0  -4   5  205.94    4.37
   0   4  -5  201.04    3.62
   0   4  -5  199.19    4.16
   0   4   5  200.75    3.79
   0  -4  -5  202.85    3.77
   0  -4   5  200.33    3.69
  -2   2  11   15.36    1.06
  -2   2  11   15.83    0.70
   2   2 -11   13.98    0.68
  -2  -2  11   14.74    0.55
   2  -2 -11   15.19    0.54
   2   2 -11   13.87    1.01
   2  -2 -11   15.44    0.83
   2   2 -11   15.25    0.70
  -2  -2  11   14.06    0.80
   2  -2 -11   15.81    0.71
  -2   2  11   16.27    0.78
   2   2 -11   15.50    0.85
  -2  -2  11   14.56    0.95
  -2  -2  11   14.25    0.55
   2   4   3  327.97    6.30
  -2  -4  -3  326.28    6.27
  -2   4  -3  321.96    6.15
  -2   4  -3  315.83    6.07
  -2   4  -3  327.60    6.90
  -2  -4  -3  324.92    6.26
   2  -4   3  327.70    6.34
  -2  -4  -3  324.71    6.33
  -2   4  -3  326.39    6.79
   2  -4   3  321.08    6.18
  -6  -1   8   27.33    1.04
   6   1  -8   27.94    0.82
  -6  -1   8   27.56    0.78
  -6  -1   8   26.51    0.73
   6  -1  -8   27.66    0.92
   6   1  -8   26.82    0.75
  -6   1   8   26.74    0.80
  -6   1   8   26.78    0.74
   6   1  -8   27.67    0.99
  -6   1   8   27.41    0.93
   6  -1  -8   27.43    0.87
  -6   1   8   25.78    0.78
  -5  -3  -1  244.80    4.82
  -5  -3  -1  245.71    4.94
   5   3   1  250.12    5.46
  -5   3  -1  257.91    5.54
   5   3   1  248.29    4.89
   5  -3   1  242.61    4.79
  -5   3  -1  243.10    4.78
   5   3   1  239.71    5.20
  -5   3  -1  249.81    5.54
  -5   3  -1  252.23    4.98
  -5  -3  -1  242.03    4.78
   0   3  -9  395.58    7.94
   0  -3  -9  395.52    7.49
   0  -3  -9  364.02    7.07
   0   3   9  387.67    7.51
   0  -3   9  402.78    8.15
   0   3  -9  397.21    7.51
   0  -3   9  390.17    7.46
   0   3  -9  405.71    8.02
   0   3  -9  374.97    7.14
   0  -3   9  398.14    8.00
   0  -3  -9  390.90    7.42
   0   3   9  392.38    7.52
   0   3   9  400.22    7.72
   5   1 -10  144.59    2.71
   5  -1 -10  145.11    2.79
  -5  -1  10  147.70    2.76
  -5   1  10  151.54    3.09
   5   1 -10  149.12    3.10
  -5  -1  10  150.03    3.19
   5  -1 -10  147.41    2.76
  -5   1  10  147.95    2.91
  -5  -1  10  148.68    2.81
  -5   1  10  141.41    2.74
   5   1 -10  149.25    2.90
   5   1 -10  149.58    2.85
  -5  -1  10  148.61    3.14
   5  -1 -10  143.63    2.89
  -5   1  10  148.78    2.77
   3  -4  -1  530.28    7.70
   3   4  -1  543.69    7.83
  -3   4   1  534.23    7.72
  -3  -4   1  533.70    7.69
  -3  -4   1  530.25    7.73
  -3   4   1  526.34    7.59
  -3  -4   1  530.13    7.67
   3   4  -1  534.83    7.88
  -3   4   1  527.68    7.58
   7   0  -5  338.19    6.63
  -7   0   5  358.08    7.16
   7   0  -5  374.90    7.55
  -7   0   5  358.58    6.85
  -7   0   5  359.34    6.95
  -7   0   5  354.82    7.03
  -2  -3   9  707.62   10.67
   2   3  -9  742.07   11.07
  -2  -3   9  724.12   10.92
   2   3  -9  715.60   10.09
   2   3  -9  719.09   10.17
   2   3  -9  729.80   10.97
  -2   3   9  704.93    9.99
   2  -3  -9  710.25   10.12
  -2   3   9  738.17   10.61
   2  -3  -9  703.99    9.92
  -2   3   9  701.72   10.17
  -2   3   9  687.02    9.85
  -2  -3   9  702.24    9.99
   0   1 -12  737.21   10.86
   0  -1  12  731.99   10.37
   0   1 -12  731.31   10.37
   0  -1 -12  734.47   10.76
   0  -1  12  735.64   10.77
   0   1  12  741.85   10.71
   0   1 -12  746.34   10.84
   0  -1 -12  736.57   10.51
   0  -1 -12  733.87   10.34
   0   1  12  722.90   10.32
   0   1 -12  731.53   10.31
  -7  -1   2  108.42    2.14
   7  -1  -2  115.46    2.62
  -7  -1   2  112.71    2.29
  -7   1   2  114.14    2.52
   7   1  -2  108.88    2.21
  -7   1   2  109.75    2.16
   7  -1  -2  110.26    4.24
  -7  -1   2  109.79    2.04
   7   1  -2  105.55    2.24
  -7  -1   2  110.86    2.74
  -7   1   2  108.50    2.01
   0   2  11  498.57    7.27
   0  -2 -11  493.30    7.19
   0   2 -11  515.72    7.96
   0  -2 -11  498.43    7.22
   0  -2  11  494.16    7.17
   0  -2  11  490.97    7.16
   0   2 -11  494.71    7.17
   0   2 -11  501.71    7.56
   0   2  11  500.30    7.40
   0   2 -11  491.26    7.12
   0  -2 -11  499.57    7.43
   0  -2  11  492.95    7.73
  -3   4   0   17.23    0.84
  -3   4   0   17.91    1.11
  -3  -4   0   16.61    0.65
   3   4   0   17.24    0.90
  -3   4   0   15.82    0.73
  -3  -4   0   16.70    0.57
   3   4   0   16.33    0.96
  -3  -4   0   14.96    0.70
   3  -4   0   16.10    0.58
   3   4   0   16.91    0.94
   7  -1  -3   20.15    0.78
  -7  -1   3   18.34    0.91
  -7  -1   3   19.09    0.92
   7   1  -3   18.91    1.01
   7   1  -3   19.93    0.83
  -7  -1   3   19.58    1.15
   7  -1  -3   20.68    0.94
  -7  -1   3   19.07    0.98
  -7   1   3   19.41    0.99
  -7   1   3   20.92    0.85
  -7   1   3   19.36    0.92
   3  -4  -2    4.38    0.55
  -3  -4   2    0.59    0.36
   3   4  -2    0.55    0.34
   3   4  -2    1.13    0.35
  -3   4   2    3.36    0.46
  -3  -4   2    1.15    0.25
  -6   2  -2 1227.26   17.54
   6   2   2 1238.45   17.57
  -6  -2  -2 1243.40   17.75
   6   2   2 1208.61   16.93
  -6   2  -2 1212.14   16.86
   6  -2   2 1196.63   16.75
  -6  -2  -2 1230.51   17.24
   6   2   2 1142.69   16.05
  -6   2  -2 1219.02   17.93
   4   0   9    0.37    0.27
  -4   0  -9    0.16    0.23
   4   0   9    0.18    0.34
  -6  -2   6  775.03   11.62
  -6   2   6  765.00   10.92
   6   2  -6  752.99   10.82
  -6  -2   6  785.12   11.13
  -6  -2   6  806.23   11.36
  -6   2   6  752.28   10.69
  -6  -2   6  799.32   11.35
   6   2  -6  778.47   11.60
  -6   2   6  783.73   11.09
  -6   2   6  822.55   12.21
   6   2  -6  770.99   11.48
  -6   2   6  775.09   11.13
   7   1  -1  287.34    5.77
   7  -1  -1  287.35    5.93
  -7   1   1  259.15    5.09
  -7  -1   1  281.11    5.48
  -7  -1   1  283.24    5.64
  -7  -1   1  293.72    5.75
  -7   1   1  274.43    5.50
   7   1  -1  274.82    5.63
   7   1  -1  265.30    5.23
  -7   1   1  281.18    5.73
   7  -1  -1  276.70    5.55
  -4  -2  10  323.20    6.17
  -4   2  10  317.68    6.25
   4  -2 -10  320.19    6.21
  -4   2  10  325.42    6.42
  -4  -2  10  328.58    6.71
  -4  -2  10  320.70    6.16
  -4  -2  10  320.76    6.60
   4   2 -10  323.08    6.21
   4  -2 -10  315.73    6.03
  -4   2  10  310.42    7.20
   4   2 -10  320.91    6.36
   4   2 -10  322.64    6.16
  -4   2  10  318.95    6.09
  -4   2  10  319.54    6.35
  -6   0  -5    0.39    0.32
   6   0   5    0.79    0.34
  -3   1 -10  415.74    8.19
   3  -1  10  423.82    8.46
  -3   1 -10  405.82    7.70
  -3  -1 -10  411.33    7.99
  -3   1 -10  407.98    7.96
  -3  -1 -10  409.71    9.67
   3  -1  10  414.26    7.93
   3  -1  10  427.47    8.34
   3   1  10  420.03   22.19
   3   1  10  405.52    7.74
  -3  -1 -10  423.60    8.12
   3   1  10  405.09    7.94
  -3   1 -10  421.42    8.03
   7  -1  -4   40.77    1.30
   7   1  -4   37.57    1.14
   7  -1  -4   39.19    1.10
   7   1  -4   40.71    1.19
  -7  -1   4   39.10    1.07
  -7  -1   4   38.11    0.93
  -7  -1   4   38.75    1.01
  -7   1   4   40.28    1.12
  -7  -1   4   39.77    1.32
  -7   1   4   39.59    1.02
  -7   1   4   41.28    1.22
  -7   1   4   39.56    1.00
  -7   0  -1   49.16    1.27
   7   0   1   51.78    1.38
  -7   0  -1   49.31    1.18
   7   0   1   48.42    1.14
  -7   0  -1   46.99    1.10
  -5   3   5   10.20    0.59
  -5  -3   5    7.74    0.48
   5   3  -5    7.79    0.53
   5   3  -5    8.36    0.73
  -5   3   5   10.92    0.67
   5   3  -5    7.82    0.47
  -5   3   5    7.12    0.43
  -5   3   5    8.00    0.52
  -5  -3   5    8.56    0.46
  -5  -3   5    8.20    0.78
  -2  -1 -11    7.47    0.44
  -2   1 -11    6.58    0.62
  -2  -1 -11    5.77    1.22
   2   1  11    7.55    0.68
  -2   1 -11    6.28    0.64
   2  -1  11    5.88    0.89
  -2   1 -11    5.72    1.08
  -2  -1 -11    6.29    0.99
  -2   1 -11    6.54    1.17
  -2  -1 -11    6.47    0.88
   2   1  11    7.93    1.13
   2  -1  11    6.00    1.05
  -3  -4  -1  223.68    4.02
  -3   4  -1  210.22    3.81
   3  -4   1  213.62    3.90
  -3  -4  -1  218.81    4.01
   3   4   1  217.28    3.94
  -3   4  -1  214.44    3.89
  -3   4  -1  222.40    4.48
  -3   4  -1  218.44    4.63
   3   4   1  218.76    4.09
  -3  -4  -1  222.24    4.09
  -6   0   9    1.66    0.37
   3   4  -3  418.84    8.03
  -3  -4   3  401.05    7.59
   3   4  -3  408.21    7.76
   3   4  -3  414.44    7.89
  -3  -4   3  408.77    7.78
  -3   4   3  410.36    9.12
  -3   4   3  403.08    7.67
   3  -4  -3  411.73    7.86
  -3   4   3  384.33    7.36
  -3  -4   3  428.56    8.17
  -2   4   5   25.31    0.81
  -2  -4   5   25.90    0.71
  -2  -4   5   25.68    0.73
   2   4  -5   25.71    0.75
   2  -4  -5   27.00    1.00
   2   4  -5   25.24    0.70
   2  -4  -5   26.95    0.82
  -2  -4   5   24.69    1.16
   2   4  -5   25.79    0.77
  -2   4   5   25.39    1.03
   3  -1 -12   38.53    1.04
   3   1 -12   35.37    1.00
   3  -1 -12   37.47    0.88
  -3  -1  12   39.61    1.28
  -3  -1  12   36.73    1.18
  -3   1  12   38.76    0.93
  -3  -1  12   37.48    0.90
  -3  -1  12   35.21    0.89
   3  -1 -12   39.84    1.12
   3   1 -12   37.21    5.22
  -3   1  12   40.72    1.16
   3   1 -12   38.76    1.41
  -3   1  12   39.76    1.20
   3   1 -12   38.07    3.73
   5   1   7  472.00   17.18
   5   1   7  485.20    7.11
   5  -1   7  490.58    7.46
   5  -1   7  474.84    7.50
  -5   1  -7  473.45   17.28
  -5  -1  -7  482.30    7.21
  -5   1  -7  480.11    7.03
  -5  -1  -7  468.20   17.03
  -5   1  -7  493.67    7.46
   5  -1   7  480.91    7.05
  -1  -4  -5    5.19    1.53
  -1   4  -5    5.90    0.72
  -1  -4  -5    6.60    0.39
  -1   4  -5    5.13    0.37
   1  -4   5    5.85    0.46
  -1   4  -5    5.26    0.39
  -1  -4  -5    6.20    0.77
   1   4   5    5.15    0.72
   1   4   5    4.16    1.31
   1  -4   5    5.62    0.40
  -2   2 -10   73.73    1.81
  -2   2 -10   72.97    1.48
   2  -2  10   69.13    1.42
   2   2  10   73.30    1.64
  -2  -2 -10   81.84    1.62
   2  -2  10   72.03    1.87
   2   2  10   78.39    1.56
  -2  -2 -10   77.36    1.64
   2  -2  10   72.09    5.51
  -2  -2 -10   74.86    1.61
  -2   2 -10   75.02    1.47
  -2  -2 -10   78.42    1.53
   2   2  10   76.85    1.65
   2   3   8  356.06    6.91
   2  -3   8  338.40    6.53
   2  -3   8  345.00    7.00
  -2   3  -8  353.45    7.07
  -2  -3  -8  362.84    7.08
   2   3   8  359.75    6.90
   2   3   8  367.89    7.14
  -2   3  -8  364.28    7.47
   2  -3   8  332.04    6.93
   2  -3   8  339.94    6.56
  -2  -3  -8  363.68    6.95
   2   3   8  359.76    6.91
  -2  -3  -8  354.78    6.79
   5   3   2  999.14   14.10
  -5   3  -2  975.24   14.50
  -5   3  -2  995.14   14.63
   5   3   2 1007.58   14.36
  -5  -3  -2  994.81   14.19
  -5   3  -2 1005.55   14.09
   5  -3   2  984.32   13.92
  -5   3  -2  966.95   13.57
  -5  -3  -2  977.35   13.72
  -4  -3  -5  435.38    8.41
   4   3   5  452.41   16.38
  -4   3  -5  448.80   16.51
   4   3   5  434.87    8.33
  -4   3  -5  434.20    8.22
   4  -3   5  449.68   16.45
  -4   3  -5  438.12    8.31
  -4   3  -5  452.98   16.59
  -4  -3  -5  422.33    8.04
   4  -3   5  443.38   16.37
   4   3   5  441.80    8.40
  -4  -3  -5  436.03    8.27
   4  -3   5  441.60    8.40
  -7   1   0   26.44    1.03
  -7  -1   0   27.03    0.80
   7  -1   0   25.92    0.89
  -7  -1   0   26.52    0.97
   7  -1   0   26.81    1.05
   7   1   0   24.68    1.01
  -7   1   0   25.37    0.81
  -7   1   0   24.81    0.74
  -7  -1   0   26.91    0.87
   7   1   0   26.27    1.00
  -7   1   0   25.75    1.13
   3   2   9   59.58    1.41
  -3  -2  -9   57.01    1.39
  -3  -2  -9   56.26    1.31
   3  -2   9   55.43    1.51
  -3   2  -9   52.76    1.50
  -3  -2  -9   57.67    1.24
   3  -2   9   54.48    1.60
  -3   2  -9   50.72    1.20
   3   2   9   59.40    1.29
   3   2   9   56.17    1.37
  -3  -2  -9   57.00    1.30
  -3   2  -9   54.15    1.21
  -7   0   6    0.71    0.35
  -3   2  11  832.56   11.89
   3   2 -11  815.29   11.50
  -3  -2  11  803.80   11.94
  -3   2  11  821.98   11.82
  -3  -2  11  817.50   11.55
  -3  -2  11  815.37   12.06
  -3  -2  11  805.52   11.41
  -3   2  11  801.20   11.54
   3   2 -11  811.92   11.76
   3  -2 -11  811.24   11.58
   3   2 -11  815.56   11.43
   3  -2 -11  801.23   11.52
   3  -2 -11  810.30   11.39
  -3   2  11  817.63   11.57
   2  -4   4   17.91    0.85
  -2   4  -4   16.32    0.59
  -2  -4  -4   17.06    0.96
  -2   4  -4   16.46    0.56
  -2  -4  -4   16.66    0.59
  -2   4  -4   17.32    1.14
   2   4   4   16.33    0.63
  -2  -4  -4   16.61    0.70
   2  -4   4   17.20    0.85
  -5   2   9  118.81    2.42
  -5   2   9  120.58    2.31
  -5   2   9  121.34    2.57
   5   2  -9  117.81    2.32
  -5  -2   9  119.24    2.34
  -5  -2   9  121.26    2.44
  -5  -2   9  120.56    2.80
  -5   2   9  122.46    2.43
   5   2  -9  122.11    2.35
   5  -2  -9  121.36    2.37
   5  -2  -9  122.02    2.41
   5   2  -9  118.60    2.52
   5  -2  -9  120.80    2.48
  -5   2   9  122.20    2.54
   5   2  -9  123.83    2.74
  -7   1   5    0.77    0.31
  -7  -1   5    0.35    0.42
   7  -1  -5    0.50    0.40
   7  -1  -5    0.75    0.31
  -7   1   5    0.26    0.40
  -7   1   5    0.58    0.35
   7   1  -5    0.52    0.35
   7   1  -5    0.51    0.37
  -7  -1   5    0.79    0.31
  -7   1   5    0.83    0.35
   1  -4  -6   40.35    1.05
  -1   4   6   40.42    1.28
   1   4  -6   43.44    1.43
   1   4  -6   43.04    1.37
   1  -4  -6   40.91    1.32
  -1  -4   6   40.99    0.95
  -1   4   6   41.03    1.06
   1   4  -6   39.23    0.94
  -1  -4   6   42.29    1.02
  -1  -4   6   39.93    1.41
   1   4  -6   40.58    0.92
  -1  -3  -9   41.03    1.27
   1   3   9   39.22    1.23
   1   3   9   39.55    0.98
  -1  -3  -9   39.11    0.96
  -1  -3  -9   40.25    0.99
  -1   3  -9   40.45    0.95
  -1   3  -9   39.91    1.28
  -1   3  -9   40.33    1.36
   1  -3   9   41.18    1.33
   1   3   9   40.38    0.99
   1  -3   9   41.53    1.03
  -3   4  -2  127.74    2.89
   3   4   2  125.20    2.46
  -3   4  -2  123.83    3.00
  -3  -4  -2  127.81    2.51
   3  -4   2  123.82    2.44
  -3   4  -2  125.42    2.44
  -3   4  -2  120.19    2.36
  -3  -4  -2  122.74    2.40
   3   4   2  123.04    2.52
  -3  -4  -2  125.98    2.52
  -3   3  -7  232.32    4.72
   3  -3   7  226.71    4.54
   3  -3   7  220.85    4.07
   3   3   7  225.44    4.20
   3  -3   7  221.77    4.04
   3   3   7  225.05    4.10
  -3  -3  -7  219.28    3.99
  -3   3  -7  222.38    4.00
   3   3   7  221.93    4.06
  -3  -3  -7  220.55    4.17
  -3   3  -7  211.58    4.25
  -3  -3  -7  220.15    4.02
   3  -3   7  223.93    4.67
   3   4  -4    0.48    0.29
  -3   4   4    1.43    0.36
  -3  -4   4   -0.14    0.55
  -3  -4   4    0.14    0.28
  -3  -4   4    0.18    0.23
   3   4  -4    0.13    0.24
   3  -4  -4    1.82    0.41
   3   4  -4   -0.30    0.27
  -3   4   4    2.09    0.47
  -3   4   4    0.75    0.26
   0  -4  -6  232.17    4.18
   0   4  -6  225.32    4.06
   0   4   6  232.55    4.18
   0   4  -6  240.72    5.14
   0  -4  -6  231.67    4.38
   0  -4   6  232.34    4.79
   0  -4   6  224.47    4.82
   0   4  -6  240.38    5.25
   0   4   6  235.29    8.66
   0  -4   6  228.81    4.14
   0   4  -6  232.49    4.13
   0  -4  -6  230.10    4.23
   4  -1   9    5.09    0.39
   4   1   9    6.03    0.38
  -4  -1  -9    6.43    0.70
  -4   1  -9    6.50    0.43
  -4   1  -9    4.98    0.53
  -4  -1  -9    6.18    0.61
  -4  -1  -9    5.86    0.56
   4  -1   9    4.52    0.59
   4   1   9    5.67    0.61
  -4   1  -9    5.17    0.57
   4   1   9    6.23    0.53
   3  -3  -9  117.12    2.25
   3  -3  -9  116.47    2.34
  -3   3   9  120.01    2.47
  -3   3   9  116.53    2.28
  -3  -3   9  123.70    2.89
   3   3  -9  122.04    2.43
  -3  -3   9  123.02    2.39
   3   3  -9  120.87    2.68
   3   3  -9  120.39    2.31
   3  -3  -9  116.88    2.35
   5   0 -11 1654.10   22.93
  -5   0  11 1636.25   22.97
  -5   0  11 1678.63   23.56
   5   0 -11 1647.45   22.79
  -5   0  11 1644.32   22.80
   5   0 -11 1596.47   22.35
  -5   0  11 1652.81   23.01
   4   0 -12  130.16    2.71
  -4   0  12  134.43    2.55
  -4   0  12  132.36    2.68
   4   0 -12  132.73    2.66
  -4   0  12  131.19    2.52
   4   0 -12  138.13    2.66
  -4   0  12  128.96    2.77
  -6   2  -3   79.05    1.96
  -6  -2  -3   82.29    3.69
   6   2   3   81.39    1.68
  -6   2  -3   81.95    2.11
  -6  -2  -3   76.80    1.57
   6   2   3   82.24    1.67
   6   2   3   80.80    1.92
   6   2   3   82.20    1.65
   6  -2   3   76.38    1.55
  -6   2  -3   78.91    1.57
  -6   1  -5  159.21    3.51
  -6   1  -5  159.84    3.02
   6  -1   5  160.84    3.59
   6   1   5  149.78    6.36
  -6  -1  -5  156.34    3.20
   6   1   5  153.51    3.12
   6   1   5  157.02    2.99
  -6   1  -5  147.83    3.15
  -4   3   8    9.51    0.61
   4   3  -8   12.14    0.50
   4  -3  -8    9.36    0.64
  -4   3   8    9.79    0.42
  -4  -3   8   11.64    0.50
   4   3  -8   11.60    0.51
   4   3  -8   12.35    0.73
   4   3  -8   11.17    0.50
  -4   3   8    9.56    0.64
  -4  -3   8   10.66    0.81
  -4   3   8    9.52    0.46
  -1   2 -11  475.80    6.86
  -1  -2 -11  480.70    6.96
   1   2  11  486.12    7.22
  -1  -2 -11  481.34    7.15
   1   2  11  477.30    6.96
   1  -2  11  475.93    6.97
  -1   2 -11  459.91   16.76
   1  -2  11  458.28   16.73
  -1   2 -11  465.96   16.83
   1  -2  11  472.33   17.09
  -1   2 -11  476.36    7.40
  -1  -2 -11  482.05    7.01
  -7   0  -2    0.07    0.31
   7   0   2    0.20    0.29
  -6  -2   7   11.39    0.58
  -6   2   7   12.80    0.54
   6   2  -7   11.71    0.57
  -6   2   7   13.30    0.66
  -6   2   7   12.65    1.10
   6   2  -7   10.74    0.71
   6   2  -7   11.46    0.68
  -6  -2   7   12.04    0.86
  -6  -2   7   11.71    0.51
  -1   1 -12   64.61    1.63
  -1   1 -12   67.81    1.47
   1   1  12   62.70    1.52
  -1  -1 -12   63.71    1.64
  -1   1 -12   66.88    1.73
   1   1  12   64.35    1.52
  -1   1 -12   64.99    1.75
  -1  -1 -12   61.55    1.76
   1  -1  12   63.88    1.78
   1   1  12   64.49    6.21
   1  -1  12   65.69    8.45
  -1  -1 -12   62.14    1.37
  -1   1 -12   68.01    1.48
   7   1   1  202.99    4.09
  -7   1  -1  236.35    8.65
  -5  -3   6  974.99   13.67
   5   3  -6  977.55   14.41
  -5  -3   6  986.91   14.60
  -5   3   6  943.67   13.30
  -5   3   6  970.39   13.75
  -5   3   6  978.22   13.72
   5   3  -6  958.20   13.61
   5   3  -6  957.64   13.40
  -5   3   6  985.61   13.83
  -5   3   6  959.74   13.48
   5   2   6  164.97    3.24
  -5   2  -6  163.83    3.51
  -5  -2  -6  169.89    3.36
   5  -2   6  170.07    3.76
  -5   2  -6  164.13    3.46
   5  -2   6  171.27    3.77
   5   2   6  168.11    3.20
  -5  -2  -6  166.47    3.14
  -5   2  -6  168.16    3.14
   5   2   6  171.34    3.22
  -6   1   9    8.65    0.58
   6  -1  -9    7.96    0.43
   6  -1  -9    8.14    0.50
  -6   1   9    8.12    0.48
   6   1  -9    7.91    0.60
   6   1  -9    7.73    0.41
   6   1  -9    8.39    1.49
   6  -1  -9    7.76    0.73
  -6  -1   9    7.66    0.43
  -6  -1   9    8.77    0.68
  -6  -1   9    8.25    0.40
  -6   1   9    8.88    0.43
  -6   1   9    8.35    0.48
   1   0 -13  627.81    9.23
  -1   0  13  615.23    8.79
   1   0 -13  629.27    9.30
   1   0 -13  606.29    8.86
  -1   0  13  597.03    8.90
  -1   0  13  606.70    8.89
   1   0 -13  597.70    8.56
  -2   0  13    0.12    0.26
   4  -2   8    7.91    0.76
  -4  -2  -8    8.64    0.49
  -4  -2  -8    8.37    0.64
  -4  -2  -8    9.25    0.64
  -4   2  -8    8.44    0.43
  -4  -2  -8    9.88    0.47
   4   2   8    9.26    0.53
   4   2   8    8.86    0.54
   4   2   8    8.25    0.53
  -4   2  -8    7.91    0.74
   4  -2   8    8.32    0.79
  -4   2  -8    8.14    0.65
   4   2   8    9.30    0.48
   5  -3   3  236.34    8.66
  -5   3  -3  234.33    8.89
  -5   3  -3  241.38    4.76
   5  -3   3  232.72    4.63
  -5   3  -3  246.77    5.22
   5   3   3  238.43    4.72
  -5  -3  -3  231.69    4.21
  -5  -3  -3  230.94    4.31
   5   3   3  239.22    5.08
  -5   3  -3  232.27    4.19
  -2  -4   6   38.43    0.95
   2   4  -6   39.70    0.92
   2  -4  -6   38.49    0.98
  -2   4   6   38.82    1.01
   2   4  -6   38.78    1.32
   2   4  -6   37.34    1.42
   2  -4  -6   39.17    1.09
  -2  -4   6   40.80    1.00
  -2   4   6   39.79    0.96
   2   4  -6   39.16    0.98
  -2  -4   6   37.68    1.46
  -7   1   6   25.26    0.89
   7   1  -6   24.86    0.92
  -7  -1   6   24.13    0.99
  -7  -1   6   24.91    0.76
  -7  -1   6   27.34    0.78
  -7   1   6   25.40    0.96
   7  -1  -6   24.91    0.87
  -7  -1   6   24.10    0.80
  -7   1   6   25.75    0.80
  -7   1   6   24.24    0.72
   7   1  -6   23.86    0.83
   7   1  -6   25.95    0.99
   7  -1  -6   25.21    0.84
  -5   0  -8    0.13    0.30
   5   0   8    0.19    0.44
  -7   0   7 1984.94   71.12
  -7   0   7 2021.07   72.60
  -7   0   7 1953.83   70.02
  -7   0   7 1876.31   26.39
   7   0  -7 1908.37   26.64
   1  -3 -10 1039.33   14.70
  -1  -3  10 1027.96   14.41
  -1  -3  10 1044.70   15.28
   1   3 -10 1023.58   14.35
   1  -3 -10 1034.23   14.39
  -1   3  10 1052.25   14.84
  -1   3  10  974.42   13.68
  -1   3  10 1025.18   14.37
  -1   3  10 1071.90   15.15
  -1  -3  10 1027.73   15.00
   1   3 -10 1056.88   15.28
   1   3 -10 1039.95   14.45
   1   3 -10 1029.07   15.05
   1  -3 -10  974.43   13.66
  -3   4  -3  274.29    5.33
   3   4   3  276.99    5.40
  -3   4  -3  285.07    5.99
  -3   4  -3  279.10    6.06
   3  -4   3  270.73    5.32
  -3  -4  -3  274.53    5.41
   3  -4   3  272.32    5.31
   3   4   3  256.07    5.13
  -3   4  -3  260.72    5.06
  -3  -4  -3  280.26    5.45
  -3  -4   5  294.57    6.27
  -3   4   5  306.35    5.96
  -3   4   5  306.02    5.89
  -3  -4   5  302.82    5.80
  -3   4   5  299.18    5.75
   3   4  -5  307.73    5.93
   3  -4  -5  302.43    5.87
  -3  -4   5  299.43    5.78
   3   4  -5  304.12    5.93
  -3   4   5  287.88    5.56
   3   4  -5  308.26    5.91
   1   4   6    4.67    0.48
   1   4   6    5.02    0.52
  -1  -4  -6    4.32    0.32
  -1   4  -6    4.60    0.39
  -1  -4  -6    3.74    0.47
   1  -4   6    4.40    0.39
  -1   4  -6    4.42    0.32
  -1  -4  -6    3.80    0.47
   1   4   6    4.28    0.34
   1  -4   6    4.60    0.35
  -1   4  -6    4.91    0.59
  -2  -4  -5    2.26    0.37
   2   4   5    3.15    0.34
   2  -4   5    2.48    0.42
  -2   4  -5    2.98    0.30
  -2  -4  -5    2.22    0.30
  -2  -4  -5    2.69    0.30
  -2   4  -5    2.54    0.62
   2  -4   5    2.49    0.39
  -2   4  -5    2.48    0.39
  -5  -1  11    2.78    0.34
  -5  -1  11    2.37    0.32
   5   1 -11    1.28    0.48
   5  -1 -11    2.71    0.33
  -5   1  11    1.93    0.40
   5  -1 -11    1.27    0.33
   5   1 -11    1.03    0.46
  -5   1  11    1.13    0.52
   5  -1 -11    1.70    0.42
  -5   1  11    2.19    0.29
  -5   1  11    2.40    0.31
  -4   1  12  173.53    3.21
   4   1 -12  174.74    3.38
  -4  -1  12  180.88    3.34
  -4  -1  12  183.06    3.61
  -4   1  12  180.81    3.58
  -4  -1  12  179.92    3.29
   4  -1 -12  177.85    3.38
   4  -1 -12  172.77    3.16
  -4  -1  12  180.85    3.68
  -4   1  12  179.15    3.42
   4   1 -12  179.81    3.33
  -4   1  12  174.71    3.21
   6   0   6 1204.14   16.89
  -6   0  -6 1256.64   17.83
   6   0   6 1206.52   17.43
  -6   0  -6 1198.61   16.68
  -2   3  10  388.93    7.39
   2  -3 -10  388.98    7.34
  -2   3  10  387.53    7.39
   2   3 -10  415.61    8.31
   2   3 -10  401.89    7.95
   2  -3 -10  386.34    7.41
  -2   3  10  375.91    7.32
   2  -3 -10  398.06    7.67
  -2   3  10  402.16    7.79
   2   3 -10  407.06    7.99
  -2  -3  10  399.31    7.61
   2   3 -10  399.56    7.53
  -2  -3  10  386.42    7.94
  -2  -3  10  392.87    7.96
  -3   0 -11  299.89    6.02
   3   0  11  300.64    5.99
   3   0  11  296.64    5.90
   3   0  11  298.36    6.07
  -3   0 -11  302.06    6.01
   3   0  11  304.61    5.90
   0   3 -10  131.83    2.51
   0  -3  10  132.31    2.94
   0  -3  10  133.51    2.60
   0   3 -10  134.83    3.00
   0  -3 -10  133.54    2.57
   0  -3 -10  132.14    2.52
   0   3 -10  133.67    2.58
   0  -3  10  130.18    3.03
   0   3  10  131.61    2.56
   0   3  10  130.46    2.66
   0  -3 -10  133.13    2.65
   0   3  10  133.66    2.59
   0   3 -10  136.81    2.92
  -7  -1  -2    3.33    0.38
   7   1   2    4.29    0.40
  -7  -1  -2    3.24    0.42
   7   1   2    3.22    0.49
  -7   1  -2    3.15    0.52
   7  -1   2    2.54    0.57
  -7   1  -2    2.68    0.57
  -7  -1  -2    2.48    0.49
  -7   1  -2    3.60    0.38
   7   1   2    2.95    0.50
  -1  -2  12  246.00    4.99
  -1   2  12  245.91    4.82
  -1  -2  12  250.17    4.92
   1   2 -12  249.33    5.06
   1   2 -12  248.62    4.85
   1  -2 -12  248.06    4.83
   1  -2 -12  252.56    5.07
  -1  -2  12  247.58    5.28
   1   2 -12  260.02    5.26
  -1   2  12  247.84    5.13
  -1   2  12  254.63    5.16
   1   2 -12  249.44    5.20
  -1  -2  12  245.28    5.21
   1  -2 -12  247.32    4.95
   1  -2 -12  247.89    4.86
  -6   0  10  435.64    8.26
  -6   0  10  439.54    8.27
   6   0 -10  429.53    8.18
  -6   0  10  434.93    8.32
  -6   0  10  430.61    8.45
   6   0 -10  428.48    8.35
   4   3   6   52.67    1.26
  -4  -3  -6   51.51    1.20
  -4   3  -6   51.98    1.60
   4  -3   6   51.61    1.54
  -4  -3  -6   51.63    1.34
  -4   3  -6   52.96    1.21
   4  -3   6   54.23    1.69
  -4   3  -6   53.54    1.49
   4   3   6   51.08    1.17
  -4  -3  -6   50.63    1.15
   4  -3   6   52.77    1.19
   4   3   6   52.04    1.17
  -4   3  -6   52.36    1.15
   3   0 -13  152.53    3.11
   3   0 -13  145.04    2.75
  -3   0  13  150.37    3.12
   3   0 -13  150.19    2.95
   3   0 -13  152.59    3.08
  -3   0  13  148.51    2.79
  -3   0  13  146.27    2.91
  -3   0  13  146.49    2.79
  -1   1  13  339.13    6.51
  -1  -1  13  338.41    6.59
  -1  -1  13  344.46    6.64
  -1  -1  13  347.38    6.99
   1   1 -13  339.47    6.50
   1  -1 -13  350.23    6.78
   1   1 -13  346.87    6.80
   1   1 -13  348.43    6.96
  -1   1  13  337.92    6.62
   1  -1 -13  334.06    6.58
   1  -1 -13  340.84    6.65
  -1  -1  13  341.91    6.78
   1   1 -13  332.92    6.34
   1  -1 -13  338.27    6.44
  -1   1  13  347.85    6.89
   2   2 -12  480.84    6.97
   2   2 -12  472.90   17.06
   2   2 -12  486.57    7.34
  -2  -2  12  486.32    7.53
   2  -2 -12  497.95    7.43
  -2   2  12  483.93    7.26
   2   2 -12  485.33    7.50
  -2  -2  12  482.72    7.54
  -2  -2  12  463.56   16.76
  -2   2  12  507.32    7.56
  -2   2  12  482.59    7.00
  -2  -2  12  467.02   16.87
   2  -2 -12  474.74    6.83
   2  -2 -12  482.00    7.17
  -2   2  12  488.35    7.29
   2   0  12  247.41    5.02
  -2   0 -12  246.95    5.09
   2   0  12  243.25    4.79
   2   0  12  244.12    5.06
  -2   1  13    2.20    0.45
   2  -1 -13    1.50    0.61
  -2  -1  13    0.77    0.40
   2  -1 -13    1.59    0.41
   2   1 -13    1.44    0.31
  -2   1  13    2.34    0.41
  -2   1  13    2.05    0.42
  -2  -1  13    1.33    0.27
  -2  -1  13    0.65    0.54
   2   1 -13    1.49    0.48
  -2  -1  13    1.89    0.31
  -7   0  -3  526.98    7.79
   7   0   3  521.10    7.59
  -7   0  -3  536.67    8.01
  -7   0  -3  514.23    7.46
   7   0   3  519.40    7.94
   4   4  -1  353.78    6.88
  -4   4   1  350.63    7.23
   4   4  -1  323.32    6.87
  -4  -4   1  344.39    6.59
   4  -4  -1  314.75    6.12
   4   4  -1  355.10    6.80
  -4  -4   1  345.27    6.61
  -4  -4   1  341.46    6.61
  -4   4   1  332.39    6.39
   4  -4  -1  341.34    6.58
  -4   4   1  330.82    6.34
  -4   2  11   28.36    1.12
  -4  -2  11   26.96    1.01
   4  -2 -11   26.62    0.86
   4   2 -11   27.57    0.74
  -4  -2  11   29.24    0.78
  -4  -2  11   27.10    1.10
  -4   2  11   28.89    0.98
   4   2 -11   28.60    0.92
  -4   2  11   29.00    0.75
   4  -2 -11   28.40    0.75
  -4  -2  11   28.60    0.78
   4   2 -11   27.91    0.80
  -4   2  11   27.98    0.95
  -1  -4   7  208.56    4.41
   1   4  -7  212.85    4.39
   1   4  -7  206.38    3.70
  -1  -4   7  207.07    3.74
  -1   4   7  213.37    3.97
  -1   4   7  207.38    3.77
  -1   4   7  210.63    3.94
   1  -4  -7  212.66    3.87
   1  -4  -7  209.49    3.87
   1   4  -7  218.24    4.41
  -1  -4   7  208.56    3.81
  -1   4   7  217.48    3.97
   4   4  -2  280.37    6.04
   4   4  -2  282.05    5.47
   4  -4  -2  273.85    5.35
   4  -4  -2  268.47    5.29
  -4   4   2  271.40    5.28
  -4   4   2  271.98    5.31
  -4  -4   2  271.86    5.26
  -4   4   2  257.69    5.02
  -4  -4   2  270.88    5.26
  -4  -4   2  272.36    5.34
   4   4  -2  279.02    5.51
   6  -2   4  454.65   16.47
   6   2   4  517.55    7.79
   6   2   4  522.59    7.61
   6   2   4  511.94    7.49
  -6   2  -4  502.17    7.28
  -6  -2  -4  514.27    7.74
  -6   2  -4  499.16    7.57
   6   2   4  510.90    7.54
  -6   2  -4  462.31   17.01
  -5  -3   7   23.92    1.10
   5   3  -7   22.78    0.84
  -5   3   7   21.57    0.66
  -5   3   7   21.00    2.48
  -5  -3   7   22.99    0.71
  -5   3   7   23.91    1.03
   5   3  -7   23.80    0.72
   5   3  -7   20.70    0.66
   5   3  -7   23.46    1.01
  -5   3   7   23.61    1.23
  -5   3   7   22.07    0.73
   6   2  -8  265.82    5.51
   6  -2  -8  254.30    5.06
  -6   2   8  259.15    5.03
  -6  -2   8  260.59    5.08
   6   2  -8  261.82    5.13
  -6   2   8  255.36    5.04
  -6   2   8  262.88    5.28
  -6  -2   8  252.29    5.38
  -6  -2   8  267.64    5.20
   6   2  -8  257.31    4.99
   4   4   0    9.99    0.50
  -4   4   0   10.85    0.77
   4   4   0    9.98    0.58
  -4   4   0   10.36    0.50
   4   4   0   11.19    0.83
   4  -4   0   10.00    0.47
  -4  -4   0   11.21    0.53
  -4  -4   0   10.61    0.53
  -4  -4   0   11.58    0.50
  -4   4   0    9.41    0.44
   0  -4  -7  157.18    3.06
   0   4   7  155.33    3.06
   0   4   7  154.01    2.91
   0   4   7  154.72    2.94
   0  -4  -7  154.97    6.86
   0   4  -7  163.64    3.47
   0  -4   7  151.35    2.85
   0   4  -7  152.44    2.83
   0  -4   7  150.76    3.41
   0  -4   7  152.75    2.90
   0   4  -7  152.81    3.39
   0  -4  -7  153.72    2.89
  -5   1  -8   30.95    1.12
   5   1   8   31.77    1.11
  -5  -1  -8   29.84    1.71
  -5  -1  -8   31.56    0.97
  -5   1  -8   31.42    2.02
  -5  -1  -8   30.86    1.39
  -5   1  -8   33.22    0.88
   5  -1   8   32.42    1.03
   5   1   8   30.86    0.89
   5  -1   8   33.31    1.26
   7   1  -7   97.64    1.88
  -7   1   7   95.90    2.16
  -7   1   7   89.40    1.73
  -7   1   7   95.64    1.80
  -7   1   7   89.20    1.76
   7  -1  -7   91.41    1.93
  -7  -1   7   94.57    1.80
  -7  -1   7   97.14    1.82
  -7  -1   7   88.74    2.07
   7   1  -7   91.28    1.98
  -7   1   7   91.43    1.96
  -7  -1   7   94.37    1.89
   7  -1  -7   92.81    1.86
   5  -2 -10   81.37    1.62
  -5   2  10   81.79    1.69
   5  -2 -10   75.59    1.61
   5   2 -10   82.97    3.18
  -5   2  10   81.16    1.80
  -5  -2  10   83.01    1.60
  -5   2  10   80.24    1.52
   5   2 -10   82.21    1.55
  -5  -2  10   80.97    2.00
   5   2 -10   86.74    1.99
   5   2 -10   81.45    1.59
  -5   2  10   82.84    1.79
   5  -2 -10   81.20    1.54
  -5  -2  10   83.78    1.57
  -5   2  10   81.29    1.61
  -4   0 -10    2.70    0.43
   4   0  10    2.71    0.42
   4   0  10    2.14    0.48
  -4   0 -10    2.27    0.42
   4   0  10    2.76    0.34
   4   0  10    2.86    0.47
  -4   0 -10    4.50    0.34
  -4   4   3   43.34    1.02
  -4  -4   3   45.23    1.09
  -4  -4   3   43.31    1.00
  -4   4   3   44.78    1.09
   4   4  -3   45.87    1.10
   4   4  -3   44.41    1.13
   4   4  -3   43.10    1.49
  -4  -4   3   44.61    1.04
   4  -4  -3   44.79    1.10
  -4   4   3   43.79    4.54
   0   2  12  620.02    9.07
   0   2  12  629.65    9.04
   0   2 -12  619.76    9.20
   0  -2 -12  628.41    8.98
   0  -2  12  617.91    8.86
   0  -2  12  622.66    9.35
   0   2 -12  624.24    9.42
   0   2 -12  619.96    8.80
   0  -2 -12  624.53    8.89
   0  -2 -12  628.37    9.22
   0  -2  12  610.88    8.82
   0   2 -12  617.19    8.82
   2  -3   9  448.61   16.44
  -2   3  -9  462.62   16.98
  -2  -3  -9  446.02   16.12
  -2  -3  -9  460.31   16.64
   2   3   9  460.76   16.68
  -2  -3  -9  457.19   16.60
   2   3   9  453.64   16.46
   2   3   9  445.93   16.19
  -2   3  -9  455.19   16.44
   2   3   9  437.15    8.33
   2  -3   9  454.59   16.48
   2  -3   9  461.88   16.98
   7  -2  -2   26.48    1.21
  -7  -2   2   22.87    0.87
   7  -2  -2   22.08    0.73
   7   2  -2   23.26    1.25
  -7   2   2   31.09    1.73
  -7   2   2   23.40    0.79
   7   2  -2   20.35    1.03
  -7  -2   2   22.51    1.10
   7   2  -2   21.36    0.98
  -5   3  -4  334.98    6.43
  -5  -3  -4  336.65    6.63
   5   3   4  328.07    6.35
   5   3   4  333.07    6.58
  -5   3  -4  344.42    6.63
  -5   3  -4  345.22    7.17
   5  -3   4  342.53    6.60
   5  -3   4  346.35    7.04
  -5   3  -4  345.74    6.99
   5   3   4  334.62    6.48
  -5  -3  -4  330.91    6.37
  -7  -2   3  167.41    3.12
  -7  -2   3  168.75    3.17
   7   2  -3  169.38    3.55
  -7   2   3  163.89    3.11
  -7  -2   3  156.92    3.02
  -7   2   3  169.46    3.51
  -7   2   3  167.66    3.23
   7   2  -3  172.16    3.38
  -7  -2   3  167.43    3.24
  -7  -2   3  168.47    3.73
  -6  -3   2  122.17    2.40
   6   3  -2  119.94    2.37
   6   3  -2  122.95    2.52
  -6  -3   2  119.16    2.43
  -6   3   2  119.57    2.39
  -6   3   2  128.01    2.88
  -6   3   2  116.84    2.32
   6   3  -2  125.40    2.96
   6  -3  -2  120.39    2.41
  -3  -4  -4    2.31    0.59
   3  -4   4    2.26    0.31
  -3   4  -4    2.96    0.39
  -3  -4  -4    2.88    0.36
   3   4   4    3.38    0.39
  -3   4  -4    2.52    0.43
  -3   4  -4    3.28    0.69
  -3  -4  -4    3.08    0.33
  -3   4  -4    2.29    0.53
  -4   3   9    2.53    0.46
   4   3  -9    2.39    0.31
   4   3  -9    2.85    0.34
   4   3  -9    2.73    0.33
   4   3  -9    2.78    0.51
  -4  -3   9    1.40    0.57
  -4  -3   9    1.26    0.31
   4  -3  -9    1.46    0.33
  -4   3   9    3.20    0.29
  -4   3   9    3.11    0.30
   4  -3  -9    2.20    0.30
  -4   3   9    2.90    0.40
  -3  -4   6  135.45    2.60
  -3  -4   6  139.05    3.25
   3  -4  -6  133.07    2.61
   3   4  -6  132.27    2.51
   3   4  -6  135.47    2.65
  -3   4   6  133.75    2.59
  -3  -4   6  136.14    2.56
  -3   4   6  139.49    2.74
  -3   4   6  136.14    2.61
   0   1 -13  314.89    6.16
   0  -1 -13  310.85    5.97
   0   1 -13  315.32    6.07
   0  -1 -13  304.68    6.07
   0  -1 -13  308.49    6.05
   0   1  13  310.90    6.05
   0   1  13  318.73    6.35
   0  -1 -13  308.83    6.22
   0  -1  13  313.10    6.33
   0   1 -13  317.81    6.49
   0  -1  13  319.94    6.26
   0   1 -13  317.18    6.31
   0   1 -13  312.20    6.25
  -2  -4   7  359.68    6.83
   2   4  -7  385.34    7.78
  -2   4   7  368.06    7.10
  -2   4   7  356.98    6.81
  -2   4   7  340.94    6.55
   2   4  -7  361.42    6.86
  -2  -4   7  364.30    6.96
  -2   4   7  365.68    7.06
  -2  -4   7  369.26    7.62
   2   4  -7  365.71    7.52
   2  -4  -7  359.70    6.89
   6   1   6  727.95   10.39
  -6   1  -6  706.21   10.03
  -6  -1  -6  722.45   10.56
   6  -1   6  711.27   10.84
  -6   1  -6  714.84   10.52
   6   1   6  699.61   10.55
  -6   1  -6  690.21   10.24
  -7  -2   1  920.38   12.96
   7  -2  -1  895.38   12.68
  -7   2   1  924.46   13.43
   7   2  -1  915.12   13.24
  -7  -2   1  932.98   13.39
  -7   2   1  905.57   12.75
   7   2  -1  883.63   12.57
   7  -2  -1  955.88   13.99
   7   2  -1  874.86   13.06
   6  -3  -1  197.93    3.66
   6   3  -1  205.76    3.78
  -6  -3   1  210.66    3.93
  -6  -3   1  205.82    3.88
   6   3  -1  209.48    3.95
   6   3  -1  200.60    4.25
  -6  -3   1  197.88    3.69
  -6   3   1  202.82    3.75
  -6   3   1  201.36    3.70
  -6   3   1  203.85    4.14
  -6   3   3    3.42    0.65
  -6  -3   3    1.27    0.51
   6   3  -3    2.54    0.39
  -6   3   3    2.62    0.38
  -6  -3   3    1.07    0.34
   6   3  -3    2.40    0.58
  -6   3   3    2.53    0.33
   6   3  -3    2.30    0.54
  -6  -3   3    1.68    0.34
   3   3   8  367.95    7.06
  -3   3  -8  376.19    7.15
   3  -3   8  387.77    7.91
  -3   3  -8  376.60    7.66
   3  -3   8  379.12    7.59
   3   3   8  386.01    7.47
  -3  -3  -8  384.71    7.35
   3   3   8  369.58    7.17
   3  -3   8  366.04    7.01
  -3  -3  -8  377.42    7.21
   3   3   8  379.68    7.26
  -3  -3  -8  379.79    7.37
  -4   4  -1   84.59    2.04
  -4  -4  -1   85.56    1.72
   4   4   1   86.29    1.77
   4   4   1   86.50    1.67
  -4  -4  -1   86.17    1.69
  -4   4  -1   85.71    2.23
  -4   4  -1   84.85    1.63
   4   4   1   88.16    2.25
  -4  -4  -1   87.86    1.67
  -4   4  -1   84.06    1.60
   4  -4   1   85.66    1.68
  -3   1 -11  319.42    6.43
   3   1  11  333.05    6.64
   3   1  11  324.21    6.31
   3  -1  11  317.64    6.15
  -3  -1 -11  307.77    5.92
  -3   1 -11  324.15    6.27
  -3   1 -11  317.26    6.09
  -3  -1 -11  332.73    6.46
  -3  -1 -11  335.37    6.59
   3   1  11  332.29    6.53
   3  -1  11  325.47    6.48
  -3  -1 -11  327.27    6.45
   3  -1  11  327.82    6.70
   3   3 -10  510.52    7.81
  -3  -3  10  499.79    7.87
  -3   3  10  496.40    7.32
   3   3 -10  495.19    7.20
  -3   3  10  494.44    7.14
   3  -3 -10  505.49    7.36
  -3   3  10  505.65    7.28
  -3  -3  10  504.92    7.30
   3   3 -10  492.75    7.07
  -3   3  10  510.49    7.55
   3  -3 -10  479.63    7.13
   3  -3 -10  497.80    7.30
   3  -3 -10  496.39    7.11
  -3   2 -10  353.44    7.13
  -3  -2 -10  368.92    7.21
  -3  -2 -10  355.98    6.81
   3   2  10  358.84    7.04
   3   2  10  355.17    6.82
  -3  -2 -10  355.71    6.83
   3   2  10  362.57    7.07
  -3   2 -10  358.48    6.89
   3  -2  10  360.66    7.38
  -3   2 -10  343.16    6.55
  -3  -2 -10  352.47    6.86
   3  -2  10  363.53    7.26
   6  -1 -10   60.62    1.47
  -6  -1  10   59.83    1.24
  -6  -1  10   60.44    1.61
   6   1 -10   61.82    1.38
   6   1 -10   58.55    5.77
   6  -1 -10   59.37    1.23
  -6   1  10   60.15    1.30
  -6   1  10   60.41    1.36
  -6  -1  10   60.65    1.31
   6  -1 -10   58.16    1.44
  -6   1  10   60.86    1.57
  -6   1  10   59.23    1.22
  -7   2   4   84.77    1.75
  -7   2   4   86.33    2.02
  -7  -2   4   82.28    1.70
  -7   2   4   85.43    1.66
  -7  -2   4   82.74    1.64
  -7  -2   4   84.56    1.63
   7   2  -4   84.61    1.80
  -7  -2   4   82.58    2.13
   7   2  -4   82.73    1.97
   3  -1 -13  217.70    3.89
   3   1 -13  228.87    4.42
  -3   1  13  215.87    4.15
   3   1 -13  224.13    4.03
   3  -1 -13  228.67    4.31
   3  -1 -13  222.63    4.14
  -3   1  13  218.96    3.94
  -3   1  13  222.13    4.14
   3   1 -13  218.88    4.11
  -3  -1  13  222.70    4.25
  -3  -1  13  219.27    3.98
  -3  -1  13  219.03    4.30
  -3  -1  13  222.13    3.99
   2  -2  11  123.57    2.66
  -2  -2 -11  128.03    2.47
  -2  -2 -11  121.98    2.58
  -2   2 -11  127.22    2.83
  -2  -2 -11  129.34    2.62
   2  -2  11  128.77    2.94
   2   2  11  127.89    2.52
  -2   2 -11  122.48    2.37
   2  -2  11  129.67    2.79
  -2  -2 -11  126.75    2.59
  -2   2 -11  125.68    2.48
   2   2  11  131.21    2.68
   2   2  11  128.35    2.69
   3   2 -12  207.53    4.12
  -3  -2  12  219.41    4.55
  -3   2  12  222.46    4.23
   3  -2 -12  220.45    4.28
   3  -2 -12  222.42    3.96
  -3  -2  12  216.57    4.36
  -3   2  12  220.49   11.43
   3   2 -12  215.34    4.14
   3   2 -12  212.49    4.06
  -3   2  12  224.91    4.04
  -3  -2  12  211.42    3.81
  -3  -2  12  209.07    3.81
   3   2 -12  216.56    3.88
   3  -2 -12  223.26    4.13
  -3   2  12  222.23    4.20
   5  -2   7  647.52    9.95
  -5  -2  -7  655.14    9.39
  -5   2  -7  677.78   10.03
   5  -2   7  674.81   10.09
   5   2   7  659.79    9.63
  -5   2  -7  639.07    9.74
  -5  -2  -7  674.52    9.70
  -5  -2  -7  663.70    9.68
  -5   2  -7  655.60    9.33
   5   2   7  667.78    9.57
  -5   2  -7  680.01   11.20
   5   2   7  652.41    9.44
   4   4  -4  246.27    4.80
  -4  -4   4  256.66    5.05
  -4  -4   4  246.67    4.79
  -4   4   4  239.97    4.75
   4   4  -4  252.32    5.03
   4   4  -4  260.27    5.62
  -4  -4   4  238.27    5.26
   4  -4  -4  246.45    4.87
  -4   4   4  244.47    4.79
  -4  -4   4  248.17    4.86
   4   4  -4  249.97    4.89
  -2   1 -12  770.52   10.96
   2   1  12  760.05   11.12
  -2   1 -12  769.61   11.19
  -2  -1 -12  755.79   10.96
   2  -1  12  768.68   11.22
  -2   1 -12  759.75   10.73
  -2  -1 -12  762.68   10.75
   2  -1  12  769.56   10.94
   2   1  12  772.85   11.13
   2   1  12  746.03   10.60
  -2  -1 -12  784.76   11.20
   2  -1  12  776.28   11.54
  -2   1 -12  755.78   11.13
   2   1  12  789.70   11.38
   1   3  10  329.59    6.37
   1   3  10  335.22    6.54
  -1  -3 -10  330.99    6.36
  -1  -3 -10  330.12    6.33
  -1  -3 -10  338.35    6.66
  -1   3 -10  336.90    6.41
  -1   3 -10  332.00    6.65
   1  -3  10  318.17    6.53
  -1   3 -10  335.18    6.83
  -1   3 -10  334.55    6.41
   1  -3  10  326.97    6.33
   1   3  10  332.56    6.42
  -7  -1  -3  145.73    7.14
   7  -1   3  149.64    3.15
   7   1   3  152.96    2.94
  -7  -1  -3  152.10    3.07
  -7   1  -3  148.51    2.85
   7   1   3  150.48    3.07
  -7   1  -3  148.06    3.06
  -7   1  -3  143.39    3.07
  -7  -1  -3  143.43    2.77
   6   3   0  380.17    7.30
  -6  -3   0  374.79    7.18
  -6  -3   0  378.22    7.34
   6   3   0  377.51    7.93
   6   3   0  381.90    7.89
  -6   3   0  372.40    7.12
  -6   3   0  374.16    7.56
   6  -3   0  375.29    7.19
  -6   3   0  379.47    7.28
  -6   3   0  384.74    7.94
  -6  -3   0  378.53    7.27
  -6  -3   4   80.98    2.11
   6   3  -4   85.04    2.11
  -6   3   4   83.26    1.64
  -6   3   4   85.52    2.08
  -6  -3   4   83.57    1.62
   6   3  -4   82.39    1.73
  -6  -3   4   83.68    1.67
  -6   3   4   83.00    1.65
  -6   3   4   82.24    1.68
  -1   0 -13 1244.87   17.72
  -1   0 -13 1221.29   17.00
   1   0  13 1227.89   17.11
   1   0  13 1256.55   17.70
  -7  -2   0  412.91    7.97
  -7   2   0  397.07    7.60
   7   2   0  409.64    8.30
  -7  -2   0  414.01    7.95
   7   2   0  405.40    7.76
   7   2   0  405.12    7.98
  -7   2   0  410.15    8.20
   7  -2   0  409.00    8.17
  -7   2   0  392.75    8.11
   7  -2   0  405.90    7.76
  -5   0  12    0.32    0.30
   2   4   6   87.70    1.72
  -2   4  -6   82.93    1.62
   2  -4   6   84.19    1.65
  -2  -4  -6   88.21    1.77
  -2  -4  -6   84.95    1.65
   2   4   6   84.49    1.63
  -2   4  -6   84.20    2.13
  -2  -4  -6   86.93    1.65
  -2   4  -6   82.91    1.57
   2  -4   6   81.25    1.65
  -1   4  -7   76.33    1.86
  -1   4  -7   84.02    2.13
   1   4   7   86.46    1.68
  -1  -4  -7   85.58    1.65
  -1  -4  -7   86.45    1.65
   1   4   7   84.58    1.75
  -1  -4  -7   85.06    1.73
   1   4   7   85.48    1.64
   1  -4   7   82.53    1.63
  -1   4  -7   82.35    1.55
   1  -4   7   80.47    1.82
   4  -1  10  291.28    5.88
   4   1  10  284.73    5.56
  -4   1 -10  281.86    5.69
  -4  -1 -10  281.95    5.63
  -4   1 -10  283.74    5.49
  -4  -1 -10  294.84    5.80
   4   1  10  284.16    5.67
   4   1  10  282.16    5.73
   4  -1  10  267.25    5.25
  -4   1 -10  279.65    5.71
  -4  -1 -10  283.11    5.64
   4  -1  10  284.25    5.91
  -7   2   5  115.51    2.64
  -7  -2   5  112.00    2.23
  -7  -2   5  107.46    2.48
   7   2  -5  112.32    2.58
  -7   2   5  108.75    2.13
  -7  -2   5  108.80    2.08
  -7   2   5  110.03    4.14
   7   2  -5  108.34    2.15
  -7  -2   5  113.98    2.26
  -4   4  -2  159.92    3.46
   4   4   2  162.26    3.05
  -4   4  -2  164.76    3.09
   4  -4   2  160.69    3.05
  -4   4  -2  160.11    2.99
   4   4   2  165.02    3.21
  -4  -4  -2  159.57    3.08
  -4  -4  -2  166.20    3.14
  -4   4  -2  164.34    3.71
   7   0   4    0.08    0.27
  -7   0  -4    0.53    0.32
  -7   0  -4   -0.13    0.43
  -7   0  -4    0.19    0.38
   4   0 -13    0.21    0.21
   4   0 -13    0.44    0.31
  -4   0  13    0.16    0.36
  -4   0  13    0.69    0.29
  -4   0  13    0.24    0.49
  -4   0  13    0.35    0.23
  -5   3   8   85.28    1.72
  -5   3   8   86.95    1.80
   5   3  -8   86.11    1.67
   5   3  -8   86.69    2.06
  -5   3   8   85.24    1.67
   5   3  -8   85.09    1.71
   5   3  -8   83.73    2.03
   5   3  -8   86.77    1.69
  -5  -3   8   83.39    1.64
  -5  -3   8   85.30    2.14
  -5   3   8   82.94    1.61
   4   2   9  248.32    5.01
  -4  -2  -9  244.80    4.94
  -4  -2  -9  248.05    4.91
  -4  -2  -9  243.55    4.87
  -4   2  -9  246.09    5.18
   4  -2   9  239.36    5.16
  -4  -2  -9  245.98    4.83
   4   2   9  246.27    4.86
   4   2   9  241.48    4.90
  -4   2  -9  241.15    4.72
   4  -2   9  247.39    5.14
  -4   2  -9  235.06    8.75
  -7   1   8  158.81    3.37
   7  -1  -8  152.20    3.01
  -7   1   8  153.52    3.13
  -7  -1   8  157.25    2.96
   7   1  -8  156.58    3.20
  -7  -1   8  150.27    3.22
   7  -1  -8  156.49    3.14
   7   1  -8  158.50    3.03
  -7  -1   8  155.50    2.94
  -7   1   8  151.77    2.91
  -7   1   8  160.95    3.00
  -7   1   8  156.84    3.01
   6  -3   1  764.52   10.89
  -6   3  -1  769.06   10.88
  -6  -3  -1  765.20   10.86
   6   3   1  773.25   17.72
   6   3   1  810.16   12.35
   6   3   1  796.65   11.30
  -6  -3  -1  757.25   10.76
  -6   3  -1  786.94   11.17
  -6   3  -1  778.18   11.88
  -6   3  -1  801.09   11.89
  -6  -3  -1  787.64   11.35
   6   3  -5   97.93    1.96
  -6   3   5   96.98    1.91
  -6   3   5  101.74    2.33
  -6   3   5   98.21    1.85
  -6   3   5  100.87    1.88
   6   3  -5  101.23    2.34
  -6   3   5   95.84    1.82
  -6  -3   5   97.92    1.82
  -6  -3   5  100.00    1.90
  -6  -3   5   99.08    2.40
   6  -2   5  235.97    8.93
   6   2   5  225.29    4.15
  -6   2  -5  226.59    4.57
   6   2   5  227.63    4.25
  -6   2  -5  238.04    4.96
   6   2   5  227.05    8.69
  -6   2  -5  226.80    4.11
   6   2   5  235.85    8.64
  -6  -2  -5  232.14    4.51
   4   4  -5    6.94    0.44
   4   4  -5    7.00    0.66
  -4  -4   5    6.34    0.66
   4   4  -5    6.14    0.44
  -4  -4   5    6.08    0.42
  -4   4   5    6.83    0.42
  -4  -4   5    6.42    0.38
   4  -4  -5    7.02    0.47
   4   4  -5    6.54    0.40
  -4   4   5    6.56    0.37
  -4   4   5    7.59    0.52
   1  -2  12   98.76    2.15
  -1  -2 -12  100.24    2.02
   1   2  12  100.54    1.90
  -1   2 -12   99.24    2.08
  -1   2 -12   97.94    2.15
   1   2  12   95.31    1.97
  -1  -2 -12  101.26    1.87
   1   2  12   99.20    1.99
   1  -2  12   99.86    1.92
  -1  -2 -12  103.34    1.94
   1  -2  12   99.90    1.91
  -1   2 -12   99.46    4.29
  -1   2 -12   96.91    1.82
  -6   0  -7    0.91    0.36
   6   0   7    0.50    0.36
   6   0   7    0.39    0.42
  -7  -2  -1  673.38    9.82
   7  -2   1  644.68    9.26
  -7   2  -1  640.37    9.21
   7  -2   1  653.78    9.92
   7   2   1  667.04   10.39
   7   2   1  656.35    9.45
  -7  -2  -1  657.16    9.44
  -7   2  -1  654.67    9.80
  -7   2  -1  657.47   10.19
   7   2   1  662.36    9.76
  -4  -3  -7  341.99    6.59
   4   3   7  341.32    6.66
  -4   3  -7  352.93    7.12
  -4   3  -7  344.63    7.13
  -4  -3  -7  338.10    6.50
   4  -3   7  351.92    7.31
  -4   3  -7  341.21    6.52
  -4  -3  -7  336.82    6.67
   4   3   7  339.57    6.55
   4   3   7  349.62    6.72
   4  -3   7  331.07    6.38
   4  -3   7  348.38    7.03
  -5   0  -9  679.80    9.98
   5   0   9  686.13   10.06
   5   0   9  666.17    9.69
  -5   0  -9  656.44    9.35
  -5   0  -9  688.30   10.10
   5   0   9  668.50    9.61
   5   0   9  656.72    9.81
   6   2  -9  142.76    3.18
  -6  -2   9  140.77    2.68
  -6  -2   9  142.57    3.15
  -6  -2   9  144.00    2.70
  -6   2   9  142.39    2.68
  -6   2   9  140.88    2.76
   6  -2  -9  139.96    2.78
  -6   2   9  144.99    2.95
   6   2  -9  140.40    3.01
   6   2  -9  140.23    2.65
   1   4  -8  272.26    5.24
   1  -4  -8  271.19    5.22
  -1  -4   8  266.42    5.21
   1  -4  -8  275.95    5.35
  -1  -4   8  266.36    5.21
  -1  -4   8  281.33    6.03
  -1   4   8  274.54    5.32
  -1   4   8  277.33    5.48
   1   4  -8  281.36    5.96
  -1   4   8  277.07    5.40
  -1   4   8  274.96    5.46
   1   4  -8  277.50    5.80
   1  -4  -8  262.46    5.18
  -1   3  11  234.78    8.67
   1   3 -11  235.64    8.60
   1  -3 -11  235.40    8.58
  -1   3  11  237.69    4.67
  -1  -3  11  243.79    5.25
   1   3 -11  232.12    4.45
  -1   3  11  236.36    8.66
   1  -3 -11  230.42    4.27
  -1  -3  11  237.45    5.02
   1  -3 -11  219.32    4.09
   1   3 -11  235.40    8.60
  -1   3  11  235.01    8.73
  -1  -3  11  241.30    4.76
   1   3 -11  238.72    5.07
  -3  -4  -5  253.92    4.99
   3  -4   5  255.82    5.55
  -3   4  -5  261.17    5.67
  -3   4  -5  248.58    4.86
  -3  -4  -5  252.82    4.93
  -3   4  -5  246.66    5.26
  -3  -4  -5  250.68    4.99
   3   4   5  250.53    4.91
   3  -4   5  248.24    4.91
   3  -4   5  251.52    5.31
  -3   4  -5  250.40    4.87
   3  -4   5  245.66    4.83
  -6   0  11    0.38    0.29
   6   0 -11    0.56    0.37
   3  -4  -7  385.64    7.37
  -3   4   7  389.08    7.39
  -3  -4   7  372.47    7.11
  -3   4   7  366.10    8.20
   3   4  -7  398.81    8.03
  -3   4   7  381.48    7.26
  -3  -4   7  375.62    7.17
   3   4  -7  378.17    7.17
   3   4  -7  379.54    7.26
  -3   4   7  391.10    7.51
  -3   4   7  396.44    7.63
  -3  -4   7  385.19    7.92
  -5  -3  -5   91.53    1.75
   5  -3   5   98.25    2.39
  -5  -3  -5   90.11    1.88
  -5   3  -5   94.43    1.76
   5   3   5   95.92    1.90
   5  -3   5   94.90    1.81
   5   3   5   91.59    2.83
   5   3   5   91.44    1.78
  -5   3  -5   97.80    1.86
   5  -3   5   95.61    2.25
   5   3   5   94.04    1.81
  -5   3  -5   95.96    2.15
  -5   3  -5   91.15    2.23
   1  -1  13  687.26    9.79
  -1  -1 -13  680.28    9.68
  -1   1 -13  684.78    9.74
  -1   1 -13  693.38    9.82
  -1   1 -13  689.23   10.19
   1   1  13  660.00    9.74
  -1  -1 -13  703.11   10.27
   1  -1  13  696.94   10.23
  -1   1 -13  683.86   10.05
   1   1  13  692.30   10.05
   1   1  13  679.08    9.90
  -1   1 -13  683.72    9.99
  -1  -1 -13  687.36    9.88
   1   1  13  691.75    9.89
  -8   0   3    1.09    0.37
  -8   0   3    0.72    0.51
   8   0  -3    0.83    0.47
  -8   0   2  148.70    3.03
   8   0  -2  154.91    3.23
  -8   0   2  142.72    3.25
  -8   0   2  150.93    2.88
  -8   0   2  150.95    2.93
   5   1 -12  124.85    3.49
   5   1 -12  124.46    3.49
  -5  -1  12  125.33    3.44
  -5   1  12  128.35    2.48
  -5   1  12  128.65    2.51
   5   1 -12  121.14    2.73
   5  -1 -12  115.50    2.23
  -5   1  12  125.51    2.56
   5  -1 -12  128.88    2.55
  -5  -1  12  124.15    2.44
  -5   1  12  125.96    2.70
  -5  -1  12  126.02    2.79
  -5  -1  12  123.80    2.49
   0   4   8  112.62    2.25
   0   4  -8  106.05    1.88
   0   4   8  111.73    2.32
   0  -4  -8  112.50    2.23
   0  -4  -8  110.64    2.19
   0  -4   8  106.77    3.67
   0  -4  -8  112.12    2.31
   0   4   8  112.88    2.24
   0   4  -8  108.29    2.37
   0  -4   8  107.85    1.99
   0   4  -8  110.01    4.40
   0  -4   8  106.92    2.52
  -2   3  11  792.67   11.17
   2  -3 -11  766.35   10.99
  -2   3  11  786.95   11.36
   2   3 -11  761.69   10.91
  -2  -3  11  793.74   11.31
   2   3 -11  809.99   11.85
  -2   3  11  795.42   11.40
   2  -3 -11  783.99   11.10
   2   3 -11  804.46   11.94
  -2  -3  11  806.48   12.02
   2  -3 -11  752.31   10.78
   2   3 -11  786.66   11.11
  -2   3  11  781.61   11.05
   2  -3 -11  774.35   10.89
  -2  -3  11  761.64   11.68
  -7  -2   6  383.34    7.37
   7   2  -6  379.78    7.59
  -7   2   6  390.10    7.42
   7   2  -6  381.74    7.46
  -7   2   6  382.10    7.42
  -7   2   6  396.90    7.95
  -7  -2   6  408.97    7.75
  -7   2   6  374.76    7.18
   7   2  -6  382.96    7.32
  -7  -2   6  397.02    7.58
  -7  -2   6  385.38    7.83
  -7   0   9  806.98   11.67
  -7   0   9  821.28   11.84
  -7   0   9  823.93   12.03
  -7   0   9  783.11   11.30
   7   0  -9  801.28   11.60
  -7   0   9  797.75   11.91
  -2   0  14  287.87    5.84
  -2   0  14  285.43    5.68
   2   0 -14  292.78    5.85
   2   0 -14  274.53    5.32
  -2   0  14  283.18    5.49
   2   0 -14  261.81    5.06
   2   0 -14  281.95    5.70
   2   0 -14  282.82    5.64
  -8   0   4 1631.15   23.14
   8   0  -4 1695.74   23.95
  -8   0   4 1588.46   21.98
  -8   0   4 1668.19   23.58
  -8   0   4 1661.65   23.15
   8   0  -4 1573.24   21.88
   4   4   3  332.22    6.49
  -4  -4  -3  332.66    6.41
  -4  -4  -3  327.96    6.42
  -4   4  -3  341.58    6.55
   4  -4   3  324.92    6.40
  -4   4  -3  342.70    7.18
   4  -4   3  339.04    6.53
  -4   4  -3  325.46    6.25
  -4   4  -3  351.31    7.14
   4   4   3  333.37    6.43
  -2  -4   8    0.94    0.23
  -2  -4   8    0.70    0.30
   2   4  -8    1.24    0.47
  -2  -4   8    0.60    0.72
  -2   4   8    0.74    0.33
   2   4  -8    0.99    0.27
  -8   0   1    0.34    0.32
   0   3  11  364.09    6.99
   0  -3 -11  370.56    7.04
   0   3 -11  366.44    6.95
   0   3  11  375.42    7.26
   0   3 -11  367.17    7.32
   0  -3  11  366.41    7.02
   0   3 -11  374.41    7.56
   0  -3 -11  350.84    6.89
   0  -3  11  369.83    7.45
   0  -3 -11  367.52    7.00
   0   3  11  363.57    6.97
   0   3 -11  377.54    7.18
   7  -1   4  137.93    3.02
   7   1   4  132.97    2.74
  -7   1  -4  126.60    2.84
  -7   1  -4  133.37    2.58
  -7  -1  -4  134.45    2.88
   7   1   4  124.26    2.78
   7   1   4  134.42    2.62
  -7  -1  -4  132.72    2.68
  -7   1  -4  128.29    2.79
  -7  -1  -4  127.77    2.50
   4  -1 -13  122.54    2.34
  -4   1  13  130.44    2.63
  -4  -1  13  123.70    2.62
  -4   1  13  131.66    2.77
  -4  -1  13  128.43    2.82
  -4   1  13  122.31    2.38
  -4  -1  13  124.68    2.40
  -4  -1  13  128.89    2.49
   4  -1 -13  129.98    2.60
   4   1 -13  125.50    2.44
   4   1 -13  128.48    2.64
  -4   1  13  127.15    2.44
  -6   3  -2  373.56    7.86
   6   3   2  382.67    7.92
  -6   3  -2  372.21    7.11
  -6  -3  -2  383.30    7.46
   6  -3   2  382.54    7.33
  -6  -3  -2  376.69    7.21
  -6   3  -2  386.34    7.78
   6   3   2  383.71    7.62
   6   3   2  383.42    7.36
  -6   3  -2  394.04    7.55
   5   2 -11  111.89    2.53
  -5  -2  11  109.25    2.00
  -5   2  11  107.55    2.15
   5   2 -11  111.19    2.20
  -5  -2  11  109.75    2.42
   5  -2 -11  101.08    2.01
  -5   2  11  113.64    2.42
  -5   2  11  110.52    2.30
  -5   2  11  104.04    1.97
   5   2 -11  110.08    4.20
   5   2 -11  108.58    1.94
  -5   2  11  112.22    2.25
   5  -2 -11  111.85    2.18
   5  -2 -11  110.39    2.24
  -5  -2  11  113.38    2.22
  -5   2  11  112.00    2.18
   6   3  -6  108.77    2.42
  -6  -3   6  102.76    2.45
  -6   3   6  110.47    2.23
  -6  -3   6  108.95    1.99
   6   3  -6  102.79    2.16
  -6  -3   6  108.69    2.01
  -6   3   6  110.13    4.14
  -6   3   6  105.49    1.97
  -6   3   6  110.52    2.37
  -6   3   6  111.68    2.20
  -6   3   6  114.39    2.36
  -4  -2  12  612.64    9.28
  -4   2  12  598.08    8.58
  -4  -2  12  606.77    8.66
   4  -2 -12  610.93    8.68
   4   2 -12  614.37    8.73
  -4   2  12  628.00    9.21
  -4   2  12  611.94    8.71
   4   2 -12  610.89    8.72
  -4   2  12  617.89    8.98
  -4   2  12  613.32    9.02
  -4   2  12  580.81    8.58
  -4  -2  12  614.99    8.77
   4  -2 -12  620.66    9.02
  -4  -2  12  607.75    9.28
   4   3 -10  115.76    2.28
  -4   3  10  109.87    4.11
  -4   3  10  114.22    2.21
   4   3 -10  118.41    2.61
  -4  -3  10  115.80    2.28
  -4   3  10  114.68    2.37
   4  -3 -10  111.38    2.24
   4  -3 -10  113.54    2.20
   4   3 -10  114.14    2.21
  -4  -3  10  117.11    2.76
  -4   3  10  115.68    2.42
  -7  -2  -2   58.08    1.38
  -7   2  -2   58.33    1.71
   7   2   2   58.09    1.47
   7   2   2   59.94    1.33
  -7   2  -2   55.74    1.23
   7  -2   2   58.90    1.29
  -7  -2  -2   59.47    1.31
   7   2   2   57.39    1.31
  -7   2  -2   57.16    1.48
   7   2   2   57.68    1.72
   7  -2   2   57.52    1.55
  -6   1  -7  278.47    5.70
  -6   1  -7  280.98    5.46
   6  -1   7  279.01    5.90
   6   1   7  279.52    5.48
  -6  -1  -7  285.76    5.81
  -6   1  -7  264.15    5.39
  -6  -1  -7  285.37    5.64
   6   1   7  280.24    7.29
   6  -1   7  286.18    5.59
  -8   0   5    5.51    0.85
  -8   0   5    1.69    0.46
   8   0  -5    1.41    0.59
  -8   0   5    2.39    0.42
  -4  -4   6  196.30    3.57
  -4  -4   6  200.78    4.28
  -4  -4   6  197.38    3.61
  -4   4   6  192.95    3.54
   4  -4  -6  199.60    3.70
  -4   4   6  195.60    3.53
  -4   4   6  196.66    3.66
   4   4  -6  197.80    3.60
  -4   4   6  200.88    3.75
   4   4  -6  188.76    3.98
   4   4  -6  204.49    3.81
  -4   4   6  185.09    3.50
  -5   1  -9  754.84   12.24
   5  -1   9  772.88   12.43
   5   1   9  773.10   11.34
  -5  -1  -9  774.27   11.17
  -5   1  -9  771.81   12.13
   5   1   9  776.13   12.25
   5  -1   9  768.30   11.53
  -5  -1  -9  771.14   12.31
  -5  -1  -9  787.21   12.60
   5  -1   9  766.75   10.92
   5   1   9  748.12   12.04
  -5   1  -9  774.79   12.43
   1  -2 -13  134.85    2.98
  -1   2  13  135.10    3.03
  -1  -2  13  131.84    2.99
   1   2 -13  133.64    3.00
   1   2 -13  130.15    3.08
   1   2 -13  129.00    2.87
  -1  -2  13  135.22    3.28
  -1   2  13  126.13    3.02
  -1  -2  13  130.06    2.93
  -1   2  13  130.18    3.02
   1  -2 -13  136.19    3.35
  -1  -2  13  123.42    3.11
   1   2 -13  127.98    3.15
   1  -2 -13  126.80    2.97
   1  -2 -13  134.65    3.70
   3   0  12    0.38    0.33
   8   0   0  238.93    4.91
  -8   0   0  228.48    4.57
  -8   0   0  234.54    4.77
   8   0   0  220.96    4.39
  -8   0   0  220.60    4.35
  -2   4  -7   61.41    1.62
   2   4   7   62.19    1.08
   2  -4   7   61.71    1.04
   2  -4   7   61.21    1.52
   2   4   7   62.04    0.99
   2  -4   7   59.16    1.02
  -2   4  -7   58.65    0.90
  -2  -4  -7   61.55    1.09
  -2   4  -7   57.49    0.94
   2   4   7   60.99    1.11
   2   4   7   63.48    1.01
  -2  -4  -7   61.66    0.98
  -2  -4  -7   59.53    1.03
   0   5   0    0.72    0.27
   2   2 -13   26.94    0.92
  -2  -2  13   27.04    0.67
   2  -2 -13   27.72    0.88
  -2   2  13   28.77    0.87
  -2  -2  13   27.82    1.10
  -2  -2  13   26.70    0.64
   2   2 -13   26.08    0.65
   2  -2 -13   28.06    3.73
  -2   2  13   26.73    0.72
  -2   2  13   26.80    0.88
   2   2 -13   27.75    0.82
   2  -2 -13   27.05    0.63
  -2   2  13   27.62    0.84
   2   2 -13   26.97    0.82
  -2  -2  13   26.12    0.90
   6   1 -11  290.65    5.65
  -6   1  11  286.74    5.50
  -6   1  11  284.45    5.69
  -6  -1  11  281.09    5.38
  -6  -1  11  280.31    5.74
   6   1 -11  288.18    5.76
  -6  -1  11  291.78    5.53
   6  -1 -11  271.06    5.36
  -6   1  11  282.66    5.51
   6  -1 -11  280.67    5.33
  -6   1  11  285.41    5.42
   6  -1 -11  284.53    5.47
   2   3  10  267.36    5.17
   2  -3  10  266.71    5.63
  -2   3 -10  266.52    5.09
  -2  -3 -10  268.62    5.27
   2   3  10  265.77    5.22
  -2  -3 -10  267.76    5.15
   2  -3  10  266.77    5.48
  -2   3 -10  263.73    5.06
   2  -3  10  267.93    5.21
   2   3  10  267.33    5.28
   2   3  10  269.80    5.21
  -2  -3 -10  266.14    5.10
  -2   3 -10  272.09    5.63
   0   0  14  646.72   10.25
   0   0 -14  637.76   10.41
   0   0  14  656.33   10.65
   0   0 -14  609.40    9.90
   0   0 -14  637.95   10.10
  -3   0  14   -0.16    0.30
  -3   0  14    0.11    0.24
   8  -1  -3   55.07    1.14
  -8   1   3   53.45    2.82
  -8  -1   3   55.52    1.02
  -8   1   3   55.88    1.11
  -8  -1   3   54.26    0.97
  -8  -1   3   53.85    1.11
   8   1  -3   54.88    1.19
  -8   1   3   58.07    1.26
   8  -1  -3   55.60    1.32
   8   1  -3   52.89    1.13
  -8   1   3   55.15    0.96
  -3  -3  -9  180.82    4.04
   3   3   9  172.10    3.88
   3   3   9  179.25    3.94
   3   3   9  181.05    3.97
   3   3   9  179.69    4.03
  -3  -3  -9  177.98    3.89
  -3   3  -9  177.64    7.63
   3  -3   9  168.56    3.73
   3  -3   9  186.41    4.52
  -3   3  -9  179.58    4.29
  -3  -3  -9  179.05    3.91
   3  -3   9  177.90    4.19
   0   5  -1  951.04   15.01
   0   5  -1  984.40   15.51
   0  -5   1 1009.51   15.67
   0   5   1  970.72   15.27
   0  -5  -1  959.98   15.33
   0   5  -1  965.17   16.22
  -8  -1   2  176.95    3.90
  -8  -1   2  176.89    4.01
  -8   1   2  176.13    4.08
  -8   1   2  171.19    3.77
   8   1  -2  178.05    4.10
   8  -1  -2  180.76    4.26
  -8   1   2  163.89    3.86
   8   1  -2  176.48    4.10
  -8  -1   2  179.60    3.99
   8  -1  -2  170.57    3.89
  -7   1   9    2.72    0.52
   7   1  -9    2.57    0.44
  -7   1   9    2.57    0.38
   7  -1  -9    2.46    0.40
   7  -1  -9    2.49    0.52
  -7   1   9    2.25    0.44
  -7  -1   9    2.40    0.45
  -7  -1   9    2.51    0.52
  -7  -1   9    2.96    0.41
  -7   1   9    2.71    0.36
   7   1  -9    1.77    0.43
  -3  -3  11  100.80    1.79
  -3   3  11  102.23    1.53
   3  -3 -11  101.22    1.38
   3   3 -11  106.56    1.19
   3   3 -11  105.83    2.13
  -3   3  11  103.45    1.53
   3  -3 -11  100.91    1.49
   3  -3 -11   99.91    1.12
  -3  -3  11  108.43    1.97
  -3   3  11  101.15    1.20
   3   3 -11  104.91    1.65
  -3   3  11  101.40    1.26
  -7   0  -5  146.97    3.49
  -7   0  -5  139.93    3.31
   7   0   5  145.98    3.64
  -7   0  -5  145.72    3.35
   7   0   5  150.68    3.37
  -7   0  -5  146.87    3.30
   7   0   5  149.82    3.53
   1   4   8   80.27    1.09
  -1  -4  -8   81.00    1.08
   1   4   8   82.80    1.13
  -1   4  -8   80.92    1.54
  -1   4  -8   78.83    1.69
  -1  -4  -8   75.80    1.18
   1  -4   8   81.78    1.15
  -1   4  -8   83.55    1.03
   1  -4   8   78.97    1.59
   1  -4   8   81.65    1.11
  -1  -4  -8   79.93    1.06
   1   4   8   77.81    1.24
   5   2   8  163.86    3.75
  -5   2  -8  166.24    3.87
  -5   2  -8  166.06    3.64
  -5   2  -8  169.49    3.86
  -5  -2  -8  167.22    3.71
  -5   2  -8  160.16    3.85
   5  -2   8  168.04    3.96
  -5  -2  -8  164.24    3.72
  -5  -2  -8  159.78    3.54
   5  -2   8  164.12    4.05
   5   2   8  161.89    3.59
  -1  -1  14  149.24    3.35
  -1  -1  14  150.19    3.39
   1   1 -14  147.00    3.78
  -1   1  14  145.10    3.37
   1   1 -14  133.90    3.05
   1   1 -14  150.50    3.36
   1  -1 -14  146.12    3.41
  -1  -1  14  138.64    3.39
  -1  -1  14  148.59    3.50
   1  -1 -14  144.93    3.20
   1  -1 -14  145.08    3.27
  -1   1  14  140.25    3.39
   1   1 -14  151.41    3.73
  -1   1  14  146.83    4.07
   1  -1 -14  146.52    3.50
   2  -1 -14  175.91    3.80
  -2   1  14  186.97    4.28
  -2  -1  14  183.76    3.99
   2   1 -14  182.77    3.96
  -2  -1  14  183.63    4.02
  -2  -1  14  177.30    4.15
   2  -1 -14  185.08    4.13
  -2   1  14  185.71    4.14
  -2  -1  14  182.00    4.15
  -2   1  14  184.44    4.00
   2  -1 -14  165.61    3.79
   2   1 -14  184.45    6.21
   2   1 -14  189.67    4.39
  -7   2   7  286.42    5.96
  -7   2   7  296.32    5.65
  -7   2   7  280.35    5.44
  -7   2   7  289.99    5.58
  -7  -2   7  285.54    5.94
  -7  -2   7  287.15    5.53
  -7  -2   7  291.16    5.55
   7   2  -7  284.52    5.46
  -7   2   7  288.01    5.69
   7   2  -7  288.80    5.86
  -7  -2   7  284.79    5.50
  -8  -1   4  173.50    3.84
  -8  -1   4  169.53    4.14
   8   1  -4  170.07    3.94
  -8   1   4  174.84    4.09
   8  -1  -4  184.26    4.36
   8   1  -4  174.06    4.06
  -8   1   4  182.29    4.23
  -8  -1   4  172.25    3.89
   8   1  -4  162.52    3.65
  -8   1   4  180.40    4.02
   8  -1  -4  168.66    3.88
  -8   1   4  173.24    3.82
  -8  -1   4  166.45    3.70
  -5   3   9  160.52    3.61
   5   3  -9  176.74    3.90
   5   3  -9  170.44    4.03
  -5  -3   9  167.77    4.09
  -5   3   9  171.56    3.76
  -5  -3   9  170.21    3.72
  -5   3   9  171.66    3.88
   5   3  -9  170.89    3.75
   5   3  -9  174.99    4.17
   5  -3  -9  176.17    3.88
   5   3  -9  169.99    3.69
  -5   3   9  164.87    3.58
  -1   5   0 1605.24   25.88
   1   5   0 1559.38   25.16
  -1   5   0 1603.42   24.67
   1   5   0 1516.89   23.61
   1   5   0 1607.25   24.79
  -1  -5   0 1580.00   24.26
   1  -5   0 1606.90   24.91
  -1   5   0 1567.97   24.14
   4   0  11    0.09    0.40
   4   0  11   -0.08    0.43
   4   0  11    0.32    0.29
   4   0  11    0.12    0.35
  -5  -4   2  228.19    4.50
  -5  -4   2  230.19    4.46
  -5   4   2  220.14    4.32
   5  -4  -2  225.41    4.42
  -5   4   2  227.26    4.92
   5   4  -2  226.60    4.41
  -5  -4   2  222.20    4.39
  -5   4   2  223.13    4.36
   5   4  -2  235.56    5.17
   5   4  -2  228.55    4.55
   1   5  -1   10.87    1.04
  -1  -5   1   11.50    0.61
  -1   5   1   13.93    0.94
   1   5  -1   11.96    0.64
  -1   5   1   18.28    1.78
  -1   5   1   13.21    1.30
   1   5  -1   12.65    1.06
   1   5  -1   11.28    0.91
  -8   1   1  154.15    3.90
  -8  -1   1  150.04    3.37
   8  -1  -1  147.27    3.42
  -8  -1   1  152.23    3.40
  -8   1   1  154.85    3.65
   8   1  -1  148.32    3.45
  -8   1   1  147.11    4.95
  -8   1   1  151.95    3.39
  -8  -1   1  149.73    3.44
   8   1  -1  152.23    3.57
   8  -1  -1  154.49    3.71
   5   4  -1   59.27    1.57
   5   4  -1   60.78    0.98
  -5  -4   1   60.66    1.04
  -5   4   1   60.72    1.49
  -5  -4   1   55.79    0.91
   5  -4  -1   57.43    0.96
  -5   4   1   54.79    0.91
  -5  -4   1   60.91    0.93
  -5   4   1   59.65    1.28
   0  -5  -2    6.81    1.00
   0   5  -2    2.65    1.09
   0  -5   2    3.86    0.80
   0  -5  -2    8.94    1.01
   0   5  -2    4.00    0.36
   0   5   2    3.05    1.14
   0   5  -2    3.08    0.97
  -8   0   6  443.56    7.32
  -8   0   6  432.35    3.25
  -8   0   6  417.18    7.88
  -8   0   6  431.54    3.42
   8   0  -6  423.78    8.07
   8   0  -6  425.56    8.38
  -1  -5  -1   94.36    1.96
  -1   5  -1   87.28    1.91
   1  -5   1   89.54    1.15
  -1  -5  -1   93.76    1.09
  -1   5  -1   90.19    1.06
  -1   5  -1   90.72    1.18
   1   5   1   94.08    2.03
   0  -2 -13  118.13    2.81
   0  -2 -13  121.67    5.86
   0   2  13  120.19    2.88
   0   2  13  121.41    2.77
   0   2 -13  120.81    3.01
   0  -2 -13  121.96    2.82
   0   2 -13  120.17    2.71
   0  -2  13  117.94    2.89
   0  -2  13  119.74    2.76
   0   2 -13  122.98    2.95
   0   2 -13  120.41    2.73
   0  -2  13  121.03    3.08
   3  -4   6  139.40    3.48
  -3  -4  -6  144.42    3.22
  -3   4  -6  137.52    3.05
   3  -4   6  136.80    3.09
  -3  -4  -6  136.58    3.19
   3   4   6  138.68    3.12
  -3  -4  -6  137.02    3.08
   3   4   6  143.86    3.24
   3  -4   6  134.03    3.48
  -3   4  -6  139.98    3.13
  -3   4  -6  143.89    3.70
   3  -4   6  133.93    3.08
   3   4   6  139.21    3.20
  -4   4  -4    0.16    0.58
   4  -4   4    0.51    0.51
   4   4   4    0.47    0.38
   4  -4   4    0.74    0.29
  -4   4  -4    0.16    0.55
   4  -4   4    0.11    0.39
  -4  -4  -4    0.73    0.29
  -4   4  -4    0.65    0.31
  -4  -4  -4    0.87    0.27
  -5  -4   3  578.14    9.20
  -5   4   3  574.46    9.17
  -5  -4   3  583.74    9.38
   5   4  -3  577.51    9.19
  -5  -4   3  587.10    9.41
  -5   4   3  573.19    9.14
   5   4  -3  602.88    9.71
   5   4  -3  602.36   10.37
  -5   4   3  565.91    9.02
  -5   4   3  572.12    9.85
  -6  -2  -6   49.42    0.90
   6  -2   6   48.00    1.39
   6   2   6   50.77    1.08
  -6  -2  -6   49.73    1.05
   6   2   6   48.40    0.94
  -6   2  -6   49.78    0.88
   6   2   6   52.50    0.94
  -6   2  -6   47.51    1.24
   6   2   6   50.58    1.05
  -6   2  -6   48.82    1.21
   3   4  -8  232.79    4.47
  -3   4   8  234.32    4.64
   3   4  -8  246.10    5.19
  -3   4   8  241.64    4.79
  -3  -4   8  237.42    4.56
   3  -4  -8  239.57    4.69
   3   4  -8  244.64    4.76
  -3   4   8  236.34    4.57
  -3  -4   8  234.99    4.57
  -3  -4   8  238.66    5.20
   6   3   3  244.77    4.77
  -6   3  -3  247.81    5.35
  -6  -3  -3  240.48    4.81
   6   3   3  237.88   14.51
  -6   3  -3  249.82    5.16
  -6   3  -3  246.27    4.81
   6  -3   3  243.22    4.75
  -6  -3  -3  242.74    4.73
  -6   3  -3  241.17    4.67
   1   5  -2  696.73   10.98
   1   5  -2  683.64   10.99
   1  -5  -2  670.55   10.62
  -1   5   2  677.94   10.68
  -1  -5   2  667.47   10.62
  -1  -5   2  683.78   10.77
   1   5  -2  704.41   11.11
   1  -5  -2  698.29   11.00
   1   5  -2  709.97   12.03
  -1   5   2  662.76   10.53
   3   2  11   20.43    1.04
   3  -2  11   19.76    1.00
   3   2  11   21.64    0.63
  -3  -2 -11   21.99    0.59
  -3   2 -11   22.81    0.64
  -3  -2 -11   21.15    1.02
  -3   2 -11   22.71    0.74
   3  -2  11   21.17    1.17
  -3   2 -11   22.06    0.86
  -3  -2 -11   21.35    1.03
  -3  -2 -11   22.17    0.81
   3   2  11   20.45    1.04
   3  -2  11   22.24    0.89
   5  -4   0  423.34    7.94
   5   4   0  431.09    2.84
  -5   4   0  422.94    8.39
  -5  -4   0  440.37    2.53
   5   4   0  422.45    8.58
  -5  -4   0  420.88    7.97
  -5  -4   0  436.77    2.55
   5   4   0  427.27    7.99
  -5   4   0  417.82    7.81
  -5   4   0  418.09    8.45
  -5   4   0  416.69    7.83
  -5  -4   0  434.49    2.86
   8   0   1    0.67    0.36
  -8   0  -1    0.81    0.31
  -8   0  -1    1.10    0.87
   8   0   1    0.74    0.84
  -1  -3 -11  257.92    4.95
   1   3  11  253.46    4.93
  -1   3 -11  267.08    5.40
  -1   3 -11  261.03    5.01
   1  -3  11  258.69    5.32
   1   3  11  250.08    4.93
   1   3  11  256.07    4.96
  -1   3 -11  261.39    5.45
   1  -3  11  256.18    4.97
  -1  -3 -11  252.98    4.87
  -1  -3 -11  254.58    5.00
  -1   3 -11  259.98    4.96
  -6  -3   7  174.36    4.29
  -6   3   7  163.78    3.62
  -6   3   7  167.57    3.78
   6   3  -7  174.33    4.17
   6   3  -7  166.24    3.69
  -6   3   7  167.01    3.80
  -6   3   7  159.23    3.56
   6   3  -7  163.89    3.62
  -6   3   7  171.15    3.74
  -6  -3   7  166.10    3.66
  -6   3   7  166.38    3.67
   6   3  -7  166.17    3.73
   6   2 -10  385.64    7.57
  -6   2  10  393.85    7.57
   6  -2 -10  369.28    7.05
  -6   2  10  373.12    7.11
  -6  -2  10  373.60    7.50
   6   2 -10  373.29    7.01
  -6   2  10  383.77    7.18
  -6  -2  10  392.15    7.36
  -6   2  10  377.56    7.17
   6   2 -10  380.09    7.16
  -6  -2  10  379.90    7.16
   8   1  -5  838.05   13.50
  -8  -1   5  806.54   12.85
   8   1  -5  853.29   13.89
  -8   1   5  873.74   14.12
  -8   1   5  841.46   13.55
  -8   1   5  842.83   13.33
   8   1  -5  851.99   13.49
  -8  -1   5  828.03   13.64
   8  -1  -5  828.55   13.23
  -8  -1   5  857.13   13.53
  -8   1   5  829.32   13.05
  -8  -1   5  838.76   13.33
  -5   3  -6  286.37    5.80
   5   3   6  270.00    5.33
  -5  -3  -6  275.66    5.43
   5  -3   6  283.16    5.46
  -5  -3  -6  276.68    5.32
   5   3   6  283.10    5.46
  -5   3  -6  281.82    5.91
   5  -3   6  284.93    6.03
  -5   3  -6  287.95    5.53
   5   3   6  280.57    5.48
  -5  -3  -6  276.47    5.33
   5   3   6  272.71    5.29
  -5   3  -6  275.21    5.26
   5  -3   6  282.64    5.78
  -3   2  13  821.35   13.10
   3   2 -13  845.71   13.28
   3  -2 -13  860.00   13.59
   3   2 -13  852.63   13.28
  -3  -2  13  843.11   13.17
  -3  -2  13  855.92   13.89
  -3   2  13  855.36   13.38
  -3  -2  13  828.02   13.00
   3  -2 -13  834.37   13.03
   3   2 -13  854.45   13.59
  -3   2  13  836.06   13.26
  -3  -2  13  829.69   13.44
   3  -2 -13  809.19   12.87
  -3   2  13  839.56   13.42
   3   2 -13  842.91   13.63
   3   1  12    2.55    1.01
   3   1  12    2.68    0.65
  -3   1 -12    2.64    0.68
  -3   1 -12    2.64    0.40
  -3  -1 -12    2.81    0.38
  -3  -1 -12    2.16    1.30
  -3   1 -12    2.55    0.84
  -3  -1 -12    2.48    1.07
   5   0 -13  123.08    2.80
   5   0 -13  119.61    2.88
   5   0 -13  120.27    2.79
  -5   0  13  130.43    2.90
   5   0 -13  125.07    2.86
  -5   0  13  125.39    2.83
  -5   0  13  123.36    3.02
  -5   0  13  123.24    2.92
  -8   1   0  143.33    3.22
  -8  -1   0  134.03    3.03
   8  -1   0  148.92    3.60
  -8   1   0  150.05    3.55
  -8  -1   0  144.78    3.31
   8  -1   0  143.42    3.34
   8   1   0  146.35    3.44
  -8  -1   0  146.40    3.43
  -8   1   0  141.06    4.50
  -8   1   0  149.32    3.82
  -2  -2 -12  468.16    7.70
   2   2  12  490.95    8.11
  -2   2 -12  468.23    7.94
   2  -2  12  494.65    8.28
   2   2  12  491.22    8.02
  -2   2 -12  493.85    7.88
  -2  -2 -12  490.22    7.84
   2  -2  12  491.50    7.98
   2  -2  12  493.74    8.46
  -2   2 -12  492.27    7.89
  -2  -2 -12  496.67    8.02
  -2  -2 -12  493.85    8.08
   2   2  12  496.26    7.98
   1   4  -9   51.40    1.27
  -1   4   9   49.72    0.89
  -1   4   9   52.74    1.07
   1   4  -9   48.16    0.78
   1   4  -9   49.08    1.34
  -1  -4   9   48.70    0.87
  -1   4   9   51.44    0.90
   1  -4  -9   50.65    0.80
  -1  -4   9   50.80    0.86
  -1   4   9   49.59    1.12
   1  -4  -9   51.28    0.92
  -1  -4   9   47.63    1.39
   7   2   3  139.06    3.16
   7  -2   3  132.86    3.27
   7  -2   3  136.33    3.08
  -7   2  -3  135.92    3.46
  -7  -2  -3  140.35    3.26
  -7   2  -3  130.59    2.95
   7   2   3  135.28    3.17
   7   2   3  133.01    3.03
   7   2   3  138.51    3.18
  -7  -2  -3  130.47    3.00
  -7   2  -3  137.08    3.29
  -7   0  10    0.43    0.30
  -1  -5  -2  212.62    4.23
  -1  -5  -2  200.37    1.70
  -1  -5  -2  206.12    4.08
  -1   5  -2  208.32    4.02
  -1  -5  -2  200.75    1.56
   1  -5   2  204.74    4.03
  -1   5  -2  208.53    4.71
   1   5   2  206.01    4.03
  -1   5  -2  210.71    4.14
   0  -1 -14  714.03   11.27
   0   1  14  701.25   11.26
   0   1 -14  702.60   11.02
   0  -1  14  732.26   11.59
   0   1 -14  719.40   11.34
   0  -1 -14  730.12   11.48
   0   1 -14  730.91   11.72
   0   1  14  722.37   11.55
   0   1 -14  715.36   11.49
   0  -1  14  713.84   11.54
   0   1  14  720.43   11.37
   0  -1 -14  714.97   11.49
   0   1 -14  730.67   11.91
   0  -1 -14  730.07   11.65
  -3   1  14  104.22    1.43
   3  -1 -14  100.44    1.55
  -3  -1  14  106.76    1.78
   3  -1 -14  105.50    1.19
  -3  -1  14  104.89    1.59
  -3  -1  14  105.51    1.25
  -3   1  14  104.14    1.64
   3   1 -14  103.90   13.87
   3  -1 -14  104.34    1.56
  -3   1  14  103.90    1.18
  -3  -1  14  100.43    1.21
   3   1 -14  104.34    4.23
   3   1 -14  106.91    2.51
   4  -3   8  103.25    1.76
  -4  -3  -8  105.12    1.28
   4   3   8  102.31    1.30
   4   3   8  104.15    1.43
  -4   3  -8  101.93    1.61
  -4  -3  -8   99.65    1.43
  -4   3  -8  103.22    1.20
   4  -3   8  105.79    1.29
  -4  -3  -8  101.68    1.24
   4   3   8  104.99    1.28
  -4   3  -8  104.51    1.87
   4  -3   8  100.13    1.94
   5   4  -4    7.31    0.77
  -5  -4   4    7.33    0.50
   5   4  -4    7.72    0.56
  -5  -4   4    6.73    0.76
  -5  -4   4    6.83    0.51
  -5   4   4    7.00    0.46
   5   4  -4    7.52    0.54
  -5  -4   4    7.47    0.48
   0  -5   3 1091.66   16.99
   0  -5  -3 1064.83   16.48
   0  -5   3 1078.01   16.73
   0   5  -3 1053.69   17.26
   0  -5  -3 1088.27   16.90
   0   5  -3 1066.94   16.55
   0   5  -3 1044.44   16.37
   0   5   3 1077.48   16.73
   0  -5  -3 1063.86   16.76
   0   5  -3 1061.98   16.45
  -4   4   7    0.08    0.29
  -4   4   7    0.55    0.41
   4   4  -7    0.01    0.23
  -4  -4   7   -0.29    0.58
   4   4  -7    0.18    0.25
  -4  -4   7    0.60    0.24
  -4  -4   7    0.21    0.24
   4   4  -7    0.67    0.56
  -4   4   7    0.87    0.41
   4   4  -7    0.20    0.42
  -7   1  -5  428.35    8.32
   7  -1   5  449.30    7.93
  -7   1  -5  400.48    7.84
   7   1   5  444.70    7.25
  -7   1  -5  427.94    8.02
   7   1   5  456.60    7.58
  -7  -1  -5  436.41    3.15
   7  -1   5  394.83    7.76
   7   1   5  407.53    8.00
  -6   0  -8  732.45   11.57
   6   0   8  731.56   11.98
  -6   0  -8  728.74   11.71
  -6   0  -8  733.42   11.90
   6   0   8  752.70   11.88
   1   5  -3    5.29    0.75
   1  -5  -3    7.86    0.59
  -1   5   3    4.97    0.79
   1   5  -3    5.32    0.52
  -1  -5   3    5.94    0.43
  -1   5   3    5.64    0.81
  -1  -5   3    6.18    0.51
   1   5  -3    6.02    0.45
   1   5  -3    6.24    0.53
  -5  -4  -1   52.12    0.92
  -5   4  -1   48.56    0.89
   5   4   1   48.59    0.88
  -5   4  -1   47.78    0.85
   5  -4   1   49.51    0.91
   5   4   1   49.05    1.05
  -5   4  -1   53.23    1.46
  -5   4  -1   50.14    1.44
   5   4   1   48.98    1.43
  -5  -4  -1   50.54    0.89
  -5  -4  -1   50.13    0.98
  -2   1 -13   83.13    1.22
   2   1  13   82.48    1.60
   2  -1  13   85.83    1.56
   2  -1  13   85.85    1.73
   2   1  13   83.49    1.36
  -2   1 -13   86.51    1.47
  -2   1 -13   84.20    1.54
  -2   1 -13   83.39    1.11
  -2  -1 -13   81.67    1.52
   2  -1  13   83.29    1.31
   2   1  13   83.52    1.47
  -2  -1 -13   82.61    1.30
  -2  -1 -13   82.65    1.08
   0   4  -9  211.78    4.50
   0  -4  -9  209.29    4.07
   0   4   9  211.35    4.17
   0  -4   9  202.01    3.97
   0   4  -9  214.38    4.14
   0  -4  -9  212.56    4.24
   0   4   9  208.07    4.18
   0  -4   9  214.90    4.73
   0  -4   9  207.97    4.48
   0   4  -9  202.59    4.44
   0  -4  -9  209.12    4.09
   0  -4   9  214.89    4.22
   0   4   9  213.75    4.17
  -4   2 -10   58.51    1.00
  -4   2 -10   55.72    1.17
   4   2  10   55.03    1.08
  -4   2 -10   54.71    0.90
   4   2  10   56.23    1.14
  -4  -2 -10   57.41    1.11
   4  -2  10   55.02    1.40
  -4   2 -10   54.10    1.28
  -4  -2 -10   55.07    1.02
   4  -2  10   55.70    6.74
  -4  -2 -10   57.56    1.01
  -4  -2 -10   56.01    0.92
   4   2  10   58.32    0.98
  -4   2 -10   55.83    1.12
  -4  -1 -11    1.72    0.33
   4   1  11    1.92    0.45
  -4   1 -11    2.61    0.40
   2  -4  -9  382.62    7.19
  -2  -4   9  372.41    7.10
  -2  -4   9  378.39    7.66
   2   4  -9  354.44    6.69
  -2   4   9  386.90    7.24
  -2   4   9  393.05    7.48
  -2   4   9  402.29    7.64
   2   4  -9  395.47    7.86
   2  -4  -9  366.42    7.07
  -2  -4   9  385.48    7.21
  -2   4   9  369.10    7.35
   2   4  -9  386.69    7.20
   2   4  -9  401.17    8.00
   6   0 -12  944.37   14.76
  -6   0  12  948.81   14.97
  -6   0  12  990.74   15.80
   6   0 -12  932.34   14.60
   6   0 -12  935.21   14.56
  -6   0  12  956.55   15.04
  -6   0  12  962.57   15.06
   6   0 -12  967.97   15.40
   2  -5  -1  181.64    3.97
  -2   5   1  177.52    3.89
  -2   5   1  184.53    4.00
   2  -5  -1  177.88    3.90
   2   5  -1  185.25    4.12
  -2   5   1  179.96    3.88
  -2  -5   1  180.99    3.89
  -2  -5   1  190.12    4.17
   2   5  -1  176.28    3.84
   2   5   0   42.67    0.94
  -2   5   0   44.49    0.76
   2  -5   0   41.25    0.81
   2   5   0   41.89    0.83
  -2   5   0   44.52    1.45
  -2  -5   0   42.89    0.88
  -2  -5   0   41.64    0.74
  -8   0   7    0.48    0.36
  -8   1   6   40.39    0.84
   8  -1  -6   44.83    1.34
   8   1  -6   43.43    1.15
  -8   1   6   43.91    1.50
  -8  -1   6   40.01    1.19
   8   1  -6   41.18    1.21
   8   1  -6   42.49    1.04
  -8   1   6   43.11    4.41
   8  -1  -6   45.65    1.03
  -8   1   6   43.50    1.24
  -8   1   6   45.29    0.88
  -8  -1   6   43.44    0.83
  -8  -1   6   42.34    1.27
  -8  -1   6   39.78    1.27
  -7   2   8    4.46    0.48
  -7  -2   8    5.20    0.52
   7   2  -8    4.53    0.61
  -7  -2   8    5.24    0.50
  -7   2   8    4.60    0.46
  -7   2   8    4.93    0.66
   7  -2  -8    4.66    0.55
  -7   2   8    4.41    0.59
   7   2  -8    4.97    0.62
  -7  -2   8    5.08    0.66
  -4   0  14  173.49    3.77
   4   0 -14  169.26    3.65
   4   0 -14  171.80    3.85
   4   0 -14  166.63    3.66
  -4   0  14  165.69    3.75
  -4   0  14  167.04    3.66
  -4   0  14  168.38    3.92
   4   0 -14  167.76    3.86
   5   0  10    0.61    0.31
  -5   0 -10    0.46    0.26
  -2  -5   2    0.86    0.25
  -2   5   2    1.08    0.32
   2  -5  -2    1.73    0.44
   2   5  -2    1.12    0.30
  -2   5   2    1.34    0.38
   2  -5  -2    0.39    0.34
  -2   5   2    2.76    0.50
  -8   1  -1   69.14    1.22
   8  -1   1   67.87    1.22
  -8   1  -1   71.23    1.81
  -8  -1  -1   68.13    1.24
  -8   1  -1   69.37    1.58
   8   1   1   64.41    1.36
   8  -1   1   72.66    1.61
   8   1   1   66.19    1.08
  -8  -1  -1   65.62    1.03
  -8   1  -1   69.13    1.05
  -8  -1  -1   64.70    1.45
  -1  -5  -3  621.55    9.96
  -1  -5  -3  640.84   10.07
   1  -5   3  624.80    9.91
  -1  -5  -3  644.63   10.21
   1   5   3  641.92   10.16
  -1  -5  -3  651.57   10.32
  -1   5  -3  638.60   10.13
  -1   5  -3  633.77    9.96
  -1   5  -3  647.06   11.03
   1  -5   3  629.95   10.20
  -1   3  12   39.94    0.81
   1   3 -12   39.19    1.02
   1   3 -12   36.96    0.76
  -1   3  12   40.08    0.80
   1   3 -12   36.54    1.13
   1  -3 -12   39.22    0.72
   1   3 -12   36.62    0.71
  -1  -3  12   34.78    1.08
   1  -3 -12   36.45    0.89
  -1  -3  12   35.47    0.77
  -1  -3  12   35.70    1.21
   1  -3 -12   38.43    0.76
  -1   3  12   36.59    0.93
  -1   3  12   38.66    0.95
  -8   0  -2  439.83    3.28
   8   0   2  441.88    7.42
  -8   0  -2  449.63    7.36
  -8   0  -2  430.49    2.61
   8   0   2  442.84    7.19
  -2  -5  -1  825.18   13.02
   2   5   1  798.04   12.53
  -2   5  -1  806.00   12.63
   2   5   1  825.68   13.06
  -2   5  -1  803.75   13.56
   2  -5   1  826.67   12.97
  -2   5  -1  794.19   12.39
  -2  -5  -1  798.36   12.46
  -2   5  -1  781.97   12.31
   5   4  -5   51.59    0.98
   5   4  -5   52.10    1.42
  -5  -4   5   52.18    0.84
  -5   4   5   48.83    0.85
   5   4  -5   50.79    0.86
  -5  -4   5   48.89    1.41
  -5   4   5   47.35    0.90
  -5  -4   5   53.09    0.90
  -5   4   5   50.34    0.89
  -5   4   5   50.37    0.87
  -5  -1  13  140.50    3.10
  -5   1  13  142.37    3.13
   5   1 -13  138.44    3.18
  -5   1  13  135.66    3.07
  -5  -1  13  136.35    3.04
   5  -1 -13  137.92    3.03
  -5  -1  13  140.87    3.44
  -5   1  13  143.57    3.41
   5   1 -13  139.72    3.12
  -5  -1  13  141.18    3.34
  -5   1  13  141.63    3.25
   5  -1 -13  143.84    3.25
   2   3 -12  286.10    5.72
  -2   3  12  282.32    5.57
  -2  -3  12  273.41    5.65
   2   3 -12  283.26    5.39
   2  -3 -12  281.98    5.34
  -2   3  12  281.74    5.81
   2  -3 -12  280.34    5.50
   2  -3 -12  286.67    5.59
  -2   3  12  280.78    5.52
   2   3 -12  277.98    5.32
  -2  -3  12  277.99    5.33
  -2  -3  12  283.26    5.88
   2   3 -12  295.72    6.02
  -2   3  12  277.59    5.48
   0  -5   4  196.60    4.28
   0   5  -4  196.87    4.30
   0   5   4  205.10    4.14
   0   5  -4  210.76    4.76
   0  -5  -4  194.86    5.38
   0   5  -4  200.22    2.76
   0   5   4  203.74    4.44
   0   5  -4  198.77    1.57
   0  -5  -4  211.18    4.54
   0  -5   4  197.10    4.60
   0  -5  -4  202.90    4.13
   0   5  -4  200.23    1.86
  -4   3  11   72.36    0.98
   4   3 -11   70.86    1.02
   4  -3 -11   68.37    1.07
  -4   3  11   67.57    1.14
  -4  -3  11   68.04    1.56
  -4   3  11   70.16    1.24
   4   3 -11   71.01    1.35
   4  -3 -11   69.76    0.94
   4   3 -11   70.95    0.96
  -4   3  11   68.91    0.99
  -4  -3  11   69.60    1.00
  -7  -1  10   58.75    0.89
   7   1 -10   58.43    0.99
  -7   1  10   57.26    0.90
  -7  -1  10   56.40    0.93
   7  -1 -10   58.18    1.10
   7  -1 -10   58.20    1.17
  -7   1  10   58.46    1.00
  -7  -1  10   56.15    1.33
   7   1 -10   59.23    1.24
  -7   1  10   54.82    0.99
  -7   1  10   58.71    1.22
   2  -4   8  436.82    3.87
   2  -4   8  443.52    7.21
  -2  -4  -8  453.27    7.30
  -2  -4  -8  455.00    7.45
  -2   4  -8  445.74    7.17
   2  -4   8  438.59    2.68
  -2  -4  -8  452.52    7.32
   2   4   8  461.56    7.46
   2   4   8  444.90    7.19
  -2   4  -8  441.99    7.79
   2   4   8  449.19    7.37
   2   4   8  456.52    7.47
  -1  -2 -13  216.15    4.26
   1  -2  13  214.15    4.20
  -1   2 -13  211.91    4.45
  -1   2 -13  210.66    4.15
  -1  -2 -13  216.02    4.20
  -1   2 -13  220.61    4.51
   1   2  13  217.12    4.26
   1   2  13  205.75    4.16
   1  -2  13  210.30    4.38
  -1   2 -13  215.36    4.17
  -1  -2 -13  216.97    4.38
   1   2  13  204.01    4.20
  -6   3  -4  152.54    3.37
  -6   3  -4  153.01    3.84
  -6  -3  -4  150.79    3.45
   6   3   4  152.79    3.42
   6  -3   4  153.78    3.43
  -6   3  -4  154.48    3.45
   6   3   4  150.78    3.39
   6   3   4  146.75    3.39
  -6   3  -4  160.54    3.81
   6   3   4  154.19    3.49
  -6  -3  -4  148.64    3.31
  -1  -5   4  221.82    4.33
   1  -5  -4  222.61    4.34
   1   5  -4  228.60    4.40
   1   5  -4  223.44    4.94
  -1  -5   4  225.30    4.35
   1  -5  -4  232.24    4.55
   1   5  -4  232.07    4.54
  -1   5   4  231.42    4.58
  -1   5   4  226.21    4.40
   1   5  -4  227.42    4.42
  -5  -4  -2  308.47    5.90
   5   4   2  309.57    6.05
  -5  -4  -2  297.43    5.77
  -5   4  -2  310.94    5.93
  -5   4  -2  307.67    6.53
   5   4   2  308.90    5.92
  -5   4  -2  302.18    5.76
   5  -4   2  310.82    5.97
  -5   4  -2  307.35    6.29
  -4  -4  -5  156.10    3.54
   4  -4   5  157.12    3.52
   4  -4   5  159.55    3.89
   4   4   5  148.25    3.30
  -4   4  -5  156.54    3.78
  -4   4  -5  158.27    3.49
  -4   4  -5  157.70    3.97
   4   4   5  155.43    3.52
  -4  -4  -5  160.22    3.54
   4  -4   5  152.62    3.40
  -4   4  -5  149.68    3.30
  -4  -4  -5  153.71    3.41
  -5   2  12    0.91    0.46
  -5   2  12    1.11    0.29
  -5  -2  12    0.62    0.31
   5  -2 -12    0.63    0.39
  -5   2  12    0.66    0.36
   5  -2 -12    1.02    0.30
  -5   2  12    0.76    0.30
  -5  -2  12    0.92    0.31
  -2   5   3  505.19    8.08
   2   5  -3  522.78    8.37
  -2  -5   3  505.45    8.04
  -2  -5   3  516.51    8.29
   2  -5  -3  517.49    8.29
   2   5  -3  517.79    8.36
  -2   5   3  500.38    8.08
   2   5  -3  511.18    8.14
  -6   3   8   40.63    1.04
   6   3  -8   42.17    1.18
   6   3  -8   43.24    0.96
  -6   3   8   42.87    0.97
  -6  -3   8   43.59    0.81
  -6   3   8   41.85    0.88
  -6  -3   8   42.13    1.25
  -6   3   8   42.94    1.41
   6   3  -8   44.96    0.86
   6   3  -8   43.21    1.20
  -6   3   8   42.10    0.76
   6   3  -8   43.35    0.80
  -7   0  -6    0.94    0.28
   7   0   6    0.16    0.43
   7   0   6    0.38    0.26
  -6   1  -8  484.33    8.13
   6   1   8  491.76    8.21
   6   1   8  484.95    7.83
  -6  -1  -8  479.38    9.85
   6  -1   8  454.86    7.68
  -6  -1  -8  499.14    8.12
  -6   1  -8  489.20    7.85
   6  -1   8  492.46    8.47
  -6  -1  -8  494.16    8.05
  -6   1  -8  514.86    8.51
   6  -1   8  495.76    8.00
  -5  -3  10  162.81    3.98
  -5   3  10  169.68    3.80
  -5   3  10  169.33    3.71
   5   3 -10  168.74    3.66
   5   3 -10  168.40    3.72
  -5   3  10  169.78    3.67
   5   3 -10  167.89    3.96
   5   3 -10  174.90    4.16
  -5  -3  10  168.20    3.67
  -5   3  10  171.02    3.87
   5  -3 -10  167.32    3.70
  -5   3  10  167.69    3.82
   5   3 -10  171.52    3.75
   2   5   2  140.17    3.34
   2   5   2  140.17    3.30
  -2   5  -2  143.33    3.23
  -2   5  -2  132.79    3.56
  -2   5  -2  137.11    3.02
  -2  -5  -2  147.92    3.26
  -2  -5  -2  129.04    2.99
  -2   5  -2  142.48    3.78
  -2  -5  -2  145.28    3.38
   2  -5   2  138.20    3.10
  -2  -5  -2  147.15    3.30
   0  -3  12  164.16    3.63
   0   3  12  165.16    3.75
   0   3 -12  170.14    3.95
   0  -3  12  165.12    3.93
   0  -3 -12  166.82    3.64
   0   3 -12  174.53    4.15
   0   3  12  164.34    3.65
   0   3  12  169.79    3.73
   0   3 -12  173.61    3.78
   0  -3 -12  165.95    4.49
   0   3 -12  166.44    3.62
   0  -3 -12  165.60    3.72
  -6  -1  12  136.50    3.04
  -6   1  12  137.01    3.08
   6  -1 -12  137.31    3.09
   6   1 -12  126.57    2.93
   6  -1 -12  134.99    2.99
  -6  -1  12  139.92    3.09
  -6  -1  12  137.94    3.38
  -6   1  12  138.39    3.18
  -6  -1  12  136.63    3.33
   6  -1 -12  137.03    3.19
   6   1 -12  140.78    3.37
   6   1 -12  135.91    3.06
  -6   1  12  139.35    3.34
  -6   1  12  136.42    3.02
   7   3  -2  144.99    3.29
  -7   3   2  145.93    3.40
   7   3  -2  145.74    3.67
  -7   3   2  146.67    3.31
  -7   3   2  149.18    3.65
  -7   3   2  138.14    3.11
   7  -3  -2  145.55    3.28
  -7  -3   2  145.10    3.26
   7   3  -2  147.82    3.41
  -7  -3   2  132.79    3.02
  -7  -3   2  145.32    3.32
   1   4   9   12.05    0.65
   1   4   9   11.51    0.63
  -1   4  -9   12.12    0.83
  -1  -4  -9   12.02    0.72
   1   4   9   12.16    0.72
  -1   4  -9   12.94    0.66
  -1   4  -9   12.37    0.93
   1  -4   9   13.34    0.72
  -1  -4  -9   12.36    0.64
   1  -4   9   13.61    1.70
  -1  -4  -9   12.18    0.65
   1  -4   9   12.30    0.91
   7   2   4   65.79    1.09
  -7  -2  -4   66.57    1.24
   7   2   4   68.84    1.07
  -7   2  -4   64.87    0.99
   7   2   4   66.89    1.15
  -7   2  -4   68.17    1.46
   7  -2   4   62.19    1.00
  -7   2  -4   64.61    1.49
   7   2   4   67.35    4.70
  -4  -2  13   72.31    1.04
  -4  -2  13   71.79    1.90
  -4   2  13   75.40    1.35
  -4  -2  13   71.79    1.50
   4   2 -13   73.10    1.31
  -4   2  13   73.66    1.29
   4  -2 -13   75.15    1.20
  -4   2  13   74.32    1.01
   4  -2 -13   73.59    0.98
  -4   2  13   72.90    1.51
   4   2 -13   71.85    1.00
  -4  -2  13   72.77    1.00
   4   2 -13   69.82    3.84
  -7   3   3   92.44    1.29
  -7  -3   3   86.05    1.25
   7   3  -3   88.63    1.77
  -7  -3   3   89.59    1.21
   7   3  -3   83.80    1.15
  -7   3   3   90.64    1.19
  -7   3   3   91.96    1.70
   7   3  -3   85.03    6.85
  -7   3   3   89.65    2.89
  -7   3   3   87.90    1.20
  -3  -4  -7  116.58    2.79
   3  -4   7  113.89    3.17
   3  -4   7  104.03    2.27
   3   4   7  113.72    2.63
   3  -4   7  115.30    2.68
   3   4   7  120.68    2.77
   3  -4   7  112.42    1.85
  -3   4  -7  111.02    5.46
  -3  -4  -7  116.84    2.68
   3   4   7  121.54    2.83
  -3   4  -7  114.28    3.14
  -3  -4  -7  116.46    2.67
   8   1  -7    3.24    0.46
  -8  -1   7    3.37    0.42
   8  -1  -7    3.06    0.42
   8   1  -7    3.27    0.49
  -8   1   7    3.45    0.39
  -8   1   7    3.94    0.49
   8  -1  -7    3.78    0.50
  -8   1   7    3.59    0.45
  -8   1   7    3.44    0.60
  -8  -1   7    3.24    0.51
  -8  -1   7    2.72    0.50
  -3   4   9  387.22    7.38
   3  -4  -9  389.43    7.34
   3   4  -9  379.43    7.16
  -3  -4   9  384.14    7.22
  -3  -4   9  380.43    7.69
   3  -4  -9  369.56    9.63
   3   4  -9  385.69    7.67
  -3   4   9  386.97    7.25
  -3  -4   9  375.49    7.01
  -3   4   9  384.94    7.21
  -3   4   9  383.30    7.31
   3   4  -9  365.29    6.83
  -1   1 -14  114.26    2.62
   1   1  14  109.83    1.67
   1   1  14  114.71    2.66
   1  -1  14  113.68    2.63
   1   1  14  111.97    1.57
  -1   1 -14  113.48    2.58
  -1   1 -14  115.43    2.79
   1   1  14  112.88    9.08
   1  -1  14  114.30    2.83
  -1  -1 -14  112.39    1.57
  -1   1 -14  111.95    1.71
   1  -1  14  109.27    1.81
  -1  -1 -14  116.71    2.65
  -1   1 -14  110.16    1.88
  -1  -1 -14  114.94    2.69
   4  -1 -14  102.84    1.12
   4   1 -14  104.81    1.41
  -4  -1  14  106.04    1.18
   4  -1 -14  106.39    1.40
  -4   1  14  103.06    1.17
  -4  -1  14  106.03    1.24
  -4   1  14  105.16    1.59
   4   1 -14  104.72    1.23
  -4  -1  14  104.15    1.70
  -4  -1  14  104.52    1.54
  -4   1  14  105.88    1.43
   7   3  -1   28.22    3.29
  -7   3   1   36.33    1.35
   7   3  -1   28.53    1.07
   7  -3  -1   30.40    0.73
  -7   3   1   31.07    0.83
  -7  -3   1   32.08    0.80
   7   3  -1   31.43    0.78
  -7  -3   1   28.06    0.72
  -7   3   1   33.24    1.06
  -7   3   1   30.00    0.72
  -7  -3   1   29.83    0.79
   5  -1  10   38.54    0.98
   5   1  10   36.24    2.17
  -5   1 -10   35.68    1.85
  -5  -1 -10   36.26    1.62
   5  -1  10   38.27    1.22
  -5  -1 -10   34.90    1.12
  -5   1 -10   39.00    0.80
   5  -1  10   38.80    1.97
  -5   1 -10   39.29    1.78
   5   1  10   36.39    0.93
  -4   4   8  198.08    1.85
  -4  -4   8  194.53    4.18
   4   4  -8  195.49    4.27
  -4   4   8  199.72    1.91
  -4   4   8  181.44    4.15
   4   4  -8  190.40    4.52
   4  -4  -8  193.61    4.24
  -4   4   8  192.57    4.16
  -4  -4   8  190.06    4.61
  -4   4   8  200.01    1.58
  -4  -4   8  192.67    4.18
   4   4  -8  192.33    4.14
   4  -4  -8  190.68    4.18
  -1   5  -4  452.67    7.28
  -1  -5  -4  440.88    2.57
  -1   5  -4  451.22    8.06
  -1   5  -4  455.18    7.26
   1   5   4  461.71    7.44
  -1  -5  -4  466.75    7.44
   1  -5   4  460.58    7.45
  -1  -5  -4  446.44    7.30
   1  -5   4  449.64    7.25
  -1  -5  -4  453.41    7.32
  -3   3 -10   27.76    0.66
  -3  -3 -10   27.49    0.68
   3  -3  10   26.01    0.95
  -3   3 -10   27.52    0.69
   3  -3  10   26.71    1.07
  -3   3 -10   26.91    0.97
   3   3  10   26.94    0.71
   3   3  10   26.94    0.80
  -3  -3 -10   26.30    0.71
   3   3  10   25.87    0.70
   3   3  10   25.85    0.76
  -8   0   8  942.60   14.76
  -8   0   8  946.67   15.15
   8   0  -8  935.32   14.85
  -8   0   8  897.94   14.11
  -8   0   8  934.00   15.01
  -8   0   8  946.53   14.91
  -8  -1  -2  431.37    3.10
   8  -1   2  414.07    8.04
  -8   1  -2  424.22    8.21
  -8   1  -2  430.33    3.62
   8   1   2  404.68    7.78
   8   1   2  421.59    7.94
  -8  -1  -2  420.05    7.88
  -8  -1  -2  440.33    2.79
  -8   1  -2  419.46    7.88
  -6   2  -7  203.14    4.35
   6   2   7  200.21    2.04
   6  -2   7  205.63    4.58
  -6  -2  -7  208.14    4.09
  -6   2  -7  204.77    4.03
   6   2   7  204.65    4.06
  -6  -2  -7  196.12    4.35
  -6  -2  -7  208.72    4.25
   6  -2   7  201.25    2.32
  -6   2  -7  212.97    4.39
   6   2   7  198.73    2.02
  -7   3   4  190.38    4.15
   7   3  -4  201.51    2.62
  -7  -3   4  192.53    4.24
  -7   3   4  194.59    4.36
  -7   3   4  210.41    4.53
  -7   3   4  193.65    4.26
  -7   3   4  197.84    1.77
  -7  -3   4  190.31    4.63
   7   3  -4  194.71    4.33
  -7  -3   4  196.44    4.27
  -2   0  15    0.30    0.31
   5   4  -6    0.67    0.27
  -5   4   6    0.43    0.22
   5   4  -6    0.50    0.50
  -5   4   6    0.77    0.29
  -5  -4   6   -0.10    0.53
  -5   4   6    0.44    0.32
   5   4  -6    0.31    0.30
  -5  -4   6    0.14    0.24
  -5  -4   6    0.48    0.26
  -5   4   6    0.61    0.23
  -5   4   6    0.42    0.27
   5  -2   9  135.31    3.46
   5   2   9  135.18    3.06
  -5  -2  -9  136.05    3.05
  -5   2  -9  138.17    3.31
   5   2   9  138.79    3.25
  -5   2  -9  137.63    3.07
  -5  -2  -9  135.98    3.12
   5  -2   9  140.68    3.40
  -5   2  -9  131.75    3.26
  -5  -2  -9  139.20    3.17
  -5  -2  -9  134.16    3.13
  -2  -3 -11   90.12    1.14
  -2  -3 -11   90.33    1.29
   2   3  11   89.94    1.38
   2   3  11   89.25    1.21
  -2   3 -11   88.58    1.67
  -2   3 -11   92.79    3.38
  -2  -3 -11   89.18    1.15
  -2   3 -11   90.89    1.18
   2   3  11   88.62    1.17
   2  -3  11   90.47    1.25
  -2  -3 -11   90.94   10.42
   2   3  11   85.83    1.29
   2  -3  11   91.37    1.62
   2  -3  11   90.24    1.77
   1   0 -15  251.93    5.09
   1   0 -15  246.70    4.75
  -1   0  15  233.92    4.86
   1   0 -15  242.48    4.65
   1   0 -15  254.80    5.16
  -1   0  15  248.18    4.79
  -1   0  15  251.25    5.06
   1   0 -15  243.01    4.90
   3   3 -12  537.33    8.56
  -3  -3  12  521.83    8.87
  -3   3  12  525.83    8.40
   3   3 -12  532.53    8.42
  -3  -3  12  519.65    8.81
  -3   3  12  495.58    8.06
   3  -3 -12  504.38    8.18
  -3   3  12  547.24    8.90
   3  -3 -12  521.99    8.43
   3  -3 -12  525.51    8.32
  -3  -3  12  533.47    8.52
   3   3 -12  535.85    8.86
  -3   3  12  519.32    8.45
  -2  -5   4   10.71    0.59
  -2  -5   4   10.04    0.67
  -2   5   4   11.15    0.72
   2   5  -4    9.78    1.00
   2   5  -4   10.59    0.85
   2  -5  -4   11.94    1.57
  -2   5   4   11.41    0.76
   2   5  -4   10.95    0.62
  -5  -3  -7  144.11    3.22
  -5   3  -7  146.81    3.67
  -5   3  -7  144.74    3.21
  -5   3  -7  146.79    3.50
   5  -3   7  147.72    3.59
   5   3   7  149.63    3.42
   5   3   7  144.67    3.27
  -5   3  -7  142.31    3.20
   5  -3   7  146.55    3.29
   5   3   7  145.73    3.26
  -5  -3  -7  144.73    3.24
   5  -3   7  145.53    3.72
  -5  -3  -7  143.18    7.65
  -6   2  11   99.82    1.55
  -6  -2  11   92.54    1.73
   6  -2 -11   96.72    1.37
  -6   2  11   97.81    1.39
  -6   2  11   97.92    1.12
   6  -2 -11   98.76    1.27
   6  -2 -11   94.90    1.14
  -6  -2  11   94.88    1.17
  -6   2  11   96.18    1.31
   6   2 -11   94.74    1.15
   6   2 -11   96.93    1.67
  -6  -2  11   95.59    1.12
   6   2 -11   91.63    1.26
  -7   3   0  673.11   10.66
   7  -3   0  703.66   11.63
  -7  -3   0  696.75   11.16
   7   3   0  690.95   11.09
  -7   3   0  688.28   11.39
  -7   3   0  691.61   11.10
  -7   3   0  683.36   11.62
  -7  -3   0  715.69   11.35
   7   3   0  714.50   11.33
   7   3   0  690.72   11.73
  -7  -3   0  694.73   11.04
   7  -3   0  694.27   11.03
  -7   3   0  648.92   10.57
   8   2  -3    2.32    0.56
  -8   2   3    8.07    0.67
  -8   2   3    2.24    0.37
  -8  -2   3    2.58    0.58
  -8  -2   3    1.72    0.59
  -8  -2   3    3.53    0.44
   8   2  -3    1.45    0.73
   8  -2  -3    4.80    0.74
  -8   0  -3    0.11    0.34
   8   0   3    0.36    0.31
  -8  -2   2  685.68   10.89
  -8   2   2  704.90   11.61
  -8   2   2  687.32   10.92
   8   2  -2  657.79   11.08
   8  -2  -2  715.24   11.75
   8   2  -2  712.81   11.48
  -8  -2   2  696.66   11.19
  -8   2   2  672.02   10.72
  -5  -4  -3  222.97    4.46
  -5   4  -3  221.31    4.30
  -5   4  -3  219.99    4.68
  -5  -4  -3  213.11    4.22
   5  -4   3  224.74    4.41
  -5   4  -3  224.52    5.00
  -5   4  -3  220.36    4.31
   5   4   3  213.16    4.18
   5   4   3  227.27    4.60
  -7   0  11  960.55   15.46
  -7   0  11  887.30   13.97
   7   0 -11  929.66   14.60
  -7   0  11  923.23   14.80
   7   0 -11  957.73   15.21
   7   0 -11  939.79   14.61
  -7   0  11  965.86   15.06
  -7   0  11  961.62   14.94
   1  -5  -5  115.82    2.70
   1   5  -5  117.70    3.11
  -1  -5   5  115.60    2.61
  -1   5   5  108.19    1.43
   1  -5  -5  109.36    1.36
  -1  -5   5  116.77    2.67
   1   5  -5  118.76    2.73
   1   5  -5  116.57    2.67
  -1   5   5  109.03    1.29
   1   5  -5  114.33    2.57
   1   5  -5  119.25    3.22
   0   5   5  767.18   12.17
   0   5  -5  791.52   13.49
   0  -5  -5  790.22   12.42
   0  -5   5  754.73   11.84
   0   5  -5  774.14   12.15
   0   5  -5  754.34   11.86
   0   5   5  768.04   12.10
   0   5  -5  797.04   12.57
   0  -5  -5  734.80   11.48
   0  -5  -5  763.18   12.06
   0   5  -5  802.91   13.36
   0  -5   5  782.80   12.35
  -2   5  -3  919.06   15.32
  -2   5  -3  912.87   14.21
  -2  -5  -3  916.65   14.33
  -2  -5  -3  895.73   14.21
   2   5   3  895.98   14.01
  -2   5  -3  911.65   14.21
   2  -5   3  915.81   14.31
  -2  -5  -3  878.71   14.06
   2  -5   3  865.95   13.65
  -2  -5  -3  932.25   14.50
  -7  -2   9  187.86    4.05
  -7   2   9  182.94    3.96
  -7  -2   9  180.88    4.33
   7  -2  -9  179.66    3.99
  -7   2   9  179.36    3.97
   7   2  -9  179.85    3.90
  -7   2   9  184.98    4.17
   7   2  -9  182.77    3.99
  -7  -2   9  182.59    3.98
   7   2  -9  188.80    4.40
  -7   1  -6  117.62    2.96
   7   1   6  115.98    2.88
   7   1   6  115.43    2.67
  -7   1  -6  116.35    3.05
  -7  -1  -6  120.61    3.15
  -7   1  -6  121.20    2.77
   7   1   6  117.35    2.89
   7  -1   6  121.23    3.24
  -1  -2  14   71.44    1.36
   1   2 -14   77.69    1.31
   1  -2 -14   73.01    1.25
   1   2 -14   74.21    0.98
   1  -2 -14   73.75    0.98
  -1  -2  14   72.09    3.82
   1   2 -14   71.71    1.02
  -1   2  14   72.82    1.21
  -1  -2  14   73.42    1.55
   1   2 -14   73.80    1.44
  -1   2  14   71.47    1.28
   1  -2 -14   73.99    1.31
  -1  -2  14   74.11    1.09
   1  -2 -14   75.23    1.07
  -1   2  14   74.51    1.07
   2  -2 -14  324.28    6.10
  -2  -2  14  342.28    6.45
  -2   2  14  329.03    6.44
   2   2 -14  334.41    6.32
  -2  -2  14  325.97    6.23
  -2  -2  14  336.00    6.74
   2   2 -14  339.08    6.73
   2  -2 -14  333.90    6.48
  -2   2  14  330.85    6.41
  -2   2  14  334.19    6.49
  -2  -2  14  334.76    6.99
   2   2 -14  339.79    6.63
  -2   2  14  332.86    6.42
   2  -2 -14  328.52    6.35
   2   2 -14  330.16    6.19
  -1  -4  10  188.02    4.55
   1   4 -10  205.52    4.48
   1   4 -10  198.99    2.42
  -1   4  10  203.07    4.10
  -1  -4  10  197.54    4.27
   1   4 -10  199.16    1.59
   1  -4 -10  200.57    1.57
  -1   4  10  200.76    1.76
  -1   4  10  201.63    3.96
   1   4 -10  195.00    4.21
  -1   4  10  202.96    4.09
   1  -4 -10  203.54    3.99
  -1  -4  10  198.69    1.75
   8   2  -4  396.34    7.65
  -8  -2   4  379.20    7.19
  -8   2   4  387.25    7.29
  -8  -2   4  391.78    7.40
  -8  -2   4  394.72    7.55
  -8   2   4  390.17    7.46
  -8   2   4  392.51    7.73
  -8  -2   4  374.19    7.70
  -8  -2   4  396.69    7.53
   8   2  -4  392.19    7.74
   3   0  13   51.01    1.07
   3   0  13   49.28    1.19
  -3   0 -13   48.28    1.12
   3   0  13   52.32    0.91
  -3  -5   1    4.61    0.38
  -3   5   1    5.45    0.42
   3  -5  -1    8.52    1.17
  -3  -5   1    5.05    0.62
  -3   5   1   10.22    0.69
  -3  -5   1    3.01    1.32
   3   5  -1    4.91    0.78
   3  -5  -1    6.14    0.45
   7   3  -5   89.45    1.72
  -7   3   5   94.46    1.78
   7   3  -5   85.99    1.33
  -7  -3   5   87.50    1.23
  -7   3   5   89.41    1.42
  -7   3   5   87.26    1.16
  -7   3   5   90.90    1.31
  -7  -3   5   87.92    1.16
  -7   3   5   87.36    1.21
  -7  -3   5   83.71    1.81
  -8   2   1   34.16    0.88
  -8   2   1   38.09    1.44
   8  -2  -1   31.35    0.78
  -8  -2   1   31.02    1.07
   8   2  -1   30.73    1.09
   8  -2  -1   35.32    1.31
   8   2  -1   30.45    1.00
  -8   2   1   29.60    0.75
  -8  -2   1   30.61    1.12
   8   2  -1   29.95    1.07
  -3   5   0  521.81    9.13
   3  -5   0  493.51    7.95
   3   5   0  506.58    8.17
  -3  -5   0  493.63    7.92
  -3   5   0  504.41    8.02
   3   5   0  496.97    8.74
  -3   5   0  500.49    8.65
  -3   5   0  495.29    7.96
   3   5   0  504.48    8.25
  -3  -5   0  505.18    8.17
  -3   5   0  502.14    8.06
   3   5  -2 1424.07   22.22
   3  -5  -2 1400.92   21.62
  -3   5   2 1361.10   24.09
  -3  -5   2 1480.78   22.99
   3   5  -2 1385.20   21.48
  -3   5   2 1396.14   21.59
  -3   5   2 1368.47   21.19
   3  -5  -2 1386.56   21.49
  -3  -5   2 1417.63   21.87
  -3  -5   2 1400.45   21.68
   3   0 -15  787.67   12.65
  -3   0  15  811.51   13.10
  -3   0  15  790.75   12.46
  -3   0  15  785.81   12.39
   3   0 -15  750.17   11.88
  -3   0  15  791.82   12.69
   3   0 -15  788.07   12.28
   3   0 -15  790.40   12.65
   3   0 -15  804.81   12.80
  -4  -3  -9  151.55    3.36
   4  -3   9  155.68    3.75
  -4  -3  -9  155.43    3.46
  -4   3  -9  144.23    3.43
   4  -3   9  155.27    3.90
  -4  -3  -9  145.89    3.36
  -4   3  -9  149.64    3.30
   4  -3   9  148.87    3.32
   4   3   9  152.27    3.42
   4   3   9  154.19    3.43
   4   3   9  152.75    3.50
  -4   3  -9  153.57    3.76
   4   0  12  105.90    1.52
  -4   0 -12  108.80    1.51
  -4   0 -12  109.10    1.59
   4   0  12  106.48    1.29
   4   0  12  102.94    1.68
   2   4 -10  188.67    4.04
   2  -4 -10  188.72    4.10
  -2  -4  10  187.96    4.10
   2   4 -10  194.18    4.53
   2   4 -10  192.01    4.56
  -2  -4  10  186.18    4.02
  -2   4  10  198.09    2.02
  -2  -4  10  187.14    4.52
   2  -4 -10  191.32    4.09
   2   4 -10  191.27    4.14
  -2   4  10  191.52    4.15
  -2   4  10  201.64    4.10
  -2   4  10  196.24    4.25
  -6  -3  -5   22.85    0.91
   6   3   5   22.52    0.66
  -6   3  -5   24.84    1.00
   6   3   5   26.61    0.71
  -6  -3  -5   23.24    0.65
   6  -3   5   25.63    0.69
  -6   3  -5   25.03    0.65
   6   3   5   23.04    2.62
   6  -3   5   20.42    1.16
   6   3   5   24.19    0.71
  -6   3  -5   24.99    1.01
  -6   3  -5   25.47    0.72
   0  -4  10   30.34    1.06
   0  -4 -10   32.03    0.77
   0   4  10   33.95    0.75
   0  -4  10   32.52    0.73
   0   4 -10   30.76    0.64
   0  -4 -10   31.00    0.85
   0   4  10   31.31    0.86
   0   4  10   32.85    0.72
   0   4 -10   32.84    1.01
   0   4 -10   30.67    0.68
   0   4 -10   35.97    1.12
   0  -4  10   33.06    1.22
   0  -4  10   30.10    0.71
   1  -3  12   95.31    1.27
  -1  -3 -12   92.78    1.36
  -1   3 -12   94.61    1.16
   1  -3  12   92.72    1.66
   1   3  12   91.74    1.41
   1   3  12   95.33    1.25
  -1   3 -12   96.57    1.72
  -1  -3 -12   93.02    1.14
  -1   3 -12   93.93    1.50
  -1   3 -12   96.70    1.15
   1   3  12   93.08    1.35
   1   3  12   94.80    1.21
  -1  -3 -12   95.03    1.17
   8  -1  -8    3.91    0.54
  -8   1   8    3.76    0.48
  -8   1   8    3.71    0.45
  -8   1   8    3.62    0.37
  -8  -1   8    3.86    0.43
  -8  -1   8    4.06    0.47
  -8   1   8    3.97    0.54
   8  -1  -8    4.18    0.46
   8   1  -8    3.70    0.53
  -8  -1   8    4.40    0.56
  -8  -1   8    3.70    0.40
  -8   1   8    3.74    0.44
  -8   2   5  133.49    3.13
   8   2  -5  134.37    3.19
  -8  -2   5  129.91    3.02
   8   2  -5  133.90    3.33
  -8  -2   5  139.42    3.11
  -8   2   5  130.08    2.94
  -8  -2   5  132.53    3.02
   8   2  -5  128.17    2.93
  -8  -2   5  136.84    3.53
  -8   2   5  137.77    3.43
   7   3   1   58.00    1.03
   7  -3   1   61.66    1.01
  -7  -3  -1   60.09    1.00
  -7   3  -1   58.38    1.03
  -7   3  -1   59.90    1.22
  -7   3  -1   59.60    1.60
  -7  -3  -1   56.84    0.98
   7   3   1   58.43    1.54
  -7   3  -1   58.67    1.00
  -7  -3  -1   57.89    1.11
   7   3   1   57.07    1.22
   7  -3   1   60.76    1.53
  -2  -1  15  146.24    3.28
  -2   1  15  139.17    3.32
  -2  -1  15  137.18    3.35
   2  -1 -15  146.18    3.39
  -2   1  15  142.94    3.19
  -2  -1  15  145.92    3.44
   2   1 -15  140.23    3.37
   2  -1 -15  140.80    3.09
   2   1 -15  144.55    3.30
   2   1 -15  144.37    3.36
  -2  -1  15  147.23    3.26
  -2   1  15  140.63    3.25
   2  -1 -15  136.89    3.25
  -4   4  -6    6.23    0.83
  -4  -4  -6    7.67    0.50
   4  -4   6    5.82    0.46
  -4   4  -6    5.84    0.59
   4  -4   6    6.42    1.00
  -4   4  -6    5.59    1.01
   4   4   6    5.77    0.58
  -4  -4  -6    6.80    0.66
  -4   4  -6    5.81    0.51
  -4  -4  -6    7.44    0.60
   4   4   6    7.21    0.50
   4   4   6    7.24    0.54
   4   4   6    7.58    0.51
   4  -4   6    6.21    0.80
   3   5   1    7.84    0.75
  -3   5  -1   10.35    0.95
  -3   5  -1   10.95    0.75
  -3  -5  -1    7.54    0.59
   3   5   1    7.58    0.72
  -3  -5  -1    8.19    0.51
   3   5   1    7.38    0.83
  -3   5  -1   12.58    0.70
  -3   5  -1   12.53    1.02
   3  -5   1    9.99    0.58
  -3  -5  -1    8.42    0.54
  -3   5  -1    9.26    0.54
   6   3  -9  292.06    5.55
   6   3  -9  282.71    5.54
  -6   3   9  289.81    5.49
  -6   3   9  289.93    5.75
   6   3  -9  296.84    6.08
  -6   3   9  295.79    5.66
  -6  -3   9  296.54    5.65
   6   3  -9  296.67    6.05
  -6   3   9  295.93    5.78
  -6   3   9  294.45    5.68
   6   3  -9  295.13    5.63
  -6  -3   9  286.53    5.95
   3   5  -3    5.75    0.54
   3   5  -3    4.38    0.43
  -3   5   3    5.13    0.41
  -1   1  15  558.18    8.90
   1   1 -15  556.97    8.85
   1  -1 -15  548.21    8.77
   1  -1 -15  546.33    8.69
   1  -1 -15  564.62    9.21
   1   1 -15  555.01    9.08
   1  -1 -15  558.13    8.98
   1  -1 -15  532.84    8.66
  -1  -1  15  558.42    8.92
  -1  -1  15  546.21    8.97
  -1   1  15  557.90    9.06
   1   1 -15  562.90    9.18
   1   1 -15  571.10    9.43
  -1  -1  15  529.30    8.85
  -6   0  -9    0.13    0.26
  -2   5   5 1139.41   17.72
  -2   5   5 1185.73   18.58
   2   5  -5 1185.41   18.38
   2   5  -5 1174.71   18.34
  -2  -5   5 1173.69   18.16
   2  -5  -5 1231.56   19.14
   2   5  -5 1185.44   18.44
   2  -5  -5 1162.70   18.10
  -2  -5   5 1194.98   18.55
  -3   2 -12  204.57    4.34
  -3  -2 -12  208.03    4.12
  -3   2 -12  195.20    4.39
   3  -2  12  203.66    4.26
  -3   2 -12  198.32    1.63
   3   2  12  204.80    4.15
   3  -2  12  201.41    2.54
  -3  -2 -12  201.18    1.67
  -3   2 -12  202.23    4.00
  -3  -2 -12  199.63    1.93
   3   2  12  201.72    3.99
   3   2  12  204.04    4.19
   3  -2  12  196.02    4.26
  -3  -2 -12  200.85    1.98
   2   0  14 1162.66   18.08
   2   0  14 1155.51   18.16
  -2   0 -14 1187.06   18.72
  -2   0 -14 1189.87   18.54
   2   0  14 1170.01   18.58
   8  -2   0  730.64   12.05
   8   2   0  759.76   12.02
  -8  -2   0  782.93   12.37
  -8   2   0  762.57   12.79
   8   2   0  753.23   12.43
   8   2   0  766.78   12.37
  -8  -2   0  767.51   12.27
  -8   2   0  755.53   11.89
   8  -2   0  766.61   12.12
  -8   2   0  779.71   12.62
  -5   0  14    0.09    0.22
   5   0 -14    0.02    0.28
   5   0 -14    0.17    0.25
  -5   0  14    0.28    0.26
   1  -5   5    1.17    0.33
  -1   5  -5    0.74    0.48
  -1   5  -5    1.72    0.65
  -1  -5  -5    1.93    0.56
   1   5   5    1.54    0.61
  -1  -5  -5    1.57    0.91
  -1  -5  -5    2.32    0.31
  -1  -5  -5    2.59    0.32
  -1   5  -5    1.29    0.27
   0  -2 -14   89.34    1.78
   0   2 -14   85.46    1.53
   0   2  14   88.32    1.28
   0  -2  14   85.30    1.21
   0  -2 -14   88.47    1.10
   0   2 -14   83.86    1.15
   0   2 -14   83.33    1.05
   0  -2 -14   85.35    1.43
   0  -2 -14   88.87    1.29
   0   2  14   88.94    1.34
   0   2 -14   85.76    1.41
   0  -2  14   84.60    1.19
   0  -2  14   85.88    1.92
  -3  -2  14  122.44    3.23
   3  -2 -14  124.00    2.78
  -3  -2  14  126.36    2.83
  -3  -2  14  123.49    3.16
  -3   2  14  126.41    3.02
   3   2 -14  121.30    2.77
  -3  -2  14  123.99    2.81
   3   2 -14  131.61    3.23
  -3   2  14  125.50    2.82
   3  -2 -14  124.04    3.83
  -3   2  14  127.90    3.05
  -3   2  14  130.49    3.15
   3   2 -14  127.86    3.05
   3  -2 -14  125.64    3.15
   3   2 -14  124.42    3.08
  -5   4   7   34.02    0.72
  -5  -4   7   34.52    0.75
  -5  -4   7   35.26    1.25
  -5   4   7   34.62    0.84
  -5   4   7   33.89    0.79
   5   4  -7   33.96    0.70
   5   4  -7   34.16    0.80
  -5   4   7   33.36    0.67
  -5   4   7   34.34    0.75
  -5  -4   7   34.58    0.69
   5   4  -7   36.38    1.20
   8  -1   3   83.64    1.62
  -8  -1  -3   79.47    1.55
  -8   1  -3   80.71    1.76
  -8  -1  -3   81.92    1.43
   8   1   3   79.13    1.39
   8   1   3   82.84    1.19
  -8  -1  -3   79.03    1.12
  -8   1  -3   81.71    1.15
  -6   0  13    0.45    0.32
  -7  -1  11   24.95    0.62
  -7  -1  11   25.61    0.94
   7   1 -11   24.71    0.69
   7   1 -11   26.19    0.87
  -7   1  11   24.71    0.66
  -7   1  11   25.21    1.28
   7  -1 -11   25.07    0.79
  -7  -1  11   26.20    0.69
   7  -1 -11   24.25    0.80
  -7   1  11   24.00    0.61
   7  -1 -11   24.02    0.63
  -7   1  11   25.14    0.73
  -7  -3   6  206.33    4.59
  -7   3   6  199.34    1.72
  -7  -3   6  199.71    1.80
   7   3  -6  203.24    4.40
   7   3  -6  198.48    1.96
  -7  -3   6  209.09    4.11
  -7   3   6  200.18    1.94
  -7   3   6  213.28    4.61
  -7   3   6  205.33    4.03
  -7   3   6  207.28    4.23
  -7   3   6  203.11    4.02
  -7   3   6  190.85    4.18
   7   2   5  357.78    6.80
   7   2   5  340.23    6.58
   7   2   5  353.24    6.86
  -7   2  -5  353.41    6.95
   7   2   5  324.96    6.21
  -7  -2  -5  347.95    6.87
  -7   2  -5  338.01    6.83
  -7   2  -5  337.45    6.40
  -2   5  -4    1.20    0.61
  -2  -5  -4    1.09    0.30
  -2  -5  -4    1.24    0.26
   2  -5   4    0.84    0.35
   2  -5   4    0.40    0.45
  -2   5  -4    0.53    0.33
  -8   0   9    0.77    0.38
  -2   2 -13  252.43    5.09
   2  -2  13  263.04    6.03
  -2  -2 -13  250.57    5.06
  -2  -2 -13  261.52    5.06
  -2   2 -13  249.48    5.13
   2   2  13  264.12    5.29
   2   2  13  256.85    4.98
  -2  -2 -13  259.42    4.97
   2  -2  13  261.05    5.45
  -2   2 -13  258.98    5.67
   2  -2  13  259.50    5.04
   2   2  13  265.00    5.25
  -2   2 -13  258.11    4.97
   3  -1  13  801.49   12.61
  -3  -1 -13  786.18   12.63
  -3   1 -13  802.83   12.94
  -3  -1 -13  765.53   12.28
   3  -1  13  783.36   12.76
  -3   1 -13  822.27   12.93
   3   1  13  801.59   12.89
   3  -1  13  795.05   12.80
  -3  -1 -13  817.91   12.97
   3   1  13  826.96   13.18
   3   1  13  801.53   12.77
   3   1  13  795.59   12.55
  -3   1 -13  791.76   12.39
  -3  -1 -13  795.66   12.48
  -4   2 -11  191.06    4.31
  -4   2 -11  180.67    3.92
  -4  -2 -11  188.00    4.09
  -4   2 -11  169.60    3.94
   4  -2  11  187.27    4.32
  -4   2 -11  183.91    4.03
   4  -2  11  182.79    4.37
  -4   2 -11  182.18    4.26
   4   2  11  183.50    4.17
  -4  -2 -11  181.12    4.06
   4   2  11  187.57    4.26
   4   2  11  188.99    4.13
  -4  -2 -11  181.84    4.06
  -4  -2 -11  185.03    4.06
  -2   4  -9  752.30   11.80
  -2  -4  -9  737.07   11.78
   2  -4   9  757.48   12.49
   2   4   9  786.34   12.47
  -2  -4  -9  763.52   11.99
   2  -4   9  742.05   11.74
   2   4   9  758.54   11.96
  -2   4  -9  770.76   12.80
  -2  -4  -9  765.66   12.04
   2   4   9  761.82   12.01
   2  -4   9  746.24   12.54
   2   4   9  750.16   11.93
   2  -4   9  765.55   12.07
   5   4   4   74.57    1.11
   5  -4   4   76.33    1.56
  -5  -4  -4   74.67    1.07
  -5   4  -4   74.16    1.48
  -5  -4  -4   73.67    1.21
  -5   4  -4   73.32    1.03
   5  -4   4   73.92    1.09
   5   4   4   74.59    1.31
  -5   4  -4   74.93    1.08
  -5   4  -4   75.23    1.72
  -7   0  -7  283.15    5.60
  -7   0  -7  269.51    5.33
   7   0   7  277.32    5.73
  -7   0  -7  278.65    5.35
   7   0   7  273.95    5.30
  -1   5   6  339.92    6.45
  -1  -5   6  352.00    6.66
  -1   5   6  350.17    6.72
   1   5  -6  362.14    7.38
   1   5  -6  345.96    7.12
   1   5  -6  347.64    6.51
  -1  -5   6  350.07    7.19
  -1  -5   6  348.67    6.57
   1  -5  -6  339.47    6.43
   1   5  -6  348.11    6.60
   1  -5  -6  348.54    6.62
   1   5  -6  349.44    6.59
   3  -5   2  308.11    5.89
  -3  -5  -2  310.04    5.97
  -3   5  -2  316.17    6.64
  -3   5  -2  310.86    5.87
   3   5   2  306.59    5.86
   3   5   2  314.82    6.12
  -3  -5  -2  314.65    6.02
  -3   5  -2  320.91    6.61
  -3   5  -2  309.67    5.90
  -3  -5  -2  311.37    5.94
   3  -1 -15  458.13    7.53
  -3   1  15  461.13    7.41
   3   1 -15  451.54    7.45
  -3   1  15  443.86    7.44
   3  -1 -15  449.97    7.19
   3   1 -15  465.04    7.81
   3  -1 -15  462.85    7.68
  -3   1  15  456.37    7.51
  -3  -1  15  451.25    7.65
  -3  -1  15  449.57    7.26
   3   1 -15  453.16    7.29
  -3  -1  15  462.82    7.42
  -3  -1  15  457.72    7.63
  -3  -5   4  629.07    9.92
   3  -5  -4  629.91   10.04
   3   5  -4  635.53   10.23
  -3  -5   4  625.31    9.91
  -3   5   4  630.07   10.00
   3   5  -4  624.87    9.93
  -3   5   4  612.28    9.78
   3   5  -4  627.96    9.94
  -6  -4   2  321.72    6.17
   6   4  -2  313.21    6.07
  -6   4   2  320.48    6.53
   6   4  -2  303.79    6.37
  -6   4   2  300.68    5.75
  -6  -4   2  305.56    5.81
  -6  -4   2  315.58    5.97
   6  -4  -2  304.09    5.83
   6   4  -2  310.23    5.91
  -6   4   2  293.25    5.61
  -8   2   6  657.45   10.60
  -8  -2   6  645.63   10.92
  -8  -2   6  676.26   10.76
  -8   2   6  652.71   10.37
   8   2  -6  689.08   10.97
   8   2  -6  657.74   10.86
  -8   2   6  675.33   11.18
   8   2  -6  642.77   10.51
  -8  -2   6  644.79   10.32
  -8   2   6  649.86   10.28
  -8  -2   6  700.35   11.05
   4   4  -9   60.30    0.96
   4  -4  -9   58.18    0.98
  -4   4   9   59.67    0.88
   4   4  -9   59.02    0.97
  -4   4   9   58.85    0.92
  -4   4   9   61.88    1.14
   4  -4  -9   59.21    1.07
  -4  -4   9   59.32    1.52
  -4  -4   9   58.04    0.87
   4   4  -9   57.62    0.87
   4   4  -9   61.67    1.40
  -4   4   9   58.24    1.09
  -4  -4   9   58.52    0.92
   0   5  -6   -0.17    0.26
   0  -5   6   -0.70    0.60
   0  -5   6   -0.20    0.38
   5   3 -11  123.04    3.89
  -5  -3  11  116.12    2.64
  -5   3  11  111.75    1.27
  -5   3  11  121.92    2.91
   5   3 -11  121.90    3.09
  -5  -3  11  116.86    3.06
  -5   3  11  112.55    1.20
   5   3 -11  115.30    2.60
   5   3 -11  118.58    2.71
  -5   3  11  113.64    2.86
   5   3 -11  115.39    2.86
  -5   3  11  117.92    2.78
   5  -3 -11  116.77    2.69
   5  -3 -11  113.77    2.57
  -4   3  12   22.88    0.58
   4   3 -12   23.25    0.97
  -4  -3  12   24.28    0.63
  -4   3  12   23.18    0.77
   4   3 -12   24.41    1.03
  -4  -3  12   24.56    1.10
   4  -3 -12   22.16    0.57
   4   3 -12   24.59    0.84
  -4   3  12   23.56    0.72
  -4   3  12   21.57    0.59
  -4   3  12   22.59    0.91
   4  -3 -12   22.70    0.67
   4   1  12  987.42   15.79
  -4   1 -12 1012.44   16.09
  -4   1 -12 1032.52   16.51
   4  -1  12 1039.01   16.56
  -4  -1 -12 1018.78   16.09
  -4   1 -12 1009.02   15.68
  -4  -1 -12 1046.88   16.45
  -4  -1 -12 1033.51   16.36
   4  -1  12 1032.14   16.14
  -4  -1 -12 1013.66   15.76
   4  -1  12 1012.74   16.39
   4   1  12 1021.78   15.93
   4   1  12 1037.13   16.38
  -6  -4   1  230.12    4.46
   6   4  -1  226.45    5.01
  -6   4   1  218.04    4.68
  -6  -4   1  214.34    4.24
   6   4  -1  224.31    4.51
  -6  -4   1  219.31    4.36
   6   4  -1  225.59    4.42
  -6  -4   1  225.44    4.40
  -6   4   1  219.79    4.31
  -6   4   1  210.28    4.13
   6  -4  -1  214.75    4.23
   8   0   4  385.54    7.49
   8   0   4  371.09    7.02
  -8   0  -4  373.22    7.25
  -8   0  -4  376.87    7.11
  -8   0  -4  370.73    7.09
  -6  -4   3   32.51    0.79
  -6   4   3   37.41    1.28
  -6  -4   3   33.33    0.78
   6   4  -3   31.67    0.82
  -6   4   3   32.73    0.79
   6   4  -3   32.54    1.16
  -6  -4   3   33.33    0.80
   6   4  -3   32.08    0.75
  -6   4   3   31.28    0.71
  -3   4  -8  892.15   13.92
   3  -4   8  883.77   13.87
  -3  -4  -8  900.32   14.09
   3   4   8  903.13   14.16
  -3  -4  -8  898.33   14.05
   3  -4   8  884.36   14.42
   3   4   8  913.79   14.48
   3  -4   8  918.79   15.19
  -3   4  -8  904.00   14.92
   3  -4   8  886.67   13.91
   3   4   8  851.94   13.62
  -3  -4  -8  905.53   14.33
  -8  -2  -1  128.16    3.02
   8   2   1  122.83    2.85
  -8   2  -1  123.21    2.81
   8  -2   1  125.83    2.88
   8   2   1  124.25    3.24
   8   2   1  128.38    5.12
  -8   2  -1  126.72    3.21
   8  -2   1  127.89    3.31
  -8   2  -1  124.07    3.28
  -8  -2  -1  125.97    3.11
   0   1  15  237.87    4.74
   0  -1 -15  244.52    4.75
   0   1  15  234.37    4.73
   0   1 -15  247.53    5.25
   0   1  15  233.55    4.72
   0   1 -15  244.10    5.93
   0  -1 -15  241.05    4.70
   0   1 -15  237.32    4.65
   0  -1  15  235.46    4.84
   0  -1 -15  236.22    4.88
   0  -1  15  241.52    4.76
   0   1 -15  247.95    5.04
   0  -1 -15  232.84    4.67
   0  -1 -15  241.49    5.02
  -3  -4  10  328.74    6.26
  -3   4  10  328.85    6.22
   3   4 -10  327.44    6.15
  -3   4  10  343.95    6.64
   3  -4 -10  313.41    6.01
  -3   4  10  333.03    6.29
  -3  -4  10  335.26    6.88
   3   4 -10  345.49    6.53
  -3   4  10  344.43    6.64
   3  -4 -10  331.90    6.24
  -3  -4  10  332.85    6.28
   3   4 -10  342.48    6.87
   3  -4 -10  329.98    6.27
  -7   3  -2  606.04    9.65
  -7   3  -2  615.65    9.79
   7   3   2  626.84   10.73
  -7   3  -2  618.98   10.62
  -7   3  -2  590.52    9.59
  -7  -3  -2  618.97   10.05
   7   3   2  610.18    9.99
   7   3   2  626.59   10.01
  -7   3  -2  627.71   10.42
  -7  -3  -2  607.02    9.67
  -7  -3  -2  593.99    9.51
   7  -3   2  592.39    9.87
   7  -3   2  617.68    9.86
  -5   0 -11  356.78    6.94
   5   0  11  349.56    6.94
   5   0  11  352.95    6.82
   5   0  11  344.54    6.54
  -5   0 -11  335.67    6.35
  -5   0 -11  365.95    7.07
   5   0  11  343.39    6.67
  -6  -1  -9  113.03    1.47
   6  -1   9  117.32    2.88
   6  -1   9  115.96    3.01
  -6  -1  -9  113.81    2.68
   6   1   9  114.60    2.65
   6   1   9  112.44    2.14
  -6   1  -9  116.02    2.64
  -6  -1  -9  109.27    1.53
  -6   1  -9  114.83    2.81
  -6   1  -9  115.57    2.86
   6  -1   9  116.90    2.70
  -1  -3  13  143.39    3.59
  -1  -3  13  140.95    3.16
   1   3 -13  139.97    3.44
  -1   3  13  132.58    3.11
   1  -3 -13  131.88    3.05
   1  -3 -13  136.66    3.01
  -1   3  13  135.41    3.07
   1   3 -13  138.49    3.04
   1  -3 -13  139.85    3.21
  -1  -3  13  133.08    3.29
  -1   3  13  139.14    3.11
   1  -3 -13  139.85    3.11
  -1   3  13  134.35    3.09
   1   3 -13  141.41    3.34
   1   3 -13  140.78    3.13
   5   2 -13 1029.41   15.95
   5  -2 -13 1007.45   15.86
  -5  -2  13 1009.18   16.26
  -5  -2  13 1043.25   16.71
  -5   2  13 1048.17   16.34
  -5  -2  13 1034.15   16.08
  -5   2  13 1035.60   16.38
  -5  -2  13 1059.71   16.44
   5   2 -13  984.21   15.78
   5   2 -13 1059.09   16.45
  -5   2  13 1033.30   16.02
  -5   2  13 1019.81   15.88
   5   2 -13 1004.59   15.86
   5  -2 -13 1049.00   16.26
  -5   2  13 1048.43   16.43
  -2   1 -14  360.10    6.76
  -2   1 -14  380.63    7.45
  -2   1 -14  356.71    6.92
   2   1  14  376.44    7.25
  -2   1 -14  386.33    7.44
  -2  -1 -14  378.50    7.20
   2  -1  14  379.31    7.52
   2   1  14  353.67    6.70
  -2   1 -14  374.95    7.07
   2   1  14  375.30    7.34
  -2  -1 -14  362.71    7.03
   2  -1  14  376.13    7.31
   2  -1  14  383.59    7.23
  -2  -1 -14  364.79    6.85
   2   1  14  375.16    7.22
   5   1 -14    3.40    0.40
  -5  -1  14    2.02    0.52
   5  -1 -14    2.07    0.44
  -5   1  14    2.65    0.33
  -5  -1  14    3.10    0.36
   5  -1 -14    2.68    0.39
   5   1 -14    2.39    0.36
  -5  -1  14    2.35    0.44
  -5   1  14    2.42    0.45
  -5  -1  14    2.61    0.33
   5  -1 -14    2.46    0.30
  -5   1  14    2.37    0.38
  -5   1  14    2.61    0.31
  -2  -3  13  539.13    9.08
   2  -3 -13  556.22    8.85
  -2   3  13  550.44    8.90
  -2  -3  13  547.21    8.75
   2   3 -13  563.61    9.43
  -2  -3  13  554.94    9.43
  -2   3  13  555.74    8.87
   2   3 -13  549.01    9.08
   2  -3 -13  550.03    8.90
   2   3 -13  544.19    8.66
  -2   3  13  566.61    9.21
  -2   3  13  547.30   10.09
   2  -3 -13  542.58    8.79
   2   3 -13  539.16    8.53
   2  -3 -13  540.63    8.57
  -4   0  15    0.31    0.23
  -4   0  15    0.65    0.31
   1   4  10  130.31    2.95
  -1  -4 -10  132.33    2.96
  -1   4 -10  140.29    3.52
   1  -4  10  128.87    3.25
  -1  -4 -10  129.99    2.91
  -1   4 -10  124.26    2.80
   1  -4  10  129.25    2.94
  -1   4 -10  135.97    3.33
   1   4  10  132.98    3.09
  -1  -4 -10  132.73    3.06
  -1   4 -10  127.95    2.84
   1   4  10  130.38    2.95
   1  -4  10  130.09    2.93
   6   4   0  284.48    6.05
  -6   4   0  289.60    6.16
  -6   4   0  272.64    5.25
  -6  -4   0  280.12    5.40
  -6  -4   0  285.74    5.47
   6   4   0  270.92    5.21
   6  -4   0  274.33    5.29
  -6   4   0  270.91    5.20
  -6  -4   0  278.82    5.34
  -6  -4   0  279.91    5.45
   6   4   0  279.14    5.49
  -6   4   0  279.98    5.81
   7   2 -10  143.05    3.23
  -7   2  10  147.96    3.35
   7   2 -10  137.77    3.06
   7   2 -10  147.92    3.55
  -7   2  10  150.43    3.51
  -7   2  10  144.55    3.18
  -7  -2  10  143.73    3.20
  -7  -2  10  137.33    3.46
   7  -2 -10  144.81    3.30
  -7  -2  10  143.71    3.17
  -7   2  10  143.93    3.26
  -6   4   4  123.98    2.82
   6   4  -4  128.10    3.33
  -6   4   4  120.10    3.14
   6   4  -4  121.45    2.76
  -6  -4   4  130.76    2.95
  -6   4   4  129.39    2.93
  -6  -4   4  130.46    2.98
  -6  -4   4  131.54    2.94
   6   4  -4  128.45    2.98
  -6   4   4  126.49    2.87
  -6  -1  13   18.79    0.88
  -6   1  13   17.34    0.83
   6   1 -13   17.60    1.01
  -6  -1  13   17.91    0.85
   6  -1 -13   18.65    0.87
   6  -1 -13   17.97    0.87
   6  -1 -13   17.87    0.99
   6   1 -13   18.30    0.95
  -6   1  13   17.79    1.03
  -6   1  13   17.81    0.90
  -6   1  13   18.66    0.87
  -6  -1  13   17.87    1.03
   6   1 -13   17.52    0.88
  -2  -5   6    1.24    0.67
  -2  -5   6    1.17    0.37
  -2   5   6    2.04    0.75
   2  -5  -6    3.72    1.09
   2   5  -6    1.91    0.38
  -2   5   6    3.22    1.58
   2  -5  -6    2.06    0.69
   2   5  -6    1.18    0.42
   2   5  -6    1.04    0.32
  -2  -5   6    1.25    0.33
   2   5  -6    1.81    0.63
   2   5  -6    1.28    0.71
  -6   2  -8   12.29    0.79
  -6   2  -8   12.43    0.82
   6   2   8   12.91    0.77
   6  -2   8   12.32    0.83
  -6  -2  -8   13.47    0.77
  -6  -2  -8   13.47    0.70
  -6  -2  -8   13.49    0.78
   6  -2   8   15.83    1.03
  -6   2  -8   13.15    0.70
   6   2   8   12.73    0.70
   5   3   8   79.51    1.12
  -5  -3  -8   78.62    1.09
   5  -3   8   77.56    1.59
  -5   3  -8   81.37    1.52
  -5  -3  -8   78.40    1.35
   5  -3   8   80.01    1.14
   5   3   8   77.91    1.16
  -5   3  -8   80.02    1.07
  -5  -3  -8   79.05    1.14
   5  -3   8   80.54    1.77
  -5   3  -8   80.15    1.62
   5   3   8   78.87    1.26
  -7   3   7    8.73    0.64
   7   3  -7    7.92    0.71
  -7  -3   7    8.88    0.80
  -7   3   7    8.61    0.57
   7   3  -7    6.71    0.61
  -7   3   7    7.73    0.63
  -7   3   7    7.99    0.55
   7   3  -7    6.81    0.54
  -7  -3   7    9.43    0.59
  -7   3   7    8.99    0.53
  -7   3   7    8.26    0.53
  -7   3   7    8.11    0.78
   8  -1  -9  202.42    4.16
  -8   1   9  206.13    4.09
   8  -1  -9  208.28    4.20
   8   1  -9  202.71    4.03
   8   1  -9  207.30    4.30
  -8   1   9  205.83    4.27
  -8  -1   9  207.25    4.04
  -8  -1   9  201.39    2.44
  -8   1   9  208.67    4.08
  -8   1   9  195.50    4.26
  -8   1   9  209.67    4.47
  -8  -1   9  207.34    4.07
   3   5   3   11.75    0.80
   3   5   3   12.75    0.78
  -3   5  -3   15.29    0.85
  -3   5  -3   14.10    0.71
  -3  -5  -3   12.75    0.68
  -3  -5  -3   13.26    0.67
  -3  -5  -3   12.53    0.80
  -3  -5  -3   11.89    0.75
   3  -5   3   14.25    0.73
  -3   5  -3   17.03    1.22
  -3   5  -3   17.75    1.25
   1   0  15  292.48    5.75
  -1   0 -15  316.29    6.26
   1   0  15  305.17    5.83
   1   0  15  296.26    5.94
  -1   0 -15  299.22    5.72
  -1   0 -15  294.33    5.77
  -6   2  12  585.25    9.38
   6   2 -12  579.50    9.24
   6   2 -12  599.78    9.99
  -6  -2  12  580.56    9.25
  -6  -2  12  589.70    9.86
   6  -2 -12  612.02    9.73
  -6   2  12  609.41    9.79
  -6   2  12  600.74    9.49
  -6   2  12  621.73   10.08
   6   2 -12  584.66    9.24
  -6  -2  12  607.39    9.64
   6  -2 -12  582.33    9.24
   6  -2 -12  598.48    9.66
   3  -5  -5   25.10    1.52
  -3  -5   5   21.51    1.03
  -3   5   5   26.66    0.74
   3   5  -5   21.89    0.68
   3   5  -5   22.06    0.60
   3   5  -5   21.64    0.81
  -3  -5   5   21.82    0.58
  -7   1  -7  908.32   14.49
   7   1   7  867.50   13.93
  -7  -1  -7  897.00   14.34
   7  -1   7  884.84   14.62
   7   1   7  901.89   14.41
  -7  -1  -7  871.35   13.78
  -7   1  -7  881.29   13.78
   7  -1   7  853.24   13.43
   7   1   7  897.53   14.06
  -7   1  -7  869.21   13.93
  -1   5  -6  409.98    7.62
   1  -5   6  415.34    7.78
  -1  -5  -6  417.46    7.82
  -1  -5  -6  412.96    7.73
  -1   5  -6  415.22    7.75
   1  -5   6  419.35    7.87
  -1  -5  -6  410.78    7.75
  -1   5  -6  426.14    8.56
   1   5   6  396.66    7.55
  -1   5  -6  424.61    8.43
   1   5   6  413.60    7.75
  -1  -5  -6  408.58    7.64
  -9   0   3   50.63    1.26
   9   0  -3   55.41    1.26
  -9   0   3   57.11    1.14
  -9   0   3   53.24    0.94
  -9   0   3   52.53    0.95
  -8   2   7  144.41    3.40
  -8   2   7  146.94    3.64
   8   2  -7  149.62    3.43
  -8  -2   7  148.46    3.39
   8   2  -7  146.75    3.55
  -8   2   7  147.51    3.32
  -8   2   7  144.01    3.24
  -8  -2   7  153.08    3.42
  -8  -2   7  148.20    3.35
  -8  -2   7  148.65    3.73
   2  -5   5  123.95    2.84
   2  -5   5  124.91    2.90
   2   5   5  124.57    2.84
  -2   5  -5  124.78    2.79
  -2  -5  -5  122.39    2.82
  -2  -5  -5  123.77    2.83
  -2   5  -5  127.65    2.91
  -2  -5  -5  122.37    2.89
  -2  -5  -5  124.48    2.83
  -2   5  -5  119.34    3.22
   5   4  -8    0.43    0.44
  -5  -4   8    0.75    0.52
  -5   4   8    0.32    0.24
  -5  -4   8    0.48    0.26
   5   4  -8    0.61    0.30
  -5   4   8    0.92    0.36
  -5   4   8    0.39    0.20
  -5   4   8    0.29    0.24
   5   4  -8   -0.05    0.34
  -5  -4   8    0.60    0.29
  -5   4   8    0.51    0.36
   0   3  13   26.73    0.81
   0   3  13   27.37    0.71
   0   3 -13   27.46    0.97
   0  -3 -13   25.43    0.75
   0   3 -13   28.25    0.88
   0   3 -13   27.71    0.67
   0   3  13   26.94    0.66
   0  -3 -13   27.04    0.73
   0  -3  13   26.66    0.69
   0  -3  13   26.48    0.94
   0   3 -13   27.44    0.64
   0  -3 -13   27.32    0.73
  -9   0   2    1.61    0.46
   9   0  -2    1.80    0.51
  -9   0   2    0.39    0.33
  -1  -2 -14  127.19    2.88
  -1  -2 -14  126.65    2.97
   1   2  14  126.18    3.03
   1  -2  14  126.34    3.10
  -1   2 -14  126.98    3.14
   1  -2  14  123.20    3.13
  -1   2 -14  126.15    2.84
  -1   2 -14  125.89    3.02
  -1  -2 -14  126.49    2.84
   1   2  14  126.17    2.96
  -1   2 -14  124.77    2.79
   1   2  14  124.65    2.84
   1  -2  14  127.98    2.90
  -4  -2  14  771.59   12.60
  -4  -2  14  773.19   12.63
  -4   2  14  785.06   12.60
   4  -2 -14  758.60   12.06
   4  -2 -14  782.11   12.37
  -4   2  14  797.26   12.63
  -4   2  14  754.12   12.08
   4   2 -14  777.87   12.46
   4   2 -14  779.14   12.24
  -4  -2  14  768.79   12.04
  -4   2  14  794.28   12.43
   4   2 -14  760.69   11.88
  -4  -2  14  777.90   12.20
  -9   0   4   -0.42    0.31
  -9   0   4   -0.24    0.37
  -9   0   4    0.38    0.34
   9   0  -4    0.48    0.24
   9   0  -4    0.07    0.37
   6  -3   6  193.43    4.51
  -6  -3  -6  198.22    1.73
  -6   3  -6  192.61    4.43
   6   3   6  197.34    4.39
  -6  -3  -6  193.40    4.30
   6  -3   6  194.29    4.24
  -6  -3  -6  196.38    4.27
  -6   3  -6  201.33    1.77
   6   3   6  194.18    4.25
   6   3   6  202.70    4.02
   6  -3   6  201.65    4.50
  -6   3  -6  201.39    2.61
  -6   3  -6  199.79    1.68
   6   3   6  199.18    1.94
  -6  -4  -1  323.74    6.17
   6   4   1  325.12    6.80
  -6   4  -1  326.82    6.86
  -6   4  -1  310.55    5.91
   6   4   1  312.93    5.99
   6  -4   1  315.32    6.03
  -6  -4  -1  310.59    6.00
  -6   4  -1  315.43    6.44
   6   4   1  321.71    6.29
  -6   4  -1  316.84    6.04
  -8  -1  -4  336.10    6.39
  -8   1  -4  335.76    6.38
  -8   1  -4  321.77    6.38
   8  -1   4  344.91    6.81
  -8   1  -4  328.19    6.51
  -8  -1  -4  342.81    6.59
   8   1   4  343.51    6.53
   8   1   4  349.64    6.82
  -8  -1  -4  330.68    6.62
  -5   2 -10  202.46    4.32
  -5  -2 -10  211.50    4.24
  -5   2 -10  200.71    1.67
   5   2  10  207.80    4.27
   5  -2  10  209.05    4.57
  -5   2 -10  213.54    4.22
   5  -2  10  211.80    4.43
   5   2  10  212.01    4.19
  -5  -2 -10  206.18    4.05
  -5   2 -10  210.29    4.34
  -5  -2 -10  204.32    4.14
  -5  -2 -10  214.93    4.26
  -6  -4   5   12.65    0.68
  -6   4   5   13.16    0.70
  -6  -4   5   11.80    0.88
  -6  -4   5   13.80    0.71
  -6   4   5   12.66    0.67
   6   4  -5   12.82    0.72
  -6  -4   5   12.81    0.69
   6   4  -5   13.65    0.96
  -6   4   5   15.16    0.82
  -6   4   5   12.98    0.73
  -6   4   5   14.79    1.02
   3   3  11  194.77    4.24
   3   3  11  191.22    4.19
  -3   3 -11  184.80    4.37
   3   3  11  190.70    4.27
   3  -3  11  194.66    5.72
  -3  -3 -11  193.24    4.31
  -3   3 -11  191.17    4.12
  -3  -3 -11  195.46    4.23
  -3   3 -11  194.04    4.20
  -3  -3 -11  195.61    4.25
   3   3  11  194.59    4.32
   3  -3  11  194.22    4.64
  -8   2  -2  648.24   10.28
   8  -2   2  673.88   10.69
  -8  -2  -2  672.26   10.88
   8   2   2  652.22   10.42
   8   2   2  656.90   10.49
  -8   2  -2  632.26   10.36
   8   2   2  655.91   10.68
   8  -2   2  686.45   11.26
  -8  -2  -2  674.53   10.72
  -8   2  -2  658.44   11.06
   8   2   2  668.30   11.25
  -5  -1 -11 1146.15   18.06
  -5   1 -11 1128.45   17.55
   5  -1  11 1153.91   18.30
  -5   1 -11 1149.26   18.17
   5  -1  11 1145.38   17.85
   5   1  11 1158.50   18.05
  -5   1 -11 1123.41   17.87
   5  -1  11 1118.68   17.99
  -5  -1 -11 1114.59   17.51
  -5  -1 -11 1123.78   17.76
   5   1  11 1138.75   17.94
   5   1  11 1099.36   17.51
   6   3 -10   15.65    0.87
   6   3 -10   16.33    1.01
  -6   3  10   13.83    0.69
  -6  -3  10   16.08    1.07
  -6   3  10   13.43    0.98
  -6  -3  10   15.94    0.79
  -6   3  10   13.60    0.71
  -6   3  10   14.19    0.91
   6   3 -10   14.82    0.79
   6   3 -10   15.38    0.78
  -6   3  10   13.45    0.79
  -4  -4  -7  441.89    7.17
   4  -4   7  439.75    4.10
  -4  -4  -7  433.71    2.97
   4   4   7  435.77    2.76
  -4   4  -7  425.73    8.36
   4   4   7  437.05    2.82
  -4   4  -7  423.91    7.91
   4  -4   7  411.75    8.14
  -4   4  -7  440.83    4.04
  -4   4  -7  432.91    2.50
   4   4   7  453.19    7.35
  -4  -4  -7  433.17    2.57
   4  -4   7  431.28    2.58
  -3   3  13   31.23    0.90
  -3  -3  13   32.31    0.74
  -3   3  13   28.67    0.95
  -3  -3  13   30.51    1.04
  -3   3  13   29.48    1.45
   3   3 -13   30.97    0.90
   3  -3 -13   30.30    0.83
   3  -3 -13   29.10    0.82
  -3   3  13   29.19    0.79
   3   3 -13   30.48    0.85
   3  -3 -13   30.47    0.65
  -3  -3  13   30.97    1.13
   3   3 -13   30.98    0.77
   3   3 -13   31.00    1.04
   1   4 -11   22.14    0.85
  -1  -4  11   19.44    1.11
  -1   4  11   18.36    0.95
   1   4 -11   19.64    1.11
   1  -4 -11   20.11    0.92
   1   4 -11   19.80    0.91
  -1   4  11   19.98    0.92
   1  -4 -11   20.22    0.90
  -1  -4  11   19.89    1.18
  -1   4  11   20.04    1.02
   1   4 -11   19.92    0.90
  -1  -4  11   20.22    0.93
  -1  -4  11   20.65    0.97
  -1   4  11   20.15    0.92
  -2  -3 -12  135.73    3.15
  -2   3 -12  135.10    2.99
  -2   3 -12  132.78    3.18
  -2  -3 -12  131.62    2.94
   2   3  12  132.50    3.00
   2   3  12  132.49    3.13
   2  -3  12  130.67    2.99
  -2   3 -12  130.14    2.93
   2  -3  12  124.97    3.09
  -2   3 -12  133.71    3.33
   2  -3  12  130.86    3.37
  -2  -3 -12  128.09    3.03
   2   3  12  129.78    2.96
  -2  -3 -12  132.92    2.98
   2   3  12  131.45    3.06
  -9   0   1  184.31    4.07
  -9   0   1  182.28    4.14
   9   0  -1  186.92    4.32
  -9   0   1  177.67    3.89
  -4  -1  15    3.94    0.60
  -4  -1  15    4.30    0.38
   4  -1 -15    4.60    0.66
  -4  -1  15    4.22    0.51
  -4   1  15    4.62    0.72
   4   1 -15    4.94    0.55
  -4  -1  15    4.43    0.38
   4   1 -15    4.54    0.43
  -4   1  15    5.03    0.50
  -4   1  15    5.58    0.42
  -7  -3  -3   85.08    1.16
   7   3   3   87.41    1.68
  -7   3  -3   87.30    1.80
  -7   3  -3   86.58    1.20
   7   3   3   87.06    1.22
  -7   3  -3   86.35    1.53
   7  -3   3   88.09    1.19
  -7  -3  -3   85.21    1.44
  -7   3  -3   88.93    1.16
  -4  -5   1  659.51   10.50
   4   5  -1  653.54   10.49
  -4  -5   1  604.53    9.60
   4   5  -1  656.00   10.39
   4  -5  -1  646.65   10.28
   4   5  -1  632.74   10.85
   4  -5  -1  637.61   10.12
  -4   5   1  641.64   10.13
  -4   5   1  638.31   10.15
  -4   5   1  631.33    9.99
  -4  -5   1  654.05   10.32
  -4   5   1  643.19   10.85
  -5   4  -5   51.80    1.28
  -5  -4  -5   49.89    0.99
   5  -4   5   47.75    0.89
   5   4   5   50.14    1.04
   5   4   5   50.17    0.89
  -5  -4  -5   52.91    0.91
   5  -4   5   50.56    1.32
  -5  -4  -5   51.26    0.90
  -5   4  -5   51.31    0.91
  -5   4  -5   52.08    1.44
  -9   0   5   15.74    0.88
  -9   0   5   15.68    0.82
  -9   0   5   15.28    0.80
  -9   0   5   15.39    0.92
   9   0  -5   16.96    1.00
   9   0  -5   15.26    0.79
  -1  -5   7    7.20    0.79
  -1  -5   7    7.95    0.52
   1  -5  -7    8.18    0.67
  -1  -5   7    7.56    0.52
  -1   5   7    8.53    0.60
   1   5  -7    7.52    0.47
   1   5  -7    8.87    0.82
   1   5  -7    7.46    0.70
  -1   5   7    8.55    0.77
   1  -5  -7    8.43    0.67
   1   5  -7    6.75    0.53
  -8   0  10 1740.77   27.24
   8   0 -10 1743.40   27.16
  -8   0  10 1751.14    6.84
  -8   0  10 1741.81   26.87
  -8   0  10 1744.89    5.39
   4  -5  -2   29.22    0.70
  -4   5   2   27.40    1.13
  -4  -5   2   31.82    0.80
   4   5  -2   30.55    0.98
   4   5  -2   31.95    1.26
   4  -5  -2   28.93    0.88
  -4  -5   2   30.06    0.87
  -4   5   2   32.07    3.86
  -4  -5   2   29.99    0.66
   4   5  -2   30.37    0.94
   2   4 -11  241.18    5.00
  -2   4  11  241.87    4.68
   2   4 -11  238.99    4.58
   2  -4 -11  238.04    4.55
  -2   4  11  245.53    4.86
   2   4 -11  246.46    5.18
  -2  -4  11  235.22    4.53
  -2   4  11  234.06    4.55
  -2  -4  11  235.70    5.07
   2  -4 -11  239.11    4.64
  -2  -4  11  232.87    4.53
   2   4 -11  238.58    4.62
  -2   4  11  231.75    4.61
   7   2   6  407.96    7.83
  -7   2  -6  392.54    7.64
   7   2   6  387.01    7.43
  -7   2  -6  376.29    7.48
  -7   2  -6  385.28    7.26
  -7  -2  -6  378.07    7.34
  -7  -2  -6  374.20    7.06
   7   2   6  392.24    7.40
   7  -2   6  391.37    7.95
  -4   5   0    6.75    0.83
  -4   5   0    8.90    0.86
   4   5   0    3.39    0.69
  -4  -5   0    4.22    0.40
   4  -5   0    5.07    0.62
   4   5   0    4.74    0.68
   4   5   0    3.78    0.52
  -4   5   0    6.53    0.49
  -4   5   0    5.18    0.46
  -4  -5   0    4.53    0.52
   4  -5   0    5.49    0.43
  -4  -5   0    4.60    0.39
   0   5   7  341.34    6.61
   0  -5   7  346.14    6.53
   0   5  -7  341.25    6.45
   0  -5  -7  339.06    6.51
   0  -5   7  348.05    6.66
   0  -5   7  332.61    6.94
   0   5  -7  336.76    6.97
   0  -5  -7  345.88    6.53
   0   5  -7  349.56    7.11
   0   5   7  340.19    6.48
   0   5  -7  332.06    6.33
   4  -3  10  206.47    4.38
   4  -3  10  193.33    4.21
  -4   3 -10  193.39    4.20
  -4  -3 -10  205.69    4.04
   4  -3  10  200.73    2.63
   4   3  10  205.21    4.09
  -4  -3 -10  207.20    4.08
   4   3  10  205.67    4.17
   4   3  10  199.12    1.98
  -4   3 -10  204.86    4.00
  -4  -3 -10  211.54    5.63
  -4   3 -10  200.14    2.46
   4   3  10  208.29    4.11
   4  -5  -3  772.37   12.22
  -4  -5   3  803.72   12.69
   4   5  -3  773.82   13.01
  -4  -5   3  765.92   12.01
   4   5  -3  762.43   12.15
   4   5  -3  760.30   11.96
  -4  -5   3  756.77   11.94
  -4   5   3  718.89   11.40
  -4   5   3  758.24   11.91
   1   1  15   72.79    1.41
  -1   1 -15   71.30    1.02
   1  -1  15   71.60    1.33
  -1  -1 -15   69.31    1.19
   1  -1  15   71.90    1.05
  -1  -1 -15   71.90    1.26
  -1   1 -15   68.41    0.97
  -1  -1 -15   71.85    1.14
   1   1  15   70.43    1.24
   1  -1  15   69.25    1.41
   1   1  15   70.94    1.38
   1   1  15   66.97    1.02
  -1   1 -15   71.16    1.25
  -1  -1 -15   71.69    0.99
  -1   1 -15   70.75    1.36
   0  -4  11    4.74    0.65
   0   4 -11    5.46    0.65
   0  -4  11    4.76    0.41
   0   4 -11    5.38    0.44
   0  -4 -11    4.83    0.43
   0   4  11    5.62    0.42
   0  -4 -11    4.17    0.44
   0  -4  11    3.56    0.66
   0   4  11    5.56    0.41
   0  -4 -11    4.89    0.45
   0   4 -11    5.01    0.39
   0   4  11    5.45    0.53
   0   4 -11    5.13    0.57
  -9   1   3  243.14    4.73
  -9  -1   3  230.41    5.06
  -9  -1   3  244.10    4.77
   9   1  -3  237.09    4.77
   9  -1  -3  253.49    5.25
   9   1  -3  241.31    4.94
  -9  -1   3  234.50    4.73
  -9   1   3  237.39    4.84
  -9   1   3  246.09    5.00
   9  -1  -3  235.69    4.75
  -9   1   3  246.47    4.86
  -9  -1   3  243.10    4.74
   8   0   5    0.29    0.31
  -8   0  -5    0.87    0.36
   7  -1 -12    5.86    0.51
  -7   1  12    6.90    0.64
  -7   1  12    6.55    0.52
  -7   1  12    7.02    0.50
  -7  -1  12    6.85    0.57
  -7  -1  12    6.61    0.55
  -7   1  12    6.65    0.49
   7  -1 -12    6.41    0.63
   7   1 -12    6.20    0.62
   7   1 -12    6.56    0.55
   7  -1 -12    6.43    0.50
  -7  -1  12    6.37    0.67
  -3   5  -4  589.70   10.05
   3  -5   4  598.81    9.53
  -3  -5  -4  590.27    9.49
   3   5   4  599.40    9.66
  -3   5  -4  603.83    9.53
   3   5   4  590.63    9.40
   3  -5   4  592.00    9.51
  -3   5  -4  586.76    9.31
  -3  -5  -4  600.70    9.59
  -3   5  -4  607.64   10.47
  -3  -5  -4  593.84    9.43
  -3  -5  -4  593.24    9.45
  -6   4  -2   -0.05    0.30
  -6   4  -2    1.01    0.52
   6   4   2    0.30    0.29
  -6   4  -2    0.29    0.26
  -6   4  -2    0.25    0.54
   6   4   2    0.90    0.51
   6  -4   2    0.29    0.27
  -6  -4  -2    0.57    0.25
  -6  -4  -2    0.64    0.41
   9   0   0    1.05    0.58
  -9   0   0    0.11    0.32
  -9   0   0    1.56    0.59
   3   5  -6  970.26   15.32
  -3  -5   6  984.28   15.38
  -3  -5   6  995.95   15.57
   3   5  -6  980.12   15.36
  -3   5   6  974.19   15.22
  -3  -5   6  980.24   16.23
  -3   5   6  929.77   14.68
   3   5  -6  985.92   16.49
   3  -5  -6  990.63   16.52
   9   1  -2    0.15    0.37
   9   1  -2    0.40    0.37
  -9   1   2    0.87    0.35
  -9   1   2    0.40    0.31
  -9  -1   2    0.94    0.34
  -9  -1   2    0.13    0.32
  -9   1   2    1.07    0.40
   9  -1  -2    0.05    0.47
   9  -1  -2    0.29    0.35
  -9  -1   2    0.32    0.34
  -9   1   2    1.12    0.46
  -7   3   8    3.49    0.37
  -7  -3   8    1.64    0.33
   7   3  -8    2.63    0.45
  -7   3   8    3.51    0.37
  -7   3   8    2.59    0.43
   7   3  -8    3.01    0.36
  -7   3   8    3.38    0.34
  -7  -3   8    2.21    0.49
  -7   3   8    3.14    0.44
   7   3  -8    2.43    0.50
  -7   3   8    3.33    0.35
  -2   0  16  355.94    6.50
   2   0 -16  367.97    6.63
   2   0 -16  373.78    6.71
   2   0 -16  351.72    6.08
  -2   0  16  361.01    6.30
   2   0 -16  369.37    6.57
  -2   0  16  362.91    6.48
   2   0 -16  359.12    6.21
  -6   4   6  237.99    4.12
  -6  -4   6  241.49    4.19
  -6  -4   6  230.63    4.65
  -6   4   6  230.87    4.05
  -6   4   6  238.80    4.18
   6   4  -6  238.65    4.68
   6   4  -6  234.33    4.20
  -6   4   6  241.90    4.29
  -6   4   6  231.41    4.09
  -6  -4   6  237.11    4.08
  -9  -1   4   26.95    1.04
  -9   1   4   28.41    1.15
  -9  -1   4   26.93    1.19
   9  -1  -4   27.88    1.07
  -9   1   4   25.79    1.02
   9  -1  -4   27.26    1.15
   9   1  -4   24.86    1.00
  -9  -1   4   25.87    1.04
  -9   1   4   28.00    1.09
   9   1  -4   27.72    1.01
  -9  -1   4   25.23    0.87
  -9   1   4   26.58    0.91
   2   5  -7  141.91    3.14
   2  -5  -7  141.55    2.64
  -2  -5   7  138.23    3.16
   2   5  -7  142.28    3.18
  -2   5   7  137.28    2.65
  -2   5   7  140.70    2.60
   2   5  -7  139.27    2.54
   2   5  -7  144.95    2.73
  -2  -5   7  138.86    2.55
  -2  -5   7  140.24    2.62
   2  -5  -7  136.80    2.64
  -4   4  10  210.23    3.83
   4   4 -10  210.66    4.12
  -4   4  10  208.16    3.78
   4   4 -10  209.82    3.73
   4   4 -10  207.37    3.62
  -4  -4  10  200.82    3.54
  -4   4  10  210.24    3.67
  -4  -4  10  206.37    3.65
   4  -4 -10  203.60    3.67
   4   4 -10  209.19    3.69
  -4   4  10  207.63    3.66
  -4  -4  10  199.49    4.09
  -9   0   6    0.51    0.36
  -9   0   6    0.23    0.31
  -9   0   6    0.30    0.39
  -9   0   6   -0.12    0.35
   9   0  -6   -0.00    0.32
   9   0  -6    0.30    0.44
   4   5   1  251.57    5.03
  -4   5  -1  235.16    4.10
  -4   5  -1  237.26    4.82
  -4   5  -1  237.49    4.19
  -4   5  -1  249.67    4.84
  -4  -5  -1  244.63    4.29
   4   5   1  243.36    4.36
  -4  -5  -1  236.25    4.17
   4  -5   1  246.40    4.31
   4   5   1  234.38    4.09
  -4  -5  -1  244.35    4.22
  -8   2   8  170.16    3.06
  -8  -2   8  172.12    3.17
   8   2  -8  168.95    3.38
  -8  -2   8  171.16    3.09
  -8   2   8  158.71    2.93
  -8   2   8  175.48    3.58
   8   2  -8  172.72    3.16
  -8  -2   8  161.02    3.43
  -8   2   8  170.92    3.27
  -8   2   8  167.45    3.06
   2  -2 -15  124.61    3.54
  -2   2  15  129.95    2.63
   2   2 -15  125.38    2.55
  -2  -2  15  124.08    2.37
   2   2 -15  125.70    2.68
  -2  -2  15  124.10    2.75
  -2  -2  15  123.03    2.62
   2  -2 -15  129.86    2.59
  -2   2  15  129.64    2.66
  -2   2  15  122.65    2.45
   2  -2 -15  123.44    2.29
  -2  -2  15  125.14    2.37
  -2   2  15  125.40    2.38
   2   2 -15  124.08    2.31
   2   2 -15  122.27    2.30
  -6   0 -10  431.71    7.43
   6   0  10  436.17    7.66
  -6   0 -10  445.71    7.88
  -6   0 -10  434.55    7.71
   6   0  10  438.52    7.94
   6   0  10  436.75    7.53
   6   0  10  426.93    7.59
   1  -2 -15  124.60    2.50
   1   2 -15  120.84    1.23
  -1  -2  15  116.02    2.78
  -1  -2  15  118.34    1.76
   1   2 -15  118.20    1.29
  -1   2  15  123.30    2.79
   1  -2 -15  121.09    1.70
   1  -2 -15  125.71    2.38
   1   2 -15  119.90    1.61
  -1  -2  15  121.27    2.35
   1   2 -15  120.95    1.81
  -1  -2  15  119.33    1.33
  -1   2  15  123.09    2.45
   1  -2 -15  124.30    2.32
  -4   5   4   11.06    0.81
   4   5  -4    6.01    0.41
  -4  -5   4    7.28    0.43
  -4  -5   4    6.49    0.45
   4  -5  -4    7.41    0.59
   4   5  -4    8.63    0.87
   4   5  -4    7.01    0.54
   4   5  -4    5.96    0.56
   7   0   8    0.27    0.29
  -7   0  -8    0.23    0.30
  -7   0  -8   -0.13    0.32
   7   0   8    0.55    0.42
  -9   1   1   56.21    1.80
  -9   1   1   59.25    1.62
  -9   1   1   61.08    1.46
   9  -1  -1   60.10    1.72
   9  -1  -1   56.95    1.51
  -9   1   1   55.79    1.55
  -9  -1   1   58.90    1.45
  -9  -1   1   59.14    1.48
  -9  -1   1   58.46    1.53
   9   1  -1   58.74    1.59
  -9   1   1   61.14    1.55
  -2   4 -10   61.03    1.45
   2  -4  10   61.89    1.57
   2   4  10   63.02    1.51
   2  -4  10   61.29    1.62
  -2  -4 -10   64.49    1.52
   2  -4  10   61.77    1.92
   2   4  10   62.49    1.84
  -2   4 -10   59.97    1.65
  -2  -4 -10   63.74    1.48
   2   4  10   63.84    1.51
   2  -4  10   60.34    1.78
   2   4  10   63.59    1.59
  -2   4 -10   63.13    1.85
  -9  -1   5  126.80    2.86
  -9  -1   5  138.38    2.62
  -9   1   5  131.39    2.55
   9   1  -5  131.69    2.54
   9  -1  -5  135.33    2.95
   9   1  -5  132.28    2.80
   9   1  -5  129.50    2.64
  -9  -1   5  137.86    2.58
  -9   1   5  127.56    2.64
  -9   1   5  126.07    2.42
  -9  -1   5  128.58    2.47
  -9   1   5  130.46    2.72
   9  -1  -5  126.64    2.57
  -9  -1   5  133.22    2.64
  -8  -1  10   12.70    0.55
  -8   1  10   13.52    0.57
  -8   1  10   12.05    0.59
   8  -1 -10   12.37    0.66
  -8  -1  10   11.88    0.78
   8  -1 -10   12.18    0.78
  -8  -1  10   12.42    0.61
  -8   1  10   13.36    0.65
  -8   1  10   13.92    0.82
  -8   1  10   11.86    0.78
   8   1 -10   12.06    0.73
   8   1 -10   12.40    0.75
  -1   3 -13   68.38    1.88
  -1  -3 -13   67.62    1.54
  -1  -3 -13   66.66    1.51
  -1   3 -13   65.65    1.47
   1   3  13   67.76    1.57
   1   3  13   65.56    1.55
  -1   3 -13   67.70    1.55
   1  -3  13   67.34    1.59
   1   3  13   61.19    1.56
   1   3  13   66.46    1.64
   1  -3  13   64.48    1.75
  -1  -3 -13   66.44    1.62
  -1   3 -13   68.55    1.76
   6   0 -14   86.71    2.08
   6   0 -14   85.26    1.90
   6   0 -14   86.38    1.86
   6   0 -14   85.25    1.93
  -6   0  14   86.00    2.01
  -6   0  14   87.62    1.93
  -6   0  14   87.77    1.92
  -6   0  14   85.57    2.13
   3  -4   9   39.90    0.95
   3  -4   9   40.32    1.32
  -3   4  -9   39.24    1.24
  -3  -4  -9   39.56    1.49
   3   4   9   36.62    1.33
   3  -4   9   38.61    1.49
   3   4   9   42.95    1.13
  -3  -4  -9   42.95    1.26
   3  -4   9   38.68    1.32
  -3   4  -9   38.43    1.48
   3   4   9   42.50    1.14
  -3  -4  -9   41.53    1.09
   3   4   9   42.91    1.21
   8   2   3  143.14    2.72
  -8  -2  -3  134.42    2.66
   8   2   3  140.82    2.85
  -8   2  -3  141.87    2.90
   8   2   3  137.34    3.14
   8  -2   3  141.16    2.66
   8   2   3  135.71    2.66
  -8   2  -3  139.30    2.61
   8   2   3  135.40    2.60
  -8  -2  -3  136.38    2.60
  -8   2  -3  134.16    2.97
   8  -2   3  143.92    3.03
   5   3 -12  794.31   13.71
   5   3 -12  801.52   13.66
  -5   3  12  796.53   13.51
  -5   3  12  810.33   13.70
  -5  -3  12  779.27   13.59
   5  -3 -12  797.15   13.27
  -5  -3  12  783.48   13.08
   5   3 -12  812.05   13.55
   5  -3 -12  802.14   13.46
   5   3 -12  790.12   13.14
  -5   3  12  794.98   13.23
  -5   3  12  786.03   13.31
  -5  -3  12  753.88   12.59
  -5   3  12  772.68   12.91
  -2   5  -6  672.24   12.01
  -2   5  -6  662.92   11.14
  -2  -5  -6  635.13   10.71
   2   5   6  642.33   10.82
   2  -5   6  656.24   11.08
  -2  -5  -6  656.45   11.14
  -2  -5  -6  639.52   10.78
   2  -5   6  660.20   11.12
  -2   5  -6  643.75   10.78
  -7   2  11  307.44    5.49
   7   2 -11  295.46    5.17
  -7   2  11  320.40    5.81
   7  -2 -11  302.27    5.44
   7   2 -11  302.81    5.33
  -7   2  11  304.26    5.30
  -7  -2  11  316.86    5.51
  -7   2  11  303.96    5.41
   7   2 -11  307.58    5.71
  -7  -2  11  286.28    5.61
  -7  -2  11  309.16    5.41
  -4   0 -13   -0.03    0.42
  -4   0 -13   -0.08    0.44
   4   0  13   -0.34    0.47
   3   4 -11    5.55    0.56
   3   4 -11    5.55    0.41
  -3  -4  11    6.89    0.44
  -3   4  11    6.40    0.38
   3  -4 -11    6.70    0.35
  -3  -4  11    6.09    0.35
   3   4 -11    5.87    0.37
  -3   4  11    6.50    0.40
   3  -4 -11    6.67    0.55
  -3   4  11    7.10    0.71
  -3  -4  11    6.21    0.78
   3  -4 -11    7.57    0.48
  -3   4  11    7.05    0.66
   1   5   7  138.53    2.74
   1  -5   7  144.51    2.70
  -1  -5  -7  139.87    2.73
   1   5   7  134.31    2.53
  -1  -5  -7  135.41    2.55
  -1   5  -7  149.69    3.21
  -1   5  -7  144.30    2.66
   1  -5   7  142.20    2.69
  -1   5  -7  142.48    2.59
  -1  -5  -7  137.36    2.56
  -1   5  -7  147.77    3.30
  -3   0  16    0.26    0.27
   5   0 -15   88.07    1.98
   5   0 -15   86.33    1.98
   5   0 -15   87.81    2.10
  -5   0  15   86.89    2.05
  -5   0  15   90.30    2.24
  -5   0  15   88.56    1.96
   5   0 -15   85.81    1.88
  -5   0  15   87.91    1.92
   5   4  -9  375.09    6.50
  -5   4   9  367.52    6.44
   5   4  -9  377.52    7.01
  -5  -4   9  379.07    7.17
   5   4  -9  377.86    6.50
  -5   4   9  371.28    6.41
  -5   4   9  379.50    6.51
  -5   4   9  374.02    6.51
  -5  -4   9  378.54    6.56
   5   4  -9  373.44    6.98
  -5   4   9  386.18    6.78
  -5  -4   9  367.61    6.31
   5   4  -9  373.33    6.51
  -3   2 -13  117.83    2.47
   3   2  13  119.40    1.37
  -3  -2 -13  121.03    1.48
  -3  -2 -13  121.07    1.32
  -3   2 -13  116.48    2.41
  -3  -2 -13  120.56    1.62
   3  -2  13  117.95    2.80
   3  -2  13  119.93    2.00
  -3  -2 -13  119.32    1.58
   3   2  13  119.62    1.65
  -3   2 -13  111.49    2.63
   3   2  13  119.75    1.58
  -3   2 -13  112.53    2.52
   3  -2  13  117.32    2.48
  -4  -5  -2   50.55    1.26
  -4   5  -2   47.41    1.65
   4   5   2   48.56    1.31
  -4   5  -2   46.50    1.18
   4   5   2   49.78    1.26
  -4   5  -2   45.60    1.15
  -4  -5  -2   48.37    1.18
   4  -5   2   47.00    1.20
  -4   5  -2   53.33    1.71
  -4  -5  -2   47.97    1.26
   9   0   1  249.42    4.39
  -9   0  -1  266.31    2.20
  -9   0  -1  250.89    4.37
  -9   0  -1  263.53    4.74
   9   0   1  269.68    5.08
  -7  -3  -4   69.59    1.69
  -7   3  -4   71.67    1.63
  -7  -3  -4   71.56    1.65
   7   3   4   70.74    1.68
   7   3   4   71.82    1.68
  -7   3  -4   69.84    1.84
  -7   3  -4   68.78    1.59
  -7   3  -4   70.51    2.03
   7  -3   4   69.80    1.62
   7   3   4   70.42    1.64
   7   3   4   70.27    2.12
   8  -1   5   50.66    2.34
  -8   1  -5   50.09    2.04
  -8   1  -5   52.14    1.30
  -8  -1  -5   48.40    1.23
   8   1   5   47.96    1.43
  -8  -1  -5   46.68    1.74
   8   1   5   51.06    1.31
  -8   1  -5   47.16    3.20
  -4  -3  13  550.65    9.32
  -4   3  13  575.74    9.70
  -4   3  13  586.98   10.10
   4   3 -13  567.77    9.59
  -4  -3  13  554.89    9.93
  -4   3  13  572.64    9.86
  -4   3  13  551.00    9.31
   4  -3 -13  565.08    9.50
   4  -3 -13  577.63    9.83
   4   3 -13  568.49    9.56
  -4  -3  13  587.52    9.92
  -4   3  13  573.52    9.82
   4   3 -13  566.35    9.84
  -4  -3  13  546.91    9.82
  -3  -2  15  296.76    5.55
  -3  -2  15  303.18    5.30
   3   2 -15  300.71    5.22
   3   2 -15  298.52    5.45
  -3   2  15  303.91    5.46
  -3   2  15  300.70    5.51
   3   2 -15  304.21    5.67
  -3   2  15  306.77    5.36
  -3  -2  15  299.36    5.68
   3  -2 -15  304.06    5.53
   3   2 -15  294.69    5.18
  -3  -2  15  296.41    5.23
   3  -2 -15  297.62    5.35
   3  -2 -15  296.72    5.16
  -3   2  15  301.29    5.49
   9  -1   0    6.61    0.50
  -9   1   0    7.98    0.75
   9  -1   0    7.87    0.94
   9   1   0    7.20    0.79
  -9  -1   0    6.53    0.82
  -9  -1   0    7.41    0.83
  -9   1   0    6.73    0.43
  -9  -1   0    7.58    0.50
  -9   0   7  775.44   13.03
   9   0  -7  746.86   12.68
  -9   0   7  745.33   12.96
  -9   0   7  764.90   12.82
  -9   0   7  737.65   12.63
  -2  -1  16  295.69    5.24
   2   1 -16  286.02    5.09
  -2  -1  16  304.52    5.70
  -2   1  16  291.44    5.40
   2   1 -16  311.83    5.76
  -2  -1  16  301.61    5.30
   2  -1 -16  291.22    5.34
   2   1 -16  300.85    5.51
   2  -1 -16  302.42    5.25
  -2  -1  16  297.35    5.48
  -2   1  16  297.33    5.40
   2  -1 -16  300.41    5.41
   2   1 -16  307.96    5.81
  -2   1  16  294.32    5.17
  -4   2 -12   32.51    1.01
  -4  -2 -12   33.94    1.15
  -4  -2 -12   32.33    1.18
  -4  -2 -12   35.74    1.08
   4   2  12   32.89    1.12
   4  -2  12   28.53    1.10
   4   2  12   33.41    1.16
   4  -2  12   32.98    1.33
   4  -2  12   33.14    1.27
  -4  -2 -12   33.07    1.11
  -4   2 -12   31.52    1.19
  -4   2 -12   32.40    1.05
  -4   2 -12   32.73    1.16
   4   2  12   32.95    1.16
  -6   4  -3    9.49    0.51
  -6   4  -3   11.06    0.83
   6   4   3    9.44    0.57
   6  -4   3    9.93    0.50
   6   4   3   10.37    0.56
  -6  -4  -3   10.05    0.51
  -6  -4  -3   10.09    0.57
  -6   4  -3    9.92    0.49
  -6   4  -3    9.75    0.69
  -9  -1   6    2.38    0.49
  -9  -1   6    2.88    0.49
  -9   1   6    3.55    0.51
   9  -1  -6    2.48    0.47
   9   1  -6    2.76    0.41
  -9  -1   6    3.10    0.40
  -9   1   6    2.79    0.33
   9   1  -6    2.31    0.46
   9   1  -6    2.08    0.45
  -9   1   6    3.43    0.52
  -9  -1   6    2.24    0.40
  -9   1   6    3.99    0.37
   0   0  16  172.30    3.28
   0   0 -16  181.07    3.49
   0   0  16  181.07    3.26
   0   0 -16  180.05    3.19
   0   0 -16  182.67    3.43
   0   0 -16  178.03    3.19
  -4   5   5  520.62    8.87
   4  -5  -5  531.91    9.09
   4   5  -5  547.25    9.96
  -4  -5   5  533.05    9.04
   4   5  -5  520.07    8.85
  -4   5   5  535.26    9.04
  -4   5   5  512.38    8.67
  -4   5   5  526.52    9.00
   4   5  -5  530.96    9.14
   4   5  -5  532.96    9.10
  -4  -5   5  532.32    9.07
   0   2 -15  450.18    7.93
   0   2 -15  450.12    8.04
   0   2  15  443.02    7.60
   0  -2  15  447.18    7.96
   0  -2 -15  457.28    7.80
   0   2  15  444.42    7.76
   0  -2 -15  452.34    7.95
   0   2 -15  440.26    7.54
   0  -2  15  451.55    7.79
   0  -2 -15  453.75    7.91
   0  -2  15  453.78    7.76
   0   2 -15  444.37    7.54
  -1  -4 -11   21.15    0.84
   1   4  11   21.46    0.79
   1  -4  11   21.58    0.78
   1   4  11   22.93    0.80
   1   4  11   22.11    0.89
   1  -4  11   20.36    0.77
  -1   4 -11   20.96    0.71
   1  -4  11   20.31    1.01
  -1   4 -11   20.64    0.96
  -1   4 -11   19.98    0.73
   1   4  11   21.64    0.84
  -1  -4 -11   22.37    0.76
  -1   4 -11   20.30    1.00
  -1  -4 -11   21.73    0.78
   6   4  -7    2.11    0.30
  -6   4   7    2.17    0.39
   6   4  -7    0.91    0.34
  -6  -4   7    1.54    0.61
  -6   4   7    1.47    0.31
  -6  -4   7    1.97    0.32
  -6   4   7    0.78    0.27
  -6   4   7    2.44    0.44
  -6  -4   7    2.01    0.36
   6   4  -7    1.47    0.53
   6   3   7   58.51    1.43
  -6   3  -7   61.79    1.45
  -6   3  -7   61.21    1.55
   6  -3   7   61.09    1.88
  -6  -3  -7   61.82    2.35
   6   3   7   62.06    3.07
   6  -3   7   59.87    1.69
   6  -3   7   61.80    1.48
   6   3   7   61.56    1.47
  -6   3  -7   61.75    1.80
  -6  -3  -7   60.33    1.45
  -6   3  -7   61.88    1.67
  -6  -3  -7   61.19    1.45
   6   3   7   60.22    1.52
  -2   0 -15   -0.31    0.43
   6   1  10  166.36    3.05
  -6   1 -10  169.65    3.07
  -6   1 -10  172.90    3.33
  -6  -1 -10  173.83    3.33
  -6  -1 -10  168.66    3.19
   6  -1  10  169.87    3.54
  -6  -1 -10  161.67    3.11
   6  -1  10  177.87    4.79
   6  -1  10  176.50    3.22
   6   1  10  167.98    3.32
  -6   1 -10  170.74    3.39
   5  -4   6  145.77    3.07
  -5   4  -6  154.37    2.84
  -5  -4  -6  159.85    2.93
   5   4   6  153.65    2.87
  -5   4  -6  153.57    3.37
   5   4   6  156.31    2.95
  -5  -4  -6  149.79    2.86
   5   4   6  152.61    2.92
  -5   4  -6  149.41    3.11
  -5  -4  -6  152.85    2.82
  -5   4  -6  147.34    2.69
   5  -4   6  152.46    2.83
   5   4   6  150.64    2.80
   5  -3   9  246.58    4.89
  -5   3  -9  251.85    4.34
   5  -3   9  254.85    4.79
  -5   3  -9  241.13    4.46
  -5  -3  -9  239.95    4.32
   5   3   9  244.78    4.41
  -5   3  -9  235.93    4.58
  -5  -3  -9  246.94    4.30
   5   3   9  243.39    4.28
   5  -3   9  243.89    4.27
   5   3   9  248.43    4.34
  -5  -3  -9  248.23    4.31
   1   5  -8  243.23    4.16
   1  -5  -8  254.28    4.40
  -1   5   8  247.15    4.38
  -1   5   8  252.01    4.34
   1   5  -8  250.55    4.90
   1   5  -8  262.28    5.06
  -1  -5   8  254.27    5.03
  -1   5   8  242.12    4.32
  -1  -5   8  247.25    4.30
   1  -5  -8  252.97    4.43
  -1  -5   8  253.33    4.37
  -6   2  -9   27.09    0.89
  -6   2  -9   25.07    1.05
   6   2   9   26.93    0.91
  -6  -2  -9   26.59    0.91
   6  -2   9   25.12    1.14
   6   2   9   25.18    0.97
  -6   2  -9   27.20    1.07
  -6  -2  -9   26.90    0.88
  -6  -2  -9   25.95    0.97
  -3  -5  -5  109.87    2.36
  -3   5  -5  117.30    2.45
  -3   5  -5  118.34    1.24
   3  -5   5  119.22    1.35
  -3  -5  -5  113.59    2.38
  -3   5  -5  122.53    2.91
   3   5   5  106.95    2.62
   3   5   5  111.97    2.39
  -3  -5  -5  112.51    2.58
   3  -5   5  117.25    2.50
  -2   2 -14  131.19    2.79
   2   2  14  125.69    2.58
  -2   2 -14  130.12    2.45
   2   2  14  129.05    2.46
  -2   2 -14  129.91    2.64
   2  -2  14  128.25    2.67
   2  -2  14  131.16    2.51
  -2   2 -14  125.07    2.33
  -2  -2 -14  130.16    2.43
  -2  -2 -14  129.90    2.47
  -2  -2 -14  129.89    2.68
   2   2  14  129.60    2.58
   2  -2  14  127.63    2.81
   5   2 -14    0.36    0.55
  -5  -2  14    0.26    0.32
  -5   2  14    0.29    0.30
  -5  -2  14    0.61    0.31
   7   1   8   89.37    2.47
  -7   1  -8   93.98    2.04
   7  -1   8   92.97    2.05
   7   1   8   93.44    2.05
   7   1   8   93.58    2.28
  -7   1  -8   96.41    2.30
  -7  -1  -8   89.17    2.01
  -7  -1  -8   94.98    2.22
  -7   1  -8   95.19    2.28
  -7  -1  -8   90.97    2.06
   7  -1   8   94.14    2.45
   6   3 -11  287.72    5.48
  -6   3  11  286.74    5.00
  -6   3  11  280.65    5.06
   6   3 -11  274.80    4.95
  -6   3  11  287.89    5.26
  -6  -3  11  272.91    4.80
  -6   3  11  280.85    4.97
   6   3 -11  286.17    5.28
   6  -3 -11  292.22    5.24
  -6  -3  11  273.01    5.37
   6   3 -11  288.15    5.04
  -6   3  11  286.07    5.21
   6   3 -11  286.47    5.06
  -6  -3  11  275.69    4.86
  -3  -5   7    1.00    0.46
  -3   5   7    2.63    0.71
   3   5  -7    1.27    0.36
  -3   5   7    2.29    0.60
   3   5  -7    1.39    0.59
  -3   5   7    6.35    1.02
   3   5  -7    0.88    0.32
  -3  -5   7    1.27    0.33
   3   1  14   54.91    1.47
   3  -1  14   55.36    2.00
  -3   1 -14   54.74    1.34
   3   1  14   51.75    1.50
  -3  -1 -14   53.34    1.31
   3  -1  14   55.64    2.88
   3   1  14   52.10    1.57
   3   1  14   52.51    1.58
  -3  -1 -14   53.39    1.60
  -3   1 -14   53.55    1.65
   3  -1  14   53.21    1.76
  -3  -1 -14   53.20    1.43
  -3   1 -14   56.02    1.43
  -4  -4  -8   88.19    1.94
  -4  -4  -8   88.76    2.14
   4  -4   8   82.32    2.16
   4   4   8   88.92    2.04
   4   4   8   89.91    1.99
   4  -4   8   89.08    2.44
  -4   4  -8   87.42    2.34
   4   4   8   88.01    1.95
  -4   4  -8   80.80    4.59
   4  -4   8   85.82    1.91
  -4  -4  -8   87.32    1.92
  -8   0  11    1.22    0.56
   6  -1 -14  132.94    2.53
  -6  -1  14  132.70    2.84
   6   1 -14  128.87    2.47
  -6  -1  14  128.40    2.41
   6   1 -14  137.99    2.83
   6  -1 -14  130.83    2.63
   6   1 -14  128.27    2.49
  -6  -1  14  129.72    2.40
  -6   1  14  132.46    2.45
   6  -1 -14  132.35    2.44
  -6   1  14  133.41    2.61
  -6   1  14  131.69    2.72
  -8   3   3  769.16   12.96
  -8  -3   3  802.72   13.46
  -8   3   3  777.76   13.11
   8   3  -3  802.24   14.02
   8   3  -3  769.52   13.05
  -8   3   3  768.76   13.38
  -8  -3   3  775.88   13.10
   7   0 -13  185.25    3.34
  -7   0  13  191.44    3.82
  -7   0  13  184.40    3.56
   7   0 -13  182.37    3.60
   7   0 -13  182.47    3.59
  -7   0  13  183.68    3.49
  -7   0  13  188.96    3.91
  -8   3   2   26.69    1.18
   8   3  -2   22.99    1.09
   8   3  -2   23.85    0.89
   8  -3  -2   25.91    0.91
  -8  -3   2   23.55    0.89
   8   3  -2   23.60    1.10
  -8  -3   2   20.97    0.78
  -8   3   2   25.38    0.87
  -8  -3   2   22.93    0.87
  -6   2  13   17.54    0.70
  -6   2  13   16.87    1.01
  -6   2  13   15.07    0.72
   6   2 -13   16.57    0.89
  -6  -2  13   17.31    0.69
   6   2 -13   17.36    0.72
  -6  -2  13   17.95    1.04
   6  -2 -13   18.05    0.78
  -6   2  13   17.25    0.99
   6   2 -13   13.67    1.05
   6  -2 -13   17.11    0.65
   6  -2 -13   17.46    1.13
  -6  -2  13   17.91    0.71
  -6   2  13   16.99    0.65
   6   2 -13   17.34    1.49
   5   0  12   -0.63    0.42
   5   0  12    0.04    0.34
   0   5   8    0.30    0.50
   0   5   8    0.47    0.40
   0   5  -8    0.93    0.28
   0  -5   8    0.64    0.65
   0   5  -8    0.74    0.61
   0  -5  -8    0.91    0.26
   0  -5   8    1.85    0.41
   4   1  13    4.80    1.20
  -4   1 -13    5.97    1.32
   4   1  13    6.22    1.32
   4  -1  13    5.40    1.27
  -4   1 -13    6.47    1.41
  -4  -1 -13    5.49    1.33
   4  -1  13    5.91    1.19
  -4  -1 -13    6.60    0.42
  -4   1 -13    7.20    0.47
   4   1  13    4.97    1.48
   7   3  -9   -0.82    0.43
  -7   3   9    0.17    0.38
  -7   3   9    0.14    0.24
  -7   3   9    0.20    0.31
   7   3  -9   -0.01    0.34
   7   3  -9   -0.13    0.29
  -7  -3   9    0.15    0.50
  -7  -3   9   -0.01    0.28
  -3  -1  16    5.53    0.69
   3  -1 -16    6.42    0.80
   3   1 -16    5.49    0.64
   3   1 -16    5.90    1.35
  -3  -1  16    6.18    0.43
   3   1 -16    6.23    0.56
  -3  -1  16    6.24    0.40
  -3  -1  16    5.99    0.71
  -3   1  16    7.10    0.70
  -3   1  16    6.84    0.58
   3  -1 -16    6.13    0.89
  -3   1  16    7.25    0.60
   3  -1 -16    6.66    0.59
  -5   1  15  109.74    2.52
  -5  -1  15  105.00    2.51
  -5   1  15  104.53    2.21
   5  -1 -15  105.50    2.30
   5   1 -15  107.95    2.37
  -5  -1  15  108.54    2.27
   5   1 -15  109.59    2.31
  -5  -1  15  107.16    2.22
  -5   1  15  105.73    2.34
   5  -1 -15  106.14    2.19
  -5  -1  15  109.07    2.49
  -5   1  15  102.41    2.14
  -1  -3  14   31.27    1.28
   1   3 -14   34.69    1.02
   1  -3 -14   30.79    1.03
  -1   3  14   30.87    1.07
   1   3 -14   32.42    1.15
   1   3 -14   31.75    1.24
  -1  -3  14   33.00    1.33
  -1  -3  14   32.55    1.01
   1  -3 -14   30.99    0.95
   1   3 -14   33.31    1.00
   1  -3 -14   30.92    1.06
  -1   3  14   27.93    1.02
  -1   3  14   32.30    0.99
   1  -3 -14   30.53    0.92
  -2   3  14   32.44    1.14
   2   3 -14   37.15    1.39
  -2   3  14   33.98    1.17
   2  -3 -14   33.51    1.13
  -2  -3  14   32.70    1.27
  -2   3  14   33.99    1.20
   2   3 -14   34.87    1.19
  -2   3  14   33.82    1.04
   2   3 -14   33.82    1.03
   2  -3 -14   33.87    1.03
  -2  -3  14   29.42    0.93
  -2  -3  14   33.65    1.47
   2  -3 -14   32.08    1.05
  -2  -3  14   34.21    1.05
   2   3 -14   34.51    1.06
   8   2  -9    0.60    0.32
  -8   2   9    0.43    0.40
  -8  -2   9    1.17    0.33
  -8   2   9    0.96    0.31
  -8   2   9    0.91    0.31
  -8   2   9    0.19    0.50
  -8   2   9    0.45    0.42
   8  -2  -9    0.84    0.35
  -8  -2   9    1.19    0.48
  -8  -2   9    1.18    0.38
   8   2  -9    0.83    0.40
  -8   3   4   72.78    2.22
  -8   3   4   69.68    1.62
  -8   3   4   72.85    1.78
  -8  -3   4   64.50    1.65
  -8  -3   4   64.04    1.94
   8   3  -4   63.54    1.83
  -8  -3   4   65.89    1.63
   8   3  -4   63.26    1.75
   4  -5   3  321.80    5.66
  -4   5  -3  319.56    5.56
  -4  -5  -3  318.11    5.55
  -4   5  -3  319.97    6.30
   4   5   3  313.36    5.61
   4   5   3  315.39    5.52
  -4  -5  -3  314.13    5.50
  -4   5  -3  321.33    5.61
  -4  -5  -3  314.45    5.52
  -4  -5  -3  316.73    5.64
  -4   5  -3  308.84    5.91
  -2   5   8    2.67    0.34
  -2  -5   8    3.73    0.40
   2   5  -8    3.59    0.31
   2   5  -8    5.32    0.44
  -2  -5   8    3.55    0.34
  -2   5   8    2.97    0.52
   2   5  -8    3.80    0.60
  -2   5   8    3.25    0.46
   2   5  -8    4.18    0.78
  -2  -5   8    2.87    0.71
  -8   3   1  340.22    6.33
   8  -3  -1  328.07    6.19
   8   3  -1  325.13    6.25
  -8   3   1  335.02    6.54
   8   3  -1  331.61    5.83
  -8  -3   1  341.29    5.98
  -8  -3   1  326.38    5.83
  -8  -3   1  327.02    5.75
   8  -3  -1  336.42    5.93
  -8   3   1  329.04    5.76
   8   3  -1  334.55    5.99
   7  -2   7    0.63    0.51
  -7   2  -7    0.93    0.46
  -7  -2  -7    1.15    0.30
  -7   2  -7    1.19    0.32
  -7   2  -7    0.13    0.60
   7   2   7    0.94    0.36
  -9  -1  -1  432.89    7.45
  -9   1  -1  438.73    7.81
   9   1   1  427.50    7.59
  -9   1  -1  422.59    7.29
   9  -1   1  421.60    7.40
  -9  -1  -1  440.96    7.62
  -9   1  -1  413.52    7.32
   9  -1   1  432.74    7.80
  -9  -1  -1  425.19    7.57
  -8   0  -6  382.09    6.73
  -8   0  -6  388.95    6.73
  -8   0  -6  382.73    6.83
   8   0   6  381.43    6.84
   8   0   6  367.95    6.93
   8   0   6  392.91    6.82
   9  -1  -7   25.37    1.02
   9   1  -7   24.51    0.95
  -9   1   7   27.86    1.14
  -9  -1   7   27.20    0.90
  -9  -1   7   25.01    0.92
  -9   1   7   24.88    1.01
  -9   1   7   24.37    0.89
   9   1  -7   24.60    1.06
  -9   1   7   27.64    1.00
  -9  -1   7   25.19    0.89
  -9  -1   7   25.42    1.10
   9  -1  -7   25.35    0.93
   9   1  -7   23.61    0.95
  -9   1   7   28.05    1.08
   9   0   2    0.41    0.34
  -9   0  -2   -0.02    0.33
  -9   0  -2   -0.20    0.41
  -9   0  -2    0.25    0.42
   9   0   2    0.16    0.46
   4   0 -16  240.04    4.30
   4   0 -16  247.12    4.49
   4   0 -16  245.16    4.44
  -4   0  16  245.60    4.26
  -4   0  16  251.77    4.33
  -4   0  16  246.07    4.56
   4   0 -16  249.21    4.25
  -4   0  16  242.68    4.39
   8  -2   4  112.92    2.39
  -8   2  -4  109.59    2.31
   8   2   4  111.68    2.48
  -8   2  -4  109.97    2.66
   8   2   4  111.08    2.45
   8   2   4  117.83    2.50
  -8  -2  -4  111.75    2.46
  -8   2  -4  116.01    2.64
   8  -2   4  118.01    2.76
   0   1  16  727.31   12.38
   0  -1 -16  738.75   12.58
   0  -1  16  733.48   12.64
   0   1  16  744.19   12.50
   0  -1  16  735.07   12.35
   0   1 -16  716.84   12.25
   0   1 -16  725.54   12.16
   0  -1 -16  735.30   12.56
   0   1 -16  729.11   12.59
   0  -1 -16  723.16   12.14
   0   1 -16  761.64   13.00
   0  -1 -16  736.85   12.42
   0  -1 -16  744.79   12.47
  -9   0   8    3.45    0.56
  -9   0   8    0.67    0.70
  -1   4  12    1.39    0.36
   1  -4 -12    0.21    0.25
   1   4 -12    1.89    0.34
  -1  -4  12    0.32    0.26
  -1   4  12    1.25    0.27
  -1   4  12    1.27    0.26
  -1  -4  12    0.58    0.31
  -1  -4  12    0.26    0.53
   1   4 -12    1.46    0.49
  -1   4  12    1.41    0.38
   1   4 -12    0.68    0.43
   1   4 -12    0.79    0.24
   5   2  11   88.74    2.07
  -5  -2 -11   94.64    2.16
  -5  -2 -11   93.83    2.03
   5  -2  11   91.59    4.56
   5  -2  11   91.12    2.39
  -5  -2 -11   94.16    2.11
  -5   2 -11   92.58    2.03
  -5  -2 -11   93.54    2.11
  -5   2 -11   89.10    1.92
  -5   2 -11   90.12    2.23
  -5   2 -11   92.49    2.21
   5   2  11   93.00    2.04
   5   2  11   90.10    2.15
  -8  -3   5  390.59    7.40
  -8  -3   5  388.79    6.74
   8   3  -5  385.95    6.86
  -8   3   5  391.02    6.76
  -8  -3   5  386.27    6.76
  -8   3   5  397.80    7.32
   8   3  -5  392.69    7.25
  -8   3   5  395.38    6.94
   4   5  -6   35.52    1.13
   4  -5  -6   38.81    1.32
  -4  -5   6   36.66    1.52
  -4  -5   6   35.44    1.08
   4   5  -6   32.67    1.05
   4   5  -6   37.49    1.54
   4   5  -6   36.58    1.09
  -4   5   6   41.80    1.22
  -4  -5   6   35.18    1.02
   2   1  15  123.64    3.25
   2  -1  15  133.12    2.74
  -2  -1 -15  129.01    2.49
  -2  -1 -15  127.46    2.59
   2   1  15  133.01    2.54
  -2   1 -15  128.76    2.40
  -2   1 -15  129.43    2.45
   2   1  15  131.16    2.63
  -2  -1 -15  130.60    2.43
   2   1  15  127.87    2.98
  -2   1 -15  135.34    2.83
   2  -1  15  129.90    2.80
   2  -1  15  136.04    2.58
  -2   1 -15  135.33    2.70
  -3   3 -12  161.18    2.95
   3  -3  12  155.35    3.33
  -3   3 -12  151.98    3.16
   3   3  12  156.17    3.04
  -3  -3 -12  152.49    2.90
   3  -3  12  155.39    3.19
   3   3  12  155.14    2.98
  -3   3 -12  152.97    2.77
   3   3  12  155.02    2.89
  -3  -3 -12  157.74    2.90
  -3  -3 -12  158.36    2.88
   3   3  12  157.78    2.92
  -3  -3 -12  158.00    3.03
  -2  -4  12   20.13    0.75
  -2  -4  12   19.48    0.70
   2   4 -12   20.60    0.91
  -2   4  12   19.10    0.72
   2  -4 -12   19.55    0.66
  -2   4  12   18.83    0.87
   2   4 -12   19.04    0.96
   2   4 -12   20.29    0.74
   2   4 -12   19.02    0.69
  -2  -4  12   17.64    0.99
  -2   4  12   19.75    0.83
   2  -4 -12   18.38    0.77
  -2  -4  12   18.48    0.94
   2  -4 -12   19.60    1.28
  -2   4  12   19.50    0.71
  -8   3   0   50.91    1.28
  -8   3   0   52.92    1.78
   8   3   0   48.49    1.40
  -8  -3   0   48.43    1.24
  -8  -3   0   49.34    1.33
   8  -3   0   56.55    1.77
   8   3   0   52.27    1.68
   8  -3   0   53.19    1.32
  -8   3   0   56.38    1.73
   8   3   0   49.94    1.32
  -8  -3   0   50.81    1.35
  -2  -5  -7  316.14    5.52
   2  -5   7  310.05    5.47
  -2   5  -7  315.14    5.50
   2   5   7  303.81    5.37
  -2  -5  -7  313.97    5.51
   2  -5   7  317.51    5.57
  -2   5  -7  312.47    5.43
  -2   5  -7  310.59    6.06
  -2  -5  -7  314.70    5.67
   4   2 -15    1.97    0.54
  -4   2  15    1.71    0.70
   4  -2 -15    1.90    0.50
   4   2 -15    2.15    0.46
   4  -2 -15    2.01    0.53
   4   2 -15    2.65    0.61
  -4  -2  15    3.17    0.37
  -4   2  15    3.08    0.36
  -4  -2  15    2.42    0.35
  -4  -2  15    2.35    0.72
  -4   2  15    1.85    0.61
  -4   4  11   87.86    1.88
   4  -4 -11   86.20    1.85
   4   4 -11   86.13    1.85
   4  -4 -11   88.74    1.97
  -4  -4  11   86.49    1.89
  -4  -4  11   80.96    1.75
  -4   4  11   86.72    2.02
  -4  -4  11   86.29    2.33
  -4   4  11   85.47    1.86
   4   4 -11   88.98    1.95
  -4   4  11   90.39    2.08
   4   4 -11   91.23    2.25
   0   3 -14   61.70    1.63
   0  -3  14   59.13    1.67
   0  -3 -14   59.96    1.38
   0   3  14   59.73    1.42
   0   3 -14   62.20    1.43
   0   3 -14   61.44    1.74
   0   3  14   59.69    1.52
   0  -3  14   61.07    1.47
   0  -3 -14   60.23    1.40
   0   3 -14   60.97    1.39
   0  -3 -14   56.53    1.44
   3  -3 -14  350.68    6.02
  -3  -3  14  342.19    6.39
  -3   3  14  352.66    6.32
   3   3 -14  355.63    6.57
  -3  -3  14  348.55    6.07
  -3   3  14  348.03    6.16
  -3   3  14  333.07    5.86
  -3  -3  14  355.88    6.69
   3   3 -14  354.97    6.11
  -3   3  14  360.43    6.42
   3   3 -14  348.24    6.05
  -3  -3  14  335.26    5.83
   3  -3 -14  335.48    5.96
   3   3 -14  342.76    6.21
  -3   3  14  359.45    6.22
   3  -3 -14  343.71    6.09
   6   4   4   35.27    1.13
  -6   4  -4   33.18    1.03
   6  -4   4   33.13    1.04
   6   4   4   35.45    1.19
  -6   4  -4   32.79    1.00
  -6   4  -4   32.92    1.25
   6  -4   4   31.34    1.28
  -6   4  -4   33.66    1.36
  -6  -4  -4   35.23    1.14
  -6  -4  -4   36.49    1.10
  -8   1  11  244.59    4.33
  -8  -1  11  241.51    4.57
  -8   1  11  248.90    4.58
  -8   1  11  251.64    4.41
   8   1 -11  245.04    4.50
   8  -1 -11  249.68    4.47
  -8  -1  11  253.51    4.39
  -8   1  11  249.32    4.77
  -8  -1  11  245.66    4.24
  -8   1  11  249.35    4.31
   8  -1 -11  246.82    4.50
   8   1 -11  239.79    4.24
  -7  -1  13   50.19    1.54
  -7   1  13   47.93    1.21
  -7   1  13   48.18    1.39
   7   1 -13   48.69    1.24
  -7  -1  13   49.01    1.19
   7  -1 -13   49.25    1.38
   7  -1 -13   48.18    1.32
   7  -1 -13   46.47    1.14
  -7   1  13   48.18    1.28
   7   1 -13   50.08    1.46
  -7  -1  13   49.53    1.22
  -7   1  13   49.26    1.20
   5  -1  12   87.00    2.31
  -5   1 -12   83.40    2.25
  -5  -1 -12   82.23    2.14
   5  -1  12   85.20    2.30
   5   1  12   83.45    2.20
  -5   1 -12   85.39    2.17
  -5  -1 -12   81.11    1.80
  -5  -1 -12   84.92    2.32
   5   1  12   81.46    4.59
  -5   1 -12   87.64    1.92
   5  -1  12   83.45    2.02
   5   1  12   84.02    1.93
  -5  -1 -12   82.77    2.07
  -6   4   8  265.47    2.23
   6   4  -8  257.80    4.45
  -6   4   8  264.83    1.95
  -6  -4   8  268.70    4.72
  -6  -4   8  259.80    5.10
   6   4  -8  262.89    5.04
   6   4  -8  263.31    4.53
  -6   4   8  260.86    4.46
  -6  -4   8  267.00    1.98
  -6   4   8  263.29    4.59
   6   4  -8  267.51    2.22
  -6   4   8  264.75    2.02
  -7  -3  -5   69.86    1.71
  -7   3  -5   69.28    1.61
  -7   3  -5   73.11    1.88
   7   3   5   69.28    1.63
  -7   3  -5   70.62    2.00
   7   3   5   69.08    1.70
  -7   3  -5   69.90    1.59
   7   3   5   70.89    1.65
   7   3   5   71.26    1.71
   7  -3   5   72.34    1.68
  -7  -3  -5   70.32    1.62
  -1   5  -8  249.34    4.90
  -1  -5  -8  246.03    4.26
  -1   5  -8  247.82    4.73
   1  -5   8  241.75    4.20
   1   5   8  247.57    4.31
   1   5   8  240.92    4.31
  -1  -5  -8  244.13    4.22
   1  -5   8  249.00    4.34
  -1  -5  -8  245.78    4.34
  -1   5  -8  239.49    4.10
  -2  -3 -13    9.21    0.52
   2   3  13    8.57    0.60
  -2   3 -13    9.57    0.49
   2  -3  13    8.72    0.78
  -2   3 -13    9.28    0.69
   2  -3  13    8.89    0.71
  -2   3 -13    9.76    0.70
   2   3  13    8.64    0.63
  -2  -3 -13    8.45    0.60
  -2   3 -13    9.52    0.47
  -2  -3 -13    9.37    0.48
   2   3  13    9.77    0.51
  -2  -3 -13    8.96    0.60
   5   4 -10   71.03    1.93
   5   4 -10   71.46    1.62
  -5   4  10   71.55    1.76
   5  -4 -10   73.25    1.70
  -5   4  10   72.39    1.75
  -5   4  10   70.93    1.61
  -5  -4  10   69.49    1.59
   5   4 -10   70.04    1.57
   5   4 -10   71.16    1.65
  -5   4  10   72.33    1.59
   5   4 -10   70.29    1.97
  -5  -4  10   65.78    1.47
  -5  -4  10   67.21    1.96
   4   3  11  121.94    2.47
   4  -3  11  117.13    2.72
  -4   3 -11  112.13    2.70
   4   3  11  118.73    1.40
  -4  -3 -11  121.64    2.47
   4   3  11  115.00    2.52
  -4  -3 -11  120.31    1.34
  -4   3 -11  121.03    1.31
  -4  -3 -11  121.84    2.36
  -4   3 -11  121.05    1.34
   4   3  11  122.86    2.37
   4  -3  11  123.27    2.83
   0  -4 -12  167.31    3.01
   0   4 -12  165.93    2.99
   0   4 -12  169.11    3.49
   0  -4  12  164.90    3.00
   0   4  12  171.46    3.11
   0   4  12  166.51    3.03
   0  -4  12  155.94    3.26
   0  -4  12  165.08    3.02
   0   4  12  167.33    3.14
   0   4 -12  163.10    2.91
   0  -4 -12  167.63    3.02
   0   4 -12  167.09    3.36
   1   2  15   17.99    0.67
  -1   2 -15   19.14    0.70
   1  -2  15   19.35    0.99
   1   2  15   19.79    0.83
  -1   2 -15   19.42    0.92
   1  -2  15   18.32    0.70
   1  -2  15   18.94    0.86
  -1  -2 -15   18.71    0.80
   1   2  15   18.94    0.84
  -1   2 -15   19.33    0.71
  -1   2 -15   18.96    0.80
  -1  -2 -15   19.30    0.70
  -1  -2 -15   18.51    0.69
   1   2  15   19.27    0.83
   5   5  -2  724.11   12.16
  -5   5   2  721.94   12.09
  -5  -5   2  744.45   12.48
  -5   5   2  734.13   13.01
  -5  -5   2  742.37   12.39
  -5   5   2  715.42   12.07
  -5  -5   2  741.12   12.51
   5   5  -2  752.20   12.77
   5   5  -2  724.19   12.90
   5  -5  -2  729.81   12.30
   5  -5  -2  728.30   12.23
  -5   5   2  727.71   12.23
   7   4  -2  129.35    2.46
  -7   4   2  122.12    2.35
  -7   4   2  125.58    2.39
   7  -4  -2  125.61    2.41
  -7   4   2  130.97    2.88
  -7  -4   2  127.03    2.39
   7   4  -2  127.25    2.94
  -7  -4   2  126.56    2.44
   7   4  -2  124.00    2.69
  -7  -4   2  128.72    2.43
  -7  -4   2  129.11    2.52
   5  -5  -1    1.68    0.49
   5   5  -1    0.90    0.57
  -5   5   1    5.24    0.70
   5  -5  -1    1.81    0.29
  -5  -5   1    1.12    0.35
  -5  -5   1    0.87    0.43
  -1   0 -16   -0.18    0.38
  -9   2   3  662.40   11.31
   9  -2  -3  696.47   12.19
   9   2  -3  670.67   11.68
  -9   2   3  655.31   11.04
  -9  -2   3  687.51   11.72
  -9   2   3  682.03   11.88
   9   2  -3  698.18   12.01
  -9  -2   3  675.01   11.39
  -9  -2   3  686.89   11.62
   7   4  -3  204.41    3.63
   7   4  -3  207.53    4.24
  -7   4   3  199.64    3.57
  -7   4   3  198.28    3.87
  -7  -4   3  203.17    3.66
   7   4  -3  201.21    4.03
  -7   4   3  210.24    4.17
  -7  -4   3  203.93    3.61
  -7  -4   3  208.57    3.66
   7   2 -12    4.28    0.66
  -7   2  12    5.37    0.48
  -7  -2  12    5.28    0.37
   7  -2 -12    5.72    0.63
  -7   2  12    5.37    0.37
   7   2 -12    5.06    0.47
  -7  -2  12    4.76    0.38
  -7   2  12    5.07    0.94
  -7  -2  12    4.39    0.70
  -7   2  12    5.62    0.55
   8   3  -6   22.42    1.03
   8   3  -6   22.78    0.89
  -8  -3   6   22.22    1.14
  -8  -3   6   23.79    0.88
  -8   3   6   27.37    0.92
  -8  -3   6   23.39    0.84
  -8   3   6   26.57    0.86
  -8   3   6   26.48    1.00
   8   3  -6   21.22    0.89
  -8   3   6   26.77    1.26
  -8   3   6   24.58    0.83
   8   1   6  653.77   11.26
   8  -1   6  639.60   11.48
   8   1   6  610.26   10.74
   8  -1   6  648.10   11.25
  -8   1  -6  637.16   10.75
  -8   1  -6  632.92   11.00
  -8  -1  -6  633.52   10.95
   8   1   6  657.52   11.13
  -8   1  -6  621.46   10.77
  -9  -2   2    1.09    0.39
  -9   2   2    2.22    0.42
  -9   2   2    1.18    0.35
  -9  -2   2    0.57    0.46
   9  -2  -2    2.02    0.64
  -9   2   2    4.97    0.81
   3  -5   6  206.27    3.71
  -3   5  -6  203.40    3.59
  -3  -5  -6  192.46    3.43
   3   5   6  198.83    3.54
  -3  -5  -6  203.40    3.62
   3  -5   6  204.67    3.64
  -3   5  -6  203.41    3.56
  -3  -5  -6  203.29    3.70
  -3   5  -6  202.81    4.17
  -9  -1  -2    3.24    0.40
   9   1   2    2.17    0.61
  -9   1  -2    4.25    0.42
  -9  -1  -2    3.37    0.72
   9  -1   2    5.21    0.77
  -9  -1  -2    2.33    0.70
   9   1   2    3.11    0.40
  -4   5  -4    3.37    0.37
  -4   5  -4    3.76    0.63
  -4  -5  -4    3.06    0.32
  -4   5  -4    3.84    0.62
  -4   5  -4    3.72    0.42
   4   5   4    3.47    0.63
  -4  -5  -4    4.78    0.43
   4   5   4    3.86    0.48
  -4  -5  -4    2.50    0.73
   4  -5   4    3.73    0.33
  -4  -1  16  266.33    1.97
  -4   1  16  269.54    4.75
  -4  -1  16  265.70    2.45
  -4   1  16  268.75    4.90
  -4  -1  16  266.04    2.70
  -4  -1  16  269.44    4.74
  -4   1  16  266.00    2.50
   4   1 -16  268.09    4.89
   4  -1 -16  274.26    4.97
   4  -1 -16  265.79    1.77
   4   1 -16  268.49    4.75
  -9   2   4    7.72    0.49
  -9  -2   4    6.10    0.76
  -9   2   4   10.78    0.79
  -9  -2   4    8.56    0.61
   9   2  -4    6.84    0.65
  -9   2   4   13.45    1.31
  -9  -2   4    6.43    1.05
  -9  -2   4    6.99    0.50
  -9  -2   4    7.82    0.76
   5   5  -3   17.01    0.79
  -5  -5   3   17.59    0.69
  -5  -5   3   16.24    0.64
  -5   5   3   18.15    0.77
   5   5  -3   16.47    1.00
  -5  -5   3   15.69    0.68
   5  -5  -3   14.92    0.95
   5   5  -3   14.96    0.69
  -5   5   3   14.12    1.32
  -5   5   3   23.58    1.44
  -7   4   1    6.91    0.43
   7  -4  -1    6.84    0.41
  -7   4   1    6.58    0.39
  -7  -4   1    6.30    0.43
  -7  -4   1    7.03    0.50
   7   4  -1    5.85    0.43
  -7   4   1    8.61    0.71
  -7  -4   1    6.81    0.45
  -7  -4   1    7.24    0.43
   7   4  -1    7.41    0.70
  -3  -5   8  531.06    9.69
   3   5  -8  542.14    9.19
  -3  -5   8  551.59    9.35
   3   5  -8  548.46    9.34
  -3   5   8  526.92    9.06
   3   5  -8  560.08   10.12
  -3   5   8  540.02    9.24
  -3  -5   8  510.90    8.66
  -3   5   8  528.92    8.95
   3  -5  -8  543.73    9.24
  -7   0  -9   86.17    2.03
   7   0   9   82.59    2.12
   7   0   9   86.90    1.93
  -7   0  -9   84.72    1.86
  -7   0  -9   85.17    2.01
   5  -5   0  274.38    4.89
  -5  -5   0  274.43    4.91
  -5   5   0  268.70    4.75
  -5  -5   0  275.78    4.96
   5   5   0  270.56    4.92
   5   5   0  276.09    4.90
  -5   5   0  270.94    4.79
  -5   5   0  288.81    5.79
   5   5   0  278.78    5.63
  -5  -5   0  281.06    4.95
   5  -5   0  269.47    4.85
  -5   5   0  275.80    5.35
   8   3   1  403.50    7.14
  -8  -3  -1  403.22    6.99
  -8   3  -1  413.49    7.50
   8   3   1  411.09    7.73
   8  -3   1  385.99    6.75
  -8   3  -1  404.20    7.70
   8  -3   1  402.59    7.40
   8   3   1  390.80    6.79
  -8  -3  -1  404.15    6.99
  -8   3  -1  381.43    6.71
  -8  -3  -1  398.30    7.04
  -9  -1   8  311.37    5.57
  -9  -1   8  319.12    5.59
  -9  -1   8  305.49    5.80
  -9   1   8  301.90    5.35
  -9   1   8  300.86    5.38
  -9   1   8  314.14    5.77
  -9   1   8  324.81    5.68
   9   1  -8  317.39    5.80
  -9  -1   8  291.69    5.18
   9   1  -8  311.10    5.50
   9  -1  -8  318.18    5.76
   9  -1  -8  312.42    5.58
  -9   1   8  317.33    5.90
   3   4  10  271.12    4.95
  -3   4 -10  266.43    2.97
  -3  -4 -10  263.56    4.55
   3  -4  10  263.69    4.57
  -3   4 -10  259.06    4.43
  -3  -4 -10  272.76    4.94
   3   4  10  262.43    4.66
   3  -4  10  263.25    5.14
   3  -4  10  258.52    4.88
   3  -4  10  258.51    4.53
  -3  -4 -10  268.00    1.98
   3   4  10  268.65    4.79
   3   4  10  264.42    4.58
  -7   4   4   93.53    2.40
  -7   4   4   88.49    1.96
  -7   4   4   91.00    1.99
  -7  -4   4   91.93    2.03
   7   4  -4   84.70    1.97
   7   4  -4   92.34    2.12
   7   4  -4   96.01    2.52
  -7  -4   4   94.06    2.08
  -7  -4   4   94.34    2.04
   2   4  11  130.39    2.58
   2  -4  11  125.76    2.44
   2  -4  11  124.31    2.87
  -2   4 -11  126.59    2.34
  -2  -4 -11  128.63    2.41
   2   4  11  127.91    2.51
  -2   4 -11  134.23    2.81
   2  -4  11  126.84    2.77
  -2   4 -11  130.77    2.90
   2  -4  11  128.30    2.44
   2   4  11  133.04    2.52
  -2  -4 -11  130.55    2.45
  -2   4 -11  127.40    2.40
  -2  -4 -11  130.37    2.57
   2   4  11  132.73    2.51
   3   4 -12   95.03    2.32
  -3   4  12   97.91    2.22
   3  -4 -12   94.42    2.07
  -3  -4  12   91.72    2.41
  -3  -4  12   93.27    2.02
   3  -4 -12   93.57    2.06
  -3  -4  12   87.22    1.87
  -3   4  12   95.78    2.05
  -3   4  12   96.26    2.18
   3  -4 -12   93.67    1.96
   3   4 -12   95.80    2.04
  -3   4  12   93.14    2.01
   3   4 -12   92.77    1.94
  -5  -3  13   78.96    1.72
  -5   3  13   74.80    8.43
   5   3 -13   80.41    2.10
   5   3 -13   78.96    1.74
   5  -3 -13   79.84    1.91
   5  -3 -13   78.21    1.72
  -5   3  13   78.73    2.04
   5   3 -13   79.02    1.93
  -5   3  13   81.88    2.11
   5   3 -13   78.09    1.76
  -5   3  13   75.72    1.69
  -5  -3  13   79.92    1.78
  -5   3  13   77.76    1.70
  -5  -3  13   80.40    2.21
   5   4   7   20.19    0.86
   5  -4   7   20.11    0.75
   5  -4   7   20.51    1.10
   5  -4   7   19.87    0.98
   5   4   7   20.96    0.77
  -5   4  -7   18.98    0.72
  -5   4  -7   19.80    0.99
  -5  -4  -7   21.13    0.82
  -5   4  -7   19.79    0.73
  -5   4  -7   20.50    1.05
  -5  -4  -7   21.33    0.76
   5   4   7   20.64    0.76
   5   4   7   22.37    0.86
  -9  -2   1  287.18    5.10
  -9   2   1  280.89    5.06
   9  -2  -1  278.32    4.98
   9   2  -1  279.24    5.00
   9   2  -1  267.80    2.75
  -9   2   1  280.58    5.59
  -9   2   1  285.41    5.35
   9   2  -1  288.54    5.32
  -9  -2   1  294.89    5.33
  -9   2   1  278.96    4.97
   9  -2  -1  290.54    5.53
  -1  -5   9   44.74    1.62
  -1  -5   9   43.91    1.14
  -1   5   9   45.97    1.17
   1  -5  -9   47.09    1.37
  -1   5   9   46.48    1.28
   1   5  -9   44.93    1.58
  -1   5   9   44.72    1.26
  -1   5   9   45.36    1.20
   1   5  -9   43.58    1.08
   1  -5  -9   45.63    1.24
   1   5  -9   43.43    1.46
   9   0   3   66.91    1.58
   9   0   3   64.63    1.71
  -9   0  -3   65.51    1.58
  -9   0  -3   65.83    1.68
  -9   0  -3   62.90    1.49
  -6   0 -11    0.32    0.34
   6   0  11    0.45    0.47
   9   2  -5  798.81   13.43
  -9  -2   5  768.20   12.95
  -9  -2   5  767.30   13.59
  -9  -2   5  780.05   13.10
   9   2  -5  776.37   13.45
  -9   2   5  764.05   12.95
  -9   2   5  783.32   13.53
   9   2  -5  774.87   13.29
  -9  -2   5  773.69   13.12
  -9   2   5  769.60   12.92
  -9  -2   5  785.68   13.16
  -7  -3  10  134.01    2.49
  -7   3  10  142.26    2.82
  -7   3  10  145.02    2.64
   7   3 -10  142.47    2.62
  -7   3  10  140.36    2.66
   7   3 -10  142.53    3.01
   7   3 -10  144.84    2.69
  -7   3  10  142.03    2.66
  -7  -3  10  145.95    2.70
  -7   3  10  146.00    2.85
  -7  -3  10  132.45    2.98
   7   3 -10  144.44    3.03
  -8   2  10   35.17    1.10
   8   2 -10   35.58    1.30
  -8   2  10   33.99    1.02
  -8  -2  10   35.85    1.07
   8   2 -10   34.28    1.08
  -8   2  10   35.41    1.35
   8  -2 -10   33.95    1.10
  -8   2  10   32.97    1.06
  -8  -2  10   35.04    1.08
  -8   2  10   34.71    1.19
  -8  -2  10   33.93    1.33
  -7   4   0  104.45    2.24
  -7  -4   0  103.13    2.18
  -7   4   0  103.75    2.54
  -7   4   0  103.93    2.73
  -7  -4   0  106.02    2.24
  -7  -4   0  105.11    2.24
   7   4   0  104.46    2.23
   7   4   0  103.56    2.71
   7  -4   0  103.03    2.21
  -7   4   0   94.54    2.05
  -7  -4   0  105.16    2.30
   7   4   0  105.97    2.35
  -5   5   4  451.51    7.80
   5   5  -4  502.20    9.21
  -5  -5   4  495.23    8.51
  -5  -5   4  475.26    8.14
   5   5  -4  479.67    8.33
   5   5  -4  476.25    8.15
  -5   5   4  473.87    8.09
  -5   5   4  458.47    7.89
  -5  -5   4  473.10    8.17
   5  -5  -4  480.89    8.28
  -4   5   7  532.56    9.09
  -4   5   7  536.62    9.20
   4   5  -7  546.59    9.88
  -4  -5   7  538.13    9.80
  -4  -5   7  540.11    9.18
   4  -5  -7  559.39    9.55
  -4   5   7  546.12    9.43
   4   5  -7  534.90    9.09
  -4  -5   7  551.89    9.36
   4   5  -7  552.76    9.46
  -9   0   9  991.38   16.87
  -9   0   9 1028.58    4.01
  -9   0   9 1009.08    4.13
   9   0  -9  996.40   16.81
  -9   0   9  956.55   16.05
  -6   3  -8   74.52    2.02
   6   3   8   75.30    1.82
   6   3   8   72.36    1.75
  -6   3  -8   74.24    1.90
   6  -3   8   72.59    1.93
   6   3   8   71.24    1.66
  -6  -3  -8   74.51    1.68
  -6   3  -8   72.71    1.63
  -6  -3  -8   74.42    1.70
   6  -3   8   70.17    2.05
  -6  -3  -8   74.73    1.78
   6  -3   8   75.41    1.71
   6   3   8   77.47    1.75
   5   5   1   40.44    1.10
  -5   5  -1   38.60    1.17
   5  -5   1   39.31    1.17
  -5   5  -1   36.49    1.20
   5   5   1   39.52    1.29
  -5  -5  -1   41.08    1.13
  -5  -5  -1   41.90    1.07
  -5   5  -1   42.64    1.49
  -5   5  -1   41.21    1.57
  -5  -5  -1   40.95    1.09
   5   5   1   38.42    1.55
  -6   0  15    0.12    0.21
   6   0 -15    0.34    0.25
  -6   0  15    0.08    0.29
   6   0 -15   -0.17    0.22
  -6   0  15    0.31    0.30
   0   5  -9  426.67    7.82
   0  -5   9  413.37    7.13
   0  -5  -9  419.01    7.27
   0   5  -9  436.20    8.06
   0   5   9  416.51    7.19
   0  -5   9  404.22    7.59
   0  -5  -9  418.54    7.17
   0  -5  -9  412.86    7.05
   0   5   9  415.84    7.26
   0  -5   9  399.37    6.87
   0   5   9  416.26    7.16
   0   5  -9  413.93    7.06
  -8   0  12  707.40   11.94
  -8   0  12  688.62   11.93
  -8   0  12  708.82   11.89
   8   0 -12  696.98   11.94
  -8   0  12  685.10   11.88
   8   0 -12  682.92   11.51
  -7  -4   5  367.20    6.38
  -7   4   5  337.55    5.96
  -7  -4   5  357.43    6.25
  -7   4   5  345.02    6.02
   7   4  -5  349.10    6.19
  -7  -4   5  361.26    6.25
  -7   4   5  349.66    6.09
  -7   4   5  350.22    6.10
  -7   4   5  353.08    6.70
  -7  -4   5  357.37    6.86
   7   4  -5  352.35    6.68
  -2   5   9  419.95    7.31
  -2   5   9  420.69    7.21
  -2  -5   9  418.78    7.22
   2  -5  -9  423.92    7.29
   2   5  -9  421.98    7.80
  -2  -5   9  411.98    7.72
   2   5  -9  416.58    7.13
   2   5  -9  415.50    7.70
  -2  -5   9  426.53    7.28
  -2   5   9  407.36    7.11
   6   3 -12   77.41    1.74
  -6   3  12   72.25    1.84
  -6   3  12   75.48    1.65
   6  -3 -12   71.79    1.60
   6   3 -12   76.97    1.76
  -6  -3  12   77.41    2.15
  -6   3  12   75.68    1.81
   6   3 -12   76.04    1.87
   6   3 -12   76.49    2.02
  -6   3  12   73.56    1.82
   6  -3 -12   73.13    1.75
   6  -3 -12   77.48    1.77
  -6   3  12   74.51    1.68
   6   3 -12   76.68    1.70
  -6  -3  12   74.09    1.66
  -6  -3  12   76.71    1.68
   1  -1  16   18.21    0.92
  -1   1 -16   17.38    0.70
   1  -1  16   18.24    1.02
   1   1  16   17.87    0.72
  -1  -1 -16   17.48    0.66
   1   1  16   17.83    0.91
  -1   1 -16   17.49    0.87
  -1  -1 -16   16.79    0.83
   1   1  16   17.24    0.87
  -1  -1 -16   18.11    0.80
   1   1  16   17.93    0.90
   1  -1  16   17.60    0.74
  -1  -1 -16   17.75    0.94
  -1   1 -16   18.35    0.87
  -8   2  -5   46.87    1.47
   8   2   5   45.76    1.29
   8   2   5   48.88    1.39
  -8   2  -5   47.61    1.21
  -8  -2  -5   50.30    1.42
   8  -2   5   46.86    1.21
   8   2   5   48.69    1.26
  -8   2  -5   49.36    1.45
   8  -2   5   49.15    1.51
  -8   3   7  134.25    2.53
  -8   3   7  130.08    2.48
   8   3  -7  134.68    2.89
  -8   3   7  133.95    2.65
   8   3  -7  133.36    2.53
  -8  -3   7  135.31    2.55
  -8  -3   7  132.60    2.53
  -8  -3   7  131.39    3.01
  -8   3   7  132.33    2.52
  -8   3   7  136.45    3.00
   8   3  -7  133.17    2.65
   9  -2   0    7.58    0.47
   9   2   0    8.16    0.62
  -9   2   0    8.94    0.76
  -9  -2   0    7.74    0.57
   9  -2   0    8.71    0.70
  -9   2   0    8.40    0.73
  -9  -2   0    7.38    0.60
  -9   2   0    7.42    0.47
  -9   2   0    8.22    0.49
   9   2   0    8.50    0.58
   9   2   0    7.63    0.64
   4   4   9  194.54    3.50
   4   4   9  188.39    3.48
  -4   4  -9  187.36    3.32
   4  -4   9  187.42    3.37
  -4  -4  -9  196.23    3.49
  -4   4  -9  186.50    3.80
  -4  -4  -9  189.44    3.39
  -4  -4  -9  191.32    3.54
   4   4   9  189.82    3.42
   4  -4   9  179.00    3.59
   4  -4   9  183.38    3.86
  -1  -3 -14    0.52    0.28
  -1  -3 -14    0.61    0.33
   1   3  14    0.60    0.28
  -1  -3 -14    0.80    0.30
   1   3  14    0.70    0.43
   1   3  14    0.79    0.36
   1  -3  14    0.34    0.32
   1  -3  14    0.15    0.49
  -1   3 -14    0.35    0.50
  -1   3 -14    0.72    0.26
  -1   3 -14    0.69    0.36
  -2   2  16   84.36    2.02
  -2  -2  16   88.50    1.95
   2   2 -16   88.64    2.18
   2  -2 -16   92.83    1.95
   2   2 -16   88.92    2.08
  -2   2  16   90.32    2.15
  -2  -2  16   83.06    2.05
   2  -2 -16   89.30    2.06
  -2   2  16   91.47    1.99
  -2  -2  16   88.74    2.27
  -2  -2  16   90.20    1.97
   2   2 -16   86.33    1.87
  -2   2  16   88.11    2.02
   2   2 -16   89.90    1.90
   2  -2 -16   91.79    2.09
  -4   3  14   13.84    0.62
   4   3 -14   14.47    0.70
  -4  -3  14   16.89    0.68
  -4   3  14   13.90    0.82
  -4  -3  14   14.05    0.81
   4  -3 -14   13.12    0.66
   4   3 -14   14.89    0.84
  -4  -3  14   15.33    0.61
   4   3 -14   14.58    0.64
  -4   3  14   14.42    0.59
  -4   3  14   15.51    0.80
   4  -3 -14   14.06    0.56
  -4  -3  14   14.69    1.13
  -4   3  14   14.51    0.82
  -9  -2   6    3.68    0.55
   9   2  -6    3.84    0.51
   9   2  -6    4.15    0.66
  -9  -2   6    4.78    0.45
  -9   2   6    5.92    1.10
  -9  -2   6    4.25    0.61
   9   2  -6    3.39    0.82
  -9   2   6    6.48    0.80
  -9   2   6    4.09    0.43
  -9  -2   6    3.76    0.85
   5   3  10   95.94    2.20
  -5   3 -10   92.02    2.22
  -5  -3 -10   93.14    2.84
   5   3  10   89.47    2.00
  -5  -3 -10   92.90    2.07
  -5   3 -10   98.41    2.10
   5  -3  10   96.46    2.12
  -5  -3 -10   96.32    2.08
   5  -3  10   96.98    3.52
  -5   3 -10   92.50    2.33
   5  -3  10   99.47    2.61
   5   3  10   93.07    2.03
  -7   1  -9  150.14    3.03
   7   1   9  150.69    3.05
  -7  -1  -9  150.27    2.91
   7  -1   9  144.41    3.17
  -7  -1  -9  151.90    2.90
   7  -1   9  146.64    2.74
  -7   1  -9  147.64    2.72
  -7   1  -9  151.67    2.98
  -7  -1  -9  151.32    2.85
   7   1   9  154.39    2.87
  -6  -4  -5   81.78    1.82
   6   4   5   80.03    1.80
   6  -4   5   80.47    1.81
   6   4   5   85.86    1.96
  -6   4  -5   80.86    2.25
  -6   4  -5   81.35    1.80
   6   4   5   84.55    1.97
  -6  -4  -5   80.40    1.81
   6  -4   5   77.27    2.09
  -6   4  -5   79.01    1.77
  -6  -4  -5   81.83    1.92
  -6   4  -5   86.36    2.27
   1   2 -16  128.61    2.41
  -1  -2  16  129.18    2.48
   1   2 -16  132.58    2.79
   1  -2 -16  129.08    2.57
  -1  -2  16  129.43    2.70
   1   2 -16  136.58    2.73
  -1  -2  16  133.08    2.91
  -1   2  16  130.02    2.57
  -1  -2  16  121.48    2.71
  -1   2  16  130.22    2.46
   1   2 -16  126.61    2.34
   1  -2 -16  133.88    2.57
   1  -2 -16  132.16    2.51
   1  -2 -16  130.62    2.58
   1  -4  12  121.38    2.31
  -1  -4 -12  127.31    2.38
   1   4  12  126.15    2.41
  -1   4 -12  123.11    2.28
   1   4  12  125.26    2.47
  -1  -4 -12  125.94    2.50
  -1   4 -12  128.19    2.41
   1   4  12  130.02    2.59
  -1  -4 -12  127.65    2.40
  -1   4 -12  131.61    2.90
   1  -4  12  127.37    2.45
  -1   4 -12  129.03    2.73
   1  -4  12  124.09    2.75
   1   4  12  130.49    2.48
  -5   0  16   -0.10    0.31
   5   0 -16   -0.20    0.45
   5   0 -16   -0.23    0.25
  -5   0  16    0.27    0.23
  -5   0  16    0.05    0.24
  -8   3  -2   54.18    1.61
  -8  -3  -2   52.61    1.30
   8  -3   2   56.40    1.39
   8   3   2   50.99    1.30
  -8  -3  -2   52.04    1.32
   8   3   2   49.84    1.67
   8  -3   2   58.24    1.75
   8   3   2   54.40    1.49
  -8  -3  -2   52.01    1.41
  -8   3  -2   52.27    1.31
  -8   3  -2   52.68    1.72
  -7  -4  -1    9.85    0.51
  -7  -4  -1   11.68    0.55
   7  -4   1   10.29    0.52
  -7   4  -1    8.92    0.47
   7   4   1    9.43    0.54
   7   4   1    9.92    0.80
  -7   4  -1   11.08    0.80
  -7   4  -1   10.44    0.80
  -7  -4  -1   10.28    0.57
  -7   4  -1    9.54    0.50
  -6  -2 -10  115.03    2.41
   6  -2  10  109.80    2.56
  -6   2 -10  107.39    2.25
  -6  -2 -10  111.74    2.42
  -6   2 -10  107.24    2.44
   6  -2  10  113.05    2.80
  -6   2 -10  109.21    2.33
   6   2  10  111.20    2.51
  -6  -2 -10  112.92    2.48
  -6   2 -10  106.94    2.54
   6   2  10  116.04    2.44
  -6  -2 -10  113.25    2.40
   5   5  -5    1.46    0.65
  -5  -5   5    0.58    0.43
  -5   5   5    1.10    0.25
  -5   5   5    2.34    0.45
  -6  -4   9   78.57    1.76
  -6   4   9   74.64    1.70
  -6  -4   9   76.59    1.68
  -6   4   9   75.43    1.64
   6   4  -9   75.55    1.67
  -6   4   9   77.93    1.82
   6   4  -9   77.21    1.73
  -6   4   9   77.86    1.74
   6   4  -9   78.49    1.82
   6   4  -9   77.59    2.07
  -6   4   9   82.13    1.95
   6   4  -9   80.63    2.13
  -6  -4   9   78.13    2.19
  -8   0  -7    0.29    0.27
   8   0   7    0.98    0.37
   8   0   7    0.20    0.39
  -8   0  -7    0.28    0.29
  -8   0  -7   -0.09    0.44
   1   0 -17  280.08    4.94
   1   0 -17  275.65    4.82
  -1   0  17  287.14    5.24
   1   0 -17  269.29    5.05
  -1   0  17  283.90    5.02
   1   0 -17  285.09    5.29
  -7  -2  -8  202.31    3.73
   7  -2   8  198.12    4.11
  -7   2  -8  191.06    3.64
  -7   2  -8  193.14    3.44
   7   2   8  195.67    3.64
  -7  -2  -8  199.12    3.54
   7   2   8  202.95    3.62
  -7  -2  -8  204.32    3.68
  -7   2  -8  197.20    3.86
   7   2   8  191.91    3.62
   4   0  14   39.57    1.30
   4   0  14   38.89    1.17
   4   0  14   38.24    1.32
  -4   0 -14   34.72    1.17
  -4   0 -14   41.01    1.23
   0   6   0   91.83    1.95
   0   6   0   94.38    2.58
   0   6   0   94.90    2.02
   0  -6   0   92.36    1.96
   7   0 -14   -0.09    0.31
  -7   0  14   -0.01    0.30
  -7   0  14    0.15    0.29
  -9   1  -3  339.69    6.15
  -9  -1  -3  327.14    5.75
  -9   1  -3  328.85    5.76
  -9  -1  -3  336.77    6.09
  -9  -1  -3  333.55    5.89
   9   1   3  344.61    6.06
  -9   1  -3  331.71    6.07
   9   1   3  333.72    6.08
   9  -1   3  330.53    6.12
  -6  -1 -11  181.57    3.36
  -6   1 -11  186.78    3.35
  -6  -1 -11  180.17    3.39
  -6   1 -11  193.65    3.68
  -6   1 -11  189.06    3.87
   6  -1  11  189.39    3.42
  -6  -1 -11  189.03    3.58
   6   1  11  182.23    3.31
   6  -1  11  193.16    3.73
   6   1  11  185.76    3.61
   6  -1  11  187.56    3.81
   3   0  15  377.05    6.76
   3   0  15  380.31    6.61
   3   0  15  385.20    7.05
  -3   0 -15  394.20    7.09
  -2  -5  -8   42.91    1.11
   2  -5   8   43.03    1.54
  -2   5  -8   46.48    1.16
  -2   5  -8   45.88    1.56
   2   5   8   43.15    1.21
   2  -5   8   45.51    1.18
   2   5   8   42.30    1.12
  -2   5  -8   43.66    1.41
   2   5   8   39.98    0.98
  -2  -5  -8   41.82    1.28
   2   5   8   42.55    1.14
  -2  -5  -8   41.63    1.08
   2  -5   8   45.22    1.20
  -2   5  -8   42.43    1.11
   3   2  14  176.98    3.34
   3  -2  14  177.26    3.22
   3   2  14  172.72    3.36
  -3  -2 -14  172.74    3.24
   3  -2  14  172.96    3.41
  -3   2 -14  173.57    3.15
  -3  -2 -14  171.60    3.25
  -3   2 -14  166.07    2.97
  -3  -2 -14  175.64    3.15
  -3  -2 -14  172.83    3.15
  -3   2 -14  169.95    3.25
  -3   2 -14  171.80    3.42
   3  -2  14  175.44    3.63
   3   2  14  174.92    3.18
   5   5   2  312.56    6.15
   5  -5   2  303.01    5.35
  -5  -5  -2  293.59    5.19
   5   5   2  299.89    5.31
  -5   5  -2  318.71    6.09
   5   5   2  309.33    5.57
  -5   5  -2  311.56    6.18
  -5  -5  -2  305.06    5.46
  -5   5  -2  297.96    5.21
  -5   5  -2  301.20    5.31
  -5  -5  -2  308.22    5.42
  -6   2  14  674.73   11.56
   6   2 -14  706.55   12.21
  -6   2  14  685.67   11.63
   6  -2 -14  691.46   11.65
   6  -2 -14  684.73   11.67
  -6   2  14  631.82   10.89
   6   2 -14  681.94   11.42
  -6   2  14  651.14   10.99
  -6   2  14  670.08   11.21
  -6  -2  14  698.88   11.69
   6   2 -14  666.66   11.32
  -6  -2  14  683.38   11.45
   6   2 -14  670.16   11.27
   6  -2 -14  690.73   11.57
  -6  -2  14  672.73   11.75
   4   5   5  200.10    3.67
  -4   5  -5  207.85    4.13
  -4  -5  -5  195.71    3.55
  -4   5  -5  199.89    3.50
  -4   5  -5  200.73    3.56
  -4  -5  -5  207.26    3.65
   4   5   5  190.04    3.39
  -4  -5  -5  200.95    3.58
   4  -5   5  206.72    3.67
   4  -5   5  198.43    3.57
  -4   5  -5  202.62    4.22
   0  -6  -1    1.17    0.33
   0   6  -1    0.38    0.34
   0   6   1    0.55    0.62
   0  -6   1   -0.08    0.22
   0   6  -1    0.07    0.21
   0   6   1    0.57    0.28
   0   6  -1    0.47    0.51
   0   6  -1   -0.32    0.30
  -4   2 -13  290.00    5.09
   4  -2  13  289.70    5.40
  -4  -2 -13  298.39    5.29
  -4   2 -13  293.26    5.19
  -4  -2 -13  286.42    5.19
   4   2  13  298.93    5.42
  -4  -2 -13  290.15    5.25
  -4  -2 -13  296.13    5.21
   4  -2  13  286.78    5.10
   4  -2  13  287.81    5.53
   4   2  13  287.92    5.11
   4   2  13  289.32    5.32
  -4   2 -13  297.91    5.42
  -4   2 -13  283.71    5.33
   9  -1  -9    0.36    0.37
  -9   1   9   -0.00    0.43
   9   1  -9    0.75    0.45
  -9  -1   9    0.80    0.48
  -9  -1   9    0.54    0.31
  -9   1   9    0.46    0.27
  -9   1   9    0.41    0.38
  -9  -1   9    0.88    0.38
   9   1  -9    0.77    0.44
  -3   0  17   19.97    0.92
   3   0 -17   21.74    0.82
  -3   0  17   22.59    0.91
   3   0 -17   22.07    0.96
   3   0 -17   21.89    0.75
   3   0 -17   22.28    0.99
  -3   0  17   23.47    0.80
   3   0 -17   22.85    0.95
  -7  -4   6   32.81    1.36
  -7   4   6   37.66    1.17
  -7   4   6   36.14    1.15
  -7   4   6   35.76    1.46
   7   4  -6   35.18    1.37
  -7   4   6   33.72    1.03
  -7  -4   6   36.43    1.08
  -7   4   6   35.72    1.07
  -7  -4   6   34.34    1.06
  -7  -4   6   35.37    1.08
   7   4  -6   32.94    1.29
  -7  -3  -6   11.25    0.56
  -7   3  -6   12.73    0.57
   7   3   6   10.97    0.62
  -7  -3  -6   11.94    0.63
  -7   3  -6   13.03    0.75
  -7   3  -6   11.83    0.57
   7   3   6   11.80    0.55
   7  -3   6   12.24    0.56
  -7  -3  -6   11.37    0.53
   7   3   6   12.00    0.60
   7   3   6   11.44    0.57
  -7   3  -6   11.86    0.80
  -3   2  16  315.48    5.51
   3   2 -16  308.95    5.43
  -3   2  16  314.32    5.64
  -3   2  16  310.05    5.67
  -3  -2  16  311.99    5.44
  -3  -2  16  315.93    5.54
  -3  -2  16  305.45    5.78
   3   2 -16  312.15    5.80
   3  -2 -16  310.89    5.60
   3   2 -16  308.70    5.38
   3  -2 -16  312.83    5.41
  -3   2  16  313.97    5.71
   3   2 -16  311.75    5.66
  -3  -2  16  309.97    5.75
   3  -2 -16  315.44    7.64
  -5  -2  15  231.20    4.02
  -5   2  15  235.06    4.23
   5   2 -15  225.99    4.10
   5   2 -15  224.98    3.88
   5  -2 -15  234.53    4.03
  -5  -2  15  230.93    4.46
  -5   2  15  225.42    4.16
   5   2 -15  226.63    3.96
  -5  -2  15  227.88    4.36
   5  -2 -15  233.15    4.14
  -5  -2  15  228.86    4.00
  -5   2  15  233.52    4.03
  -6   1  15   40.31    0.91
   6   1 -15   39.53    1.18
  -6  -1  15   38.10    1.37
  -6  -1  15   38.07    1.31
   6  -1 -15   39.20    1.12
   6  -1 -15   39.57    1.18
   6   1 -15   39.95    1.18
   6  -1 -15   39.78    1.05
   6   1 -15   39.01    1.20
  -6   1  15   40.09    1.07
  -6   1  15   40.10    0.77
  -6  -1  15   37.35    1.10
  -6   1  15   39.42    1.12
  -6  -1  15   40.08    0.75
  -8   1  12    0.08    0.43
  -8   1  12    0.36    0.27
  -8  -1  12    0.21    0.35
   8  -1 -12   -0.14    0.40
  -8  -1  12    0.50    0.46
   8  -1 -12    0.18    0.43
   8   1 -12   -0.26    0.42
  -1   6   0   35.85    1.07
   1  -6   0   37.97    1.11
  -1  -6   0   35.56    1.02
  -1   6   0   36.86    1.06
   1   6   0   34.84    1.05
   1   6   0   32.27    1.43
  -1   6   0   38.65    1.57
   1   6   0   35.62    1.11
   1  -6   0   34.36    1.05
  -1  -6   1   25.40    0.80
   1   6  -1   24.83    0.80
  -1   6   1   23.62    0.77
   1   6  -1   26.53    0.87
  -1   6   1   26.30    0.86
   1  -6  -1   25.31    0.87
  -1   6   1   26.31    1.23
   1   6  -1   25.01    1.23
   1  -6  -1   25.89    0.84
   1   6  -1   26.08    0.89
   9   2   1  120.79    1.98
   9   2   1  121.26    2.36
  -9   2  -1  129.63    2.47
   9  -2   1  128.14    2.46
  -9  -2  -1  133.27    2.56
  -9   2  -1  125.18    2.88
  -9  -2  -1  131.63    2.64
   9  -2   1  132.64    2.88
  -9   2  -1  129.77    2.75
   9   2   1  131.06    2.67
  -1   5  -9   10.56    0.56
   1   5   9    9.22    0.72
  -1  -5  -9    9.38    0.56
  -1   5  -9   10.64    0.85
  -1  -5  -9    9.67    0.73
  -1  -5  -9    9.97    0.48
  -1   5  -9   10.18    0.78
   1   5   9    9.92    0.50
   1   5   9    8.12    0.58
   1   5   9    9.52    0.51
   1  -5   9   11.02    0.66
   1  -5   9   10.92    0.55
   0   6  -2   15.08    0.61
   0   6   2   14.05    0.61
   0  -6  -2   14.43    0.57
   0  -6  -2   14.79    0.60
   0   6  -2   17.08    1.06
   0   6  -2   18.22    0.71
   0   6  -2   15.35    0.57
   0  -6   2   15.29    0.59
   0  -6  -2   15.23    0.62
  -3  -5  -7   39.93    0.80
   3   5   7   40.70    1.13
  -3   5  -7   40.06    1.30
  -3  -5  -7   39.88    0.93
   3   5   7   39.64    1.18
  -3   5  -7   39.83    0.79
   3  -5   7   41.24    1.12
  -3  -5  -7   40.10    0.84
  -3   5  -7   41.71    1.07
   3  -5   7   41.92    1.11
   3  -5   7   40.19    1.27
  -1   6  -1    3.79    0.28
   1   6   1    3.60    0.41
  -1  -6  -1    3.84    0.36
  -1   6  -1    3.27    0.67
  -1   6  -1    3.62    0.34
   1  -6   1    3.45    0.29
  -1  -6  -1    3.44    0.26
   1   6   1    3.25    0.34
  -9  -2   7  310.45    5.47
   9   2  -7  295.15    5.51
  -9  -2   7  290.48    5.22
   9   2  -7  281.97    5.29
  -9  -2   7  292.36    5.69
  -9   2   7  301.24    5.70
   9   2  -7  300.81    5.33
  -9   2   7  297.54    5.44
  -9  -2   7  319.53    5.58
  -9   2   7  290.52    5.10
  -9   2   7  276.61    4.94
  -3  -5   9    3.72    0.37
  -3   5   9    2.87    0.77
   3  -5  -9    2.56    0.41
   3   5  -9    3.06    0.57
  -3   5   9    2.31    0.56
  -3   5   9    2.72    0.41
  -3  -5   9    3.83    0.40
   3   5  -9    3.26    0.33
   3   5  -9    4.15    0.39
  -3  -5   9    3.17    0.76
   5   4 -11  106.29    2.24
   5   4 -11  102.58    2.48
  -5   4  11  102.48    2.29
   5   4 -11  106.69    2.62
  -5  -4  11  104.45    2.20
  -5   4  11  102.99    2.28
   5   4 -11  104.22    2.17
  -5   4  11  104.92    2.17
   5  -4 -11  106.28    2.27
   5   4 -11  105.92    2.26
  -5   4  11  104.54    2.20
  -5  -4  11  102.38    2.62
   4  -4 -12   25.40    0.89
  -4   4  12   24.45    0.94
   4   4 -12   24.23    0.99
  -4   4  12   23.78    0.79
   4   4 -12   22.85    0.75
   4   4 -12   23.40    0.80
  -4  -4  12   23.25    0.79
  -4  -4  12   23.67    1.12
   4  -4 -12   24.73    0.79
  -4   4  12   25.41    0.97
  -4   4  12   24.57    0.80
  -9   0  -4    0.55    0.36
   9   0   4    0.23    0.45
  -2  -1  17   57.11    1.68
   2  -1 -17   57.28    1.33
  -2  -1  17   56.12    1.54
  -2  -1  17   56.65    1.65
   2   1 -17   58.38    1.58
   2   1 -17   58.46    1.64
   2  -1 -17   56.44    1.54
   2  -1 -17   56.57    1.46
  -2   1  17   56.29    1.47
  -2  -1  17   59.24    1.44
  -2   1  17   56.63    1.38
   2   1 -17   57.16    1.35
   2   1 -17   59.75    1.55
  -2   1  17   57.11    2.17
   1  -6  -2   11.31    0.56
   1   6  -2   11.91    0.51
  -1  -6   2   12.47    0.50
   1   6  -2   12.49    0.56
   1   6  -2   12.14    0.60
   1   6  -2   13.11    0.98
   1  -6  -2   11.74    0.53
  -1   6   2   11.23    0.51
   0  -2 -16    5.30    0.37
   0   2  16    5.01    0.57
   0   2 -16    6.15    0.60
   0   2  16    5.08    0.57
   0  -2 -16    5.37    0.57
   0  -2  16    5.06    0.85
   0  -2 -16    5.25    0.40
   0   2 -16    6.32    0.55
   0   2 -16    6.28    0.46
   0  -2 -16    5.92    0.62
   0   2  16    5.45    0.53
   0  -2  16    5.58    0.85
  -4  -5   8   10.85    0.59
   4  -5  -8   11.95    0.78
   4   5  -8   11.70    0.56
  -4  -5   8   11.72    0.52
  -4   5   8   15.35    0.91
   4   5  -8   10.33    0.88
  -4   5   8   12.42    0.62
  -4   5   8   12.93    0.86
   4   5  -8   11.69    0.81
   4   5  -8   10.68    0.56
  -4  -5   8   10.14    0.90
   5   0  13  227.37    4.19
   5   0  13  234.02    4.12
   5   0  13  224.22    4.28
  -5   0 -13  236.31    4.31
  -5   0 -13  232.31    4.28
   7   4   2   53.19    1.33
   7  -4   2   53.75    1.33
   7   4   2   52.42    1.42
  -7   4  -2   53.32    1.60
  -7   4  -2   53.17    1.31
   7   4   2   52.70    1.74
  -7   4  -2   53.80    1.78
  -7  -4  -2   55.25    1.35
  -7   4  -2   51.48    1.26
  -7  -4  -2   52.55    1.37
  -8  -3   8   13.62    0.88
  -8   3   8   15.64    0.73
  -8   3   8   14.89    0.65
  -8   3   8   15.91    0.63
  -8   3   8   14.22    0.85
  -8   3   8   14.45    0.65
   8   3  -8   14.60    0.69
  -8   3   8   13.52    0.57
   8   3  -8   15.00    0.67
  -8  -3   8   16.31    0.70
   8   3  -8   14.53    0.85
   5  -1 -16    1.95    0.36
  -5  -1  16    2.41    0.55
  -5   1  16    1.61    0.21
  -5  -1  16    2.33    0.31
   5   1 -16    2.10    0.36
   5  -1 -16    1.75    0.32
  -5  -1  16    2.72    0.31
  -5   1  16    2.17    0.33
  -5   1  16    2.16    0.38
  -5  -1  16    2.14    0.43
   5   1 -16    1.97    0.39
  -5   1  16    1.36    0.45
  -2  -3  15  136.63    2.92
   2   3 -15  140.37    2.59
  -2  -3  15  141.36    2.66
   2  -3 -15  140.05    2.89
  -2   3  15  143.58    2.86
   2   3 -15  140.55    2.97
   2   3 -15  138.05    2.53
   2  -3 -15  138.92    2.73
  -2  -3  15  139.67    2.64
  -2   3  15  142.38    2.78
  -2  -3  15  141.29    3.07
   2  -3 -15  139.37    2.53
   2   3 -15  145.57    2.92
  -2   3  15  141.52    2.63
   2   2  15   38.13    1.29
   2  -2  15   37.53    1.12
  -2   2 -15   37.19    1.12
   2   2  15   37.92    1.22
  -2   2 -15   37.49    1.11
   2  -2  15   37.02    1.28
  -2   2 -15   37.63    1.30
  -2   2 -15   39.21    1.30
  -2  -2 -15   37.21    1.19
  -2   2 -15   37.07    1.22
  -2  -2 -15   38.20    1.12
   2   2  15   38.46    1.15
   2  -2  15   39.12    1.46
  -2  -2 -15   38.14    1.14
   5   5  -6  383.64    6.74
  -5   5   6  374.21    6.46
   5  -5  -6  384.14    6.71
  -5  -5   6  374.12    6.49
  -5  -5   6  375.11    7.15
   5   5  -6  367.19    6.94
   5   5  -6  359.12    6.26
  -5   5   6  364.21    6.38
  -5   5   6  368.49    6.34
  -5  -5   6  384.81    6.64
  -9   0  10   -0.04    0.38
   1  -3 -15   51.90    1.35
   1   3 -15   53.27    1.60
  -1  -3  15   52.24    1.54
   1   3 -15   52.61    1.45
   1   3 -15   52.36    1.24
  -1  -3  15   51.29    1.60
   1  -3 -15   48.99    1.18
  -1   3  15   51.17    1.26
   1   3 -15   52.05    1.25
   1  -3 -15   50.48    1.32
  -1   3  15   49.07    1.31
   1  -3 -15   49.37    1.20
  -1  -3  15   49.89    1.25
  -8  -1  -7    9.90    1.20
   8  -1   7   11.97    0.85
   8   1   7   11.23    0.62
  -8   1  -7   11.09    0.96
  -8   1  -7    9.11    1.52
   8   1   7   12.29    0.78
  -8   1  -7   11.42    0.55
   8   1   7   11.06    0.70
  -1   4  13  109.02    2.30
   1   4 -13  114.58    2.77
  -1   4  13  110.91    2.33
  -1   4  13  106.58    2.34
  -1   4  13  104.61    2.36
   1  -4 -13  108.87    2.27
  -1  -4  13  108.28    2.72
  -1  -4  13  106.03    2.25
   1  -4 -13  107.39    2.21
   1   4 -13  105.52    2.17
  -1  -4  13  106.13    2.24
   1   4 -13  111.72    2.60
  -1  -4  13  106.26    2.59
   1   4 -13  108.60    2.26
  -1  -1  17  525.07    9.18
   1   1 -17  529.29    9.18
   1  -1 -17  515.00    8.79
   1  -1 -17  514.13    8.87
   1   1 -17  524.07    9.12
   1  -1 -17  530.38    9.23
   1   1 -17  526.20    9.23
   1   1 -17  525.26    8.90
  -1   1  17  515.89    9.01
   1  -1 -17  487.07    8.51
   1  -1 -17  527.35    8.91
  -1  -1  17  519.91    8.86
  -1   1  17  525.98    8.95
   0   0 -17    0.40    0.25
   0   0 -17    0.50    0.44
   2   0  16  128.16    2.44
  -2   0 -16  126.27    2.60
  -2   0 -16  129.44    2.63
  -2   0 -16  128.54    2.45
   2   0  16  126.76    2.73
   2   0  16  126.32    2.60
   4  -1  14  827.13   14.25
   4   1  14  846.50   14.46
  -4   1 -14  838.49   13.97
  -4  -1 -14  858.66   14.54
   4   1  14  820.83   13.91
   4  -1  14  796.64   13.65
  -4   1 -14  843.90   14.15
  -4  -1 -14  849.46   14.30
  -4  -1 -14  829.82   14.11
   4   1  14  832.31   13.95
   4   1  14  849.19   14.34
  -4   1 -14  792.39   13.61
  -4  -1 -14  826.62   13.79
   4  -1  14  845.67   14.17
  -2  -4  13   37.72    1.39
  -2  -4  13   37.67    1.10
   2   4 -13   40.76    1.07
   2   4 -13   38.81    1.09
  -2  -4  13   39.40    1.15
   2  -4 -13   39.05    1.09
  -2   4  13   40.11    0.78
  -2   4  13   39.22    1.14
  -2   4  13   40.79    1.18
   2  -4 -13   40.31    0.79
   2  -4 -13   39.72    0.87
  -2   4  13   41.83    1.23
  -2  -4  13   38.72    1.48
   2   4 -13   39.40    1.44
   2   4 -13   41.20    1.27
  -7  -1  14   23.15    0.77
   7  -1 -14   23.00    0.76
  -7   1  14   23.30    0.86
   7  -1 -14   23.93    0.94
  -7   1  14   23.22    0.78
  -7   1  14   23.32    1.00
  -7   1  14   23.57    0.80
   7   1 -14   23.02    0.82
  -7  -1  14   22.83    0.78
  -7  -1  14   23.32    1.05
   7   1 -14   22.33    0.93
   7  -1 -14   22.70    0.79
   7  -1 -14   23.65    0.94
   3  -1  15  349.96    6.47
   3   1  15  352.03    6.41
  -3   1 -15  356.75    6.53
  -3  -1 -15  353.84    6.34
   3   1  15  355.77    6.21
   3  -1  15  360.77    6.52
  -3  -1 -15  358.76    6.20
  -3   1 -15  360.01    6.22
   3   1  15  352.78    6.29
   3  -1  15  357.65    6.26
   3   1  15  358.34    6.57
  -3  -1 -15  358.34    6.29
  -3   1 -15  356.87    6.21
  -1   6  -2   12.02    0.87
   1   6   2   12.70    0.62
  -1   6  -2   12.03    0.58
  -1  -6  -2   13.41    0.59
  -1  -6  -2   13.30    0.52
  -1  -6  -2   14.38    0.63
  -1   6  -2   11.85    0.49
   1  -6   2   11.90    0.52
  -1  -6  -2   12.64    0.55
   1   6   2   14.06    0.59
  -8  -2  11   14.47    0.62
   8  -2 -11   12.41    0.61
  -8   2  11   11.90    0.53
  -8  -2  11   12.59    0.58
  -8   2  11   12.51    0.62
   8   2 -11   13.29    0.66
   8   2 -11   12.59    0.57
  -8  -2  11   12.54    0.85
  -8   2  11   11.97    0.57
  -8   2  11   12.31    0.74
  -8   2  11   12.19    0.79
   8   2 -11   12.47    0.90
   8  -3   3  186.71    3.38
  -8  -3  -3  173.92    3.30
   8   3   3  181.71    3.88
  -8   3  -3  178.18    3.22
  -8   3  -3  186.97    3.64
  -8  -3  -3  179.79    3.26
   8   3   3  180.51    3.29
   8  -3   3  186.95    3.74
   8   3   3  187.04    3.51
   8   3   3  185.38    3.41
  -8   3  -3  179.27    3.77
   7   2 -13  640.00   11.16
   7  -2 -13  614.42   10.51
  -7  -2  13  618.62   10.91
   7   2 -13  612.95   10.40
  -7   2  13  646.73   11.14
  -7   2  13  621.21   10.58
  -7  -2  13  616.77   10.41
   7  -2 -13  612.88   10.30
   7   2 -13  614.18   10.33
  -7   2  13  629.32   10.57
  -7   2  13  620.97   10.54
  -7  -2  13  626.76   10.53
   0   6  -3    8.94    0.82
   0   6  -3    8.89    0.48
   0   6  -3    8.62    0.49
   0  -6  -3    7.64    0.43
   0   6   3    8.02    0.46
   0   6  -3    8.00    0.40
   0  -6  -3    7.75    0.50
   0  -6   3    8.58    0.44
   0  -6  -3    8.85    0.51
  -5   5  -3   14.66    0.94
  -5   5  -3   15.34    0.67
  -5  -5  -3   14.00    0.60
  -5  -5  -3   12.75    0.77
   5  -5   3   14.73    0.62
   5   5   3   12.95    0.62
  -5  -5  -3   12.70    0.56
  -5  -5  -3   12.21    0.60
   5   5   3   12.65    0.84
  -5   5  -3   16.64    0.95
  -7   3  11   14.42    0.77
  -7   3  11   14.77    0.70
   7   3 -11   14.97    0.64
  -7  -3  11   16.26    0.67
   7   3 -11   15.80    1.10
  -7   3  11   14.33    1.02
   7   3 -11   15.03    0.85
  -7  -3  11   16.14    0.62
   7   3 -11   14.26    0.73
   7   3 -11   10.51    0.74
  -7   3  11   15.71    0.76
  -7  -3  11   16.38    0.99
  -7   3  11   14.70    0.59
   5   2  12  130.53    2.67
  -5   2 -12  128.57    2.62
   5  -2  12  131.30    2.74
  -5   2 -12  132.01    2.79
   5   2  12  133.72    3.13
   5  -2  12  133.19    2.97
  -5   2 -12  135.57    2.56
  -5  -2 -12  135.26    2.68
  -5  -2 -12  133.17    2.61
  -5  -2 -12  135.57    2.54
   5   2  12  134.14    2.54
  -5  -2 -12  133.76    2.56
  -5   2 -12  130.57    2.44
  -3  -1  17  350.83    6.08
   3   1 -17  356.19    6.47
  -3  -1  17  348.01    6.08
  -3  -1  17  347.55    6.40
  -3   1  17  353.84    6.14
   3   1 -17  346.64    6.19
   3   1 -17  351.78    6.11
   3  -1 -17  349.24    6.27
   3  -1 -17  343.48    6.10
  -3  -1  17  341.24    6.19
   3  -1 -17  339.74    5.86
  -3   1  17  356.87    6.46
  -3   1  17  347.39    6.21
   5  -4   8   65.61    1.88
  -5  -4  -8   66.86    1.67
  -5   4  -8   66.06    1.53
   5  -4   8   65.00    1.54
  -5  -4  -8   67.93    1.62
  -5  -4  -8   69.06    1.59
   5   4   8   70.09    1.63
   5   4   8   64.05    1.59
  -5   4  -8   70.40    1.90
   5   4   8   67.83    1.65
  -5   4  -8   64.24    1.90
   5  -4   8   68.74    2.05
  -5   4  -8   65.38    1.53
   5   4   8   69.21    1.66
  -1   6   3    3.95    0.37
   1   6  -3    3.50    0.33
  -1  -6   3    3.99    0.30
   1  -6  -3    4.56    0.35
   1   6  -3    3.99    0.37
  -1   6   3    4.16    0.43
   1   6  -3    4.07    0.30
   1   6  -3    4.19    0.68
  -1  -6   3    3.32    0.32
   7   4  -7   58.38    1.41
   7   4  -7   59.77    1.49
   7   4  -7   62.55    1.83
  -7  -4   7   62.95    1.48
  -7   4   7   62.85    1.86
  -7   4   7   60.27    1.44
  -7  -4   7   64.57    1.49
  -7   4   7   63.25    1.49
  -7  -4   7   61.04    1.91
  -7   4   7   63.28    1.46
  -7   4   7   62.16    1.54
  -7   4   7   59.61    1.43
  -1   5  10  288.83    5.21
   1  -5 -10  290.33    5.11
  -1  -5  10  290.42    5.09
   1   5 -10  275.97    4.86
  -1  -5  10  286.92    5.08
  -1   5  10  296.29    5.22
   1   5 -10  297.50    5.69
  -1  -5  10  290.64    5.73
   1   5 -10  294.15    5.70
  -1   5  10  287.45    5.06
  -1   5  10  293.97    5.28
  -3  -3 -13  171.12    3.19
   3  -3  13  164.86    3.32
  -3   3 -13  171.90    3.07
  -3  -3 -13  175.34    3.15
  -3   3 -13  165.68    3.27
   3   3  13  174.14    3.28
  -3  -3 -13  174.34    3.27
   3   3  13  172.54    3.19
   3   3  13  174.94    3.33
  -3   3 -13  173.81    3.53
   3  -3  13  172.07    3.59
  -3  -3 -13  176.93    3.20
  -3   3 -13  177.13    3.19
  -2  -6   1    0.14    0.18
  -2   6   1    0.14    0.50
   2  -6  -1    0.24    0.20
  -2   6   1    0.63    0.29
   2  -6  -1    0.88    0.33
   2   6  -1    0.25    0.34
   2   6  -1    0.31    0.31
  -2   6   1    0.01    0.29
  -4   0  17    0.14    0.24
  -4   0  17    0.37    0.27
  -3   3  15   35.26    1.24
   3   3 -15   34.69    1.04
   3   3 -15   33.10    1.29
  -3   3  15   36.60    1.22
   3  -3 -15   33.92    1.17
   3  -3 -15   33.94    0.99
  -3   3  15   34.19    1.04
   3   3 -15   34.50    1.18
   3   3 -15   35.38    1.07
  -3   3  15   33.59    1.12
  -3  -3  15   32.78    1.31
   3  -3 -15   33.66    1.08
  -3  -3  15   33.30    1.33
  -3  -3  15   33.50    1.03
  -3  -3  15   34.83    1.04
   2   6   0    0.38    0.30
   2   6   0    0.40    0.29
  -2   6   0    0.52    0.19
  -2  -6   0    0.34    0.27
  -2   6   0    0.54    0.27
   2  -6   0    0.40    0.27
  -2   6   0    0.01    0.57
  -2  -6   0    0.53    0.20
   2  -6   0    0.59    0.22
   8  -2   6   20.13    0.76
  -8   2  -6   20.36    0.93
   8  -2   6   21.66    1.00
   8   2   6   23.25    0.91
  -8   2  -6   23.14    1.07
   8   2   6   23.71    1.17
  -8  -2  -6   22.26    0.90
   8   2   6   23.72    0.82
  -8  -2  -6   21.96    0.77
  -8   2  -6   23.02    0.81
   0   4 -13  144.34    3.00
   0   4 -13  144.22    2.64
   0  -4 -13  145.44    2.71
   0   4  13  142.19    2.74
   0  -4  13  143.68    2.67
   0  -4  13  137.24    2.94
   0   4 -13  142.88    3.05
   0  -4  13  144.41    2.71
   0   4 -13  139.39    2.53
   0   4  13  142.70    2.67
   0   4  13  146.55    2.73
   0  -4 -13  143.77    2.64
   9   2   2  250.68    4.54
  -9   2  -2  260.15    4.78
  -9   2  -2  247.03    4.81
   9   2   2  241.16    4.69
  -9  -2  -2  266.28    2.08
   9  -2   2  272.12    5.19
   9  -2   2  264.73    2.04
  -9   2  -2  254.88    4.42
  -9  -2  -2  256.01    4.59
   4   2 -16  218.39    3.79
  -4   2  16  220.94    4.00
  -4  -2  16  219.59    3.86
   4   2 -16  217.40    3.99
   4   2 -16  219.60    3.86
  -4  -2  16  215.52    4.21
  -4  -2  16  212.57    4.09
  -4   2  16  223.87    3.89
  -4  -2  16  220.60    3.85
  -4   2  16  221.55    4.12
   4  -2 -16  218.32    3.78
   4  -2 -16  224.16    4.02
  -6  -4  -6  189.83    3.40
  -6   4  -6  185.61    3.68
   6   4   6  191.89    3.53
  -6   4  -6  191.79    3.41
  -6  -4  -6  193.90    3.48
  -6   4  -6  191.13    3.43
  -6   4  -6  189.68    3.95
   6   4   6  197.14    3.65
  -6  -4  -6  195.24    3.61
   6  -4   6  185.77    3.77
   6   4   6  187.40    3.41
   6  -4   6  179.31    3.27
   6   4   6  188.18    3.39
   9   1   4    2.38    0.45
  -9   1  -4    3.42    0.37
   9   1   4    2.84    0.39
   9  -1   4    2.00    0.57
  -9  -1  -4    2.70    0.42
  -9  -1  -4    2.95    0.39
  -9   1  -4    2.85    0.48
  10   0  -3    0.53    0.43
 -10   0   3   -0.01    0.32
 -10   0   3   -0.17    0.33
 -10   0   3    0.51    0.55
 -10   0   3    0.84    0.38
   4   3  12  202.49    3.72
  -4  -3 -12  210.30    3.70
  -4   3 -12  220.75    3.88
   4  -3  12  207.52    4.02
   4   3  12  208.80    3.85
   4  -3  12  213.61    4.29
  -4  -3 -12  216.45    3.94
  -4   3 -12  216.33    4.19
   4   3  12  207.04    3.70
  -4  -3 -12  211.62    3.74
  -4   3 -12  209.82    3.67
  -2   5  10    4.40    0.63
  -2  -5  10    4.67    0.74
   2   5 -10    4.69    0.65
  -2   5  10    5.11    0.74
  -2   5  10    5.22    0.42
  -2  -5  10    4.85    0.43
   2   5 -10    4.36    0.33
  -2   5  10    5.30    0.45
   2   5 -10    4.81    0.45
  -2  -5  10    4.72    0.55
   2   5 -10    4.40    0.64
   2  -5 -10    4.74    0.52
 -10   0   4  248.85    4.81
  10   0  -4  282.45    5.38
 -10   0   4  272.54    5.04
 -10   0   4  264.38    4.57
 -10   0   4  267.28    2.10
   2  -6  -2   20.33    0.73
  -2  -6   2   21.88    0.72
   2  -6  -2   20.17    0.76
   2   6  -2   21.88    0.78
  -2   6   2   21.30    0.75
  -2   6   2   20.41    0.76
   2   6  -2   22.11    0.80
   2   6  -2   21.19    0.72
  -2   6   2   20.33    0.74
  -3  -4 -11   62.19    1.45
  -3  -4 -11   64.06    1.52
   3  -4  11   61.66    1.52
   3  -4  11   62.26    1.94
   3   4  11   65.63    1.54
   3   4  11   64.45    1.60
  -3   4 -11   61.00    1.44
   3  -4  11   60.00    1.75
  -3   4 -11   60.89    1.77
  -3   4 -11   60.08    2.59
   3  -4  11   59.79    1.45
   3   4  11   62.70    1.61
   3   4  11   62.93    1.51
   7   0  10    0.72    0.41
  -7   0 -10    0.13    0.35
  -7   0 -10    0.27    0.41
   7   0  10   -0.16    0.34
   7   0  10    0.29    0.30
  -7   0 -10    0.66    0.33
   0   3 -15    4.30    0.40
   0   3 -15    3.38    0.55
   0   3  15    3.38    0.37
   0  -3 -15    3.53    0.33
   0   3  15    3.99    0.44
   0   3 -15    3.84    0.50
   0  -3  15    3.37    0.50
   0  -3 -15    3.97    0.50
   0  -3 -15    4.01    0.37
   0  -3  15    3.43    0.37
   0  -3 -15    2.94    0.55
   0   3 -15    3.15    0.31
   9   2  -8    4.22    0.63
  -9   2   8    4.21    0.41
   9   2  -8    3.87    0.51
  -9   2   8    3.58    0.50
  -9   2   8    3.82    0.61
  -9   2   8    3.80    0.65
  -9  -2   8    4.22    0.36
  -9  -2   8    4.26    0.47
  -9   2   8    4.02    0.39
  -9   2   8    3.34    0.34
  -9  -2   8    3.52    0.47
  -9  -2   8    3.86    0.59
   0   5  10   31.22    1.16
   0  -5  10   34.84    1.07
   0   5  10   32.15    1.03
   0   5 -10   32.85    1.36
   0  -5 -10   32.93    1.13
   0  -5  10   34.82    2.06
   0   5  10   32.30    1.00
   0  -5 -10   33.21    1.07
   0   5 -10   34.50    1.05
   0   5 -10   35.17    1.37
   0  -5  10   31.79    1.37
   0  -5 -10   31.46    1.25
   1   6   3   64.68    1.49
  -1  -6  -3   67.73    1.54
  -1   6  -3   68.17    1.50
  -1   6  -3   66.16    1.50
  -1  -6  -3   68.62    1.60
   1  -6   3   69.75    1.58
  -1   6  -3   65.29    1.52
  -1  -6  -3   64.76    1.44
  -1   6  -3   67.72    2.07
  -1  -6  -3   68.17    1.56
   5   1  13  622.28   10.70
  -5  -1 -13  625.80   10.74
  -5   1 -13  625.86   10.90
   5  -1  13  626.70   11.04
  -5  -1 -13  617.41   10.50
   5  -1  13  622.21   10.57
  -5  -1 -13  615.13   10.53
   5   1  13  613.37   10.67
   5   1  13  626.98   10.64
  -5   1 -13  625.25   10.56
  -5  -1 -13  638.56   10.77
   5  -1  13  592.57   10.34
  -5   1 -13  629.27   10.89
   6   4 -10  135.11    2.94
   6   4 -10  128.19    2.38
  -6   4  10  128.06    2.41
  -6   4  10  130.01    2.57
  -6   4  10  131.24    2.41
  -6   4  10  132.47    2.52
   6   4 -10  129.53    2.51
  -6  -4  10  124.39    2.87
  -6  -4  10  130.96    2.45
  -6   4  10  130.30    2.56
   6   4 -10  127.43    2.78
   6   4 -10  133.27    2.50
   4   5   6    0.90    0.51
   4  -5   6    1.31    0.39
  -4   5  -6    1.80    0.64
   4   5   6    1.44    0.31
  -4  -5  -6    0.89    0.42
  -4   5  -6    1.54    0.53
  -4  -5  -6    1.02    0.35
  -4  -5  -6    1.26    0.27
   4  -5   6    1.60    0.30
  -4   5  -6    1.25    0.32
  -4   5  -6    1.12    0.36
   2  -6   1   13.71    0.57
  -2  -6  -1   11.76    0.56
  -2  -6  -1   12.24    0.55
  -2   6  -1   13.30    0.58
  -2  -6  -1   12.38    0.59
   2   6   1   13.46    0.67
  -2   6  -1   12.82    0.91
  -2   6  -1   13.03    0.51
   2   6   1   12.48    0.58
  -2  -6  -1   12.09    0.49
 -10   0   2   41.93    1.15
  10   0  -2   41.52    1.32
 -10   0   2   42.12    1.24
 -10   0   2   40.84    1.09
   3  -4 -13    4.37    0.36
  -3  -4  13    3.89    0.61
   3   4 -13    3.24    0.58
   3   4 -13    3.65    0.48
  -3  -4  13    3.76    0.36
  -3   4  13    4.03    0.46
   3  -4 -13    4.59    0.30
   3   4 -13    3.69    0.31
  -3   4  13    3.93    0.37
  -3   4  13    4.10    0.33
   3   4 -13    3.19    0.41
   3  -4 -13    4.46    0.45
  -3   4  13    4.18    0.44
  -9   1  10   31.35    0.92
   9   1 -10   34.23    1.08
  -9  -1  10   34.98    0.94
  -9   1  10   32.01    0.92
   9  -1 -10   34.28    1.01
  -9   1  10   33.99    1.03
  -9  -1  10   33.75    1.27
   9  -1 -10   34.75    1.10
  -9   1  10   34.55    1.12
  -9   1  10   32.92    1.13
   9   1 -10   34.49    1.10
  -9  -1  10   31.91    1.02
   8   0 -13    0.71    0.43
  -8   0  13    0.43    0.43
  -8   0  13    1.31    0.37
  -8   0  13    0.32    0.50
   6   3   9    0.89    0.33
  -6   3  -9    0.73    0.27
   6  -3   9    1.03    0.56
   6   3   9    1.22    0.34
  -6   3  -9    0.61    0.52
  -6  -3  -9    0.66    0.31
   6   3   9    0.84    0.34
  -6   3  -9    0.92    0.49
   6  -3   9    0.43    0.54
   0   1  17    9.81    0.90
   0   1 -17    9.49    1.81
   0  -1 -17    9.70    1.10
   0  -1 -17    9.17    1.64
   0   1  17    9.66    1.04
   0   1 -17    8.73    0.89
   0  -1 -17    9.29    0.52
   0   1 -17   10.18    0.68
   0  -1  17   10.15    1.29
   0  -1 -17    9.91    1.23
   0   1 -17    9.95    1.85
  -2   3 -14  135.53    3.11
  -2  -3 -14  130.06    2.76
   2   3  14  133.43    2.85
  -2   3 -14  131.58    2.93
  -2  -3 -14  134.26    2.74
  -2   3 -14  133.58    2.72
   2  -3  14  136.37    3.21
   2   3  14  136.90    2.96
  -2  -3 -14  135.64    2.77
  -2   3 -14  134.60    2.71
   2   3  14  135.63    2.79
   2  -3  14  130.69    3.08
  -2  -1 -16  125.84    2.76
  -2   1 -16  119.20    2.48
  -2  -1 -16  125.27    2.64
  -2   1 -16  117.29    2.42
   2   1  16  121.56    2.68
  -2  -1 -16  121.81    2.50
   2   1  16  124.91    2.60
   2  -1  16  126.44    2.62
  -2   1 -16  121.82    2.67
   2   1  16  126.30    2.76
   2   1  16  120.67    2.78
   2  -1  16  124.12    3.09
   2  -1  16  124.84    2.78
  -2   1 -16  124.54    2.81
  -5   3  14  169.13    3.48
  -5   3  14  164.93    3.38
  -5  -3  14  171.63    3.41
   5  -3 -14  166.43    3.30
  -5   3  14  172.39    3.44
   5  -3 -14  171.74    3.50
   5   3 -14  171.77    3.44
  -5  -3  14  166.03    3.74
   5   3 -14  162.11    3.58
  -5   3  14  167.76    3.53
  -5   3  14  166.17    3.47
  -5  -3  14  173.79    3.48
   5   3 -14  170.42    3.37
   5   3 -14  168.93    3.53
  -5   3  14  171.81    3.60
  -2   4 -12  106.04    2.21
  -2  -4 -12  112.10    2.34
  -2   4 -12  110.71    2.33
   2   4  12  113.05    2.49
  -2  -4 -12  112.28    2.37
   2   4  12  111.58    2.38
  -2   4 -12  109.00    2.67
   2  -4  12  106.73    2.27
   2  -4  12  108.97    2.78
   2   4  12  108.53    2.42
   2   4  12  109.82    2.35
  -2  -4 -12  113.23    5.53
   2  -4  12  108.73    2.36
  -2   4 -12  109.17    2.56
   2  -4  12  100.13    2.45
  -7  -4  -3   67.21    1.49
  -7   4  -3   72.33    1.89
  -7  -4  -3   68.87    1.59
  -7   4  -3   67.31    1.47
   7   4   3   68.32    1.60
  -7   4  -3   69.44    2.01
   7   4   3   69.38    2.01
  -7   4  -3   68.39    1.51
   7   4   3   68.54    1.54
   7  -4   3   70.21    1.55
   0   6  -4   31.50    0.89
   0  -6  -4   31.77    0.87
   0   6  -4   30.20    1.17
   0  -6   4   31.52    0.85
   0   6  -4   30.73    0.80
   0   6   4   32.18    0.88
   0   6  -4   30.24    1.25
   0  -6  -4   31.11    0.88
   0   6  -4   31.20    0.86
   0  -6  -4   30.39    0.82
   0  -6   4   34.14    0.92
 -10   0   5    1.60    0.42
 -10   0   5    1.95    0.53
  10   0  -5    2.10    0.35
  10   0  -5    1.42    0.46
 -10   0   5    1.36    0.36
 -10   0   5    1.99    0.55
   5   5  -7    2.99    0.65
  -5   5   7    5.59    0.57
  -5  -5   7    3.71    0.35
  -5   5   7    2.75    0.35
  -5  -5   7    2.41    0.70
  -5   5   7    5.40    0.50
   5  -5  -7    1.76    0.48
  -5  -5   7    3.32    0.38
   5   5  -7    3.56    0.35
   5   5  -7    3.10    0.43
  -5   5   7    2.85    0.28
  -1  -6   4    3.71    0.28
  -1   6   4    3.73    0.38
   1  -6  -4    4.09    0.37
   1   6  -4    3.23    0.59
   1   6  -4    3.62    0.35
  -1  -6   4    3.75    0.38
  -1   6   4    3.96    0.37
   1   6  -4    3.17    0.28
   1  -6  -4    4.38    0.37
   1   6  -4    3.40    0.33
   6   3 -13  252.22    5.43
   6  -3 -13  256.16    5.58
  -6   3  13  257.42    5.67
   6   3 -13  259.09    5.86
  -6   3  13  250.89    5.48
   6   3 -13  248.29    5.48
  -6   3  13  251.51    5.37
  -6   3  13  245.63    5.28
   6  -3 -13  251.82    5.45
  -6  -3  13  244.30    5.27
   6   3 -13  254.98    5.46
  -6   3  13  245.86    5.44
  -6  -3  13  248.58    5.30
   6   3 -13  243.54    5.20
   6  -3 -13  249.92    5.34
  -6  -3  13  239.52    5.57
  -2  -6   3    4.78    0.30
  -2  -6   3    4.90    0.46
   2  -6  -3    5.38    0.37
  -2   6   3    4.60    0.33
   2   6  -3    4.46    0.38
   2   6  -3    4.85    0.33
   2   6  -3    4.62    0.41
  -2   6   3    5.01    0.43
  10   0  -1    1.50    0.51
 -10   0   1    0.27    0.28
  -8   3   9  138.32    3.23
  -8   3   9  130.81    2.82
   8   3  -9  136.88    3.14
  -8   3   9  133.11    2.77
  -8  -3   9  130.51    3.16
  -8   3   9  132.69    2.75
  -8  -3   9  122.13    2.52
  -8   3   9  132.56    2.74
   8   3  -9  130.17    2.70
  -8  -3   9  134.39    2.76
  -8   3   9  138.23    2.80
  -4  -4 -10   33.25    0.90
  -4  -4 -10   35.26    1.10
   4   4  10   35.39    0.96
   4  -4  10   32.18    1.26
   4   4  10   34.96    1.05
  -4  -4 -10   33.97    0.96
   4  -4  10   32.41    1.10
   4  -4  10   31.67    1.28
  -4   4 -10   32.12    1.20
   4   4  10   32.93    0.92
  -4   4 -10   31.25    0.88
  -2  -6  -2   48.30    1.09
  -2   6  -2   47.06    1.61
  -2   6  -2   49.01    1.15
  -2  -6  -2   48.66    1.15
   2  -6   2   47.58    1.14
  -2   6  -2   49.20    1.11
  -2  -6  -2   49.71    1.19
   2   6   2   45.60    1.10
  -2  -6  -2   48.41    1.18
   2   6   2   51.22    1.29
   2  -5   9  125.12    3.09
   2   5   9  127.70    2.72
  -2   5  -9  132.73    3.09
   2   5   9  124.75    2.69
  -2  -5  -9  123.15    2.63
  -2   5  -9  123.51    2.51
  -2   5  -9  129.33    3.14
   2  -5   9  123.10    2.57
  -2  -5  -9  127.07    2.62
   2   5   9  127.09    2.65
   2   5   9  122.16    2.53
   2  -5   9  123.81    2.60
  -2  -5  -9  125.01    2.57
  -1  -2 -16   19.75    0.65
  -1   2 -16   18.09    0.52
  -1   2 -16   19.55    0.84
   1   2  16   19.71    0.82
   1  -2  16   19.18    0.90
  -1  -2 -16   17.87    0.69
  -1  -2 -16   19.19    0.60
  -1   2 -16   19.35    0.77
  -1  -2 -16   19.93    0.76
   1  -2  16   17.96    0.75
  -1   2 -16   19.05    0.56
   1   2  16   21.37    0.82
   1  -2  16   18.83    0.60
   1   2  16   19.26    0.60
   1   2  16   19.64    0.76
  -5   5  -4  204.54    4.97
  -5  -5  -4  208.63    4.61
  -5   5  -4  210.68    4.55
  -5  -5  -4  210.85    4.58
   5   5   4  203.19    4.44
  -5   5  -4  212.30    4.60
   5  -5   4  214.20    4.67
   5   5   4  208.53    4.62
  -5  -5  -4  208.46    4.54
  -5   5  -4  215.19    5.02
   6   0  12  658.07   13.74
   6   0  12  692.37    3.99
   6   0  12  705.30    3.46
  -6   0 -12  696.17    3.98
   6   0  12  701.84    4.64
  -7  -3  -7   22.80    0.76
   7  -3   7   22.75    1.05
  -7   3  -7   22.18    0.76
  -7  -3  -7   22.44    0.77
  -7   3  -7   21.17    0.67
   7   3   7   21.67    0.78
  -7   3  -7   22.98    0.99
   7   3   7   22.67    0.80
   7  -3   7   23.05    0.74
  -7  -3  -7   22.59    0.83
   7   3   7   22.40    0.90
  -7   3  -7   21.35    0.86
   7   3   7   24.08    0.78
   8   0   8   41.51    1.36
   8   0   8   41.45    1.24
  -8   0  -8   43.11    1.23
  -8   0  -8   40.94    1.04
   8   0   8   42.19    1.10
  -8   0  -8   39.85    1.12
  -4  -1  17    3.56    0.36
  -4  -1  17    2.84    0.55
   4   1 -17    2.17    0.67
  -4   1  17    3.13    0.35
  -4   1  17    3.13    0.41
   4   1 -17    2.89    0.58
  -4  -1  17    2.57    0.77
  -4  -1  17    3.09    0.34
   6   5  -2    0.66    0.59
  -6   5   2    3.40    0.72
  -6   5   2    1.68    0.37
  -6  -5   2    0.77    0.32
  -6  -5   2    0.24    0.33
  -6   5   2   -0.15    0.26
   6  -5  -2    0.89    0.28
  -6   5   2    0.09    0.36
   6   5  -2    0.14    0.34
  -9   0  -5  181.60    3.63
   9   0   5  196.53    4.54
   9   0   5  187.76    3.74
  -9   0  -5  193.79    1.95
  -9   0  -5  184.99    3.82
   4   5  -9  480.59   10.03
  -4  -5   9  479.51    9.95
  -4   5   9  463.67    9.65
  -4   5   9  482.31   10.05
   4   5  -9  480.62    9.97
   4  -5  -9  465.99    9.74
  -4  -5   9  483.98   10.07
  -4   5   9  472.01    9.82
  -4   5   9  464.97    9.77
   4  -5  -9  485.61   10.15
  -4   5   9  462.71    9.73
   4   5  -9  472.99   10.33
  -4  -5   9  466.74   10.29
   4   5  -9  445.70    9.31
 -10   0   6  139.74    2.89
 -10   0   6  138.45    3.00
  10   0  -6  142.27    2.99
 -10   0   6  145.83    3.01
 -10   0   6  131.74    3.04
  10   0  -6  149.35    3.38
 -10   0   6  144.65    2.94
  -7  -4   8    1.42    0.38
  -7  -4   8    1.47    0.58
  -7   4   8    1.44    0.32
  -7   4   8    1.31    0.34
  -7   4   8    0.91    0.33
  -7   4   8    1.61    0.27
  -7   4   8    1.06    0.29
   7   4  -8    0.40    0.45
  -7  -4   8    0.91    0.28
 -10   1   3   30.85    1.05
 -10  -1   3   33.13    0.96
 -10   1   3   31.68    0.96
 -10  -1   3   33.12    0.93
  10  -1  -3   31.57    1.01
  10   1  -3   34.64    1.14
 -10   1   3   31.26    0.89
 -10   1   3   31.64    1.22
  10  -1  -3   32.63    1.18
  10   1  -3   33.21    1.03
 -10  -1   3   32.57    1.02
   6   5  -1  216.65    4.79
  -6  -5   1  217.42    4.76
  -6  -5   1  218.71    4.74
  -6  -5   1  209.58    4.60
   6  -5  -1  212.76    4.64
  -6   5   1  215.53    5.06
  -6   5   1  211.90    5.16
  -6   5   1  211.79    4.59
  -6   5   1  211.11    4.58
   6   5  -1  212.76    5.14
  -6  -5   1  213.44    4.60
   6   5  -1  211.39    4.59
   8   3   4   47.22    1.21
  -8   3  -4   44.23    1.13
  -8   3  -4   44.83    1.47
   8   3   4   46.17    1.20
   8  -3   4   45.81    1.15
  -8  -3  -4   45.01    1.12
   8   3   4   46.64    1.30
  -8   3  -4   43.39    1.07
  -8  -3  -4   46.06    1.25
  -8   3  -4   46.25    1.35
   8  -3   4   45.47    1.44
  -6   5   3  466.62    9.72
  -6   5   3  452.46    9.46
  -6  -5   3  475.12    9.95
  -6   5   3  475.37   10.37
   6   5  -3  459.32   10.15
  -6  -5   3  481.18   10.03
   6   5  -3  473.21    9.87
   6   5  -3  456.17    9.60
  -6  -5   3  464.12    9.64
  -6   5   3  452.61    9.47
   3  -5   8  172.86    3.49
   3   5   8  178.69    3.58
  -3  -5  -8  179.99    3.57
  -3   5  -8  177.00    3.51
   3  -5   8  181.15    3.60
   3  -5   8  174.70    4.00
  -3   5  -8  182.28    4.14
  -3   5  -8  180.97    3.55
   3   5   8  180.72    3.62
  -3  -5  -8  178.58    3.55
   3   5   8  182.41    3.71
  -3  -5  -8  179.82    3.67
 -10   1   4   84.85    2.09
  10   1  -4   83.75    2.10
  10  -1  -4   85.52    2.21
  10   1  -4   83.29    1.97
 -10   1   4   85.22    1.90
 -10  -1   4   84.59    2.33
 -10  -1   4   84.61    1.97
 -10   1   4   90.86    2.06
  10  -1  -4   85.65    2.06
 -10   1   4   85.26    2.10
 -10  -1   4   84.92    1.90
 -10  -1   4   85.41    2.00
  -7   2  -9    1.27    0.40
   7   2   9    1.57    0.36
   7  -2   9    0.87    0.47
  -7  -2  -9    1.68    0.34
   7   2   9    1.80    0.36
  -7  -2  -9    1.30    0.45
  -7   2  -9    1.44    0.38
   7  -2   9    1.03    0.48
  -7  -2  -9    1.63    0.36
  -7   2  -9    1.36    0.29
   7   1  10    4.03    0.44
  -7   1 -10    3.28    0.34
   7   1  10    3.70    0.47
  -7  -1 -10    3.58    0.47
  -7  -1 -10    3.78    0.57
  -7  -1 -10    3.76    0.95
   7  -1  10    3.14    0.53
  -7   1 -10    2.30    0.86
  -7   1 -10    3.22    0.54
   7  -1  10    3.18    0.50
  -1  -6  -4   14.67    0.45
  -1   6  -4   14.30    0.45
  -1   6  -4   13.50    0.54
  -1  -6  -4   15.44    0.57
  -1   6  -4   13.82    0.81
   1   6   4   14.32    0.51
   1  -6   4   13.38    0.82
  -1  -6  -4   14.35    0.51
  -1   6  -4   11.95    0.85
  -1   6  -4   14.00    0.50
  -1  -6  -4   14.01    0.49
   1  -6   4   13.87    0.49
  -1   0 -17    1.61    0.43
  -1   0 -17    1.18    0.26
   1   0  17    0.48    0.37
   1   0  17    0.97    0.29
   1   0  17    1.05    0.42
  -1   0 -17    0.74    0.25
  -6   0  16   42.29    1.16
   6   0 -16   41.84    1.01
   6   0 -16   40.43    1.08
   6   0 -16   41.61    1.22
   6   0 -16   40.89    1.06
   6   0 -16   38.08    1.15
  -6   0  16   40.70    1.02
  -6   0  16   40.97    1.26
  -6   0  16   44.68    1.06
   3   5 -10  136.67    2.81
  -3  -5  10  133.49    2.71
  -3  -5  10  135.82    2.78
   3  -5 -10  131.16    2.72
  -3  -5  10  131.32    3.23
  -3   5  10  133.35    2.75
  -3   5  10  131.75    2.82
   3   5 -10  134.56    3.13
   3   5 -10  138.46    2.83
  -3   5  10  133.79    2.83
  -3   5  10  131.78    2.70
   3   5 -10  133.91    2.69
   9   0 -11  276.05    6.05
  -9   0  11  265.29    5.97
  -9   0  11  266.91    5.93
  -9   0  11  269.74    5.84
  -9   0  11  277.43    5.91
  -9   0  11  245.15    5.40
  -5  -3 -11  218.81    4.76
  -5   3 -11  227.77    4.93
   5  -3  11  224.55    5.32
  -5   3 -11  216.42    5.05
   5   3  11  221.48    4.94
   5  -3  11  211.63    4.88
  -5  -3 -11  221.28    4.90
  -5  -3 -11  220.73    4.78
  -5   3 -11  213.02    4.82
  -5   3 -11  216.63    4.67
   5  -3  11  211.97    4.63
   5   3  11  223.16    4.86
 -10   1   2  114.17    2.41
 -10  -1   2  116.29    2.59
 -10   1   2  118.85    2.69
  10   1  -2  117.26    2.69
 -10   1   2  113.49    2.65
 -10   1   2  116.42    2.94
 -10  -1   2  118.75    2.55
 -10   1   2  120.02    2.59
  10  -1  -2  124.76    2.90
  10  -1  -2  114.55    2.56
 -10  -1   2  114.74    2.42
  -8   1  13    8.14    0.47
   8   1 -13    8.10    0.58
  -8  -1  13    7.97    0.42
   8  -1 -13    8.05    0.54
  -8   1  13    9.17    0.63
  -8  -1  13    8.45    0.67
   8  -1 -13    7.65    0.40
   8   1 -13    7.45    0.46
   8  -1 -13    7.77    0.56
  -8  -1  13    8.30    0.45
  -8   1  13    8.25    0.47
  -8   1  13    8.05    0.44
  -2   6   4    2.99    0.35
   2   6  -4    2.19    0.35
  -2  -6   4    2.13    0.26
   2  -6  -4    1.74    0.28
  -2  -6   4    2.03    0.33
  -2   6   4    2.14    0.30
   2   6  -4    1.65    0.32
   2   6  -4    1.80    0.26
  -4   3  15   82.67    1.07
  -4  -3  15   79.51    2.09
  -4   3  15   83.65    1.95
  -4   3  15   81.75    1.37
   4   3 -15   84.90    2.03
   4  -3 -15   80.93    1.76
  -4  -3  15   85.88    1.88
   4   3 -15   81.73    1.02
   4   3 -15   82.24    1.10
  -4  -3  15   84.66    1.88
   4  -3 -15   81.71    1.00
  -4  -3  15   78.38    1.99
  -4   3  15   81.15    1.86
   9   2   3   38.06    1.35
   9   2   3   40.17    1.08
  -9   2  -3   36.65    0.98
   9  -2   3   38.19    1.02
  -9  -2  -3   37.62    1.05
   9   2   3   36.34    1.09
   9  -2   3   35.16    1.19
  -9   2  -3   37.23    1.17
  -9  -2  -3   37.17    1.10
  -9   2  -3   36.65    1.26
  -1  -5 -10  222.54    4.80
  -1  -5 -10  223.48    4.89
  -1   5 -10  217.11    5.14
   1   5  10  219.17    4.76
   1   5  10  225.40    4.97
   1  -5  10  218.63    4.76
  -1   5 -10  227.48    5.23
  -1   5 -10  224.05    4.80
   1  -5  10  220.20    4.77
   1   5  10  218.36    4.82
  -1  -5 -10  226.11    4.87
   1   5  10  224.59    4.87
 -10   0   0  143.19    2.95
 -10   0   0  145.82    3.15
  10   0   0  142.71    3.17
 -10   0   0  146.82    3.04
  -6  -2 -11   23.35    0.77
  -6  -2 -11   22.14    0.77
  -6   2 -11   23.09    0.95
   6  -2  11   21.74    1.01
  -6   2 -11   23.23    0.76
  -6   2 -11   22.91    0.90
  -6   2 -11   22.39    0.73
  -6  -2 -11   23.31    0.73
   6   2  11   22.69    0.75
   6   2  11   22.79    0.87
   6  -2  11   22.58    0.92
  -6  -2 -11   23.39    0.86
 -10   1   5   44.45    1.29
 -10  -1   5   40.45    1.14
[truncated: 1,326,032 more chars]
