# Supplementary material for: Umpolung of an Aliphatic Ketone to a Magnesium Ketone‐1,2‐diide Complex with Vicinal Dianionic Charge
Source: Angew Chem Int Ed Engl. 2022 Jul 11;61(34):e202204472. doi: 10.1002/anie.202204472 (PMC9541192; doi:10.1002/anie.202204472)
Supplement: Supplementary file 10 — Supporting Information [file ANIE-61-0-s005.cif]

data_43
_audit_creation_date                               2019-11-06
_audit_creation_method                            'by CrystalStructure 4.3'


_publ_section_references
;
    ENTER OTHER REFERENCES

    Rigaku (2018). CrystalStructure. Version 4.3. 
    Rigaku Corporation, Tokyo, Japan.

    Burla, M. C., Caliandro, R., Camalli, M., Carrozzini, B., 
    Cascarano, G. L., Giacovazzo, C., Mallamo, M., Mazzone, A., 
    Polidori, G. and Spagna, R. 
    (2012). J. Appl. Cryst. 45, 357-361.
    SIR2011

    Sheldrick, G.M. (2008) SHELXL Version 2018/3, Acta Cryst. A64, 112-122.

    Rigaku Oxford Diffraction (2015), CrysAlisPro. version 1.171.39.8d.
    Rigaku Corporation, Tokyo, Japan

;


_chemical_formula_sum                             'C66 H100 Mg2 N4'
_chemical_formula_moiety                          'C66 H100 Mg2 N4'
_chemical_formula_weight                           998.15
_chemical_melting_point                            ?
_chemical_absolute_configuration
                                                 'ad'

#==============================================================================
# CRYSTAL DATA
_space_group_crystal_system                        orthorhombic
_space_group_name_H-M_alt                         'C 2 2 21'
_space_group_name_Hall                            'C 2c 2'
_space_group_IT_number                             20
loop_
_space_group_symop_id
_space_group_symop_operation_xyz
1   '+X,+Y,+Z'
2   '+X,-Y,-Z'
3   '-X,-Y,1/2+Z'
4   '-X,+Y,1/2-Z'
5   '1/2+X,1/2+Y,+Z'
6   '1/2+X,1/2-Y,-Z'
7   '1/2-X,1/2-Y,1/2+Z'
8   '1/2-X,1/2+Y,1/2-Z'
#------------------------------------------------------------------------------
_cell_length_a                                     16.23500(17)
_cell_length_b                                     16.54720(17)
_cell_length_c                                     46.6005(5)
_cell_angle_alpha                                  90.0000
_cell_angle_beta                                   90.0000
_cell_angle_gamma                                  90.0000
_cell_volume                                       12518.9(2)
_cell_formula_units_Z                              8
_cell_measurement_reflns_used                      42708
_cell_measurement_theta_min                        3.71
_cell_measurement_theta_max                        75.19
_cell_measurement_temperature                      125
#------------------------------------------------------------------------------
_exptl_crystal_description                         prism
_exptl_crystal_colour                              colourless
_exptl_crystal_size_max                            0.150
_exptl_crystal_size_mid                            0.100
_exptl_crystal_size_min                            0.100
_exptl_crystal_density_diffrn                      1.059
_exptl_crystal_density_meas                        ?
_exptl_crystal_density_method                     'not measured'
_exptl_crystal_F_000                               4384.00
_exptl_absorpt_coefficient_mu                      0.634
_exptl_absorpt_correction_type                     multi-scan
_exptl_absorpt_process_details
;
CrysAlisPro 1.171.39.8d (Rigaku Oxford Diffraction, 2015)
Empirical absorption correction using spherical harmonics,
 implemented in SCALE3 ABSPACK scaling algorithm.
;
_exptl_absorpt_correction_T_min                    0.895
_exptl_absorpt_correction_T_max                    0.939

#==============================================================================
# EXPERIMENTAL DATA

_diffrn_ambient_temperature                        125
_diffrn_radiation_type                            'Cu K\a'
_diffrn_radiation_wavelength                       1.54184
_diffrn_measurement_device_type                   'Rigaku XtaLAB P200'
_diffrn_measurement_method                         \w
_diffrn_detector_area_resol_mean                   5.811
_diffrn_reflns_number                              67884
_diffrn_reflns_av_unetI/netI                       0.0095
_diffrn_reflns_av_R_equivalents                    0.0168
_diffrn_reflns_theta_max                           75.506
_diffrn_reflns_theta_min                           3.814
_diffrn_reflns_theta_full                          67.684
_diffrn_measured_fraction_theta_max                0.983
_diffrn_measured_fraction_theta_full               0.994
_diffrn_reflns_Laue_measured_fraction_max          0.983
_diffrn_reflns_Laue_measured_fraction_full         0.994
_diffrn_reflns_point_group_measured_fraction_max   0.964
_diffrn_reflns_point_group_measured_fraction_full  0.989
_diffrn_reflns_limit_h_min                        -20
_diffrn_reflns_limit_h_max                         20
_diffrn_reflns_limit_k_min                        -20
_diffrn_reflns_limit_k_max                         19
_diffrn_reflns_limit_l_min                        -57
_diffrn_reflns_limit_l_max                         58
_diffrn_standards_number                           0
_diffrn_standards_interval_count                   .
_diffrn_standards_decay_%                          ?
_reflns_number_total                               12538
_reflns_number_gt                                  12512
_reflns_threshold_expression                       F^2^>2.0\s(F^2^)
_reflns_Friedel_coverage          0.808
_reflns_Friedel_fraction_max      0.940
_reflns_Friedel_fraction_full     0.984

#==============================================================================
# REFINEMENT DATA

_refine_special_details
;
    Refinement was performed using all reflections. The weighted 
    R-factor (wR) and goodness of fit (S) are based on F^2^.
    R-factor (gt) are based on F. The threshold expression of
    F^2^ > 2.0 sigma(F^2^) is used only for calculating R-factor (gt).
;
_refine_ls_structure_factor_coef                   Fsqd
_refine_ls_R_factor_all                            0.0307
_refine_ls_R_factor_gt                             0.0306
_refine_ls_wR_factor_ref                           0.0820
_refine_ls_wR_factor_gt                            0.0818
_refine_ls_number_restraints                       4
_refine_ls_hydrogen_treatment                      mixed
_refine_ls_number_reflns                           12538
_refine_ls_number_parameters                       658
_refine_ls_goodness_of_fit_ref                     1.075
_refine_ls_weighting_scheme                        calc
_refine_ls_weighting_details
           'w = 1/[\s^2^(Fo^2^)+(0.0502P)^2^+4.7532P] where P=(Fo^2^+2Fc^2^)/3'
_atom_sites_solution_hydrogens                     geom
_atom_sites_solution_primary                       direct
_atom_sites_solution_secondary                     difmap
_refine_ls_shift/su_max                            0.001
_refine_diff_density_max                           0.38
_refine_diff_density_min                          -0.21
_refine_ls_extinction_method                       SHELXL
_refine_ls_extinction_coef                         0.00186(8)
_refine_ls_abs_structure_details
;
 Flack x determined using 5550 quotients [(I+)-(I-)]/[(I+)+(I-)]
 (Parsons, Flack and Wagner, Acta Cryst. B69 (2013) 249-259).
;
_refine_ls_abs_structure_Flack                     0.002(9)

loop_
_atom_type_symbol
_atom_type_description
_atom_type_scat_dispersion_real
_atom_type_scat_dispersion_imag
_atom_type_scat_source
  'C' 'C'  0.0181 0.0091 
;
International Tables for Crystallography
(Vol. C, Tables 4.2.6.8 and 6.1.1.4)
;
  'H' 'H'  0.0000 0.0000 
;
International Tables for Crystallography
(Vol. C, Table 6.1.1.4)
;
  'Mg' 'Mg'  0.1719 0.1771 
;
International Tables for Crystallography
(Vol. C, Tables 4.2.6.8 and 6.1.1.4)
;
  'N' 'N'  0.0311 0.0180 
;
International Tables for Crystallography
(Vol. C, Tables 4.2.6.8 and 6.1.1.4)
;

#==============================================================================
# ATOMIC COORDINATES AND THERMAL PARAMETERS

loop_
 _atom_site_label
 _atom_site_type_symbol
 _atom_site_fract_x
 _atom_site_fract_y
 _atom_site_fract_z
 _atom_site_U_iso_or_equiv
 _atom_site_adp_type
 _atom_site_occupancy
 _atom_site_site_symmetry_order  
 _atom_site_calc_flag
 _atom_site_refinement_flags_posn
 _atom_site_refinement_flags_adp
 _atom_site_refinement_flags_occupancy
 _atom_site_disorder_assembly
 _atom_site_disorder_group
Mg1 Mg 0.54784(3) 0.07207(3) 0.22437(2) 0.01576(12) Uani 1 1 d D . . . .
Mg41 Mg 0.99815(3) 0.04826(3) 0.02530(2) 0.01550(12) Uani 1 1 d D . . . .
N1 N 0.54453(8) 0.01182(8) 0.18570(3) 0.0154(3) Uani 1 1 d . . . . .
N5 N 0.65996(8) 0.12489(8) 0.21626(3) 0.0176(3) Uani 1 1 d . . . . .
N41 N 0.94837(8) 0.15920(8) 0.03502(3) 0.0171(3) Uani 1 1 d . . . . .
N45 N 1.05909(8) 0.03909(8) 0.06375(3) 0.0164(3) Uani 1 1 d . . . . .
C2 C 0.61566(10) -0.00782(9) 0.17299(3) 0.0164(3) Uani 1 1 d . . . . .
C3 C 0.69184(10) 0.02716(10) 0.17968(3) 0.0194(3) Uani 1 1 d . . . . .
H3 H 0.738021 0.001318 0.171165 0.023 Uiso 1 1 calc R U . . .
C4 C 0.71123(10) 0.09433(10) 0.19696(3) 0.0185(3) Uani 1 1 d . . . . .
C6 C 0.46907(9) -0.01543(9) 0.17243(3) 0.0160(3) Uani 1 1 d . . . . .
C7 C 0.42986(10) -0.08681(10) 0.18165(3) 0.0176(3) Uani 1 1 d . . . . .
C8 C 0.35689(10) -0.11023(10) 0.16803(4) 0.0209(3) Uani 1 1 d . . . . .
H8 H 0.330405 -0.158706 0.173878 0.025 Uiso 1 1 calc R U . . .
C9 C 0.32239(10) -0.06472(11) 0.14633(4) 0.0229(3) Uani 1 1 d . . . . .
H9 H 0.272757 -0.081710 0.137382 0.028 Uiso 1 1 calc R U . . .
C10 C 0.36083(11) 0.00602(11) 0.13771(4) 0.0234(3) Uani 1 1 d . . . . .
H10 H 0.336792 0.037669 0.122910 0.028 Uiso 1 1 calc R U . . .
C11 C 0.43434(10) 0.03165(10) 0.15042(3) 0.0198(3) Uani 1 1 d . . . . .
C12 C 0.46457(10) -0.14049(10) 0.20519(4) 0.0219(3) Uani 1 1 d . . . . .
H12 H 0.513482 -0.112664 0.213703 0.026 Uiso 1 1 calc R U . . .
C13 C 0.40137(12) -0.15426(12) 0.22909(4) 0.0303(4) Uani 1 1 d . . . . .
H13A H 0.425420 -0.188991 0.243924 0.036 Uiso 1 1 calc R U . . .
H13B H 0.385930 -0.102209 0.237559 0.036 Uiso 1 1 calc R U . . .
H13C H 0.352315 -0.180406 0.221090 0.036 Uiso 1 1 calc R U . . .
C14 C 0.49300(13) -0.22189(11) 0.19308(5) 0.0322(4) Uani 1 1 d . . . . .
H14A H 0.515063 -0.255286 0.208652 0.039 Uiso 1 1 calc R U . . .
H14B H 0.446151 -0.249584 0.184181 0.039 Uiso 1 1 calc R U . . .
H14C H 0.535962 -0.212882 0.178659 0.039 Uiso 1 1 calc R U . . .
C15 C 0.47258(11) 0.11158(11) 0.14124(4) 0.0251(4) Uani 1 1 d . . . . .
H15 H 0.532205 0.110259 0.146608 0.030 Uiso 1 1 calc R U . . .
C16 C 0.43233(14) 0.18098(12) 0.15765(4) 0.0336(4) Uani 1 1 d . . . . .
H16A H 0.457140 0.232282 0.151670 0.040 Uiso 1 1 calc R U . . .
H16B H 0.373148 0.181928 0.153516 0.040 Uiso 1 1 calc R U . . .
H16C H 0.440854 0.173295 0.178286 0.040 Uiso 1 1 calc R U . . .
C17 C 0.46713(14) 0.12684(13) 0.10876(4) 0.0342(4) Uani 1 1 d . . . . .
H17A H 0.492656 0.178956 0.104206 0.041 Uiso 1 1 calc R U . . .
H17B H 0.496070 0.083650 0.098490 0.041 Uiso 1 1 calc R U . . .
H17C H 0.409189 0.127644 0.102866 0.041 Uiso 1 1 calc R U . . .
C18 C 0.61870(10) -0.07146(10) 0.14910(3) 0.0199(3) Uani 1 1 d . . . . .
H18 H 0.562179 -0.094720 0.146961 0.024 Uiso 1 1 calc R U . . .
C19 C 0.64355(13) -0.03452(14) 0.12016(4) 0.0317(4) Uani 1 1 d . . . . .
H19A H 0.605595 0.009457 0.115304 0.038 Uiso 1 1 calc R U . . .
H19B H 0.699764 -0.013254 0.121466 0.038 Uiso 1 1 calc R U . . .
H19C H 0.641165 -0.076163 0.105232 0.038 Uiso 1 1 calc R U . . .
C20 C 0.67726(12) -0.14041(11) 0.15713(4) 0.0307(4) Uani 1 1 d . . . . .
H20A H 0.678329 -0.180368 0.141609 0.037 Uiso 1 1 calc R U . . .
H20B H 0.732819 -0.118769 0.160063 0.037 Uiso 1 1 calc R U . . .
H20C H 0.658120 -0.166200 0.174842 0.037 Uiso 1 1 calc R U . . .
C21 C 0.79563(11) 0.13231(11) 0.19085(4) 0.0241(4) Uani 1 1 d . . . . .
H21 H 0.802524 0.179886 0.203866 0.029 Uiso 1 1 calc R U . . .
C22 C 0.79842(13) 0.16284(13) 0.15976(4) 0.0323(4) Uani 1 1 d . . . . .
H22A H 0.852385 0.187065 0.155921 0.039 Uiso 1 1 calc R U . . .
H22B H 0.789357 0.117471 0.146619 0.039 Uiso 1 1 calc R U . . .
H22C H 0.755283 0.203481 0.156899 0.039 Uiso 1 1 calc R U . . .
C23 C 0.86704(11) 0.07345(13) 0.19654(4) 0.0319(4) Uani 1 1 d . . . . .
H23A H 0.919474 0.100314 0.192358 0.038 Uiso 1 1 calc R U . . .
H23B H 0.866082 0.056627 0.216703 0.038 Uiso 1 1 calc R U . . .
H23C H 0.861080 0.025868 0.184191 0.038 Uiso 1 1 calc R U . . .
C24 C 0.68326(10) 0.19359(10) 0.23357(3) 0.0176(3) Uani 1 1 d . . . . .
C25 C 0.65094(10) 0.27039(10) 0.22739(4) 0.0200(3) Uani 1 1 d . . . . .
C26 C 0.66963(11) 0.33443(10) 0.24592(4) 0.0235(3) Uani 1 1 d . . . . .
H26 H 0.648867 0.386849 0.241821 0.028 Uiso 1 1 calc R U . . .
C27 C 0.71783(12) 0.32285(11) 0.27013(4) 0.0276(4) Uani 1 1 d . . . . .
H27 H 0.729862 0.366915 0.282504 0.033 Uiso 1 1 calc R U . . .
C28 C 0.74822(12) 0.24677(11) 0.27610(4) 0.0254(4) Uani 1 1 d . . . . .
H28 H 0.780557 0.238935 0.292862 0.031 Uiso 1 1 calc R U . . .
C29 C 0.73264(11) 0.18131(10) 0.25818(3) 0.0208(3) Uani 1 1 d . . . . .
C30 C 0.59637(10) 0.28715(11) 0.20149(4) 0.0216(3) Uani 1 1 d . . . . .
H30 H 0.587503 0.234913 0.191155 0.026 Uiso 1 1 calc R U . . .
C31 C 0.63832(13) 0.34585(14) 0.18073(4) 0.0369(5) Uani 1 1 d . . . . .
H31A H 0.602109 0.355699 0.164271 0.044 Uiso 1 1 calc R U . . .
H31B H 0.649385 0.397019 0.190592 0.044 Uiso 1 1 calc R U . . .
H31C H 0.690315 0.322412 0.174033 0.044 Uiso 1 1 calc R U . . .
C32 C 0.51186(12) 0.32008(12) 0.21036(4) 0.0296(4) Uani 1 1 d . . . . .
H32A H 0.478590 0.330104 0.193173 0.036 Uiso 1 1 calc R U . . .
H32B H 0.483915 0.280467 0.222588 0.036 Uiso 1 1 calc R U . . .
H32C H 0.519045 0.370716 0.220971 0.036 Uiso 1 1 calc R U . . .
C33 C 0.76571(11) 0.09827(11) 0.26606(4) 0.0240(4) Uani 1 1 d . . . . .
H33 H 0.762686 0.063581 0.248521 0.029 Uiso 1 1 calc R U . . .
C34 C 0.85573(13) 0.10042(13) 0.27587(5) 0.0361(4) Uani 1 1 d . . . . .
H34A H 0.873863 0.045569 0.280669 0.043 Uiso 1 1 calc R U . . .
H34B H 0.890183 0.121967 0.260394 0.043 Uiso 1 1 calc R U . . .
H34C H 0.860723 0.135089 0.292833 0.043 Uiso 1 1 calc R U . . .
C35 C 0.71184(16) 0.05943(15) 0.28905(6) 0.0467(6) Uani 1 1 d . . . . .
H35A H 0.733857 0.006009 0.293914 0.056 Uiso 1 1 calc R U . . .
H35B H 0.711552 0.093597 0.306230 0.056 Uiso 1 1 calc R U . . .
H35C H 0.655488 0.053712 0.281791 0.056 Uiso 1 1 calc R U . . .
C42 C 0.97983(10) 0.20572(10) 0.05550(3) 0.0196(3) Uani 1 1 d . . . . .
C43 C 1.04581(11) 0.18204(10) 0.07306(4) 0.0225(3) Uani 1 1 d . . . . .
H43 H 1.071904 0.225014 0.083061 0.027 Uiso 1 1 calc R U . . .
C44 C 1.07951(10) 0.10556(10) 0.07827(3) 0.0192(3) Uani 1 1 d . . . . .
C46 C 0.88018(10) 0.18549(9) 0.01757(3) 0.0174(3) Uani 1 1 d . . . . .
C47 C 0.80135(10) 0.15223(10) 0.02215(4) 0.0193(3) Uani 1 1 d . . . . .
C48 C 0.73811(11) 0.17303(11) 0.00328(4) 0.0235(3) Uani 1 1 d . . . . .
H48 H 0.684467 0.151855 0.006410 0.028 Uiso 1 1 calc R U . . .
C49 C 0.75150(11) 0.22382(11) -0.01995(4) 0.0253(4) Uani 1 1 d . . . . .
H49 H 0.707749 0.236585 -0.032706 0.030 Uiso 1 1 calc R U . . .
C50 C 0.82933(11) 0.25568(11) -0.02432(4) 0.0234(3) Uani 1 1 d . . . . .
H50 H 0.838645 0.290315 -0.040247 0.028 Uiso 1 1 calc R U . . .
C51 C 0.89448(10) 0.23792(10) -0.00577(3) 0.0189(3) Uani 1 1 d . . . . .
C52 C 0.78286(11) 0.09618(10) 0.04728(4) 0.0228(3) Uani 1 1 d . . . . .
H52 H 0.836439 0.080045 0.056184 0.027 Uiso 1 1 calc R U . . .
C53 C 0.73171(18) 0.14064(14) 0.07014(5) 0.0455(6) Uani 1 1 d . . . . .
H53A H 0.720279 0.103940 0.086156 0.055 Uiso 1 1 calc R U . . .
H53B H 0.762610 0.187521 0.077154 0.055 Uiso 1 1 calc R U . . .
H53C H 0.679647 0.158785 0.061668 0.055 Uiso 1 1 calc R U . . .
C54 C 0.73726(14) 0.01933(13) 0.03856(5) 0.0373(5) Uani 1 1 d . . . . .
H54A H 0.727252 -0.013984 0.055591 0.045 Uiso 1 1 calc R U . . .
H54B H 0.684525 0.033740 0.029695 0.045 Uiso 1 1 calc R U . . .
H54C H 0.770728 -0.011085 0.024787 0.045 Uiso 1 1 calc R U . . .
C55 C 0.97964(10) 0.27256(11) -0.01174(4) 0.0231(3) Uani 1 1 d . . . . .
H55 H 1.012551 0.267973 0.006321 0.028 Uiso 1 1 calc R U . . .
C56 C 1.02349(14) 0.22330(16) -0.03478(5) 0.0440(5) Uani 1 1 d . . . . .
H56A H 1.078113 0.246415 -0.038343 0.053 Uiso 1 1 calc R U . . .
H56B H 1.029382 0.167283 -0.028264 0.053 Uiso 1 1 calc R U . . .
H56C H 0.991164 0.224526 -0.052532 0.053 Uiso 1 1 calc R U . . .
C57 C 0.97694(13) 0.36201(13) -0.02010(6) 0.0400(5) Uani 1 1 d . . . . .
H57A H 1.033026 0.381387 -0.023709 0.048 Uiso 1 1 calc R U . . .
H57B H 0.943691 0.368582 -0.037493 0.048 Uiso 1 1 calc R U . . .
H57C H 0.952361 0.393316 -0.004431 0.048 Uiso 1 1 calc R U . . .
C58 C 0.94414(12) 0.28927(11) 0.06268(4) 0.0288(4) Uani 1 1 d . . . . .
H58 H 0.897171 0.299947 0.049325 0.035 Uiso 1 1 calc R U . . .
C59 C 1.00757(16) 0.35738(12) 0.05896(5) 0.0435(5) Uani 1 1 d . . . . .
H59A H 0.982003 0.409293 0.063772 0.052 Uiso 1 1 calc R U . . .
H59B H 1.054518 0.347734 0.071728 0.052 Uiso 1 1 calc R U . . .
H59C H 1.026638 0.358558 0.039013 0.052 Uiso 1 1 calc R U . . .
C60 C 0.91074(16) 0.29028(16) 0.09351(5) 0.0449(6) Uani 1 1 d . . . . .
H60A H 0.888177 0.343858 0.097817 0.054 Uiso 1 1 calc R U . . .
H60B H 0.867248 0.249584 0.095458 0.054 Uiso 1 1 calc R U . . .
H60C H 0.955500 0.278053 0.106940 0.054 Uiso 1 1 calc R U . . .
C61 C 1.14114(12) 0.10259(11) 0.10327(4) 0.0269(4) Uani 1 1 d . . . . .
H61 H 1.168759 0.048598 0.102704 0.032 Uiso 1 1 calc R U . . .
C62 C 1.09684(17) 0.10949(17) 0.13219(4) 0.0467(6) Uani 1 1 d . . . . .
H62A H 1.054192 0.067745 0.133489 0.056 Uiso 1 1 calc R U . . .
H62B H 1.136664 0.102174 0.147784 0.056 Uiso 1 1 calc R U . . .
H62C H 1.071340 0.162979 0.133811 0.056 Uiso 1 1 calc R U . . .
C63 C 1.20824(13) 0.16692(12) 0.10049(5) 0.0365(5) Uani 1 1 d . . . . .
H63A H 1.235676 0.161342 0.081865 0.044 Uiso 1 1 calc R U . . .
H63B H 1.183374 0.220734 0.101929 0.044 Uiso 1 1 calc R U . . .
H63C H 1.248698 0.159928 0.115902 0.044 Uiso 1 1 calc R U . . .
C64 C 1.08523(10) -0.03772(10) 0.07510(3) 0.0172(3) Uani 1 1 d . . . . .
C65 C 1.16080(10) -0.07258(10) 0.06697(3) 0.0177(3) Uani 1 1 d . . . . .
C66 C 1.18482(10) -0.14512(10) 0.07998(4) 0.0209(3) Uani 1 1 d . . . . .
H66 H 1.236413 -0.168466 0.075105 0.025 Uiso 1 1 calc R U . . .
C67 C 1.13485(12) -0.18343(11) 0.09981(4) 0.0241(4) Uani 1 1 d . . . . .
H67 H 1.152659 -0.231874 0.108826 0.029 Uiso 1 1 calc R U . . .
C68 C 1.05902(12) -0.15084(11) 0.10641(4) 0.0239(3) Uani 1 1 d . . . . .
H68 H 1.024017 -0.178468 0.119469 0.029 Uiso 1 1 calc R U . . .
C69 C 1.03247(11) -0.07810(10) 0.09431(3) 0.0214(3) Uani 1 1 d . . . . .
C70 C 1.21710(10) -0.03545(10) 0.04454(3) 0.0190(3) Uani 1 1 d . . . . .
H70 H 1.188380 0.012349 0.036031 0.023 Uiso 1 1 calc R U . . .
C71 C 1.29886(12) -0.00651(12) 0.05750(4) 0.0278(4) Uani 1 1 d . . . . .
H71A H 1.333258 0.016971 0.042360 0.033 Uiso 1 1 calc R U . . .
H71B H 1.287863 0.034421 0.072207 0.033 Uiso 1 1 calc R U . . .
H71C H 1.327649 -0.052431 0.066197 0.033 Uiso 1 1 calc R U . . .
C72 C 1.23448(11) -0.09601(11) 0.02041(4) 0.0247(4) Uani 1 1 d . . . . .
H72A H 1.270839 -0.071088 0.006151 0.030 Uiso 1 1 calc R U . . .
H72B H 1.261192 -0.144100 0.028420 0.030 Uiso 1 1 calc R U . . .
H72C H 1.182526 -0.111584 0.011246 0.030 Uiso 1 1 calc R U . . .
C73 C 0.94601(11) -0.04725(12) 0.10065(4) 0.0286(4) Uani 1 1 d . . . . .
H73 H 0.944843 0.012041 0.096521 0.034 Uiso 1 1 calc R U . . .
C74 C 0.91976(14) -0.05967(16) 0.13201(5) 0.0429(5) Uani 1 1 d . . . . .
H74A H 0.959567 -0.033274 0.144743 0.051 Uiso 1 1 calc R U . . .
H74B H 0.865081 -0.036034 0.135006 0.051 Uiso 1 1 calc R U . . .
H74C H 0.917879 -0.117623 0.136297 0.051 Uiso 1 1 calc R U . . .
C75 C 0.88419(13) -0.08823(15) 0.08095(5) 0.0395(5) Uani 1 1 d . . . . .
H75A H 0.828751 -0.068051 0.085171 0.047 Uiso 1 1 calc R U . . .
H75B H 0.898065 -0.076281 0.060930 0.047 Uiso 1 1 calc R U . . .
H75C H 0.885907 -0.146783 0.084053 0.047 Uiso 1 1 calc R U . . .
H1A H 0.500000 0.0009(6) 0.250000 0.036(9) Uiso 1 2 d DS . P . .
H1B H 0.500000 0.1436(6) 0.250000 0.044(10) Uiso 1 2 d DS . P . .
H41B H 1.0710(7) 0.000000 0.000000 0.037(9) Uiso 1 2 d DS . P . .
H41A H 0.9258(7) 0.000000 0.000000 0.039(9) Uiso 1 2 d DS . P . .

loop_
 _atom_site_aniso_label
 _atom_site_aniso_U_11
 _atom_site_aniso_U_22
 _atom_site_aniso_U_33
 _atom_site_aniso_U_23
 _atom_site_aniso_U_13
 _atom_site_aniso_U_12
Mg1 0.0154(2) 0.0184(2) 0.0135(2) -0.00192(19) 0.00258(18) -0.00342(19)
Mg41 0.0173(2) 0.0162(2) 0.0130(2) -0.00322(18) -0.00150(19) 0.0034(2)
N1 0.0160(6) 0.0166(6) 0.0137(6) 0.0000(5) -0.0004(5) -0.0035(5)
N5 0.0185(6) 0.0188(6) 0.0157(6) -0.0028(5) 0.0018(5) -0.0052(5)
N41 0.0169(6) 0.0179(6) 0.0165(6) -0.0029(5) -0.0028(5) 0.0046(5)
N45 0.0180(6) 0.0174(6) 0.0138(6) -0.0023(5) -0.0010(5) 0.0051(5)
C2 0.0188(7) 0.0168(7) 0.0137(7) 0.0001(6) 0.0003(6) -0.0029(6)
C3 0.0156(7) 0.0221(7) 0.0206(7) -0.0060(6) 0.0034(6) -0.0034(6)
C4 0.0159(7) 0.0222(8) 0.0174(7) -0.0021(6) 0.0017(6) -0.0043(6)
C6 0.0153(7) 0.0190(7) 0.0137(7) -0.0036(6) 0.0002(5) -0.0026(6)
C7 0.0168(7) 0.0180(7) 0.0181(7) -0.0026(6) -0.0001(6) -0.0015(6)
C8 0.0179(7) 0.0198(7) 0.0249(8) -0.0027(6) -0.0011(6) -0.0052(6)
C9 0.0175(7) 0.0280(9) 0.0233(8) -0.0061(7) -0.0049(6) -0.0020(7)
C10 0.0241(8) 0.0280(8) 0.0182(7) 0.0004(7) -0.0049(6) 0.0005(7)
C11 0.0208(8) 0.0218(8) 0.0168(7) -0.0006(6) 0.0003(6) -0.0021(6)
C12 0.0202(8) 0.0201(8) 0.0253(8) 0.0031(6) -0.0052(6) -0.0070(6)
C13 0.0302(9) 0.0351(10) 0.0257(9) 0.0085(8) -0.0021(7) -0.0117(8)
C14 0.0307(9) 0.0203(8) 0.0455(11) 0.0030(8) -0.0070(9) -0.0020(7)
C15 0.0271(8) 0.0258(8) 0.0224(8) 0.0075(7) -0.0058(7) -0.0059(7)
C16 0.0463(12) 0.0236(9) 0.0308(10) 0.0030(7) -0.0033(8) -0.0067(8)
C17 0.0396(10) 0.0384(10) 0.0246(9) 0.0116(8) -0.0037(8) -0.0061(9)
C18 0.0189(7) 0.0221(8) 0.0187(7) -0.0068(6) 0.0012(6) -0.0047(6)
C19 0.0331(10) 0.0447(11) 0.0174(8) -0.0052(8) 0.0034(7) -0.0083(9)
C20 0.0300(9) 0.0244(9) 0.0378(10) -0.0115(8) -0.0028(8) 0.0012(8)
C21 0.0203(8) 0.0283(8) 0.0239(8) -0.0091(7) 0.0057(6) -0.0093(7)
C22 0.0310(9) 0.0363(10) 0.0296(9) -0.0032(8) 0.0081(8) -0.0151(8)
C23 0.0178(8) 0.0442(11) 0.0336(10) -0.0106(9) 0.0029(7) -0.0048(8)
C24 0.0169(7) 0.0208(8) 0.0151(7) -0.0031(6) 0.0028(6) -0.0067(6)
C25 0.0194(7) 0.0223(8) 0.0182(7) -0.0019(6) 0.0033(6) -0.0054(6)
C26 0.0265(8) 0.0196(7) 0.0243(8) -0.0040(7) 0.0017(7) -0.0034(6)
C27 0.0343(10) 0.0245(8) 0.0240(8) -0.0092(7) -0.0018(7) -0.0073(7)
C28 0.0308(9) 0.0276(9) 0.0179(7) -0.0042(7) -0.0027(7) -0.0067(7)
C29 0.0230(8) 0.0216(8) 0.0177(7) -0.0015(6) 0.0027(6) -0.0065(6)
C30 0.0203(8) 0.0244(8) 0.0203(8) -0.0023(7) 0.0002(6) -0.0026(6)
C31 0.0344(10) 0.0509(13) 0.0253(9) 0.0087(9) -0.0011(8) -0.0118(9)
C32 0.0258(9) 0.0339(9) 0.0292(9) -0.0021(8) 0.0003(7) 0.0049(8)
C33 0.0265(8) 0.0236(8) 0.0219(8) -0.0005(7) -0.0004(7) -0.0029(7)
C34 0.0337(10) 0.0330(10) 0.0415(11) -0.0065(9) -0.0121(9) 0.0001(8)
C35 0.0486(13) 0.0400(12) 0.0514(13) 0.0201(11) 0.0145(11) 0.0011(10)
C42 0.0212(8) 0.0178(7) 0.0198(7) -0.0046(6) -0.0025(6) 0.0057(6)
C43 0.0250(8) 0.0190(8) 0.0236(8) -0.0087(6) -0.0087(7) 0.0063(7)
C44 0.0193(7) 0.0221(8) 0.0163(7) -0.0042(6) -0.0030(6) 0.0051(6)
C46 0.0183(7) 0.0175(7) 0.0163(7) -0.0049(6) -0.0019(6) 0.0057(6)
C47 0.0184(7) 0.0197(7) 0.0199(7) -0.0029(6) -0.0005(6) 0.0042(6)
C48 0.0187(7) 0.0254(8) 0.0263(8) -0.0005(7) -0.0036(7) 0.0011(7)
C49 0.0225(8) 0.0300(9) 0.0233(8) 0.0003(7) -0.0067(7) 0.0049(7)
C50 0.0252(8) 0.0266(8) 0.0184(7) 0.0008(7) -0.0025(7) 0.0044(7)
C51 0.0193(7) 0.0199(7) 0.0176(7) -0.0041(6) 0.0004(6) 0.0043(6)
C52 0.0225(8) 0.0205(8) 0.0253(8) 0.0027(7) -0.0016(6) 0.0027(6)
C53 0.0671(16) 0.0361(11) 0.0332(11) 0.0041(9) 0.0158(11) 0.0073(11)
C54 0.0404(11) 0.0329(10) 0.0387(11) 0.0059(9) -0.0042(9) -0.0111(9)
C55 0.0208(8) 0.0243(8) 0.0243(8) 0.0012(7) 0.0000(6) 0.0014(6)
C56 0.0311(10) 0.0536(14) 0.0475(12) -0.0167(11) 0.0163(9) -0.0048(10)
C57 0.0297(10) 0.0319(10) 0.0584(14) 0.0152(10) -0.0055(9) -0.0022(8)
C58 0.0346(10) 0.0231(8) 0.0286(9) -0.0111(7) -0.0137(8) 0.0144(7)
C59 0.0547(13) 0.0212(9) 0.0547(13) -0.0108(9) -0.0221(11) 0.0046(9)
C60 0.0498(13) 0.0532(13) 0.0318(10) -0.0188(10) -0.0092(9) 0.0312(11)
C61 0.0310(9) 0.0251(8) 0.0247(8) -0.0066(7) -0.0132(7) 0.0090(7)
C62 0.0624(15) 0.0571(14) 0.0205(9) -0.0082(9) -0.0109(10) 0.0102(12)
C63 0.0305(10) 0.0292(10) 0.0497(12) -0.0104(9) -0.0213(9) 0.0064(8)
C64 0.0206(7) 0.0177(7) 0.0133(7) -0.0027(6) -0.0030(6) 0.0028(6)
C65 0.0190(7) 0.0185(7) 0.0155(7) -0.0014(6) -0.0023(6) 0.0016(6)
C66 0.0218(8) 0.0188(8) 0.0222(8) 0.0009(6) -0.0013(6) 0.0058(6)
C67 0.0308(9) 0.0210(8) 0.0205(8) 0.0041(6) -0.0024(7) 0.0040(7)
C68 0.0297(9) 0.0231(8) 0.0189(7) 0.0030(6) 0.0039(7) -0.0001(7)
C69 0.0241(8) 0.0236(8) 0.0164(7) -0.0019(6) 0.0020(6) 0.0037(7)
C70 0.0191(7) 0.0185(7) 0.0194(7) 0.0023(6) 0.0006(6) 0.0044(6)
C71 0.0229(8) 0.0295(9) 0.0311(9) 0.0021(7) -0.0020(7) -0.0009(7)
C72 0.0279(8) 0.0251(8) 0.0212(8) -0.0004(7) 0.0045(7) 0.0066(7)
C73 0.0273(9) 0.0306(9) 0.0281(9) 0.0034(7) 0.0103(7) 0.0073(7)
C74 0.0393(11) 0.0570(14) 0.0324(10) 0.0027(10) 0.0171(9) 0.0109(11)
C75 0.0239(9) 0.0519(13) 0.0429(12) 0.0030(10) 0.0032(8) 0.0054(9)

#==============================================================================
_computing_data_collection
                                    'CrysAlisPro 1.171.39.8d (Rigaku OD, 2015)'
_computing_cell_refinement
                                    'CrysAlisPro 1.171.39.8d (Rigaku OD, 2015)'
_computing_data_reduction
                                    'CrysAlisPro 1.171.39.8d (Rigaku OD, 2015)'
_computing_structure_solution
                                                'SIR2011 (Burla, et al., 2012)'
_computing_structure_refinement
                                      'SHELXL Version 2018/3 (Sheldrick, 2008)'
_computing_publication_material
                                          'CrystalStructure 4.3 (Rigaku, 2018)'
_computing_molecular_graphics                     'CrystalStructure 4.3'

#==============================================================================
# MOLECULAR GEOMETRY

_geom_special_details
;
 All esds (except the esd in the dihedral angle between two l.s. planes)
 are estimated using the full covariance matrix.  The cell esds are taken
 into account individually in the estimation of esds in distances, angles
 and torsion angles; correlations between esds in cell parameters are only
 used when they are defined by crystal symmetry.  An approximate (isotropic)
 treatment of cell esds is used for estimating esds involving l.s. planes.
;

loop_
 _geom_bond_atom_site_label_1
 _geom_bond_atom_site_label_2
 _geom_bond_distance
 _geom_bond_site_symmetry_2
 _geom_bond_publ_flag
Mg1 N5 2.0543(14) . ?
Mg1 N1 2.0601(14) . ?
Mg1 Mg1 2.8489(10) 4_655 ?
Mg1 H1A 1.849(7) . ?
Mg1 H1B 1.853(7) . ?
Mg41 N45 2.0523(14) . ?
Mg41 N41 2.0562(14) . ?
Mg41 Mg41 2.8482(10) 2 ?
Mg41 H41B 1.852(7) . ?
Mg41 H41A 1.846(7) . ?
N1 C2 1.338(2) . ?
N1 C6 1.4445(19) . ?
N5 C4 1.326(2) . ?
N5 C24 1.444(2) . ?
N41 C42 1.328(2) . ?
N41 C46 1.441(2) . ?
N45 C44 1.333(2) . ?
N45 C64 1.441(2) . ?
C2 C3 1.401(2) . ?
C2 C18 1.533(2) . ?
C3 C4 1.408(2) . ?
C3 H3 0.9500 . ?
C4 C21 1.534(2) . ?
C6 C11 1.406(2) . ?
C6 C7 1.409(2) . ?
C7 C8 1.399(2) . ?
C7 C12 1.520(2) . ?
C8 C9 1.380(2) . ?
C8 H8 0.9500 . ?
C9 C10 1.386(3) . ?
C9 H9 0.9500 . ?
C10 C11 1.398(2) . ?
C10 H10 0.9500 . ?
C11 C15 1.522(2) . ?
C12 C13 1.532(2) . ?
C12 C14 1.532(3) . ?
C12 H12 1.0000 . ?
C13 H13A 0.9800 . ?
C13 H13B 0.9800 . ?
C13 H13C 0.9800 . ?
C14 H14A 0.9800 . ?
C14 H14B 0.9800 . ?
C14 H14C 0.9800 . ?
C15 C16 1.527(3) . ?
C15 C17 1.537(2) . ?
C15 H15 1.0000 . ?
C16 H16A 0.9800 . ?
C16 H16B 0.9800 . ?
C16 H16C 0.9800 . ?
C17 H17A 0.9800 . ?
C17 H17B 0.9800 . ?
C17 H17C 0.9800 . ?
C18 C20 1.532(3) . ?
C18 C19 1.535(2) . ?
C18 H18 1.0000 . ?
C19 H19A 0.9800 . ?
C19 H19B 0.9800 . ?
C19 H19C 0.9800 . ?
C20 H20A 0.9800 . ?
C20 H20B 0.9800 . ?
C20 H20C 0.9800 . ?
C21 C22 1.535(3) . ?
C21 C23 1.537(3) . ?
C21 H21 1.0000 . ?
C22 H22A 0.9800 . ?
C22 H22B 0.9800 . ?
C22 H22C 0.9800 . ?
C23 H23A 0.9800 . ?
C23 H23B 0.9800 . ?
C23 H23C 0.9800 . ?
C24 C25 1.405(2) . ?
C24 C29 1.414(2) . ?
C25 C26 1.400(2) . ?
C25 C30 1.523(2) . ?
C26 C27 1.386(3) . ?
C26 H26 0.9500 . ?
C27 C28 1.380(3) . ?
C27 H27 0.9500 . ?
C28 C29 1.391(2) . ?
C28 H28 0.9500 . ?
C29 C33 1.520(2) . ?
C30 C31 1.531(3) . ?
C30 C32 1.533(2) . ?
C30 H30 1.0000 . ?
C31 H31A 0.9800 . ?
C31 H31B 0.9800 . ?
C31 H31C 0.9800 . ?
C32 H32A 0.9800 . ?
C32 H32B 0.9800 . ?
C32 H32C 0.9800 . ?
C33 C35 1.525(3) . ?
C33 C34 1.532(3) . ?
C33 H33 1.0000 . ?
C34 H34A 0.9800 . ?
C34 H34B 0.9800 . ?
C34 H34C 0.9800 . ?
C35 H35A 0.9800 . ?
C35 H35B 0.9800 . ?
C35 H35C 0.9800 . ?
C42 C43 1.404(2) . ?
C42 C58 1.536(2) . ?
C43 C44 1.400(2) . ?
C43 H43 0.9500 . ?
C44 C61 1.537(2) . ?
C46 C47 1.409(2) . ?
C46 C51 1.410(2) . ?
C47 C48 1.395(2) . ?
C47 C52 1.524(2) . ?
C48 C49 1.387(3) . ?
C48 H48 0.9500 . ?
C49 C50 1.384(3) . ?
C49 H49 0.9500 . ?
C50 C51 1.397(2) . ?
C50 H50 0.9500 . ?
C51 C55 1.522(2) . ?
C52 C54 1.526(3) . ?
C52 C53 1.538(3) . ?
C52 H52 1.0000 . ?
C53 H53A 0.9800 . ?
C53 H53B 0.9800 . ?
C53 H53C 0.9800 . ?
C54 H54A 0.9800 . ?
C54 H54B 0.9800 . ?
C54 H54C 0.9800 . ?
C55 C56 1.524(3) . ?
C55 C57 1.531(3) . ?
C55 H55 1.0000 . ?
C56 H56A 0.9800 . ?
C56 H56B 0.9800 . ?
C56 H56C 0.9800 . ?
C57 H57A 0.9800 . ?
C57 H57B 0.9800 . ?
C57 H57C 0.9800 . ?
C58 C59 1.536(3) . ?
C58 C60 1.536(3) . ?
C58 H58 1.0000 . ?
C59 H59A 0.9800 . ?
C59 H59B 0.9800 . ?
C59 H59C 0.9800 . ?
C60 H60A 0.9800 . ?
C60 H60B 0.9800 . ?
C60 H60C 0.9800 . ?
C61 C63 1.529(3) . ?
C61 C62 1.532(3) . ?
C61 H61 1.0000 . ?
C62 H62A 0.9800 . ?
C62 H62B 0.9800 . ?
C62 H62C 0.9800 . ?
C63 H63A 0.9800 . ?
C63 H63B 0.9800 . ?
C63 H63C 0.9800 . ?
C64 C65 1.408(2) . ?
C64 C69 1.408(2) . ?
C65 C66 1.400(2) . ?
C65 C70 1.518(2) . ?
C66 C67 1.384(2) . ?
C66 H66 0.9500 . ?
C67 C68 1.379(3) . ?
C67 H67 0.9500 . ?
C68 C69 1.397(2) . ?
C68 H68 0.9500 . ?
C69 C73 1.523(2) . ?
C70 C72 1.532(2) . ?
C70 C71 1.535(2) . ?
C70 H70 1.0000 . ?
C71 H71A 0.9800 . ?
C71 H71B 0.9800 . ?
C71 H71C 0.9800 . ?
C72 H72A 0.9800 . ?
C72 H72B 0.9800 . ?
C72 H72C 0.9800 . ?
C73 C75 1.520(3) . ?
C73 C74 1.536(3) . ?
C73 H73 1.0000 . ?
C74 H74A 0.9800 . ?
C74 H74B 0.9800 . ?
C74 H74C 0.9800 . ?
C75 H75A 0.9800 . ?
C75 H75B 0.9800 . ?
C75 H75C 0.9800 . ?

loop_
 _geom_angle_atom_site_label_1
 _geom_angle_atom_site_label_2
 _geom_angle_atom_site_label_3
 _geom_angle
 _geom_angle_site_symmetry_1
 _geom_angle_site_symmetry_3
 _geom_angle_publ_flag
N5 Mg1 N1 93.90(5) . . ?
N5 Mg1 Mg1 129.60(4) . 4_655 ?
N1 Mg1 Mg1 135.98(4) . 4_655 ?
N5 Mg1 H1A 139.67(6) . . ?
N1 Mg1 H1A 104.2(2) . . ?
Mg1 Mg1 H1A 39.6(3) 4_655 . ?
N5 Mg1 H1B 102.6(2) . . ?
N1 Mg1 H1B 149.58(6) . . ?
Mg1 Mg1 H1B 39.7(3) 4_655 . ?
H1A Mg1 H1B 79.3(4) . . ?
N45 Mg41 N41 93.63(6) . . ?
N45 Mg41 Mg41 132.95(4) . 2 ?
N41 Mg41 Mg41 133.07(5) . 2 ?
N45 Mg41 H41B 102.5(2) . . ?
N41 Mg41 H41B 140.93(7) . . ?
Mg41 Mg41 H41B 39.7(3) 2 . ?
N45 Mg41 H41A 146.35(6) . . ?
N41 Mg41 H41A 106.1(2) . . ?
Mg41 Mg41 H41A 39.5(3) 2 . ?
H41B Mg41 H41A 79.3(4) . . ?
C2 N1 C6 117.81(12) . . ?
C2 N1 Mg1 118.85(10) . . ?
C6 N1 Mg1 123.20(10) . . ?
C4 N5 C24 120.97(13) . . ?
C4 N5 Mg1 121.27(11) . . ?
C24 N5 Mg1 117.65(10) . . ?
C42 N41 C46 121.73(13) . . ?
C42 N41 Mg41 121.63(11) . . ?
C46 N41 Mg41 116.57(10) . . ?
C44 N45 C64 117.93(12) . . ?
C44 N45 Mg41 120.13(11) . . ?
C64 N45 Mg41 121.85(10) . . ?
N1 C2 C3 124.26(14) . . ?
N1 C2 C18 121.07(14) . . ?
C3 C2 C18 114.66(14) . . ?
C2 C3 C4 130.61(15) . . ?
C2 C3 H3 114.7 . . ?
C4 C3 H3 114.7 . . ?
N5 C4 C3 123.27(15) . . ?
N5 C4 C21 122.04(14) . . ?
C3 C4 C21 114.64(14) . . ?
C11 C6 C7 120.38(14) . . ?
C11 C6 N1 118.64(14) . . ?
C7 C6 N1 120.97(14) . . ?
C8 C7 C6 118.47(15) . . ?
C8 C7 C12 118.66(14) . . ?
C6 C7 C12 122.85(14) . . ?
C9 C8 C7 121.68(16) . . ?
C9 C8 H8 119.2 . . ?
C7 C8 H8 119.2 . . ?
C8 C9 C10 119.38(15) . . ?
C8 C9 H9 120.3 . . ?
C10 C9 H9 120.3 . . ?
C9 C10 C11 121.19(16) . . ?
C9 C10 H10 119.4 . . ?
C11 C10 H10 119.4 . . ?
C10 C11 C6 118.89(15) . . ?
C10 C11 C15 119.52(15) . . ?
C6 C11 C15 121.52(15) . . ?
C7 C12 C13 111.32(15) . . ?
C7 C12 C14 111.09(14) . . ?
C13 C12 C14 109.81(15) . . ?
C7 C12 H12 108.2 . . ?
C13 C12 H12 108.2 . . ?
C14 C12 H12 108.2 . . ?
C12 C13 H13A 109.5 . . ?
C12 C13 H13B 109.5 . . ?
H13A C13 H13B 109.5 . . ?
C12 C13 H13C 109.5 . . ?
H13A C13 H13C 109.5 . . ?
H13B C13 H13C 109.5 . . ?
C12 C14 H14A 109.5 . . ?
C12 C14 H14B 109.5 . . ?
H14A C14 H14B 109.5 . . ?
C12 C14 H14C 109.5 . . ?
H14A C14 H14C 109.5 . . ?
H14B C14 H14C 109.5 . . ?
C11 C15 C16 109.78(15) . . ?
C11 C15 C17 113.31(15) . . ?
C16 C15 C17 110.18(16) . . ?
C11 C15 H15 107.8 . . ?
C16 C15 H15 107.8 . . ?
C17 C15 H15 107.8 . . ?
C15 C16 H16A 109.5 . . ?
C15 C16 H16B 109.5 . . ?
H16A C16 H16B 109.5 . . ?
C15 C16 H16C 109.5 . . ?
H16A C16 H16C 109.5 . . ?
H16B C16 H16C 109.5 . . ?
C15 C17 H17A 109.5 . . ?
C15 C17 H17B 109.5 . . ?
H17A C17 H17B 109.5 . . ?
C15 C17 H17C 109.5 . . ?
H17A C17 H17C 109.5 . . ?
H17B C17 H17C 109.5 . . ?
C20 C18 C2 110.74(14) . . ?
C20 C18 C19 110.37(15) . . ?
C2 C18 C19 111.90(15) . . ?
C20 C18 H18 107.9 . . ?
C2 C18 H18 107.9 . . ?
C19 C18 H18 107.9 . . ?
C18 C19 H19A 109.5 . . ?
C18 C19 H19B 109.5 . . ?
H19A C19 H19B 109.5 . . ?
C18 C19 H19C 109.5 . . ?
H19A C19 H19C 109.5 . . ?
H19B C19 H19C 109.5 . . ?
C18 C20 H20A 109.5 . . ?
C18 C20 H20B 109.5 . . ?
H20A C20 H20B 109.5 . . ?
C18 C20 H20C 109.5 . . ?
H20A C20 H20C 109.5 . . ?
H20B C20 H20C 109.5 . . ?
C4 C21 C22 109.64(15) . . ?
C4 C21 C23 112.46(15) . . ?
C22 C21 C23 110.43(16) . . ?
C4 C21 H21 108.1 . . ?
C22 C21 H21 108.1 . . ?
C23 C21 H21 108.1 . . ?
C21 C22 H22A 109.5 . . ?
C21 C22 H22B 109.5 . . ?
H22A C22 H22B 109.5 . . ?
C21 C22 H22C 109.5 . . ?
H22A C22 H22C 109.5 . . ?
H22B C22 H22C 109.5 . . ?
C21 C23 H23A 109.5 . . ?
C21 C23 H23B 109.5 . . ?
H23A C23 H23B 109.5 . . ?
C21 C23 H23C 109.5 . . ?
H23A C23 H23C 109.5 . . ?
H23B C23 H23C 109.5 . . ?
C25 C24 C29 120.54(15) . . ?
C25 C24 N5 119.98(14) . . ?
C29 C24 N5 119.23(15) . . ?
C26 C25 C24 118.51(15) . . ?
C26 C25 C30 118.49(15) . . ?
C24 C25 C30 123.01(14) . . ?
C27 C26 C25 121.30(17) . . ?
C27 C26 H26 119.3 . . ?
C25 C26 H26 119.3 . . ?
C28 C27 C26 119.47(16) . . ?
C28 C27 H27 120.3 . . ?
C26 C27 H27 120.3 . . ?
C27 C28 C29 121.61(16) . . ?
C27 C28 H28 119.2 . . ?
C29 C28 H28 119.2 . . ?
C28 C29 C24 118.56(16) . . ?
C28 C29 C33 119.65(15) . . ?
C24 C29 C33 121.74(15) . . ?
C25 C30 C31 110.96(14) . . ?
C25 C30 C32 111.84(14) . . ?
C31 C30 C32 110.06(16) . . ?
C25 C30 H30 107.9 . . ?
C31 C30 H30 107.9 . . ?
C32 C30 H30 107.9 . . ?
C30 C31 H31A 109.5 . . ?
C30 C31 H31B 109.5 . . ?
H31A C31 H31B 109.5 . . ?
C30 C31 H31C 109.5 . . ?
H31A C31 H31C 109.5 . . ?
H31B C31 H31C 109.5 . . ?
C30 C32 H32A 109.5 . . ?
C30 C32 H32B 109.5 . . ?
H32A C32 H32B 109.5 . . ?
C30 C32 H32C 109.5 . . ?
H32A C32 H32C 109.5 . . ?
H32B C32 H32C 109.5 . . ?
C29 C33 C35 110.37(16) . . ?
C29 C33 C34 112.84(15) . . ?
C35 C33 C34 110.31(17) . . ?
C29 C33 H33 107.7 . . ?
C35 C33 H33 107.7 . . ?
C34 C33 H33 107.7 . . ?
C33 C34 H34A 109.5 . . ?
C33 C34 H34B 109.5 . . ?
H34A C34 H34B 109.5 . . ?
C33 C34 H34C 109.5 . . ?
H34A C34 H34C 109.5 . . ?
H34B C34 H34C 109.5 . . ?
C33 C35 H35A 109.5 . . ?
C33 C35 H35B 109.5 . . ?
H35A C35 H35B 109.5 . . ?
C33 C35 H35C 109.5 . . ?
H35A C35 H35C 109.5 . . ?
H35B C35 H35C 109.5 . . ?
N41 C42 C43 123.39(15) . . ?
N41 C42 C58 122.21(14) . . ?
C43 C42 C58 114.35(14) . . ?
C44 C43 C42 130.67(16) . . ?
C44 C43 H43 114.7 . . ?
C42 C43 H43 114.7 . . ?
N45 C44 C43 124.10(14) . . ?
N45 C44 C61 121.36(14) . . ?
C43 C44 C61 114.51(14) . . ?
C47 C46 C51 120.42(15) . . ?
C47 C46 N41 119.63(14) . . ?
C51 C46 N41 119.63(15) . . ?
C48 C47 C46 118.46(15) . . ?
C48 C47 C52 119.32(15) . . ?
C46 C47 C52 122.20(14) . . ?
C49 C48 C47 121.73(16) . . ?
C49 C48 H48 119.1 . . ?
C47 C48 H48 119.1 . . ?
C50 C49 C48 119.23(16) . . ?
C50 C49 H49 120.4 . . ?
C48 C49 H49 120.4 . . ?
C49 C50 C51 121.33(16) . . ?
C49 C50 H50 119.3 . . ?
C51 C50 H50 119.3 . . ?
C50 C51 C46 118.80(16) . . ?
C50 C51 C55 119.68(15) . . ?
C46 C51 C55 121.47(15) . . ?
C47 C52 C54 113.44(15) . . ?
C47 C52 C53 110.33(15) . . ?
C54 C52 C53 108.73(17) . . ?
C47 C52 H52 108.1 . . ?
C54 C52 H52 108.1 . . ?
C53 C52 H52 108.1 . . ?
C52 C53 H53A 109.5 . . ?
C52 C53 H53B 109.5 . . ?
H53A C53 H53B 109.5 . . ?
C52 C53 H53C 109.5 . . ?
H53A C53 H53C 109.5 . . ?
H53B C53 H53C 109.5 . . ?
C52 C54 H54A 109.5 . . ?
C52 C54 H54B 109.5 . . ?
H54A C54 H54B 109.5 . . ?
C52 C54 H54C 109.5 . . ?
H54A C54 H54C 109.5 . . ?
H54B C54 H54C 109.5 . . ?
C51 C55 C56 110.59(15) . . ?
C51 C55 C57 112.61(15) . . ?
C56 C55 C57 110.57(18) . . ?
C51 C55 H55 107.6 . . ?
C56 C55 H55 107.6 . . ?
C57 C55 H55 107.6 . . ?
C55 C56 H56A 109.5 . . ?
C55 C56 H56B 109.5 . . ?
H56A C56 H56B 109.5 . . ?
C55 C56 H56C 109.5 . . ?
H56A C56 H56C 109.5 . . ?
H56B C56 H56C 109.5 . . ?
C55 C57 H57A 109.5 . . ?
C55 C57 H57B 109.5 . . ?
H57A C57 H57B 109.5 . . ?
C55 C57 H57C 109.5 . . ?
H57A C57 H57C 109.5 . . ?
H57B C57 H57C 109.5 . . ?
C42 C58 C59 112.51(17) . . ?
C42 C58 C60 110.29(16) . . ?
C59 C58 C60 109.52(18) . . ?
C42 C58 H58 108.1 . . ?
C59 C58 H58 108.1 . . ?
C60 C58 H58 108.1 . . ?
C58 C59 H59A 109.5 . . ?
C58 C59 H59B 109.5 . . ?
H59A C59 H59B 109.5 . . ?
C58 C59 H59C 109.5 . . ?
H59A C59 H59C 109.5 . . ?
H59B C59 H59C 109.5 . . ?
C58 C60 H60A 109.5 . . ?
C58 C60 H60B 109.5 . . ?
H60A C60 H60B 109.5 . . ?
C58 C60 H60C 109.5 . . ?
H60A C60 H60C 109.5 . . ?
H60B C60 H60C 109.5 . . ?
C63 C61 C62 110.93(18) . . ?
C63 C61 C44 112.18(16) . . ?
C62 C61 C44 111.05(16) . . ?
C63 C61 H61 107.5 . . ?
C62 C61 H61 107.5 . . ?
C44 C61 H61 107.5 . . ?
C61 C62 H62A 109.5 . . ?
C61 C62 H62B 109.5 . . ?
H62A C62 H62B 109.5 . . ?
C61 C62 H62C 109.5 . . ?
H62A C62 H62C 109.5 . . ?
H62B C62 H62C 109.5 . . ?
C61 C63 H63A 109.5 . . ?
C61 C63 H63B 109.5 . . ?
H63A C63 H63B 109.5 . . ?
C61 C63 H63C 109.5 . . ?
H63A C63 H63C 109.5 . . ?
H63B C63 H63C 109.5 . . ?
C65 C64 C69 120.46(15) . . ?
C65 C64 N45 121.30(14) . . ?
C69 C64 N45 118.23(14) . . ?
C66 C65 C64 118.52(15) . . ?
C66 C65 C70 118.52(14) . . ?
C64 C65 C70 122.96(14) . . ?
C67 C66 C65 121.25(15) . . ?
C67 C66 H66 119.4 . . ?
C65 C66 H66 119.4 . . ?
C68 C67 C66 119.55(16) . . ?
C68 C67 H67 120.2 . . ?
C66 C67 H67 120.2 . . ?
C67 C68 C69 121.50(16) . . ?
C67 C68 H68 119.2 . . ?
C69 C68 H68 119.2 . . ?
C68 C69 C64 118.54(15) . . ?
C68 C69 C73 119.66(16) . . ?
C64 C69 C73 121.69(15) . . ?
C65 C70 C72 110.57(14) . . ?
C65 C70 C71 112.08(14) . . ?
C72 C70 C71 109.48(14) . . ?
C65 C70 H70 108.2 . . ?
C72 C70 H70 108.2 . . ?
C71 C70 H70 108.2 . . ?
C70 C71 H71A 109.5 . . ?
C70 C71 H71B 109.5 . . ?
H71A C71 H71B 109.5 . . ?
C70 C71 H71C 109.5 . . ?
H71A C71 H71C 109.5 . . ?
H71B C71 H71C 109.5 . . ?
C70 C72 H72A 109.5 . . ?
C70 C72 H72B 109.5 . . ?
H72A C72 H72B 109.5 . . ?
C70 C72 H72C 109.5 . . ?
H72A C72 H72C 109.5 . . ?
H72B C72 H72C 109.5 . . ?
C75 C73 C69 110.00(15) . . ?
C75 C73 C74 109.38(17) . . ?
C69 C73 C74 113.30(16) . . ?
C75 C73 H73 108.0 . . ?
C69 C73 H73 108.0 . . ?
C74 C73 H73 108.0 . . ?
C73 C74 H74A 109.5 . . ?
C73 C74 H74B 109.5 . . ?
H74A C74 H74B 109.5 . . ?
C73 C74 H74C 109.5 . . ?
H74A C74 H74C 109.5 . . ?
H74B C74 H74C 109.5 . . ?
C73 C75 H75A 109.5 . . ?
C73 C75 H75B 109.5 . . ?
H75A C75 H75B 109.5 . . ?
C73 C75 H75C 109.5 . . ?
H75A C75 H75C 109.5 . . ?
H75B C75 H75C 109.5 . . ?

loop_
 _geom_torsion_atom_site_label_1
 _geom_torsion_atom_site_label_2
 _geom_torsion_atom_site_label_3
 _geom_torsion_atom_site_label_4
 _geom_torsion
 _geom_torsion_site_symmetry_1
 _geom_torsion_site_symmetry_2
 _geom_torsion_site_symmetry_3
 _geom_torsion_site_symmetry_4
 _geom_torsion_publ_flag
C6 N1 C2 C3 166.42(15) . . . . ?
Mg1 N1 C2 C3 -17.7(2) . . . . ?
C6 N1 C2 C18 -12.8(2) . . . . ?
Mg1 N1 C2 C18 163.06(11) . . . . ?
N1 C2 C3 C4 -9.6(3) . . . . ?
C18 C2 C3 C4 169.60(17) . . . . ?
C24 N5 C4 C3 179.55(15) . . . . ?
Mg1 N5 C4 C3 3.4(2) . . . . ?
C24 N5 C4 C21 -3.1(2) . . . . ?
Mg1 N5 C4 C21 -179.26(12) . . . . ?
C2 C3 C4 N5 18.2(3) . . . . ?
C2 C3 C4 C21 -159.24(18) . . . . ?
C2 N1 C6 C11 -85.11(18) . . . . ?
Mg1 N1 C6 C11 99.25(15) . . . . ?
C2 N1 C6 C7 96.15(18) . . . . ?
Mg1 N1 C6 C7 -79.48(17) . . . . ?
C11 C6 C7 C8 1.2(2) . . . . ?
N1 C6 C7 C8 179.94(14) . . . . ?
C11 C6 C7 C12 179.60(15) . . . . ?
N1 C6 C7 C12 -1.7(2) . . . . ?
C6 C7 C8 C9 -1.0(2) . . . . ?
C12 C7 C8 C9 -179.42(15) . . . . ?
C7 C8 C9 C10 0.1(3) . . . . ?
C8 C9 C10 C11 0.7(3) . . . . ?
C9 C10 C11 C6 -0.4(3) . . . . ?
C9 C10 C11 C15 -177.32(16) . . . . ?
C7 C6 C11 C10 -0.6(2) . . . . ?
N1 C6 C11 C10 -179.30(14) . . . . ?
C7 C6 C11 C15 176.31(15) . . . . ?
N1 C6 C11 C15 -2.4(2) . . . . ?
C8 C7 C12 C13 -56.3(2) . . . . ?
C6 C7 C12 C13 125.28(17) . . . . ?
C8 C7 C12 C14 66.4(2) . . . . ?
C6 C7 C12 C14 -112.00(17) . . . . ?
C10 C11 C15 C16 83.5(2) . . . . ?
C6 C11 C15 C16 -93.30(19) . . . . ?
C10 C11 C15 C17 -40.1(2) . . . . ?
C6 C11 C15 C17 143.06(17) . . . . ?
N1 C2 C18 C20 -122.11(17) . . . . ?
C3 C2 C18 C20 58.62(19) . . . . ?
N1 C2 C18 C19 114.29(17) . . . . ?
C3 C2 C18 C19 -64.98(19) . . . . ?
N5 C4 C21 C22 -116.40(18) . . . . ?
C3 C4 C21 C22 61.1(2) . . . . ?
N5 C4 C21 C23 120.32(18) . . . . ?
C3 C4 C21 C23 -62.2(2) . . . . ?
C4 N5 C24 C25 104.29(18) . . . . ?
Mg1 N5 C24 C25 -79.47(16) . . . . ?
C4 N5 C24 C29 -81.40(19) . . . . ?
Mg1 N5 C24 C29 94.85(15) . . . . ?
C29 C24 C25 C26 0.8(2) . . . . ?
N5 C24 C25 C26 175.05(14) . . . . ?
C29 C24 C25 C30 -179.07(15) . . . . ?
N5 C24 C25 C30 -4.8(2) . . . . ?
C24 C25 C26 C27 -1.0(3) . . . . ?
C30 C25 C26 C27 178.91(16) . . . . ?
C25 C26 C27 C28 0.1(3) . . . . ?
C26 C27 C28 C29 0.9(3) . . . . ?
C27 C28 C29 C24 -1.1(3) . . . . ?
C27 C28 C29 C33 -178.51(17) . . . . ?
C25 C24 C29 C28 0.2(2) . . . . ?
N5 C24 C29 C28 -174.11(15) . . . . ?
C25 C24 C29 C33 177.58(15) . . . . ?
N5 C24 C29 C33 3.3(2) . . . . ?
C26 C25 C30 C31 64.2(2) . . . . ?
C24 C25 C30 C31 -115.94(19) . . . . ?
C26 C25 C30 C32 -59.1(2) . . . . ?
C24 C25 C30 C32 120.75(17) . . . . ?
C28 C29 C33 C35 78.6(2) . . . . ?
C24 C29 C33 C35 -98.8(2) . . . . ?
C28 C29 C33 C34 -45.4(2) . . . . ?
C24 C29 C33 C34 137.26(17) . . . . ?
C46 N41 C42 C43 179.55(16) . . . . ?
Mg41 N41 C42 C43 -3.5(2) . . . . ?
C46 N41 C42 C58 2.1(2) . . . . ?
Mg41 N41 C42 C58 179.03(13) . . . . ?
N41 C42 C43 C44 -16.3(3) . . . . ?
C58 C42 C43 C44 161.35(19) . . . . ?
C64 N45 C44 C43 -167.32(17) . . . . ?
Mg41 N45 C44 C43 16.1(2) . . . . ?
C64 N45 C44 C61 10.4(2) . . . . ?
Mg41 N45 C44 C61 -166.14(13) . . . . ?
C42 C43 C44 N45 8.9(3) . . . . ?
C42 C43 C44 C61 -168.98(19) . . . . ?
C42 N41 C46 C47 -106.22(18) . . . . ?
Mg41 N41 C46 C47 76.65(16) . . . . ?
C42 N41 C46 C51 80.2(2) . . . . ?
Mg41 N41 C46 C51 -96.92(15) . . . . ?
C51 C46 C47 C48 -0.6(2) . . . . ?
N41 C46 C47 C48 -174.12(14) . . . . ?
C51 C46 C47 C52 -179.21(14) . . . . ?
N41 C46 C47 C52 7.3(2) . . . . ?
C46 C47 C48 C49 1.3(3) . . . . ?
C52 C47 C48 C49 179.99(16) . . . . ?
C47 C48 C49 C50 -0.9(3) . . . . ?
C48 C49 C50 C51 -0.2(3) . . . . ?
C49 C50 C51 C46 0.9(2) . . . . ?
C49 C50 C51 C55 178.51(16) . . . . ?
C47 C46 C51 C50 -0.5(2) . . . . ?
N41 C46 C51 C50 173.03(14) . . . . ?
C47 C46 C51 C55 -178.05(14) . . . . ?
N41 C46 C51 C55 -4.5(2) . . . . ?
C48 C47 C52 C54 50.0(2) . . . . ?
C46 C47 C52 C54 -131.39(17) . . . . ?
C48 C47 C52 C53 -72.3(2) . . . . ?
C46 C47 C52 C53 106.3(2) . . . . ?
C50 C51 C55 C56 -79.8(2) . . . . ?
C46 C51 C55 C56 97.7(2) . . . . ?
C50 C51 C55 C57 44.5(2) . . . . ?
C46 C51 C55 C57 -138.02(18) . . . . ?
N41 C42 C58 C59 -120.58(19) . . . . ?
C43 C42 C58 C59 61.7(2) . . . . ?
N41 C42 C58 C60 116.8(2) . . . . ?
C43 C42 C58 C60 -60.9(2) . . . . ?
N45 C44 C61 C63 130.38(18) . . . . ?
C43 C44 C61 C63 -51.7(2) . . . . ?
N45 C44 C61 C62 -104.9(2) . . . . ?
C43 C44 C61 C62 73.1(2) . . . . ?
C44 N45 C64 C65 -91.11(18) . . . . ?
Mg41 N45 C64 C65 85.37(17) . . . . ?
C44 N45 C64 C69 89.90(18) . . . . ?
Mg41 N45 C64 C69 -93.62(15) . . . . ?
C69 C64 C65 C66 -4.6(2) . . . . ?
N45 C64 C65 C66 176.44(14) . . . . ?
C69 C64 C65 C70 174.87(15) . . . . ?
N45 C64 C65 C70 -4.1(2) . . . . ?
C64 C65 C66 C67 1.8(2) . . . . ?
C70 C65 C66 C67 -177.65(15) . . . . ?
C65 C66 C67 C68 1.7(3) . . . . ?
C66 C67 C68 C69 -2.4(3) . . . . ?
C67 C68 C69 C64 -0.3(3) . . . . ?
C67 C68 C69 C73 175.91(17) . . . . ?
C65 C64 C69 C68 3.9(2) . . . . ?
N45 C64 C69 C68 -177.15(14) . . . . ?
C65 C64 C69 C73 -172.29(15) . . . . ?
N45 C64 C69 C73 6.7(2) . . . . ?
C66 C65 C70 C72 55.84(19) . . . . ?
C64 C65 C70 C72 -123.62(16) . . . . ?
C66 C65 C70 C71 -66.61(19) . . . . ?
C64 C65 C70 C71 113.94(17) . . . . ?
C68 C69 C73 C75 -82.5(2) . . . . ?
C64 C69 C73 C75 93.6(2) . . . . ?
C68 C69 C73 C74 40.2(2) . . . . ?
C64 C69 C73 C74 -143.66(19) . . . . ?


#==============================================================================
# Additional structures and associated data_? identifiers
# should be added at this point if there is more than one 
# structure analysis in the CIF.

_shelx_res_file
;
TITL ASSB43
    shelxl.res
    created by SHELXL-2018/3 at 21:52:23 on 06-Nov-2019
CELL  1.54184 16.23500 16.54720 46.60050 90.00000 90.00000 90.00000
ZERR  8 0.00017 0.00017 0.00050 0.00000 0.00000 0.00000
LATT -7
SYMM    +X,    -Y,    -Z
SYMM    -X,    -Y, .50+Z
SYMM    -X,    +Y, .50-Z
SFAC C H MG N
UNIT 528 800 16 32
OMIT     1   1   2
OMIT     0   2   4
OMIT     1   3   7
OMIT     0   0   2
L.S. 20
FMAP 2
PLAN 5
WPDB -2
HTAB
BOND $H
CONF
LIST 4
TEMP -148.0
ACTA
SIZE 0.150 0.100 0.100
DFIX 1.8500 0.0050 Mg1 H1A Mg1 H1B Mg41 H41A Mg41 H41B
WGHT    0.050200    4.753200
EXTI    0.001855
FVAR       0.41184
MG1   3    0.547837    0.072072    0.224374    11.00000    0.01541    0.01837 =
         0.01348   -0.00192    0.00258   -0.00342
MG41  3    0.998149    0.048258    0.025304    11.00000    0.01733    0.01618 =
         0.01299   -0.00322   -0.00150    0.00336
N1    4    0.544532    0.011824    0.185703    11.00000    0.01596    0.01664 =
         0.01370   -0.00003   -0.00042   -0.00346
N5    4    0.659960    0.124887    0.216259    11.00000    0.01845    0.01876 =
         0.01570   -0.00280    0.00178   -0.00517
N41   4    0.948372    0.159197    0.035018    11.00000    0.01688    0.01788 =
         0.01654   -0.00288   -0.00279    0.00457
N45   4    1.059095    0.039092    0.063751    11.00000    0.01800    0.01745 =
         0.01378   -0.00228   -0.00105    0.00508
C2    1    0.615662   -0.007817    0.172986    11.00000    0.01876    0.01683 =
         0.01367    0.00013    0.00030   -0.00288
C3    1    0.691841    0.027163    0.179681    11.00000    0.01559    0.02214 =
         0.02061   -0.00598    0.00338   -0.00336
AFIX  43
H3    2    0.738021    0.001318    0.171165    11.00000   -1.20000
AFIX   0
C4    1    0.711234    0.094335    0.196959    11.00000    0.01592    0.02221 =
         0.01742   -0.00205    0.00175   -0.00426
C6    1    0.469071   -0.015434    0.172435    11.00000    0.01526    0.01899 =
         0.01365   -0.00357    0.00021   -0.00264
C7    1    0.429862   -0.086811    0.181651    11.00000    0.01675    0.01796 =
         0.01809   -0.00260   -0.00012   -0.00148
C8    1    0.356890   -0.110229    0.168035    11.00000    0.01788    0.01983 =
         0.02491   -0.00275   -0.00108   -0.00516
AFIX  43
H8    2    0.330405   -0.158706    0.173878    11.00000   -1.20000
AFIX   0
C9    1    0.322394   -0.064718    0.146334    11.00000    0.01749    0.02797 =
         0.02333   -0.00612   -0.00492   -0.00198
AFIX  43
H9    2    0.272757   -0.081710    0.137382    11.00000   -1.20000
AFIX   0
C10   1    0.360833    0.006025    0.137715    11.00000    0.02409    0.02804 =
         0.01816    0.00037   -0.00495    0.00052
AFIX  43
H10   2    0.336792    0.037669    0.122910    11.00000   -1.20000
AFIX   0
C11   1    0.434344    0.031651    0.150415    11.00000    0.02080    0.02177 =
         0.01681   -0.00061    0.00026   -0.00207
C12   1    0.464571   -0.140486    0.205186    11.00000    0.02022    0.02012 =
         0.02528    0.00310   -0.00520   -0.00698
AFIX  13
H12   2    0.513482   -0.112664    0.213703    11.00000   -1.20000
AFIX   0
C13   1    0.401368   -0.154263    0.229093    11.00000    0.03025    0.03505 =
         0.02573    0.00850   -0.00208   -0.01173
AFIX  33
H13A  2    0.425420   -0.188991    0.243924    11.00000   -1.20000
H13B  2    0.385930   -0.102209    0.237559    11.00000   -1.20000
H13C  2    0.352315   -0.180406    0.221090    11.00000   -1.20000
AFIX   0
C14   1    0.492996   -0.221888    0.193079    11.00000    0.03071    0.02033 =
         0.04551    0.00300   -0.00696   -0.00199
AFIX  33
H14A  2    0.515063   -0.255286    0.208652    11.00000   -1.20000
H14B  2    0.446151   -0.249584    0.184181    11.00000   -1.20000
H14C  2    0.535962   -0.212882    0.178659    11.00000   -1.20000
AFIX   0
C15   1    0.472582    0.111578    0.141242    11.00000    0.02711    0.02577 =
         0.02235    0.00751   -0.00579   -0.00590
AFIX  13
H15   2    0.532205    0.110259    0.146608    11.00000   -1.20000
AFIX   0
C16   1    0.432328    0.180984    0.157647    11.00000    0.04626    0.02358 =
         0.03085    0.00300   -0.00331   -0.00671
AFIX  33
H16A  2    0.457140    0.232282    0.151670    11.00000   -1.20000
H16B  2    0.373148    0.181928    0.153516    11.00000   -1.20000
H16C  2    0.440854    0.173295    0.178286    11.00000   -1.20000
AFIX   0
C17   1    0.467130    0.126840    0.108757    11.00000    0.03962    0.03837 =
         0.02456    0.01160   -0.00374   -0.00612
AFIX  33
H17A  2    0.492656    0.178956    0.104206    11.00000   -1.20000
H17B  2    0.496070    0.083650    0.098490    11.00000   -1.20000
H17C  2    0.409189    0.127644    0.102866    11.00000   -1.20000
AFIX   0
C18   1    0.618696   -0.071456    0.149097    11.00000    0.01893    0.02210 =
         0.01872   -0.00684    0.00116   -0.00468
AFIX  13
H18   2    0.562179   -0.094720    0.146961    11.00000   -1.20000
AFIX   0
C19   1    0.643550   -0.034517    0.120161    11.00000    0.03305    0.04472 =
         0.01739   -0.00516    0.00341   -0.00833
AFIX  33
H19A  2    0.605595    0.009457    0.115304    11.00000   -1.20000
H19B  2    0.699764   -0.013254    0.121466    11.00000   -1.20000
H19C  2    0.641165   -0.076163    0.105232    11.00000   -1.20000
AFIX   0
C20   1    0.677265   -0.140406    0.157126    11.00000    0.02999    0.02438 =
         0.03781   -0.01151   -0.00279    0.00122
AFIX  33
H20A  2    0.678329   -0.180368    0.141609    11.00000   -1.20000
H20B  2    0.732819   -0.118769    0.160063    11.00000   -1.20000
H20C  2    0.658120   -0.166200    0.174842    11.00000   -1.20000
AFIX   0
C21   1    0.795634    0.132309    0.190854    11.00000    0.02032    0.02825 =
         0.02387   -0.00905    0.00566   -0.00934
AFIX  13
H21   2    0.802524    0.179886    0.203866    11.00000   -1.20000
AFIX   0
C22   1    0.798416    0.162842    0.159763    11.00000    0.03101    0.03635 =
         0.02961   -0.00322    0.00806   -0.01511
AFIX  33
H22A  2    0.852385    0.187065    0.155921    11.00000   -1.20000
H22B  2    0.789357    0.117471    0.146619    11.00000   -1.20000
H22C  2    0.755283    0.203481    0.156899    11.00000   -1.20000
AFIX   0
C23   1    0.867038    0.073446    0.196542    11.00000    0.01780    0.04421 =
         0.03356   -0.01060    0.00295   -0.00485
AFIX  33
H23A  2    0.919474    0.100314    0.192358    11.00000   -1.20000
H23B  2    0.866082    0.056627    0.216703    11.00000   -1.20000
H23C  2    0.861080    0.025868    0.184191    11.00000   -1.20000
AFIX   0
C24   1    0.683257    0.193592    0.233570    11.00000    0.01688    0.02077 =
         0.01509   -0.00307    0.00281   -0.00666
C25   1    0.650941    0.270385    0.227389    11.00000    0.01940    0.02230 =
         0.01823   -0.00195    0.00329   -0.00536
C26   1    0.669631    0.334429    0.245920    11.00000    0.02651    0.01960 =
         0.02429   -0.00404    0.00173   -0.00344
AFIX  43
H26   2    0.648867    0.386849    0.241821    11.00000   -1.20000
AFIX   0
C27   1    0.717835    0.322850    0.270127    11.00000    0.03435    0.02445 =
         0.02400   -0.00920   -0.00175   -0.00726
AFIX  43
H27   2    0.729862    0.366915    0.282504    11.00000   -1.20000
AFIX   0
C28   1    0.748219    0.246772    0.276102    11.00000    0.03078    0.02762 =
         0.01787   -0.00418   -0.00268   -0.00669
AFIX  43
H28   2    0.780557    0.238935    0.292862    11.00000   -1.20000
AFIX   0
C29   1    0.732642    0.181307    0.258180    11.00000    0.02297    0.02163 =
         0.01773   -0.00152    0.00269   -0.00653
C30   1    0.596375    0.287153    0.201492    11.00000    0.02027    0.02437 =
         0.02029   -0.00230    0.00022   -0.00257
AFIX  13
H30   2    0.587503    0.234913    0.191155    11.00000   -1.20000
AFIX   0
C31   1    0.638319    0.345851    0.180729    11.00000    0.03437    0.05089 =
         0.02532    0.00868   -0.00106   -0.01183
AFIX  33
H31A  2    0.602109    0.355699    0.164271    11.00000   -1.20000
H31B  2    0.649385    0.397019    0.190592    11.00000   -1.20000
H31C  2    0.690315    0.322412    0.174033    11.00000   -1.20000
AFIX   0
C32   1    0.511859    0.320079    0.210355    11.00000    0.02585    0.03385 =
         0.02915   -0.00214    0.00035    0.00488
AFIX  33
H32A  2    0.478590    0.330104    0.193173    11.00000   -1.20000
H32B  2    0.483915    0.280467    0.222588    11.00000   -1.20000
H32C  2    0.519045    0.370716    0.220971    11.00000   -1.20000
AFIX   0
C33   1    0.765708    0.098274    0.266060    11.00000    0.02649    0.02363 =
         0.02193   -0.00047   -0.00035   -0.00292
AFIX  13
H33   2    0.762686    0.063581    0.248521    11.00000   -1.20000
AFIX   0
C34   1    0.855725    0.100418    0.275872    11.00000    0.03372    0.03301 =
         0.04151   -0.00648   -0.01210    0.00012
AFIX  33
H34A  2    0.873863    0.045569    0.280669    11.00000   -1.20000
H34B  2    0.890183    0.121967    0.260394    11.00000   -1.20000
H34C  2    0.860723    0.135089    0.292833    11.00000   -1.20000
AFIX   0
C35   1    0.711837    0.059426    0.289053    11.00000    0.04860    0.04004 =
         0.05138    0.02011    0.01446    0.00109
AFIX  33
H35A  2    0.733857    0.006009    0.293914    11.00000   -1.20000
H35B  2    0.711552    0.093597    0.306230    11.00000   -1.20000
H35C  2    0.655488    0.053712    0.281791    11.00000   -1.20000
AFIX   0
C42   1    0.979828    0.205722    0.055504    11.00000    0.02121    0.01785 =
         0.01975   -0.00455   -0.00255    0.00575
C43   1    1.045806    0.182038    0.073058    11.00000    0.02503    0.01897 =
         0.02357   -0.00867   -0.00866    0.00633
AFIX  43
H43   2    1.071904    0.225014    0.083061    11.00000   -1.20000
AFIX   0
C44   1    1.079514    0.105555    0.078266    11.00000    0.01929    0.02209 =
         0.01635   -0.00417   -0.00297    0.00511
C46   1    0.880180    0.185487    0.017566    11.00000    0.01835    0.01752 =
         0.01627   -0.00488   -0.00186    0.00567
C47   1    0.801348    0.152229    0.022146    11.00000    0.01844    0.01968 =
         0.01990   -0.00295   -0.00050    0.00424
C48   1    0.738110    0.173025    0.003277    11.00000    0.01869    0.02540 =
         0.02634   -0.00053   -0.00365    0.00113
AFIX  43
H48   2    0.684467    0.151855    0.006410    11.00000   -1.20000
AFIX   0
C49   1    0.751495    0.223818   -0.019948    11.00000    0.02254    0.02995 =
         0.02326    0.00025   -0.00672    0.00487
AFIX  43
H49   2    0.707749    0.236585   -0.032706    11.00000   -1.20000
AFIX   0
C50   1    0.829334    0.255678   -0.024315    11.00000    0.02522    0.02657 =
         0.01844    0.00078   -0.00251    0.00440
AFIX  43
H50   2    0.838645    0.290315   -0.040247    11.00000   -1.20000
AFIX   0
C51   1    0.894475    0.237924   -0.005767    11.00000    0.01931    0.01990 =
         0.01760   -0.00408    0.00036    0.00432
C52   1    0.782860    0.096176    0.047281    11.00000    0.02247    0.02053 =
         0.02528    0.00269   -0.00158    0.00272
AFIX  13
H52   2    0.836439    0.080045    0.056184    11.00000   -1.20000
AFIX   0
C53   1    0.731709    0.140638    0.070138    11.00000    0.06714    0.03613 =
         0.03321    0.00412    0.01583    0.00735
AFIX  33
H53A  2    0.720279    0.103940    0.086156    11.00000   -1.20000
H53B  2    0.762610    0.187521    0.077154    11.00000   -1.20000
H53C  2    0.679647    0.158785    0.061668    11.00000   -1.20000
AFIX   0
C54   1    0.737260    0.019335    0.038558    11.00000    0.04041    0.03290 =
         0.03866    0.00591   -0.00422   -0.01108
AFIX  33
H54A  2    0.727252   -0.013984    0.055591    11.00000   -1.20000
H54B  2    0.684525    0.033740    0.029695    11.00000   -1.20000
H54C  2    0.770728   -0.011085    0.024787    11.00000   -1.20000
AFIX   0
C55   1    0.979639    0.272559   -0.011744    11.00000    0.02084    0.02426 =
         0.02432    0.00119   -0.00005    0.00145
AFIX  13
H55   2    1.012551    0.267973    0.006321    11.00000   -1.20000
AFIX   0
C56   1    1.023488    0.223299   -0.034777    11.00000    0.03107    0.05363 =
         0.04746   -0.01666    0.01627   -0.00480
AFIX  33
H56A  2    1.078113    0.246415   -0.038343    11.00000   -1.20000
H56B  2    1.029382    0.167283   -0.028264    11.00000   -1.20000
H56C  2    0.991164    0.224526   -0.052532    11.00000   -1.20000
AFIX   0
C57   1    0.976936    0.362010   -0.020096    11.00000    0.02970    0.03192 =
         0.05843    0.01518   -0.00550   -0.00217
AFIX  33
H57A  2    1.033026    0.381387   -0.023709    11.00000   -1.20000
H57B  2    0.943691    0.368582   -0.037493    11.00000   -1.20000
H57C  2    0.952361    0.393316   -0.004431    11.00000   -1.20000
AFIX   0
C58   1    0.944137    0.289267    0.062681    11.00000    0.03457    0.02312 =
         0.02863   -0.01110   -0.01373    0.01445
AFIX  13
H58   2    0.897171    0.299947    0.049325    11.00000   -1.20000
AFIX   0
C59   1    1.007567    0.357380    0.058962    11.00000    0.05471    0.02118 =
         0.05469   -0.01085   -0.02208    0.00462
AFIX  33
H59A  2    0.982003    0.409293    0.063772    11.00000   -1.20000
H59B  2    1.054518    0.347734    0.071728    11.00000   -1.20000
H59C  2    1.026638    0.358558    0.039013    11.00000   -1.20000
AFIX   0
C60   1    0.910744    0.290282    0.093514    11.00000    0.04980    0.05324 =
         0.03178   -0.01883   -0.00918    0.03122
AFIX  33
H60A  2    0.888177    0.343858    0.097817    11.00000   -1.20000
H60B  2    0.867248    0.249584    0.095458    11.00000   -1.20000
H60C  2    0.955500    0.278053    0.106940    11.00000   -1.20000
AFIX   0
C61   1    1.141141    0.102592    0.103272    11.00000    0.03097    0.02509 =
         0.02469   -0.00659   -0.01318    0.00899
AFIX  13
H61   2    1.168759    0.048598    0.102704    11.00000   -1.20000
AFIX   0
C62   1    1.096844    0.109494    0.132194    11.00000    0.06243    0.05714 =
         0.02049   -0.00819   -0.01094    0.01024
AFIX  33
H62A  2    1.054192    0.067745    0.133489    11.00000   -1.20000
H62B  2    1.136664    0.102174    0.147784    11.00000   -1.20000
H62C  2    1.071340    0.162979    0.133811    11.00000   -1.20000
AFIX   0
C63   1    1.208243    0.166921    0.100493    11.00000    0.03050    0.02918 =
         0.04974   -0.01040   -0.02125    0.00640
AFIX  33
H63A  2    1.235676    0.161342    0.081865    11.00000   -1.20000
H63B  2    1.183374    0.220734    0.101929    11.00000   -1.20000
H63C  2    1.248698    0.159928    0.115902    11.00000   -1.20000
AFIX   0
C64   1    1.085233   -0.037722    0.075099    11.00000    0.02059    0.01771 =
         0.01334   -0.00272   -0.00304    0.00281
C65   1    1.160798   -0.072583    0.066971    11.00000    0.01901    0.01850 =
         0.01545   -0.00136   -0.00228    0.00162
C66   1    1.184822   -0.145119    0.079984    11.00000    0.02179    0.01876 =
         0.02222    0.00089   -0.00131    0.00584
AFIX  43
H66   2    1.236413   -0.168466    0.075105    11.00000   -1.20000
AFIX   0
C67   1    1.134845   -0.183434    0.099813    11.00000    0.03085    0.02105 =
         0.02049    0.00411   -0.00236    0.00397
AFIX  43
H67   2    1.152659   -0.231874    0.108826    11.00000   -1.20000
AFIX   0
C68   1    1.059016   -0.150839    0.106405    11.00000    0.02972    0.02312 =
         0.01891    0.00304    0.00394   -0.00013
AFIX  43
H68   2    1.024017   -0.178468    0.119469    11.00000   -1.20000
AFIX   0
C69   1    1.032471   -0.078099    0.094310    11.00000    0.02409    0.02365 =
         0.01641   -0.00192    0.00196    0.00367
C70   1    1.217095   -0.035448    0.044537    11.00000    0.01912    0.01854 =
         0.01938    0.00228    0.00056    0.00444
AFIX  13
H70   2    1.188380    0.012349    0.036031    11.00000   -1.20000
AFIX   0
C71   1    1.298856   -0.006506    0.057497    11.00000    0.02286    0.02947 =
         0.03106    0.00211   -0.00204   -0.00093
AFIX  33
H71A  2    1.333258    0.016971    0.042360    11.00000   -1.20000
H71B  2    1.287863    0.034421    0.072207    11.00000   -1.20000
H71C  2    1.327649   -0.052431    0.066197    11.00000   -1.20000
AFIX   0
C72   1    1.234479   -0.096012    0.020415    11.00000    0.02790    0.02512 =
         0.02116   -0.00037    0.00454    0.00661
AFIX  33
H72A  2    1.270839   -0.071088    0.006151    11.00000   -1.20000
H72B  2    1.261192   -0.144100    0.028420    11.00000   -1.20000
H72C  2    1.182526   -0.111584    0.011246    11.00000   -1.20000
AFIX   0
C73   1    0.946009   -0.047252    0.100650    11.00000    0.02727    0.03058 =
         0.02805    0.00338    0.01031    0.00729
AFIX  13
H73   2    0.944843    0.012041    0.096521    11.00000   -1.20000
AFIX   0
C74   1    0.919758   -0.059670    0.132013    11.00000    0.03932    0.05700 =
         0.03239    0.00273    0.01706    0.01091
AFIX  33
H74A  2    0.959567   -0.033274    0.144743    11.00000   -1.20000
H74B  2    0.865081   -0.036034    0.135006    11.00000   -1.20000
H74C  2    0.917879   -0.117623    0.136297    11.00000   -1.20000
AFIX   0
C75   1    0.884195   -0.088230    0.080952    11.00000    0.02391    0.05185 =
         0.04287    0.00296    0.00317    0.00539
AFIX  33
H75A  2    0.828751   -0.068051    0.085171    11.00000   -1.20000
H75B  2    0.898065   -0.076281    0.060930    11.00000   -1.20000
H75C  2    0.885907   -0.146783    0.084053    11.00000   -1.20000
AFIX   0
H1A   2    0.500000    0.000863    0.250000    10.50000    0.03568
H1B   2    0.500000    0.143643    0.250000    10.50000    0.04381
H41B  2    1.071039    0.000000    0.000000    10.50000    0.03680
H41A  2    0.925762    0.000000    0.000000    10.50000    0.03933
HKLF 4


REM  ASSB43
REM wR2 = 0.0820, GooF = S = 1.075, Restrained GooF = 1.075 for all data
REM R1 = 0.0306 for 12512 Fo > 4sig(Fo) and 0.0307 for all 12538 data
REM 658 parameters refined using 4 restraints

END

WGHT      0.0472      5.2137

REM No hydrogen bonds found for HTAB generation

REM Highest difference peak  0.381,  deepest hole -0.211,  1-sigma level  0.047
Q1    1   0.7973  0.1335  0.0760  11.00000  0.05    0.38
Q2    1   0.6999  0.0553  0.0454  11.00000  0.05    0.23
Q3    1   0.7349 -0.1213  0.1487  11.00000  0.05    0.20
Q4    1   0.7576  0.1080  0.1962  11.00000  0.05    0.20
Q5    1   0.4954 -0.2178  0.1746  11.00000  0.05    0.20
;

_shelx_res_checksum   69383

_shelx_hkl_file
;
   0   0   2   -0.01    0.01
   0   0  -2    0.50    0.03
   0   0  -3    1.77    0.06
   1  -1   0   72.38    0.38
   1   1   0   56.59    0.26
  -1  -1   0   61.52    0.34
   1   1   0   58.06    0.33
  -1   1   0   76.70    0.39
   1   1   1 1023.24    1.84
  -1   1   1  987.92    1.78
   1   1  -1  990.46    1.63
   1  -1   1 1049.37    1.81
  -1   1  -1 1032.29    1.82
  -1  -1  -1 1038.34    1.80
  -1  -1   2 2694.29    3.82
   0   0   5    2.68    0.10
  -1   1  -3 2253.33    3.37
   0   2   0  713.19    1.44
   0   2   0  699.05    1.57
   1  -1   4  334.86    0.96
  -1   1   4  323.45    0.64
  -1  -1   4  337.22    1.02
   1  -1  -4  319.19    0.94
   1   1  -4  320.42    0.99
  -1  -1  -4  336.70    1.01
   0   2   1 1153.75    2.15
   0  -2  -1 1184.18    2.20
   0   2  -1 1106.03    2.02
   0   2  -1 1179.09    2.23
   0   2   1 1134.75    1.97
   2   0   0 1381.34    2.33
   2   0   1  116.73    0.51
   2   0  -1  111.55    0.53
   0   2  -2  580.80    1.35
   0   2   2  580.16    1.21
   0   0   6   72.43    0.43
  -2   0  -2 2717.99    3.84
   0   2   3  864.32    1.60
   0  -2   3  866.77    1.82
   0   2   3  860.66    1.77
  -2   0   3 3282.22    4.83
   0  -2  -4 5140.06    6.66
   0   0   7    0.74    0.11
  -2   0   5 3786.57    5.60
  -2   2   0   51.36    0.46
  -2  -2   0   54.94    0.35
  -2  -2   0   54.94    0.47
   2   2   0   51.75    0.36
   0   2   6 1474.71    2.43
   0   2   6 1517.06    2.67
   2   2  -2 3870.53    5.64
  -2  -2   2 2610.07    4.14
   2   0   6  421.78    1.08
  -2   0   6  421.92    1.43
  -2   0   6  390.33    1.28
  -2   0  -6  393.07    1.03
  -2   2  -3 5061.17    7.30
   1   3   0 2280.51    3.47
  -1   3   0 2275.58    3.83
  -1  -1  -8   17.07    0.21
  -1   1   8   16.24    0.30
  -1   1  -8   15.37    0.26
  -1  -1   8   14.81    0.33
   1   3   1  310.11    1.20
  -1   3   1  297.64    1.13
  -1   3   1  281.76    1.07
   1   3  -1  286.46    1.14
  -1   3  -1  312.79    1.16
   1   3  -1  286.85    0.97
  -1  -3  -1  312.97    1.23
  -1  -3  -1  309.25    0.93
  -2  -2   4  231.13    0.95
   2  -2  -4  222.23    1.00
   2   2  -4  191.62    0.84
   2  -2   4  193.93    0.94
  -2  -2  -4  197.46    0.97
   2   2  -4  202.23    0.92
  -2   2   4  201.15    0.94
  -2   2   4  191.93    0.67
   0   2   7 1042.54    1.99
   0  -2   7 1075.82    2.40
   0  -2  -7 1079.13    2.20
   0  -2  -7 1051.31    1.97
   0   0  -9    0.59    0.13
   0   0   9   41.65    0.43
  -2   0   7 8337.30   11.16
   3  -1   0  523.77    1.57
  -3  -1   0  517.83    1.33
  -3   1  -1 3605.58    5.06
   3  -1  -1 2533.74    4.81
   1  -3   2 2261.14    4.13
  -1   3   2 2412.71    4.07
  -1  -3  -2 2585.93    4.40
  -1   3   2 2538.90    4.11
   1   3  -2 2261.92    4.20
   1   3  -2 2522.77    3.98
   1   3   2 2417.67    4.24
  -1  -3   2 2416.50    3.99
   3   1   2  915.89    1.75
   3  -1  -2  899.13    2.21
  -3  -1   2  880.49    2.00
  -3  -1  -2  937.59    2.23
  -3  -1  -2  931.00    1.81
  -3  -1   2  931.59    1.98
  -3   1  -2  869.34    2.09
   1   3   3 4414.66    5.84
  -1  -3  -3 5273.14    7.71
   2   2  -5 1457.58    3.02
   2   2  -5 1470.68    2.80
  -3  -1  -3 1747.86    3.45
   3   1  -3 1720.65    3.00
  -3   1  -3 1698.86    3.21
  -3  -1   3 1665.26    3.14
  -3  -1   3 1773.52    3.01
   3  -1  -3 1779.07    3.42
  -1   3   4  868.67    1.97
   1   3   4  937.67    1.63
   1  -3  -4  804.63    2.03
   1   3  -4  874.24    2.12
  -2   0   8 2514.50    4.61
  -2   0  -8 2564.42    3.90
  -1   1   9 2554.74    4.48
  -1  -1   9 2896.53    4.78
  -1  -1  -9 2714.21    4.01
  -1   1  -9 2604.72    4.42
   1  -1   9 2446.48    4.27
  -1   1   9 2609.29    4.30
   0   0  10  797.86    1.97
   0   0 -10  727.88    1.94
  -2   2   6   91.91    0.41
  -2  -2  -6   98.53    0.73
   2  -2   6   98.94    0.70
   2   2  -6   92.83    0.59
   0   2   9 5244.48    7.18
  -2  -2  -7  634.36    1.96
   2  -2   7  645.99    1.91
  -2   0  -9 2920.45    4.47
  -2   0   9 3068.85    5.31
   0   0  11    0.19    0.18
   0   4   1 7007.46    8.30
   0  -4  -1 4614.05    8.11
   1  -3  -7 4033.72    6.22
   0   4   2 4009.93    6.02
   3   1  -7   81.77    0.46
   3  -1  -7   83.11    0.70
   3  -1   7   78.84    0.64
   3   1   7   82.92    0.42
  -4   0  -1 3116.61    5.17
   4   0   1 3210.96    5.20
  -2   0 -10 3428.23    5.22
  -2   0  10 3619.40    6.09
   4   0   2 5257.60    7.65
  -1   1  11 4064.94    6.53
   4   0   3  937.05    2.22
   4   0  -3  923.62    2.37
   0   4   4 1779.55    3.25
   0  -4  -4 1757.02    3.34
  -1  -3   8 4155.25    6.76
   0   0  12  226.94    1.07
   3   1  -8 5764.62    7.58
   0  -4  -5 5645.66    8.53
   2   0  11    5.88    0.21
  -2   0  11    5.25    0.31
  -4   0   5    9.83    0.19
  -4   0  -5    9.48    0.23
  -2  -4   0 2152.66    3.63
  -2  -4   0 2149.87    4.41
   1  -1  12 1052.67    2.57
  -1  -1  12 1079.31    2.80
   1   1  12 1047.92    2.26
  -1   1  12 1056.15    2.68
  -1  -3  -9 5251.11    8.04
  -2  -4  -1 2637.32    4.98
   2   4  -1 2397.06    4.18
   2   4   1 2569.16    4.15
  -2  -4   1 2681.58    5.05
   3  -3  -4 5743.19    8.88
   3   1  -9 4962.89    6.65
   4  -2   0 2001.95    4.15
  -4  -2   0 1982.18    3.98
   2  -4   2 3965.46    6.78
  -4  -2   1 4137.97    6.45
   2   2 -10 1045.94    2.42
   2   2  10 1069.18    1.70
   2  -2  10 1113.11    2.78
   2   2  10 1049.56    1.69
   4  -2   2 1813.44    3.92
  -4  -2   2 1818.36    3.68
  -4  -2  -2 1826.92    3.19
   4  -2  -2 1843.93    4.04
  -4   0   6  174.84    0.65
   4   0  -6  179.47    1.05
  -2  -4  -3  163.58    1.07
   2   4   3  146.58    0.63
   2  -4   3  167.49    1.12
  -2  -4   3  158.16    0.88
   0   0  13    2.05    0.20
   3  -3   5 4816.22    7.84
  -3   3   5 4766.04    6.74
   4  -2  -3 2078.34    4.38
  -4  -2  -3 2090.72    4.32
  -4  -2  -3 2098.75    3.42
  -4  -2   3 2075.01    3.99
   0  -2 -12 2788.10    4.72
   0   2  12 2739.53    4.56
   2  -4   4 1506.36    3.56
  -2  -4   4 1413.20    3.06
   2   4   4 1340.83    2.26
  -2  -4  -4 1375.62    3.41
   0  -4  -7   12.88    0.28
   0  -4  -7   10.82    0.31
   2   0  12 1209.90    2.61
  -2   0 -12 1159.35    2.57
  -4  -2   4 2105.32    3.98
  -4  -2  -4 2163.92    4.49
  -4  -2   4 2102.40    4.19
   4  -2  -4 2095.43    4.39
  -4  -2  -4 2143.26    3.36
   4  -2   4 2123.67    4.39
  -4  -2  -4 2097.58    3.30
  -1  -3 -10  311.45    1.39
   1  -3 -10  310.67    1.15
   1  -3 -10  314.52    1.26
   1   3  10  312.84    0.95
   1  -3  10  310.82    1.46
  -4   0   7 1995.26    2.99
  -4   0  -7 1955.94    3.56
  -3  -3   6  166.21    1.00
   3  -3   6  193.37    1.21
  -3  -3  -6  180.90    1.15
  -2  -4   5 3539.09    5.92
   2  -4  -5 3429.67    6.04
   2  -4   5 3711.53    6.53
  -1  -1 -13 5310.01    7.75
   2   2  11 1702.71    2.56
   2  -2  11 1783.32    3.81
   2  -2 -11 1672.48    3.56
  -4  -2   5   84.53    0.66
  -4  -2  -5   67.83    0.73
   4  -2   5   70.58    0.70
  -4  -2   5   85.58    0.75
   0  -4  -8  569.95    1.61
   0  -4   8  564.15    2.03
  -3  -3   7 4188.38    6.93
   4   0   8 1314.67    2.74
  -4   0   8 1297.13    3.43
   2  -4  -6 2129.72    4.26
   2  -4   6 2067.54    4.44
  -2  -4   6 2131.66    4.19
   0   0  14 1086.67    2.78
  -4  -2   6 1857.98    4.04
   4  -2   6 1771.06    3.92
  -4  -2  -6 1749.45    2.62
  -4  -2   6 1818.75    3.54
   1  -3  11 4750.59    7.83
   1   3  11 4549.49    6.26
   0   2  13  797.39    2.17
   0  -2  13  786.90    2.43
   2   0  13  224.72    1.02
  -2   0  13  228.07    1.34
   3  -1  11 3849.42    6.20
  -3  -1  11 3839.07    6.93
  -3   1  11 3685.45    6.91
   1  -5   0   12.12    0.36
  -1  -5   0   13.49    0.31
   1  -5   1  376.99    1.65
  -1  -5  -1  380.76    1.40
   1  -5  -1  363.46    1.59
  -1  -5   1  381.12    1.47
   0   4   9 3938.70    6.00
   0  -4   9 4008.91    6.97
  -2  -2 -12 9430.55   13.44
   2  -4  -7  622.52    2.05
  -2  -4  -7  471.39    0.86
   2  -4   7  589.14    2.13
  -2  -4   7  556.26    1.95
  -3  -3  -8 3293.31    5.96
   3  -3   8 3300.24    5.85
  -1  -5  -2 1426.33    3.04
  -1  -5   2 1302.89    3.08
  -1  -5  -2 1154.63    3.35
   1  -5  -2 1327.83    3.26
  -1   1  14  811.06    2.45
   1  -1  14  808.23    2.35
   1   1  14  813.20    2.12
  -1  -1  14  856.16    2.57
  -4  -2   7 3724.33    6.14
  -4  -2   7 3808.66    6.83
  -4  -2  -7 4466.08    7.53
   4   2  -7 4041.79    6.35
  -4   0   9 1146.25    3.27
   4   0   9 1138.21    2.54
   5   1   0 2360.53    4.35
   5  -1   0 2344.10    4.68
   5  -1   1 1226.20    3.12
   5  -1  -1 1235.97    3.17
   5   1   1 1227.34    2.79
  -5  -1  -1 1243.04    3.10
   1  -5  -3  550.17    1.96
  -1  -5   3  559.27    1.91
  -1  -5  -3  510.89    1.60
   5  -1  -2  864.03    2.58
  -5  -1   2  888.74    2.36
   5  -1   2  985.39    2.74
  -5  -1  -2  952.80    2.73
  -1  -5   4 4393.12    7.03
   1  -5  -4 4367.59    7.06
  -5  -1  -3 1437.56    3.51
   5  -1  -3 1460.60    3.59
   5   1   3 1466.44    2.99
   5  -1   3 1436.12    3.41
   1   3  12 2927.48    4.50
   1  -3 -12 2940.08    4.90
   1  -3  12 3030.22    5.79
   1  -3 -12 2869.86    5.06
  -1  -3  12 3142.40    5.84
   1   3  12 3102.24    4.59
  -2   4   8 2916.92    4.88
   2  -4   8 3372.26    6.09
   2  -4  -8 3484.58    6.11
   0   0  15    0.81    0.24
   3   1  12 2329.12    3.78
  -3   1  12 2389.42    5.14
   3  -1  12 2362.82    4.44
  -3  -1  12 2412.31    5.09
   3   1 -12 2224.66    3.54
  -3  -1 -12 2283.81    3.70
  -3  -3  -9 3319.84    6.28
  -3   3   9 3218.28    4.60
   0  -4  10  559.88    2.10
   0  -4 -10  565.93    1.93
   4  -2  -8   64.18    0.73
   4   2   8   43.63    0.22
  -4  -2  -8   50.56    0.71
   4  -2   8   48.19    0.61
   0  -2 -14   36.03    0.47
   0   2  14   35.94    0.46
   2   0  14   52.00    0.52
  -2   0  14   55.13    0.70
  -5  -1   4 3844.11    6.46
   5  -1   4 3711.08    6.31
  -5  -1  -4 3771.63    6.62
  -5  -1   4 3602.06    5.55
   1   5   5 4733.97    6.81
   1  -5  -5 4920.69    7.67
   4   0  10  407.57    1.40
  -4   0 -10  384.25    1.32
  -2  -2  13 1412.16    3.61
   2  -2  13 1402.43    3.44
  -2  -2 -13 1385.60    3.51
   2   2  13 1440.02    2.47
   5  -1   5 4289.73    7.67
  -5  -1   5 5604.45    8.59
   5  -1  -5 5376.84    8.40
  -5  -1  -5 5447.45    7.44
  -2   4   9 3716.33    5.87
   2  -4   9 3882.61    6.97
   1   1  15 2119.51    4.04
  -1   1  15 2251.27    4.64
  -1  -1  15 2245.18    4.76
   1  -1  15 2273.16    4.55
  -1  -5  -6  626.90    1.69
   1  -5  -6  650.86    2.12
  -1  -5   6  642.43    2.20
   4   2   9  574.18    0.95
  -4  -2  -9  815.57    2.74
   4  -2   9  806.41    2.50
   4  -2  -9  771.71    2.52
  -3   3  10 1956.56    3.04
   3  -3  10 2308.03    4.71
   1   3  13 4068.25    6.05
   1  -3 -13 3811.96    6.33
   1  -3  13 4863.58    8.16
   1   3  13 4407.35    6.12
  -1  -3  13 4618.84    7.68
  -5   1   6  664.00    1.51
  -5  -1   6  690.79    2.49
   5  -1   6  696.73    2.23
   5  -1  -6  689.52    2.39
  -5  -1   6  655.94    1.79
   5   1   6  669.23    1.77
   3   1 -13 2227.85    3.54
  -3  -1  13 2329.62    5.08
   3   1  13 2305.96    3.82
   3  -1  13 2272.83    4.41
  -4   0  11 1619.21    4.18
   4   0  11 1540.75    3.19
   1  -5   7 3518.25    7.23
  -1  -5   7 5334.27    8.66
  -1  -5  -7 5278.01    8.06
   0  -2  15 1685.11    4.06
   0   2  15 1666.00    3.63
   2   0  15  499.76    1.74
  -2   0  15  506.61    2.08
  -4  -4   0   67.42    0.77
   4  -4   0   69.06    0.81
   4  -4   1  426.18    1.98
   4  -4  -1  426.43    1.97
  -4  -4   1  418.14    1.90
  -4  -4  -1  418.44    1.90
  -2   4  10  841.66    2.14
   2  -4  10  870.75    2.84
   2  -4 -10  936.60    2.70
  -2  -2 -14  292.42    1.54
  -2  -2  14  285.06    1.55
   2   2  14  281.95    0.96
  -2   2  14  293.57    1.57
  -4  -4  -2 1233.72    2.38
  -4  -4   2 1246.34    3.45
   4  -4   2 1252.84    3.61
   4  -4  -2 1214.51    3.56
   5   1   7 4003.78    6.04
  -5  -1  -7 3932.17    5.87
  -5  -1   7 3964.42    7.41
   4  -2 -10 2809.87    5.69
  -4  -2 -10 2953.54    5.93
   4  -2  10 2931.78    5.58
   3  -3 -11  699.36    2.42
   3  -3  11  744.84    2.57
  -4  -4   3   22.52    0.40
  -4  -4   3   21.68    0.49
   4  -4   3   23.30    0.56
  -4  -4  -3   23.92    0.52
  -1  -5  -8  316.10    1.10
   1   5   8  314.48    1.09
  -1  -5  -8  317.07    1.64
   1  -5  -8  325.05    1.46
   1  -5   8  318.11    1.70
   0  -4 -12 1057.93    2.86
   0  -4 -12 1053.99    2.46
  -1   1  16   72.07    0.76
  -1  -1  16   67.96    0.78
   1   1  16   65.81    0.61
   1  -1  16   70.95    0.73
  -3  -5   1  708.97    2.62
  -3  -5  -1  657.43    1.80
   3  -5   1  574.98    2.42
  -3  -5   1  717.55    2.01
  -4  -4  -4  576.71    2.34
  -4  -4   4  546.31    1.90
  -4  -4   4  549.92    2.16
   4  -4   4  576.79    2.35
  -1   3  14 2374.73    4.83
  -1  -3  14 2313.57    5.04
   1  -3 -14 2312.63    4.15
   1   3  14 2275.25    3.89
   1   3  14 2255.16    3.87
  -1  -3 -14 2357.07    4.84
  -3  -5   2 1787.29    3.65
  -3  -5  -2 1710.40    4.35
  -3  -5  -2 1662.89    3.07
  -3  -5   2 1709.81    4.35
  -5  -3   0  693.61    1.99
  -5  -3   0  688.16    2.45
  -5  -1  -8 2296.34    3.65
  -5  -1   8 2499.39    4.16
   5   1   8 2488.65    4.17
   5  -1   8 2502.21    4.64
   3   1 -14  715.82    1.68
  -3   1  14  758.43    2.74
   3   1  14  734.29    1.84
  -3  -1 -14  724.69    1.86
  -3  -1  14  715.91    2.66
   3  -1  14  765.28    2.32
  -5  -3  -1 2159.19    3.95
  -5  -3  -1 2198.28    4.00
  -5  -3  -1 2285.71    4.96
   5  -3   1 2317.08    5.14
   5  -3  -1 2296.73    5.22
  -5  -3   1 2310.47    4.93
  -2  -4 -11 1038.96    3.08
  -2   4  11 1095.46    2.54
   2  -4 -11 1158.98    3.10
  -5  -3  -2 1334.37    2.74
  -5  -3   2 1385.52    3.24
  -5  -3  -2 1348.76    2.72
  -5  -3   2 1390.31    3.56
  -3  -5   3  534.05    2.32
  -3  -5  -3  582.84    2.39
  -3  -5  -3  560.22    1.46
  -3  -5   3  537.76    1.85
   4  -4   5  752.56    2.77
  -4  -4  -5  812.76    2.82
  -4  -4   5  745.11    2.32
  -4  -4   5  760.77    2.58
   4  -2 -11 3999.02    7.38
  -4  -2 -11 4837.75    8.56
   4   2 -11 4683.47    7.07
   0  -6   0 1292.12    3.47
  -5  -3  -3 1610.63    2.98
   5  -3   3 1619.48    4.19
  -5  -3   3 1650.51    3.71
  -5  -3   3 1669.92    3.94
   0  -6   1 1109.04    3.13
   0  -6  -1 1132.04    3.07
   1   5   9 1334.36    2.61
  -1  -5  -9 1267.36    3.54
   1  -5   9 1255.24    3.63
   1  -5  -9 1372.22    3.24
   0  -2 -16 1539.34    3.48
   0   2  16 1535.65    3.51
   0  -2  16 1530.49    3.90
  -3  -5  -4  439.45    2.07
  -3  -5   4  457.79    1.75
   3   5   4  427.37    1.20
   3  -5   4  422.48    2.04
  -2   0  16   17.49    0.50
   2   0  16   17.15    0.38
   0   0  17   66.80    0.73
   0  -6   2   82.17    0.82
   0  -6  -2   79.43    0.76
   3  -3 -12  253.80    1.45
   3  -3  12  250.25    1.47
  -2   2  15 4702.97    8.08
  -2  -2 -15 4922.19    8.09
  -2  -2  15 4807.64    8.48
   5  -3  -4  739.71    2.67
  -5  -3   4  731.96    2.42
  -5  -3  -4  740.09    2.70
  -5  -3  -4  726.72    1.65
   0  -6   3 3948.50    7.08
   0  -6  -3 3941.18    6.78
   4  -4   6 2618.41    5.66
  -4  -4  -6 2746.33    5.87
  -4  -4   6 2906.38    5.56
   5   1   9 1912.98    3.46
   5  -1   9 1746.19    3.94
  -5  -1  -9 1685.18    3.07
   5  -1  -9 1855.56    4.53
   0   4  13 3300.65    5.68
   0  -4 -13 3351.83    6.06
   6   0   0  781.56    2.47
  -6   0   0  753.12    2.42
  -3  -5  -5  657.66    2.59
   3  -5   5  628.80    2.55
   3   5   5  579.42    1.31
   3  -5  -5  596.27    2.37
   6   0  -1  118.00    0.94
  -6   0   1  116.99    0.90
  -6   0   2  458.38    1.73
   6   0   2  456.51    1.83
   4   0  13   63.11    0.62
  -4   0  13   55.13    0.81
   0  -6  -4 1153.23    3.02
   0  -6   4 1134.07    3.26
  -5  -3  -5 1738.50    4.34
   5  -3  -5 1661.52    4.29
  -5  -3   5 1649.06    3.91
   5  -3   5 1704.43    4.30
   2  -4  12 8934.15   13.57
  -1   3  15 5777.31    9.40
   1   3  15 6098.34    8.16
   1  -3 -15 5104.12    8.13
   1  -3  15 6078.28    9.82
  -1  -1  17  981.68    3.07
   1   1  17  983.32    2.62
   1  -1  17 1003.66    2.94
  -1   1  17 1036.11    3.06
  -6   0   3 3833.73    6.08
   6   0  -3 3742.70    6.64
   1  -5  10 1692.00    4.37
   1  -5 -10 1688.50    3.75
   1  -5 -10 1697.18    3.97
  -1  -5 -10 1686.34    3.02
  -3  -1  15 2482.55    5.55
  -3  -1 -15 2311.00    4.09
   3   1  15 2301.91    4.10
   3   1 -15 2306.98    3.80
   4   2  12 1161.79    1.69
  -4  -2 -12 1443.98    3.91
   4   2 -12 1394.56    2.74
  -4  -4  -7 5050.86    8.94
  -4  -4   7 5428.44    8.82
  -4   4   7 5138.50    7.53
   3  -5  -6 6243.57   10.23
   0  -6   5  177.07    1.25
   0  -6  -5  192.65    1.14
  -6   0   4  402.45    1.50
   6   0   4  396.89    1.65
  -5  -3   6 3396.06    6.43
  -5  -3   6 3446.06    6.26
   5  -3   6 3456.86    6.64
  -5  -3  -6 3428.54    6.73
   5   1  10  977.31    2.21
  -5  -1 -10  900.18    2.03
   5  -1  10  952.15    2.74
   5  -1 -10  975.69    3.07
   3  -3 -13  167.98    1.20
  -3  -3  13  138.15    1.18
   3  -3  13  143.14    1.13
  -2  -6   0 1063.13    2.76
   2  -6   0 1054.62    3.31
   2  -6  -1  205.87    1.40
  -2  -6  -1  217.32    1.57
  -2  -6  -1  209.65    1.09
  -2  -6   1  206.68    1.16
  -2  -2  16 2970.99    6.19
   2   2  16 2847.23    4.64
  -2   2  16 2936.57    5.96
  -2  -2 -16 3033.93    6.00
   0   2  17   26.36    0.45
   0  -2 -17   27.76    0.47
  -3  -5   7 6745.87   10.55
   3  -5   7 7455.88   11.76
  -3  -5  -7 6152.34   10.85
   3  -5  -7 6946.93   11.04
   0  -6  -6  176.62    1.07
   0  -6   6  159.44    1.21
   6   0  -5  302.13    1.61
   6   0   5  301.34    1.41
  -6   0   5  297.53    1.23
   2   0  17 4331.58    7.17
  -2   0  17 4344.91    8.00
   2  -6  -2  678.71    2.58
  -2  -6  -2  684.60    2.01
  -2  -6   2  703.89    2.26
  -2  -6  -2  647.63    2.74
   4  -4   8 2414.32    5.42
  -4  -4  -8 2245.87    5.24
  -4  -4   8 2445.79    5.17
   0  -4 -14 1804.63    4.05
   0   4  14 1756.69    3.79
   0   0  18   59.96    0.72
  -5  -3  -7   13.71    0.51
  -5  -3   7   14.23    0.40
  -5  -3   7   11.72    0.43
   5  -3   7   13.29    0.48
   2  -6  -3   77.73    0.87
  -2  -6   3   78.31    0.77
  -2  -6  -3   87.71    0.67
  -2  -6  -3   73.43    0.93
   1  -5  11  909.27    3.17
   1  -5 -11  939.00    2.78
  -1  -5 -11  884.09    2.89
   1  -5 -11  981.61    2.70
   4   0  14 1383.64    3.14
  -4   0  14 1359.19    4.04
   6  -2   0  158.86    1.21
  -6  -2   0  155.56    1.05
  -2  -4  13 3261.55    6.67
  -2  -4 -13 4310.86    7.84
   2  -4  13 4251.14    7.95
   6  -2   1  787.67    2.77
  -6  -2  -1  784.50    2.69
  -6  -2   1  770.76    2.47
   6  -2  -1  762.67    2.72
  -6  -2   2  979.06    2.90
   6  -2  -2  976.90    3.16
  -6  -2  -2  922.10    2.57
  -6  -2  -2  945.04    3.05
  -4  -2  13 4996.37    9.18
  -4  -2 -13 7288.35   11.92
  -6   0   6 1232.21    2.66
   6   0  -6 1240.93    3.53
  -2  -6   4 1481.81    3.64
  -2  -6  -4 1209.73    3.83
   2  -6  -4 1401.94    3.84
  -2  -6  -4 1330.83    2.80
   0  -6   7 4321.60    8.06
   0  -6  -7 4487.37    7.24
   5  -1  11 1517.54    3.65
  -5   1  11 1486.16    4.35
   5   1  11 1494.97    2.92
   1   3  16  813.93    2.11
  -1  -3 -16  868.47    2.76
  -1   3  16  857.74    2.70
  -1  -3  16  801.14    2.92
  -3  -5   8 1599.59    4.02
   3  -5  -8 1598.78    4.16
   3  -5   8 1599.88    4.39
  -6  -2   3  217.40    1.27
  -6  -2  -3  205.35    1.10
  -6  -2   3  226.44    1.36
  -6  -2  -3  205.56    1.39
  -3  -1  16 6334.84   10.80
  -4  -4  -9 2087.71    5.19
  -4  -4   9 2099.47    4.79
   4  -4   9 2032.81    5.06
   1   1  18 6823.45   10.15
  -5  -3  -8 5333.56    9.66
   5  -3  -8 5447.92    9.65
  -5  -3   8 5726.06    9.51
   3  -3  14 1382.88    3.78
  -3  -3  14 1326.86    3.88
  -3  -3 -14 1227.14    3.71
   3  -3 -14 1348.40    3.59
  -2  -6  -5 3102.94    5.03
   2  -6  -5 3417.66    6.52
  -2  -6   5 3118.98    5.91
  -6  -2  -4 2901.36    6.13
   6  -2   4 2939.77    6.05
   6  -2  -4 2961.00    6.36
  -6  -2   4 2985.92    6.01
  -6   0   7 3311.59    5.21
   6   0   7 3355.11    5.99
   0  -6  -8  800.56    2.36
   0  -6  -8  833.55    2.95
  -1  -5 -12 3972.63    7.38
   1  -5  12 4056.82    7.80
   1  -5 -12 4022.63    6.94
   1  -5 -12 3881.85    6.73
   0  -4  15   80.07    0.97
   0  -4 -15   77.46    0.77
  -6  -2  -5 2289.58    4.23
  -6  -2   5 2342.99    4.70
  -6  -2   5 2355.90    5.20
   6  -2  -5 2357.21    5.44
   6  -2   5 2346.66    5.28
   3  -5   9 2033.07    5.08
   3  -5  -9 1950.71    4.70
  -3  -5   9 1966.76    4.67
   2   2  17 2201.48    3.96
  -2  -2  17 2323.38    5.33
   2  -2  17 2245.11    4.97
  -2   2  17 2263.00    5.19
  -2  -6   6  562.83    2.20
   2  -6  -6  544.93    2.26
  -2  -6  -6  515.68    1.50
   0  -2  18  541.95    2.30
   0   2  18  535.72    2.02
   2  -4  14 1856.41    4.79
   2  -4 -14 1885.56    4.13
  -2  -4 -14 1910.96    4.67
  -2  -4  14 1918.48    4.57
  -4   0  15 3726.88    7.65
   2   0  18  270.73    1.39
  -2   0  18  266.45    1.65
   5  -1  12 1761.89    3.98
  -5   1  12 1755.06    4.83
   5   1  12 1700.22    3.20
  -4  -4  10 4709.17    8.38
   4  -4  10 3586.10    7.62
  -4  -4 -10 4598.61    8.23
  -4   2  14 4670.38    8.72
  -4  -2  14 4444.86    8.42
   4  -2  14 4551.15    7.87
  -6   0   8  185.86    0.80
   6   0   8  203.38    1.17
   0   0  19    1.96    0.27
   6  -2  -6  338.23    1.89
  -6  -2   6  340.35    1.81
   6  -2   6  327.63    1.76
  -6  -2  -6  325.80    1.26
   0  -6  -9  773.97    2.81
   0  -6  -9  770.41    2.29
  -2  -6   7 1979.36    4.63
   2  -6   7 1556.05    4.54
  -2  -6  -7 1991.86    3.33
   2  -6  -7 1979.49    4.69
   1  -3 -17 1154.93    2.76
  -1   3  17 1071.45    3.15
  -1  -3 -17 1098.71    3.21
  -1  -3  17 1167.06    3.60
  -3  -3 -15   54.68    0.80
  -3   3  15   54.38    0.81
  -3  -3  15   54.26    0.81
  -3   1  17 4090.07    8.11
   3   1  17 4479.53    6.94
  -3  -1  17 4603.00    8.57
   3   1 -17 4239.99    6.25
   3  -5  10 3151.97    6.75
   3  -5 -10 3143.91    6.39
  -3  -5  10 3122.21    6.47
  -1  -5 -13 2085.21    4.95
   1   5  13 2170.17    3.81
   1  -5  13 2101.80    5.20
   1  -5 -13 2183.06    4.47
  -1   1  19   47.96    0.69
   1   1  19   70.31    0.73
  -1  -1  19   60.03    0.82
   1  -1  19   50.24    0.70
  -6  -2  -7 2655.02    4.31
  -6  -2   7 2831.42    5.26
   6  -2  -7 2793.74    6.20
  -6   2   7 2643.91    4.13
  -5  -3  10 4215.12    7.99
  -5  -3 -10 4306.20    8.26
   5  -3  10 3993.57    7.66
   5  -3 -10 4004.89    7.89
  -6   0   9  600.65    1.41
   6   0   9  604.37    2.06
   4  -4 -11  330.24    1.85
  -4  -4  11  355.77    1.92
  -4  -4 -11  332.02    1.95
   4  -4  11  375.88    2.11
   2  -6   8 1864.19    4.88
  -2  -6   8 1944.01    4.71
   2  -6  -8 1951.27    4.72
   0   4  16 2381.05    4.69
   0  -4  16 2389.60    5.59
   5  -1  13  376.75    1.68
  -5  -1  13  357.51    2.08
   5   1  13  456.87    1.43
  -5  -1 -13  367.60    1.23
  -2  -4  15 2278.66    5.31
   2  -4 -15 2282.10    4.74
  -2  -4 -15 2218.40    5.22
   2  -4  15 2167.92    5.34
   0  -6 -10 2571.20    4.84
   0  -6 -10 2652.43    5.76
   4   0  16  459.35    1.74
  -4   0  16  450.34    2.34
  -4  -2  15 1309.90    4.01
   4   2 -15 1224.10    2.70
   4   2  15 1203.01    2.06
   4  -2  15 1293.86    3.63
  -2  -2  18 1859.41    4.88
   2   2  18 1873.51    3.63
  -2  -2 -18 1896.46    4.73
  -2   2  18 1905.27    4.75
   6  -2   8 4385.11    7.80
  -6  -2   8 4384.70    7.16
  -6  -2  -8 4512.16    8.33
  -6  -2   8 4339.03    8.27
   0   2  19  161.69    1.11
   0  -2 -19  161.06    1.10
  -3  -5  11 4309.47    7.87
   3  -5 -11 3740.96    7.43
   3  -5  11 4279.60    8.33
  -2   0  19  160.04    1.31
   2   0  19  164.75    1.12
   6   0  10   13.60    0.35
  -1  -7   0 5264.44    8.74
   1  -7   0 4691.70    8.64
  -1  -7   1 2051.13    4.68
  -1  -7  -1 2186.82    4.76
   1  -7   1 2147.83    5.13
   1  -7  -1 2052.28    4.94
   5  -3  11  749.67    2.84
  -5  -3 -11  788.14    3.10
  -5  -3  11  739.87    2.84
   5  -3 -11  597.06    2.62
  -2  -6  -9 1226.91    3.91
   2  -6   9 1311.11    4.00
  -2  -6   9 1326.56    3.81
   2  -6  -9 1353.60    3.74
   0   0  20 2866.89    5.94
  -1  -7   2 1074.59    3.21
   1  -7  -2 1098.92    3.43
   1  -7   2 1101.74    3.58
  -1  -7  -2 1116.34    3.08
   3  -3  16 2631.26    5.87
  -3  -3  16 2849.83    6.34
  -3   3  16 2658.76    6.14
  -1  -5 -14 2503.88    5.57
   1  -5 -14 2416.27    4.98
   1  -5  14 2493.83    5.89
   1   5  14 2420.74    4.16
  -1  -5  14 2405.58    5.66
  -4  -4  12   47.28    0.74
   4  -4  12   54.74    0.84
   4  -4 -12   42.37    0.72
   1  -3  18  992.13    3.33
   1  -3 -18  969.69    2.56
  -1  -3 -18 1005.13    3.12
   1   3  18  970.98    2.50
  -5  -5   0  770.21    2.12
  -5  -5   0  765.31    2.99
   5  -5   0  768.80    3.09
  -5  -5   1   48.46    0.78
   5  -5  -1   49.42    0.85
  -5  -5  -1   45.76    0.47
   5  -5   1   45.57    0.83
  -5  -5   1   48.58    0.55
  -5  -5  -1   43.77    0.77
  -1  -7   3 1973.77    4.67
   1  -7  -3 1872.96    4.66
  -1  -7  -3 1990.66    4.35
   1  -7   3 1996.27    5.05
  -3  -1  18  413.09    2.21
   3  -1  18  368.43    1.75
   3   1  18  419.85    1.56
  -3   1  18  376.08    2.08
   0  -6 -11 2820.28    5.12
   0  -6 -11 2794.58    6.06
  -5  -5  -2  412.22    2.19
  -5  -5   2  428.42    2.17
  -5  -5  -2  435.20    1.34
   5  -5  -2  427.92    2.29
  -5  -5  -2  398.67    1.32
   5  -5   2  430.38    2.29
  -5  -5   2  434.39    1.69
   6  -2   9  655.67    2.57
  -6  -2  -9  622.44    1.50
   6  -2  -9  716.75    2.90
  -6  -2   9  725.12    2.85
  -5  -1 -14 8050.11   10.73
  -5  -1  14 7261.78   12.40
   7  -1   0    9.84    0.44
   7   1   0   11.83    0.40
  -7  -1  -1 2346.07    5.24
   7  -1   1 2262.01    5.20
   7   1   1 2290.12    4.84
  -7  -1   1 2326.33    5.06
  -1  -7  -4 1004.01    2.86
  -1  -7   4 1043.66    3.29
   1  -7  -4 1068.99    3.32
   1  -7   4 1061.06    3.51
  -5  -5  -3  567.03    2.58
  -5  -5   3  618.09    2.64
   5  -5  -3  615.68    2.75
   5  -5   3  565.87    2.67
   7  -1   2 2392.40    5.37
   7  -1  -2 2501.94    5.63
  -7  -1   2 2426.42    5.16
  -7  -1   2 2423.03    5.58
  -7   1   2 2405.27    4.91
   7   1   2 2492.97    5.05
  -2   4  16 2196.09    5.20
  -2  -4  16 2187.98    5.32
   2  -4 -16 2080.43    3.85
  -2  -4 -16 2175.84    5.22
   0  -4  17 2191.48    5.43
   0   4  17 2208.19    4.53
   1  -1  20  118.50    1.07
   1   1  20  123.57    0.97
  -1   1  20  140.23    1.21
  -1  -1  20  118.71    1.14
   3  -5 -12 3336.93    6.78
   3  -5  12 3400.52    7.23
  -3  -5  12 3361.83    6.97
  -4  -6   0 1211.15    4.01
  -4  -6   0 1220.44    2.90
   6   0  11 1308.38    3.24
  -4  -6  -1  682.46    2.92
  -4  -6  -1  715.22    2.01
  -4  -6   1  676.78    2.95
  -4  -6   1  695.68    2.15
   2  -6 -10 1259.07    3.58
   2  -6  10 1261.59    3.97
  -2  -6 -10 1231.18    3.90
  -2  -6  10 1236.18    3.73
  -4  -2  16 3966.35    8.04
   4  -2  16 3668.64    7.06
  -4   2  16 3872.20    8.06
  -5  -5   4 3419.07    6.28
  -5  -5  -4 3483.82    7.25
   5  -5   4 3521.92    7.38
   5  -5  -4 3398.79    7.45
  -7  -1   3 1113.65    3.54
  -7  -1  -3 1104.56    3.57
   7  -1   3 1119.58    3.42
   7   1   3 1091.11    2.99
  -4   0  17  880.54    3.40
   4   0  17  842.29    2.49
  -4  -6  -2  713.46    1.93
   4  -6   2  724.13    3.06
  -4  -6   2  740.72    3.10
  -4  -6   2  743.42    2.32
   5  -3  12  552.73    2.45
  -5  -3 -12  587.94    2.70
  -5  -3  12  546.13    2.49
  -1  -7   5 5439.61    9.60
   1  -7  -5 5732.32    9.52
  -1  -7  -5 5655.48    8.84
  -6  -4   0  484.77    2.31
  -6  -4   0  485.06    1.71
  -6  -4   1  812.98    2.38
   6  -4   1  834.78    3.26
   6  -4  -1  823.87    3.23
  -6  -4  -1  843.10    3.15
  -6  -4  -1  836.14    2.27
  -6  -4   1  818.51    2.99
   2  -2 -19 1691.13    3.08
  -2  -2 -19 1617.41    4.40
   2   2  19 1695.43    3.50
   2  -2  19 1612.01    4.28
  -2  -2  19 1696.40    4.69
  -4  -6  -3  335.78    1.12
  -4  -6  -3  332.24    2.04
  -4  -6   3  341.50    1.60
   4  -6   3  319.74    2.02
  -4  -6  -3  324.48    1.14
   6  -4   2  983.48    3.56
  -6  -4   2 1020.64    2.86
  -6  -4   2  998.49    3.36
  -6  -4  -2  989.11    2.35
   7  -1   4 4111.50    7.62
  -7  -1  -4 4131.24    8.03
  -7  -1   4 4130.56    7.08
   7  -1  -4 4138.94    7.90
  -4  -4  13 1072.35    3.57
   4  -4  13 1127.91    3.74
   4  -4 -13 1130.65    3.62
   6  -2  10 1365.94    3.89
   6  -2 -10 1395.34    4.21
   6   2  10 1345.55    2.42
  -6  -2 -10 1401.22    4.32
  -5  -5   5 2060.65    5.19
  -5  -5   5 2004.30    4.44
   5  -5   5 1988.76    5.42
  -5  -5  -5 1993.78    5.34
   0  -6 -12 3503.75    6.02
   0  -6 -12 3630.67    7.11
   1  -5  15 3612.56    7.69
  -1  -5 -15 3831.02    7.40
   1   5  15 3723.01    5.74
   1  -5 -15 3672.20    6.63
   0  -2  20 1984.16    4.99
   0  -2 -20 1995.92    4.45
  -6  -4   3   38.11    0.56
   6  -4  -3   37.83    0.75
  -6  -4  -3   38.79    0.41
   6  -4   3   39.27    0.78
  -6  -4  -3   40.52    0.74
  -1  -7  -6  706.03    2.23
   1  -7   6  717.89    2.89
   1  -7  -6  655.89    2.49
  -1  -7   6  674.33    2.68
  -2   0  20   75.94    1.00
   2   0  20   74.60    0.79
  -4  -6  -4 1694.14    4.85
   4  -6   4 1652.80    4.84
  -4  -6   4 1756.38    4.10
  -3   3  17 3839.38    7.84
  -3  -3 -17 3864.23    7.79
  -3  -3  17 3795.42    7.82
   7  -1  -5 3002.37    6.51
  -7  -1  -5 3019.90    6.64
   7  -1   5 3023.92    6.17
   7   1   5 2987.06    5.54
   5  -1  15 1964.94    4.49
  -5   1  15 2074.35    5.62
   5   1  15 1920.81    3.65
  -5  -1  15 1989.54    5.43
  -2  -6 -11 9999.99   15.57
  -6  -4   4 2546.38    5.30
   6  -4   4 2541.21    6.15
  -6  -4   4 2466.42    5.67
  -6  -4  -4 2504.12    4.07
  -5  -5  -6  866.65    3.33
  -5  -5   6  883.67    2.86
   5  -5   6  812.64    3.29
   6   0  12 2204.53    4.52
   1   3  19 1476.31    3.30
   1  -3 -19 1478.66    3.36
   1  -3  19 1448.35    4.20
  -1  -3 -19 1448.67    3.94
   0   0  21    0.97    0.28
   3  -5  13 7746.77   12.88
  -3  -5  13 7046.03   11.80
  -4  -6   5 1355.37    3.58
  -4  -6  -5 1404.52    4.37
   4  -6   5 1364.81    4.30
  -4  -6  -5 1229.04    2.07
   4  -6  -5 1250.42    4.09
  -4  -6  -5 1193.58    2.02
   3   1  19  271.99    1.28
  -3  -1  19  279.71    1.85
   3  -1  19  262.44    1.51
  -3   1  19  267.96    1.81
   1  -7  -7 1876.99    4.55
  -1  -7  -7 1815.37    3.85
  -1  -7   7 1911.08    4.89
  -1  -7  -7 1819.47    5.11
  -5  -3  13 1077.43    3.66
  -5  -3 -13 1197.54    4.02
   5  -3  13 1108.34    3.59
  -7   1   6 2688.50    4.66
   7  -1   6 2668.02    5.73
  -7  -1   6 2669.79    5.04
   7   1   6 2659.62    5.02
  -6  -4  -5 2029.42    5.25
  -6  -4   5 1930.82    4.58
   6  -4  -5 1890.40    5.19
  -6  -4  -5 1803.96    2.84
  -6  -4  -5 1759.41    2.88
   6  -4   5 1955.54    5.21
  -2  -4  17  821.33    3.19
   2  -4 -17  821.25    2.20
  -2   4  17  824.72    3.02
   2  -4  17  818.16    3.17
  -6  -2 -11 8865.15   14.56
  -6  -2  11 9469.93   14.97
   0  -4 -18  314.15    1.63
   0  -4  18  318.02    1.93
  -4  -2  17 2196.25    5.60
   4   2  17 1901.28    3.10
   4  -2  17 2202.07    5.15
  -4   2  17 2286.43    5.91
  -5  -5   7 2686.70    5.72
  -5  -5  -7 2527.46    6.24
   5  -5   7 2482.15    6.21
  -4  -6  -6  508.76    2.59
   4  -6   6  455.12    2.42
  -4  -6   6  503.74    2.14
   4  -6  -6  495.09    2.51
   0  -6 -13 1334.66    3.13
   0  -6 -13 1378.13    3.92
   4  -4  14 2065.97    5.34
   4  -4 -14 2034.05    5.20
  -4   0  18  336.45    2.10
   4   0  18  327.20    1.51
   1  -1  21   72.78    0.87
  -1   1  21   59.04    0.82
   1   1  21   65.72    0.75
  -1  -1  21   64.44    0.91
  -6  -4  -6  520.29    2.55
   6  -4   6  486.87    2.48
   6  -4  -6  523.97    2.58
  -6  -4   6  511.52    2.30
  -7  -1  -7  682.79    2.86
  -7  -1   7  667.54    2.91
   7  -1   7  694.94    2.64
  -7  -1   7  679.35    2.13
   7  -1  -7  681.01    2.84
   7   1   7  662.52    2.13
  -1  -7  -8 1238.64    4.15
  -1  -7   8 1302.59    3.97
  -1  -7  -8 1278.54    3.03
   1  -7  -8 1279.72    3.61
  -2  -6 -12 2747.20    6.40
  -2  -6  12 2753.85    6.39
   2  -6  12 2742.83    6.52
   2  -6 -12 2738.01    5.81
   1  -5  16 4605.39    9.08
  -1  -5 -16 4580.14    8.60
  -1  -5  16 4766.65    8.99
   1  -5 -16 4668.12    7.84
   3  -7   0  356.40    2.12
  -3  -7   0  350.71    1.58
   3  -7   1  835.07    3.31
  -3  -7  -1  772.99    2.34
   3  -7  -1  830.69    3.27
  -3  -7   1  857.79    2.63
  -2  -2 -20 6965.23   11.59
   2  -2 -20 6744.74    9.19
  -6   0  13 1218.62    4.34
   6   0  13 1521.27    3.53
  -4  -6  -7  804.31    3.29
  -4  -6   7  743.67    2.73
   4  -6   7  817.88    3.33
   4  -6  -7  786.10    3.15
   3  -7  -2  835.75    3.26
  -3  -7   2  821.13    2.67
  -3  -7  -2  845.38    2.41
  -3  -7  -2  813.47    3.43
  -5  -5   8   31.54    0.61
   5  -5   8   22.96    0.66
  -5  -5  -8   22.98    0.67
  -3  -5 -14  637.43    2.82
   3  -5 -14  608.73    2.54
   3  -5  14  635.40    2.87
  -3  -3 -18 1943.39    5.19
  -3  -3  18 1935.18    5.24
   3  -3  18 1923.06    5.03
  -5   1  16 5179.85   10.02
  -5  -1  16 5138.50    9.81
   5   1  16 4839.44    7.33
   5  -1  16 4949.14    8.48
  -3  -7  -3 2102.70    4.12
  -3  -7  -3 2164.74    5.87
  -3  -7   3 2250.98    4.94
   3  -7  -3 2177.16    5.60
   6  -2  12  620.57    2.53
  -6  -2  12  593.35    2.78
  -6  -2 -12  629.60    2.92
   6  -2 -12  620.64    2.79
   6  -4  -7 2092.77    5.55
  -6  -4   7 2103.03    5.12
  -6  -4  -7 1947.38    5.26
   6  -4   7 2153.57    5.58
   0  -2 -21    1.97    0.26
   0   2  21    3.22    0.28
   5  -3  14 4836.95    9.01
  -5  -3 -14 4718.94    9.44
   2   0  21 1309.68    3.61
  -2   0  21 1308.35    4.09
  -7  -3   0  478.01    2.31
   7  -3   0  485.35    2.45
  -7  -1   8 2083.99    5.52
  -7  -1  -8 2029.23    5.39
   7  -1   8 2076.43    4.89
   7   1   8 1996.44    4.09
  -7  -1   8 2004.77    3.99
   7  -1  -8 2061.78    5.33
  -7  -3  -1 2151.36    5.36
   7  -3   1 2205.90    5.59
  -7  -3   1 2166.47    5.24
   7  -3  -1 2146.66    5.50
   1  -7  -9 3821.31    7.19
  -1  -7  -9 3694.81    6.12
  -1  -7  -9 3670.49    7.89
  -1  -7   9 3855.06    7.81
  -3  -7  -4 1327.09    4.39
   3  -7  -4 1299.27    4.13
  -3  -7   4 1314.82    3.63
  -3  -7  -4 1163.93    2.67
  -7  -3  -2 1872.20    4.99
  -7  -3  -2 1826.94    4.02
  -7  -3   2 1902.26    4.85
  -7  -3   2 1894.68    4.52
  -1  -3 -20  540.55    2.33
  -1  -3  20  537.54    2.60
   1   3  20  534.09    1.88
   1  -3  20  535.87    2.50
  -1   3  20  535.21    2.29
   4  -6   8 4560.94    9.09
  -4  -6   8 4536.20    8.20
   4  -6  -8 4145.92    8.46
  -4  -6  -8 4245.26    8.86
   0  -6 -14 7480.24   10.34
   0  -6  14 6960.91   12.20
  -3  -1  20  570.08    2.81
  -3   1  20  525.81    2.56
   3   1  20  544.50    1.92
   3  -1  20  530.30    2.24
   4  -4 -15 1979.44    5.14
   4  -4  15 2013.68    5.33
  -2  -4 -18  402.61    2.13
   2  -4  18  397.14    2.22
   2  -4 -18  394.91    1.46
  -2  -4  18  396.76    2.26
   0   0  22    8.07    0.38
  -7  -3   3 1098.75    3.34
  -7  -3  -3 1043.40    3.52
   7  -3  -3 1110.73    3.86
  -7  -3  -3 1051.02    2.72
   5  -5   9 2654.74    6.51
  -5  -5  -9 2606.08    6.48
  -5  -5   9 2660.15    5.94
  -2  -6  13 3106.06    7.09
  -2  -6 -13 3252.42    7.14
   2  -6  13 3169.68    7.27
   2  -6 -13 3286.97    6.56
   6  -4   8 2430.47    6.08
  -6  -4  -8 2435.49    6.16
  -6  -4   8 2364.99    5.51
   6  -4  -8 2326.61    5.95
  -4   2  18 4208.93    8.77
  -4  -2  18 4769.26    9.62
   4  -2  18 4211.29    7.96
  -4  -2 -18 4206.98    8.64
   3  -7  -5 2512.00    6.09
  -3  -7  -5 2502.90    4.31
  -3  -7   5 2553.15    5.60
  -3  -7  -5 2507.42    6.43
   0  -4  19   20.05    0.61
   0   4  19   19.03    0.42
  -7  -3   4 1237.13    3.66
   7  -3   4 1220.21    4.01
   7  -3  -4 1220.45    4.11
  -7  -3  -4 1212.18    3.97
   6   0  14 1646.45    3.78
  -6   0  14 1572.83    4.95
   7   1   9 2069.58    4.14
  -7  -1  -9 2064.42    5.51
   7  -1   9 2054.02    4.87
  -7  -1   9 2083.88    3.97
   4   0  19  894.66    2.68
  -4   0  19  890.78    3.49
   1  -5 -17 2526.25    5.22
  -1   5  17 2450.78    5.46
   1   5  17 2505.63    4.41
   1  -5  17 2437.17    6.15
  -1  -7 -10  261.01    1.20
   1  -7 -10  266.59    1.52
  -1  -7  10  272.82    1.82
  -1  -7 -10  254.60    1.82
  -6  -2  13 1147.29    3.96
   6  -2  13 1091.92    3.58
  -6  -2 -13 1150.28    4.12
   3  -5  15  463.03    2.49
   3  -5 -15  447.01    2.19
  -3  -5 -15  464.46    2.45
  -4  -6   9   29.26    0.64
   4  -6  -9   34.16    0.73
   4  -6   9   25.55    0.71
  -4  -6  -9   23.63    0.68
   3  -7  -6  251.65    1.74
  -3  -7   6  223.77    1.41
  -3  -7  -6  220.92    1.75
  -7  -3  -5  297.37    1.94
   7  -3   5  295.14    1.91
  -7  -3   5  276.99    1.63
   7  -3  -5  276.76    1.91
  -7  -3  -5  297.25    1.21
   1  -1 -22 2375.64    4.76
  -1   1  22 2255.47    5.43
   1  -1  22 2351.35    5.47
   1   1  22 2367.71    5.16
   5  -3  15  415.99    2.22
  -5  -3 -15  322.91    2.16
   5   1  17  395.96    1.46
  -5   1  17  380.14    2.35
   5  -1  17  385.67    1.86
  -5  -1  17  418.95    2.42
  -5  -5 -10  175.61    1.57
  -5  -5  10  191.20    1.44
   5  -5  10  161.69    1.48
   6  -4   9  142.35    1.38
  -6  -4   9  139.09    1.25
   6  -4  -9  136.84    1.38
  -6  -4  -9  138.20    1.38
  -2  -2 -21 3518.69    7.33
  -2   2  21 3517.24    7.38
  -2  -2  21 3649.03    7.75
   2   2  21 3576.40    6.11
   3  -3  19 1224.09    3.96
  -3  -3 -19 1227.06    4.05
  -3  -3  19 1194.13    4.09
   0  -8   0  253.41    1.64
   0  -8   1  533.98    2.42
   0  -8  -1  542.26    2.36
   0   6  15  229.81    1.32
   0  -6 -15  229.14    1.57
  -7  -3  -6 1240.11    4.18
   7  -3   6 1251.31    4.10
  -7  -3   6 1203.79    3.54
   7  -3  -6 1200.81    4.13
   0  -8   2   56.49    0.84
   0  -8  -2   42.14    0.71
  -7  -1  10 2459.19    6.28
   7  -1  10 2503.30    5.54
   7   1  10 2475.96    4.62
  -7  -1 -10 2550.85    6.41
  -3  -7  -7  709.54    1.56
  -3  -7   7  621.31    2.46
   3  -7  -7  700.14    2.93
   3  -7   7  578.09    2.92
   2  -6 -14   29.58    0.59
   2  -6  14   35.57    0.78
  -2  -6 -14   34.17    0.72
  -4  -4 -16 2855.70    6.86
   4  -4 -16 2838.66    6.35
   4  -4  16 3055.09    6.89
   0  -2 -22 1810.96    4.32
   0  -2  22 1816.95    4.95
   0  -8  -3 2037.06    5.06
   0  -8   3 2386.77    5.86
   2   0  22  110.87    1.00
  -2   0  22  113.70    1.21
   4  -6 -10  846.00    3.30
   4  -6  10  921.68    3.68
  -4  -6  10  848.79    3.15
  -1  -7 -11 1072.59    3.83
  -1  -7 -11 1040.23    2.54
   1  -7 -11 1052.65    3.21
  -1  -7  11 1106.66    3.82
  -1   3  21  408.06    2.07
  -1  -3 -21  407.21    2.08
   1  -3 -21  439.28    1.74
   1   3  21  435.21    1.74
  -2  -4 -19 1461.07    4.35
  -2  -4  19 1517.13    4.69
   2  -4 -19 1465.33    3.18
   2  -4  19 1449.12    4.50
  -2   4  19 1459.26    4.31
   6   0  15  324.81    1.54
  -6   0  15  319.04    2.16
  -3  -1  21  928.56    3.61
   3   1  21  922.37    2.67
  -3   1  21  945.58    3.60
   3  -1  21  902.10    3.10
  -6  -4 -10  242.54    1.87
   6  -4  10  242.11    1.80
   6  -4 -10  212.74    1.70
  -6  -4  10  221.18    1.61
   0  -8  -4   87.60    0.94
   0  -8   4   91.09    1.08
  -7  -3  -7    6.52    0.48
   7  -3   7    6.72    0.44
   7  -3  -7    8.16    0.53
  -7  -3   7    7.13    0.35
   6  -2  14  672.11    2.73
  -6  -2 -14  671.89    3.15
  -6   2  14  681.30    3.30
  -4  -2 -19  464.99    2.50
  -4   2  19  468.11    2.57
  -4  -2  19  453.17    2.52
   4  -2  19  464.53    2.24
   5  -5  11  314.81    2.09
  -5  -5  11  351.74    2.02
   5  -5 -11  336.07    2.11
  -5  -5 -11  327.01    2.15
  -3  -7   8 1920.39    4.90
   3  -7   8 1860.67    5.27
   3  -7  -8 1908.04    5.16
  -3  -7  -8 1283.67    1.94
   0   4  20  223.90    1.34
   0  -4  20  226.80    1.78
  -8   0   0   11.70    0.43
   8   0   0   12.70    0.44
   8   0   1  178.82    1.34
   8   0  -1  182.88    1.39
   3  -5  16 2327.26    6.06
  -3  -5 -16 2360.82    6.02
   3  -5 -16 2402.38    5.70
   0   0  23   14.16    0.51
   1  -5  18 1520.95    4.76
  -1   5  18 1532.95    4.16
   1  -5 -18 1482.66    3.77
  -1  -5  18 1508.79    4.67
  -8   0  -2  761.72    2.99
   8   0   2  765.39    2.81
  -8   0   2  769.07    2.71
   4   0  20   25.12    0.49
  -4   0  20   37.38    0.84
   0  -8  -5    8.21    0.38
   0  -8   5    7.23    0.49
   7   1  11  673.66    2.06
  -7  -1 -11  704.64    3.18
   7  -1  11  679.63    2.61
  -7  -1  11  678.14    3.10
   5  -3  16 1315.70    4.13
  -5   3  16 1304.83    4.65
   8   0  -3  763.62    3.02
  -8   0  -3  761.66    3.04
   5  -1  18 3029.68    6.21
   5   1  18 3078.77    5.28
  -5   1  18 3127.08    7.47
  -5  -1  18 3163.38    7.50
  -4  -6  11 1560.29    4.54
   4  -6 -11 1581.12    4.72
   4  -6  11 1589.20    5.03
  -7  -3  -8 1546.61    4.77
   7  -3   8 1505.71    4.51
  -7  -3   8 1516.78    4.01
  -7  -3   8 1500.81    4.44
  -2  -8   0 1001.40    3.23
   2  -8   0  870.19    3.48
   1  -7 -12  477.85    2.07
  -1  -7  12  495.41    2.56
  -1  -7 -12  490.27    2.53
  -1  -7 -12  487.13    1.59
   0   6  16 1494.35    3.71
   0  -6 -16 1509.59    4.25
   2  -8  -1  174.08    1.51
  -2  -8  -1  175.71    1.23
   2  -8   1  181.11    1.56
  -2  -8   1  179.61    1.30
   8   0  -4 4769.79    9.19
  -8   0  -4 4899.78    9.25
  -8   0   4 4945.04    8.20
   8   0   4 4812.61    8.70
   2  -6  15  689.26    3.13
  -2  -6 -15  666.18    2.94
   2  -6 -15  662.10    2.59
   0  -8  -6 5304.08    9.13
   0  -8   6 5423.76   10.08
  -3  -7   9 3941.14    7.97
   3  -7   9 4070.80    8.92
   3  -7  -9 4186.56    8.31
  -6  -4  11 1452.07    4.30
   6  -4 -11 1175.97    4.20
  -6  -4 -11 1404.40    4.69
   6  -4  11 1416.86    4.55
   2  -8  -2 4247.41    8.60
  -2  -8   2 4144.31    7.85
  -2  -8  -2 4447.93    7.61
   2  -8   2 4016.43    8.66
  -1   1  23  490.97    2.38
   1  -1  23  491.26    2.35
   1  -1 -23  462.23    1.84
   1   1  23  466.12    2.09
  -3  -3 -20  337.32    2.10
  -3  -3  20  328.18    2.14
   3  -3  20  340.37    2.04
  -3   3  20  343.78    2.11
  -4   4  17 1296.65    4.50
  -4  -4 -17 1309.34    4.40
   5  -5  12 1118.61    4.03
   5  -5 -12 1024.21    3.80
  -5  -5  12 1035.63    3.66
  -5  -5 -12 1061.23    4.03
  -2  -2 -22 1949.56    5.19
  -2  -2  22 1992.07    5.48
   2   2  22 1952.09    4.13
   2  -2  22 1947.04    5.11
  -2  -8  -3  976.88    2.89
   2  -8   3  926.13    3.57
  -2  -8   3 1100.01    3.50
   2  -8  -3 1050.19    3.73
  -8   0   5  108.18    0.89
  -8   0  -5  108.47    1.23
  -6   0  16 1139.61    4.30
   6   0  16 1145.46    3.11
   6  -2  15  646.55    2.70
  -6  -2 -15  648.81    3.14
   7  -1  12 2512.94    5.61
  -7  -1 -12 2588.60    6.67
  -7  -1  12 2599.92    6.64
   7   1  12 2537.30    4.67
   7  -3  -9 3037.87    7.15
  -7  -3  -9 2929.54    7.07
   7  -3   9 2709.13    6.63
  -7  -3   9 2848.20    6.69
  -2  -8  -4  177.11    1.14
   2  -8   4  173.86    1.56
  -2  -8   4  157.44    1.29
   2  -8  -4  156.72    1.40
   0  -8   7 9469.12   15.25
  -8  -2   0 1331.05    3.89
  -8  -2   0 1283.68    3.90
   2  -4 -20  230.30    1.12
   2  -4  20  229.26    1.74
  -2  -4 -20  229.73    1.68
  -2   4  20  234.26    1.65
  -2  -4  20  236.07    1.84
  -8  -2   1  722.36    2.85
  -8  -2  -1  719.10    2.94
  -8  -2  -1  712.35    2.70
   8  -2  -1  721.46    3.07
   0  -2 -23  106.83    0.99
   0  -2  23  109.43    1.19
   4  -6  12  258.41    2.00
  -4  -6  12  251.29    1.76
   4  -6 -12  243.25    1.75
  -3  -5 -17 1224.97    4.20
   3  -5  17 1201.58    4.24
   3  -5 -17 1298.43    3.95
   2   0  23   81.71    0.90
  -2   0  23   76.39    1.01
   3  -7 -10  453.00    2.34
  -3  -7  10  478.02    2.40
   3  -7  10  548.66    2.99
   8  -2   2 1246.74    4.07
  -8  -2  -2 1237.99    4.04
   8  -2  -2 1325.94    4.33
  -8  -2   2 1333.11    3.95
  -8   0  -6 1626.19    4.89
  -8   0   6 1634.28    5.10
  -4   2  20  260.05    1.95
  -4  -2  20  232.55    1.85
  -4  -2 -20  258.97    1.91
   4  -2  20  263.41    1.71
  -1  -3  22 1353.08    4.44
   1   3  22 1338.48    3.39
  -1   3  22 1404.51    4.08
  -1  -3 -22 1391.83    4.07
  -2  -8  -5 1157.19    3.03
   2  -8   5 1105.55    4.07
  -2  -8   5 1118.88    3.66
   2  -8  -5 1113.26    3.79
  -1  -7 -13  149.17    0.83
   1  -7 -13  173.29    1.24
  -1  -7 -13  150.54    1.44
  -1  -7  13  160.22    1.52
   3   1  22  992.15    2.86
  -3  -1  22  971.85    3.72
   3  -1  22 1035.03    3.39
  -3   1  22 1032.79    3.88
   5  -3  17 1780.09    4.99
  -5   3  17 1741.06    5.53
  -6  -4  12  331.37    2.03
   6  -4  12  308.73    2.07
  -6  -4 -12  314.48    2.19
  -1  -5 -19 2458.50    5.83
   1  -5  19 2454.97    6.34
  -1  -5  19 2511.86    6.41
   1  -5 -19 2492.26    5.28
   0   4  21 1304.99    3.53
   0  -4 -21 1318.09    3.73
  -8   2   3  223.37    1.36
  -8  -2  -3  222.52    1.41
  -8  -2   3  205.77    1.46
  -8  -2   3  204.88    1.54
   8  -2  -3  208.51    1.67
   0  -8   8  883.19    3.52
   0  -8  -8  870.67    2.87
   4   0  21 2140.77    4.79
  -4   0  21 2196.37    6.07
  -5  -5  13 1551.97    4.67
   5  -5  13 1531.89    4.87
   5  -5 -13 1564.84    4.83
  -5  -5 -13 1401.76    4.78
   2  -6  16  672.48    3.17
  -2  -6 -16  671.77    2.97
   2  -6 -16  739.74    2.78
   0  -6  17   25.49    0.67
   0  -6 -17   30.10    0.62
  -5   1  19  717.05    3.36
   5  -1  19  710.47    2.67
  -5  -1  19  787.12    3.48
   8  -2   4 2906.84    6.64
  -8  -2   4 2918.87    6.60
  -8  -2  -4 2896.65    5.80
  -8  -2   4 2966.37    6.19
   7  -3 -10  280.28    2.02
   7  -3  10  304.06    1.99
  -7  -3  10  331.86    2.10
  -7  -3 -10  306.20    2.16
   8   0   7 5800.50    9.70
  -8   0   7 5934.73   11.29
   2  -8   6  965.00    3.83
   2  -8  -6  901.38    3.39
  -2  -8  -6  924.01    2.59
  -2  -8   6  977.15    3.43
   7  -1  13  253.31    1.57
  -7  -1  13  251.08    1.95
  -7  -1 -13  245.86    1.97
   6  -6   0   64.09    1.08
  -6  -6   0   63.20    1.02
  -6  -6   0   62.78    0.63
  -4  -4 -18  359.63    2.27
  -4   4  18  354.95    2.31
   6  -6  -1   23.06    0.77
  -6  -6   1   22.87    0.71
   6  -6   1   17.90    0.73
  -6  -6  -1   18.86    0.69
  -3  -7  11 3013.78    6.87
   3  -7 -11 3018.73    6.82
   3  -7  11 2995.73    7.60
  -3  -7 -11 2790.56    7.12
  -8  -2  -5   19.99    0.63
   8  -2   5   20.01    0.57
  -8  -2   5   16.66    0.55
  -8  -2  -5   18.27    0.43
  -8  -2   5   17.66    0.48
  -8   2   5   17.76    0.38
  -6   2  16  145.05    1.58
   6  -2  16  143.61    1.26
  -6   0  17   56.43    1.03
   6   0  17   32.35    0.52
  -6  -6   2 9169.61   15.42
   6  -6  -2 9327.49   15.77
   4  -6  13 1162.80    4.45
   4  -6 -13 1166.52    4.00
  -4  -6  13 1178.00    4.04
  -3  -3  21  229.21    1.84
  -3   3  21  220.03    1.75
  -3  -3 -21  218.84    1.73
   0  -8   9  754.35    3.30
   0  -8  -9  798.67    2.71
   2  -8  -7  779.49    3.12
   2  -8   7  667.92    3.22
  -2  -8   7  766.30    3.10
  -2  -8  -7  650.12    3.27
  -6  -6  -3 2405.55    6.52
  -6  -6   3 2411.38    5.13
  -6  -6   3 2416.72    6.40
   6  -6   3 2343.94    6.52
  -8   0   8 3738.88    8.46
   8   0   8 3658.01    7.01
  -1  -1  24  259.39    1.85
  -1   1  24  259.29    1.76
   1  -1  24  266.32    1.76
   1   1  24  261.31    1.59
   1  -1 -24  265.16    1.43
  -6  -4 -13 6020.27   11.59
   6  -4  13 5981.62   11.23
  -6  -4  13 5920.51   10.88
  -1  -7 -14 1987.26    5.49
   1  -7  14 1983.90    5.75
   1  -7 -14 2063.34    4.76
   2   2  23   52.07    0.64
  -2  -2 -23   51.95    0.87
  -2   2  23   53.38    0.88
   2  -2 -23   51.71    0.50
  -5  -7   0   21.32    0.69
  -5  -7   0   22.32    0.41
  -8  -2  -6 1397.26    3.51
  -8  -2   6 1381.40    3.78
   8  -2   6 1404.17    4.37
   8  -2  -6 1348.34    4.49
  -5  -7   1  232.81    1.29
  -5  -7  -1  224.94    1.91
  -5  -7   1  230.51    1.96
  -5  -7  -1  231.12    1.16
   7  -3 -11 6728.20   12.53
  -7  -3  11 7053.29   12.38
  -7  -3 -11 6886.19   12.58
   7  -3  11 6538.07   11.82
  -3   5  18 1463.23    4.66
  -3  -5 -18 1463.08    4.69
   6  -6   4   26.46    0.80
   6  -6  -4   28.46    0.79
  -6  -6  -4   23.92    0.75
  -6  -6   4   29.08    0.56
  -5  -7  -2 2850.96    4.93
  -5  -7   2 2716.27    5.26
   5  -7   2 2928.17    7.37
  -5  -5 -14 1377.48    4.93
   5  -5  14 1427.93    4.75
   5  -5 -14 1414.57    4.61
  -5  -5  14 1441.38    4.61
   2  -4 -21  752.41    2.14
  -2  -4 -21  790.28    3.21
  -2  -4  21  777.15    3.43
  -2   4  21  805.16    3.17
   5   3 -18  505.84    2.78
   5  -3  18  584.02    2.83
  -5  -3 -18  501.95    2.94
  -5  -3 -18  515.53    2.94
   5   3 -18  523.96    2.97
  -5   3  18  616.59    3.17
   5  -3  18  499.39    2.84
  -7  -5   0  533.83    2.77
   7  -5   0  530.61    2.94
   7  -5   0  531.03    3.28
  -7  -5   0  529.42    1.91
   7  -5   1 4451.61   10.42
   7  -5   1 4467.54    9.48
   7  -5  -1 4597.08    9.69
   7  -5  -1 4635.55   10.69
   5  -7  -3 5343.49   11.90
  -5  -7   3 5325.77    8.85
   5   7  -3 5149.44   11.62
  -5  -7  -3 5061.62   11.01
  -2  -8   8 1353.69    4.37
   2  -8   8 1336.57    4.87
  -2  -8  -8 1363.99    3.02
  -2  -8  -8 1346.05    5.57
   2  -8  -8 1463.45    4.44
  -2  -8  -8 1355.02    4.87
  -4  -2 -21  680.44    3.15
   4   2 -21  668.97    3.35
   4  -2  21  693.55    2.86
   4  -2  21  669.23    3.29
  -4   2  21  702.89    3.26
  -4  -2  21  693.86    3.25
  -7  -5  -2  936.77    3.71
  -7  -5   2  913.43    3.61
   7  -5   2  939.32    3.92
  -7  -5  -2  956.19    4.04
  -7  -5  -2  951.97    2.37
   7  -5  -2  931.56    3.88
  -1  -5 -20 1516.74    5.61
  -1   5  20 1509.44    4.17
  -1  -5 -20 1499.43    4.43
  -1  -5  20 1535.08    4.95
   1  -5 -20 1519.93    3.92
  -3  -7  12 1499.70    4.61
   3  -7  12 1471.38    5.00
  -3  -7 -12 1506.88    4.98
   3  -7 -12 1463.11    4.46
  -6  -6   5 3608.91    6.94
   6  -6  -5 3461.18    8.55
  -6  -6  -5 3568.11    8.38
  -6  -6  -5 3488.84    9.02
  -2  -6 -17  950.37    3.63
   2  -6 -17  902.66    3.08
  -2  -6 -17  978.59    4.40
   0  -8  10  376.99    2.33
   0  -8  10  378.91    2.61
   0  -8  10  381.16    2.42
  -7   1  14  162.06    1.72
   7  -1  14  165.72    1.66
   7  -1  14  162.55    1.27
   0   2  24   23.78    0.54
   0  -2  24   22.19    0.65
   0  -2 -24   23.83    0.53
   8  -2   7 1637.23    4.78
   8  -2   7 1573.23    5.35
   8   2  -7 1587.96    5.32
  -8  -2  -7 1612.76    3.72
  -8  -2   7 1688.30    4.17
  -8  -2   7 1683.71    5.03
  -8  -2  -7 1641.05    5.61
  -8  -2  -7 1629.43    5.06
   8   0   9 4493.06    9.91
   8   0   9 4476.24   10.19
   8   0  -9 4510.43    9.96
  -1  -3 -23 2216.87    6.67
  -1   3  23 2232.24    5.44
   1  -3 -23 2244.79    4.63
  -1   3 -23 2200.97    6.32
  -1  -3 -23 2261.28    5.47
   1  -3  23 2246.91    5.91
   1   3  23 2186.46    4.68
   1  -3 -23 2082.01    6.44
   1  -3 -23 2132.63    6.80
  -1  -3  23 2192.48    5.98
   2   0  24 1938.96    4.81
  -2   0  24 1944.53    5.48
   0   6  18  404.47    1.79
   0  -6 -18  410.02    2.14
   5  -7   4  458.67    2.73
   5  -7  -4  450.82    3.10
  -5  -7  -4  449.05    2.70
  -5  -7   4  446.86    2.05
   5   7  -4  451.78    2.97
   0   4 -22  979.03    4.00
   0  -4 -22  989.57    3.22
   0  -4 -22 1009.97    4.54
   0   4  22 1045.68    3.23
   0  -4  22 1026.40    3.99
   7  -5   3 1427.78    5.48
  -7  -5   3 1480.46    4.65
   7  -5   3 1438.32    4.95
  -7  -5   3 1490.76    3.87
   3  -1 -23  593.11    3.30
   3  -1 -23  622.53    3.11
  -3  -1  23  601.47    2.97
   3   1  23  625.18    2.27
   3  -1  23  628.15    2.64
  -3   1  23  636.32    3.04
  -3   1 -23  601.25    3.22
   4  -6 -14 1287.99    4.27
  -4  -6 -14 1306.12    5.00
   4  -6  14 1385.64    4.94
  -4  -6  14 1315.25    4.40
  -5   1  20   95.81    1.31
  -5  -1 -20   93.72    1.29
   5  -1 -20  104.14    1.30
  -5  -1  20  112.16    1.39
   4   0  22 1573.31    4.03
   4   0 -22 1551.45    5.10
   6  -2  17  297.86    1.85
  -6  -2 -17  300.24    2.24
  -6  -2 -17  290.15    2.19
   6  -2  17  297.18    2.20
   6  -2 -17  272.06    2.09
   6  -2  17  287.26    2.20
  -6  -2 -17  307.35    2.30
   6   2 -17  278.92    2.17
  -6   2  17  293.76    2.26
   7  -5  -4  551.29    3.34
  -7  -5   4  539.84    2.29
  -7  -5  -4  538.81    3.21
   7  -5  -4  588.70    3.04
   7  -5   4  548.24    3.31
  -7  -5  -4  592.33    3.15
  -7  -5  -4  520.49    1.34
  -7  -5  -4  570.62    2.96
   7  -5   4  562.25    3.00
   7  -5  -4  551.33    3.05
  -7  -5   4  590.79    2.83
   6  -6  -6   32.10    0.83
  -6  -6  -6   27.11    0.78
   6  -6   6   32.61    0.93
   6  -6   6   27.88    0.80
   6  -6   6   24.49    0.78
  -6  -6   6   30.50    0.63
  -6  -6  -6   29.66    0.86
  -6  -6  -6   34.25    0.85
  -7  -3 -12  621.57    3.37
   7  -3 -12  601.62    3.14
   7  -3  12  612.59    2.89
   7  -3 -12  581.16    2.98
   7   3 -12  623.61    3.15
   7  -3  12  603.72    3.20
   7  -3  12  620.75    3.29
   7  -3  12  618.88    3.30
  -7  -3 -12  635.93    3.23
  -6  -4  14 1037.66    3.94
   6  -4  14 1081.22    4.31
   6   4 -14 1067.35    4.10
   6  -4  14 1104.15    4.05
   6  -4 -14 1015.49    4.06
  -6  -4 -14 1090.70    4.28
   6  -4  14 1057.86    4.29
  -6  -4 -14 1086.76    4.37
  -5  -7  -5 1642.10    5.43
   5   7  -5 1754.58    6.06
  -5  -7   5 1673.89    4.34
  -5  -7  -5 1724.87    5.75
  -5  -7  -5 1696.00    6.09
  -5  -7  -5 1755.87    5.57
   5  -7   5 1794.18    5.69
   5  -7  -5 1668.49    5.62
   5  -7   5 1705.88    5.55
   4   4 -19  650.26    3.35
  -4  -4 -19  679.52    3.19
   4  -4  19  662.55    3.06
   4   4 -19  716.70    3.35
  -4   4  19  701.47    3.31
   6   0 -18    6.66    0.46
  -6   0  18    6.43    0.55
  -2  -8  -9   58.22    1.04
  -2  -8  -9   57.97    0.52
  -2  -8   9   64.18    1.06
  -2  -8   9   65.73    1.12
  -2  -8   9   65.23    1.12
  -2  -8  -9   56.92    1.20
   2  -8  -9   66.47    0.92
   1  -7 -15  882.93    2.92
  -1  -7  15  875.83    3.68
   1  -7  15  869.26    3.73
  -1  -7 -15  892.27    3.55
  -8  -2   8  373.22    2.28
   8  -2  -8  368.44    2.44
  -8  -2  -8  372.07    2.61
  -8  -2  -8  376.65    1.57
   8  -2  -8  368.43    2.33
   0   0  25    9.69    0.53
   0   0 -25   11.68    0.60
   7  -5   5 2557.87    6.93
  -7  -5  -5 2525.03    6.76
   7  -5   5 2482.60    6.75
  -7  -5  -5 2508.12    7.29
   7  -5  -5 2416.65    6.82
   7  -5   5 2484.57    6.88
   7  -5   5 2493.87    7.46
  -7  -5   5 2365.04    5.44
  -7  -5   5 2458.96    6.21
   7   5  -5 2370.96    7.10
   7  -5  -5 2323.22    6.49
   7  -5  -5 2420.92    7.41
  -7  -5  -5 2641.43    7.18
   8   0 -10 1503.33    5.12
   8   0  10 1504.88    5.25
   8   0  10 1500.38    3.93
   8   0 -10 1493.69    5.26
   0  -8  11  742.21    3.36
   0  -8  11  740.30    3.57
   0  -8 -11  733.72    4.11
   0  -8 -11  744.97    2.54
   0  -8  11  744.84    3.71
   5   5 -15 1228.00    4.81
   5  -5  15 1248.41    4.51
  -5  -5 -15 1228.16    4.72
   5  -5  15 1231.11    4.64
  -5  -5  15 1203.66    4.22
   5  -5 -15 1204.89    4.27
  -5  -5 -15 1255.92    4.75
  -3   3 -22 1576.33    5.38
   3   3 -22 1577.67    5.36
   3  -3 -22 1582.58    5.11
  -3  -3  22 1585.32    5.17
   3  -3  22 1601.35    4.89
   3  -3 -22 1579.33    5.64
  -3  -3 -22 1612.16    5.00
  -3  -3 -22 1585.37    5.36
  -5  -7   6  187.03    1.77
  -5  -7  -6  195.53    1.83
  -5  -7  -6  191.32    1.79
  -5  -7   6  186.18    1.75
   5  -7   6  208.58    1.90
   5   7  -6  196.90    1.97
   5  -7   6  187.24    1.79
   5  -7   6  178.64    1.98
  -5  -7  -6  195.23    2.04
   6  -6   7 1229.50    5.27
  -6  -6   7 1250.39    4.50
  -6  -6  -7 1287.71    5.16
  -6  -6  -7 1247.87    4.75
   6  -6  -7 1247.46    5.17
  -6  -6  -7 1280.11    4.72
  -6  -6   7 1241.56    4.63
   6  -6   7 1281.23    4.72
  -6  -6  -7 1237.90    4.59
  -3  -7  13 2562.02    6.79
  -3  -7 -13 2654.57    8.12
  -3  -7 -13 2669.70    7.02
   3  -7 -13 2611.06    6.28
  -3  -7 -13 2598.27    7.09
   3  -7  13 2654.83    7.07
   3  -7  13 2597.06    7.12
   3   5 -19 1083.52    4.20
  -3   5 -19 1074.59    4.29
   3   5 -19 1019.01    4.26
   3  -5  19 1070.42    4.12
  -3  -5 -19 1082.71    4.34
  -3  -5 -19 1088.16    4.05
  -3  -5 -19 1104.27    4.44
  -3  -5 -19 1038.94    4.60
  -3   5  19 1096.04    4.01
  -7  -1 -15 1383.21    5.04
   7  -1  15 1385.63    5.05
   7   1 -15 1388.58    4.85
   7  -1  15 1385.44    4.01
   7  -1 -15 1379.83    4.87
   7  -1  15 1387.68    5.07
   7  -1 -15 1361.18    4.88
   7  -5  -6   28.76    0.81
  -7  -5   6   25.37    0.66
  -7  -5  -6   25.43    0.78
   7  -5  -6   30.07    0.82
   7  -5  -6   25.02    0.74
   7  -5   6   27.41    0.85
  -7  -5   6   25.37    0.59
   7  -5   6   27.13    0.77
   7  -5   6   25.51    0.75
  -7  -5   6   26.43    0.74
   7  -5   6   26.21    0.75
   7  -5  -6   27.68    0.86
  -7  -5  -6   26.58    0.84
   7   5  -6   25.71    0.80
  -5   3 -19  170.20    1.71
   5   3 -19  174.31    1.66
   5  -3  19  170.20    1.70
  -5   3  19  169.20    1.71
  -5  -3 -19  172.91    1.77
  -5  -3 -19  171.48    1.74
   5  -3 -19  158.26    1.60
   4  -8   0   45.07    1.06
  -4  -8   0   38.28    0.87
  -4  -8   0   43.13    0.95
   4  -8   0   38.75    0.87
   4  -8   0   48.35    1.01
  -4  -8   0   38.75    0.89
  -4  -8   0   37.10    0.56
   8  -2   9  428.99    2.82
  -8  -2   9  435.07    2.51
   8  -2  -9  432.13    2.68
  -8  -2  -9  424.58    1.60
   8  -2   9  427.39    2.74
  -4  -8   1   52.79    1.01
  -4  -8  -1   53.06    0.63
   4  -8   1   52.18    1.05
  -4  -8  -1   54.50    1.05
   4  -8   1   52.97    0.99
  -4  -8  -1   51.70    1.00
   4  -8   1   51.27    1.12
  -4  -8  -1   51.43    1.13
  -4  -8   1   53.71    1.01
  -4  -8   1   53.10    0.69
   4  -8  -1   53.21    1.13
  -2  -8 -10  215.41    2.00
  -2  -8  10  216.77    1.73
  -2  -8  10  212.15    1.88
  -2  -8  10  215.91    2.00
   2  -8  10  216.41    1.93
   2  -8 -10  214.15    1.58
  -2  -8 -10  219.94    1.91
   2  -8  10  214.43    1.97
   2  -8 -10  211.69    2.17
  -2  -8  10  214.17    1.82
  -2  -2 -24 7448.78   13.82
  -2  -2 -24 7711.22   14.32
  -2  -2  24 7453.09   13.23
   2   2 -24 7585.73   13.67
  -2  -2 -24 7673.94   12.96
  -2   2  24 7520.93   12.89
   2   2 -24 7288.27   13.34
  -2   2 -24 7045.81   13.61
   2  -2 -24 7504.70   13.42
   2  -2 -24 7211.24   14.25
   2   2 -24 7284.60   13.90
   1   1 -25  993.41    4.03
   1   1  25  999.25    3.32
  -1   1 -25 1004.55    4.07
  -1   1  25 1015.41    3.63
  -1   1 -25  980.77    4.17
   1   1 -25 1013.25    4.33
   1   1 -25  991.74    4.04
  -1  -1 -25  997.89    4.31
  -1  -1 -25  992.65    4.01
   1  -1  25 1014.22    3.63
   1  -1 -25  973.97    4.38
  -1  -1  25  988.78    3.77
   1  -1 -25  992.36    4.34
  -1   1 -25  986.47    4.05
   4  -6  15 3916.84    8.89
   4  -6  15 3794.18    8.89
  -4  -6  15 3675.81    8.41
  -4  -6 -15 3688.82    9.61
   4  -6 -15 3769.39    8.14
  -4  -6 -15 3754.96    8.68
  -4  -6 -15 3916.95    9.49
  -4  -6 -15 3623.76    8.89
   4   6 -15 3781.56    9.10
   2  -6  18  402.49    2.51
  -2  -6 -18  384.35    2.33
  -2   6  18  394.27    2.23
  -2  -6 -18  377.92    2.79
  -4  -8   2  157.58    1.53
  -4  -8  -2  171.44    1.06
   4  -8  -2  162.74    1.78
   4  -8   2  156.54    1.72
  -4  -8  -2  170.16    1.77
   4  -8   2  172.54    1.93
  -4  -8  -2  169.87    1.94
  -4  -8  -2  161.94    1.67
   4  -8   2  164.06    1.93
   4  -8  -2  164.99    1.91
  -4  -8   2  161.23    1.20
   4  -8   2  163.96    1.65
  -4  -8   2  159.45    1.68
  -5  -7  -7  193.89    2.04
  -5  -7  -7  209.61    1.89
  -5  -7  -7  196.64    1.90
   5   7  -7  199.63    2.00
  -5  -7   7  182.35    1.76
   5  -7   7  206.63    1.90
   5  -7  -7  184.72    2.00
  -5  -7  -7  196.97    1.82
  -5  -7   7  183.53    1.75
   5  -7   7  196.78    2.08
  -2   4 -22  426.32    2.71
   2  -4 -22  422.82    2.80
  -2  -4 -22  426.39    2.95
   2  -4  22  427.83    2.50
  -2  -4  22  427.74    2.58
   2   4 -22  431.56    2.66
  -2  -4 -22  444.37    2.42
  -2   4  22  447.57    2.40
   2  -4 -22  419.63    1.55
   2  -4 -22  429.07    2.93
   7  -3  13  345.92    2.17
  -7  -3  13  327.56    2.20
  -7  -3 -13  351.95    2.41
  -7  -3 -13  350.66    2.55
  -7  -3 -13  350.47    2.41
   7   3 -13  347.38    2.37
   7  -3 -13  325.16    2.26
  -7  -3 -13  351.08    2.53
   7  -3  13  350.36    2.48
  -6  -6   8  299.94    2.16
  -6  -6   8  300.13    2.25
  -6  -6  -8  296.95    2.45
   6  -6   8  296.22    2.23
  -6  -6  -8  297.28    2.22
  -6  -6  -8  303.25    2.25
  -6  -6  -8  296.36    2.29
   0  -6 -19 1375.80    5.43
   0  -6  19 1322.37    4.52
  -1  -5 -21 2838.96    8.13
   1  -5  21 2896.66    7.24
   1   5 -21 2929.42    7.46
  -1  -5  21 2922.02    7.27
  -1  -5 -21 2926.47    6.64
  -1  -5 -21 2686.85    7.50
   1  -5 -21 2755.97    8.11
  -1   5 -21 2791.03    7.51
   1  -5 -21 2793.74    7.65
   1  -5 -21 2884.31    5.85
  -1   5  21 2710.22    6.13
   4  -2  22  825.69    3.76
  -4  -2 -22  802.47    3.51
   4  -2 -22  732.23    3.70
  -4  -2  22  750.94    3.52
   4  -2  22  796.22    3.18
  -4  -2 -22  821.51    3.86
   4   2 -22  776.55    3.48
  -4   2  22  829.74    3.66
   8   0 -11 1026.74    4.17
   8   0  11 1035.34    3.15
   8   0  11 1014.82    4.44
   8   0 -11 1003.63    4.09
  -8   0 -11 1050.32    4.46
   8   0  11 1008.89    4.30
  -8   0  11 1021.47    4.22
   4  -8  -3 1102.93    5.16
  -4  -8  -3 1196.35    5.17
  -4  -8   3 1260.63    3.66
   4  -8  -3 1140.86    4.78
   4  -8   3 1171.21    5.22
  -4  -8  -3 1243.90    4.83
   4  -8  -3 1178.09    5.21
  -4  -8  -3 1213.71    4.81
  -4  -8   3 1238.41    4.40
  -4  -8  -3 1147.01    2.81
   4  -8   3 1214.97    5.14
  -4  -8   3 1191.56    4.69
   4  -8  -3 1255.53    4.53
   4  -8   3 1187.21    4.59
  -6  -4 -15  106.72    1.45
   6  -4 -15  105.60    1.33
   6  -4  15  104.99    1.40
  -6  -4 -15  105.05    1.36
   6   4 -15  104.97    1.30
   6  -4  15  103.10    1.35
  -6  -4  15   97.87    1.24
   6  -4  15  104.99    1.36
   1  -9   0 7618.50   13.09
  -1  -9   0 7338.93   14.80
   1  -9   0 7362.31   15.06
   1  -9   0 7423.38   13.90
   1  -9   0 7137.37   14.33
  -1  -9   0 7452.00   13.88
   1  -9   0 7387.13   14.70
   1  -9   0 7472.88   15.53
  -1  -9   0 7305.64   12.26
  -1  -9   0 7088.20   15.01
  -7  -5   7 2151.75    6.16
   7  -5   7 2210.58    6.52
   7  -5  -7 2186.90    6.98
   7  -5  -7 2135.71    6.50
  -7  -5  -7 2257.09    6.58
  -7  -5  -7 2262.09    6.95
  -7  -5  -7 2239.50    6.36
  -7  -5   7 2164.12    5.37
   7  -5   7 2234.41    6.37
   7  -5   7 2227.37    7.02
   7  -5  -7 2112.37    6.19
   7  -5  -7 2166.59    6.29
   0  -8  12  255.80    2.19
   0  -8 -12  259.13    1.44
   0  -8  12  255.04    2.09
   0  -8  12  254.34    2.04
   0  -8  12  257.46    2.01
  -1  -9   1  167.30    1.90
   1  -9  -1  166.54    2.00
   1  -9   1  176.65    1.88
  -1  -9  -1  185.90    1.44
   1  -9  -1  173.23    1.73
   1  -9   1  172.64    1.76
  -1  -9   1  174.26    1.44
   1  -9   1  174.71    2.00
  -1  -9  -1  178.23    2.03
  -1  -9  -1  171.41    1.75
   1  -9   1  174.33    2.05
   1  -9  -1  174.81    1.56
  -1  -9  -1  177.94    1.98
  -1  -9   1  162.21    1.92
   1  -9   1  185.39    1.62
   1  -9  -1  165.08    1.89
   1  -9   1  181.69    1.94
   6  -2  18 1984.36    6.23
  -6  -2 -18 1991.85    6.26
   6  -2  18 2030.52    6.21
  -6   2  18 2009.04    6.22
   6  -2  18 2022.90    5.26
   6   2 -18 1976.96    6.15
  -6  -2 -18 2003.60    6.17
   6  -2 -18 2055.74    6.15
  -1  -7 -16  145.67    1.44
  -1  -7  16  141.65    1.50
   1  -7 -16  139.29    1.13
  -1  -7 -16  139.75    1.70
  -8  -4   0  618.82    2.36
   8  -4   0  621.35    3.10
   8  -4   0  615.00    3.58
  -1  -9  -2 1575.83    5.98
   1  -9   2 1612.66    6.09
  -1  -9   2 1607.62    5.78
  -1  -9  -2 1592.65    5.46
   1  -9   2 1456.01    4.73
   1  -9  -2 1623.31    6.06
   1  -9  -2 1622.00    5.43
   1  -9   2 1605.42    6.25
  -1  -9  -2 1580.30    5.71
   1  -9  -2 1661.12    4.94
   1  -9   2 1662.78    5.57
  -1  -9   2 1658.07    4.81
   1  -9   2 1714.17    5.90
   1  -9   2 1595.96    5.88
  -1  -9  -2 1641.26    6.28
  -1  -9  -2 1619.26    4.47
   1  -9  -2 1594.64    6.40
  -1  -9   2 1650.91    5.99
  -1  -9  -2 1676.87    6.45
   5   1 -21 3446.69    8.24
  -5  -1 -21 3425.71    8.54
  -5   1 -21 3400.45    8.60
   5   1  21 3423.22    8.42
   5   1 -21 3459.65    8.21
   5  -1  21 3719.43    7.43
  -5  -1 -21 3401.78    8.65
   5  -1  21 3455.03    8.65
  -5   1  21 3695.46    8.68
   8  -4   1  287.77    2.18
  -8  -4  -1  292.52    2.05
   8  -4   1  290.73    2.47
   8  -4   1  281.32    2.11
   8  -4  -1  276.28    2.16
  -8  -4   1  277.48    1.96
   8  -4  -1  270.43    2.05
  -8  -4   1  276.30    2.28
  -8  -4  -1  286.39    2.30
  -8  -4  -1  294.57    1.48
   4  -8  -4 2030.58    7.02
   4  -8   4 2192.84    6.44
  -4  -8  -4 2143.42    6.45
   4  -8   4 2189.85    7.06
   4  -8  -4 2050.49    7.16
   4  -8   4 2072.30    7.09
  -4  -8  -4 2083.00    6.30
  -4  -8  -4 1970.63    6.37
   4  -8   4 2014.77    6.43
  -4  -8   4 2034.43    5.92
   4  -8  -4 2044.97    5.98
  -1  -3  24  846.31    3.63
  -1   3 -24  806.92    3.91
  -1  -3 -24  851.03    4.03
   1   3  24  848.31    2.73
   1  -3 -24  849.87    3.63
  -1  -3 -24  857.41    3.21
   1  -3 -24  839.03    4.01
   1  -3 -24  851.90    2.63
   1  -3 -24  834.04    4.20
  -1   3 -24  801.04    3.76
   0   4  23  591.34    2.35
   0   4 -23  585.78    3.14
   0  -4 -23  557.16    2.40
   0  -4 -23  570.74    3.48
   0  -4  23  602.58    3.08
   0   2 -25 3079.93    7.98
   0  -2 -25 2957.84    8.12
   0   2  25 3080.88    6.59
   0  -2 -25 3063.39    7.56
   0  -2  25 3113.18    7.31
   0   2 -25 3010.14    7.63
   0   2 -25 3066.60    7.75
   0  -2 -25 3074.38    8.47
   0  -2 -25 2985.53    6.37
   6   0 -19 2759.08    7.34
   6   0  19 2638.02    7.27
  -6   0 -19 2639.68    7.27
  -6   0  19 2803.29    7.46
   6   0 -19 2628.74    6.87
   6   0  19 2641.33    7.19
  -2   0 -25    1.76    0.42
   2   0  25    4.08    0.38
   2   0 -25    2.40    0.43
   2   0 -25    3.64    0.49
  -3  -1 -24  585.31    3.27
  -3   1 -24  578.45    3.13
   3  -1 -24  578.70    3.06
   3   1  24  583.81    2.24
  -3   1  24  595.14    2.98
  -3  -1 -24  552.79    3.16
   3  -1  24  599.82    2.63
   3   1 -24  577.72    3.05
   3   1 -24  626.58    3.38
   3   1 -24  588.48    3.07
   8  -4   2  282.61    2.44
   8  -4   2  286.04    2.20
   8  -4  -2  263.02    2.04
  -8  -4  -2  275.97    2.31
   8   4  -2  278.33    2.15
   8  -4   2  284.10    2.14
   8  -4  -2  267.80    2.14
  -8  -4  -2  277.55    1.37
  -8  -4   2  268.11    1.66
   8  -4   2  293.00    2.19
  -8  -4  -2  276.30    2.05
   5  -7  -8  571.99    3.23
   5  -7  -8  560.77    2.95
  -5  -7   8  555.31    2.98
  -5  -7  -8  571.37    3.52
   5  -7   8  552.43    3.11
  -5  -7  -8  549.51    3.19
  -5  -7   8  573.60    3.14
   5  -7  -8  552.89    3.50
  -5  -7   8  575.33    2.58
   5  -7   8  561.36    3.53
  -5  -7  -8  559.67    3.14
  -5  -7  -8  566.12    3.08
  -5  -7   8  547.26    3.04
   5   7  -8  575.97    3.38
   4  -4  20  951.82    4.13
   4   4 -20  936.68    3.97
   4  -4 -20  932.40    4.27
   4  -4 -20  939.29    3.89
  -4  -4  20  937.32    3.89
  -4   4 -20  947.91    4.20
  -4   4  20  944.83    3.96
  -4  -4 -20  936.36    4.32
  -4  -4 -20  956.40    3.91
   4  -4  20  927.83    3.72
  -3  -7  14 1874.74    5.90
   3  -7 -14 1874.61    5.18
  -3  -7 -14 1911.14    5.79
   3  -7 -14 1886.74    6.53
  -3  -7 -14 1861.67    6.32
   3  -7 -14 1842.61    6.83
  -3  -7 -14 1920.63    6.01
   3  -7  14 1874.65    5.86
  -3  -7  14 1848.89    5.70
   3  -7  14 1875.06    5.92
   3   7 -14 1905.87    6.07
   8  -2  10 1097.53    3.82
   8  -2 -10 1095.21    4.18
   8   2  10 1053.39    4.30
  -8  -2  10 1123.47    4.23
  -8  -2 -10 1093.07    4.28
   8  -2  10 1087.44    4.56
   8  -2 -10 1051.50    4.30
   8   2 -10 1085.68    4.36
  -1  -9  -3 1340.39    5.54
   1  -9   3 1313.14    5.20
  -1  -9   3 1295.33    5.28
   1  -9  -3 1352.15    4.35
   1  -9  -3 1329.71    5.85
   1  -9  -3 1351.76    4.87
  -1  -9   3 1277.76    5.10
   1  -9   3 1253.66    5.06
   1  -9  -3 1268.89    5.16
   1  -9  -3 1285.00    5.63
  -1  -9   3 1383.91    4.72
   1  -9  -3 1337.25    5.46
   1  -9   3 1298.55    5.41
  -1  -9  -3 1402.82    4.04
  -1  -9  -3 1365.78    5.85
  -1  -9  -3 1303.49    4.88
   1  -9   3 1314.52    5.58
   1  -9   3 1253.12    4.83
  -1  -9  -3 1375.88    5.22
   1  -9   3 1360.67    4.58
   5  -5  16 2831.91    7.36
   5   5 -16 2791.07    7.67
  -5  -5  16 2855.87    7.07
   5  -5 -16 2821.88    7.00
   5  -5  16 2748.30    7.41
   5  -5  16 2844.79    7.26
  -5  -5 -16 2853.38    7.86
  -5  -5 -16 2812.83    7.71
  -5  -5 -16 2847.92    8.02
  -5  -5 -16 2770.32    7.55
   5  -5  16 2792.77    7.45
   5   5 -16 2797.03    7.21
   4   0 -23    3.71    0.40
  -4   0  23    3.32    0.47
   4   0  23    4.05    0.44
   4   0 -23    3.16    0.45
  -4   0 -23    3.89    0.46
  -2  -8 -11   44.30    0.93
   2  -8 -11   34.54    0.69
   2  -8 -11   36.31    1.07
  -2  -8  11   42.35    0.85
   2  -8  11   44.28    0.94
  -2  -8  11   44.35    0.89
   2  -8 -11   37.17    1.00
   2  -8  11   43.88    1.02
   2  -8  11   46.88    0.98
  -2  -8 -11   44.34    0.99
  -2  -8 -11   43.17    0.92
  -2  -8  11   34.65    0.88
  -2  -8  11   35.79    0.84
   2  -8 -11   40.90    1.04
  -2  -8  11   35.87    0.90
   6  -6   9    4.40    0.47
  -6  -6  -9    4.75    0.50
  -6  -6  -9    3.87    0.44
   6  -6   9    4.20    0.53
   6  -6  -9    6.75    0.57
  -6  -6   9    7.87    0.47
  -6  -6  -9    4.68    0.57
  -6  -6   9    6.94    0.41
   6  -6   9    4.74    0.45
   6   6  -9    3.09    0.46
   8  -4   3  299.47    2.27
   8  -4   3  312.30    2.22
   8  -4  -3  285.48    2.14
  -8  -4   3  280.58    1.92
   8  -4  -3  278.71    2.19
  -8  -4  -3  310.17    2.15
   8   4  -3  303.28    2.23
   8  -4  -3  286.58    2.45
   8  -4   3  310.47    2.56
  -8  -4   3  283.39    1.74
  -8  -4   3  281.20    2.20
   4  -8   5  718.94    3.91
  -4  -8   5  722.78    3.58
   4  -8  -5  713.81    3.36
  -4  -8  -5  708.29    3.87
   4   8  -5  716.48    3.86
   4  -8  -5  732.66    4.21
  -4  -8   5  726.64    3.40
  -4  -8   5  777.76    2.96
   4  -8   5  715.73    4.04
  -4  -8   5  704.47    3.60
  -4  -8  -5  708.07    4.02
   4  -8   5  701.09    3.54
   4  -8   5  701.69    3.64
  -4  -8  -5  705.19    3.52
  -4  -8  -5  726.21    3.60
   4  -8  -5  766.75    4.19
   7  -5   8  203.16    1.89
  -7  -5  -8  202.16    1.85
   7  -5   8  199.58    2.03
   7  -5  -8  200.09    2.04
  -7  -5  -8  204.82    2.05
  -7  -5   8  206.41    1.80
   7   5  -8  198.76    1.95
   7  -5  -8  211.70    1.86
   7  -5   8  192.86    1.79
   7  -5  -8  213.05    1.87
  -7  -5   8  206.40    1.57
  -7  -5  -8  197.90    1.86
   7  -5  -8  193.27    1.89
   7   5  -8  194.36    1.75
  -1  -9  -4  217.58    2.28
   1  -9  -4  210.57    2.24
  -1  -9  -4  218.95    2.34
   1  -9   4  221.57    1.82
   1  -9  -4  221.17    1.67
  -1  -9  -4  225.03    2.28
   1  -9  -4  211.24    2.17
  -1  -9  -4  227.59    2.10
   1  -9  -4  214.30    2.34
   1  -9   4  217.77    2.24
  -1  -9   4  226.65    2.11
  -1  -9   4  219.41    1.84
   1  -9   4  230.63    2.15
   1  -9   4  208.55    2.04
  -1  -9   4  225.10    2.00
  -1  -9  -4  226.73    1.51
  -1  -9   4  214.53    1.70
  -1  -9   4  215.68    2.10
  -1  -9  -4  217.07    1.93
   7  -1 -16 1041.53    4.28
  -7  -1 -16  982.20    4.25
   7  -1 -16 1041.36    4.07
   7   1 -16  989.15    4.08
   7  -1  16  988.06    4.30
   7  -1 -16 1030.20    4.23
   7   1 -16  993.78    4.02
   7  -1  16 1005.68    4.26
  -7  -1 -16 1008.64    4.22
   7   1 -16  989.60    4.15
   7  -1  16  969.76    3.27
   8   4  -4  353.93    2.42
  -8  -4  -4  348.32    2.63
   8  -4   4  360.95    2.77
  -8  -4  -4  347.98    2.32
  -8  -4   4  351.31    2.01
   8  -4   4  362.75    2.53
  -8  -4   4  338.06    2.09
  -8  -4   4  348.73    2.41
   8  -4  -4  335.95    2.34
  -8  -4  -4  347.36    1.35
   8  -4  -4  327.24    2.39
   8  -4  -4  350.97    2.69
   8  -4   4  360.53    2.46
   8  -4   4  368.43    2.45
   7  -3  14  605.94    3.37
  -7  -3 -14  614.66    3.27
   7   3 -14  598.51    3.18
   7  -3 -14  639.64    3.31
   7  -3  14  619.50    2.97
  -7  -3 -14  624.56    3.45
   7   3 -14  618.70    3.32
  -7  -3 -14  615.19    3.25
   7  -3  14  597.30    3.33
  -7  -3  14  629.72    3.15
  -7  -3 -14  601.31    3.36
   8   0 -12  497.73    2.89
   8   0 -12  483.05    2.82
   8   0  12  476.38    2.96
   8   0  12  475.04    3.06
   8   0  12  486.06    2.08
   8   0  12  492.81    2.93
  -8   0  12  490.93    2.92
  -3  -5 -20  763.67    3.77
   3   5 -20  756.63    3.67
   3   5 -20  788.59    3.63
  -3  -5 -20  794.76    3.47
   3  -5 -20  798.73    3.84
  -3   5  20  812.01    3.50
  -3  -5 -20  781.30    3.74
  -3  -5 -20  796.63    4.07
   3  -5  20  786.40    3.53
   3  -5  20  782.40    3.66
   3  -5 -20  790.22    4.01
   4   6 -16 2470.56    6.65
  -4  -6 -16 2440.82    6.75
  -4  -6 -16 2513.54    7.49
  -4  -6  16 2489.18    6.66
  -4  -6 -16 2482.27    7.02
   4  -6  16 2408.97    6.89
   4   6 -16 2438.14    7.09
   4  -6 -16 2487.85    6.37
   4  -6  16 2379.40    6.78
  -4  -6 -16 2524.31    7.68
  -4  -6 -16 2409.60    7.02
   4  -6  16 2504.08    6.78
   3   3 -23 6180.41   11.88
  -3   3 -23 6359.51   12.93
   3  -3 -23 6364.53   12.27
  -3  -3 -23 6380.95   12.85
  -3  -3 -23 6257.70   12.52
  -3  -3 -23 6271.26   11.77
  -3   3  23 6172.42   11.72
   3   3 -23 6528.76   12.68
   3  -3  23 6250.24   11.60
  -3  -3 -23 6379.52   13.16
   9  -1   0 2110.36    5.68
   9   1   0 2151.82    6.55
  -9   1   0 2155.83    5.40
   9  -1   0 2129.35    6.36
  -9  -1   0 2131.84    5.54
   9  -1   0 2115.98    6.25
   4  -8   6   73.90    1.21
  -4  -8  -6   67.33    1.26
   4  -8  -6   60.59    1.30
   4  -8  -6   53.98    1.21
  -4  -8  -6   72.00    1.14
  -4  -8  -6   66.43    1.17
   4  -8  -6   62.53    1.04
   4  -8   6   65.84    1.29
  -4  -8   6   60.35    1.11
  -4  -8   6   59.98    1.09
   4   8  -6   65.21    1.21
  -4  -8   6   61.50    0.86
  -4  -8   6   55.15    0.98
   4  -8   6   64.54    1.21
  -4  -8  -6   62.82    1.28
  -5  -7  -9 2887.28    7.87
   5  -7  -9 2767.77    8.35
  -5  -7  -9 2841.46    7.58
  -5  -7  -9 2964.26    7.73
   5   7  -9 2845.94    8.05
   5  -7  -9 2728.31    8.31
   5  -7  -9 2722.06    7.65
  -5  -7   9 2911.99    7.69
  -5  -7   9 2801.90    7.48
   5  -7  -9 2752.62    7.13
   5  -7   9 2954.33    7.72
  -5  -7   9 2849.78    7.34
   5  -7   9 2797.93    8.51
  -5  -7  -9 2962.74    8.56
  -5  -7   9 2876.99    6.57
   5  -7   9 2873.68    7.76
   1  -9  -5  644.43    2.86
  -1  -9   5  648.47    3.63
  -1  -9   5  635.54    3.22
   1  -9  -5  624.22    4.00
   1  -9   5  618.20    3.74
  -1  -9  -5  614.34    2.47
  -1  -9  -5  641.44    4.01
  -1  -9   5  639.24    3.56
  -1  -9  -5  616.21    3.86
  -1  -9   5  628.22    2.96
  -1  -9   5  628.79    3.38
   1  -9  -5  602.38    3.85
   1  -9   5  648.56    3.17
   1  -9  -5  657.72    3.61
  -1  -9  -5  633.09    3.83
   1  -9   5  593.51    3.46
   1  -9  -5  637.21    3.80
  -1  -9  -5  632.21    3.30
   1  -9   5  613.71    3.52
   0   0 -26   63.70    1.04
   0   0 -26   63.91    1.17
   0   0  26   64.94    0.94
   0   0 -26   59.12    1.11
   0   0 -26   59.96    1.05
  -9  -1   1  452.39    2.31
  -9  -1   1  445.31    2.47
  -9  -1  -1  448.52    2.41
   9  -1  -1  449.96    2.78
   9  -1  -1  451.73    2.49
   9  -1  -1  440.44    2.72
   9   1   1  456.54    2.89
  -9   1   1  464.36    2.25
   9  -1   1  453.00    2.80
   9  -1   1  473.43    2.49
   9  -1   1  458.41    2.91
   9   1  -1  457.69    2.86
   9  -1   1  470.91    2.77
  -9  -1  -1  464.39    2.45
   0  -8 -13 4010.63   10.51
   0  -8  13 3923.28    9.10
   0  -8  13 3967.61    9.71
   0  -8 -13 4016.45    9.66
   0  -8  13 3936.57    9.27
   0  -8  13 4027.17    9.01
   0  -8 -13 3995.48    7.05
   5  -3 -20  142.62    1.64
   5   3 -20  131.33    1.57
   5   3 -20  137.42    1.52
   5  -3  20  134.97    1.57
  -5  -3  20  142.87    1.56
  -5   3 -20  144.04    1.61
  -5  -3 -20  134.77    1.59
  -5  -3 -20  135.14    1.51
  -8  -4   5  484.29    2.44
  -8  -4  -5  448.57    3.01
  -8  -4   5  469.40    2.44
  -8  -4  -5  445.05    2.67
   8  -4   5  460.97    2.72
   8  -4  -5  476.56    2.78
  -8  -4   5  484.62    2.85
   8   4  -5  446.90    2.89
   8  -4   5  455.49    2.79
   8  -4   5  455.43    2.88
   8  -4   5  461.89    3.15
   8   4  -5  457.97    2.75
   8  -4  -5  464.42    2.89
   8  -4  -5  485.68    3.18
   9  -1   2  579.00    3.19
  -9  -1   2  597.30    2.60
   9  -1  -2  592.32    3.25
   9   1  -2  590.06    3.28
   9  -1   2  597.87    2.78
  -9   1   2  579.60    2.46
  -9  -1   2  589.32    2.90
   9  -1  -2  596.00    2.88
   9  -1   2  609.01    3.39
   9  -1  -2  586.41    3.20
  -9   1  -2  579.03    2.72
  -9  -1  -2  585.67    2.73
   9  -1  -2  578.24    3.15
  -9  -1  -2  596.44    2.84
  -9  -1  -2  592.45    3.42
   9   1   2  604.08    3.29
   2  -6  19 1471.73    5.06
  -2  -6 -19 1457.80    5.07
  -2   6  19 1494.63    4.62
  -2  -6 -19 1489.08    4.81
  -2  -6  19 1474.14    4.93
  -2  -6 -19 1519.11    5.34
   2   6 -19 1466.20    5.09
  -2   6 -19 1466.84    5.22
  -6  -4 -16  679.14    3.63
   6  -4  16  687.22    3.49
   6  -4 -16  646.84    3.30
  -6  -4 -16  664.75    3.52
  -6  -4  16  654.60    3.22
   6  -4  16  664.45    3.45
  -6  -4 -16  677.16    3.41
   6   4 -16  673.17    3.34
   6  -4  16  658.25    3.10
  -6  -4  16  647.23    3.11
   8  -2 -11   52.36    1.00
   8   2 -11   55.20    1.02
   8  -2  11   54.57    1.06
   8   2  11   52.94    1.01
   8  -2 -11   45.99    0.90
  -8  -2 -11   54.38    1.02
   8  -2 -11   42.80    0.88
   6  -6 -10   83.13    1.26
   6  -6 -10   88.64    1.42
  -6  -6  10   84.83    1.26
  -6  -6 -10   89.40    1.29
   6  -6  10   86.14    1.23
  -6  -6 -10   87.88    1.26
  -6  -6 -10   82.71    1.29
   6  -6  10   84.62    1.27
  -6  -6  10   85.80    1.21
   6   6 -10   86.01    1.34
  -6  -6  10   89.95    1.08
  -6  -6 -10   86.78    1.41
   6  -6  10   82.59    1.32
   6  -6 -10   83.01    1.16
   7   5  -9  419.18    2.85
   7   5  -9  409.32    2.57
  -7  -5   9  419.78    2.30
  -7  -5  -9  418.04    2.92
  -7  -5  -9  410.71    2.72
   7  -5   9  411.96    2.62
  -7  -5  -9  423.31    2.68
  -7  -5   9  412.61    2.57
   7  -5  -9  412.11    2.63
   7  -5   9  409.47    2.59
   7  -5   9  421.74    2.95
   7  -5   9  419.15    2.74
  -9  -1  -3  890.99    4.25
   9  -1  -3  810.29    3.49
  -9   1   3  872.29    2.95
   9  -1   3  894.90    3.43
  -9  -1   3  855.88    3.08
   9  -1  -3  852.16    3.86
   9   1   3  841.67    3.96
  -9  -1   3  875.62    3.58
   9  -1  -3  855.91    3.88
   9  -1   3  867.81    4.10
   9  -1   3  858.78    3.91
  -9  -1  -3  858.08    3.50
   9  -1  -3  845.09    3.96
  -9   1  -3  829.75    3.37
   2  -8  12  933.19    4.52
  -2  -8  12  957.15    4.05
   2  -8 -12  951.03    5.00
   2  -8 -12  990.11    4.80
   2  -8  12  944.32    4.29
   2  -8 -12  964.84    3.47
  -2  -8 -12  960.33    4.03
  -2  -8 -12  949.49    4.11
  -2  -8 -12  901.53    4.64
   2  -8  12  936.61    4.19
   2  -8 -12  981.53    4.87
  -2  -8  12  913.88    4.16
   2  -8 -12  937.56    4.16
  -2  -8  12  964.06    3.84
  -2  -8 -12  976.68    4.43
  -2  -8 -12  938.47    4.86
  -2  -8  12  945.60    4.14
  -2  -8  12  965.29    4.34
   0  -6 -20  120.90    1.50
   0   6 -20  122.55    1.45
   0  -6  20  121.50    1.39
   0  -6 -20  124.32    1.22
  -1  -7  17  630.99    3.20
   1  -7 -17  632.91    3.71
   1  -7  17  645.23    3.30
   1  -7 -17  628.09    3.62
   1  -7  17  630.60    3.27
  -1  -9  -6 1327.46    3.69
  -1  -9  -6 1242.89    4.73
  -1  -9  -6 1202.05    4.94
  -1  -9   6 1252.01    5.17
  -1  -9  -6 1261.09    5.77
  -1  -9  -6 1288.40    5.67
   1  -9   6 1317.71    5.02
  -1  -9   6 1256.64    4.67
   1  -9  -6 1251.57    5.79
   1  -9  -6 1267.85    4.12
  -1  -9  -6 1320.63    4.91
   1  -9   6 1280.03    5.46
   1  -9   6 1210.44    5.05
   1  -9   6 1325.74    4.71
   1  -9  -6 1260.81    5.44
  -1  -9  -6 1306.00    5.63
   3  -7  15  715.41    3.58
   3   7 -15  704.83    3.59
   3  -7 -15  737.11    3.09
  -3  -7  15  753.75    3.62
  -3  -7 -15  706.48    3.44
  -3  -7  15  736.98    3.49
  -3  -7  15  747.25    3.38
  -3  -7 -15  704.38    3.82
  -3  -7 -15  732.77    3.61
   3  -7  15  727.24    3.54
  -3  -7 -15  717.38    4.09
   3  -7 -15  733.10    4.24
  -4  -8  -7  934.26    4.14
   4   8  -7  954.57    4.41
  -4  -8  -7  945.65    4.06
  -4  -8  -7  954.22    4.63
   4  -8  -7  871.45    4.14
   4  -8  -7  905.03    4.79
  -4  -8  -7  907.44    4.65
   4  -8   7  944.61    4.49
   4  -8  -7  977.13    3.95
  -4  -8   7  915.13    4.19
  -4  -8   7  907.64    4.09
  -4  -8   7  939.34    4.19
  -4  -8   7  930.19    3.42
   4  -8   7  921.86    4.65
   2  -4 -23    7.82    0.50
  -2  -4 -23    4.18    0.54
  -2   4  23    4.18    0.39
   2   4 -23    4.70    0.50
   2  -4 -23    8.93    0.26
   2  -4 -23    2.73    0.49
   2  -4  23    7.86    0.53
   2   4 -23    8.24    0.52
  -2   4 -23    2.88    0.48
   2  -4 -23    4.62    0.53
  -2   4 -23    7.19    0.54
  -2  -4 -23    5.49    0.47
  -2  -4  23    3.36    0.47
  -6   2 -19 1464.48    5.22
   6  -2 -19 1468.01    5.16
   6  -2  19 1445.46    5.17
   6   2 -19 1457.17    4.94
   6  -2  19 1487.98    5.27
   6   2 -19 1454.68    5.29
  -6  -2 -19 1455.24    5.29
   6  -2  19 1420.27    4.30
  -6  -2 -19 1462.25    5.36
  -6   2  19 1482.28    5.31
   6  -2  19 1449.04    5.35
   2   2 -25 1434.93    5.00
  -2  -2 -25 1478.88    4.71
   2  -2 -25 1453.18    5.47
  -2  -2  25 1463.42    4.95
  -2  -2 -25 1454.71    5.23
  -2  -2 -25 1397.39    5.54
   2   2 -25 1481.67    5.16
   2  -2  25 1304.44    4.21
   2   2 -25 1548.82    5.46
   2  -2 -25 1446.22    5.02
  -2  -2 -25 1337.34    4.83
  -2   2  25 1578.86    4.99
  -2  -2 -25 1490.69    5.47
   8  -4   6 2108.35    6.56
   8  -4   6 2053.80    6.06
   8  -4   6 2107.78    6.39
  -8  -4  -6 2072.25    6.11
   8   4  -6 2134.72    6.30
  -8  -4   6 2161.37    6.32
   8  -4  -6 2120.41    6.95
   8  -4  -6 2118.93    6.51
  -8  -4   6 2137.92    5.62
   8  -4   6 2094.28    7.02
   8   4  -6 2072.37    6.50
  -8  -4  -6 2118.75    6.81
   8  -4  -6 2144.95    6.28
  -1   5 -22 1146.52    4.68
   1   5 -22 1184.05    4.62
   1  -5 -22 1162.57    4.80
  -1   5  22 1175.99    3.74
   1  -5  22 1153.16    4.42
  -1  -5 -22 1157.58    3.95
   9  -1   4 1351.33    4.31
  -9  -1   4 1339.06    3.92
   9  -1  -4 1362.24    4.99
   9   1  -4 1383.78    5.10
   9  -1   4 1347.93    5.00
   9   1  -4 1313.74    4.73
  -9  -1  -4 1381.45    5.41
   9  -1  -4 1320.13    4.53
   9   1   4 1416.89    3.88
  -9   1  -4 1384.00    4.54
  -9  -1   4 1352.48    4.69
   9  -1   4 1374.95    5.28
   9  -1  -4 1393.57    5.10
  -9  -1  -4 1345.18    4.55
   9   1   4 1383.91    5.14
   9  -1  -4 1408.92    5.12
   1  -1 -26  284.68    2.35
  -1   1 -26  258.68    2.19
  -1   1  26  285.36    1.94
   1   1 -26  280.00    2.15
  -1   1 -26  263.39    2.19
  -1   1 -26  268.03    2.15
  -1   1 -26  266.25    2.17
   1  -1 -26  275.97    1.52
   1   1  26  268.76    1.72
  -1  -1 -26  279.46    2.21
   1   1 -26  277.94    2.16
   1  -1  26  283.09    1.91
  -1  -1 -26  283.33    2.15
  -1  -1 -26  281.68    2.40
  -1  -1 -26  280.83    2.33
   1  -1 -26  255.01    2.29
   4   2 -23    5.38    0.48
  -4  -2 -23    4.98    0.48
   4  -2  23    5.96    0.52
   4  -2 -23    5.87    0.53
  -4  -2  23    5.63    0.55
  -4   2 -23    4.90    0.49
   4   2 -23    6.23    0.49
   4  -2  23    5.90    0.42
  -4   2  23    5.81    0.52
  -5  -5  17 3793.46    8.64
  -5  -5 -17 3905.13    9.63
   5  -5  17 3905.22    9.10
  -5   5 -17 3822.63    9.19
  -5  -5 -17 3792.93    9.69
   5  -5  17 3917.87    8.96
   5  -5  17 3847.42    9.14
   5   5 -17 3778.72    9.35
   5   5 -17 3842.66    8.89
   5  -5  17 3850.54    9.18
  -5  -5 -17 3813.09    9.31
  -5  -5  17 3957.10    8.77
   5  -5 -17 3817.67    8.78
  -5  -5  17 3927.28    8.94
  -5  -7  10 3116.01    7.94
   5  -7  10 3119.72    9.12
   5  -7 -10 3129.24    8.95
  -5  -7 -10 3202.91    8.36
   5  -7  10 3173.94    8.25
   5   7 -10 3101.80    8.52
  -5  -7 -10 3161.50    8.15
   5  -7 -10 3197.60    9.09
  -5  -7  10 3079.57    7.81
   5  -7  10 3200.40    8.17
  -5  -7  10 3212.80    8.19
  -5  -7 -10 3148.05    8.00
   5  -7 -10 3009.39    8.14
   5  -7 -10 3159.08    7.72
  -5  -7  10 3154.03    7.17
   8   0  13 2736.51    7.62
   8   0  13 2717.84    7.53
   8   0  13 2764.09    7.91
   8   0 -13 2766.00    7.36
  -8   0  13 2774.87    7.55
   8   0 -13 2777.53    7.38
   6   0 -20   58.63    1.00
  -6   0  20   54.22    1.07
   6   0 -20   58.31    1.07
  -6   0 -20   55.42    1.07
   6   0  20   58.78    1.07
   6   0  20   53.38    1.05
   6   0 -20   55.82    1.03
  -6   0 -20   57.30    1.06
  -5   1  22  460.87    2.84
  -5  -1  22  498.60    2.91
  -5   1 -22  495.42    3.05
   5   1  22  498.68    2.97
   5  -1  22  466.29    2.95
   5  -1  22  473.59    2.87
  -5  -1 -22  463.32    2.94
   5   1 -22  461.60    2.77
   5  -1 -22  497.49    3.06
   5   1  22  506.44    2.88
   5  -1 -22  499.95    2.91
   5   1 -22  471.76    2.78
  -5  -1 -22  461.67    2.92
   1  -9  -7  634.53    3.89
   1  -9   7  652.08    3.63
  -1  -9  -7  671.19    3.59
  -1  -9  -7  656.37    3.45
  -1  -9  -7  693.85    3.64
   1  -9   7  691.12    3.38
  -1  -9   7  651.46    3.64
  -1  -9  -7  688.10    2.52
  -1  -9  -7  674.15    4.11
   1  -9   7  668.79    3.54
   1  -9   7  646.22    3.82
  -1  -9  -7  650.26    4.13
  -1  -9  -7  654.64    3.98
   1  -9  -7  639.62    3.98
   1  -9  -7  636.72    3.57
   1  -9  -7  650.78    2.84
  -1  -9   7  658.01    3.32
   1  -9  -7  659.47    4.21
  -1  -9  -7  664.13    3.36
  -1  -9   7  661.19    3.11
  -1  -9   7  654.88    3.50
  -1  -9   7  684.97    3.72
   4  -4 -21  792.81    3.62
  -4   4  21  790.37    3.71
   4  -4  21  749.86    3.43
  -4  -4 -21  827.48    3.66
  -4  -4 -21  735.52    3.72
  -4   4 -21  797.21    3.90
   4   4 -21  812.26    3.95
   4  -4  21  814.27    3.90
   4   4 -21  803.53    3.76
  -4  -4 -21  822.96    4.12
  -4  -4 -21  748.92    3.86
   4  -4 -21  794.65    4.05
   7   3 -15 3692.57    8.78
   7  -3 -15 3764.06    8.90
  -7  -3 -15 3727.82    8.91
  -7  -3  15 3780.10    8.43
  -7  -3 -15 3769.82    9.37
  -7  -3 -15 3803.60    9.35
  -7  -3 -15 3655.15    9.02
   7  -3  15 3573.48    9.04
  -7   3  15 3664.15    9.24
   7  -3  15 3656.09    8.18
   7  -3  15 3656.54    9.12
   7   3 -15 3562.50    8.96
  -9  -1  -5  242.75    2.24
   9  -1  -5  230.76    1.84
   9   1  -5  231.87    1.93
   9   1   5  224.07    2.07
   9  -1   5  220.68    2.05
   9  -1   5  235.58    2.18
  -9  -1   5  224.48    1.46
  -9  -1   5  211.48    1.82
   9   1  -5  236.65    2.11
   9  -1  -5  228.43    2.04
   9   1   5  216.66    1.90
   9  -1  -5  215.94    1.96
   9   1   5  213.72    1.39
   9  -1   5  229.87    2.05
   9  -1  -5  229.15    2.06
  -9  -1  -5  232.22    1.86
   9  -1   5  241.84    1.73
  -7  -1 -17  337.50    2.51
   7  -1  17  324.34    2.48
  -7  -1 -17  335.48    2.45
   7  -1  17  349.30    1.90
   7   1  17  329.07    2.40
   7   1 -17  335.20    2.45
   7   1 -17  327.39    2.35
   7   1 -17  328.72    2.31
  -7  -1 -17  334.57    2.46
  -7   1  17  326.76    2.46
   7  -1 -17  330.47    2.28
  -7   1 -17  327.35    2.38
   7  -1  17  340.07    2.47
  -7  -1 -17  326.55    2.41
   7  -1  17  321.09    2.47
   7  -5 -10 2231.44    7.16
   7  -5 -10 2330.01    6.62
   7  -5  10 2234.99    6.47
   7  -5 -10 2313.83    6.63
   7  -5  10 2263.06    6.60
   7  -5  10 2231.90    6.77
  -7  -5  10 2273.87    6.48
   7   5 -10 2257.06    6.47
  -7  -5 -10 2273.83    6.62
   7  -5  10 2256.46    7.14
   7   5 -10 2257.42    6.99
  -7  -5 -10 2216.95    6.72
  -7  -5  10 2352.53    6.00
   7  -5  10 2266.66    6.79
   0  -4 -24    3.08    0.54
   0  -4  24    4.29    0.51
   0  -4 -24    3.24    0.41
   0  -4 -24    4.10    0.33
   0   4  24    3.58    0.28
   8   2 -12  151.54    1.62
   8  -2  12  154.50    1.41
  -8  -2 -12  160.34    1.80
   8  -2  12  153.03    1.74
   8  -2  12  154.73    1.73
   8   2  12  160.69    1.70
   8  -2  12  153.96    1.72
   8   2 -12  156.67    1.65
  -8  -2 -12  153.17    1.62
  -8  -2 -12  156.83    1.67
   8  -2 -12  161.47    1.69
  -8  -2  12  157.34    1.61
   6  -6 -11   42.55    1.03
  -6  -6  11   44.18    0.91
   6  -6 -11   42.72    0.96
  -6  -6  11   45.95    0.97
  -6  -6 -11   37.32    0.88
   6  -6  11   37.16    0.87
  -6  -6 -11   41.20    0.95
  -6  -6 -11   45.21    0.94
  -6  -6 -11   37.44    0.91
   6  -6  11   37.57    0.90
   6  -6  11   36.01    0.92
   6  -6 -11   43.38    0.88
   6  -6 -11   50.93    0.98
   6   6 -11   37.35    0.82
  -6  -6  11   51.19    0.87
   6  -6  11   45.15    1.00
   6   6 -11   38.85    0.96
   6  -6  11   41.63    0.87
   8  -4   7 1516.96    5.51
   8  -4  -7 1594.29    5.33
  -8  -4   7 1594.19    4.84
  -8  -4   7 1556.50    4.65
  -8  -4   7 1576.33    5.23
   8  -4  -7 1542.54    5.48
   8  -4  -7 1511.05    5.78
  -8  -4  -7 1578.80    5.39
   8  -4   7 1570.40    6.03
   8  -4   7 1581.94    5.22
   8   4  -7 1562.00    5.57
   8   4  -7 1585.17    5.37
   8  -4   7 1567.57    5.45
  -8  -4  -7 1559.57    5.28
  -8  -4  -7 1637.44    5.95
   4  -8  -8  752.84    4.37
  -4  -8  -8  774.84    4.32
   4  -8   8  793.95    4.32
   4  -8  -8  793.83    3.54
   4  -8  -8  754.15    3.86
  -4  -8   8  783.92    3.86
   4  -8   8  785.24    3.89
  -4  -8  -8  791.55    4.29
  -4  -8  -8  772.47    3.68
   4  -8   8  774.43    3.74
  -4  -8   8  754.72    3.75
  -4  -8   8  797.92    3.21
  -4  -8   8  755.57    3.77
   4  -8   8  756.14    3.67
   4  -8   8  779.00    4.09
   4   8  -8  793.37    4.02
   0  -8 -14  585.73    2.17
   0  -8  14  617.27    3.33
   0  -8  14  593.02    3.34
   0  -8  14  615.23    3.27
   0  -8 -14  615.57    3.87
  -1  -3 -25   59.83    1.16
  -1   3 -25   60.56    1.15
  -1   3  25   62.56    0.90
  -1  -3 -25   59.68    1.22
   1  -3  25   61.36    1.00
   1   3 -25   58.50    1.03
  -1  -3 -25   58.57    1.01
   1  -3 -25   62.32    1.17
   1  -3 -25   62.79    0.71
  -1  -3 -25   60.98    0.89
   4  -6  17 1739.96    5.61
   4   6 -17 1736.08    5.53
   4  -6 -17 1645.87    5.06
  -4  -6 -17 1727.17    5.80
  -4  -6 -17 1620.72    6.01
   4  -6  17 1740.98    5.78
   4  -6  17 1669.87    5.54
  -4  -6 -17 1716.92    6.29
  -4  -6 -17 1753.97    5.91
  -4  -6 -17 1718.00    5.57
   4  -6  17 1678.28    5.61
  -4  -6  17 1660.96    5.36
   4   6 -17 1630.61    5.75
   3   1 -25  208.78    1.87
   3  -1 -25  206.86    2.05
   3   1  25  206.74    1.83
  -3   1 -25  198.74    1.88
  -3  -1 -25  204.77    1.98
   3  -1 -25  200.32    1.86
  -3  -1  25  203.53    1.80
   3   1 -25  201.48    1.85
   3  -1  25  210.40    1.59
  -3   1 -25  207.77    1.92
   3   1 -25  202.44    1.99
  -3  -1 -25  205.56    1.99
   0   2 -26  471.57    2.95
   0  -2 -26  514.49    3.32
   0   2 -26  498.52    2.90
   0  -2  26  501.30    2.73
   0  -2 -26  504.62    2.87
   0  -2 -26  502.06    2.29
   0   2  26  496.75    2.39
   0  -2 -26  484.86    3.16
   0   2 -26  501.87    2.95
   0   2 -26  488.97    3.01
  -4   0 -24 1215.14    4.85
   4   0  24 1210.95    4.63
  -4   0  24 1223.61    4.61
   4   0 -24 1193.78    4.48
   4   0  24 1164.69    3.56
   4   0 -24 1183.10    4.63
  -4   0 -24 1179.48    4.72
  -2   0 -26 1859.26    5.89
   2   0 -26 1866.81    5.75
  -2   0 -26 1807.01    6.22
  -2   0 -26 1933.50    6.24
   2   0 -26 1864.41    5.93
   2   0 -26 1807.95    4.01
   2   0 -26 1939.21    6.46
  -2   0 -26 1936.03    6.21
   2   0  26 1878.85    4.96
   2   0 -26 1931.65    6.39
  -2   0  26 1936.24    5.63
  -2  -8 -13  118.69    1.43
  -2  -8  13  138.53    1.68
   2  -8 -13  155.54    1.35
  -2  -8  13  135.10    1.56
  -2  -8  13  131.58    1.46
   2  -8  13  113.17    1.48
  -2  -8 -13  132.20    1.54
   2   8 -13  117.25    1.48
   2  -8 -13  124.91    1.53
   2  -8 -13  144.19    1.91
   2  -8  13  122.58    1.67
   2  -8  13  115.37    1.49
  -2  -8 -13  128.31    1.64
  -2  -8 -13  128.16    1.80
  -2  -8  13  135.33    1.54
  -2  -8  13  137.28    1.63
   2  -8 -13  144.38    1.86
  -2  -8 -13  123.76    1.83
   2  -8 -13  139.78    1.96
  -9  -1  -6 2232.76    7.03
   9   1  -6 2180.54    6.36
   9  -1   6 2185.70    6.80
   9  -1   6 2246.57    5.68
   9  -1  -6 2154.91    6.65
   9  -1  -6 2156.41    6.49
   9  -1   6 2175.14    6.67
   9   1  -6 2204.73    6.69
   9  -1  -6 2179.42    6.08
   9   1   6 2179.71    6.66
  -9  -1  -6 2239.58    6.23
  -9  -1   6 2156.69    6.13
   9   1   6 2173.01    6.40
   6  -4  17 1088.70    4.56
  -6   4  17 1107.29    4.72
  -6  -4  17 1139.39    4.34
   6  -4 -17 1127.69    4.54
  -6  -4 -17 1078.79    4.69
  -6  -4 -17 1135.33    4.68
  -6  -4 -17 1165.27    4.72
   6   4 -17 1098.35    4.43
  -6   4 -17 1128.90    4.52
  -6  -4 -17 1118.07    4.79
   6  -4  17 1119.63    4.55
  -6  -4  17 1127.63    4.25
   6  -4  17 1059.75    4.07
   3   5 -21  628.47    3.44
  -3   5 -21  678.00    3.51
  -3  -5  21  659.93    3.34
  -3  -5 -21  669.89    3.82
  -3   5  21  656.82    3.16
   3  -5 -21  684.82    3.26
   3   5 -21  658.13    3.39
   3  -5  21  664.23    3.44
   3  -5 -21  665.93    3.58
   3  -5  21  655.24    3.26
  -3  -5 -21  658.68    3.20
  -3  -5 -21  647.72    3.48
   3  -5 -21  671.81    3.80
  -3  -5 -21  681.74    3.66
  -1  -9  -8  625.65    3.98
  -1  -9  -8  639.93    4.04
  -1  -9  -8  640.64    3.51
  -1  -9   8  631.90    3.46
  -1  -9  -8  669.66    2.46
   1  -9   8  672.16    3.47
  -1  -9  -8  656.67    3.50
   1  -9  -8  664.76    2.88
  -1  -9  -8  631.28    4.13
  -1  -9  -8  638.39    3.36
   1  -9   8  614.48    3.58
   1  -9   8  637.44    3.77
   1  -9  -8  618.18    3.88
  -1  -9   8  603.56    3.54
  -1  -9  -8  640.36    3.30
  -1  -9   8  612.50    3.03
   1  -9  -8  664.94    3.63
  -1  -9   8  583.49    3.48
   1  -9   8  635.06    3.51
   1  -9  -8  634.14    4.15
   1  -9  -8  627.60    3.99
   5  -7  11 1801.58    5.95
   5  -7 -11 1836.83    6.10
  -5  -7  11 1834.58    5.77
   5  -7 -11 1786.97    5.63
   5   7 -11 1777.84    6.26
  -5  -7  11 1890.28    6.10
   5  -7 -11 1783.85    6.65
   5  -7  11 1788.64    6.03
   5  -7 -11 1813.26    6.66
  -5  -7 -11 1886.47    6.45
  -5  -7  11 1859.53    5.32
  -5  -7 -11 1666.39    5.72
   5  -7  11 1799.96    6.80
  -5  -7 -11 1873.06    5.87
  -5  -7 -11 1723.88    6.50
  -5  -7 -11 1779.25    6.09
  -5  -7 -11 1850.56    5.85
  -5  -7  11 1813.62    5.84
   3  -9   0 1424.35    5.24
  -3  -9   0 1418.92    5.45
   3  -9   0 1467.27    5.60
  -3  -9   0 1523.34    4.13
  -3  -9   0 1388.75    5.89
   3  -9   0 1415.27    5.64
   3  -9   0 1579.67    5.26
   3  -9   0 1452.83    6.19
   3  -9   0 1469.07    6.02
  -3  -9   0 1454.98    4.88
  -3  -9   0 1491.60    5.80
  -3  -9  -1 1521.79    6.14
   3  -9  -1 1451.39    5.01
   3  -9  -1 1465.03    6.21
  -3  -9  -1 1506.65    5.92
   3  -9   1 1470.62    5.59
  -3  -9  -1 1546.14    4.04
   3  -9   1 1560.55    5.88
   3  -9   1 1499.46    5.21
  -3  -9   1 1447.16    5.92
   3  -9   1 1486.13    6.26
  -3  -9   1 1476.76    5.55
   3  -9  -1 1510.93    5.69
   3  -9   1 1562.46    6.18
  -3  -9  -1 1477.32    4.93
   3  -9   1 1529.51    5.45
   3  -9  -1 1489.83    6.03
   3  -9  -1 1499.86    5.78
  -3  -9   1 1542.77    4.37
   3  -9  -1 1453.15    5.21
  -3  -9  -1 1561.30    5.69
  -3  -9   1 1470.26    4.95
  -3  -9   1 1459.75    5.73
   8   4  -8  408.85    2.65
   8  -4   8  397.15    2.55
  -8  -4  -8  414.52    2.70
   8   4  -8  412.94    2.80
  -8  -4  -8  420.91    2.96
  -8  -4  -8  394.35    2.49
   8   4   8  381.84    2.51
   8  -4   8  411.62    3.01
   8  -4  -8  388.28    2.86
   8  -4  -8  389.23    2.69
   8  -4   8  408.56    2.72
   5  -3 -21  291.24    2.39
  -5  -3 -21  307.99    2.44
   5   3 -21  305.70    2.41
   5  -3  21  285.80    2.23
  -5   3  21  301.61    2.31
  -5  -3 -21  283.19    2.36
   5   3 -21  298.76    2.15
   5  -3  21  308.78    2.37
  -5  -3 -21  297.71    2.40
  -5  -3 -21  296.90    2.25
   5   3 -21  305.62    2.29
  -5  -3  21  288.91    2.25
  -2  -6 -20  512.16    2.77
   2  -6  20  493.13    2.84
   2   6 -20  502.07    2.98
   2   6 -20  516.19    2.98
   2  -6  20  513.70    2.96
  -2  -6 -20  499.12    3.27
  -2  -6 -20  480.98    2.99
   2  -6 -20  558.10    3.21
  -2  -6  20  546.98    2.94
  -2   6  20  526.49    2.65
  -2  -6 -20  519.99    3.00
   2  -6 -20  558.72    3.45
   2  -6  20  512.56    2.92
  -2  -6 -20  531.71    3.40
  -2  -6  20  549.35    3.12
   3  -7 -16 1149.77    5.44
   3   7 -16 1177.60    4.77
   3  -7 -16 1167.18    5.11
  -3  -7 -16 1148.44    5.35
   3  -7 -16 1177.08    4.83
   3  -7  16 1176.81    4.71
   3   7 -16 1196.41    4.47
  -3   7 -16 1196.65    4.63
  -3  -7  16 1201.28    4.52
   3  -7  16 1153.01    4.62
  -3  -7 -16 1185.96    4.71
  -3  -7 -16 1172.70    5.08
  -3  -7  16 1148.12    4.46
  -3  -7 -16 1186.08    4.55
   3  -7 -16 1179.65    4.02
  -3  -7  16 1185.88    4.67
  -4  -8   9 2498.41    7.24
  -4  -8   9 2433.80    7.21
   4  -8  -9 2536.41    6.67
   4  -8   9 2525.30    8.10
   4  -8   9 2525.76    7.32
   4  -8   9 2565.06    7.41
  -4  -8  -9 2494.72    8.24
   4  -8   9 2481.16    7.05
   4   8  -9 2568.70    7.62
  -4  -8   9 2525.31    6.96
  -4  -8  -9 2589.96    7.09
   4  -8  -9 2549.70    8.43
  -4  -8  -9 2537.47    8.09
   4  -8  -9 2569.81    7.50
   4  -8  -9 2634.24    8.24
  -4  -8   9 2548.84    7.42
   4  -8   9 2580.78    7.70
   3  -9  -2  580.23    3.46
   3  -9  -2  569.95    3.83
   3  -9   2  544.92    3.67
   3  -9  -2  574.90    3.06
  -3  -9  -2  551.72    3.19
  -3  -9   2  568.15    3.31
  -3  -9   2  580.32    2.54
   3  -9  -2  574.14    3.18
   3  -9  -2  562.69    3.43
   3  -9   2  540.51    3.05
  -3  -9  -2  532.71    3.62
  -3  -9  -2  514.00    2.10
  -3  -9  -2  540.78    2.82
  -3  -9  -2  536.32    3.48
  -3  -9   2  573.12    3.02
  -3  -9  -2  553.35    3.64
  -3  -9  -2  521.06    3.20
   3  -9   2  542.82    3.26
   3  -9   2  517.95    3.31
   3  -9   2  545.81    3.18
   3  -9   2  553.23    3.56
  -3  -9   2  576.22    3.65
  -3  -9   2  555.46    3.47
  -1  -7  18  213.94    1.89
   1  -7 -18  212.36    2.15
  -1  -7  18  218.79    1.91
  -1  -7 -18  196.90    1.85
  -1   7 -18  216.94    1.94
   1  -7  18  188.61    1.81
  -1  -7 -18  195.09    2.10
   1   7 -18  191.94    1.79
  -1   7  18  188.46    1.45
   1  -7  18  190.16    1.86
  -1  -7 -18  190.78    1.67
  -3   3 -24 2763.70    7.88
  -3  -3 -24 2654.78    7.54
  -3  -3 -24 2802.33    7.90
  -3  -3 -24 2748.54    8.11
  -3   3 -24 2728.32    7.58
   3  -3 -24 2716.18    7.31
   3   3 -24 2667.53    7.57
   3  -3  24 2741.25    6.91
  -3  -3 -24 2713.07    7.00
  -3   3  24 2733.43    6.95
  -3  -3  24 2769.64    7.35
   3   3 -24 2700.09    7.15
   7  -5 -11 5494.18   11.34
  -7  -5  11 5398.85   11.16
   7  -5 -11 5418.55   11.68
   7  -5  11 5553.94   12.23
   7   5 -11 5306.15   11.92
   7  -5 -11 5307.42   12.09
   7  -5  11 5484.46   11.26
   7  -5  11 5377.89   11.75
  -7  -5 -11 5462.61   11.60
  -7  -5 -11 5401.67   11.40
  -7  -5  11 5593.63   10.55
   7  -5  11 5541.34   11.70
   7   5 -11 5461.52   11.23
   7  -5  11 5433.44   11.41
   8   0  14  161.74    1.82
   8   0 -14  167.66    1.71
   8   0 -14  162.48    1.80
   8   0  14  164.81    1.76
   8   0  14  163.13    1.79
   8   0 -14  162.87    1.71
  -8   0 -14  162.79    1.66
   9   1   7 1388.55    5.30
   9   1   7 1407.85    5.08
   9  -1  -7 1387.11    5.19
   9  -1   7 1445.11    5.40
   9   1  -7 1409.13    5.02
   9   1  -7 1401.92    5.33
  -9  -1   7 1404.35    4.93
   9  -1   7 1414.25    5.29
  -9  -1  -7 1420.76    4.91
   9  -1   7 1447.05    4.42
   9  -1  -7 1395.56    5.12
  -3  -9  -3  275.13    2.37
   3  -9  -3  276.54    2.41
  -3  -9  -3  277.82    2.27
   3  -9   3  266.73    2.59
   3  -9  -3  275.24    2.17
   3  -9   3  276.03    2.33
   3  -9   3  274.07    2.42
   3  -9   3  273.38    2.27
  -3  -9   3  266.27    2.47
  -3  -9   3  285.84    1.80
  -3  -9   3  267.53    2.27
   3  -9  -3  283.74    2.12
   3  -9  -3  284.14    2.62
   3  -9   3  271.89    2.51
  -3  -9  -3  275.08    1.50
  -3  -9   3  278.05    2.40
  -3  -9  -3  283.03    2.64
  -3  -9  -3  272.92    2.31
   3  -9  -3  263.47    2.66
  -3  -9  -3  277.69    2.60
  -3  -9  -3  275.04    2.49
  -3  -9   3  273.73    2.11
   6  -6  12   24.15    0.78
   6  -6  12   24.39    0.78
  -6  -6 -12   22.83    0.76
   6  -6  12   24.35    0.79
  -6  -6  12   22.53    0.75
   6  -6 -12   23.16    0.76
  -6  -6 -12   23.77    0.78
   6  -6 -12   22.89    0.81
   6  -6  12   24.82    0.76
  -6  -6 -12   24.87    0.79
  -6  -6 -12   23.95    0.81
  -6  -6 -12   24.45    0.74
  -6  -6  12   25.48    0.72
   6  -6 -12   25.06    0.75
  -6  -6  12   28.03    0.76
  -6  -6  12   24.81    0.67
   6  -6 -12   26.31    0.73
   6  -6  12   24.87    0.73
   0  -6 -21  132.11    1.27
   0  -6 -21  134.16    1.61
   0  -6  21  136.27    1.53
   0   6 -21  131.84    1.54
   8   2 -13 1229.89    4.53
   8  -2  13 1199.43    4.97
   8  -2  13 1247.62    5.03
  -8  -2 -13 1217.10    4.74
   8   2  13 1275.42    4.91
   8  -2 -13 1261.28    4.89
  -8  -2 -13 1216.34    4.79
   8   2 -13 1207.76    4.80
   8  -2  13 1211.99    4.97
  -8  -2 -13 1240.04    5.08
   8   2 -13 1232.18    4.77
   8  -2  13 1204.45    4.09
  -5  -5 -18  795.95    4.00
  -5  -5  18  865.18    3.88
  -5  -5 -18  802.90    3.64
   5  -5 -18  859.78    3.82
  -5  -5 -18  788.99    4.02
   5  -5  18  867.87    3.86
   5  -5  18  882.18    4.00
  -5  -5 -18  866.70    4.30
  -5   5 -18  862.26    4.07
   5   5 -18  843.67    3.86
   5  -5 -18  875.49    3.82
   5  -5  18  851.88    3.96
   5  -5  18  862.94    4.02
  -5  -5  18  849.52    3.71
   5   5 -18  873.57    4.15
  -5  -5 -18  851.94    4.21
   6   2  20   68.38    1.11
  -6  -2 -20   74.80    1.26
  -6   2 -20   68.25    1.19
   6   2 -20   77.90    1.27
   6   2  20   70.52    1.14
   6   2 -20   76.64    1.15
  -6   2  20   77.48    1.27
   6  -2  20   73.62    0.97
   6  -2  20   80.73    1.24
   6  -2 -20   69.04    1.09
  -6  -2  20   67.13    1.17
  -6  -2 -20   78.10    1.26
   6  -2  20   76.05    1.22
   6  -2  20   74.96    1.26
   6  -2 -20   68.50    1.15
   0   0 -27    3.24    0.43
   0   0 -27    2.41    0.51
   0   0  27    1.19    0.33
   0   0 -27    0.59    0.43
   0   0 -27    1.11    0.46
   7  -3  16 2037.88    5.74
   7  -3  16 1961.34    6.45
   7   3 -16 2016.68    6.46
  -7  -3  16 1987.69    6.04
  -7  -3 -16 1960.64    6.50
  -7  -3 -16 1965.09    6.29
  -7  -3 -16 2039.32    6.60
   7  -3 -16 2027.41    6.25
  -7   3 -16 1935.95    6.00
  -7  -3  16 1941.35    5.73
   7   3  16 1907.27    5.97
  -7   3  16 1912.88    6.47
  -7  -3 -16 1983.49    6.40
   7   3 -16 1929.32    6.17
   7  -3  16 1953.12    6.39
  -1  -9   9  587.35    3.51
   1  -9  -9  601.92    4.11
   1  -9   9  613.34    3.58
  -1  -9   9  587.26    3.48
  -1  -9   9  594.34    3.39
   1  -9  -9  594.89    3.45
   1  -9   9  632.24    3.29
   1  -9  -9  597.40    3.90
  -1  -9  -9  594.72    3.91
   1  -9   9  586.48    3.64
  -1  -9  -9  592.28    3.37
   1  -9  -9  591.34    2.66
  -1  -9  -9  604.22    3.47
  -1  -9  -9  594.62    2.20
   1  -9   9  612.11    3.47
  -1  -9  -9  631.42    3.26
  -1  -9  -9  626.87    3.33
  -1  -9  -9  642.84    4.05
   3  -9  -4  245.94    2.59
  -3  -9   4  264.13    2.24
  -3  -9  -4  251.50    2.24
   3  -9   4  240.32    2.43
  -3  -9   4  258.40    2.07
  -3  -9   4  253.17    2.31
  -3  -9  -4  244.84    2.50
   3  -9   4  247.43    2.30
   3  -9   4  244.48    2.17
   3  -9   4  253.36    2.13
  -3  -9  -4  242.81    1.33
   3   9  -4  243.47    2.30
   3  -9   4  237.25    2.15
  -3  -9  -4  242.83    2.37
  -3  -9   4  260.72    1.76
   3  -9  -4  262.56    2.03
   3  -9   4  246.92    2.38
   3  -9  -4  258.62    2.35
  -3  -9  -4  245.70    2.20
  -3  -9  -4  242.99    2.13
   3  -9  -4  259.65    2.10
   3  -9  -4  251.61    2.51
  -3  -9   4  256.44    2.41
  -3  -9  -4  249.04    2.52
   0  -8  15 1349.32    5.06
   0  -8 -15 1356.41    5.43
   0  -8  15 1333.54    5.18
   0  -8  15 1350.27    5.10
   0  -8 -15 1327.91    3.44
   8  -4   9  369.66    2.46
  -8  -4   9  351.98    2.28
   8   4   9  348.09    2.42
   8  -4  -9  355.04    2.48
   8  -4   9  374.63    2.63
  -8  -4  -9  370.92    2.58
   8   4  -9  374.97    2.71
   8   4  -9  385.84    2.58
   8  -4   9  388.93    2.98
  -8  -4  -9  372.59    2.82
  -1  -5  23  312.84    2.38
   1  -5 -23  318.01    2.55
  -1  -5 -23  313.10    2.02
  -1  -5 -23  319.63    2.54
   1  -5 -23  312.19    2.14
  -1   5  23  312.52    1.86
   1   5 -23  314.52    2.40
   1  -5  23  304.52    2.28
  -1   5 -23  314.35    2.44
   1   5 -23  318.38    2.33
   1  -5 -23  313.63    1.68
  -1  -5 -23  314.22    2.29
   1   5 -23  323.08    2.24
   7   1  18  228.01    2.04
   7  -1  18  238.40    2.13
  -7  -1 -18  240.32    2.11
  -7  -1 -18  238.62    2.11
   7   1 -18  246.05    2.06
   7  -1 -18  225.65    2.02
   7   1  18  232.35    2.06
   7  -1 -18  227.34    1.91
  -7   1 -18  237.62    2.04
   7  -1  18  235.48    2.14
  -7   1 -18  223.13    2.03
   7   1 -18  238.15    2.01
   7  -1  18  239.39    2.15
  -7   1 -18  228.88    2.02
   7  -1 -18  213.77    1.96
   7  -1  18  245.99    1.60
  -7   1  18  243.63    2.16
  -7  -1 -18  236.03    2.15
   7   1 -18  239.65    2.09
  -7  -1 -18  237.13    2.14
   7  -1 -18  226.74    2.03
   2   4 -24  522.18    3.10
   2   4 -24  546.46    3.17
   2  -4 -24  534.65    2.93
  -2  -4 -24  562.66    3.54
  -2   4 -24  525.87    3.21
   2   4 -24  540.05    2.93
  -2  -4 -24  513.20    2.77
  -2   4  24  549.43    2.73
   2  -4 -24  526.17    3.30
   2  -4  24  534.21    2.96
  -2  -4 -24  537.93    3.13
  -2  -4 -24  535.33    2.75
   2  -8 -14 1546.29    6.62
  -2  -8  14 1531.88    5.59
   2  -8 -14 1559.06    5.63
  -2  -8  14 1606.45    5.25
   2  -8  14 1501.33    5.99
  -2  -8  14 1543.68    5.35
   2  -8 -14 1638.55    4.64
   2  -8 -14 1580.28    6.26
  -2  -8 -14 1582.41    6.61
   2  -8  14 1549.77    5.58
  -2  -8  14 1552.27    5.49
   2  -8  14 1536.03    5.55
   2  -8  14 1463.62    5.31
  -2  -8 -14 1584.18    5.50
  -2  -8 -14 1589.28    5.35
  -2  -8 -14 1442.93    5.68
   2   8 -14 1549.08    5.52
  -2  -8 -14 1581.08    6.38
   2  -8 -14 1545.58    6.36
   2  -8 -14 1531.39    5.44
   6   0  21   86.96    1.32
  -6   0 -21   78.23    1.26
   6   0  21   86.82    1.29
   6   0 -21   82.17    1.29
   6   0 -21   80.90    1.18
  -6   0  21   84.82    1.29
   6   0  21   82.01    1.26
   6   0 -21   81.50    1.24
  -6   0 -21   81.64    1.28
  -5  -7 -12  125.56    1.67
  -5  -7 -12  135.04    1.82
   5  -7  12  130.55    1.49
   5  -7 -12  125.00    1.44
  -5  -7 -12  132.98    1.53
  -5  -7 -12  125.38    1.60
   5  -7 -12  124.40    1.76
   5  -7  12  124.94    1.58
  -5  -7  12  130.59    1.39
   5   7 -12  126.26    1.65
   5  -7 -12  119.14    1.71
  -5  -7 -12  134.46    1.56
   5   7 -12  142.25    1.50
   5  -7  12  117.14    1.49
  -5  -7  12  134.26    1.61
  -5  -7  12  133.90    1.57
   5  -7 -12  120.27    1.54
  -9  -3   0   69.93    1.03
  -9  -3   0   71.64    0.89
   9  -3   0   68.20    1.20
   9  -3   0   73.02    1.20
   9  -3   0   67.52    1.15
   9  -3   0   71.49    1.13
   9  -3   0   65.42    1.14
   9   3   0   71.80    1.19
  -9  -3   0   69.33    1.25
   9   1  -8  273.17    2.26
   9   1   8  283.75    2.34
   9   1  -8  276.97    2.15
   9  -1  -8  281.02    2.26
   9  -1   8  271.21    2.30
   9   1   8  286.15    2.25
  -9   1   8  278.95    2.31
   9  -1  -8  286.11    2.30
   9  -1  -8  280.87    2.35
   9  -1   8  272.28    2.34
  -9  -1  -8  274.87    2.13
   4  -8 -10   21.50    0.77
  -4  -8  10   18.98    0.72
   4  -8  10   17.21    0.71
   4  -8 -10   20.26    0.78
  -4  -8  10   19.39    0.77
  -4  -8  10   19.96    0.72
   4  -8  10   15.74    0.71
  -4  -8 -10   16.26    0.83
  -4  -8 -10   17.59    0.83
   4  -8 -10   20.12    0.69
  -4  -8 -10   18.22    0.75
  -4  -8 -10   16.28    0.75
   4  -8  10   14.68    0.78
   4  -8  10   16.09    0.71
   4   8 -10   16.38    0.73
   4  -8 -10   20.30    0.85
   4  -8  10   19.49    0.76
  -4  -8  10   20.10    0.74
  -4  -2 -24  181.94    1.94
   4   2 -24  170.89    1.77
   4  -2  24  187.10    1.87
  -4  -2 -24  175.02    1.76
  -4   2  24  180.93    1.75
   4  -2  24  180.02    1.56
   4   2 -24  171.67    1.72
  -4   2 -24  173.72    1.86
  -4  -2  24  173.79    1.76
   4   2 -24  168.56    1.83
  -4  -2 -24  185.44    1.93
   9  -3   1 1518.99    5.50
   9  -3  -1 1516.72    5.15
  -9  -3   1 1607.89    4.49
  -9  -3   1 1577.74    5.79
   9  -3   1 1479.99    5.44
   9  -3   1 1554.55    5.16
   9   3   1 1562.60    5.54
   9  -3   1 1471.56    6.05
   9   3  -1 1531.16    5.46
   9  -3   1 1521.18    5.49
  -9  -3  -1 1525.50    5.65
  -9  -3   1 1549.57    4.86
   9  -3  -1 1552.47    5.46
  -9  -3  -1 1541.95    4.16
  -9  -3  -1 1505.16    4.91
   9  -3   1 1464.49    5.28
   9  -3  -1 1522.61    5.44
   9  -3  -1 1541.67    5.44
   9  -3  -1 1564.08    5.61
   2   2 -26  360.78    2.50
   2   2 -26  356.31    2.65
   2   2 -26  369.38    2.57
  -2   2  26  365.41    2.29
  -2   2 -26  360.47    2.61
   2  -2 -26  364.04    2.84
   2  -2 -26  357.49    2.49
  -2  -2  26  360.63    2.43
   2  -2 -26  361.70    2.76
  -2  -2 -26  366.65    2.49
  -2  -2 -26  366.24    2.29
  -2  -2 -26  367.02    2.82
   2   2 -26  365.05    2.55
  -2  -2 -26  361.33    2.60
  -4  -6 -18   66.51    1.29
   4  -6 -18   70.48    1.23
   4  -6 -18   69.93    1.02
  -4  -6  18   71.98    1.12
  -4  -6 -18   69.06    1.21
  -4  -6  18   68.42    1.14
   4  -6  18   70.06    1.16
   4  -6  18   69.42    1.17
  -4  -6 -18   70.13    1.15
   4   6 -18   67.02    1.11
   4   6 -18   67.26    1.20
   4  -6  18   69.17    1.15
  -4  -6 -18   70.84    1.22
  -4  -6  18   71.31    1.15
   4  -6 -18   68.72    1.06
  -3  -9  -5  540.67    1.91
   3   9  -5  544.80    3.43
  -3  -9   5  565.83    3.09
  -3  -9  -5  542.96    3.31
   3  -9   5  539.41    3.25
   3  -9   5  547.71    3.13
   3  -9  -5  568.94    3.76
  -3  -9   5  573.62    3.32
  -3  -9   5  553.51    2.66
   3  -9   5  533.30    3.49
   3  -9   5  525.56    3.59
  -3  -9   5  554.96    3.42
   3  -9  -5  596.60    3.06
  -3  -9   5  598.74    3.50
  -3  -9  -5  538.94    3.16
  -3  -9  -5  552.84    3.73
   3  -9   5  516.66    3.33
  -3  -9  -5  570.03    3.65
  -3  -9  -5  541.49    3.24
   3  -9  -5  556.63    3.06
   3  -9  -5  559.09    3.47
  -3  -9   5  550.25    3.52
  -4  -4 -22  417.35    2.84
  -4  -4 -22  432.45    2.68
   4   4 -22  414.31    2.53
   4  -4  22  407.86    2.52
  -4  -4 -22  445.58    2.98
   4  -4 -22  398.65    2.60
  -4   4 -22  399.68    2.82
  -4  -4 -22  404.34    2.94
   4  -4  22  419.99    2.63
  -4  -4  22  401.71    2.65
  -4   4  22  416.61    2.66
   4   4 -22  412.58    2.83
   4   4 -22  411.79    2.74
   4  -4  22  422.49    2.84
   9  -3   2  396.35    2.64
   9  -3  -2  410.63    2.76
  -9  -3   2  407.51    2.84
   9   3  -2  403.02    2.74
   9  -3   2  404.48    2.77
  -9  -3  -2  408.84    2.48
  -9  -3  -2  405.03    2.91
   9  -3  -2  413.42    2.71
   9  -3  -2  399.36    3.02
   9  -3  -2  403.02    2.69
   9   3   2  400.96    2.72
  -9  -3  -2  410.28    1.96
   9  -3  -2  393.45    2.74
  -9  -3   2  382.91    2.11
  -9  -3   2  389.76    2.26
   9  -3   2  411.38    2.76
   9  -3   2  403.83    2.78
   9  -3  -2  396.31    2.55
   5  -1 -23  971.72    3.95
   5  -1  23  959.71    4.42
   5   1 -23  973.55    4.19
   5   1  23 1004.61    4.19
   5  -1 -23  971.12    4.43
   5  -1  23  988.62    4.30
  -5   1 -23  980.02    4.22
  -5  -1 -23  996.79    4.42
   5   1  23  986.52    4.34
  -5   1 -23  978.81    4.45
   5  -1  23 1036.25    3.63
   5  -1 -23  991.78    4.27
  -5  -1 -23  973.62    4.43
   5   1 -23  968.96    4.15
  -5   1  23 1029.22    4.34
  -1  -1 -27  390.61    2.62
  -1  -1 -27  388.70    2.25
   1  -1 -27  377.32    2.77
  -1   1 -27  376.34    2.62
   1  -1 -27  378.73    2.86
   1   1  27  387.10    2.12
  -1   1 -27  388.80    2.70
  -1  -1  27  382.23    2.41
   1   1 -27  390.81    2.63
  -1  -1 -27  389.28    2.51
   1  -1  27  387.44    2.31
   1   1 -27  395.42    2.65
   1   1 -27  390.36    2.62
  -1  -1 -27  390.25    2.82
  -1  -1 -27  383.13    2.64
  -1  -1 -27  389.52    2.92
   1   1 -27  401.36    2.85
   1  -1 -27  389.60    1.84
  -1   1 -27  380.74    2.61
  -1   1 -27  381.42    2.71
   1  -1 -27  393.81    2.48
  -1   1  27  397.24    2.35
  -7  -5 -12 1412.64    5.21
   7  -5 -12 1460.71    5.70
  -7  -5 -12 1447.80    5.39
   7   5 -12 1440.30    5.14
   7  -5 -12 1443.37    5.22
   7  -5  12 1424.16    5.42
  -7  -5  12 1443.70    5.09
   7  -5 -12 1465.29    5.42
   7  -5  12 1465.98    5.72
   7  -5  12 1439.19    5.14
   7  -5  12 1437.09    5.27
   7  -5  12 1421.65    5.39
  -6  -4 -18  995.75    4.48
  -6   4  18 1024.20    4.51
  -6  -4 -18 1016.75    4.58
  -6  -4 -18  991.44    4.54
   6  -4 -18 1016.13    4.23
   6  -4  18 1021.27    4.40
   6   4 -18  999.26    4.28
  -6  -4 -18 1034.32    4.53
   6  -4  18 1006.62    4.04
  -6   4 -18 1014.14    4.35
  -6  -4  18 1010.90    4.19
   6   4 -18  966.41    4.44
   6  -4 -18 1006.44    4.30
  -9  -3  -3  419.13    2.56
   9  -3  -3  445.24    2.73
   9  -3  -3  444.95    2.92
   9  -3   3  430.40    2.85
  -9  -3  -3  423.21    2.96
   9  -3  -3  425.77    2.74
  -9  -3  -3  405.52    1.86
  -9  -3   3  445.84    2.96
  -9  -3   3  426.28    2.28
   9  -3   3  416.06    2.69
   9  -3  -3  446.44    3.19
  -9  -3   3  434.12    2.39
   9  -3   3  422.72    2.85
   9   3  -3  404.72    2.66
   9  -3   3  417.32    2.56
   9   3  -3  420.77    2.79
   9   3   3  448.01    2.87
   9  -3  -3  447.91    2.89
   9  -3   3  422.53    2.86
   9  -3  -3  448.32    2.84
  -1  -9 -10 1219.49    5.72
   1  -9  10 1274.62    5.46
   1  -9 -10 1298.32    4.01
  -1  -9 -10 1249.03    5.00
  -1  -9  10 1214.12    5.12
   1  -9 -10 1263.03    5.76
  -1  -9 -10 1256.76    5.10
   1  -9 -10 1231.53    4.90
   1  -9  10 1201.42    5.19
   1  -9  10 1280.82    5.14
   1  -9  10 1260.30    4.82
  -1  -9 -10 1301.68    4.76
  -1  -9  10 1248.70    5.25
  -1  -9 -10 1305.86    4.94
   1  -9 -10 1234.10    6.04
  -1  -9  10 1281.82    4.64
  -1  -9  10 1266.18    5.09
  -1  -9 -10 1279.82    3.32
   1  -9 -10 1262.47    5.08
   6  -6 -13 1000.97    4.74
   6  -6  13 1066.95    4.61
  -6  -6 -13 1046.84    4.57
  -6  -6 -13 1053.82    4.47
   6  -6 -13 1025.25    4.23
  -6  -6  13 1011.40    4.21
   6   6 -13 1059.67    4.76
   6  -6  13 1018.67    4.38
   6  -6  13 1051.99    4.37
  -6  -6 -13 1006.62    4.88
   6  -6 -13  985.55    4.37
  -6  -6 -13 1042.53    4.61
  -6  -6  13 1017.43    4.19
   6  -6  13 1056.22    4.70
   6  -6  13 1057.54    4.50
  -6  -6 -13 1081.32    4.44
  -6  -6 -13 1089.36    4.79
  -6  -6  13 1036.29    4.43
   6   6 -13 1036.28    4.23
   6  -6 -13  984.21    4.16
  -6  -6  13 1055.11    4.01
  -3   7 -17   61.77    1.09
   3  -7 -17   58.21    1.22
   3  -7 -17   57.68    1.30
  -3  -7  17   60.12    1.05
  -3  -7  17   63.75    1.13
   3  -7 -17   58.39    1.04
   3  -7 -17   59.51    1.15
   3   7 -17   68.30    1.11
  -3  -7  17   60.06    1.07
  -3  -7 -17   64.40    1.10
   3  -7  17   70.23    1.20
   3  -7  17   65.42    1.18
   3   7 -17   69.07    1.20
  -3  -7 -17   68.48    1.18
  -3  -7 -17   66.68    1.35
  -3  -7 -17   66.12    1.29
   3  -7 -17   58.88    0.91
  -3  -7 -17   66.72    1.14
   0   4 -25 1029.20    4.24
   0  -4 -25 1008.42    3.41
   0   4 -25 1025.62    4.42
   0  -4 -25 1026.09    4.95
   0  -4 -25  994.74    4.02
   0  -4  25  977.23    4.12
   0   4 -25 1010.16    4.27
  -8   0 -15 1969.54    6.12
   8   0 -15 1935.65    6.42
   8   0  15 1962.26    6.60
   8   0 -15 1965.51    6.17
  -8   0 -15 1998.92    6.51
   8   0  15 1871.01    6.38
   8   0 -15 1915.34    5.95
   8   0 -15 1949.78    6.16
   8   0  15 1900.76    6.26
  -3  -9   6 1312.69    5.45
   3  -9   6 1305.33    5.18
   3  -9   6 1267.38    4.91
   3  -9  -6 1317.55    5.84
   3  -9  -6 1304.92    4.77
  -3  -9   6 1316.72    4.88
  -3  -9   6 1285.20    5.17
  -3  -9   6 1352.87    5.35
   3  -9   6 1310.95    5.53
   3  -9  -6 1322.79    4.67
   3  -9  -6 1303.24    5.45
   3  -9  -6 1292.04    5.35
   3  -9   6 1355.44    5.43
   3   9  -6 1306.34    5.39
  -3  -9  -6 1308.52    5.04
  -3  -9  -6 1282.14    5.21
  -3  -9  -6 1356.89    5.21
  -3  -9  -6 1306.46    5.91
   3  -9   6 1294.98    5.73
  -3  -9   6 1256.17    5.23
  -3  -9   6 1333.78    4.35
  -3  -9  -6 1281.60    5.67
   8  -4  10 1470.61    5.09
   8  -4  10 1501.71    5.46
  -8  -4 -10 1520.11    5.41
   8   4 -10 1484.29    5.34
   8  -4 -10 1527.56    5.84
  -8  -4  10 1511.49    5.14
   8  -4  10 1449.74    5.54
   8   4  10 1517.28    5.28
   8   4 -10 1494.29    5.58
   8  -4  10 1541.87    6.06
   9  -3  -4  609.60    3.74
   9  -3   4  643.14    3.34
   9  -3   4  622.65    3.90
   9   3  -4  621.93    3.44
  -9  -3  -4  619.30    2.24
  -9  -3  -4  622.63    3.16
   9   3   4  607.39    3.40
   9  -3   4  629.53    3.15
   9  -3  -4  602.47    3.40
   9  -3   4  629.87    3.51
   9  -3  -4  614.85    3.28
   9  -3  -4  627.37    3.36
  -9  -3   4  637.37    3.51
   9  -3  -4  621.51    3.45
  -9  -3   4  623.31    2.85
   9   3  -4  634.21    3.37
   9  -3   4  619.46    3.53
   9  -3  -4  592.28    3.20
  -9  -3   4  629.37    2.85
   9  -3   4  634.39    3.50
   8   2  14 1662.40    5.77
  -8  -2 -14 1740.54    6.13
  -8  -2 -14 1609.02    5.72
   8  -2 -14 1649.21    5.75
   8   2 -14 1697.25    5.52
   8  -2 -14 1655.63    5.85
  -8   2  14 1664.48    5.95
   8  -2  14 1671.73    6.02
  -8  -2 -14 1692.38    5.81
   8   2 -14 1754.24    5.83
   8  -2  14 1708.10    4.98
   8   2 -14 1671.80    5.78
   8  -2  14 1692.84    5.99
   8  -2  14 1689.54    5.97
   8  -2 -14 1648.66    5.41
  -1  -3 -26  265.76    2.49
   1  -3  26  255.31    2.01
   1   3 -26  276.29    2.17
  -1  -3  26  276.64    2.16
   1  -3 -26  282.69    1.51
  -1  -3 -26  279.85    2.43
  -1   3 -26  273.80    2.21
   1  -3 -26  280.18    2.43
  -1  -3 -26  281.27    1.88
   1  -3 -26  285.94    2.19
   1  -3 -26  284.86    2.58
  -1  -3 -26  271.58    2.13
  -1   3 -26  272.75    2.38
   1   3 -26  252.93    2.20
  -1  -3 -26  290.57    2.26
   1   3 -26  274.27    2.35
  -1   3  26  273.24    1.82
   9  -1  -9  977.36    4.26
  -9  -1  -9  991.21    4.19
   9  -1  -9  941.16    4.39
   9  -1   9  998.47    3.56
  -9  -1   9  949.99    4.11
   9  -1  -9  985.43    4.30
   9  -1   9  997.93    4.49
   9  -1   9  971.08    4.58
   9   1   9  968.73    4.39
   9  -1   9  969.74    4.42
  -9   1   9  956.87    4.33
   9   1  -9  978.23    4.17
   9   1   9  952.95    4.20
  -3   5  22 1519.32    5.01
   3  -5  22 1507.30    5.22
  -3  -5 -22 1528.61    5.55
  -3  -5  22 1524.31    5.30
  -3  -5  22 1493.79    4.97
  -3  -5 -22 1505.20    5.67
  -3  -5 -22 1515.98    6.00
  -3   5 -22 1516.40    5.78
  -3  -5 -22 1512.88    5.08
   3   5 -22 1492.23    5.39
   3   5 -22 1495.05    5.53
  -3   5 -22 1479.86    5.50
   3  -5  22 1500.63    5.20
   3  -5 -22 1508.02    5.09
   3  -5 -22 1495.60    5.61
  -4   0 -25  131.41    1.61
   4   0 -25  111.26    1.40
   4   0 -25  118.93    1.59
  -4   0  25  135.45    1.63
   4   0 -25  111.33    1.45
   4   0  25  117.05    1.47
  -4   0 -25  113.69    1.56
   1   7 -19 1602.81    5.43
   1   7 -19 1613.36    5.50
   1  -7  19 1672.41    5.68
  -1  -7 -19 1639.76    5.12
  -1  -7 -19 1640.94    5.41
   1  -7  19 1622.48    5.53
  -1  -7 -19 1647.99    6.30
  -1  -7 -19 1580.77    5.53
  -1   7 -19 1565.55    5.60
   1  -7 -19 1591.38    5.53
   1  -7 -19 1539.38    6.05
  -1  -7  19 1601.63    5.42
  -1  -7  19 1638.41    5.47
  -3  -1 -26 1523.75    5.81
  -3   1 -26 1500.52    5.46
   3   1 -26 1504.00    5.34
  -3  -1  26 1526.45    5.23
  -3   1 -26 1560.04    5.52
   3  -1 -26 1508.40    5.09
   3  -1 -26 1517.54    5.38
  -3  -1 -26 1504.14    5.58
   3  -1 -26 1447.69    5.75
   3  -1  26 1504.88    4.57
   3   1 -26 1481.15    5.30
  -3   1  26 1497.39    5.28
   3   1  26 1570.58    5.32
  -2   6  21  562.20    2.76
  -2  -6 -21  539.55    3.25
   2  -6  21  555.15    3.08
  -2  -6 -21  544.76    3.45
   2  -6  21  549.94    3.09
   2  -6  21  547.60    3.12
  -2   6 -21  538.25    3.22
   2   6 -21  551.46    3.20
   2   6 -21  544.67    3.16
  -2  -6 -21  546.20    2.91
   2  -6 -21  552.90    3.26
   2  -6 -21  559.31    3.52
   2  -6 -21  545.09    2.82
  -2  -6  21  558.41    3.02
  -2  -6 -21  551.48    3.56
  -2  -6 -21  554.07    3.15
   4  -8 -11 2606.03    7.64
  -4  -8  11 2725.33    7.43
  -4  -8  11 2794.03    6.90
   4  -8 -11 2708.13    8.89
   4  -8 -11 2700.02    7.03
  -4  -8 -11 2719.24    7.83
  -4  -8  11 2694.79    7.63
  -4  -8 -11 2786.16    8.21
  -4  -8 -11 2683.50    7.16
   4  -8  11 2654.82    7.68
   4  -8  11 2720.92    7.87
  -4  -8  11 2746.39    7.83
  -4  -8 -11 2752.47    8.70
  -4  -8 -11 2696.06    7.35
   4  -8  11 2775.26    7.67
   4  -8  11 2745.66    7.98
  -4  -8  11 2863.49    7.90
   4  -8 -11 2782.82    8.70
   4  -8 -11 2714.64    8.20
   4   8 -11 2735.06    8.00
   0  -2  27  258.54    2.03
   0  -2 -27  273.25    2.43
   0  -2 -27  264.59    2.11
   0   2 -27  258.47    2.25
   0   2  27  267.58    1.78
   0   2 -27  260.72    2.23
   0  -2 -27  268.96    2.16
   0  -2 -27  261.15    1.67
   0   2 -27  265.07    2.20
   0   2 -27  268.91    2.24
   0  -2 -27  260.17    2.46
   0   2 -27  271.95    2.31
   5   3 -22  634.91    3.24
   5   3 -22  626.76    3.42
  -5  -3 -22  662.85    3.67
  -5  -3 -22  645.45    3.64
  -5  -3 -22  648.08    3.43
   5   3  22  669.32    3.40
  -5  -3  22  666.68    3.43
   5  -3 -22  646.20    3.66
  -5   3 -22  640.71    3.58
  -5   3  22  653.72    3.45
   5   3 -22  654.58    3.67
   5  -3  22  649.53    3.13
  -5  -3 -22  647.18    3.59
   5  -3  22  640.75    3.38
   5  -3  22  646.50    3.55
  -2   0 -27 4306.83    9.85
  -2   0 -27 4292.40   10.53
   2   0 -27 4471.30   10.03
   2   0  27 4418.72    8.61
  -2   0 -27 4539.95   10.41
   2   0 -27 4468.27    9.82
   2   0 -27 4387.47   10.50
  -2   0  27 4370.74    9.46
   2   0 -27 4529.93   10.82
  -2   0 -27 4449.58   10.38
   0  -8 -16  936.38    4.88
   0   8 -16  961.69    4.04
   0  -8  16  954.59    4.27
   0  -8  16  959.82    4.24
   0  -8  16  965.82    4.36
   0  -8 -16  941.44    4.58
   5  -7  13 1159.49    4.55
  -5  -7 -13 1158.70    4.57
  -5  -7 -13 1162.99    5.04
   5  -7  13 1144.11    4.85
   5  -7 -13 1127.83    5.31
  -5  -7  13 1160.39    4.57
   5  -7 -13 1158.26    4.81
   5  -7  13 1144.65    4.87
  -5  -7 -13 1137.65    4.65
   5  -7  13 1160.09    4.70
  -5  -7  13 1160.64    4.27
   5  -7 -13 1136.96    4.40
  -5  -7  13 1125.79    4.56
   5   7 -13 1128.36    4.36
  -5  -7  13 1123.28    4.68
   5  -7 -13 1123.43    4.29
  -5  -7 -13 1122.30    5.32
   5  -7  13 1154.36    4.43
   5   7 -13 1131.17    4.98
   9  -3  -5 1501.24    5.98
   9  -3   5 1432.62    5.38
  -9  -3   5 1484.65    4.68
   9   3   5 1492.35    5.45
   9  -3  -5 1440.12    5.15
   9  -3   5 1398.22    5.99
   9  -3   5 1404.65    4.84
  -9  -3  -5 1420.22    3.45
   9   3  -5 1450.99    5.23
  -9  -3  -5 1454.16    5.61
   9   3  -5 1417.44    5.31
   9  -3  -5 1518.62    5.55
  -9  -3   5 1489.88    5.49
  -9  -3   5 1495.47    4.52
   9  -3   5 1409.10    5.46
   9  -3  -5 1468.39    5.27
   9  -3  -5 1453.72    5.46
   9  -3   5 1457.91    5.12
   9  -3   5 1435.32    5.49
  -7  -3 -17 1459.87    5.65
  -7  -3 -17 1482.21    5.40
   7  -3  17 1462.66    4.84
   7  -3  17 1460.57    5.51
   7   3 -17 1470.69    5.28
  -7  -3  17 1481.91    5.43
   7   3 -17 1419.49    5.45
  -7  -3 -17 1437.82    5.49
   7   3  17 1460.94    5.19
   7  -3  17 1456.30    5.55
  -7  -3 -17 1495.51    5.59
   7   3 -17 1491.93    5.02
  -7   3  17 1442.26    5.63
  -7  -3  17 1467.75    4.96
  -7   3 -17 1480.54    5.26
  -5  -5 -19  754.30    4.07
   5  -5  19  769.74    3.80
   5  -5 -19  740.69    3.59
  -5  -5 -19  757.37    4.03
   5   5 -19  742.92    3.67
  -5   5  19  754.50    3.78
  -5   5 -19  733.45    3.81
  -5  -5  19  735.65    3.47
  -5  -5  19  744.81    3.62
   5   5 -19  750.40    3.90
   5  -5  19  757.63    3.76
   5  -5  19  759.12    3.65
  -5  -5  19  703.20    3.48
   5  -5 -19  773.54    3.60
   5  -5  19  748.48    3.83
   5  -5 -19  733.13    3.84
   2   8 -15 1164.75    4.41
   2  -8 -15 1133.67    3.80
  -2  -8 -15 1183.05    5.53
  -2  -8 -15 1140.88    4.67
  -2  -8  15 1131.26    4.66
   2   8 -15 1164.50    4.71
  -2  -8 -15 1192.32    4.60
  -2  -8  15 1152.81    4.61
   2  -8 -15 1189.34    5.40
   2  -8  15 1147.75    4.70
  -2  -8  15 1131.04    4.76
  -2  -8  15 1149.09    4.51
   2  -8 -15 1179.63    4.95
  -2  -8 -15 1133.80    4.40
   2  -8  15 1157.88    4.80
   2  -8  15 1214.59    4.88
   2  -8 -15 1167.02    5.58
   2  -8  15 1107.66    5.21
   2  -8 -15 1160.89    4.66
   2  -8 -15 1112.91    5.66
   3  -9  -7  457.33    3.12
   3  -9   7  460.39    3.15
   3  -9  -7  513.36    2.87
   3  -9  -7  479.32    3.52
   3  -9  -7  487.67    3.35
  -3  -9  -7  501.15    3.60
  -3  -9   7  473.00    2.55
  -3  -9  -7  490.70    3.49
  -3  -9   7  480.06    3.15
  -3  -9   7  483.47    3.09
  -3  -9  -7  501.01    3.20
  -3  -9   7  476.20    2.91
  -3  -9  -7  492.84    3.03
   3  -9   7  492.67    3.14
   3   9  -7  492.79    3.23
   3  -9   7  490.58    3.49
   3  -9   7  496.21    3.36
   3  -9  -7  497.26    2.83
  -3  -9   7  476.04    3.15
  -3  -9  -7  490.28    3.06
   3  -9   7  453.51    2.85
   6   2 -21  716.15    3.52
  -6  -2 -21  732.77    3.66
   6  -2 -21  709.54    3.68
   6  -2  21  700.46    3.63
   6  -2  21  714.60    3.82
   6  -2 -21  712.66    3.30
   6  -2  21  710.65    3.70
  -6   2  21  699.24    3.66
  -6  -2 -21  700.15    3.80
   6   2  21  712.63    3.55
   6  -2  21  694.88    2.98
  -6  -2 -21  694.85    3.78
  -6   2 -21  712.72    3.73
   6  -2 -21  712.67    3.50
   0   6 -22 1785.58    5.99
   0  -6 -22 1767.06    6.13
  -3  -3 -25 1490.40    5.53
  -3   3  25 1490.46    5.07
  -3  -3 -25 1508.73    5.74
  -3   3 -25 1495.56    5.68
   3  -3  25 1508.69    5.00
   3  -3 -25 1492.39    5.30
  -3  -3 -25 1497.53    5.05
  -3  -3 -25 1492.33    5.92
   3   3 -25 1503.72    5.24
   7  -5  13  750.32    3.78
   7   5 -13  747.96    3.66
   7  -5  13  750.15    4.05
   7  -5  13  758.51    3.91
  -7  -5 -13  743.81    4.08
  -7  -5 -13  748.39    3.87
  -7  -5 -13  739.72    3.74
  -7  -5  13  739.44    3.39
   7  -5  13  741.50    3.65
   7  -5 -13  747.03    4.01
  -7  -5  13  743.52    3.59
  -1  -9 -11  535.36    1.97
   1  -9 -11  549.69    3.26
   1  -9  11  513.83    3.32
   1  -9  11  516.41    3.21
   1  -9  11  505.50    3.02
  -1  -9 -11  515.50    2.92
  -1  -9  11  535.34    3.16
  -1  -9  11  523.52    3.33
  -1  -9 -11  507.42    3.24
   1  -9 -11  539.27    2.49
   1  -9  11  498.32    3.37
  -1  -9  11  535.68    3.30
  -1  -9  11  569.51    3.06
   1  -9 -11  546.40    3.78
  -1  -9  11  552.20    3.44
  -1  -9 -11  513.42    3.09
   1  -9 -11  523.10    3.94
  -1  -9 -11  532.18    3.78
  -7  -1 -19 1102.90    4.70
  -7  -1 -19 1143.33    4.70
  -7   1  19 1131.63    4.78
   7  -1 -19 1102.98    4.34
   7  -1 -19 1090.66    4.59
   7   1  19 1133.11    4.67
  -7   1 -19 1155.04    4.60
  -7   1 -19 1095.62    4.57
   7  -1 -19 1067.75    4.52
   7   1 -19 1113.40    4.72
  -7   1 -19 1099.00    4.67
   7  -1 -19 1107.20    4.60
   7   1  19 1131.95    4.64
   7  -1  19 1139.43    4.79
  -7  -1 -19 1106.07    4.72
   7   1 -19 1127.23    4.56
   7  -1  19 1130.66    4.80
   7   1 -19 1089.21    4.51
   7  -1  19 1094.87    4.74
  -7  -1 -19 1129.46    4.83
  -9  -3  -6  401.69    2.62
   9  -3   6  390.15    3.13
   9  -3   6  418.57    2.93
   9   3  -6  415.63    2.74
   9  -3  -6  451.08    3.21
  -9  -3   6  436.53    2.28
   9   3  -6  414.02    2.79
   9  -3  -6  440.10    2.90
  -9  -3  -6  419.44    3.01
  -9  -3   6  427.98    2.46
   9  -3   6  400.00    2.84
   9  -3   6  410.21    2.63
   9  -3   6  424.10    2.92
   9  -3   6  415.60    2.54
   9  -3  -6  435.73    2.91
   9  -3  -6  427.97    2.77
   9  -3  -6  422.85    2.69
  -9  -3   6  441.65    2.87
  -9  -3  -6  429.52    2.71
   9   3   6  422.86    2.82
   8  -4  11 2871.62    7.47
  -8  -4 -11 2959.98    7.89
   8   4 -11 2950.76    7.91
   8  -4  11 2873.91    8.24
   8  -4 -11 2862.38    7.27
  -8  -4 -11 2887.86    7.96
  -8  -4  11 3022.95    7.39
   8  -4  11 2985.44    8.15
   8  -4 -11 2841.51    8.28
   8  -4 -11 2925.31    7.76
   8   4 -11 2907.68    8.16
   8   4  11 2953.14    7.75
   8  -4  11 3011.08    8.84
   9  -1 -10  230.56    2.16
   9   1  10  221.90    2.04
   9  -1  10  233.88    2.26
   9   1  10  236.75    2.17
  -9   1  10  225.11    2.13
   9  -1 -10  224.12    2.05
   9  -1 -10  230.17    2.07
  -9  -1  10  229.90    2.02
   9  -1  10  231.07    1.66
   9  -1  10  226.18    2.12
   9   1 -10  228.60    2.01
   9  -1  10  223.37    2.17
   9   1 -10  228.13    1.92
  -9  -1 -10  223.93    2.02
   6  -6 -14  503.18    2.98
   6  -6  14  525.68    3.10
   6  -6  14  533.11    3.32
   6  -6  14  535.42    3.27
   6  -6 -14  520.47    3.17
   6  -6 -14  519.25    2.99
  -6  -6  14  529.58    2.86
  -6  -6 -14  549.97    3.14
  -6  -6 -14  527.41    3.24
  -6  -6  14  511.76    2.99
  -6  -6  14  510.54    2.93
   6  -6 -14  523.94    3.40
  -6  -6 -14  529.33    3.56
  -6  -6 -14  527.83    3.27
  -6  -6 -14  568.02    3.46
   6  -6  14  513.40    3.08
   6   6 -14  532.65    3.03
  -6  -6 -14  520.88    3.16
   6  -6  14  514.97    3.15
   6   6 -14  514.53    3.32
  -6  -6  14  513.08    3.13
   4   6 -19  254.43    2.14
  -4  -6 -19  255.57    2.14
  -4  -6 -19  251.83    2.26
  -4  -6 -19  257.68    2.43
   4  -6 -19  253.86    2.04
   4  -6  19  269.86    2.21
   4  -6 -19  274.13    2.53
   4  -6 -19  267.40    2.27
   4  -6 -19  259.82    2.05
  -4  -6  19  260.88    2.17
  -4  -6 -19  273.69    2.35
  -4  -6  19  257.77    2.08
   4  -6 -19  265.35    2.40
   4  -6 -19  264.93    2.31
  -4  -6  19  260.29    2.12
  -4  -6 -19  251.56    2.44
   4  -6  19  258.08    2.21
  -4   6  19  269.07    2.16
   4  -6  19  260.88    2.20
   4  -6  19  262.25    2.19
   4   6 -19  259.28    2.27
  -3  -9   8  730.29    3.94
  -3  -9  -8  692.12    3.79
   3  -9   8  688.57    3.75
   3  -9   8  696.46    3.98
  -3  -9  -8  688.64    3.59
   3  -9  -8  725.74    4.14
  -3  -9  -8  712.79    4.25
   3   9  -8  703.91    3.88
  -3  -9  -8  717.09    4.36
   3  -9   8  707.71    3.94
  -3  -9   8  729.54    3.95
   3  -9   8  683.73    4.15
  -3  -9  -8  714.87    3.71
  -3  -9   8  721.00    3.80
   3  -9   8  693.26    3.73
  -6   0  22 2256.33    6.88
  -6   0 -22 2164.61    6.82
   6   0 -22 2216.88    6.53
   6   0 -22 2252.21    6.77
   6   0 -22 2272.07    7.09
  -6   0 -22 2175.81    6.98
   6   0  22 2186.36    6.91
   6   0  22 2239.81    6.83
   6   0  22 2209.93    6.78
   1   5 -24  120.37    1.42
  -1  -5  24  128.21    1.58
   1  -5 -24  125.34    1.41
   1  -5  24  125.77    1.51
  -1  -5 -24  118.01    1.45
   1  -5 -24  126.25    1.07
  -1  -5 -24  112.46    1.31
  -1   5 -24  125.35    1.59
  -1  -5 -24  118.36    1.61
  -1   5  24  124.83    1.22
  -1  -5 -24  129.62    1.79
   1   5 -24  120.22    1.48
   1   5 -24  121.38    1.53
  -1  -5 -24  120.36    1.28
   8   0  16   54.98    1.12
   8   0  16   55.42    1.11
   8   0 -16   57.93    1.17
   8   0 -16   56.29    1.06
   8   0  16   56.78    1.18
   8   0 -16   58.06    1.05
  -8   0 -16   54.73    1.06
  -8   0 -16   55.28    1.14
  -4  -8 -12  115.92    1.45
  -4  -8 -12  102.60    1.57
   4  -8  12   99.62    1.44
   4  -8  12  105.57    1.50
  -4  -8 -12  108.30    1.37
   4  -8 -12   91.35    1.66
  -4  -8  12  100.66    1.46
  -4  -8  12   93.26    1.25
   4  -8 -12  100.30    1.65
   4   8 -12  105.48    1.52
  -4  -8  12   97.07    1.41
  -4  -8 -12  114.40    1.78
   4  -8 -12   99.91    1.56
  -4  -8  12  100.86    1.40
  -4  -8 -12   96.72    1.43
   4  -8 -12  101.14    1.45
   4  -8  12  113.67    1.56
   4  -8 -12   98.62    1.28
  -4  -8  12   99.19    1.47
   4  -8  12  100.44    1.68
   0   0 -28  208.19    2.14
   0   0 -28  209.55    1.97
   0   0 -28  205.19    1.92
   0   0  28  210.53    1.73
   0   0 -28  205.59    1.96
   8  -2  15 2249.91    7.09
   8  -2 -15 2243.03    6.87
   8  -2  15 2279.90    7.16
   8   2 -15 2167.37    6.75
  -8  -2 -15 2300.50    7.23
   8  -2  15 2242.42    5.90
  -8   2 -15 2221.47    6.59
   8  -2  15 2241.30    7.06
   8   2  15 2277.71    6.72
   8  -2 -15 2239.39    6.95
  -8  -2 -15 2189.92    6.87
  -8  -2 -15 2271.53    6.90
   8  -2 -15 2226.66    6.46
   8   2 -15 2256.47    6.54
   8   2 -15 2300.31    6.89
  -8   2  15 2242.77    7.16
   8   2  15 2236.53    6.84
  -8  -2  15 2189.35    6.68
  -6  -4 -19  597.66    3.55
  -6  -4 -19  603.89    3.49
  -6   4 -19  591.60    3.38
   6   4 -19  582.61    3.48
   6  -4 -19  584.70    3.29
  -6  -4  19  587.01    3.20
   6  -4 -19  623.50    3.45
  -6   4  19  596.27    3.47
   6   4 -19  592.51    3.32
  -6  -4  19  594.29    3.09
  -6  -4 -19  582.35    3.49
   6  -4  19  583.78    3.07
   6  -4 -19  558.94    3.14
  -6  -4 -19  599.79    3.56
   6  -4  19  580.26    3.37
  -2  -4 -25 3039.97    8.91
   2  -4 -25 2960.45    7.69
   2   4 -25 2993.61    8.11
   2  -4  25 2878.93    7.57
  -2  -4 -25 2925.69    7.97
  -2   4 -25 2950.22    8.29
  -2  -4 -25 2878.09    7.37
  -2  -4 -25 2906.42    7.19
   2   4 -25 2917.39    7.58
   2   4 -25 2901.98    8.05
  -2  -4 -25 2889.35    8.38
  -2   4  25 2994.28    7.18
   3  -7  18 3763.05    9.33
   3  -7  18 3774.97    8.87
  -3  -7  18 3859.83    9.15
  -3  -7  18 3738.10    8.98
   3   7 -18 3747.51    9.02
  -3  -7 -18 3745.56    8.96
  -3   7 -18 3768.93    9.23
  -3  -7 -18 3762.32   10.04
   3  -7 -18 3674.51    8.09
  -3  -7 -18 3822.80    9.40
   3  -7  18 3793.51    9.27
  -3  -7 -18 3772.23    9.30
   3  -7 -18 3591.65    8.72
  -3  -7  18 3784.53    9.25
   3   7 -18 3801.56    9.45
   3  -7 -18 3757.20    9.68
   3  -7 -18 3988.14    9.26
   3  -7 -18 3762.42   10.66
   3  -7 -18 3625.50    9.80
  -3  -7  18 3798.05    8.98
  -4   4  23 1825.22    5.87
   4  -4  23 1824.30    5.68
  -4  -4 -23 1880.09    6.36
   4  -4 -23 1876.32    6.03
   4   4 -23 1884.36    6.45
   4   4 -23 1844.34    5.72
   4  -4  23 1853.15    6.33
  -4  -4 -23 1812.89    5.84
  -4  -4 -23 1856.45    6.42
  -4  -4 -23 1895.70    6.69
   4  -4  23 1811.03    5.85
  -4   4 -23 1870.22    6.45
   4   4 -23 1832.70    6.17
  -9  -3  -7  673.85    3.85
   9  -3   7  648.30    3.71
   9  -3  -7  624.48    3.53
   9  -3  -7  618.62    3.50
   9   3  -7  655.46    3.56
   9  -3  -7  613.84    3.30
   9  -3   7  663.63    3.68
  -9  -3  -7  627.42    3.32
   9  -3  -7  685.80    3.97
   9  -3  -7  633.07    3.38
   9   3   7  632.55    3.50
  -9  -3   7  653.61    3.40
   9   3  -7  636.78    3.44
   9  -3   7  651.66    4.08
   9  -3   7  663.47    3.34
  -9  -3  -7  658.04    3.42
  -9  -3   7  673.65    3.55
  -9  -3   7  634.77    3.08
   9  -3   7  652.83    3.23
   9  -3   7  646.59    3.64
  -4   2 -25 1518.06    5.72
  -4  -2 -25 1520.13    5.34
   4   2 -25 1517.32    5.75
   4  -2  25 1532.27    5.63
   4  -2  25 1504.40    4.79
   4   2  25 1507.71    5.16
   4   2 -25 1443.94    5.27
   4   2 -25 1471.31    5.44
  -4   2  25 1533.36    5.36
  -4  -2 -25 1542.42    5.77
  -4  -2 -25 1494.80    5.80
   5  -1  24  425.65    2.84
  -5   1  24  428.32    2.83
  -5   1 -24  431.28    2.99
  -5  -1  24  467.21    3.07
   5   1  24  439.54    2.94
  -5  -1 -24  423.20    2.92
   5  -1 -24  441.65    2.68
   5   1  24  453.52    2.84
   5   1 -24  419.82    2.75
   5  -1 -24  459.03    3.12
  -5  -1 -24  428.65    2.97
   5  -1  24  420.91    2.93
   5  -1 -24  438.35    2.90
   5  -7 -14  918.18    3.91
  -5  -7  14  917.78    4.13
   5  -7 -14  907.87    4.75
  -5  -7 -14  954.34    4.96
   5   7 -14  939.05    4.04
  -5  -7 -14  939.87    4.85
  -5  -7 -14  952.85    4.14
  -5  -7  14  923.66    4.09
   5  -7 -14  901.25    3.89
  -5  -7  14  934.39    3.89
   5  -7  14  937.74    4.07
   5   7 -14  926.79    4.50
   5  -7  14  939.03    4.14
   5  -7  14  939.68    4.27
  -5  -7 -14  963.25    4.60
   5  -7  14  960.19    4.45
  -5  -7  14  936.96    4.27
   7  -7   0 5450.45   12.70
   7  -7   0 5333.57   11.29
   7  -7   0 5429.46   11.76
   7  -7   0 5488.58   12.05
  -7  -7   0 5467.74   12.56
  -7  -7   0 5439.44   11.21
   7   7   0 5144.08   12.47
   7  -7   0 5470.50   11.54
   7  -7   0 5559.98   12.93
  -7  -7   0 5396.71   12.05
  -7  -7   0 5428.03   11.79
  -7  -7   0 5149.38   11.37
  -7  -7   0 5441.68   11.59
   0 -10   0  581.93    3.77
   0 -10   0  600.04    3.47
   0 -10   0  574.48    3.94
   0 -10   0  574.64    3.15
   0 -10   0  557.46    3.86
   0 -10   0  592.12    2.98
  -7  -7   1 1307.68    4.86
   7  -7  -1 1355.13    5.37
  -7  -7  -1 1311.03    5.01
  -7  -7  -1 1285.01    4.78
   7  -7  -1 1287.65    4.89
  -7  -7  -1 1277.75    5.57
  -7  -7   1 1250.92    3.27
   7  -7   1 1279.76    5.23
   7  -7  -1 1330.14    5.81
  -7  -7   1 1263.42    4.98
   7  -7   1 1296.70    5.04
   7  -7   1 1329.99    5.80
   7  -7   1 1262.07    5.04
  -7  -7  -1 1278.69    5.02
   7  -7  -1 1287.48    5.61
  -7  -7  -1 1287.57    5.17
   7  -7   1 1268.83    4.85
   7  -7  -1 1258.27    4.87
  -7  -7  -1 1265.14    5.25
   7  -7   1 1291.77    5.66
  -7  -7   1 1289.88    5.05
   7  -7  -1 1290.15    5.17
  -7  -7   1 1333.28    5.41
  -7  -7   1 1330.17    5.19
  -7  -7   1 1299.00    5.53
   2   2 -27  222.57    2.15
   2   2 -27  235.91    2.06
  -2   2 -27  223.83    2.13
   2  -2  27  231.36    1.86
   2  -2 -27  226.05    2.26
  -2  -2 -27  225.34    1.92
   2  -2 -27  225.24    2.04
  -2   2  27  226.98    1.82
   2   2 -27  237.40    2.09
  -2  -2 -27  229.33    2.31
   2   2 -27  236.47    2.12
   2   2 -27  234.59    2.16
  -2  -2 -27  234.16    2.14
   2  -2 -27  226.83    1.86
  -2   2 -27  238.03    2.07
   2  -2 -27  219.73    2.29
  -2  -2  27  238.02    2.03
  -2  -2 -27  240.64    1.90
  -2  -2 -27  224.20    2.01
   0 -10   1   24.26    0.88
   0 -10   1   22.27    0.68
   0 -10  -1   28.99    0.73
   0 -10   1   20.59    0.92
   0 -10  -1   23.02    0.80
   0 -10  -1   23.34    0.97
   0 -10   1   26.02    0.84
   0 -10   1   23.03    0.88
   0 -10   1   24.92    0.76
   0 -10  -1   24.14    0.90
   0 -10  -1   23.70    0.95
   0 -10   1   21.30    0.92
   1  -9 -12  178.59    2.22
  -1  -9  12  166.53    1.72
   1  -9 -12  167.67    1.38
   1  -9  12  169.60    1.94
  -1  -9  12  169.82    1.87
  -1  -9  12  160.04    1.87
  -1  -9 -12  159.51    2.15
   1  -9 -12  165.04    2.12
   1  -9  12  163.63    1.96
   1  -9 -12  163.46    1.82
  -1  -9 -12  159.96    1.75
   1  -9 -12  169.44    1.82
  -1  -9 -12  170.95    1.93
  -1  -9 -12  166.91    1.65
   1  -9  12  168.24    1.77
   1  -9  12  167.04    1.86
  -1  -9  12  154.85    1.87
  -1  -9  12  163.86    1.80
  -9  -1 -11  334.18    2.39
   9  -1  11  342.99    2.02
   9  -1  11  329.56    2.65
   9  -1 -11  333.14    2.49
  -9  -1 -11  327.05    2.70
   9  -1  11  323.09    2.58
   9  -1 -11  329.17    2.62
   9   1 -11  339.38    2.46
   9   1  11  342.86    2.63
  -9   1  11  339.18    2.63
   9  -1 -11  336.46    2.54
   9  -1  11  345.52    2.76
   9   1 -11  335.84    2.37
  -9  -1 -11  334.60    2.47
   9   1  11  345.45    2.54
  -9  -1  11  325.40    2.43
  -7  -7   2   53.60    1.18
   7  -7   2   56.19    1.29
  -7  -7  -2   55.34    1.13
   7  -7   2   58.52    1.27
  -7  -7  -2   58.60    1.10
   7  -7  -2   51.49    1.01
   7  -7  -2   52.02    1.00
  -7  -7  -2   55.53    1.23
   7  -7   2   51.94    1.06
  -7  -7   2   58.71    1.07
   7  -7   2   60.02    1.18
   7  -7   2   55.08    1.14
  -7  -7  -2   49.55    1.06
  -7  -7  -2   52.78    1.00
   7  -7  -2   52.71    1.08
   7  -7  -2   52.70    1.14
  -7  -7   2   58.54    1.13
   7  -7  -2   63.99    1.34
  -7  -7   2   60.71    1.17
  -7  -7   2   55.71    0.69
   7  -7   2   53.21    1.03
   7  -7  -2   55.98    1.23
  -7  -7   2   52.54    1.05
  -7  -7  -2   52.32    1.13
  -2  -8  16 2600.03    7.60
   2  -8 -16 2560.11    8.94
   2  -8 -16 2677.58    7.36
  -2  -8  16 2549.21    7.41
  -2  -8  16 2569.46    7.31
   2  -8 -16 2604.18    7.79
  -2  -8 -16 2615.52    7.22
  -2  -8  16 2659.11    7.28
   2  -8  16 2552.87    7.50
  -2   8 -16 2578.39    7.12
   2  -8 -16 2515.14    6.14
  -2  -8 -16 2600.47    7.15
   2  -8 -16 2660.29    8.45
   2   8 -16 2608.29    7.45
   2   8 -16 2576.69    7.05
  -2  -8 -16 2528.58    7.35
   2  -8  16 2595.75    7.42
  -2  -8 -16 2588.40    8.59
   2  -8  16 2605.38    7.50
   0  -8 -17 1756.93    5.68
   0  -8 -17 1780.07    6.48
   0  -8 -17 1616.23    6.56
   0  -8  17 1724.39    5.91
   0  -8  17 1637.09    5.89
   0  -8 -17 1687.39    5.47
   0  -8  17 1678.85    5.89
   0   8 -17 1699.70    5.63
   1  -7  20  132.74    1.63
  -1  -7  20  139.88    1.56
  -1  -7  20  135.64    1.57
  -1  -7 -20  125.66    1.75
  -1   7 -20  133.30    1.62
  -1  -7 -20  131.81    1.42
  -1  -7 -20  129.07    1.50
   1  -7 -20  139.22    1.64
   1  -7  20  139.32    1.60
   1  -7 -20  136.35    1.78
   1   7 -20  145.99    1.65
   1   7 -20  131.75    1.52
  -1  -7 -20  140.17    1.66
   1  -7 -20  139.34    1.84
   0 -10  -2 2267.38    8.17
   0 -10   2 2475.99    6.49
   0 -10   2 2389.78    7.88
   0 -10  -2 2216.89    7.71
   0 -10   2 2390.89    8.27
   0 -10   2 2305.15    8.11
   0 -10  -2 2282.99    7.47
   0 -10   2 2550.03    7.17
   0 -10   2 2393.70    7.83
   0 -10   2 2337.24    7.29
   0 -10  -2 2373.66    7.23
   0 -10  -2 2354.01    8.43
   0 -10  -2 2451.68    6.31
  -3  -9   9  321.13    2.62
   3  -9   9  320.91    2.64
  -3  -9  -9  346.49    3.07
  -3  -9   9  321.18    2.53
  -3  -9  -9  317.14    2.90
   3  -9   9  334.28    2.90
  -3  -9  -9  327.15    2.60
  -3  -9  -9  337.16    2.53
  -3  -9  -9  327.27    2.46
  -3  -9  -9  317.48    2.55
   3   9  -9  331.06    2.64
   3  -9   9  325.31    2.61
  -3  -9   9  315.75    2.59
   3  -9   9  329.07    2.61
  -3  -9   9  320.13    2.19
   3  -9   9  330.65    2.72
   3  -9  -9  302.20    2.96
   3  -9  -9  324.99    2.80
   3  -9  -9  303.23    2.14
   7   5 -14  833.37    3.90
  -7  -5  14  821.95    3.67
   7  -5 -14  890.25    4.18
   7  -5  14  837.88    4.08
  -7  -5 -14  856.90    4.44
   7  -5 -14  852.47    4.01
   7  -5 -14  863.70    4.33
   7  -5  14  840.58    4.20
  -7  -5 -14  855.01    4.19
  -7  -5  14  826.02    3.85
  -7  -5 -14  847.64    4.05
   7  -5  14  842.82    4.18
   8   4 -12  435.75    2.98
  -8  -4  12  445.73    2.67
   8  -4  12  444.36    3.04
  -8  -4 -12  434.87    2.92
   8   4 -12  435.54    2.90
   8  -4  12  439.47    3.25
   8  -4 -12  458.05    2.93
  -8  -4  12  437.73    2.78
  -8  -4 -12  426.24    2.85
   8  -4 -12  438.87    2.61
   8  -4  12  431.64    2.68
   8  -4 -12  458.51    3.15
   8  -4  12  433.48    2.93
   8   4  12  441.99    2.80
  -7  -3 -18  308.18    2.54
   7   3 -18  317.97    2.55
  -7   3  18  301.35    2.56
   7  -3  18  308.31    2.16
   7  -3 -18  314.69    2.40
   7  -3 -18  309.85    2.14
   7  -3 -18  320.74    2.46
   7   3  18  312.17    2.37
  -7  -3 -18  305.39    2.52
  -7  -3 -18  304.67    2.44
   7   3 -18  301.23    2.38
  -7  -3 -18  301.89    2.56
   7  -3  18  303.74    2.47
   7  -3  18  295.25    2.45
   7  -3  18  298.26    2.52
  -7   3 -18  317.45    2.43
   7   3 -18  305.51    2.23
  -1   1 -28  123.38    1.64
  -1  -1 -28  129.05    1.59
  -1   1  28  122.48    1.36
   1   1 -28  119.89    1.55
  -1  -1 -28  124.45    1.29
  -1  -1 -28  121.89    1.56
   1   1 -28  121.56    1.62
   1  -1 -28  126.57    1.71
  -1   1 -28  123.63    1.59
  -1   1 -28  126.79    1.60
   1  -1 -28  125.80    1.06
   1  -1 -28  124.80    1.48
  -1  -1 -28  129.37    1.76
   1   1  28  128.49    1.26
  -1  -1  28  122.96    1.42
   1   1 -28  122.21    1.54
   1  -1 -28  128.50    1.48
   1  -1 -28  125.18    1.72
  -1   1 -28  127.44    1.64
  -1  -1 -28  122.62    1.47
  -1   1 -28  130.15    1.61
   1   1 -28  119.99    1.65
  -1  -1 -28  130.78    1.70
   1   1 -28  123.30    1.53
   1  -1  28  129.27    1.42
  -7  -7  -3  141.34    1.87
   7  -7  -3  148.44    1.82
   7  -7   3  148.25    1.65
  -7  -7   3  146.20    1.83
   7  -7  -3  141.36    1.60
   7  -7  -3  145.38    1.87
  -7  -7   3  140.50    1.66
  -7  -7  -3  139.89    1.67
  -7  -7  -3  150.93    1.76
  -7  -7  -3  142.95    1.55
   7  -7   3  139.86    1.68
   7  -7  -3  148.45    1.73
  -7  -7  -3  147.04    1.79
   7  -7  -3  151.17    1.98
  -7  -7   3  152.04    1.73
  -7  -7   3  149.29    1.72
  -7  -7  -3  145.19    1.63
   7  -7   3  144.37    1.71
   7  -7   3  144.34    1.92
  -7  -7   3  142.31    1.13
  -7  -7   3  150.11    1.65
   7  -7   3  150.77    1.97
   7  -7  -3  151.85    1.62
   7  -7   3  145.87    1.74
  -3  -5 -23  864.83    4.17
   3  -5  23  871.27    4.15
  -3  -5 -23  884.76    4.56
  -3   5 -23  825.23    4.09
  -3   5 -23  825.96    4.29
   3  -5  23  841.52    3.88
  -3  -5 -23  853.77    3.80
   3  -5 -23  829.62    4.43
   3   5 -23  850.81    4.19
   3  -5  23  884.76    3.95
  -3  -5 -23  841.45    4.31
   3   5 -23  849.21    3.70
   3  -5 -23  831.71    3.79
  -3   5  23  864.61    3.73
  -3  -5  23  808.42    3.89
   3   5 -23  863.00    4.12
   3  -5 -23  834.96    4.23
  -3  -5  23  810.10    3.62
   0 -10  -3 1024.42    5.29
   0 -10   3  977.88    3.98
   0 -10   3  988.05    4.86
   0 -10   3  973.60    5.03
   0 -10  -3  941.50    4.67
   0 -10  -3 1004.76    4.49
   0 -10  -3  978.07    3.71
   0 -10   3 1031.91    4.43
   0 -10   3  980.10    4.88
   0 -10   3 1002.83    5.13
   0 -10  -3  986.36    5.31
  -2  -6 -22 2928.26    7.43
   2   6 -22 2962.21    8.04
   2  -6 -22 3006.97    8.41
   2  -6 -22 3035.20    7.45
  -2  -6 -22 3046.02    9.10
  -2  -6 -22 2893.46    8.28
  -2  -6 -22 3004.95    8.01
  -2  -6  22 2982.92    7.70
   2  -6 -22 2911.63    8.79
   2  -6  22 3026.96    7.98
  -2  -6  22 3094.33    8.21
  -2  -6 -22 2960.29    8.62
  -2   6  22 2965.64    7.05
   2   6 -22 2926.48    8.05
   2  -6  22 2888.30    7.82
   2  -6  22 2948.66    7.83
  -2   6 -22 3015.46    8.23
  -9  -3   8  525.36    3.04
  -9  -3  -8  476.01    2.94
   9  -3  -8  507.09    3.16
   9  -3  -8  499.17    2.99
   9  -3   8  502.69    3.19
   9   3  -8  488.39    3.11
  -9  -3   8  500.51    3.03
   9  -3  -8  536.13    3.50
   9  -3   8  486.06    3.18
  -9  -3   8  496.32    2.77
   9  -3  -8  467.94    2.92
  -9  -3  -8  495.30    2.97
   9  -3   8  476.69    2.76
   9   3   8  499.90    3.12
   9   3  -8  469.43    2.98
   9  -3  -8  503.00    3.18
  -9  -3  -8  499.13    3.30
   0  -4 -26  484.43    3.46
   0  -4 -26  479.32    2.83
   0  -4  26  478.76    2.88
   0  -4 -26  486.52    2.87
   0   4 -26  478.47    3.13
   0  -4 -26  485.11    2.32
   0   4 -26  481.88    3.00
  -6  -8   0  270.38    2.45
  -6  -8   0  262.70    2.10
   6  -8   0  261.67    2.05
  -6  -8   0  259.69    2.51
   6  -8   0  246.46    2.32
  -6  -8   0  260.58    2.26
   6  -8   0  252.87    2.20
  -6  -8   0  264.29    2.30
   6  -8   0  283.37    2.68
  -6  -8   0  257.62    2.33
   6  -8   0  264.54    2.59
  -5  -5 -20  755.35    4.12
   5  -5 -20  772.20    4.03
  -5  -5  20  762.49    3.71
   5  -5  20  775.61    3.92
   5   5 -20  764.08    3.80
  -5  -5 -20  801.78    3.60
  -5   5  20  765.20    3.87
   5  -5  20  765.26    3.83
  -5  -5  20  757.71    3.58
  -5  -5 -20  729.32    3.57
  -5  -5 -20  764.61    4.13
   5  -5  20  776.68    3.96
  -5   5 -20  765.95    3.97
   5  -5 -20  761.83    3.72
   5  -5  20  732.91    3.71
   5   5 -20  744.08    4.00
  -6  -8   1  312.57    2.52
   6  -8   1  309.64    2.57
   6  -8   1  324.59    2.86
  -6  -8   1  302.81    2.67
   6  -8  -1  316.06    2.61
  -6  -8  -1  304.08    2.48
  -6  -8  -1  317.27    2.50
  -6  -8  -1  306.93    2.46
  -6  -8  -1  328.63    2.68
   6  -8  -1  315.69    2.24
   6  -8   1  315.87    2.83
   6   8  -1  322.08    2.84
   6  -8   1  311.17    2.24
   6  -8  -1  321.88    2.86
  -6  -8  -1  310.53    2.75
   6  -8   1  310.38    2.45
  -6  -8  -1  311.37    2.27
  -6  -8   1  319.13    2.34
  -6  -8   1  305.30    1.56
  -6  -8   1  323.45    2.53
   6  -8  -1  326.17    2.45
   6  -8  -1  319.27    2.84
   5  -3  23  949.24    3.87
  -5   3 -23  971.74    4.54
  -5  -3  23  982.13    4.32
   5   3 -23  924.55    4.05
   5  -3  23  950.96    4.40
   5   3 -23  929.35    4.49
  -5  -3 -23  914.64    4.46
  -5   3  23  948.14    4.26
  -5  -3 -23  925.09    4.47
   5  -3  23  929.70    4.18
   5   3  23  978.92    4.26
   5  -3 -23  981.15    4.66
  -5  -3 -23  932.97    4.20
  -5  -3 -23  938.99    4.24
   6   6 -15 2116.93    6.99
   6  -6  15 2064.97    6.51
  -6  -6 -15 1992.13    7.30
   6  -6  15 2096.75    6.60
   6  -6 -15 2014.67    6.23
  -6  -6  15 1986.15    6.25
   6  -6 -15 1995.95    6.26
   6   6 -15 2095.57    6.40
  -6  -6  15 2078.99    6.60
  -6  -6  15 2018.12    6.02
   6  -6  15 2037.56    6.73
  -6  -6 -15 2167.07    6.55
  -6   6 -15 2041.17    6.40
  -6  -6 -15 2108.20    6.86
  -6  -6 -15 2104.72    6.88
   6  -6 -15 1973.09    6.50
  -6  -6 -15 2053.58    6.91
   6  -6  15 2052.54    6.65
   4   0 -26  117.86    1.62
  -4   0 -26  116.68    1.61
   4   0 -26  119.48    1.48
   4   0 -26  119.28    1.51
   4   0  26  121.81    1.53
  -4   0  26  120.26    1.51
   6  -8  -2  802.52    4.17
  -6  -8   2  788.76    4.03
   6  -8   2  748.75    4.38
  -6  -8  -2  731.78    3.80
  -6  -8  -2  724.31    4.21
   6  -8   2  705.64    3.75
   6  -8   2  777.70    4.42
  -6  -8   2  804.65    4.34
   6  -8   2  750.71    3.87
   6  -8  -2  791.08    4.47
   6  -8   2  741.36    3.99
   6   8  -2  754.14    4.33
  -6  -8  -2  765.62    3.90
   6  -8  -2  788.13    3.58
  -6  -8  -2  758.35    3.93
  -6  -8  -2  749.44    3.53
   6  -8   2  749.89    3.51
   6  -8  -2  803.05    4.52
  -6  -8   2  792.34    3.73
  -6  -8  -2  745.56    4.04
  -6  -8   2  783.36    3.99
   7  -7   4 1133.21    5.39
  -7  -7  -4 1108.69    4.81
  -7  -7   4 1073.35    4.47
  -7  -7   4 1119.03    4.73
   7  -7   4 1052.48    4.63
  -7  -7   4 1124.84    5.06
  -7  -7   4 1150.09    3.56
   7  -7  -4 1051.07    4.60
   7  -7   4 1088.54    4.53
  -7  -7  -4 1083.82    4.27
  -7  -7  -4 1102.17    5.17
   7  -7   4 1081.28    4.74
  -7  -7  -4 1076.50    4.88
   7  -7   4 1096.71    4.70
  -7  -7  -4 1065.12    4.62
   7  -7  -4 1153.47    4.96
   7  -7   4 1063.18    5.20
  -7  -7   4 1105.61    4.76
   7  -7  -4 1092.94    4.39
   7  -7  -4 1134.16    5.20
   7  -7  -4 1121.42    4.54
  -7  -7  -4 1073.95    4.45
   4  -8 -13 6235.08   11.99
   4  -8  13 6469.45   13.03
  -4  -8 -13 6449.59   12.57
  -4  -8 -13 6181.64   12.86
   4  -8  13 6400.46   12.10
  -4  -8 -13 6045.88   14.39
   4   8 -13 6211.64   12.14
  -4  -8 -13 6219.04   13.56
   4  -8 -13 6503.96   13.21
   4  -8 -13 6221.98   13.89
  -4  -8  13 6136.35   13.12
  -4  -8  13 6198.50   12.75
   4  -8  13 6246.38   13.23
  -4  -8  13 5963.51   11.81
  -4  -8 -13 6348.94   13.22
  -4  -8  13 6281.34   12.72
   4  -8 -13 6309.49   14.15
   4  -8 -13 6089.36   14.60
   4  -8  13 5981.94   14.25
   4   8 -13 6232.40   13.39
   4  -8  13 6298.18   12.19
  -4  -8 -13 6134.73   12.45
   4  -8  13 6513.84   13.07
  -1  -3 -27   47.83    1.01
  -1   3 -27   66.63    1.24
   1   3 -27   52.78    1.08
  -1  -3  27   63.05    1.10
  -1   3 -27   62.25    1.13
   1  -3 -27   61.12    0.72
   1   3 -27   47.04    0.99
   1  -3  27   48.09    0.98
  -1  -3 -27   52.90    1.22
   1   3 -27   50.15    1.04
  -1   3  27   49.89    0.86
  -1  -3 -27   47.77    0.83
   1   3 -27   46.73    1.07
   1  -3 -27   65.07    1.29
   1  -3 -27   63.82    1.12
  -1  -3 -27   53.73    1.04
  -1  -3 -27   55.59    1.20
   0 -10   4  843.64    4.03
   0 -10   4  821.21    4.53
   0 -10   4  809.95    4.59
   0 -10  -4  819.60    3.34
   0 -10  -4  812.87    4.02
   0 -10   4  826.21    3.68
   0 -10   4  821.60    4.47
   0 -10  -4  829.43    4.79
   0 -10  -4  820.97    4.91
   0 -10   4  847.33    4.47
  -3   1 -27  320.86    2.49
   3  -1 -27  307.05    2.42
   3  -1 -27  305.99    2.63
  -3  -1 -27  293.84    2.49
  -3  -1  27  312.97    2.34
   3   1  27  314.94    2.37
   3   1 -27  287.67    2.32
   3   1 -27  289.02    2.50
  -3   1  27  282.56    2.23
  -3   1 -27  301.80    2.44
  -3  -1 -27  287.55    2.52
   3  -1  27  284.02    1.94
   3   1 -27  291.68    2.19
   3   1 -27  287.59    2.32
  -3  -1 -27  287.16    2.43
   3  -1 -27  306.10    2.25
  -7  -1 -20  525.78    3.18
   7  -1 -20  571.60    3.14
  -7   1 -20  574.41    3.31
  -7  -1  20  541.31    3.27
   7  -1 -20  584.01    3.34
   7  -1  20  539.88    3.29
   7   1 -20  488.36    3.13
  -7   1 -20  593.42    3.25
   7   1  20  559.24    3.33
   7  -1 -20  564.45    3.30
  -7  -1 -20  523.14    3.25
  -7   1 -20  575.31    3.38
   7   1  20  579.86    3.34
  -7  -1 -20  514.59    3.26
   7   1 -20  534.48    3.13
   7  -1 -20  614.37    3.47
   7   1 -20  508.20    3.09
   7  -1  20  519.99    3.24
   7  -1  20  512.96    3.26
  -7   1  20  519.23    3.25
  -7  -1 -20  517.70    3.24
   6  -2 -22  866.32    3.91
   6  -2 -22  821.76    3.63
   6  -2  22  753.38    4.03
  -6   2 -22  818.60    4.11
  -6  -2 -22  750.68    4.00
   6  -2  22  774.42    3.98
  -6  -2 -22  766.17    4.00
   6  -2  22  760.80    3.85
   6   2  22  803.76    3.95
   6  -2  22  764.59    3.23
   6   2 -22  776.24    3.73
  -6  -2 -22  788.67    3.86
   6  -2 -22  757.89    4.00
   6   2  22  817.48    3.89
  -6  -2  22  902.25    4.31
  -6   2  22  784.29    3.94
   6  -2 -22  816.16    4.01
  -8  -6   0 1385.40    5.10
   8  -6   0 1384.47    4.90
   8   6   0 1393.23    5.78
   8  -6   0 1432.18    6.09
   8  -6   0 1329.00    5.26
  -8  -6   0 1391.32    5.40
  -8  -6   0 1389.68    5.74
   8  -6   0 1404.28    5.83
  -8  -6   0 1419.22    5.45
   8   6   0 1387.60    4.99
  -8  -6   0 1358.12    5.07
  -8  -6   0 1383.16    5.17
   8  -6   0 1414.52    5.42
   8  -6   0 1404.64    5.26
   8  -6   0 1370.29    5.28
  -6  -8  -3  210.87    2.17
   6  -8   3  194.78    1.79
   6  -8  -3  200.80    2.29
  -6  -8  -3  206.72    2.27
   6  -8   3  200.87    2.01
  -6  -8  -3  208.75    2.01
  -6  -8  -3  201.90    2.03
   6  -8   3  198.34    2.02
  -6  -8   3  194.11    2.12
   6  -8  -3  192.60    1.85
  -6  -8   3  197.44    1.86
  -6  -8   3  195.29    1.36
   6  -8  -3  190.49    2.06
  -6  -8   3  196.11    2.02
  -6  -8   3  198.39    2.01
   6  -8  -3  191.02    2.23
   6  -8   3  202.64    2.30
  -6  -8  -3  206.22    1.82
   6  -8  -3  186.61    1.73
   6  -8   3  213.62    2.32
   6  -8   3  200.77    2.06
   6   8  -3  205.68    2.25
   8   6   1  801.84    4.35
  -8  -6   1  820.84    3.93
  -8  -6   1  823.58    4.05
   8  -6  -1  836.87    4.04
   8  -6   1  798.99    3.66
   8  -6   1  798.54    4.00
   8  -6   1  785.02    3.92
   8  -6   1  805.87    3.99
   8  -6  -1  794.99    4.06
  -8  -6  -1  800.04    3.80
  -8  -6  -1  790.90    4.03
   8   6   1  794.31    3.71
   8  -6  -1  819.29    4.56
  -8  -6   1  774.02    2.55
  -8  -6   1  793.64    3.83
  -8  -6   1  848.74    4.13
   8   6  -1  797.87    4.33
   8  -6  -1  783.35    3.83
   8   6  -1  802.98    3.73
  -8  -6  -1  788.82    3.80
  -8  -6   1  778.01    4.20
  -8  -6  -1  829.11    4.37
   8  -6  -1  811.15    3.97
  -8  -6   1  786.23    3.76
   8  -6  -1  778.71    4.24
   8  -6   1  825.05    4.57
  -8  -6  -1  800.49    4.11
   8  -6   1  819.89    4.45
  -8  -6  -1  747.01    3.76
   8  -6   1  841.78    4.05
   0  -6 -23  355.27    2.73
   0  -6 -23  352.21    2.73
   0  -6 -23  356.03    2.11
  -8  -2 -16  979.12    4.51
   8  -2  16 1014.12    3.77
   8   2 -16 1024.58    4.55
  -8   2  16 1020.91    4.69
  -8  -2 -16  997.88    4.51
   8  -2  16 1016.60    4.70
   8  -2  16  995.44    4.64
  -8  -2 -16 1020.28    4.72
   8  -2  16 1034.38    4.65
   8   2  16 1023.96    4.54
   8  -2 -16 1037.86    4.61
   8   2  16 1016.33    4.42
  -8  -2  16 1009.81    4.41
   8  -2 -16 1017.93    4.25
  -8   2 -16 1012.54    4.40
   8  -2 -16 1029.25    4.57
   8   2 -16 1025.71    4.28
   0   2 -28 2600.93    7.45
   0  -2 -28 2535.33    6.87
   0  -2 -28 2617.19    8.03
   0  -2 -28 2574.85    7.29
   0   2 -28 2587.39    7.73
   0  -2 -28 2576.63    7.35
   0   2 -28 2564.34    7.58
   0  -2  28 2533.10    7.00
   0   2  28 2558.35    6.27
   0   2 -28 2580.87    7.55
   8   0  17 1651.84    6.00
   8   0 -17 1655.17    5.73
   8   0 -17 1679.61    5.84
   8   0 -17 1691.52    5.79
  -8   0 -17 1653.07    5.85
   8   0  17 1715.27    6.05
  -8   0 -17 1693.58    6.03
  -3  -9 -10  992.87    4.32
  -3  -9  10  938.56    4.39
   3   9 -10  970.71    4.59
   3  -9  10  989.32    4.57
   3  -9 -10  946.57    5.28
   3  -9  10  966.59    4.69
  -3  -9 -10  936.75    4.66
  -3  -9 -10  967.90    4.37
  -3  -9  10  936.62    4.53
   3  -9 -10  885.04    3.74
  -3  -9  10  855.29    4.07
  -3  -9 -10  981.41    5.22
  -3  -9 -10  962.84    4.50
  -3  -9 -10  993.97    4.60
   3  -9 -10  994.21    4.62
   3  -9  10  961.21    4.55
  -3  -9  10  915.95    4.47
  -3  -9  10  968.67    3.96
   3  -9 -10  928.51    4.85
   3  -9  10 1015.04    4.73
   3  -9  10  952.30    4.98
  -3  -9 -10  967.38    5.12
  -8  -6   2  318.18    2.39
  -8  -6   2  321.78    2.54
  -8  -6  -2  304.01    2.49
   8  -6  -2  315.19    2.66
   8  -6   2  284.63    2.39
  -8  -6   2  327.38    2.38
  -8  -6  -2  295.68    2.29
   8  -6  -2  319.67    2.49
   8  -6  -2  325.65    2.44
  -8  -6   2  320.01    2.45
  -8  -6  -2  306.60    2.65
  -8  -6  -2  307.47    2.33
   8  -6  -2  303.14    2.41
   8  -6  -2  342.40    2.94
   8   6   2  357.89    2.89
   8  -6   2  291.56    2.40
  -8  -6  -2  298.48    2.36
  -8  -6  -2  299.93    2.51
  -8  -6   2  334.49    2.58
  -8  -6   2  309.98    2.64
   8   6   2  313.57    2.30
  -8  -6   2  305.37    1.63
   8   6  -2  298.61    2.25
   8  -6   2  296.06    2.74
   8   6  -2  293.16    2.60
   8  -6   2  294.72    2.22
   8  -6  -2  313.44    2.54
   8  -6   2  283.79    2.37
   8  -6   2  323.76    2.54
   2   0 -28 1294.52    4.91
  -2   0 -28 1256.69    4.97
   2   0 -28 1336.83    5.50
   2   0 -28 1268.96    5.03
  -2   0 -28 1244.18    5.20
   2   0  28 1247.42    4.12
  -2   0 -28 1305.78    5.27
  -2   0  28 1237.20    4.70
  -2   0 -28 1332.16    5.48
   2   0 -28 1279.74    5.45
   2   0 -28 1318.54    4.82
   7  -7  -5  469.61    3.16
  -7  -7   5  485.93    2.27
   7  -7  -5  476.83    2.90
  -7  -7   5  482.44    3.06
   7  -7  -5  492.76    2.85
  -7  -7   5  477.46    3.23
   7  -7   5  461.79    3.39
  -7  -7  -5  449.54    2.69
   7  -7   5  456.25    2.91
  -7  -7  -5  460.71    3.01
   7  -7   5  467.55    3.48
   7  -7   5  445.76    3.01
   7  -7   5  438.63    2.95
  -7  -7  -5  467.54    3.19
  -7  -7  -5  453.14    2.82
   7   7  -5  457.87    2.71
   7  -7   5  461.42    3.05
  -7  -7  -5  460.19    3.35
   7  -7  -5  480.31    3.35
   4   6 -20 1688.67    5.84
   4  -6 -20 1618.49    5.41
  -4  -6 -20 1676.25    6.11
   4  -6  20 1666.37    5.77
  -4   6 -20 1674.06    6.17
   4  -6  20 1696.78    5.91
   4  -6 -20 1609.87    5.84
  -4  -6 -20 1663.36    6.37
   4   6 -20 1634.38    6.01
  -4  -6 -20 1637.82    6.00
   4  -6  20 1667.14    5.90
  -4  -6  20 1605.39    5.60
   4  -6 -20 1635.58    6.12
   4  -6 -20 1629.46    5.40
  -4   6  20 1693.21    5.72
  -4  -6 -20 1661.77    5.69
   4  -6 -20 1661.85    6.46
   4  -6  20 1621.30    5.76
  -4  -6  20 1634.38    5.51
  -4  -6 -20 1692.36    6.50
   0 -10   5 1050.28    4.52
   0 -10  -5 1128.75    5.12
   0 -10   5 1032.08    5.05
   0 -10  -5 1069.58    5.59
   0 -10   5 1065.86    5.04
   0 -10   5 1031.51    4.72
   0 -10  -5 1070.90    4.61
   0 -10  -5 1087.61    3.83
   0 -10  -5 1064.27    5.45
   0 -10   5 1028.61    5.18
   0 -10   5 1034.75    4.24
   0 -10   5 1068.44    5.05
   9  -1  12  719.28    3.86
  -9  -1 -12  723.48    3.61
   9  -1 -12  706.46    3.76
  -9  -1 -12  723.45    3.74
  -9   1  12  726.42    3.89
   9  -1  12  723.43    2.98
   9   1 -12  727.16    3.68
   9  -1  12  727.33    4.11
   9  -1  12  731.60    3.95
   9   1 -12  718.12    3.56
  -9  -1  12  719.25    3.70
   9  -1 -12  725.87    3.73
   9   1  12  704.85    3.69
   9   1  12  717.51    3.88
   5  -7 -15 2939.72    9.10
  -5  -7 -15 3003.29    9.14
   5  -7  15 2983.97    8.40
  -5  -7  15 2967.99    7.88
   5   7 -15 2935.78    8.47
   5  -7  15 2910.87    8.08
  -5  -7 -15 2924.63    7.84
   5  -7 -15 2937.15    7.59
  -5  -7  15 2912.04    7.85
  -5  -7 -15 2973.52    8.66
  -5  -7 -15 2856.14    8.10
   5  -7  15 2982.33    7.98
   5  -7 -15 2950.17    8.13
   5  -7  15 2996.69    7.92
   5   7 -15 2931.87    7.75
   5  -7 -15 2946.18    8.66
   5  -7 -15 2917.61    7.59
   1  -9  13  899.30    4.40
   1  -9  13  933.19    4.56
  -1  -9  13  908.35    4.56
   1  -9  13  925.75    4.22
  -1  -9  13  939.30    4.12
  -1  -9  13  938.55    4.43
  -1  -9 -13  894.67    4.14
  -1  -9  13  961.70    4.34
   1  -9 -13  915.34    4.98
   1  -9 -13  939.18    3.32
  -1  -9 -13  944.55    4.59
   1  -9  13  938.55    4.74
  -1  -9 -13  969.23    4.29
   1  -9 -13  929.72    5.13
  -1  -9 -13  916.84    5.09
  -1  -9 -13  924.64    5.17
  -1  -9 -13  941.72    3.99
   1  -9 -13  936.23    4.34
   1  -9 -13  939.52    4.48
  -1  -9  13  900.50    4.49
   9  -3   9  757.16    3.97
   9  -3  -9  746.30    3.91
   9  -3   9  752.15    3.51
   9  -3  -9  767.43    3.76
   9  -3   9  758.19    4.01
  -9  -3   9  710.24    3.42
   9  -3  -9  794.07    4.27
  -9  -3  -9  738.76    3.70
   9  -3  -9  744.92    3.67
   9   3   9  746.31    3.86
   9   3  -9  751.01    3.88
  -9  -3   9  782.35    3.68
   9   3  -9  739.91    3.80
   9  -3  -9  739.84    3.95
  -9  -3  -9  747.30    3.75
  -9  -3  -9  766.42    4.14
   6  -8  -4  526.36    3.02
   6   8  -4  508.51    3.53
  -6  -8  -4  493.08    3.24
   6  -8   4  511.84    3.59
   6  -8  -4  474.19    3.09
  -6  -8   4  511.51    3.40
  -6  -8  -4  503.51    3.36
  -6  -8  -4  501.30    3.53
   6  -8   4  498.51    3.21
  -6  -8  -4  499.37    3.20
   6  -8  -4  541.73    3.73
   6  -8  -4  498.88    3.32
  -6  -8  -4  502.00    2.83
  -6  -8   4  501.09    3.22
  -6  -8   4  518.10    3.04
   6  -8   4  515.16    3.23
  -6  -8   4  530.79    3.24
   6  -8   4  493.24    3.22
   6  -8   4  509.08    2.91
   6  -8  -4  509.34    2.85
   6  -8  -4  504.33    3.58
  -6  -8  -4  508.77    3.11
  -3  -3 -26 2032.10    6.12
  -3  -3  26 1975.68    6.25
   3  -3 -26 1997.34    6.32
  -3  -3 -26 2041.65    6.72
   3   3 -26 2045.16    6.37
   3   3 -26 2023.66    6.78
   3  -3  26 2042.30    6.05
  -3  -3 -26 2018.07    7.10
   8  -6  -3  801.44    3.81
   8  -6   3  779.90    3.70
   8  -6  -3  828.19    4.03
  -8  -6   3  845.93    2.92
  -8  -6  -3  827.35    4.17
   8  -6  -3  849.21    4.34
   8  -6  -3  808.17    4.15
   8  -6   3  783.26    3.94
   8  -6   3  810.03    4.02
   8   6  -3  826.25    3.79
   8  -6   3  809.97    4.05
   8  -6   3  822.69    4.03
  -8  -6   3  838.75    4.30
   8   6  -3  817.15    4.35
   8  -6  -3  849.07    4.09
  -8  -6   3  858.13    4.08
  -8  -6   3  862.58    4.15
   8  -6   3  838.87    4.59
  -8  -6  -3  832.46    4.44
  -8  -6  -3  845.99    3.87
  -8  -6  -3  806.49    4.09
  -8  -6   3  847.89    3.87
  -8  -6  -3  829.28    3.97
   8  -4  13  716.23    4.20
   8  -4  13  725.82    3.54
   8  -4  13  713.56    3.88
  -8  -4 -13  716.02    3.74
  -8  -4  13  711.12    3.48
  -8  -4  13  706.79    3.60
   8  -4 -13  702.98    3.66
   8  -4 -13  699.90    3.88
   8  -4  13  727.77    3.97
  -8  -4 -13  722.39    4.07
  -8  -4 -13  717.01    3.85
   8   4 -13  712.70    3.76
   8   4  13  702.85    3.59
   8  -4 -13  709.14    3.33
   6  -4 -20 1203.97    4.86
   6   4 -20 1198.91    5.18
  -6  -4 -20 1202.24    5.11
  -6  -4 -20 1219.83    5.17
  -6  -4  20 1191.16    4.49
   6  -4 -20 1205.84    4.72
   6   4 -20 1226.06    4.93
  -6  -4 -20 1216.45    5.21
  -6  -4 -20 1192.02    5.16
   6  -4  20 1188.87    4.54
   6  -4 -20 1208.21    5.02
   6   4 -20 1193.55    4.49
  -6   4 -20 1206.79    4.99
   6  -4  20 1189.03    4.98
   3  -7  19  103.48    1.47
  -3  -7 -19  100.50    1.63
  -3  -7 -19   98.16    1.44
   3  -7 -19   99.48    1.31
   3   7 -19   98.35    1.39
   3  -7 -19   92.66    1.21
  -3   7 -19   98.35    1.42
   3  -7 -19   95.04    1.67
   3  -7  19   88.93    1.38
   3  -7 -19  101.25    1.41
  -3  -7 -19   97.13    1.37
   3   7 -19   95.44    1.41
  -3  -7 -19   96.02    1.59
   3  -7 -19   95.18    1.51
   3  -7  19  100.93    1.36
  -3  -7 -19  103.11    1.46
   3  -7 -19   94.47    1.49
  -3  -7  19   95.37    1.39
  -3   7  19   92.40    1.27
  -3  -7  19  103.23    1.44
  -3  -7  19   94.00    1.37
  10   0   0 1806.83    6.13
 -10   0   0 1800.49    5.20
 -10   0   1   76.05    1.19
  10   0   1   78.61    1.34
  10   0   1   75.11    1.02
 -10   0  -1   77.15    1.06
  10   0   1   77.25    1.29
 -10   0   1   76.03    1.00
  10   0  -1   77.95    1.31
  10   0  -1   77.95    1.32
  -6   0 -23 1553.38    5.77
   6   0 -23 1573.42    5.93
   6   0 -23 1582.60    5.48
   6   0  23 1592.17    5.74
  -6   0 -23 1554.76    5.91
   6   0  23 1541.79    5.85
   6   0 -23 1584.87    5.66
  -2 -10   0  290.57    2.77
   2 -10   0  292.29    2.44
   2 -10   0  276.13    2.58
  -2 -10   0  307.02    2.89
   2 -10   0  290.41    2.77
   2 -10   0  280.81    2.21
  -2 -10   0  267.46    2.48
  -2 -10   0  286.19    2.19
   2 -10   0  281.98    2.84
   2 -10   0  291.24    2.64
  -2 -10   0  286.09    1.84
  -2 -10   0  297.61    2.74
   7  -5  15  877.26    4.47
   7  -5  15  863.55    4.31
   7  -5  15  887.61    4.26
   7  -5 -15  884.59    4.18
  -7  -5 -15  871.37    4.54
  -7  -5  15  874.80    4.00
   7  -5 -15  879.89    4.21
  -7  -5 -15  890.96    4.37
  -7  -5 -15  868.95    4.19
   7   5 -15  892.96    4.11
  -7  -5 -15  883.22    4.35
   7  -5  15  867.32    4.32
   7  -5  15  850.05    4.00
   2 -10   1  197.48    2.17
   2 -10   1  190.35    1.86
   2 -10   1  203.00    2.33
  -2 -10  -1  204.62    1.85
   2 -10  -1  199.12    2.21
   2 -10  -1  176.77    1.73
  -2 -10   1  191.88    1.83
   2 -10  -1  188.51    2.13
  -2 -10   1  204.14    2.24
   2 -10  -1  191.72    1.98
   2 -10  -1  192.83    2.30
  -2 -10  -1  195.35    2.33
   2 -10   1  192.08    2.36
  -2 -10   1  196.40    2.30
  -2 -10   1  184.97    1.54
  -2 -10  -1  217.35    2.46
  -2 -10  -1  202.86    2.16
   2 -10   1  191.84    2.01
   2 -10   1  200.17    2.20
  -2 -10  -1  201.19    2.07
  -2 -10   1  203.65    2.30
  -2 -10  -1  196.15    2.24
   2 -10  -1  191.62    2.36
  -2 -10  -1  201.09    1.54
 -10   0   2 1707.38    5.66
  10   0  -2 1735.62    5.99
 -10   0  -2 1725.13    5.29
  10   0   2 1811.19    6.32
  10   0  -2 1638.44    6.02
  10   0   2 1739.29    5.13
  10   0   2 1765.82    6.04
  10   0   2 1753.45    6.03
  10   0  -2 1813.32    6.25
   7  -7   6  113.05    1.72
   7  -7   6  109.94    1.55
  -7  -7   6  109.56    1.13
   7  -7  -6  112.54    1.60
  -7  -7   6  116.07    1.61
   7  -7   6  114.85    1.40
   7  -7   6  111.75    1.49
   7  -7  -6  109.87    1.64
   7  -7  -6  111.21    1.44
  -7  -7  -6  114.14    1.60
  -7  -7  -6  112.58    1.43
  -7  -7   6  110.72    1.52
  -7  -7  -6  118.37    1.76
  -7  -7  -6  110.47    1.35
  -7  -7  -6  112.23    1.54
   7   7  -6  114.24    1.38
   7  -7   6  110.36    1.53
   7  -7   6  114.70    1.80
   7  -7   6  107.18    1.55
   8   6  -4   25.18    0.75
   8  -6  -4   24.91    0.85
   8  -6  -4   26.85    0.86
   8  -6   4   22.30    0.91
   8  -6   4   21.65    0.72
   8  -6   4   26.45    0.84
   8  -6   4   24.21    0.81
   8  -6   4   25.94    0.83
  -8  -6   4   25.18    0.77
  -8  -6  -4   23.67    0.74
  -8  -6   4   26.64    0.83
  -8  -6  -4   25.83    0.93
  -8  -6  -4   22.24    0.79
   8  -6  -4   24.86    0.83
   8  -6  -4   23.89    0.80
  -8  -6   4   28.24    0.58
  -8  -6   4   25.48    0.85
  -8  -6  -4   30.50    0.93
  -8  -6  -4   28.73    0.85
   8  -6   4   24.08    0.82
   8  -6  -4   24.99    0.74
   8   6  -4   23.70    0.86
   0 -10  -6   39.72    0.74
   0 -10   6   37.72    1.07
   0 -10  -6   35.58    1.15
   0 -10  -6   35.13    1.16
   0 -10   6   39.26    0.95
   0 -10   6   34.85    1.03
   0 -10   6   41.65    0.93
   0 -10   6   40.26    1.08
   0 -10   6   36.06    1.03
   0 -10  -6   38.86    0.94
   0 -10   6   37.18    1.00
  -6  -8   5  765.91    4.20
   6  -8  -5  803.41    4.25
   6  -8   5  754.63    4.02
   6  -8  -5  798.73    3.72
   6  -8   5  801.28    4.08
  -6  -8  -5  810.88    4.19
   6   8  -5  778.63    4.34
  -6  -8  -5  774.41    4.44
  -6  -8   5  782.69    3.97
   6  -8  -5  741.21    4.43
   6  -8  -5  784.16    3.93
   6  -8  -5  792.36    4.49
   6  -8  -5  758.65    3.53
  -6  -8   5  781.77    3.81
  -6  -8  -5  785.86    4.18
  -6  -8  -5  760.87    4.00
   6  -8   5  787.12    4.42
   6  -8   5  771.76    3.97
   6  -8   5  747.00    3.58
  -6  -8  -5  760.02    3.49
  -6  -8  -5  738.54    3.76
   2  -8 -17  170.58    1.44
  -2  -8  17  175.23    1.81
  -2  -8 -17  158.37    1.72
   2  -8 -17  172.34    2.30
   2  -8 -17  179.46    1.80
  -2  -8  17  170.44    1.82
  -2   8 -17  173.96    1.81
   2   8 -17  155.71    1.67
  -2  -8 -17  154.20    1.68
   2   8 -17  151.91    1.72
   2  -8 -17  175.80    2.14
   2  -8  17  153.64    1.76
  -2  -8  17  168.36    1.86
  -2  -8  17  173.04    1.81
   2  -8  17  153.10    1.78
  -2  -8 -17  155.16    1.74
  -2 -10  -2  914.85    5.01
   2 -10   2  907.95    4.59
   2 -10   2  971.33    4.82
   2 -10   2  900.57    4.11
   2 -10   2  897.05    4.86
  -2 -10  -2  919.96    3.32
  -2 -10  -2  920.81    4.82
  -2 -10   2  927.13    4.82
  -2 -10   2  911.90    4.06
  -2 -10  -2  883.94    4.95
  -2 -10   2  927.91    4.96
   2 -10   2  905.41    4.39
   2 -10   2  888.47    4.98
   2 -10  -2  962.16    4.40
   2 -10  -2  910.56    5.19
   2 -10  -2  935.95    4.78
  -2 -10  -2  866.00    3.85
  -2 -10  -2  909.34    4.37
  -2 -10  -2  940.13    4.62
  -2 -10   2  942.50    3.60
   2 -10  -2  928.56    5.05
   2 -10  -2  900.82    3.92
  -2 -10   2  921.02    4.87
   1   5 -25  255.33    2.10
  -1  -5 -25  264.88    2.59
   1  -5  25  243.58    2.14
  -1   5 -25  255.24    2.33
   1   5 -25  256.41    2.28
  -1  -5 -25  243.85    2.12
   1  -5 -25  251.39    2.03
   1  -5 -25  252.47    2.40
  -1  -5 -25  245.56    1.97
  -1  -5 -25  254.29    1.86
   1  -5 -25  250.90    1.53
  -1  -5 -25  239.62    2.31
   1   5 -25  256.33    2.20
   0  -8 -18  106.51    1.63
   0  -8 -18  109.57    1.43
   0  -8 -18  111.21    1.73
   0   8 -18  113.06    1.46
   0  -8  18  106.63    1.48
   0  -8 -18  111.42    1.38
   0  -8  18  112.96    1.54
   0  -8  18  108.18    1.47
 -10   0   3  119.09    1.48
  10   0   3  115.57    1.53
 -10   0  -3  118.30    1.36
  10   0  -3  120.80    1.62
  10   0   3  119.83    1.27
  10   0   3  122.60    1.56
  10   0   3  115.35    1.60
  10   0  -3  117.43    1.54
  -4  -4 -24  878.25    4.30
   4   4 -24  869.66    3.90
  -4  -4 -24  870.08    4.20
  -4   4  24  890.96    4.03
   4   4 -24  861.00    4.28
   4  -4  24  842.97    3.84
   4  -4  24  870.38    4.31
   4   4 -24  858.57    4.19
  -4  -4 -24  860.09    3.97
  -4  -4 -24  860.43    4.52
   4  -4  24  877.48    4.31
  -4  -4 -24  828.53    4.30
  -4  -4  24  894.19    4.16
   4  -4 -24  889.15    4.10
   4  -4  24  855.01    3.94
  -2 -10  -3  745.16    4.59
   2 -10  -3  773.00    4.61
   2 -10   3  767.53    4.08
   2 -10  -3  781.49    3.93
  -2 -10   3  767.69    4.46
  -2 -10   3  732.70    4.12
  -2 -10  -3  771.02    2.93
  -2 -10   3  738.66    4.02
   2 -10  -3  743.89    3.54
   2 -10  -3  736.28    4.67
  -2 -10   3  747.75    4.38
  -2 -10   3  765.80    3.73
  -2 -10   3  777.84    4.33
   2 -10  -3  747.48    4.34
  -2 -10  -3  743.84    4.39
   2 -10   3  746.99    4.37
   2 -10   3  750.75    4.16
  -2 -10  -3  753.37    4.56
   2  10  -3  763.31    4.22
  -2 -10   3  791.76    3.37
   2 -10   3  771.15    3.79
  -2 -10  -3  745.04    4.13
   2 -10   3  752.95    4.54
  -2 -10  -3  771.88    4.01
   2 -10   3  735.78    4.22
  -2 -10  -3  757.90    3.51
   4  -8 -14   41.86    1.21
  -4  -8  14   39.61    0.96
   4  -8 -14   43.72    1.05
   4  -8 -14   45.48    0.92
  -4  -8 -14   42.07    1.05
   4  -8  14   37.69    0.99
   4  -8  14   40.58    1.03
  -4  -8 -14   41.96    1.22
   4  -8 -14   35.50    1.12
   4  -8  14   39.95    0.95
  -4  -8 -14   44.99    0.97
  -4  -8 -14   42.13    1.01
  -4  -8 -14   40.71    0.95
  -4  -8  14   39.13    0.96
  -4  -8  14   47.82    1.08
   4  -8 -14   40.88    1.09
  -4  -8  14   37.89    0.88
   4   8 -14   41.73    1.05
   4  -8  14   38.77    0.87
   4  -8  14   39.33    0.89
  -4  -8 -14   41.61    1.22
   4  -8 -14   45.52    0.98
   4   8 -14   41.10    0.90
   2   4 -26  722.76    3.85
  -2  -4 -26  689.10    3.26
  -2  -4 -26  725.52    4.05
   2  -4  26  691.10    3.54
   2  -4 -26  698.68    3.56
  -2   4  26  723.51    3.26
   2   4 -26  715.77    3.58
  -2   4 -26  699.28    3.98
  -2  -4  26  692.21    3.59
   2   4 -26  700.18    3.81
  -2  -4 -26  702.33    3.47
  -2  -4 -26  703.64    4.16
  -2  -4 -26  724.98    3.80
   7   3 -19  352.87    2.44
   7  -3  19  351.86    2.33
   7   3 -19  334.14    2.65
   7   3  19  327.25    2.42
   7  -3  19  344.66    2.66
  -7  -3 -19  338.10    2.71
  -7   3 -19  336.77    2.56
   7  -3 -19  334.74    2.25
  -7   3  19  351.44    2.77
   7  -3  19  352.42    2.76
  -7  -3 -19  344.78    2.63
  -7  -3  19  330.76    2.53
  -7  -3 -19  336.56    2.70
  -7  -3  19  331.29    2.33
   7  -3 -19  338.12    2.55
   7   3 -19  347.94    2.58
   7  -3  19  353.62    2.70
   7   3  19  344.41    2.50
  -7  -3 -19  348.98    2.73
   3  -9  11 1217.65    5.24
   3   9 -11 1244.03    5.30
   3  -9  11 1270.07    5.77
  -3  -9 -11 1291.20    5.30
  -3  -9 -11 1228.56    4.96
   3  -9  11 1234.58    5.29
  -3  -9  11 1250.88    4.63
   3  -9  11 1244.66    5.22
   3  -9 -11 1319.28    4.96
  -3  -9 -11 1167.11    5.84
  -3  -9 -11 1115.40    5.16
   3  -9 -11 1267.43    5.94
  -3  -9 -11 1255.62    5.13
  -3  -9 -11 1276.59    4.93
   3  -9 -11 1258.17    5.73
   3  -9 -11 1189.37    5.14
  -3  -9  11 1217.67    5.28
  -3  -9  11 1263.33    5.15
   3  -9 -11 1259.47    6.21
  -3  -9  11 1283.54    5.04
  -3  -9  11 1283.27    5.39
   3  -9 -11 1293.69    4.55
  -3  -9 -11 1196.09    5.85
   3  -9  11 1241.11    5.32
  -8  -6  -5  937.19    4.75
   8  -6   5  909.65    4.26
   8  -6   5  946.27    4.35
  -8  -6  -5  933.84    4.02
  -8  -6  -5  921.69    4.46
  -8  -6   5  895.48    4.01
   8  -6   5  953.47    4.50
  -8  -6  -5  925.81    4.27
  -8  -6  -5  960.97    4.55
  -8  -6   5  904.92    3.24
   8  -6  -5  937.14    4.52
   8  -6  -5  903.39    4.22
  -8  -6   5  905.95    4.26
   8  -6   5  937.85    4.88
  -8  -6   5  900.28    4.42
   8  -6  -5  890.97    4.78
   8  -6  -5  881.70    4.18
   8  -6  -5  909.67    4.43
   8  -6   5  931.87    4.13
   8  -6  -5  865.38    3.88
   8  -6   5  941.66    4.40
   8   6  -5  923.21    4.65
   8   6  -5  934.02    4.10
  -1  -7 -21  880.28    4.29
   1  -7  21  915.55    4.16
  -1  -7  21  862.14    3.91
   1  -7 -21  982.12    4.92
  -1  -7  21  944.30    4.21
  -1   7 -21  908.76    4.32
   1  -7  21  906.87    4.28
   1  -7 -21  973.66    4.77
   1   7 -21  947.43    4.19
   1   7 -21  914.37    4.22
   1  -7  21  955.04    4.02
  -1  -7 -21  918.26    3.83
  -1  -7 -21  927.54    4.76
   1  -7 -21 1045.39    4.57
  -1  -7 -21  936.99    4.13
  -6  -6 -16  847.61    4.62
   6  -6  16  847.48    4.06
   6  -6  16  837.68    4.17
  -6  -6 -16  864.55    3.99
  -6  -6 -16  825.90    4.20
   6  -6  16  838.31    4.05
   6   6 -16  790.45    3.91
  -6  -6 -16  841.98    4.27
   6  -6 -16  830.70    3.89
   6  -6 -16  816.23    4.26
  -6  -6  16  835.91    4.07
  -6  -6  16  815.98    3.89
   6  -6 -16  816.62    3.91
  -6  -6  16  824.36    3.76
  -6  -6 -16  848.49    4.33
   6  -6  16  830.52    4.21
   6  -6 -16  802.21    4.03
   6   6 -16  807.22    4.28
   6  -6 -16  819.24    4.31
  -6   6 -16  809.91    3.98
   9  -3  10  121.52    1.45
   9   3 -10  116.00    1.53
   9  -3  10  125.11    1.66
   9  -3  10  111.41    1.64
   9  -3 -10  144.41    1.85
   9  -3 -10  124.26    1.55
   9  -3 -10  127.54    1.65
   9   3  10  127.14    1.63
   9  -3 -10  140.72    1.75
   9   3 -10  131.93    1.64
  -9  -3 -10  117.90    1.52
   9  -3 -10  127.53    1.54
  -9  -3 -10  120.30    1.55
   9  -3  10  117.58    1.61
  -9  -3  10  132.71    1.51
   5  -1  25  799.88    4.19
  -5  -1 -25  786.65    4.18
  -5   1  25  827.88    4.07
   5   1 -25  806.85    3.95
   5  -1 -25  806.68    3.73
   5   1  25  801.61    4.12
   5  -1  25  827.89    4.07
  -5   1 -25  813.90    4.24
   5   1  25  828.33    3.96
   5  -1 -25  825.28    4.04
   5  -1 -25  802.98    4.25
  -5  -1  25  806.23    4.03
   5   1 -25  802.91    3.91
  -5   1 -25  824.62    3.99
  -5  -1 -25  803.28    4.13
   4  -2  26  723.29    3.86
   4   2 -26  693.62    3.72
   4  -2  26  703.64    3.24
   4   2 -26  720.52    3.99
  -4  -2 -26  697.52    3.91
   4   2 -26  692.19    3.62
   4   2 -26  709.27    3.48
  -4   2  26  692.19    3.63
   4  -2 -26  734.03    3.44
  -4  -2 -26  699.50    3.99
   4   2  26  737.72    3.58
  -4   2 -26  742.71    4.02
  -4  -2 -26  697.68    3.59
  10   0   4  107.80    1.49
  10   0   4  105.02    1.56
  10   0  -4  109.04    1.56
 -10   0   4  104.17    1.42
 -10   0  -4  108.40    1.33
  10   0   4  106.90    1.44
  10   0  -4  107.07    1.47
  -6  -8  -6  645.28    3.47
  -6  -8   6  601.69    3.49
   6  -8  -6  599.62    3.37
  -6  -8  -6  617.88    4.01
   6  -8  -6  596.81    3.93
  -6  -8  -6  625.95    3.13
  -6  -8   6  589.76    3.63
   6  -8   6  623.59    3.29
   6  -8  -6  590.79    3.11
  -6  -8  -6  593.52    3.49
   6  -8   6  612.91    3.61
   6   8  -6  683.47    4.07
   6  -8   6  602.83    3.54
   6  -8   6  637.49    3.98
   6  -8  -6  593.00    3.15
  -6  -8  -6  642.79    3.79
  -6  -8  -6  619.68    3.57
   6  -8   6  638.15    3.68
  -6  -8  -6  655.63    3.80
   0   0 -29    0.76    0.49
   0   0  29    2.39    0.42
   0   0 -29    1.30    0.44
   0   0 -29    1.16    0.53
   0   0 -29    1.65    0.46
   0   0 -29    1.53    0.50
  -7  -7  -7 2222.63    7.09
  -7  -7  -7 2318.72    7.41
   7  -7  -7 2303.98    7.58
  -7  -7   7 2203.70    5.64
   7  -7   7 2157.30    7.02
  -7  -7  -7 2247.86    6.59
  -7  -7  -7 2226.70    6.32
   7  -7   7 2234.70    7.02
   7  -7   7 2286.77    7.28
   7  -7   7 2277.23    7.80
   7  -7   7 2308.23    7.01
   7   7  -7 2231.46    6.47
   7  -7  -7 2345.76    6.48
   7  -7  -7 2299.08    7.33
   7  -7  -7 2228.50    6.71
   7  -7  -7 2205.16    7.79
  -7  -7   7 2188.67    6.98
  -7  -7   7 2136.69    6.68
   7  -7   7 2269.29    6.58
  -7  -7  -7 2316.49    7.92
   2 -10   4 1937.04    6.24
  -2 -10   4 1890.20    6.57
   2 -10  -4 1907.28    5.85
  -2 -10  -4 1920.09    5.75
   2 -10   4 1921.78    6.82
  -2 -10  -4 1890.99    4.75
   2 -10  -4 1892.26    7.68
  -2 -10  -4 1966.14    7.66
   2 -10   4 1870.93    7.35
  -2 -10  -4 1867.68    6.47
  -2 -10  -4 1893.38    6.76
   2 -10   4 1807.07    6.49
   2 -10   4 1860.94    6.90
   2 -10   4 1895.92    7.12
  -2 -10  -4 1861.69    7.38
   2  10  -4 1942.84    6.81
  -2 -10  -4 1809.79    7.07
   2 -10  -4 1922.30    6.36
   2 -10  -4 1866.29    7.37
  -2 -10   4 1893.56    6.96
  -2 -10   4 1896.59    7.16
  -2 -10   4 1920.70    6.18
   2 -10  -4 1901.29    7.04
  -2 -10   4 1896.75    7.07
   0 -10   7  283.91    2.27
   0 -10   7  282.32    2.35
   0 -10  -7  291.18    1.87
   0 -10  -7  297.51    2.61
   0 -10  -7  283.97    2.87
   0 -10   7  289.10    2.50
   0 -10  -7  292.68    2.36
   0 -10  -7  293.76    2.99
   0 -10   7  284.22    2.58
   0 -10   7  296.76    2.71
   0 -10   7  290.10    2.65
  -9  -1 -13  471.60    2.95
   9   1 -13  467.17    2.98
  -9   1  13  466.66    3.16
   9  -1  13  466.23    3.14
   9  -1  13  483.30    3.21
   9  -1 -13  454.74    3.06
  -9  -1 -13  480.55    3.27
   9  -1  13  483.18    3.33
  -9  -1 -13  476.82    3.06
   9   1 -13  461.44    2.91
   9   1  13  451.71    3.13
   9   1  13  456.73    2.99
   9  -1 -13  460.86    2.74
   9  -1 -13  460.55    2.97
  -5   5 -21 2088.61    6.97
   5  -5  21 2129.61    6.79
   5  -5 -21 2083.59    6.30
   5  -5  21 2108.44    6.95
   5   5 -21 2124.46    6.76
  -5  -5  21 2081.69    6.31
  -5  -5  21 2145.00    6.54
   5  -5 -21 2126.31    7.09
  -5  -5 -21 2126.81    7.25
   5  -5 -21 2110.52    6.59
  -5  -5 -21 2284.73    6.44
   5   5 -21 2121.34    7.02
   5  -5  21 2176.32    6.94
  -5   5  21 2231.84    6.92
   5  -5  21 2296.77    7.03
  -5  -5 -21 2226.87    7.45
  -1  -9 -14 2060.93    7.96
  -1  -9  14 2103.47    6.53
  -1  -9 -14 2084.70    6.57
   1  -9 -14 2109.75    7.97
   1  -9 -14 2076.96    5.20
   1  -9 -14 2083.11    6.94
   1  -9 -14 2095.78    7.80
  -1  -9 -14 2085.54    7.94
  -1  -9 -14 2093.39    6.15
  -1  -9 -14 2075.24    6.55
   1  -9  14 2053.89    6.81
  -1  -9 -14 2057.58    7.08
  -1  -9  14 2040.35    6.65
  -1  -9  14 2075.21    6.84
  -1  -9  14 2033.28    6.95
   1  -9 -14 2074.99    6.67
   2  -6 -23 1092.55    5.23
  -2  -6 -23 1117.94    4.74
  -2  -6  23 1111.13    4.77
   2  -6 -23 1131.91    4.97
   2  -6 -23 1093.64    4.26
   2   6 -23 1123.75    4.82
   2   6 -23 1134.18    4.79
  -2  -6 -23 1124.25    5.35
   2  -6  23 1139.09    4.60
  -2   6 -23 1089.09    4.85
   2  -6  23 1105.23    4.66
  -2  -6 -23 1108.42    4.95
   2  -6  23 1148.59    4.74
  -2  -6 -23 1099.69    5.08
  -2   6  23 1121.08    4.09
  -2  -6 -23 1118.09    4.33
  -2  -6  23 1113.20    4.44
  -8  -2  17  709.30    3.48
   8  -2  17  707.76    3.92
  -8   2  17  700.44    3.98
   8  -2 -17  706.94    3.81
   8   2  17  704.69    3.79
  -8  -2 -17  699.05    3.79
   8  -2  17  705.28    3.12
  -8  -2  17  734.38    3.82
   8   2 -17  688.15    3.76
   8  -2 -17  670.14    3.51
   8   2  17  716.52    3.71
  -8   2 -17  693.67    3.69
   8  -2  17  702.91    3.93
   8  -2  17  698.90    3.93
  -8  -2 -17  694.70    3.94
   8   2 -17  705.52    3.57
   8  -2 -17  743.06    3.62
   8  -2 -17  736.32    3.91
  -8  -2 -17  691.33    3.80
  -5  -9   0 3317.91    9.11
  -5  -9   0 3411.94    9.06
   5  -9   0 3473.81   10.12
  -5  -9   0 3388.86    9.35
   5  -9   0 3365.94    8.71
   5  -9   0 3373.72    8.80
   5  -9   0 3186.05    8.68
  -5  -9   0 3304.13    8.33
  -5  -9   0 3160.20    9.78
   5  -9   0 3186.74    9.21
  -3  -5 -24  397.38    2.94
   3   5 -24  407.03    2.91
  -3   5 -24  436.53    3.15
   3   5 -24  406.57    2.59
  -3   5 -24  418.87    3.00
  -3  -5 -24  416.38    3.23
  -3   5  24  422.07    2.61
  -3  -5 -24  410.20    2.65
   3   5 -24  419.63    2.89
   3  -5 -24  438.48    2.79
   3  -5  24  401.93    2.71
  -3  -5 -24  417.77    2.94
   3  -5  24  402.92    2.67
   3  -5  24  411.43    2.90
  -3  -5  24  428.67    2.62
   3  -5 -24  419.23    3.06
   3  -5 -24  434.26    3.25
  -3  -5  24  436.31    2.89
  -2  -2 -28  107.37    1.66
  -2  -2 -28   99.93    1.26
   2  -2  28   99.24    1.29
   2   2 -28  101.05    1.48
   2   2 -28   98.18    1.41
   2   2 -28   98.23    1.47
   2   2 -28  109.50    1.49
   2  -2 -28   86.73    1.35
  -2  -2  28   90.85    1.31
  -2   2 -28   99.34    1.42
  -2  -2 -28   93.77    1.29
   2   2 -28  100.14    1.52
  -2  -2 -28   99.82    1.41
  -2   2  28  102.47    1.29
  -2  -2 -28   99.20    1.55
   2  -2 -28   92.37    1.59
   2  -2 -28   83.29    1.18
   2  -2 -28   95.77    1.55
  -2   2 -28   87.88    1.43
  -2   2 -28   83.91    1.41
   8  -6   6   93.71    1.46
  -8  -6  -6   90.69    1.55
   8  -6  -6   78.35    1.48
  -8  -6   6   87.81    1.33
   8  -6   6   89.49    1.40
   8  -6  -6   77.88    1.29
   8  -6  -6   80.76    1.19
   8  -6  -6   82.80    1.36
   8  -6   6   91.91    1.41
  -8  -6  -6   90.01    1.27
  -8  -6  -6   87.59    1.42
   8  -6   6   88.06    1.31
  -8  -6   6   84.81    1.34
  -8  -6   6   80.03    1.35
   8  -6  -6   78.33    1.32
  -8  -6  -6   92.19    1.44
   8  -6   6   88.67    1.34
  -8  -6   6   80.62    0.99
  -8  -6  -6   88.59    1.36
   8   6  -6   88.62    1.30
   8   6  -6   92.77    1.51
   8  -6   6   87.69    1.53
   8  -6  -6   81.17    1.37
  10   0   5  122.94    1.67
  10   0   5  118.99    1.58
 -10   0  -5  119.73    1.44
  10   0  -5  122.99    1.66
 -10   0   5  123.23    1.56
  10   0  -5  124.36    1.59
  10   0   5  122.20    1.25
  -5  -9  -1  794.92    3.73
   5  -9   1  779.81    4.01
  -5  -9   1  801.37    4.23
   5  -9  -1  830.75    4.72
  -5  -9   1  824.52    4.23
   5  -9   1  801.17    4.63
   5  -9  -1  806.80    4.02
   5  -9  -1  799.74    3.96
  -5  -9   1  817.45    4.24
  -5  -9   1  778.36    4.57
   5  -9  -1  814.03    4.35
  -5  -9  -1  814.55    4.34
   5  -9  -1  789.52    3.96
   5  -9   1  777.68    3.99
  -5  -9   1  768.35    2.75
  -5  -9  -1  762.59    4.10
  -5  -9  -1  782.55    4.12
  -5  -9  -1  825.00    4.72
   5  -9   1  810.85    4.33
  -5  -9   1  818.37    3.82
   5  -9   1  800.13    3.93
   8  -4 -14 1973.90    5.87
   8  -4 -14 1979.96    6.46
  -8  -4  14 1969.76    6.26
   8  -4  14 1981.32    6.84
   8   4 -14 2010.75    6.56
  -8  -4 -14 2007.07    6.71
  -8  -4  14 1938.05    6.01
   8   4 -14 2041.97    6.83
  -8  -4 -14 2019.77    7.06
  -8  -4 -14 1996.23    6.57
   8  -4  14 2012.80    6.74
   8  -4 -14 1919.62    6.59
   8   4  14 1988.23    6.32
   5  -7 -16  223.82    2.42
  -5  -7  16  226.70    2.14
   5  -7  16  229.85    2.15
   5  -7  16  225.13    2.09
   5  -7 -16  206.20    2.03
  -5  -7  16  214.07    1.92
  -5  -7  16  223.66    2.05
   5  -7 -16  209.12    2.02
   5   7 -16  239.76    2.09
  -5  -7 -16  224.73    2.02
   5  -7  16  225.68    2.21
   5  -7  16  232.94    2.10
   5   7 -16  219.69    2.22
   5  -7 -16  228.66    2.35
  -5  -7 -16  241.33    2.23
  -5  -7 -16  238.35    2.37
  -5  -7  16  218.27    2.00
   5  -7 -16  216.68    1.93
   5  -7 -16  210.42    2.25
   5  -7 -16  215.69    1.91
  -5  -7 -16  215.90    2.06
  -5  -7 -16  220.98    2.45
   2 -10   5 1171.22    5.24
   2 -10   5 1138.76    5.64
  -2 -10  -5 1170.99    5.66
   2 -10   5 1160.78    5.40
   2 -10   5 1194.27    4.81
   2  10  -5 1198.17    5.24
  -2 -10  -5 1223.05    4.41
  -2 -10  -5 1182.09    5.93
   2 -10  -5 1201.54    5.88
  -2 -10   5 1208.31    5.44
  -2 -10   5 1200.46    5.57
  -2 -10  -5 1137.56    3.44
  -2 -10   5 1193.52    4.82
   2 -10   5 1182.74    5.55
  -2 -10  -5 1130.63    5.16
   2 -10  -5 1234.38    5.64
  -2 -10   5 1165.91    5.40
  -2 -10   5 1202.84    5.16
   2 -10  -5 1190.39    4.48
  -2 -10   5 1269.39    5.55
  -2 -10  -5 1166.92    5.84
   2 -10  -5 1248.39    4.97
  -2 -10   5 1184.28    4.36
   2 -10  -5 1207.48    5.38
   2 -10  -5 1210.74    6.10
  -2 -10  -5 1188.23    5.04
  -8   0 -18  184.07    1.95
   8   0 -18  183.06    1.88
   8   0  18  184.79    1.99
  -8   0 -18  183.73    1.92
   8   0 -18  177.77    1.86
   8   0  18  184.29    1.97
   8   0 -18  176.36    1.88
  -5  -9   2   32.11    0.95
  -5  -9  -2   32.69    1.00
   5  -9  -2   36.46    1.03
  -5  -9  -2   31.68    0.94
   5  -9   2   32.69    1.05
  -5  -9   2   35.99    1.07
   5  -9  -2   31.89    1.05
   5  -9   2   30.69    0.84
   5  -9  -2   31.27    0.86
   5  -9  -2   41.76    0.96
   5  -9   2   31.29    0.93
  -5  -9  -2   30.99    0.80
   5   9  -2   32.94    1.05
   5  -9   2   31.12    0.96
   5  -9   2   32.57    0.92
  -5  -9   2   30.94    0.58
  -5  -9  -2   32.15    1.07
  -5  -9   2   32.30    0.92
   5  -9  -2   32.15    0.90
   5  -9  -2   37.47    1.14
  -5  -9   2   31.82    0.83
  -5  -9  -2   32.28    0.94
  -5  -9   2   35.91    0.96
  -7  -1 -21  872.99    4.28
   7   1 -21  856.44    4.27
   7   1 -21  878.74    4.14
   7  -1 -21  869.70    4.15
   7   1 -21  877.98    4.12
   7  -1  21  867.78    4.34
  -7  -1 -21  872.71    4.30
   7  -1  21  886.66    4.35
  -7  -1 -21  870.02    4.17
   7  -1 -21  859.60    3.93
   7  -1 -21  870.49    4.29
   7  -1 -21  886.02    4.23
  -7   1 -21  870.88    4.17
  -7   1 -21  875.43    4.31
  -7   1 -21  874.85    4.08
   7   1  21  876.30    4.22
   7   1  21  878.07    4.25
   7  -1  21  870.75    4.28
  -7  -1 -21  875.21    4.34
  -6  -8  -7 1048.65    4.95
   6  -8   7 1099.54    4.86
   6  -8  -7 1025.82    5.24
   6  -8   7 1098.51    4.48
  -6  -8  -7 1066.95    4.75
  -6  -8  -7 1091.63    5.04
   6  -8   7 1038.93    4.79
  -6  -8  -7 1045.20    4.78
   6  -8  -7 1015.25    4.14
  -6  -8  -7 1055.84    5.32
  -6  -8   7 1015.46    4.66
  -6  -8  -7 1068.07    4.50
  -6  -8   7 1010.84    4.67
  -6  -8  -7 1080.24    4.13
  -6  -8   7 1026.34    3.67
   6   8  -7 1087.79    5.20
   6  -8   7 1155.48    4.93
   6  -8   7 1076.03    5.18
   6  -8  -7 1031.53    4.18
   5   3 -24 1140.21    5.05
  -5  -3 -24 1177.80    5.16
  -5   3 -24 1144.41    5.04
   5   3 -24 1137.96    4.61
  -5  -3 -24 1150.48    5.12
   5  -3 -24 1128.39    4.17
  -5  -3 -24 1174.03    4.85
   5   3  24 1150.95    4.72
  -5  -3 -24 1139.65    4.77
  -5   3  24 1194.47    4.89
   5  -3  24 1186.97    5.04
  -5  -3 -24 1094.82    5.01
  -5  -3  24 1114.24    4.72
   5  -3 -24 1122.23    4.36
   5  -3  24 1137.29    4.71
   5  -3 -24 1112.42    5.14
   5  -3  24 1141.44    4.36
  10   2   0  281.37    2.42
  10  -2   0  269.08    2.39
  10  -2   0  281.50    2.43
  10   2   0  271.74    2.19
 -10  -2   0  271.82    1.90
  10  -2   0  266.96    2.32
 -10  -2   0  276.54    2.51
  10  -2   0  262.51    2.10
  10  -2   0  284.45    2.48
 -10  -2   0  269.43    2.01
   0   4 -27  445.09    3.17
   0  -4 -27  445.29    3.42
   0  -4 -27  440.15    2.77
   0  -4  27  434.41    2.79
   0   4 -27  450.66    3.06
   0   4 -27  434.30    2.88
   0   4 -27  451.89    2.98
   0  -4 -27  436.24    2.24
   0  -4 -27  442.82    2.79
  -7  -7  -8 1668.94    6.28
  -7  -7  -8 1726.04    6.12
   7  -7   8 1632.66    6.05
  -7  -7  -8 1666.75    6.71
  -7  -7  -8 1668.19    5.36
  -7  -7   8 1690.00    5.84
  -7  -7   8 1712.88    4.96
   7  -7  -8 1637.03    6.65
  -7  -7  -8 1676.71    6.12
   7  -7   8 1666.10    6.69
  -7  -7   8 1658.62    6.06
   7  -7  -8 1670.85    5.73
   7  -7   8 1725.68    5.70
  -7  -7  -8 1700.56    5.62
   7  -7   8 1741.61    6.05
  -7  -7   8 1651.04    5.92
   7  -7  -8 1655.13    6.39
   7   7  -8 1679.84    5.55
   7  -7   8 1728.29    6.01
 -10  -2   1  239.97    2.36
  10  -2   1  239.31    2.28
  10  -2  -1  240.43    2.22
  10   2   1  254.61    2.13
  10  -2  -1  249.05    2.30
 -10  -2  -1  235.74    2.34
  10  -2   1  239.40    2.18
  10   2   1  243.54    2.30
  10  -2  -1  249.15    2.31
  10   2  -1  238.89    2.29
  10   2  -1  239.55    2.06
  10  -2  -1  253.02    2.06
 -10  -2   1  239.02    1.83
 -10   2  -1  250.84    1.87
 -10  -2   1  253.46    1.91
 -10  -2  -1  233.58    1.73
 -10  -2  -1  237.78    1.92
  10  -2   1  239.92    2.26
  10  -2   1  247.27    2.33
  10  -2   1  230.12    1.95
   0 -10   8  837.62    4.17
   0 -10  -8  824.02    5.07
   0 -10  -8  833.85    3.18
   0 -10   8  812.41    4.25
   0 -10   8  822.47    4.41
   0 -10   8  826.35    4.47
   0 -10  -8  807.55    4.86
   0 -10   8  840.71    4.47
   0 -10   8  818.20    4.51
   0 -10  -8  817.38    4.17
   0 -10  -8  830.44    4.00
   1   1 -29 3747.36    9.32
   1  -1 -29 3708.52    9.91
  -1  -1  29 3783.44    8.87
  -1   1 -29 3720.66    9.91
  -1  -1 -29 3699.85    9.82
   1  -1 -29 3735.00   10.20
  -1   1 -29 3690.46    9.65
   1  -1 -29 3631.35    8.90
  -1   1  29 3674.61    8.44
   1   1 -29 3712.32    9.29
  -1  -1 -29 3760.66    9.06
  -1  -1 -29 3752.26   10.22
  -1  -1 -29 3575.48    9.34
   1  -1 -29 3735.51    9.02
  -1  -1 -29 3626.98    8.07
   1   1  29 3724.36    7.95
   1  -1 -29 3605.30    7.06
  -1   1 -29 3729.61    9.44
   1   1 -29 3645.84    9.66
  -1  -1 -29 3664.75    9.30
  -1   1 -29 3725.29    9.44
  -1   1 -29 3715.38    9.56
   1   1 -29 3691.47    9.33
   1   1 -29 3871.89   10.10
   1  -1  29 3830.91    8.67
  -6  -2 -23 1386.85    5.59
  -6   2  23 1472.65    5.57
  -6  -2 -23 1425.89    5.32
   6  -2  23 1364.26    4.49
   6   2 -23 1243.72    5.05
   6  -2 -23 1398.71    5.64
  -6  -2 -23 1391.77    5.57
   6  -2  23 1354.01    5.30
   6  -2  23 1335.76    5.58
   6   2  23 1383.45    5.23
  -6  -2 -23 1353.91    5.34
   6  -2 -23 1366.93    4.87
   6  -2 -23 1358.33    5.05
  -6  -2  23 1409.31    5.41
   6   2 -23 1371.58    5.19
   6   2  23 1396.02    5.39
   6  -2 -23 1401.35    5.44
  -6   2 -23 1405.36    5.57
   6  -2  23 1359.94    5.47
  -5  -9   3  371.92    2.84
   5  -9  -3  385.26    2.71
   5  -9   3  373.57    2.68
   5   9  -3  387.57    3.12
   5  -9   3  383.37    3.16
  -5  -9   3  369.36    3.09
  -5  -9   3  379.15    2.89
   5  -9  -3  406.99    3.07
   5  -9   3  396.74    2.88
   5  -9   3  392.53    2.99
  -5  -9  -3  382.29    2.83
  -5  -9  -3  392.43    3.02
   5  -9  -3  395.64    3.27
  -5  -9   3  381.19    2.02
  -5  -9   3  391.93    2.89
  -5  -9  -3  392.87    3.03
   5  -9  -3  387.47    2.75
   5  -9  -3  387.34    3.29
   5  -9  -3  385.41    2.78
  -5  -9  -3  390.25    3.26
  -5  -9   3  389.79    2.67
  -5  -9  -3  386.70    2.52
   7  -5  16  527.46    3.49
  -7  -5 -16  527.08    3.41
   7  -5  16  519.70    3.35
   7  -5  16  510.12    3.13
  -7  -5 -16  536.18    3.59
  -7  -5  16  505.67    3.05
  -7  -5  16  516.19    2.99
   7  -5  16  516.77    3.35
   7  -5 -16  514.04    3.23
  -7   5 -16  511.26    3.08
  -7  -5 -16  528.44    3.40
   7   5 -16  518.20    3.18
   7  -5  16  537.59    3.34
   7  -5 -16  504.87    3.30
   4   6 -21   20.74    0.79
  -4   6 -21   19.65    0.81
  -4  -6 -21   19.71    0.75
   4  -6 -21   20.21    0.67
   4  -6  21   20.32    0.76
   4  -6 -21   19.80    0.74
  -4  -6 -21   20.47    0.84
   4  -6  21   19.24    0.76
  -4  -6 -21   19.95    0.85
   4  -6 -21   22.20    0.81
   4  -6 -21   20.23    0.86
  -4  -6 -21   21.34    0.82
   4  -6  21   19.42    0.74
   4  -6  21   21.16    0.77
  -4  -6  21   19.71    0.70
   4   6 -21   18.61    0.75
  -4   6  21   21.13    0.73
   4  -6 -21   21.52    0.72
  -4  -6  21   21.35    0.75
 -10  -2   2 1944.39    5.53
 -10   2  -2 1859.90    5.48
  10  -2  -2 1934.91    6.53
  10   2   2 1929.53    6.15
  10  -2   2 1859.55    6.52
  10  -2  -2 1920.76    6.58
 -10  -2  -2 1829.13    5.08
  10   2  -2 1874.67    6.02
  10  -2   2 1839.97    6.47
  10  -2   2 1905.10    6.68
  10  -2   2 1868.81    6.26
 -10  -2  -2 1847.82    5.71
  10  -2  -2 1874.10    5.92
  10   2  -2 1834.14    6.45
 -10  -2   2 1931.80    5.62
 -10  -2  -2 1919.93    6.78
  10   2   2 1969.23    6.71
 -10  -2   2 1955.30    6.79
  10  -2   2 1817.66    5.78
  10  -2  -2 1961.91    6.63
   9   3 -11  368.37    2.71
   9   3 -11  363.57    2.72
   9  -3 -11  340.48    2.71
   9  -3 -11  339.49    2.57
   9  -3 -11  341.07    2.66
   9  -3 -11  339.15    2.47
  -9  -3 -11  367.45    2.67
   9   3  11  337.97    2.62
  -9  -3  11  322.97    2.39
  -9  -3 -11  358.66    2.64
   9  -3  11  361.94    2.90
   9  -3 -11  322.12    2.71
   9  -3  11  371.55    2.85
  10   0   6 1696.82    4.87
 -10   0   6 1647.51    5.81
  10   0  -6 1669.26    5.91
 -10   0  -6 1642.88    5.56
  10   0  -6 1726.83    6.28
  10   0   6 1665.99    6.00
  10   0   6 1718.70    6.28
  -3  -9  12  293.48    2.22
  -3  -9 -12  307.15    2.30
   3  -9 -12  297.23    2.35
   3  -9  12  310.57    2.85
  -3  -9  12  280.51    2.49
   3  -9 -12  281.81    2.79
   3  -9  12  300.92    2.59
  -3  -9  12  286.02    2.54
  -3  -9  12  293.32    2.41
  -3  -9 -12  295.49    2.36
  -3  -9 -12  308.47    2.60
  -3  -9 -12  310.70    2.40
  -3  -9 -12  311.82    2.53
   3  -9 -12  305.04    2.16
   3  -9 -12  302.53    2.56
   3  -9 -12  286.93    2.96
   3   9 -12  329.12    2.69
   3  -9 -12  297.68    2.81
  -3  -9  12  295.10    2.47
   3  -9  12  317.40    2.64
  -3  -9 -12  313.56    3.00
  -4   0 -27   38.01    1.02
   4   0 -27   37.45    1.03
  -4   0  27   38.10    0.92
   4   0  27   38.69    0.95
  -4   0 -27   36.74    0.98
   4   0 -27   37.75    0.95
   4   0 -27   38.04    0.92
   0   6 -24 1970.14    6.65
   0  -6 -24 1985.63    5.79
   0  -6  24 1949.93    6.42
   0  -6 -24 1965.79    6.06
   0  -6 -24 1950.01    6.77
   0  -6 -24 1997.34    5.40
   0  -6 -24 1989.58    6.79
   8  -6   7  997.88    4.45
  -8  -6  -7 1033.13    4.82
  -8  -6  -7  987.43    4.45
   8  -6   7 1047.10    4.72
  -8  -6   7 1018.93    3.69
   8  -6   7 1048.57    4.78
  -8  -6  -7 1015.85    4.16
   8  -6  -7 1008.51    5.15
   8   6  -7 1017.93    4.92
   8  -6   7 1042.96    5.17
   8  -6   7 1040.49    4.50
   8  -6  -7 1021.48    4.19
   8  -6  -7 1023.86    4.71
  -8  -6   7 1062.73    4.58
   8   6  -7 1027.05    4.41
  -8  -6  -7 1039.61    5.10
  -8  -6   7 1049.41    4.71
   8  -6  -7 1049.93    4.85
   8  -6  -7 1042.33    4.63
   8  -6  -7 1012.46    4.56
  -8  -6   7 1014.81    4.56
   8  -6   7 1021.60    4.58
   2 -10   6  104.54    1.67
   2 -10  -6  110.78    1.35
  -2 -10   6  102.25    1.64
   2 -10   6   93.36    1.36
  -2 -10  -6   88.88    1.62
   2 -10   6  102.10    1.58
  -2 -10  -6  100.98    1.25
   2  10  -6   99.95    1.52
  -2 -10   6  103.20    1.55
   2 -10  -6  102.25    1.84
  -2 -10   6  102.26    1.43
   2 -10  -6  103.26    1.69
  -2 -10   6  109.17    1.33
   2 -10  -6  115.10    1.50
  -2 -10   6  105.15    1.65
  -2 -10  -6  102.63    1.49
  -2 -10  -6  103.53    1.56
   2 -10  -6  115.05    1.69
   2 -10   6  100.89    1.63
  -2 -10  -6   95.87    1.78
   2 -10  -6  106.40    1.81
  -2 -10   6  101.76    1.61
  -2 -10  -6  102.28    1.83
   2 -10   6   95.18    1.67
   3  -7 -20  493.64    2.88
   3  -7  20  462.38    2.91
   3   7 -20  462.38    3.13
  -3  -7 -20  478.91    3.44
  -3  -7 -20  479.38    2.96
  -3  -7 -20  484.00    3.15
   3  -7 -20  486.17    3.10
  -3   7  20  492.98    2.86
  -3   7 -20  481.13    3.13
   3  -7 -20  481.14    3.66
  -3  -7  20  487.00    3.08
   3  -7 -20  477.60    2.73
  -3  -7  20  447.64    2.96
   3   7 -20  489.03    3.07
   3  -7 -20  471.11    3.31
   3  -7  20  453.71    3.00
   3  -7 -20  458.73    3.24
  -3  -7 -20  485.89    3.18
  -3  -7  20  492.49    3.03
   3  -7  20  476.45    3.10
  -3  -7 -20  483.35    3.52
  -1   3 -28 1607.78    6.12
  -1  -3 -28 1603.98    4.88
   1   3 -28 1596.87    5.99
  -1  -3 -28 1565.80    6.17
  -1  -3 -28 1583.82    6.51
   1  -3 -28 1651.78    5.46
   1  -3 -28 1622.12    5.71
  -1  -3 -28 1588.93    5.60
   1   3 -28 1593.18    5.74
   1  -3  28 1572.97    5.39
  -1   3 -28 1638.66    6.01
  -1  -3  28 1653.24    5.64
   1   3 -28 1613.35    6.03
  -1  -3 -28 1582.06    5.70
   1   3 -28 1589.69    5.71
  -1   3  28 1582.00    4.86
   5  -9   4  390.39    3.18
  -5  -9   4  387.19    2.87
  -5  -9  -4  370.85    2.47
  -5  -9   4  379.33    3.12
   5   9  -4  383.91    3.10
  -5  -9  -4  370.89    3.22
  -5  -9   4  393.36    2.91
   5  -9  -4  396.45    3.04
  -5  -9   4  398.66    2.73
   5  -9   4  378.34    3.26
  -5  -9  -4  372.24    2.98
   5  -9  -4  396.46    3.32
  -5  -9  -4  406.49    2.90
   5  -9  -4  381.85    2.67
   5  -9  -4  389.47    2.75
   5  -9  -4  411.96    3.36
  -5  -9  -4  387.67    2.98
   5  -9  -4  382.11    2.78
  -5  -9   4  377.61    2.08
   5  -9   4  372.22    2.82
   5  -9   4  378.99    2.94
   5  -9   4  368.37    2.67
  -4  -8 -15   25.78    0.81
   4  -8 -15   24.30    0.67
   4  -8 -15   24.85    0.73
   4  -8 -15   25.23    1.00
  -4  -8 -15   26.79    1.04
   4  -8  15   22.12    0.70
  -4  -8  15   26.51    0.77
  -4  -8  15   27.61    0.86
   4  -8 -15   24.94    0.80
  -4  -8 -15   26.61    0.93
   4   8 -15   20.58    0.82
   4  -8 -15   25.90    0.94
   4  -8 -15   24.77    0.82
  -4  -8 -15   19.94    0.80
  -4  -8 -15   19.99    0.75
   4   8 -15   21.93    0.71
   4  -8  15   20.25    0.69
  -4  -8  15   28.04    0.83
   4  -8  15   21.91    0.82
  -4  -8 -15   21.65    0.98
  -4  -8 -15   22.21    0.73
   4  -8  15   20.46    0.80
  -6  -4 -21 1744.97    6.13
   6   4 -21 1864.50    6.29
  -6   4  21 1864.44    6.45
  -6  -4 -21 1823.41    6.63
   6  -4 -21 1782.54    5.97
  -6   4 -21 1830.23    6.41
   6  -4 -21 1821.17    6.53
  -6  -4 -21 1775.86    6.58
   6   4 -21 1823.36    5.77
   6  -4  21 1799.15    5.84
  -6  -4 -21 1825.17    6.50
   6  -4  21 1838.86    6.34
  -6  -4 -21 1833.85    6.56
   6  -4 -21 1858.13    6.27
  -6  -4  21 1806.56    5.75
   6   4 -21 1850.84    6.56
  -2  -8  18   82.49    1.29
  -2  -8  18   82.43    1.33
   2  -8 -18   78.68    1.48
   2  -8 -18   80.94    1.42
  -2  -8  18   77.78    1.32
  -2  -8  18   80.11    1.29
  -2   8 -18   80.37    1.28
  -2  -8 -18   82.02    1.57
   2   8 -18   80.86    1.26
   2   8 -18   80.54    1.30
  -2  -8 -18   81.23    1.24
   2  -8 -18   85.91    1.28
  -2  -8 -18   82.75    1.32
   2  -8  18   79.30    1.33
   2  -8  18   78.37    1.33
  -2  -8 -18   79.99    1.28
   2  -8 -18   80.19    0.98
   2  -8 -18   85.87    1.27
 -10  -2   3 1039.38    4.81
  10  -2  -3 1037.85    4.31
  10  -2   3 1040.82    4.51
  10  -2   3 1001.06    4.69
 -10  -2  -3 1012.54    4.93
 -10  -2  -3  979.23    3.47
  10   2   3 1040.00    4.38
  10  -2   3 1004.75    4.71
  10  -2   3  981.46    4.09
  10  -2  -3 1031.73    4.74
  10  -2  -3 1016.00    4.70
  10  -2   3 1019.37    4.84
  10   2   3 1052.58    4.76
 -10  -2   3  993.32    3.97
 -10  -2   3  980.86    3.66
 -10  -2  -3  945.07    3.92
 -10   2  -3 1004.32    3.94
  10   2  -3 1042.17    4.73
  10   2  -3 1019.87    4.30
  10  -2  -3 1064.42    4.75
  10   2  -3 1038.59    4.26
   9  -5   0  228.09    2.07
  -9  -5   0  246.49    2.30
   9  -5   0  222.46    2.44
   9   5   0  229.52    2.12
  -9  -5   0  231.86    2.05
   9  -5   0  221.49    2.16
  -9  -5   0  235.57    2.16
   9  -5   0  236.08    2.18
   9   5   0  240.12    2.32
  -9  -5   0  236.27    2.36
   9  -5   0  235.62    2.14
  -3  -1  28 1404.21    5.20
   3  -1 -28 1364.03    5.05
   3   1 -28 1374.60    5.31
   3   1 -28 1399.31    5.07
  -3  -1 -28 1429.64    5.85
   3  -1 -28 1404.03    5.87
   3   1 -28 1381.84    5.36
  -3   1 -28 1389.55    5.43
  -3  -1 -28 1400.89    5.61
   3  -1  28 1376.86    4.54
   3   1 -28 1338.57    5.69
  -3  -1 -28 1379.96    5.06
   3  -1 -28 1369.86    5.37
  -3   1 -28 1392.84    5.43
  -3   1  28 1359.03    4.96
   3   1  28 1396.00    5.24
  -3  -1 -28 1379.19    5.62
   9  -5  -1 1408.40    5.35
   9  -5   1 1327.57    5.33
  -9  -5  -1 1353.55    5.05
   9   5  -1 1335.81    5.21
   9   5  -1 1293.49    5.50
   9  -5   1 1325.89    5.15
  -9  -5   1 1438.73    5.56
  -9  -5  -1 1393.33    5.65
   9  -5   1 1345.23    6.02
   9   5   1 1359.79    5.31
   9  -5   1 1217.31    4.96
  -9  -5   1 1455.18    5.78
  -9  -5   1 1414.96    5.37
  -9  -5   1 1367.44    5.06
   9   5   1 1396.72    5.68
   9  -5  -1 1415.56    5.55
   9  -5  -1 1356.71    5.30
   9  -5  -1 1378.60    5.17
  -9  -5  -1 1363.46    5.32
   9  -5   1 1311.70    5.32
  -9  -5  -1 1411.87    5.76
  -9  -5   1 1387.18    3.79
   6  -8   8   21.41    0.66
   6   8  -8   23.74    0.90
   6  -8   8   19.92    0.86
   6  -8   8   25.14    0.89
  -6  -8  -8   23.76    0.86
  -6  -8  -8   23.29    0.75
   6  -8   8   23.14    0.83
   6  -8  -8   27.78    1.02
   6  -8   8   22.79    0.73
  -6  -8   8   24.06    0.84
  -6  -8   8   24.54    0.89
  -6  -8   8   28.75    0.68
  -6  -8  -8   22.39    0.83
   6  -8  -8   26.92    0.86
   6  -8   8   19.41    0.92
  -6  -8  -8   22.05    0.83
  -6  -8  -8   20.99    0.96
   6  -8  -8   23.58    0.94
  -6  -8  -8   22.89    0.66
  -6  -8  -8   21.99    0.86
   0  -8  19  116.36    1.59
   0  -8 -19  122.04    1.54
   0  -8  19  115.57    1.53
   0  -8  19  112.53    1.53
   0  -8 -19  116.21    1.78
   0  -8 -19  117.70    1.43
   0   8 -19  117.05    1.51
   0  -8 -19  118.28    1.74
  -9  -5  -2  130.82    1.78
   9  -5   2  131.78    1.90
   9   5   2  123.02    1.70
   9  -5  -2  110.87    1.57
   9   5   2  121.33    1.56
   9  -5  -2  118.66    1.49
  -9  -5   2  119.52    1.09
  -9  -5   2  119.28    1.55
   9  -5   2  124.83    1.57
   9  -5   2  125.19    1.62
  -9  -5  -2  127.64    1.63
   9  -5   2  119.65    1.55
  -9  -5  -2  120.46    1.52
  -9  -5   2  118.28    1.67
   9   5  -2  123.20    1.71
   9   5  -2  127.57    1.60
   9  -5  -2  120.72    1.58
  -9  -5   2  124.68    1.65
  -9  -5  -2  130.80    1.73
  -9  -5   2  121.88    1.46
   9  -5  -2  126.88    1.68
   9  -5   2  127.46    1.67
   9  -5  -2  124.13    1.57
   6  -6  17 1558.39    5.77
   6   6 -17 1515.82    6.03
   6  -6  17 1536.95    5.85
   6   6 -17 1522.30    5.59
  -6  -6 -17 1571.53    6.13
  -6  -6 -17 1536.32    6.35
   6  -6  17 1548.29    5.89
   6  -6 -17 1510.38    5.51
  -6  -6  17 1516.25    5.44
  -6  -6 -17 1538.83    5.99
  -6  -6  17 1524.94    5.69
  -6  -6  17 1528.41    5.34
   6  -6 -17 1394.19    5.46
  -6   6 -17 1497.95    5.63
   6  -6 -17 1477.47    5.91
   6  -6 -17 1528.15    5.45
   6  -6 -17 1590.04    5.70
   6  -6 -17 1602.16    6.11
  -6  -6 -17 1571.02    5.56
  -9  -1 -14  462.10    2.99
   9   1 -14  451.62    2.95
   9   1  14  459.29    3.14
   9  -1 -14  449.07    2.77
   9   1  14  447.84    3.00
   9  -1 -14  457.73    2.97
   9  -1  14  457.24    3.30
   9   1 -14  451.09    2.95
   9  -1  14  470.16    3.20
  -9  -1 -14  475.75    3.09
   9  -1 -14  451.23    3.06
   9  -1  14  458.64    3.12
  -9  -1 -14  466.73    3.25
  10  -2   4  345.26    2.75
  10   2  -4  363.01    2.49
  10  -2  -4  361.68    2.74
 -10  -2   4  348.53    2.78
  10   2   4  351.52    2.53
  10  -2   4  355.56    2.75
 -10  -2  -4  353.03    2.91
  10  -2  -4  347.12    2.72
  10   2  -4  346.65    2.77
 -10  -2  -4  338.76    2.43
  10  -2   4  363.46    2.89
  10   2  -4  354.62    2.52
  10  -2  -4  351.97    2.73
 -10   2  -4  349.44    2.38
  10   2   4  348.31    2.76
 -10  -2  -4  339.97    1.94
  10  -2   4  350.87    2.38
  10  -2   4  351.39    2.58
 -10  -2   4  350.03    2.33
  10  -2  -4  358.12    2.55
  -6   0  24 1111.81    4.87
  -6   0 -24 1057.05    4.78
   6   0  24 1105.11    4.79
   6   0  24 1055.08    4.90
  -6   0 -24 1082.73    4.94
   6   0 -24 1064.82    4.52
   6   0 -24 1070.31    4.72
   0   2 -29   96.87    1.48
   0  -2 -29   97.70    1.40
   0  -2 -29   97.92    1.31
   0  -2  29   95.57    1.32
   0  -2 -29  100.23    1.66
   0   2 -29   95.84    1.51
   0   2 -29  101.29    1.52
   0   2 -29   98.86    1.48
   0  -2 -29   95.92    1.06
   0   2 -29   94.64    1.44
   0   2  29   97.90    1.15
   0  -2 -29   97.23    1.58
   0  -2 -29   96.28    1.42
  10   0   7 1069.66    4.89
 -10   0   7 1065.86    4.63
  10   0  -7 1035.78    4.60
  10   0  -7 1065.89    4.94
 -10   0  -7 1060.41    5.08
 -10   0  -7 1008.50    4.35
  10   0   7 1036.15    4.68
   7  -7   9 2803.66    7.69
   7  -7   9 2895.06    8.88
  -7  -7  -9 2866.38    7.20
   7  -7  -9 2825.96    8.63
   7  -7  -9 2932.08    9.20
  -7  -7   9 2889.87    6.95
  -7  -7  -9 2852.62    8.20
  -7  -7  -9 2801.96    8.98
  -7  -7   9 2948.85    8.34
   7  -7   9 2846.37    8.05
   7  -7   9 2823.18    8.15
  -7  -7   9 2856.42    8.08
   7   7  -9 2703.19    8.50
  -7  -7  -9 2817.02    8.44
  -7  -7  -9 2913.67    7.56
  -7  -7  -9 2912.66    8.27
   7  -7  -9 2857.54    7.80
  -7  -7   9 2831.39    7.99
   7  -7   9 2868.54    8.05
   7   7  -9 2840.28    7.58
  -5  -9  -5  114.36    1.69
  -5  -9  -5  118.03    1.86
   5  -9   5  115.14    1.86
  -5  -9  -5  115.67    1.61
   5  -9   5  115.83    1.78
  -5  -9   5  106.50    1.54
   5  -9  -5  104.06    1.60
   5  -9   5  112.55    1.50
   5  -9  -5  107.97    1.79
  -5  -9  -5  110.22    1.56
   5  -9   5  117.68    1.69
  -5  -9  -5  113.45    1.69
  -5  -9   5  104.53    1.54
   5  -9  -5  104.89    1.48
  -5  -9  -5  113.23    1.69
  -5  -9   5  104.90    1.45
   5  -9  -5  108.26    1.53
   5  -9  -5  107.00    1.42
   5   9  -5  118.87    1.76
  -5  -9   5  104.78    1.65
   5  -9  -5  103.92    1.75
  -5  -9  -5  116.31    1.38
  -2   0 -29  377.39    2.87
  -2   0 -29  382.51    2.87
  -2   0  29  385.26    2.57
   2   0 -29  368.92    2.91
   2   0 -29  388.37    2.80
  -2   0 -29  381.54    2.73
   2   0 -29  386.12    3.10
  -2   0 -29  379.65    2.97
   2   0 -29  380.58    2.58
   2   0 -29  374.37    2.65
   0 -10  -9    4.63    0.57
   0 -10   9    2.20    0.51
   0 -10  -9    2.65    0.45
   0 -10   9    4.21    0.55
   0 -10  -9    4.53    0.33
   0 -10  -9    4.45    0.69
   0 -10   9    6.03    0.63
   0 -10   9    2.98    0.49
   0 -10   9    3.76    0.58
   0 -10  -9    3.64    0.53
  -3   3 -27 1196.54    5.26
   3  -3 -27 1196.47    5.37
   3   3 -27 1196.02    5.22
  -3  -3 -27 1156.07    4.55
  -3  -3 -27 1184.12    5.08
   3   3 -27 1145.87    4.76
   3  -3 -27 1191.38    4.87
   3  -3  27 1133.70    4.54
  -3  -3 -27 1195.23    5.32
  -3  -3 -27 1159.74    5.46
  -3   3  27 1174.30    4.61
   9  -5   3  284.80    2.37
  -9  -5  -3  290.78    2.52
  -9  -5  -3  274.45    2.24
  -9  -5  -3  276.71    2.56
   9   5  -3  278.12    2.34
   9  -5   3  285.68    2.37
   9  -5   3  270.50    2.67
   9  -5  -3  285.95    2.48
  -9  -5   3  286.57    2.50
   9   5   3  281.76    2.33
   9  -5  -3  283.93    2.33
  -9  -5   3  279.56    2.16
  -9  -5   3  287.91    2.44
  -9  -5   3  269.48    1.69
   9  -5  -3  267.43    2.20
   9  -5   3  267.17    2.41
   9  -5  -3  258.02    2.32
   9  -5  -3  274.33    2.36
   9   5   3  283.01    2.53
   9  -5   3  282.90    2.38
   9   5  -3  275.82    2.48
  -9  -5  -3  291.08    2.41
   2 -10  -7  176.48    1.84
  -2 -10  -7  190.82    2.42
   2 -10   7  183.30    2.09
  -2 -10   7  178.34    2.01
   2 -10  -7  181.68    2.20
   2 -10   7  169.54    1.97
   2 -10   7  183.69    2.15
  -2 -10  -7  183.81    2.29
   2 -10   7  181.51    1.86
   2 -10   7  187.61    2.17
   2 -10  -7  189.42    2.38
   2 -10   7  179.98    2.25
  -2 -10   7  183.47    1.73
  -2 -10   7  181.65    2.08
  -2 -10  -7  186.41    2.41
   2  10  -7  190.12    2.05
   2 -10  -7  183.90    1.74
  -2 -10  -7  185.18    2.07
  -2 -10   7  179.33    1.88
  -2 -10  -7  193.68    2.06
  -2 -10  -7  186.44    1.97
  -2 -10   7  192.93    2.16
  -2 -10   7  182.38    2.13
   2 -10  -7  183.99    2.10
   2 -10  -7  180.00    2.44
   7   3 -20  629.31    3.73
  -7  -3 -20  620.54    3.73
   7   3  20  643.26    3.51
  -7  -3 -20  648.75    3.82
  -7  -3  20  644.58    3.28
   7   3 -20  648.94    3.60
   7  -3 -20  646.44    3.19
   7   3  20  652.98    3.47
   7   3 -20  624.98    3.38
   7  -3 -20  648.21    3.57
   7  -3  20  644.61    3.74
   7  -3  20  647.10    3.22
  -7  -3 -20  641.44    3.73
   7  -3  20  631.71    3.68
   7  -3  20  623.75    3.78
  -7   3  20  628.57    3.72
  -1  -9 -15  167.01    1.79
   1  -9 -15  187.13    2.42
  -1  -9  15  190.57    1.99
  -1  -9 -15  188.41    2.11
  -1  -9 -15  175.06    2.29
   1  -9  15  171.77    2.09
  -1  -9 -15  174.83    1.89
   1  -9 -15  197.06    2.12
  -1  -9  15  185.22    2.01
   1  -9 -15  194.65    2.37
  -1  -9 -15  184.15    1.74
  -1  -9  15  188.29    1.92
   1  -9 -15  195.65    1.97
  -1  -9  15  187.82    2.08
   1  -9  15  176.63    1.97
   1  -9  15  177.30    2.00
  -1  -9 -15  179.47    1.70
  -1  -9 -15  168.64    2.35
   1  -9 -15  185.97    1.41
  -8  -6  -8   35.38    1.00
   8  -6  -8   33.41    0.93
   8  -6  -8   35.79    0.95
  -8  -6   8   32.90    0.90
  -8  -6  -8   30.41    0.91
   8  -6  -8   36.02    0.96
   8  -6  -8   31.52    0.98
   8  -6  -8   31.44    1.05
  -8  -6  -8   30.81    1.07
   8   6  -8   30.65    0.86
   8  -6   8   26.97    0.89
   8  -6   8   32.64    0.95
   8  -6   8   29.42    0.84
  -8  -6  -8   32.13    0.81
   8   6  -8   30.80    0.97
  -8  -6   8   30.48    0.91
   8  -6   8   30.11    0.87
   8  -6   8   30.21    0.91
  -8  -4  15  634.33    3.34
   8   4 -15  637.82    3.73
   8   4  15  620.27    3.46
   8  -4 -15  626.95    3.68
   8  -4  15  641.98    3.40
   8   4 -15  634.66    3.57
  -8  -4 -15  638.87    3.71
   8  -4  15  644.02    3.81
   8  -4 -15  620.09    3.14
   8  -4 -15  627.81    3.68
  -8  -4  15  621.61    3.41
  -8  -4 -15  646.23    3.91
  -8  -4 -15  632.66    3.66
 -10  -2   5 1596.17    5.26
  10  -2  -5 1586.31    5.97
  10  -2  -5 1574.60    5.93
  10   2   5 1534.46    5.52
 -10  -2   5 1568.54    5.98
  10   2   5 1528.83    5.94
 -10  -2  -5 1528.45    6.26
  10  -2  -5 1542.94    5.44
  10  -2   5 1514.00    5.48
  10   2  -5 1554.85    5.39
  10  -2   5 1551.12    5.95
  10   2  -5 1537.98    5.93
 -10  -2  -5 1509.65    4.24
  10   2  -5 1575.29    5.50
  10  -2   5 1600.70    6.21
 -10  -2  -5 1545.98    5.40
  10  -2  -5 1519.83    5.82
  10  -2   5 1534.91    5.14
  -1  -7  22  774.34    3.85
  -1  -7 -22  778.57    3.53
   1  -7  22  758.05    3.97
  -1  -7 -22  781.84    3.81
   1  -7  22  744.59    3.62
   1   7 -22  768.85    3.82
   1   7 -22  792.71    3.99
  -1   7 -22  745.78    4.01
  -1  -7 -22  806.38    4.51
  -1  -7 -22  745.19    4.01
   1  -7  22  777.36    3.87
   1  -7 -22  754.53    4.19
   1  -7 -22  763.92    4.42
   9   5   4  332.21    2.53
   9  -5  -4  332.97    2.44
   9  -5   4  361.10    2.80
   9   5   4  338.43    2.77
  -9  -5   4  341.05    2.37
   9  -5  -4  342.86    2.70
   9  -5  -4  341.37    2.97
   9  -5   4  338.94    2.58
  -9  -5   4  342.22    2.74
  -9  -5  -4  343.81    2.89
  -9  -5   4  350.32    2.65
   9  -5   4  350.62    3.10
   9   5  -4  348.69    2.79
   9  -5   4  355.98    2.66
   9  -5   4  340.84    2.61
   9  -5  -4  332.78    2.50
  -9  -5   4  344.79    1.98
  -9  -5  -4  349.73    2.67
  -9  -5  -4  353.80    2.82
   9   5  -4  348.43    2.62
  -9  -5  -4  327.62    2.47
   9  -5  -4  329.58    2.56
   1   5 -26   31.62    0.93
   1  -5  26   30.75    0.87
  -1   5 -26   31.40    0.98
  -1  -5 -26   30.05    0.79
  -1  -5 -26   31.12    0.86
   1  -5 -26   35.53    0.86
   1  -5 -26   32.56    1.03
  -1  -5 -26   34.02    0.75
  -1  -5 -26   28.14    1.04
   1   5 -26   30.52    0.84
  -1  -5  26   35.60    0.93
   9  -3  12   30.87    0.96
   9  -3 -12   33.53    0.97
   9  -3 -12   33.85    0.90
   9   3 -12   30.16    0.89
   9  -3  12   31.97    0.97
   9  -3 -12   33.78    0.97
   9  -3 -12   33.89    0.87
   9  -3  12   30.68    0.79
  -9  -3 -12   31.90    0.90
   9   3 -12   29.11    0.87
   9   3  12   35.81    0.95
  -9  -3 -12   32.03    0.91
   8   2 -18 2698.58    7.94
  -8  -2  18 2595.43    7.69
   8  -2 -18 2581.35    7.71
   8   2  18 2516.93    7.61
  -8  -2  18 2556.50    7.05
   8  -2 -18 2526.94    7.70
  -8   2 -18 2517.37    7.52
   8  -2 -18 2689.77    7.53
   8  -2 -18 2504.82    7.13
   8  -2  18 2593.78    8.04
  -8  -2 -18 2562.19    7.87
  -8  -2 -18 2647.19    8.05
   8  -2  18 2623.25    8.01
   8   2  18 2453.51    7.40
  -8   2 -18 2616.30    7.74
   8  -2  18 2546.14    8.03
  -8   2  18 2651.31    8.06
   8   2 -18 2604.44    7.43
   8  -2  18 2574.52    6.52
  -8  -2 -18 2611.28    7.84
  -5  -7  17  412.45    2.93
   5  -7 -17  418.90    2.67
  -5  -7  17  410.54    2.73
   5  -7 -17  419.96    2.69
   5  -7 -17  413.16    3.29
  -5  -7  17  424.55    2.74
   5  -7 -17  404.36    3.14
   5  -7  17  414.96    2.84
  -5  -7 -17  404.75    3.12
   5   7 -17  405.00    3.04
   5  -7  17  426.10    2.90
   5   7 -17  413.21    2.80
  -5  -7 -17  401.94    2.83
  -5  -7 -17  404.68    3.28
  -5  -7 -17  409.09    2.73
   5  -7  17  431.24    3.06
   5  -7 -17  429.30    2.97
  -5   7 -17  422.57    3.03
  -5  -7  17  420.60    2.85
   5  -7 -17  399.80    3.12
   5  -7 -17  394.57    2.81
   5  -7  17  398.20    2.87
  -5  -7 -17  419.10    2.99
  -4  -4 -25 1366.38    5.83
  -4   4  25 1381.28    5.19
   4  -4  25 1299.13    4.89
   4   4 -25 1331.33    5.03
   4   4 -25 1326.03    5.50
   4  -4  25 1335.65    5.54
  -4  -4 -25 1331.15    5.10
  -4  -4 -25 1391.98    5.47
   4  -4 -25 1319.10    5.16
  -4  -4 -25 1296.89    5.58
   4   4 -25 1363.75    5.41
   4  -4  25 1362.38    5.53
  -4   4 -25 1320.56    5.59
  -4  -4 -25 1357.06    5.57
  -5  -9   6  358.64    2.63
   5  -9  -6  380.50    2.72
  -5  -9   6  355.02    2.15
   5  -9   6  352.53    2.80
   5  -9  -6  344.43    2.47
   5  -9   6  354.22    3.15
  -5  -9   6  341.38    2.89
   5  -9   6  357.13    2.87
  -5  -9  -6  368.22    2.39
  -5  -9   6  321.07    2.71
  -5  -9   6  348.98    2.76
   5   9  -6  359.49    2.97
   5  -9   6  366.07    3.05
   5  -9  -6  354.19    2.72
   5  -9   6  348.20    2.63
  -5  -9   6  360.78    2.79
  -5  -9  -6  355.60    2.96
  -5  -9  -6  350.69    3.18
  -5  -9  -6  349.28    2.82
  -5  -9  -6  346.78    2.69
  -5  -9  -6  359.78    2.76
  -5  -9  -6  360.20    2.91
   5  -9  -6  352.62    3.14
   5  -9  -6  361.42    3.20
   6  -8  -9  915.27    4.98
  -6  -8  -9  865.45    4.90
  -6  -8   9  908.78    4.52
  -6  -8   9  888.50    4.39
   6  -8  -9  893.89    3.97
   6  -8  -9  937.49    5.04
   6  -8   9  875.94    4.06
   6  -8   9  908.39    4.39
   6  -8  -9  913.71    4.24
  -6  -8  -9  889.61    4.31
  -6  -8   9  925.02    4.28
  -6  -8   9  895.44    3.60
  -6  -8  -9  854.05    4.34
  -6  -8  -9  884.70    4.57
   6  -8   9  879.59    4.39
   6   8  -9  878.76    4.69
  -6  -8  -9  900.15    4.08
   6  -8   9  884.03    5.13
   6  -8   9  894.96    4.73
   6  -8   9  881.78    3.90
  -6  -8  -9  898.66    3.68
  -6  -8  -9  870.32    4.64
   3  -9 -13 1158.14    5.65
   3  -9 -13 1179.16    5.75
   3  -9 -13 1168.20    5.13
   3  -9 -13 1179.93    4.87
  -3  -9  13 1200.54    4.68
   3  -9 -13 1138.39    5.97
  -3  -9  13 1168.78    4.90
  -3  -9 -13 1131.69    5.83
  -3  -9 -13 1216.56    4.84
  -3  -9  13 1173.07    5.16
   3  -9 -13 1162.62    4.31
  -3  -9  13 1130.87    4.99
   3  -9  13 1170.55    5.68
  -3  -9 -13 1191.24    5.03
   3  -9  13 1084.15    5.01
   3  -9  13 1153.09    5.11
  -3  -9 -13 1146.67    4.69
  -3  -9 -13 1178.20    5.15
   3   9 -13 1159.63    5.13
  -3  -9 -13 1047.29    4.42
 -10   0  -8  532.51    3.17
 -10   0   8  532.49    3.30
  10   0  -8  535.70    3.30
  10   0   8  540.82    3.47
  10   0  -8  536.14    3.49
  10   0   8  533.23    3.37
  -5   5 -22 1016.26    4.82
  -5  -5 -22  990.11    4.92
  -5  -5 -22 1063.84    4.19
  -5   5  22 1055.39    4.69
  -5  -5 -22 1040.48    4.96
   5  -5  22 1003.25    4.73
  -5  -5 -22  945.02    4.25
   5  -5  22 1012.30    4.56
   5   5 -22 1031.57    4.86
   5  -5  22 1102.88    4.76
   5  -5  22 1007.22    4.74
  -5  -5  22 1046.88    4.47
   5   5 -22 1018.60    4.60
   5  -5 -22 1033.47    4.30
   5  -5 -22 1033.51    4.52
   5  -5 -22 1018.55    4.90
   8   0 -19    2.41    0.50
  -8   0 -19    3.40    0.52
   8   0 -19    5.63    0.56
   8   0  19    5.62    0.59
   8   0  19    3.73    0.55
   8   0 -19    1.90    0.47
  -8   0 -19    2.46    0.49
  -2  -4 -27  398.24    3.05
   2   4 -27  401.57    2.95
  -2  -4  27  387.78    2.77
   2  -4 -27  387.92    2.71
  -2   4 -27  385.95    3.03
  -2  -4 -27  391.16    2.86
   2   4 -27  403.22    2.94
  -2  -4 -27  370.89    2.59
   2  -4  27  387.93    2.69
  -2  -4 -27  389.04    2.47
  -2   4  27  387.22    2.41
   2   4 -27  391.14    2.70
  -2  -4 -27  417.42    3.28
   5  -1 -26  126.61    1.54
   5  -1 -26  128.35    1.66
  -5  -1 -26  119.45    1.66
   5  -1  26  121.53    1.61
  -5  -1 -26  116.95    1.67
   5   1 -26  120.94    1.58
   5  -1  26  119.45    1.67
  -5  -1  26  123.45    1.61
  -5   1  26  119.97    1.59
   5   1 -26  121.04    1.58
  -5   1 -26  132.04    1.65
  -5   1 -26  137.86    1.79
   5   1  26  129.30    1.70
   5  -1 -26  117.91    1.71
   5   1  26  134.15    1.63
   2 -10  -8  904.02    5.22
  -2 -10  -8  949.60    5.41
   2 -10   8  926.71    4.64
   2  10  -8  943.82    4.56
   2 -10  -8  949.63    4.22
   2 -10  -8 1001.01    4.33
   2 -10  -8  922.59    5.43
  -2 -10  -8  928.10    5.39
   2 -10   8  941.50    4.82
  -2 -10   8  932.56    4.76
  -2 -10   8  928.62    4.34
   2 -10  -8  976.87    3.95
   2 -10   8  924.05    4.32
   2 -10   8  937.57    5.07
  -2 -10  -8  941.83    4.41
  -2 -10  -8  945.74    5.17
  -2 -10  -8  954.43    4.61
   2 -10   8  935.88    4.81
  -2 -10   8  895.29    3.95
  -2 -10   8  934.18    4.58
  -2 -10   8  916.42    4.77
   2 -10   8  913.15    4.68
   2 -10  -8  922.24    4.67
   2 -10  -8  955.84    5.08
  -9  -5  -5  101.72    1.49
   9  -5  -5   95.71    1.64
   9  -5   5  104.94    1.46
   9  -5   5  103.99    1.57
   9   5  -5  104.26    1.46
  -9  -5  -5  107.18    1.66
   9  -5  -5   93.33    1.34
   9  -5  -5   92.47    1.31
   9  -5  -5   87.03    1.41
  -9  -5   5   95.03    1.50
   9  -5  -5   96.72    1.49
   9  -5   5  109.31    1.76
   9   5  -5  102.65    1.56
  -9  -5  -5   94.67    1.40
   9  -5   5  103.98    1.48
  -9  -5   5  100.92    1.47
   9   5   5   96.85    1.54
   9   5   5   95.92    1.39
   9  -5  -5   95.70    1.43
   9  -5   5   98.41    1.44
  -9  -5   5   95.99    1.27
  -9  -5   5   91.38    1.07
  -9  -5  -5  108.93    1.61
   7  -5  17  636.38    3.78
   7  -5 -17  648.78    3.65
   7  -5  17  619.21    3.81
   7  -5 -17  643.30    3.65
  -7  -5 -17  639.51    3.78
  -7  -5  17  653.45    3.44
  -7  -5 -17  663.60    4.02
   7  -5  17  649.62    3.79
   7  -5  17  660.39    3.78
  -7   5 -17  658.06    3.59
  -7  -5 -17  635.08    3.80
   7   5 -17  640.15    3.56
   7  -5  17  653.66    3.56
   7  -5 -17  669.00    3.82
  -7  -5  17  627.98    3.44
   7  -5 -17  639.59    3.46
  10   2  -6   60.37    1.07
  10  -2  -6   69.49    1.31
 -10  -2   6   70.97    1.13
  10  -2  -6   87.62    1.49
 -10  -2   6   72.45    1.31
  10  -2   6   59.60    1.11
  10  -2  -6   71.13    1.27
  10   2   6   72.56    1.33
 -10  -2  -6   58.75    1.33
  10  -2   6   58.94    1.01
  10  -2   6   62.41    1.28
  10  -2   6   60.21    1.25
 -10  -2  -6   60.04    1.11
  10   2  -6   59.92    1.23
  10  -2  -6   73.13    1.23
  10   2   6   84.19    1.30
   7  -7  10  139.47    1.71
   7  -7 -10  137.32    1.63
   7   7 -10  138.36    1.60
   7  -7  10  129.85    1.70
  -7  -7  10  131.62    1.40
   7  -7 -10  131.14    1.81
  -7  -7 -10  139.17    1.74
  -7  -7 -10  138.95    1.74
  -7  -7 -10  133.89    1.43
  -7  -7 -10  132.60    1.77
  -7  -7 -10  136.28    1.53
   7  -7 -10  121.58    1.59
  -7  -7  10  132.11    1.76
   7  -7 -10  141.16    1.97
  -7  -7  10  133.65    1.66
   7  -7  10  140.48    1.68
  -7  -7 -10  145.45    1.99
   7   7 -10  135.71    1.85
   7  -7  10  134.84    1.88
  -7  -7  10  152.05    1.78
  -4   2 -27  125.96    1.59
  -4  -2 -27  113.60    1.67
  -4   2 -27  121.10    1.71
   4   2 -27  115.64    1.45
   4   2 -27  111.66    1.56
   4  -2 -27  119.87    1.42
   4  -2  27  113.98    1.59
   4   2  27  122.20    1.52
  -4  -2 -27  111.40    1.49
   4   2 -27  111.25    1.50
  -4  -2  27  116.24    1.58
   4   2 -27  115.13    1.68
  -4  -2 -27  115.57    1.67
   0 -10 -10  114.50    1.11
   0 -10  10  109.54    1.68
   0 -10 -10  107.36    1.44
   0 -10 -10  112.73    1.60
   0 -10  10  112.25    1.51
   0 -10  10  109.75    1.67
   0 -10  10  107.42    1.60
   0 -10 -10  104.47    1.83
   0 -10 -10  103.04    1.56
   0 -10 -10  105.41    1.94
   0 -10  10  105.23    1.65
  -8  -6  -9  647.54    3.24
   8  -6   9  654.93    3.63
   8  -6  -9  632.73    4.05
   8  -6  -9  659.95    3.76
   8  -6  -9  651.38    3.66
   8  -6  -9  649.81    3.64
   8  -6   9  662.58    4.11
   8  -6   9  654.22    3.53
  -8  -6  -9  654.71    4.10
  -8  -6  -9  643.04    3.68
   8  -6   9  641.84    3.62
  -8  -6  -9  643.85    3.76
   8   6  -9  654.42    3.98
   8   6  -9  648.11    3.54
  -8  -6   9  647.84    3.59
   8  -6  -9  639.74    3.79
  -8  -6   9  645.44    3.56
   8  -6   9  662.32    3.78
   2  -6  24  177.30    1.88
  -2   6  24  184.80    1.65
  -2  -6 -24  179.38    2.07
  -2  -6 -24  186.74    1.95
   2  -6 -24  167.12    1.69
  -2  -6  24  171.92    1.92
  -2   6 -24  161.03    1.91
  -2  -6  24  178.93    1.79
   2  -6 -24  158.27    2.06
   2  -6 -24  153.99    1.92
   2  -6  24  176.59    1.91
   2  -6  24  178.64    1.82
  -2  -6 -24  170.41    1.99
  -2  -6 -24  177.95    1.73
   2   6 -24  177.38    1.93
   2   6 -24  186.04    2.01
  -2  -6 -24  183.53    2.25
   4  -8 -16  385.83    2.83
   4  -8 -16  390.96    3.23
  -4  -8  16  397.04    2.84
   4   8 -16  411.74    3.03
  -4  -8 -16  405.99    3.15
  -4  -8 -16  433.63    3.51
   4  -8  16  408.38    2.75
   4  -8 -16  407.02    2.95
   4  -8 -16  395.38    3.38
  -4  -8 -16  406.30    2.84
   4  -8 -16  404.93    2.51
  -4  -8 -16  404.54    3.47
   4  -8  16  418.79    3.03
   4  -8 -16  396.57    2.54
  -4  -8  16  408.09    2.99
  -4  -8  16  396.75    2.66
  -4  -8  16  388.67    2.79
   4  -8 -16  370.39    3.12
   4  -8  16  408.04    2.99
  -4  -8 -16  429.80    2.76
  -4  -8 -16  428.52    2.96
   4  -8  16  408.37    2.73
   4   8 -16  420.60    2.77
  -4  -8 -16  418.83    3.04
   7  -1 -22  414.65    2.75
  -7   1 -22  419.41    2.93
  -7   1  22  416.00    3.03
   7   1 -22  414.35    2.87
  -7  -1 -22  417.48    3.05
   7  -1 -22  407.46    2.87
  -7  -1 -22  419.09    2.88
  -7   1 -22  434.25    2.82
   7  -1  22  408.56    2.96
  -7  -1 -22  408.29    2.99
  -7   1 -22  419.19    3.01
   7   1 -22  405.19    2.82
   7   1  22  417.86    2.95
   7  -1 -22  425.07    3.02
   7   1 -22  417.08    3.01
   7  -1  22  421.31    3.03
   7  -1  22  408.37    2.99
  -7  -1  22  404.82    2.92
   7   1  22  408.52    2.93
   7  -1 -22  415.99    2.95
  -5  -9  -7  108.24    1.65
  -5  -9  -7  110.83    1.56
  -5  -9  -7  109.92    1.62
  -5  -9   7  107.01    1.21
  -5  -9   7  103.47    1.53
   5  -9   7  113.46    1.84
   5  -9  -7  107.19    1.47
   5  -9  -7  105.11    1.54
   5  -9  -7  102.27    1.36
   5  -9   7  111.48    1.74
  -5  -9   7  105.32    1.55
   5  -9   7  104.52    1.46
   5  -9   7  107.54    1.61
   5   9  -7  114.47    1.72
  -5  -9  -7  110.10    1.54
  -5  -9   7  100.09    1.59
  -5  -9  -7  114.80    1.74
   5  -9   7  107.59    1.32
  -5  -9  -7  109.65    1.31
  -5  -9  -7  104.29    1.82
   5  -9  -7  105.57    1.82
  -3  -5 -25  622.35    3.32
  -3   5 -25  656.74    3.95
   3  -5 -25  657.41    4.11
   3  -5 -25  682.58    4.00
   3   5 -25  628.00    3.31
  -3   5  25  647.22    3.34
   3   5 -25  635.15    3.70
  -3  -5  25  651.19    3.61
   3  -5 -25  667.75    3.52
  -3   5 -25  635.15    3.80
  -3  -5 -25  629.43    3.70
   3  -5  25  618.72    3.45
  -3  -5 -25  625.11    4.08
  -3  -5 -25  602.22    3.66
   3  -5  25  621.13    3.65
   3   5 -25  645.92    3.69
   0   0 -30  718.91    3.79
   0   0 -30  728.97    4.16
   0   0 -30  708.33    3.86
   0   0 -30  738.51    4.28
   0   0 -30  715.57    3.83
   0   0  30  699.35    3.34
   9   1 -15  706.69    3.77
   9  -1  15  745.14    4.09
   9  -1  15  711.11    4.18
  -9  -1 -15  730.54    4.15
  -9  -1  15  750.27    3.99
  -9  -1 -15  713.10    3.90
   9  -1 -15  736.76    3.84
   9  -1 -15  764.76    4.16
   9   1 -15  744.61    3.86
   9  -1 -15  739.19    3.97
   9   1  15  742.08    4.08
   9   1  15  730.27    3.90
  -9   1 -15  765.28    4.19
  -9  -1 -15  715.21    3.81
   9  -1 -15  761.34    3.71
  -9   1 -15  743.47    3.77
   9  -1  15  709.50    3.99
  -4  -6 -22  518.94    3.61
  -4   6  22  503.16    3.08
   4  -6  22  511.30    3.22
   4  -6  22  508.44    3.25
   4  -6  22  502.80    3.17
   4  -6 -22  504.59    3.49
   4  -6 -22  500.71    3.00
  -4  -6 -22  483.19    3.30
   4  -6 -22  525.13    3.37
   4   6 -22  506.27    3.34
  -4  -6 -22  502.41    3.12
   4   6 -22  502.12    3.22
  -4  -6  22  503.18    3.10
  -4  -6 -22  481.83    3.57
  -4  -6  22  495.43    3.02
   4  -6 -22  508.35    3.60
  -4   6 -22  513.69    3.46
   4  -6 -22  517.83    3.27
   4  -6 -22  492.63    2.88
  -4  -6 -22  491.82    3.29
   4  -6  22  504.53    3.27
  -2  -8 -19 2502.05    7.53
   2  -8  19 2518.63    6.90
   2   8 -19 2497.17    7.55
  -2   8 -19 2542.45    7.47
  -2  -8  19 2539.83    7.45
   2  -8 -19 2689.25    8.31
   2  -8 -19 2404.75    7.17
  -2  -8  19 2514.18    7.45
  -2  -8 -19 2504.68    7.19
  -2  -8  19 2496.60    7.59
   2  -8 -19 2406.20    7.04
  -2  -8 -19 2551.60    7.56
   2  -8  19 2459.89    7.53
   2  -8  19 2543.99    7.69
   2  -8 -19 2562.40    8.48
  -2  -8  19 2488.49    7.40
   2   8 -19 2510.39    7.37
   9  -5  -6  354.12    2.49
   9   5  -6  362.83    2.68
   9  -5   6  356.12    3.10
   9  -5  -6  371.57    3.11
  -9  -5   6  369.20    2.70
   9  -5   6  356.68    2.72
   9   5   6  363.44    2.65
  -9  -5  -6  356.00    2.74
  -9  -5   6  361.83    2.47
   9  -5  -6  373.49    2.75
   9  -5  -6  347.53    2.51
   9  -5   6  355.60    2.64
  -9  -5   6  370.05    2.19
   9  -5  -6  385.15    2.91
  -9  -5  -6  362.96    2.69
   9  -5   6  358.20    2.86
  -9  -5   6  356.00    2.78
   9  -5  -6  331.42    2.67
   9   5  -6  357.44    2.85
  -9  -5  -6  363.56    2.99
  -9  -5  -6  362.25    2.48
  -5  -3 -25  333.20    2.78
   5   3 -25  323.85    2.48
   5  -3  25  299.79    2.66
   5  -3  25  320.19    2.46
   5  -3  25  337.65    2.70
   5   3 -25  311.81    2.67
   5   3  25  335.82    2.57
   5  -3 -25  331.76    2.27
   5  -3  25  329.56    2.33
   5  -3 -25  338.64    2.86
  -5   3 -25  334.32    2.76
  -5  -3  25  334.77    2.59
  -5  -3 -25  326.14    2.76
  -5  -3 -25  340.87    2.62
  -5   3  25  325.91    2.60
  -5  -3 -25  325.10    2.53
   3  -7 -21  652.58    3.97
  -3  -7 -21  663.91    3.53
   3  -7 -21  662.44    4.38
   3   7 -21  657.35    3.67
   3  -7 -21  667.76    3.98
   3  -7 -21  698.97    3.45
   3  -7 -21  655.45    3.72
  -3  -7  21  659.06    3.56
   3   7 -21  637.02    3.74
  -3  -7 -21  647.90    4.16
   3  -7  21  669.98    3.71
   3  -7  21  657.44    3.68
  -3  -7 -21  671.04    3.78
   3  -7 -21  679.47    3.35
  -3   7  21  674.13    3.42
   3  -7  21  666.92    3.57
  -3  -7 -21  683.41    3.86
  -3  -7  21  670.47    3.68
  -3  -7 -21  682.47    4.20
  -3   7 -21  687.08    3.80
  -6  -8  10 1016.21    4.78
   6  -8  10 1015.09    5.08
   6  -8 -10 1006.29    4.83
   6   8 -10  993.37    5.03
   6  -8  10 1013.13    4.77
   6   8 -10 1006.71    4.19
   6  -8 -10 1010.80    4.24
   6  -8  10 1028.11    4.26
   6  -8 -10 1001.99    5.24
  -6  -8  10 1026.52    3.95
  -6  -8 -10  998.38    5.03
  -6  -8  10 1034.76    4.58
   6  -8  10  933.99    4.68
   6  -8  10  993.36    4.63
  -6  -8  10  982.89    4.61
  -6  -8 -10 1021.50    5.37
  -6  -8 -10 1008.01    4.76
   6  -8 -10 1021.96    5.31
  -6  -8 -10  965.56    4.24
   6  -8 -10  999.54    4.51
  -6  -8 -10 1010.45    4.94
  -6  -8 -10 1035.19    4.67
   6  -8  10 1014.75    4.43
  -6  -8 -10 1046.24    3.97
   6  -2  24  106.38    1.49
   6  -2 -24   98.22    1.31
   6   2  24   99.49    1.49
   6   2 -24  107.58    1.51
   6   2  24  100.64    1.43
  -6  -2 -24  104.42    1.53
  -6  -2  24   96.74    1.44
   6  -2 -24   99.94    1.38
  -6   2 -24  102.97    1.56
  -6  -2 -24  103.67    1.59
  -6   2  24  107.19    1.58
   6  -2  24  110.02    1.26
   6  -2  24  101.55    1.61
   6   2 -24  105.96    1.47
   6  -2 -24   98.00    1.49
  -6  -2 -24  103.32    1.58
  10  -2   7 1367.78    5.66
 -10  -2   7 1353.38    5.07
 -10  -2  -7 1382.55    5.23
  10   2  -7 1390.69    5.16
  10  -2   7 1405.40    4.89
  10   2  -7 1401.91    5.20
  10  -2   7 1352.67    5.84
 -10  -2   7 1362.07    5.51
 -10  -2  -7 1433.36    5.97
  10  -2  -7 1316.15    5.51
  10   2   7 1386.84    5.59
  10   2   7 1365.18    5.17
  10  -2  -7 1381.82    5.52
  10  -2  -7 1306.86    5.08
  10  -2  -7 1375.20    5.44
  10   2  -7 1377.28    5.65
 -10   0   9  118.42    1.63
  10   0   9  117.59    1.62
  10   0  -9  106.90    1.56
 -10   0  -9  130.24    1.60
  10   0   9  118.39    1.68
  10   0  -9  122.40    1.74
  10   0  -9  114.45    1.56
  -2  -2 -29 1136.74    5.24
  -2  -2 -29 1049.18    4.43
   2  -2  29 1086.99    4.34
  -2  -2 -29 1114.25    4.78
  -2   2  29 1071.64    4.24
   2  -2 -29 1103.33    5.21
   2  -2 -29 1013.90    4.60
  -2  -2 -29 1121.04    4.32
   2   2 -29 1155.16    4.97
   2   2 -29 1138.28    4.87
  -2  -2  29 1081.89    4.58
   2  -2 -29 1115.51    4.38
   2  -2 -29 1015.20    5.20
   2   2 -29 1117.55    5.16
   2   2 -29 1113.92    4.82
  -2  -2 -29 1133.60    5.43
  -2   2 -29 1077.71    4.95
   2   2 -29 1118.46    5.04
  -2  -2 -29 1149.65    5.01
  -2   2 -29  999.28    4.79
  -2   2 -29 1068.43    5.01
  -2   2 -29 1105.48    4.80
   6   6 -18 1074.10    4.69
  -6  -6 -18 1086.26    5.05
   6  -6 -18 1024.87    4.63
  -6  -6 -18 1059.07    4.98
  -6  -6 -18 1056.79    5.30
   6  -6  18 1078.35    4.91
  -6  -6 -18 1106.66    4.62
   6  -6 -18 1072.28    5.00
  -6  -6  18 1045.58    4.43
   6  -6 -18 1026.74    4.52
  -6  -6  18 1083.20    4.76
   6  -6 -18 1050.38    4.65
  -6   6 -18 1046.05    4.75
   6   6 -18 1055.44    5.00
   6  -6  18 1065.24    4.87
   6  -6  18 1071.82    4.85
  -6  -6  18 1029.92    4.50
   6  -6  18 1013.09    4.53
  -6  -6 -18 1051.60    5.03
   6  -6 -18  977.78    4.22
  -1  -9 -16  394.63    2.81
  -1  -9 -16  408.66    3.13
  -1  -9  16  401.00    2.88
  -1  -9 -16  414.53    3.62
  -1  -9 -16  409.66    3.47
   1  -9 -16  406.58    2.08
  -1  -9 -16  412.14    2.76
  -1  -9  16  391.86    3.00
  -1  -9  16  405.45    2.96
   1  -9  16  407.14    2.98
  -1  -9  16  389.92    2.78
   1  -9 -16  415.16    3.44
   1  -9 -16  407.89    3.57
   1  -9 -16  417.79    2.88
   1  -9 -16  403.11    3.08
   1  -9  16  389.13    2.94
  -1  -9 -16  431.44    2.73
  -2 -10   9 2935.23    8.63
   2 -10   9 3061.86    8.36
   2  10  -9 2985.15    8.58
   2 -10  -9 3019.02    8.10
   2 -10  -9 2938.64   10.05
   2 -10  -9 2867.51    7.20
   2 -10  -9 2834.44    9.56
  -2 -10  -9 3022.60    9.93
   2 -10  -9 2856.52    7.77
   2 -10  -9 2971.93    9.42
   2 -10  -9 2955.16    8.79
   2 -10   9 2920.54    8.91
   2 -10   9 2976.70    8.84
  -2 -10  -9 2927.02    9.61
  -2 -10  -9 2915.30   10.03
   2 -10   9 2811.77    9.27
  -2 -10  -9 2943.87    8.22
  -2 -10  -9 2897.24    8.59
  -2 -10  -9 3158.22    8.78
   2 -10   9 2966.28    8.69
   2 -10   9 2811.17    8.80
  -2 -10   9 2964.45    8.97
  -2 -10   9 3013.90    9.03
  -2 -10   9 2860.56    7.58
  -6  -4 -22  345.64    2.86
  -6  -4 -22  345.87    2.68
  -6   4  22  342.81    2.74
   6  -4 -22  344.89    2.81
  -6   4 -22  339.41    2.74
   6  -4  22  345.74    2.71
   6   4 -22  353.61    2.71
   6  -4 -22  342.38    2.52
   6  -4 -22  341.28    2.67
  -6  -4 -22  353.25    2.81
   6  -4  22  344.19    2.46
  -6  -4  22  344.99    2.42
  -6  -4 -22  348.02    2.80
   6   4 -22  351.29    2.47
   6   4 -22  338.82    2.81
  -6  -4 -22  349.05    2.82
   0  -8  20  363.88    2.75
   0  -8  20  376.56    2.74
   0  -8 -20  368.40    3.06
   0  -8 -20  370.88    2.55
   0  -8 -20  391.25    3.21
   0   8 -20  376.61    2.74
   0  -8 -20  386.75    2.75
  -9  -3  13  250.60    2.16
   9   3  13  244.95    2.27
  -9  -3 -13  251.67    2.29
   9   3 -13  256.64    2.12
  -9  -3 -13  248.24    2.29
   9  -3  13  250.24    2.03
   9  -3  13  253.70    2.41
   9   3 -13  243.87    2.28
  -9  -3 -13  243.68    2.45
   9  -3  13  248.63    2.46
   9  -3 -13  245.29    2.37
   9  -3 -13  245.81    2.31
   9   3 -13  248.26    2.31
   8   4 -16 2753.22    7.93
  -8   4  16 2718.09    8.45
  -8  -4 -16 2686.37    8.05
   8  -4 -16 2702.10    7.12
   8  -4 -16 2674.52    8.01
  -8  -4 -16 2738.45    8.66
  -8  -4 -16 2749.61    8.15
  -8  -4  16 2663.67    7.58
   8  -4  16 2695.93    8.25
   8  -4  16 2764.33    7.49
  -8  -4  16 2634.90    7.41
   8  -4  16 2736.05    8.35
   8   4  16 2681.93    7.67
   8   4 -16 2738.91    8.33
   8  -4 -16 2614.27    7.93
   0  -6 -25   40.80    1.11
   0   6 -25   41.74    1.08
   0  -6 -25   41.83    0.88
   0  -6  25   38.62    0.99
   0  -6 -25   40.90    0.77
   0  -4 -28   12.39    0.81
   0   4 -28   15.29    0.77
   0  -4 -28   16.11    0.66
   0  -4 -28   17.24    0.51
   0  -4 -28   15.21    0.68
   0  -4  28   13.93    0.67
   0  -4 -28   16.26    0.88
   0   4 -28   15.48    0.77
   5  -9  -8 1062.86    5.08
   5  -9  -8 1134.57    4.52
   5  -9  -8 1198.46    5.21
   5  -9   8 1203.97    5.60
   5  -9   8 1167.27    5.00
   5   9  -8 1194.25    5.51
   5  -9  -8 1214.34    4.87
   5  -9   8 1163.47    5.13
   5  -9   8 1187.80    4.50
  -5  -9  -8 1185.84    5.60
   5  -9   8 1176.11    5.85
  -5  -9  -8 1195.06    4.36
  -5  -9  -8 1175.75    5.21
  -5  -9  -8 1134.99    4.91
  -5  -9   8 1196.90    5.31
   5  -9   8 1213.74    5.36
  -5  -9  -8 1149.41    5.93
  -5  -9  -8 1191.28    5.13
  -5  -9   8 1193.57    5.19
   5  -9  -8 1180.19    5.93
  -5  -9   8 1298.83    4.42
  -5  -9   8 1193.37    5.19
   3  -9  14   44.09    1.24
   3   9 -14   42.76    1.06
   3  -9  14   45.45    0.92
   3  -9 -14   41.72    1.00
   3  -9  14   47.18    1.12
   3  -9 -14   39.66    1.28
  -3  -9 -14   44.72    1.31
  -3  -9 -14   44.19    1.30
   3  -9  14   47.05    1.13
   3  -9 -14   43.03    0.86
  -3  -9  14   43.75    1.05
  -3  -9 -14   44.04    0.97
  -3  -9 -14   42.04    1.07
  -3  -9 -14   43.94    0.96
  -3  -9  14   41.36    1.04
   3  -9 -14   41.06    1.03
  -3  -9 -14   39.28    0.93
   3  -9  14   43.06    1.07
  -3  -9 -14   45.96    1.07
   3  -9 -14   41.55    1.24
   3  -9 -14   41.85    1.21
   8  -6  10  600.03    3.93
  -8  -6  10  611.66    3.03
   8  -6  10  617.93    3.69
   8  -6  10  603.99    3.53
  -8  -6 -10  613.41    4.00
   8  -6  10  600.77    3.36
   8  -6 -10  572.00    3.87
   8  -6 -10  576.96    3.45
   8  -6 -10  600.46    3.53
  -8  -6  10  614.03    3.49
   8  -6 -10  626.09    3.65
   8   6 -10  596.01    3.81
  -8  -6  10  599.53    3.44
  -8  -6 -10  603.92    3.67
   8  -6  10  606.33    3.53
  -8  -6 -10  603.70    3.58
   8   6 -10  600.63    3.43
   7  -7 -11   80.14    1.44
   7  -7 -11   83.99    1.32
  -7  -7  11   85.24    1.36
   7  -7 -11   89.35    1.49
   7  -7  11   73.65    1.30
  -7  -7  11   82.40    1.16
   7  -7  11   74.46    1.23
   7   7 -11   74.93    1.41
   7   7 -11   75.19    1.22
   7  -7  11   73.72    1.42
   7  -7  11   72.22    1.30
   7  -7  11   80.62    1.43
   7  -7 -11   85.38    1.58
  -7  -7 -11   76.66    1.35
  -7  -7 -11   71.15    1.37
   7  -7  11   76.88    1.27
   7  -7 -11   90.90    1.39
  -7  -7 -11   75.93    1.09
  -7  -7 -11   72.11    1.34
  -7  -7 -11   76.37    1.54
  -7  -7  11   88.20    1.44
  -7  -7  11   83.50    1.34
   0 -10  11   53.70    1.25
   0 -10 -11   53.75    1.16
   0 -10  11   53.30    1.22
   0 -10  11   52.66    1.07
   0 -10 -11   52.25    1.04
   0 -10 -11   51.51    1.14
   0 -10 -11   51.57    0.75
   0 -10  11   51.36    1.20
   0 -10 -11   53.25    1.47
   0 -10  11   56.70    1.21
   9  -5   7  478.95    3.13
   9  -5   7  449.90    3.22
  -9  -5  -7  444.94    2.72
  -9  -5  -7  444.52    3.07
  -9  -5   7  429.85    2.98
   9  -5  -7  428.29    2.75
   9  -5  -7  407.94    2.97
   9  -5  -7  423.25    2.97
   9   5   7  434.02    2.89
   9   5  -7  441.08    3.02
  -9  -5   7  451.70    3.09
   9  -5  -7  440.75    3.38
   9   5  -7  434.90    3.17
   9  -5  -7  441.26    2.80
  -9  -5   7  462.77    2.52
   9  -5  -7  452.58    3.18
   9  -5   7  451.41    3.49
   9  -5   7  461.15    3.12
  -9  -5  -7  443.68    3.34
  -9  -5  -7  432.58    2.96
   9  -5   7  427.23    2.88
  -9  -5   7  437.51    2.97
  -4   0  28  311.72    2.43
  -4   0 -28  321.11    2.65
   4   0 -28  315.45    2.55
   4   0 -28  315.90    2.48
   4   0  28  316.25    2.54
   7  -3 -21  117.75    1.63
   7  -3 -21  126.73    1.62
   7   3  21  129.49    1.60
  -7  -3 -21  125.01    1.74
   7   3 -21  119.10    1.60
  -7   3 -21  129.42    1.56
   7   3  21  136.66    1.64
   7  -3 -21  125.11    1.68
   7  -3  21  118.63    1.71
   7   3 -21  117.55    1.51
  -7   3  21  116.66    1.65
   7  -3  21  116.08    1.67
   7   3 -21  107.83    1.61
  -7  -3 -21  113.96    1.66
   7  -3  21  122.19    1.43
  -7  -3  21  128.53    1.49
   7  -3  21  116.16    1.64
  -7  -3 -21  113.96    1.65
  -7   3 -21  130.13    1.70
   7  -3 -21  126.98    1.45
   1  -1 -30 2526.26    7.34
   1  -1 -30 2574.61    8.22
  -1  -1 -30 2538.55    6.62
   1  -1 -30 2489.18    7.30
   1  -1  30 2486.61    6.79
   1   1 -30 2559.96    7.61
   1   1 -30 2429.38    8.09
   1   1 -30 2524.45    7.64
   1   1 -30 2535.97    7.56
  -1   1 -30 2541.86    7.92
  -1  -1 -30 2545.64    7.60
  -1  -1 -30 2389.15    8.19
  -1  -1 -30 2645.25    8.19
  -1   1  30 2497.17    6.84
  -1   1 -30 2548.37    7.89
  -1   1 -30 2586.55    7.76
  -1  -1 -30 2548.89    7.68
   1   1  30 2469.33    6.27
  -1   1 -30 2557.60    7.71
   1  -1 -30 2540.94    8.53
  -1  -1  30 2534.87    7.12
  -1  -1 -30 2495.62    7.34
   1   1 -30 2541.40    7.97
   5  -7 -18  849.95    4.81
   5  -7  18  880.32    4.23
  -5  -7 -18  839.83    3.98
  -5  -7 -18  923.45    4.78
   5  -7 -18  827.03    4.09
   5  -7  18  849.84    4.25
  -5  -7 -18  834.29    4.35
   5  -7 -18  871.89    4.65
   5  -7 -18  843.54    4.65
   5  -7  18  891.53    4.49
  -5  -7 -18  871.95    4.26
  -5  -7  18  852.01    4.15
  -5  -7 -18  897.18    4.94
   5  -7 -18  856.18    3.94
   5   7 -18  875.28    4.51
   5  -7  18  860.19    4.21
   5   7 -18  865.83    4.15
  -5  -7  18  864.60    4.06
   5  -7 -18  856.73    3.95
   5  -7 -18  819.43    4.10
  -5   7 -18  869.47    4.44
  -5  -7  18  873.25    4.32
   5  -7 -18  832.41    4.30
 -10  -2  -8  681.94    3.65
  10   2  -8  685.91    3.58
  10  -2   8  694.28    3.34
  10   2   8  708.30    3.96
  10  -2  -8  695.00    3.85
  10   2   8  693.40    3.66
  10  -2  -8  694.37    4.01
 -10  -2   8  683.11    3.85
  10   2  -8  693.65    3.63
 -10  -2   8  714.32    3.64
  10  -2  -8  692.02    3.90
 -10  -2  -8  703.96    4.22
  10  -2   8  678.34    3.97
  10   2  -8  688.70    3.90
  -8  -2 -19  649.89    3.79
  -8   2 -19  676.62    3.76
  -8   2 -19  666.37    3.72
   8  -2 -19  680.82    3.83
   8   2 -19  664.19    3.60
   8  -2  19  656.77    3.89
   8  -2 -19  664.38    3.48
   8  -2 -19  694.97    3.89
   8   2  19  664.84    3.77
   8   2 -19  681.77    3.89
  -8  -2 -19  671.27    3.89
   8  -2  19  650.69    3.91
   8   2  19  673.00    3.73
  -8  -2  19  656.58    3.38
  -8   2  19  667.83    3.91
  -8  -2 -19  658.48    3.82
  -8  -2  19  677.24    3.78
   8  -2  19  642.56    3.90
   8  -2 -19  649.17    3.62
   1  -3  29 1136.88    4.61
   1   3 -29 1160.09    5.19
   1   3 -29 1171.91    4.95
   1   3 -29 1163.44    4.96
  -1  -3 -29 1166.45    4.85
  -1  -3 -29 1124.65    5.57
   1  -3 -29 1142.46    4.84
  -1  -3  29 1137.62    4.74
  -1   3  29 1161.15    4.18
  -1   3 -29 1123.05    5.16
  -1   3 -29 1136.53    5.07
   1  -3 -29 1135.54    4.56
  -1  -3 -29 1170.94    4.18
   1   3 -29 1135.90    5.11
  -1  -3 -29 1173.53    4.94
   1  -3 -29 1130.18    5.37
  -1  -3 -29 1135.11    5.31
   6   0  25  549.76    3.56
   6   0 -25  539.88    3.24
  -6   0 -25  558.45    3.56
  -6   0  25  572.17    3.50
  -6   0 -25  537.56    3.42
   6   0 -25  547.17    3.59
   6   0 -25  563.91    3.43
   6   0  25  545.48    3.42
   3  -1 -29 1175.34    5.05
  -3  -1  29 1174.89    4.83
  -3  -1 -29 1196.14    5.31
  -3  -1 -29 1156.17    4.63
  -3   1 -29 1207.73    5.14
  -3  -1 -29 1158.42    5.37
  -3   1  29 1184.36    4.79
   3   1 -29 1196.06    5.48
   3  -1 -29 1178.33    5.41
   3  -1 -29 1183.12    5.59
   3  -1 -29 1142.24    4.69
   3   1 -29 1193.86    5.04
   3  -1  29 1173.16    4.27
  -3  -1 -29 1192.45    5.27
   3   1 -29 1183.01    4.97
   3   1  29 1200.24    4.90
  -3   1 -29 1136.33    5.02
   3   1 -29 1169.90    4.67
  10   0 -10   51.76    1.12
  10   0  10   35.64    0.99
 -10   0  10   47.38    1.08
 -10   0 -10   42.13    0.98
  10   0  10   36.55    1.02
  10   0 -10   36.99    0.97
  10   0 -10   35.51    1.06
   4 -10   0  982.11    4.62
   4 -10   0  986.21    4.54
  -4 -10   0 1008.01    4.95
   4 -10   0  944.23    4.92
  -4 -10   0  997.76    4.33
  -4 -10   0  961.09    5.26
   4 -10   0 1013.34    5.38
   4 -10   0  982.53    5.47
  -4 -10   0  981.36    5.03
   4 -10   0  984.38    4.77
   6  -8 -11  243.74    2.20
  -6  -8 -11  227.52    2.43
  -6  -8 -11  233.01    2.30
  -6  -8 -11  236.69    2.23
  -6  -8 -11  231.16    2.37
  -6  -8  11  239.18    1.94
   6  -8 -11  238.81    2.35
  -6  -8 -11  245.16    2.09
   6  -8  11  223.41    2.16
   6  -8  11  223.68    2.33
  -6  -8 -11  228.41    2.57
   6   8 -11  222.82    2.38
   6  -8  11  230.52    2.41
  -6  -8  11  248.73    2.26
   6  -8 -11  255.11    2.11
  -6  -8  11  239.18    2.28
   6  -8  11  222.27    2.26
   6   8 -11  229.64    2.01
   6  -8  11  225.70    2.09
  -6  -8  11  243.45    2.37
   6  -8  11  226.96    2.02
   6  -8 -11  245.27    2.63
   6  -8 -11  252.56    2.64
   1  -7 -23   71.69    1.48
  -1  -7 -23   66.11    1.17
  -1  -7  23   69.62    1.23
   1  -7  23   66.84    1.15
  -1   7 -23   63.65    1.27
   1  -7 -23   63.21    1.29
   1  -7  23   60.38    1.22
   1   7 -23   60.97    1.22
  -1  -7  23   58.15    1.11
  -1  -7 -23   64.77    1.05
   1  -7 -23   65.59    1.26
  -1  -7 -23   62.94    1.33
   1  -7  23   63.67    1.16
  -1  -7 -23   62.53    1.26
   1  -7 -23   64.11    1.03
   1   7 -23   64.11    1.17
  -4 -10   1  276.19    2.27
   4 -10  -1  295.17    2.91
   4 -10   1  269.39    2.48
  -4 -10   1  269.72    2.77
  -4 -10  -1  273.64    2.82
   4 -10  -1  276.34    2.42
  -4 -10   1  267.55    2.58
   4 -10  -1  274.41    2.51
  -4 -10   1  258.60    2.56
  -4 -10  -1  276.22    2.24
  -4 -10   1  267.65    2.51
   4 -10  -1  279.86    2.38
  -4 -10  -1  277.10    2.69
   4 -10   1  286.69    2.72
   4 -10   1  262.99    2.41
  -4 -10  -1  280.32    2.58
   4 -10   1  267.72    2.85
   4 -10   1  273.83    2.37
  -4 -10  -1  282.55    2.78
  -4 -10   1  272.36    1.74
   4 -10  -1  283.37    2.69
   4 -10   1  282.55    2.83
   4 -10  -1  273.42    2.89
   7  -5  18 1044.01    4.81
   7  -5  18 1012.28    4.88
   7   5 -18 1012.31    4.61
  -7  -5 -18 1012.26    4.85
  -7  -5 -18  989.80    4.86
  -7  -5 -18 1046.07    5.13
  -7   5  18 1005.32    4.91
   7  -5 -18 1001.18    4.63
   7  -5 -18 1009.50    4.65
   7  -5 -18 1017.08    4.76
  -7  -5  18  976.61    4.36
  -7  -5  18  983.06    4.39
  -7   5 -18 1002.56    4.57
   7  -5  18 1042.41    4.58
   7  -5  18 1009.87    4.82
   2 -10  10  708.98    4.23
   2 -10 -10  757.37    3.39
  -2 -10  10  747.11    4.27
   2 -10 -10  788.19    3.92
  -2 -10  10  734.67    3.66
   2 -10 -10  712.32    4.47
  -2 -10 -10  729.41    3.86
   2 -10  10  772.41    4.03
   2 -10 -10  773.57    3.76
   2 -10  10  732.61    4.18
  -2 -10 -10  726.83    4.02
  -2 -10 -10  768.08    4.78
   2 -10  10  742.39    4.25
   2 -10  10  751.20    4.29
  -2 -10 -10  741.94    4.94
  -2 -10  10  737.31    4.33
  -2 -10 -10  713.46    4.74
  -2 -10 -10  765.39    4.12
   2 -10  10  747.99    4.53
   2  10 -10  755.53    4.08
  -2 -10  10  752.78    4.17
   2 -10 -10  790.53    4.33
  -8   0  20  139.88    1.80
  -8   0 -20  145.73    1.80
   8   0  20  147.55    1.83
   8   0  20  149.93    1.85
   8   0 -20  146.46    1.75
  -8   0 -20  144.80    1.78
   8   0 -20  144.95    1.70
   8   0 -20  142.90    1.77
  -4  -8  17 1198.21    5.02
   4  -8 -17 1220.27    4.59
   4   8 -17 1243.20    5.40
   4  -8 -17 1129.93    4.65
  -4  -8 -17 1276.53    5.43
  -4  -8 -17 1233.50    4.81
  -4  -8  17 1209.60    4.82
   4  -8  17 1250.03    5.37
   4  -8 -17 1257.11    5.78
  -4  -8  17 1248.44    5.30
  -4  -8  17 1193.56    4.99
   4  -8 -17 1210.96    4.50
  -4  -8 -17 1267.82    5.21
   4  -8 -17 1217.40    5.26
  -4  -8 -17 1219.00    5.12
  -4  -8 -17 1313.25    6.24
   4   8 -17 1240.43    4.96
   4  -8  17 1249.48    4.95
   4  -8  17 1239.09    5.35
   4  -8 -17 1164.40    5.01
   4  -8 -17 1206.26    6.01
   4  -8 -17 1211.59    5.82
   4  -8  17 1244.48    4.96
  -4  -8 -17 1339.92    5.89
   4 -10  -2  499.13    3.91
   4 -10   2  507.59    3.86
   4 -10   2  518.46    3.39
  -4 -10  -2  541.88    3.74
  -4 -10   2  510.51    3.42
  -4 -10   2  519.10    3.80
  -4 -10   2  486.57    3.46
  -4 -10   2  510.91    3.53
   4 -10  -2  518.38    3.28
   4 -10  -2  547.25    3.74
  -4 -10   2  525.69    2.52
   4 -10  -2  518.69    3.88
   4 -10  -2  524.93    3.51
  -4 -10   2  529.47    3.18
  -4 -10  -2  538.21    3.85
   4 -10   2  497.98    3.21
   4 -10   2  516.34    3.82
  -4 -10  -2  519.83    3.90
   4 -10   2  508.45    3.38
   4  10  -2  507.73    3.66
   4 -10   2  507.89    3.58
   4 -10  -2  513.39    3.22
  -4 -10  -2  525.41    3.53
  -4 -10  -2  510.99    3.03
  -5  -9   9  398.33    2.96
   5  -9  -9  399.18    3.45
  -5  -9  -9  413.85    2.98
  -5  -9  -9  394.57    2.99
  -5  -9   9  408.97    3.13
   5  -9   9  417.53    3.50
   5  -9   9  386.96    2.96
  -5  -9   9  397.40    2.96
   5  -9   9  410.02    2.64
   5  -9  -9  379.81    2.70
  -5  -9  -9  413.31    3.53
  -5  -9   9  401.94    2.47
   5  -9  -9  399.73    3.01
   5  -9  -9  421.78    3.15
  -5  -9  -9  419.06    2.48
   5  -9   9  430.42    3.31
   5   9  -9  425.03    3.26
   5  -9   9  420.85    3.12
  -5  -9  -9  427.81    2.95
  -5  -9  -9  411.16    3.32
   3   3 -28  824.75    4.17
   3  -3  28  817.34    3.86
   3   3 -28  828.58    4.09
  -3  -3 -28  813.36    4.30
   3   3 -28  798.00    4.36
  -3  -3 -28  843.83    4.71
   3  -3 -28  848.28    4.17
  -3  -3 -28  821.03    3.86
  -3   3  28  823.11    3.86
  -3  -3 -28  847.67    4.55
   3  -3 -28  854.30    4.64
   9  -5   8  193.91    1.94
  -9  -5   8  181.30    1.99
   9  -5   8  190.05    2.13
   9  -5  -8  183.99    1.80
  -9  -5  -8  196.47    1.80
   9   5  -8  204.21    2.05
   9  -5  -8  177.63    1.99
   9   5  -8  192.37    2.14
   9  -5   8  211.90    2.46
  -9  -5  -8  189.30    2.04
   9  -5   8  187.07    1.94
  -9  -5  -8  198.32    2.31
   9  -5  -8  179.99    1.96
  -9  -5   8  187.56    1.99
   9  -5  -8  188.97    2.26
   9  -5  -8  181.08    2.06
   9   5   8  188.47    1.93
   9  -5   8  191.14    2.06
  -9  -5  -8  184.44    1.97
   9  -1  16 2210.28    7.33
  -9  -1 -16 2198.38    7.03
  -9  -1 -16 2200.11    7.47
   9  -1 -16 2210.51    7.15
  -9  -1  16 2217.54    7.16
   9  -1 -16 2233.65    6.99
   9  -1  16 2212.58    7.64
  -9   1 -16 2241.08    7.47
   9   1 -16 2209.81    6.97
  -9  -1 -16 2216.70    7.21
   9   1  16 2235.51    7.20
   9   1  16 2232.50    7.35
  -9   1 -16 2219.40    6.93
   0  -2 -30  505.87    3.69
   0   2 -30  536.66    3.58
   0  -2 -30  520.80    3.20
   0   2 -30  526.19    3.31
   0  -2 -30  527.04    3.28
   0  -2 -30  528.46    3.04
   0   2 -30  534.21    3.43
   0   2 -30  532.21    3.39
   0   2  30  517.76    2.68
   0  -2 -30  524.60    3.60
   0  -2  30  518.73    3.05
   0  -2 -30  531.15    2.53
   0   2 -30  526.42    3.43
   2   0 -30  236.05    2.09
  -2   0 -30  230.75    2.20
  -2   0 -30  236.14    2.30
   2   0 -30  238.58    2.18
   2   0 -30  235.92    2.42
  -2   0  30  237.58    2.07
  -2   0 -30  240.07    2.44
   2   0 -30  239.13    2.25
  -2   0 -30  236.90    2.37
   2   0 -30  241.66    2.51
  -5  -5  23  241.56    2.07
  -5   5 -23  244.05    2.40
  -5  -5  23  235.29    2.14
   5   5 -23  252.43    2.34
   5  -5 -23  229.36    2.37
  -5  -5 -23  274.36    2.55
   5  -5 -23  226.86    2.16
   5   5 -23  251.13    2.44
  -5  -5 -23  235.42    2.12
   5  -5  23  242.61    2.38
   5  -5  23  264.82    2.37
   5  -5  23  253.17    2.29
   5  -5  23  217.57    2.23
  -5  -5 -23  250.52    2.51
   5  -5 -23  239.93    2.07
  -5   5  23  249.19    2.27
  -8  -6  11  412.62    2.56
  -8  -6 -11  418.87    3.33
  -8  -6  11  422.70    2.86
   8  -6  11  405.42    2.93
   8  -6  11  413.11    3.11
   8   6 -11  415.38    2.87
  -8  -6  11  436.86    2.96
   8   6 -11  401.83    3.19
   8  -6  11  413.52    2.95
   8  -6 -11  427.77    2.98
   8  -6  11  422.81    3.33
  -8  -6 -11  411.84    3.07
   8  -6  11  412.63    3.06
  -8  -6 -11  417.85    3.01
  -4 -10  -3    2.65    0.44
   4 -10   3    2.81    0.53
   4  10  -3    2.63    0.60
   4 -10   3    2.10    0.60
  -4 -10  -3    3.32    0.62
   4 -10  -3    2.64    0.65
   4 -10   3    3.27    0.52
  -4 -10  -3    7.74    0.66
  -4 -10   3    8.22    0.66
  -4 -10   3    3.19    0.52
  -4 -10   3    8.59    0.65
   4 -10  -3   12.04    0.66
  -4 -10   3   10.69    0.45
   4 -10  -3    3.49    0.51
   4 -10  -3   13.15    0.77
  -4 -10   3    2.98    0.63
  -4 -10  -3    9.49    0.78
   4 -10  -3    4.19    0.57
   4 -10   3    1.58    0.59
   4 -10   3    4.03    0.56
   4 -10   3    5.20    0.69
  -4 -10  -3    2.84    0.61
  -4  -4 -26  304.15    2.68
   4  -4 -26  299.89    2.81
  -4  -4  26  303.14    2.52
   4   4 -26  301.45    2.62
   4   4 -26  310.92    2.59
  -4  -4 -26  301.83    2.76
   4  -4  26  298.35    2.64
   4  -4  26  289.73    2.33
  -4  -4 -26  320.88    2.79
   4   4 -26  304.83    2.40
  -4   4  26  306.44    2.43
   4  -4 -26  301.38    2.48
  -4  -4 -26  301.90    2.41
   4  -4  26  310.80    2.67
   4  -4 -26  308.66    2.74
  -9  -3  14 1173.86    4.83
   9   3  14 1171.60    5.07
   9  -3  14 1154.88    5.24
   9  -3  14 1139.21    4.47
   9   3 -14 1161.25    5.09
   9   3 -14 1163.55    5.07
   9  -3 -14 1149.22    5.21
   9  -3 -14 1133.13    5.11
   9  -3 -14 1134.83    4.68
   9   3 -14 1154.82    4.63
   9  -3  14 1130.63    5.34
  -9  -3 -14 1113.26    5.00
  -9  -3 -14 1138.62    4.99
   1   5 -27 2174.02    7.09
   1  -5 -27 2175.62    6.63
   1  -5  27 2194.41    6.90
   1   5 -27 2192.92    6.84
  -1  -5 -27 2174.73    6.90
  -1  -5  27 2179.98    6.94
  -1  -5 -27 2214.96    6.08
  -1  -5 -27 2130.52    6.49
  -1  -5 -27 2083.90    7.83
   1   5 -27 2268.41    7.32
  -7  -7 -12  646.23    4.21
  -7  -7 -12  677.61    4.06
   7  -7 -12  674.89    4.25
   7  -7 -12  697.28    3.71
   7  -7 -12  688.11    4.11
  -7  -7  12  691.09    3.35
   7  -7  12  696.21    3.74
   7  -7  12  704.87    4.18
  -7  -7  12  696.60    3.78
   7  -7  12  709.34    4.06
   7   7 -12  699.40    3.66
   7  -7 -12  678.28    3.74
   7  -7  12  694.30    3.90
  -7  -7 -12  706.34    3.24
  -7  -7 -12  709.19    3.91
  -7  -7  12  712.28    4.01
  -7  -7  12  708.47    3.80
  -7  -7 -12  661.35    3.80
   7  -7  12  691.07    3.84
   7   7 -12  700.38    4.19
 -10  -2  -9  282.97    2.67
 -10  -2  -9  282.24    2.37
 -10  -2   9  272.14    2.42
  10  -2  -9  270.84    2.53
  10   2   9  268.41    2.31
  10  -2  -9  267.54    2.39
  10  -2   9  284.45    2.57
 -10   2   9  283.80    2.57
  10   2  -9  281.93    2.51
  10  -2   9  282.06    2.11
  10   2   9  266.36    2.46
  10   2  -9  284.14    2.33
  10   2  -9  290.14    2.35
  10  -2  -9  272.60    2.46
 -10  -2   9  267.02    2.23
   0 -10 -12  245.96    2.40
   0 -10  12  273.56    2.35
   0 -10  12  270.15    2.51
   0 -10  12  264.20    2.47
   0 -10  12  274.11    2.61
   0 -10 -12  259.77    2.30
   0 -10 -12  252.33    2.39
   0 -10  12  268.24    2.58
   0 -10  12  283.06    2.65
   0 -10 -12  264.52    3.04
   0 -10 -12  273.22    2.23
  -1  -9 -17 1126.32    5.86
   1  -9  17 1146.33    5.12
  -1  -9 -17 1090.37    5.99
  -1  -9  17 1138.38    5.06
   1  -9  17 1152.94    5.14
  -1  -9 -17 1137.85    4.88
  -1  -9 -17 1181.52    5.50
  -1  -9  17 1141.14    5.18
   1  -9 -17 1167.06    5.83
   1  -9 -17 1151.78    6.08
  -1  -9  17 1152.06    4.95
   1  -9 -17 1169.24    5.39
  -1  -9 -17 1130.11    4.63
  -1  -9  17 1154.58    5.03
   2  -8 -20 2776.82    8.91
  -2  -8 -20 2866.16    9.33
  -2  -8  20 2714.58    7.87
  -2  -8  20 2729.53    8.10
  -2  -8  20 2564.88    7.77
  -2  -8 -20 2818.28    8.16
   2  -8 -20 2784.30    8.80
   2  -8 -20 2664.31    7.43
   2  -8 -20 2910.33    8.05
   2  -8  20 2775.69    7.48
  -2  -8 -20 2854.34    8.14
   2   8 -20 2825.56    8.00
   2  -8  20 2854.35    8.34
  -2  -8  20 2821.86    8.04
   2   8 -20 2776.31    8.13
  -2  -8 -20 2788.11    7.72
  -2   8 -20 2738.81    8.00
   2  -8  20 2738.56    8.18
  -7   1 -23   41.26    1.08
   7  -1 -23   41.36    0.96
  -7   1  23   35.08    1.02
   7   1  23   40.64    1.04
   7   1 -23   39.44    1.07
   7   1 -23   33.80    0.94
   7   1 -23   34.82    0.95
   7  -1  23   41.42    1.07
   7  -1  23   35.12    1.05
  -7   1 -23   39.03    0.92
  -7  -1 -23   35.56    1.02
   7  -1 -23   39.17    1.03
   7   1  23   39.65    1.04
  -7   1 -23   38.44    1.01
   7  -1 -23   38.27    1.04
  -7  -1  23   36.40    1.03
   7  -1  23   38.10    1.03
  -7  -1 -23   35.72    1.04
  -7  -1 -23   36.02    0.95
  -4 -10   4  101.27    1.17
  -4 -10  -4   90.24    1.49
  -4 -10  -4   90.03    1.28
   4 -10   4   91.33    1.58
  -4 -10  -4   89.84    1.62
  -4 -10   4  108.92    1.67
   4 -10   4   85.81    1.70
  -4 -10  -4   94.39    1.55
  -4 -10   4  106.09    1.63
   4 -10  -4  107.10    1.48
   4 -10   4   90.31    1.65
   4 -10  -4  105.32    1.83
  -4 -10   4  106.55    1.49
   4 -10   4   92.46    1.45
   4 -10  -4  106.06    1.64
  -4 -10  -4   97.37    1.79
  -4 -10  -4   89.65    1.66
   4  10  -4   94.59    1.63
   4 -10   4   90.95    1.47
   4 -10   4   93.65    1.52
   4 -10  -4  102.22    1.48
  -4 -10   4  102.97    1.72
  -3  -9 -15 1078.69    5.83
   3  -9  15 1091.74    5.08
   3  -9  15 1078.28    4.99
  -3  -9  15 1112.98    4.66
  -3  -9 -15 1102.72    5.05
  -3  -9 -15 1085.37    4.54
   3  -9 -15 1073.58    5.62
   3  -9 -15 1100.45    4.20
  -3  -9  15 1073.72    5.03
  -3  -9  15 1061.93    4.87
  -3  -9 -15 1083.68    4.61
   3  -9 -15 1091.36    5.62
   3  -9 -15 1093.85    4.89
   3  -9 -15 1079.37    5.99
  -3  -9  15 1092.51    4.85
   3  -9  15 1079.79    4.44
  -3  -9 -15 1128.04    5.87
  -3  -9 -15 1104.14    4.89
   3   9 -15 1107.97    5.03
   3  -9  15 1085.53    5.03
   5   1 -27 1421.72    5.53
  -5  -1  27 1418.34    5.55
  -5   1 -27 1411.57    5.54
   5  -1 -27 1373.86    5.57
   5   1 -27 1371.67    5.85
   5   1 -27 1415.45    5.56
  -5  -1 -27 1448.79    5.90
  -5   1  27 1359.89    5.48
  -5  -1 -27 1435.85    5.84
   5  -1  27 1409.96    5.87
   5   1  27 1390.60    5.68
  -5   1 -27 1360.48    5.83
   5  -1 -27 1408.72    5.26
   5   1  27 1419.32    5.45
   5  -1  27 1447.66    5.69
  -5  -1 -27 1426.84    5.55
  -6  -6 -19   32.16    0.96
  -6  -6 -19   33.97    1.03
  -6  -6 -19   34.87    1.10
   6  -6 -19   37.86    1.01
  -6  -6 -19   34.53    0.91
   6  -6 -19   36.03    0.95
   6  -6 -19   33.69    0.93
  -6  -6  19   34.00    0.91
  -6  -6  19   34.36    0.97
  -6   6  19   35.03    1.02
  -6  -6 -19   36.11    1.05
   6  -6 -19   35.49    0.97
   6  -6  19   33.36    0.98
   6  -6  19   32.14    0.89
   6  -6  19   34.46    0.98
   6   6 -19   36.42    1.05
   6  -6  19   40.17    1.05
  -6  -6 -19   36.42    1.06
  -6  -6  19   35.51    0.93
  -6   6 -19   37.81    1.00
   6   6 -19   32.64    0.95
   8  -4 -17   27.79    0.94
   8  -4 -17   27.45    0.89
   8  -4  17   28.81    0.99
  -8  -4  17   35.09    0.94
   8  -4 -17   30.16    0.78
  -8  -4 -17   28.49    0.92
  -8   4  17   29.64    1.03
   8  -4  17   28.15    0.80
   8  -4  17   28.35    0.98
  -8  -4 -17   27.27    0.99
  -8  -4 -17   27.90    0.94
   8   4 -17   27.92    0.92
  -8   4 -17   27.79    0.85
  -8  -4  17   33.78    0.91
   8   4  17   28.53    0.86
  -2  -6 -25 1028.92    4.69
  -2  -6  25 1039.22    4.39
   2  -6 -25  985.30    4.91
  -2  -6 -25 1005.53    4.21
   2  -6 -25 1053.44    5.37
   2   6 -25 1029.57    4.73
   2  -6 -25 1008.87    4.27
  -2  -6 -25 1013.68    5.38
  -2   6 -25 1004.30    4.89
  -2  -6 -25 1072.10    5.04
   2  -6  25 1027.99    4.67
   2  -6  25  980.82    4.58
  -2  -6 -25 1050.46    5.03
  -2  -6  25 1019.90    4.59
   2   6 -25 1043.86    4.83
  -2  -4 -28  449.09    2.89
  -2  -4  28  426.85    2.95
  -2   4 -28  437.51    3.14
   2   4 -28  443.82    3.17
   2  -4 -28  434.22    2.92
   2   4 -28  450.23    2.98
  -2  -4 -28  435.86    3.42
   2   4 -28  442.08    3.17
   2  -4  28  444.20    2.92
  -2  -4 -28  454.40    3.11
  -2  -4 -28  457.78    3.38
  10   0  11    3.13    0.57
  10   0 -11    3.53    0.41
 -10   0 -11    2.06    0.49
 -10   0  11    5.29    0.60
  10   0 -11    1.68    0.53
  10   0 -11    4.17    0.57
  10   0  11    4.41    0.58
 -10   0 -11    1.48    0.61
   4   6 -23 1256.14    5.52
  -4   6  23 1316.71    5.14
   4  -6  23 1336.61    5.51
   4  -6 -23 1289.37    5.79
  -4  -6 -23 1320.03    5.65
  -4  -6  23 1285.44    5.00
   4   6 -23 1292.00    5.39
   4  -6  23 1310.45    5.30
   4  -6 -23 1292.09    5.03
  -4   6 -23 1295.70    5.74
  -4  -6  23 1272.13    5.11
   4  -6  23 1290.07    5.38
  -4  -6 -23 1306.83    5.19
  -4  -6 -23 1344.84    6.05
  -4  -6 -23 1312.03    5.97
  -4  -6 -23 1314.18    5.53
   4  -6 -23 1276.34    5.89
   4  -6  23 1305.59    5.29
   4  -6 -23 1259.46    5.49
   9  -5   9  789.25    4.70
   9  -5   9  751.91    4.09
  -9  -5   9  762.26    3.91
   9  -5   9  738.45    3.76
   9  -5   9  736.90    3.88
   9   5  -9  751.55    4.20
  -9  -5  -9  729.93    4.01
  -9  -5  -9  773.64    4.47
  -9  -5  -9  720.99    3.92
   9   5  -9  748.24    4.01
  -9  -5   9  736.06    3.40
   9  -5  -9  767.90    4.49
  -9  -5   9  757.48    3.96
   9  -5  -9  731.17    3.62
   9  -5  -9  713.30    3.98
   9   5   9  770.78    3.92
   9  -5  -9  759.99    4.01
   9  -5  -9  720.50    4.10
  -9  -5  -9  760.39    3.53
   3   7 -22  842.54    4.25
  -3  -7 -22  841.96    4.05
  -3  -7 -22  847.52    4.77
   3  -7 -22  859.52    4.54
  -3  -7 -22  829.03    4.38
   3  -7  22  845.02    4.27
  -3  -7 -22  846.15    4.33
   3  -7  22  845.99    4.12
  -3   7 -22  862.22    4.42
  -3  -7  22  841.78    4.08
   3  -7 -22  844.35    5.01
  -3  -7  22  854.62    4.22
   3  -7 -22  856.95    4.36
   3  -7 -22  828.51    3.80
  -3   7  22  843.13    3.88
   3  -7  22  820.46    4.19
   3   7 -22  868.13    4.37
  -3  -7 -22  844.88    4.79
  -2 -10  11  189.54    2.21
  -2 -10 -11  175.97    1.99
  -2 -10 -11  185.60    2.16
   2 -10  11  172.15    2.08
  -2 -10 -11  177.09    1.90
  -2 -10 -11  184.57    2.06
   2  10 -11  182.85    2.05
  -2 -10 -11  179.72    2.40
  -2 -10 -11  176.64    2.36
   2 -10  11  169.08    2.10
   2 -10 -11  184.18    2.35
   2 -10  11  179.27    2.12
   2 -10  11  190.11    2.04
   2 -10  11  174.95    2.23
   2 -10 -11  174.99    1.78
   2 -10 -11  182.11    1.65
  -2 -10  11  181.80    2.17
  -2 -10  11  178.85    2.05
  -2 -10  11  179.45    1.85
   2 -10 -11  179.92    1.92
   2 -10 -11  173.43    2.06
  -4  -2 -28  356.38    2.65
  -4   2 -28  351.72    2.67
  -4  -2 -28  359.67    2.91
  -4  -2  28  357.20    2.70
   4   2  28  350.58    2.56
   4   2 -28  344.37    2.91
   4   2 -28  361.97    2.74
  -4   2  28  358.83    2.64
  -4   2 -28  352.22    2.89
   4  -2  28  351.34    2.38
   4   2 -28  358.35    2.55
  -4  -2 -28  363.32    2.98
   4   2 -28  356.09    2.78
   4  -2  28  368.80    2.84
   6  -8 -12  803.71    4.71
   6  -8 -12  830.47    4.81
   6  -8 -12  787.44    3.78
   6  -8  12  783.67    4.26
  -6  -8  12  797.42    3.72
   6   8 -12  811.12    4.53
   6  -8  12  800.71    4.46
   6  -8  12  788.54    3.86
  -6  -8 -12  776.62    4.39
   6  -8  12  807.10    4.38
  -6  -8  12  791.42    4.29
  -6  -8  12  779.06    4.13
   6  -8  12  805.83    4.10
  -6  -8 -12  759.43    4.68
  -6  -8 -12  809.10    4.14
   6  -8 -12  776.48    3.95
  -6  -8 -12  804.92    4.64
  -6  -8 -12  790.68    4.23
   6  -8  12  788.69    3.98
   6  -8 -12  816.13    4.36
   6   8 -12  789.55    3.82
  -6  -8  12  777.75    4.04
   5  -9  10  427.92    2.74
   5  -9 -10  440.20    3.56
   5  -9  10  448.55    3.21
   5   9 -10  438.54    3.34
   5  -9  10  451.90    3.37
   5  -9 -10  437.72    3.26
   5  -9 -10  420.82    3.12
  -5  -9  10  425.23    2.58
  -5  -9  10  439.78    3.22
  -5  -9  10  419.68    2.94
  -5  -9  10  440.75    3.12
   5  -9 -10  426.52    2.86
   5  -9 -10  411.77    3.53
  -5  -9 -10  465.53    3.05
  -5  -9  10  416.07    3.05
  -5  -9 -10  421.63    3.41
  -5  -9 -10  416.15    3.66
   5  -9  10  428.73    3.19
   5  -9  10  444.49    3.20
  -5  -9 -10  444.30    3.06
   5  -9  10  442.74    3.63
  -3   5  26  282.42    2.21
  -3  -5 -26  295.42    2.58
  -3   5 -26  287.10    2.59
  -3  -5  26  294.33    2.49
   3  -5  26  281.40    2.36
  -3  -5 -26  284.19    2.83
  -3   5 -26  288.34    2.68
  -3  -5 -26  285.47    2.28
   3   5 -26  289.95    2.30
   3   5 -26  285.54    2.53
   3   5 -26  293.48    2.57
   3  -5 -26  285.57    2.65
   3  -5 -26  287.48    2.80
  -3  -5 -26  292.75    2.58
   3  -5  26  289.36    2.55
   0  -8  21  214.34    2.18
   0  -8 -21  211.52    2.41
   0   8 -21  210.57    2.12
   0  -8 -21  212.83    2.11
   0  -8  21  210.51    2.08
  -4 -10   5  252.77    2.47
  -4 -10  -5  256.47    2.43
   4 -10   5  257.22    2.38
   4  10  -5  263.73    2.61
   4 -10   5  255.25    2.39
   4 -10   5  255.43    2.77
  -4 -10  -5  253.57    2.08
  -4 -10   5  250.95    2.26
  -4 -10   5  256.23    2.49
   4 -10  -5  261.28    2.53
  -4 -10  -5  263.00    2.81
  -4 -10   5  247.08    2.58
   4 -10   5  256.22    2.54
   4 -10   5  255.84    2.44
  -4 -10  -5  252.65    2.80
  -4 -10  -5  253.90    2.66
   4 -10  -5  251.81    2.24
   4 -10   5  263.56    2.69
  -4 -10  -5  272.64    2.52
   4 -10  -5  254.93    2.24
  -4 -10   5  255.41    1.88
   4 -10  -5  251.01    2.77
  10  -4   0   97.79    1.43
  10  -4   0   97.98    1.52
 -10  -4   0   96.31    1.33
  10   4   0   96.78    1.47
  10   4   0   91.56    1.49
  10  -4   0   96.25    1.48
  10  -4   0   98.32    1.56
  10  -4   0   99.76    1.53
 -10  -4   0   96.65    1.60
  10  -4  -1  435.34    3.04
  10   4  -1  411.11    3.04
  10  -4   1  408.03    2.97
  10  -4  -1  438.71    2.98
 -10  -4   1  448.93    2.79
  10   4  -1  419.02    2.98
  10  -4   1  430.55    3.14
 -10  -4  -1  408.44    2.69
  10  -4  -1  456.55    3.19
  10  -4  -1  444.84    3.12
  10  -4   1  441.84    3.56
  10  -4   1  409.44    3.03
  10  -4  -1  448.86    3.21
  10  -4   1  391.70    2.81
 -10  -4   1  436.26    3.26
  10   4   1  438.20    3.06
  10  -4   1  427.03    3.05
 -10  -4  -1  414.38    3.22
  10   4   1  447.87    3.10
 -10  -4   1  443.41    2.24
  -6   4  23  949.99    4.58
   6   4 -23  939.55    4.73
   6   4 -23  944.51    4.19
  -6  -4  23  954.82    4.11
  -6  -4 -23  923.24    4.68
  -6   4 -23  943.88    4.73
   6  -4  23  925.57    4.56
   6  -4  23  930.27    4.14
  -6  -4 -23  920.36    4.71
  -6  -4 -23  935.37    4.69
  -6  -4 -23  945.27    4.86
  -6  -4 -23  945.52    4.54
   6   4 -23  935.14    4.56
  -6  -2 -25  229.36    2.35
   6  -2 -25  226.60    2.08
   6   2 -25  225.16    2.20
   6   2  25  229.25    2.25
  -6   2 -25  230.32    2.32
   6  -2 -25  230.77    2.38
   6   2  25  236.25    2.18
  -6  -2 -25  227.49    2.14
   6  -2 -25  231.16    2.27
  -6  -2 -25  218.08    2.20
   6  -2 -25  228.97    2.02
   6  -2  25  218.50    2.33
   6  -2  25  221.52    2.15
  -6   2  25  229.87    2.25
   6   2 -25  224.75    2.15
   6  -2  25  227.13    2.31
  -6  -2 -25  235.93    2.37
  -6  -2  25  226.45    2.18
  -5  -3  26  103.55    1.53
  -5   3 -26  105.44    1.63
   5   3  26  103.47    1.50
   5  -3  26  112.01    1.65
  -5  -3 -26  107.02    1.53
  -5  -3 -26  110.30    1.70
  -5  -3 -26  111.04    1.68
   5  -3  26  102.17    1.61
   5  -3  26  105.52    1.37
   5  -3 -26  107.56    1.72
   5   3 -26  107.08    1.63
  -5   3  26  106.08    1.54
   5  -3 -26  102.27    1.30
  10  -4   2  562.30    3.47
  10  -4   2  562.86    3.35
  10   4  -2  532.80    3.49
 -10  -4  -2  557.08    3.23
  10  -4   2  549.91    3.58
  10  -4   2  545.91    3.55
 -10  -4   2  555.17    3.59
  10  -4  -2  566.53    3.50
  10  -4   2  548.31    3.46
 -10  -4   2  550.44    3.08
  10   4   2  558.09    3.48
  10   4   2  550.12    3.41
 -10  -4   2  558.95    3.65
  10  -4  -2  556.27    3.44
 -10  -4   2  557.51    2.61
  10  -4   2  561.44    4.05
 -10  -4  -2  570.12    3.79
  10   4  -2  546.39    3.41
  10  -4  -2  565.99    3.59
  10  -4  -2  557.96    3.37
  -5  -7 -19 1938.15    7.51
  -5  -7  19 1985.96    6.43
   5  -7 -19 1948.86    7.45
   5  -7 -19 1957.81    6.58
  -5  -7 -19 1922.74    6.19
   5  -7  19 1970.26    6.61
   5  -7 -19 1828.30    6.35
  -5  -7 -19 1920.17    6.63
   5  -7 -19 2037.44    7.23
   5  -7 -19 1949.14    6.06
   5  -7  19 1965.29    6.89
   5  -7  19 1867.48    6.65
   5   7 -19 1961.18    6.57
  -5  -7 -19 1927.67    7.23
  -5  -7  19 1901.26    6.44
   5  -7  19 1958.25    6.65
  -5  -7 -19 1892.59    6.82
   5  -7 -19 1868.67    6.71
   5   7 -19 1974.27    7.07
  -5   7 -19 1913.70    6.90
  -5  -7  19 1932.37    6.68
   5  -7 -19 1915.64    6.24
 -10   2  10 1513.01    6.05
  10   2  10 1514.35    6.02
  10   2  10 1531.99    5.69
 -10  -2  10 1535.63    5.79
  10   2 -10 1484.21    5.54
 -10  -2  10 1509.94    5.54
  10  -2  10 1508.84    6.06
  10  -2  10 1496.51    5.02
  10   2 -10 1531.36    5.96
  10  -2 -10 1542.24    6.18
  10   2 -10 1530.20    5.56
  10  -2 -10 1481.72    5.73
  10  -2 -10 1504.31    5.88
  -8  -6  12  764.45    3.89
  -8  -6 -12  784.62    4.20
   8  -6  12  703.22    4.32
  -8  -6 -12  835.75    4.36
  -8  -6  12  762.03    3.59
   8   6 -12  703.36    4.20
   8  -6 -12  764.34    4.07
  -8  -6 -12  781.00    4.31
   8  -6  12  788.97    4.11
  -8  -6 -12  773.73    3.54
   8  -6 -12  771.48    4.50
   8  -6  12  765.91    4.24
   8   6 -12  786.73    3.99
   8  -6  12  758.24    4.05
   8  -6  12  779.30    4.32
  -8  -2 -20 2020.73    7.07
  -8   2  20 2027.03    7.11
  -8   2 -20 2108.85    6.87
   8  -2 -20 2081.75    7.04
  -8  -2 -20 2050.90    7.12
   8   2  20 2040.74    6.81
  -8  -2 -20 2017.05    7.02
  -8  -2  20 2086.88    6.34
   8  -2  20 2026.71    7.20
   8   2  20 2040.01    6.90
  -8  -2 -20 2029.71    7.20
   8  -2 -20 2042.70    6.43
   8  -2  20 2073.88    7.20
   8   2 -20 2103.16    7.14
   8   2 -20 2067.31    6.70
   8  -2 -20 2035.12    6.96
  -8   2 -20 2071.52    6.94
   8  -2 -20 2058.31    6.85
   8  -2  20 2054.46    7.22
  -7  -3 -22  774.22    4.31
   7  -3 -22  780.06    3.63
   7   3  22  785.23    3.97
  -7  -3 -22  802.87    4.29
   7  -3  22  782.56    3.67
   7   3  22  803.01    4.00
   7  -3  22  782.61    4.37
  -7   3 -22  785.68    4.20
   7   3 -22  763.22    4.13
   7   3 -22  779.41    3.89
  -7  -3 -22  795.13    4.40
   7  -3  22  807.34    4.33
   7  -3  22  784.30    4.22
   7  -3 -22  797.02    4.30
   7  -3 -22  787.87    4.05
  -7   3  22  787.00    4.24
  10  -4   3  381.88    2.94
  10  -4   3  394.36    3.40
  10  -4   3  379.97    2.97
  10   4  -3  375.78    2.85
  10  -4   3  377.50    2.98
  10  -4  -3  382.19    2.97
  10   4  -3  386.64    2.91
  10  -4   3  376.88    2.72
 -10  -4  -3  389.18    3.15
 -10  -4  -3  372.00    2.68
 -10  -4   3  387.85    2.23
 -10  -4   3  392.39    2.97
  10  -4  -3  386.84    2.84
  10  -4   3  383.24    2.86
 -10  -4   3  380.10    3.03
  10  -4  -3  388.18    2.97
  10   4   3  375.92    2.84
  10  -4  -3  373.85    2.77
  10   4   3  374.10    2.88
  10  -4  -3  377.99    2.83
  10  -4  -3  371.12    3.26
 -10  -4   3  379.38    2.51
  -4 -10  -6  494.15    3.88
   4  10  -6  507.41    3.60
   4 -10   6  502.76    3.39
  -4 -10   6  515.72    3.56
  -4 -10   6  512.87    3.26
   4 -10  -6  483.15    3.81
   4 -10  -6  494.68    3.50
  -4 -10  -6  499.79    2.86
   4 -10   6  512.28    3.38
  -4 -10   6  490.80    2.68
  -4 -10  -6  509.18    3.93
  -4 -10  -6  513.00    3.75
  -4 -10   6  482.19    3.55
   4 -10   6  513.74    3.92
   4 -10   6  474.64    3.35
   4 -10   6  498.21    3.53
   4 -10   6  502.32    3.69
  -4 -10  -6  492.63    3.37
  -4 -10  -6  455.44    3.40
  -4 -10   6  486.63    3.44
  -4 -10  -6  512.28    3.42
   4 -10  -6  518.86    3.23
   4 -10  -6  486.01    3.07
  -4 -10   6  502.84    3.47
   0   0 -31    1.16    0.50
   0   0 -31    1.20    0.59
   0   0  31    4.47    0.48
   0   0 -31    0.60    0.31
   0   0 -31    1.96    0.50
   0   0 -31    4.69    0.65
   0   0 -31    3.67    0.59
   7  -7 -13   45.03    1.03
   7   7 -13   37.09    1.07
  -7  -7 -13   33.66    0.96
   7  -7 -13   47.24    1.07
   7  -7 -13   46.06    1.13
   7  -7  13   34.38    0.98
  -7  -7  13   44.46    1.05
   7  -7 -13   46.58    1.23
  -7  -7 -13   36.86    1.06
   7  -7  13   35.21    1.04
  -7  -7  13   44.95    0.93
   7  -7  13   34.93    1.04
  -7  -7  13   46.98    1.15
   7   7 -13   36.76    0.94
  -7  -7 -13   36.11    1.00
   7  -7 -13   44.94    1.14
   7  -7  13   33.90    0.93
   0  -6 -26  223.45    1.71
   0  -6 -26  220.56    2.51
   0  -6  26  221.73    2.17
   0  -6 -26  215.77    2.33
   0  -6 -26  220.93    2.00
   0  -6 -26  220.98    1.92
   0 -10 -13    5.97    0.52
   0 -10 -13    3.75    0.46
   0 -10  13    6.47    0.69
   0 -10  13    4.98    0.56
   0 -10  13    5.71    0.61
   0 -10  13    4.32    0.58
   0 -10  13    4.11    0.62
   0 -10 -13    4.78    0.56
   0 -10 -13    5.18    0.78
   7  -5 -19 1108.95    4.93
   7  -5  19 1156.90    5.32
  -7  -5 -19 1158.80    5.50
   7  -5  19 1149.85    5.22
  -7   5  19 1153.06    5.30
   7  -5  19 1175.48    5.25
   7  -5 -19 1191.97    5.18
  -7  -5 -19 1187.82    5.29
  -7  -5  19 1133.86    4.81
   7  -5  19 1125.21    4.84
  -7  -5 -19 1165.05    5.27
   7  -5 -19 1154.43    5.04
   7   5 -19 1169.32    5.07
  -7   5 -19 1171.25    5.05
  -7  -5  19 1128.28    4.73
   4  -8 -18  240.33    2.35
  -4  -8 -18  215.85    2.15
   4   8 -18  215.94    2.08
   4  -8 -18  215.64    1.88
   4  -8 -18  211.48    2.02
   4  -8 -18  229.67    2.17
   4  -8 -18  222.26    2.62
   4   8 -18  219.63    2.27
   4  -8  18  224.89    2.12
  -4  -8  18  214.54    2.11
   4  -8  18  216.30    2.05
  -4  -8 -18  209.34    2.40
  -4  -8 -18  210.88    2.14
  -4  -8 -18  206.61    2.50
   4  -8 -18  213.25    2.48
  -4  -8  18  230.26    2.29
  -4  -8 -18  219.17    2.28
   4  -8  18  216.42    2.24
   4  -8  18  214.70    2.25
   4  -8 -18  226.12    1.94
  -4  -8 -18  219.01    1.99
  -4  -8  18  220.72    2.15
   4  -8 -18  215.25    2.42
  -4  -8  18  217.19    2.07
   9   3 -15  616.35    3.37
  -9   3  15  608.27    3.87
   9  -3  15  594.12    3.19
  -9  -3 -15  630.68    3.97
  -9  -3  15  566.66    3.37
   9   3 -15  645.19    3.75
   9   3  15  589.99    3.57
   9  -3 -15  573.98    3.29
  -9  -3 -15  602.95    3.65
   9  -3 -15  581.05    3.68
   9  -3  15  613.10    3.83
   9  -3 -15  578.31    3.63
  -9  -3  15  592.72    3.41
   9  -3 -15  604.48    3.73
  -9  -3 -15  607.13    3.68
   9   3 -15  639.78    3.79
   9  -3  15  601.78    3.89
   9  -1  17  504.86    3.58
   9   1 -17  497.35    3.30
  -9  -1 -17  513.87    3.32
   9  -1  17  509.43    3.50
   9  -1 -17  503.87    3.17
  -9  -1  17  523.56    3.40
  -9   1 -17  520.53    3.49
   9   1  17  523.97    3.39
  -9  -1 -17  518.84    3.51
   9  -1  17  509.83    3.47
   9  -1 -17  510.33    3.50
  -9   1 -17  506.93    3.22
   9  -1 -17  517.40    3.26
   9   1 -17  502.87    3.24
   9   1  17  518.93    3.45
   9  -1 -17  520.99    3.39
  -9  -1 -17  500.79    3.37
   9   1 -17  506.66    3.26
  -2   2 -30   55.33    1.16
  -2   2  30   61.91    1.07
  -2  -2  30   57.20    1.13
   2   2 -30   61.51    1.20
  -2  -2 -30   62.03    1.39
  -2   2 -30   55.21    1.21
  -2  -2 -30   60.53    1.33
   2   2 -30   61.51    1.23
  -2  -2 -30   59.98    1.25
   2   2 -30   61.64    1.23
   2   2 -30   62.65    1.28
   2  -2 -30   54.20    1.17
  -2   2 -30   56.13    1.22
  -2   2 -30   56.07    1.26
   2   2 -30   57.63    1.29
   2  -2 -30   54.70    1.05
  -2  -2 -30   58.13    1.04
   2  -2  30   59.53    1.07
   2  -2 -30   53.56    1.30
   9  -5 -10  281.83    2.50
   9   5  10  292.68    2.42
   9   5 -10  296.89    2.68
   9  -5 -10  298.84    2.52
   9  -5 -10  298.25    2.66
  -9  -5 -10  299.03    2.59
  -9  -5 -10  297.81    2.85
   9  -5  10  306.09    2.50
   9   5 -10  298.78    2.52
   9  -5  10  298.30    2.92
  -9  -5  10  291.93    2.46
   9  -5 -10  286.79    2.24
   9  -5 -10  298.09    2.80
   9  -5  10  304.20    2.61
  -9  -5  10  300.73    2.42
  -9  -5 -10  294.05    2.53
  10   4   4  692.66    3.86
  10  -4   4  684.09    3.69
  10  -4  -4  683.91    3.78
  10  -4  -4  680.07    3.97
 -10  -4   4  730.17    3.99
  10  -4  -4  699.23    4.47
  10   4   4  681.44    3.90
 -10  -4   4  670.25    3.30
 -10  -4   4  706.84    4.06
  10  -4  -4  683.52    4.00
  10  -4   4  726.55    4.66
  10   4  -4  698.17    3.90
  10  -4   4  695.04    3.84
 -10  -4  -4  701.95    4.28
  10  -4   4  709.90    4.07
  10  -4  -4  678.46    3.77
 -10  -4  -4  699.76    3.75
  10  -4   4  702.80    4.10
  10  -4  -4  678.52    3.74
  10  -4   4  706.53    3.99
 -10  -4   4  736.70    3.30
  10   4  -4  716.41    3.95
   1 -11   0  100.79    1.39
  -1 -11   0   96.52    1.79
  -1 -11   0   97.52    1.41
  -1 -11   0   93.69    1.69
  -1 -11   0   92.97    1.53
  -1 -11   0   94.21    1.76
   1 -11   0   93.67    1.78
   1 -11   0   89.28    1.63
   1 -11   0   92.37    1.51
  -1 -11   0   96.86    1.25
   1 -11   0   96.87    1.78
   0   4 -29 1157.66    5.23
   0   4 -29 1154.57    5.40
   0  -4  29 1128.23    4.81
   0  -4 -29 1096.87    5.65
   0   4 -29 1160.92    5.11
   0  -4 -29 1152.60    3.86
   0  -4 -29 1208.56    5.54
   0  -4 -29 1123.04    4.72
   0  -4 -29 1124.75    4.74
  10   0 -12   18.21    0.66
 -10   0 -12   17.62    0.88
  10   0 -12   19.39    0.81
 -10   0 -12   17.47    0.77
  10   0  12   18.72    0.80
  10   0 -12   18.12    0.81
  10   0  12   17.48    0.81
  -8   0 -21   61.80    1.22
  -8   0 -21   62.15    1.25
   8   0 -21   60.36    1.23
  -8   0  21   58.58    1.23
   8   0 -21   62.00    1.19
   8   0  21   61.87    1.27
   8   0 -21   61.96    1.25
  -1 -11   1  345.16    2.36
   1 -11  -1  332.04    2.42
  -1 -11   1  327.56    2.56
   1 -11  -1  327.22    3.17
  -1 -11   1  329.14    3.15
  -1 -11   1  325.41    2.77
   1 -11  -1  330.72    2.75
  -1 -11   1  331.84    3.14
   1 -11   1  340.29    3.20
  -1 -11  -1  318.32    3.00
   1 -11   1  287.38    2.78
   1 -11   1  345.12    2.53
  -1 -11  -1  345.90    3.26
   1 -11  -1  330.38    3.25
   1 -11  -1  308.63    2.92
   1 -11   1  326.48    3.19
  -1 -11  -1  310.45    2.84
   1 -11   1  339.32    3.00
  -1 -11  -1  335.84    3.21
   1 -11   1  348.76    2.84
  -1 -11   1  311.60    2.99
  -1 -11  -1  346.41    2.84
  -1 -11  -1  323.45    2.48
  -1 -11  -1  335.23    2.24
   5  -9 -11  245.87    2.45
   5  -9  11  247.37    2.77
   5  -9  11  247.00    2.43
   5  -9  11  253.20    2.50
  -5  -9 -11  248.26    2.66
   5  -9  11  241.51    2.43
   5  -9  11  246.25    2.40
   5  -9 -11  232.22    2.65
  -5  -9 -11  249.88    2.22
  -5  -9 -11  244.60    2.29
   5  -9 -11  227.58    2.68
   5   9 -11  241.28    2.52
  -5  -9  11  225.87    2.32
  -5  -9  11  237.34    2.41
   5  -9 -11  223.52    2.33
   5  -9 -11  234.09    2.14
  -5  -9  11  217.56    2.25
  -5  -9  11  234.36    2.24
  -5  -9  11  231.00    1.95
   5  -9  11  254.18    2.13
  -2 -10  12 1367.18    5.56
   2 -10 -12 1418.91    4.74
   2 -10  12 1352.14    5.87
   2 -10 -12 1346.38    5.72
  -2 -10  12 1403.89    5.82
   2 -10  12 1347.59    6.22
   2  10 -12 1357.75    5.61
  -2 -10  12 1428.84    6.10
   2 -10 -12 1435.99    5.58
   2 -10  12 1401.19    6.02
   2 -10 -12 1403.73    6.55
  -2 -10 -12 1367.59    5.68
  -2 -10 -12 1406.85    5.42
   2 -10  12 1339.96    5.87
  -2 -10  12 1406.97    5.29
  -2 -10 -12 1404.62    6.01
   2 -10  12 1436.75    5.72
  -2 -10 -12 1331.80    6.58
  -2 -10  12 1381.23    6.00
  -2 -10 -12 1414.78    5.67
   1 -11   2   15.45    0.89
   1 -11  -2   21.18    0.71
  -1 -11  -2   17.64    0.57
  -1 -11   2   20.30    0.96
  -1 -11   2   19.72    0.67
  -1 -11  -2   17.22    0.87
   1 -11  -2   19.55    0.95
  -1 -11   2   20.68    0.91
   1 -11  -2   22.78    1.05
  -1 -11   2   20.71    0.78
  -1 -11  -2   16.78    0.90
  -1 -11   2   20.07    0.91
   1 -11  -2   24.36    0.88
   1 -11   2   17.42    0.82
   1 -11   2   15.77    0.91
   1 -11   2   15.62    0.67
   1  11  -2   18.13    0.79
  -1 -11  -2   17.75    0.72
  -1 -11  -2   17.71    0.97
  -1 -11  -2   18.42    0.96
  -1 -11  -2   17.91    0.82
   1 -11  -2   21.09    1.03
  -1 -11   2   19.33    0.95
   3  -9 -16  307.43    2.18
   3  -9  16  291.44    2.65
  -3  -9 -16  293.75    2.52
  -3  -9 -16  294.19    2.35
   3  -9 -16  311.21    2.67
   3   9 -16  288.20    2.58
  -3  -9  16  306.32    2.58
  -3  -9 -16  309.10    3.19
  -3  -9 -16  295.21    2.42
   3  -9  16  284.13    2.56
  -3  -9  16  302.92    2.60
  -3  -9  16  301.47    2.71
   3  -9 -16  313.01    3.06
  -3  -9 -16  287.18    2.60
  -3  -9 -16  307.22    3.09
   3   9 -16  282.58    2.30
   3  -9  16  299.77    2.61
   3  -9  16  289.89    2.30
   3  -9 -16  293.94    2.94
   3  -9 -16  314.53    3.21
  -3  -9  16  303.54    2.44
   6   0 -26 3157.90    9.31
  -6   0 -26 3077.43    9.08
   6   0  26 3089.41    8.83
  -6   0 -26 3007.26    8.82
   6   0 -26 3096.68    8.74
   6   0  26 3102.43    9.05
   6   0 -26 3103.35    8.46
  -6   0  26 3008.39    8.70
   4   0 -29 1005.86    4.72
   4   0  29 1012.62    4.68
  -4   0 -29 1011.91    4.84
  -1  -7  24  217.54    2.15
   1  -7 -24  207.60    2.19
   1  -7 -24  216.18    2.48
  -1  -7  24  203.10    2.11
  -1   7 -24  200.89    2.18
   1  -7 -24  208.63    1.83
   1  -7 -24  209.29    2.24
   1   7 -24  209.19    2.06
   1   7 -24  211.30    2.18
  -1  -7 -24  197.51    2.40
   1  -7  24  205.12    2.16
  -1  -7 -24  213.46    2.05
  -1  -7 -24  202.47    2.18
   1  -7  24  215.44    2.05
   1  -7  24  209.59    2.01
  -1  -7 -24  210.75    1.86
  -6  -8  13   23.65    0.75
   6  -8 -13   22.28    0.78
   6   8 -13   31.33    0.84
   6  -8  13   29.75    0.96
   6  -8  13   30.85    0.89
  -6  -8  13   22.95    0.83
   6   8 -13   30.68    1.02
  -6  -8  13   21.98    0.83
   6  -8  13   31.23    0.85
   6  -8  13   29.89    0.96
   6  -8 -13   25.17    0.92
  -6  -8 -13   26.33    0.91
  -6  -8 -13   29.47    0.99
  -6  -8 -13   30.11    1.02
   6  -8 -13   22.39    0.95
   6  -8 -13   24.52    1.01
  -6  -8 -13   33.93    0.96
   6  -8 -13   21.96    0.73
   6  -8  13   30.84    0.98
  -6  -8  13   23.06    0.91
   6  -8  13   30.06    0.88
  -4 -10  -7  128.16    2.09
   4 -10   7  136.44    1.90
   4 -10  -7  135.35    1.64
   4 -10  -7  138.57    2.13
  -4 -10  -7  134.98    1.49
   4 -10   7  137.27    1.80
  -4 -10  -7  128.36    1.75
  -4 -10   7  140.42    1.88
   4 -10   7  136.16    1.95
  -4 -10   7  132.35    1.45
  -4 -10   7  136.31    1.73
  -4 -10   7  136.37    1.83
  -4 -10   7  133.37    1.86
   4 -10  -7  140.94    1.91
   4 -10   7  133.74    1.77
  -4 -10  -7  135.25    1.78
  -4 -10   7  133.61    1.89
   4 -10   7  133.29    2.06
   4  10  -7  141.60    1.94
  -4 -10  -7  131.48    1.97
  -4 -10  -7  141.95    1.92
   4 -10  -7  130.88    1.60
  -1  -9  18 1535.79    5.93
  -1  -9 -18 1471.64    5.48
  -1  -9  18 1573.12    5.91
   1  -9 -18 1508.87    5.59
   1  -9  18 1466.48    5.88
   1  -9 -18 1464.82    5.35
  -1  -9 -18 1453.27    7.11
  -1  -9  18 1499.55    5.89
   1  -9 -18 1495.66    6.22
   1  -9 -18 1446.07    6.92
  -1  -9 -18 1518.02    5.70
  -1  -9  18 1479.49    6.00
  -1  -9 -18 1514.67    6.86
   1  -9  18 1507.97    5.94
   1  -9 -18 1536.92    6.77
  -1   9 -18 1496.30    5.60
  -1  -9 -18 1483.04    6.36
   1   9 -18 1486.12    5.51
 -10  -4  -5  103.05    1.47
  10  -4   5  102.51    1.64
 -10  -4  -5  101.54    1.49
  10   4  -5  113.01    1.61
  10  -4   5  108.80    1.49
  10  -4   5  104.91    1.52
  10  -4  -5   99.04    1.48
 -10  -4   5  112.05    1.61
  10  -4  -5  106.24    1.61
  10  -4  -5  109.42    1.80
  10  -4   5  107.12    1.60
  10  -4   5  101.10    1.86
  10   4  -5  107.87    1.58
  10  -4   5  109.01    1.66
  10  -4  -5  107.93    1.63
 -10  -4   5  117.08    1.36
  10   4   5  103.63    1.52
  10   4   5  104.70    1.56
  10  -4  -5  104.42    1.51
  10  -4  -5  100.06    1.47
 -10  -4   5  110.28    1.65
 -10  -4  -5  106.20    1.71
  10  -2  11 1181.26    4.42
  10  -2  11 1222.67    5.64
  10   2 -11 1222.48    5.03
 -10  -2  11 1248.34    5.07
  10   2  11 1240.29    5.12
 -10   2  11 1223.70    5.47
  10   2  11 1198.07    5.39
 -10  -2 -11 1221.78    5.02
  10  -2 -11 1239.38    5.54
  10   2 -11 1229.32    5.01
  10  -2 -11 1200.72    5.34
 -10  -2 -11 1188.14    5.11
  10  -2 -11 1240.02    5.18
  10  -2  11 1145.96    5.34
  10   2 -11 1246.04    5.35
  10  -2  11 1216.86    5.46
   1 -11   3  244.84    2.45
  -1 -11  -3  253.89    2.41
   1 -11   3  252.11    2.79
  -1 -11  -3  258.86    1.88
  -1 -11  -3  252.79    2.87
  -1 -11  -3  233.61    2.08
   1 -11   3  261.94    2.26
   1 -11  -3  242.48    2.34
   1 -11  -3  240.47    2.01
  -1 -11   3  246.35    2.69
  -1 -11  -3  243.40    2.64
  -1 -11   3  236.52    2.63
   1  11  -3  256.96    2.46
   1 -11   3  241.65    2.66
  -1 -11  -3  264.78    2.62
   1 -11   3  251.13    2.64
   1 -11  -3  237.43    2.78
   1 -11  -3  224.47    2.55
   1 -11  -3  238.29    2.82
  -1 -11   3  241.81    2.25
  -1 -11  -3  248.47    2.79
  -1 -11   3  247.13    2.63
  -1 -11   3  216.06    1.88
  -1 -11   3  242.35    2.58
   1  -1 -31  820.53    4.06
   1   1 -31  835.01    4.30
  -1   1 -31  847.53    4.44
  -1  -1 -31  817.81    4.23
  -1   1 -31  817.69    4.35
   1  -1 -31  840.05    4.66
   1  -1 -31  834.60    4.10
  -1   1 -31  840.19    4.32
  -1   1 -31  841.40    4.40
  -1  -1 -31  841.60    4.10
  -1  -1 -31  848.50    4.32
  -1  -1  31  846.97    3.98
  -1  -1 -31  805.11    4.47
  -1   1  31  820.42    3.74
   1   1 -31  835.08    4.49
   1   1 -31  819.76    4.24
   1  -1  31  834.01    3.77
   1   1 -31  847.32    4.68
   1   1 -31  847.59    4.31
  -1  -1 -31  788.26    4.64
  -1  -1 -31  838.26    3.61
  -8  -4 -18  710.16    4.01
  -8  -4 -18  699.82    4.26
   8   4 -18  702.05    3.91
   8  -4  18  665.91    4.04
  -8  -4 -18  702.08    4.08
   8  -4  18  694.66    3.61
   8   4 -18  676.01    4.05
   8  -4 -18  684.85    3.36
   8   4  18  678.66    3.72
   8  -4 -18  678.20    3.70
  -8  -4  18  684.67    3.76
  -8   4 -18  679.95    3.76
   8  -4  18  696.82    4.09
  -8  -4  18  678.55    3.67
  -8   4  18  682.16    4.18
   8  -4 -18  691.30    3.87
  -1  -3 -30  458.88    3.13
  -1   3 -30  475.24    3.30
   1  -3 -30  471.33    3.49
  -1   3 -30  486.89    3.41
   1   3 -30  471.20    3.17
   1  -3 -30  480.97    2.96
  -1  -3  30  478.34    3.09
   1   3 -30  468.34    3.28
   1  -3 -30  469.09    3.14
   1   3 -30  469.45    3.18
  -1  -3 -30  461.88    3.45
  -1  -3 -30  485.10    2.64
  -1  -3 -30  465.32    3.61
  -1  -3 -30  467.64    3.10
   1  -3 -30  479.67    3.70
   1   3 -30  451.02    3.30
   5   5 -24  786.16    4.36
  -5  -5 -24  724.14    3.82
   5  -5  24  786.17    4.10
   5   5 -24  777.33    4.24
  -5  -5 -24  782.60    4.41
  -5  -5 -24  771.97    4.47
   5  -5 -24  780.34    4.47
  -5   5  24  792.95    4.08
   5  -5  24  789.92    4.34
  -5   5 -24  768.05    4.33
   5  -5 -24  767.12    3.72
  -5  -5  24  772.90    3.90
   5  -5  24  842.38    4.29
   5  -5 -24  768.54    4.03
  -5  -5  24  760.01    3.74
   2  -8  21  430.85    2.79
  -2  -8 -21  406.74    3.41
   2  -8  21  427.32    3.06
   2  -8  21  424.86    3.10
   2   8 -21  417.75    3.00
  -2   8 -21  423.31    3.03
  -2  -8  21  411.10    2.95
   2  -8 -21  418.20    3.35
  -2  -8  21  426.07    3.04
  -2  -8  21  431.76    2.94
   2  -8 -21  424.78    2.97
  -2  -8 -21  431.99    3.03
  -2  -8 -21  423.64    2.83
  -2  -8 -21  445.59    3.12
   2   8 -21  437.47    3.04
  -8  -6  13  228.46    1.98
  -8  -6  13  230.46    2.12
   8  -6  13  246.19    2.47
  -8  -6 -13  239.21    2.35
   8  -6  13  247.67    2.35
   8  -6 -13  230.93    2.48
   8   6 -13  239.57    2.25
   8  -6  13  242.09    2.41
  -8  -6 -13  245.08    1.96
   8  -6  13  234.51    2.26
  -8  -6 -13  259.31    2.46
  -8  -6 -13  247.86    2.46
   8  -6 -13  234.19    2.25
   8  -6  13  251.49    2.58
  -8  -6  13  233.36    2.21
   3   1 -30  996.86    4.99
   3   1 -30 1021.11    4.45
  -3  -1 -30  997.67    5.09
   3   1 -30 1016.98    4.70
   3  -1 -30  981.81    5.06
   3  -1 -30  972.48    4.39
   3   1  30 1010.94    4.56
   3   1 -30  979.50    5.05
  -3   1 -30 1017.09    4.81
  -3  -1 -30 1020.54    4.99
  -3  -1 -30  966.55    4.29
  -3  -1  30 1005.34    4.54
  -3   1 -30  987.00    4.83
   3  -1 -30 1010.74    4.75
   3  -1 -30 1047.77    5.33
   3   1 -30  992.58    4.71
  -3   1  30  989.79    4.39
  -3  -1 -30 1022.09    4.95
  -6  -6  20  187.08    1.94
  -6  -6 -20  195.13    2.26
  -6  -6 -20  192.96    1.93
  -6  -6  20  187.64    1.96
  -6  -6 -20  189.79    2.16
   6  -6  20  190.19    2.10
  -6  -6  20  195.38    2.07
   6  -6  20  186.65    2.10
  -6  -6 -20  196.74    2.33
   6   6 -20  196.58    2.21
  -6  -6 -20  188.19    2.05
  -6  -6 -20  194.56    2.19
  -6   6 -20  189.59    2.10
   6  -6  20  186.19    2.10
   6  -6 -20  193.23    2.01
  -6   6  20  189.07    2.09
   6   6 -20  191.24    2.04
   6  -6 -20  184.96    1.97
   6  -6 -20  184.27    2.08
   6  -6 -20  190.81    2.08
   6  -6  20  180.27    1.94
   1 -11   4   42.38    1.22
  -1 -11  -4   40.94    1.24
  -1 -11   4   48.62    0.97
  -1 -11   4   54.64    1.36
   1 -11  -4   50.59    1.40
   1 -11  -4   53.27    1.17
   1 -11  -4   50.40    0.97
  -1 -11   4   52.37    1.31
  -1 -11   4   53.29    1.14
  -1 -11   4   50.89    1.29
   1 -11  -4   52.88    1.35
  -1 -11  -4   43.84    1.34
  -1 -11  -4   43.68    1.31
   1 -11   4   39.25    1.18
  -1 -11  -4   37.83    1.12
   1 -11  -4   50.84    1.43
  -1 -11  -4   39.74    0.76
   1 -11   4   41.10    1.24
   1  11  -4   40.34    1.05
   1 -11  -4   50.80    1.28
   3  -3  29  443.77    2.87
   3   3 -29  451.53    3.09
  -3  -3  29  483.39    3.21
   3   3 -29  442.52    3.08
   3  -3 -29  474.49    3.52
  -3  -3 -29  455.72    3.26
  -3  -3 -29  446.17    3.36
  -3  -3 -29  446.54    3.49
   3   3 -29  449.06    3.32
   3  -3 -29  483.13    3.21
  -3  -3 -29  443.10    2.88
   9  -5 -11  504.79    3.32
   9   5 -11  510.37    3.31
   9   5  11  509.53    3.19
   9  -5 -11  514.93    3.68
   9  -5 -11  487.67    3.30
   9  -5  11  509.59    3.23
  -9  -5 -11  510.05    3.73
   9  -5  11  513.15    3.86
   9  -5  11  516.26    3.44
  -9  -5  11  506.11    3.26
  -9  -5  11  514.30    2.94
   9  -5 -11  491.42    2.94
  -9  -5 -11  503.07    3.33
  -9  -5 -11  503.04    3.41
  -9  -5  11  507.56    3.15
  10  -4   6  288.13    2.42
  10  -4   6  297.81    2.72
  10  -4   6  303.12    2.66
  10   4  -6  302.16    2.58
  10   4  -6  295.59    2.58
 -10  -4   6  305.83    2.67
  10  -4   6  302.95    2.43
  10  -4  -6  295.40    2.64
  10   4   6  292.63    2.56
  10  -4  -6  294.79    2.63
 -10  -4  -6  308.78    2.87
 -10  -4  -6  293.24    2.45
 -10  -4   6  323.97    2.28
  10  -4  -6  294.60    2.49
 -10  -4  -6  299.52    2.52
  10  -4   6  305.24    2.71
 -10  -4   6  307.75    2.56
  10  -4  -6  295.69    2.47
  10   4   6  291.51    2.51
  10  -4  -6  319.88    3.00
  10  -4  -6  294.12    2.43
   7   1 -24 1700.64    6.20
   7   1 -24 1623.19    6.47
   7  -1 -24 1757.22    6.63
  -7   1  24 1722.98    6.42
  -7  -1 -24 1694.56    6.10
  -7   1 -24 1670.54    6.45
   7   1  24 1726.13    6.31
   7  -1 -24 1700.20    6.31
   7   1  24 1649.89    6.32
  -7  -1  24 1724.96    6.38
   7  -1 -24 1707.05    5.98
  -7   1 -24 1722.09    6.29
   7  -1  24 1696.73    6.43
   7  -1  24 1662.77    6.46
  -7  -1 -24 1658.11    6.47
   7  -1  24 1659.99    6.32
  -7  -1 -24 1669.07    6.45
   7   1 -24 1653.59    6.16
  -4  -4  27  113.69    1.60
   4  -4 -27  120.12    1.85
  -4   4 -27  118.18    1.78
  -4  -4 -27  111.92    1.72
  -4   4  27  107.23    1.47
  -4  -4 -27  106.59    1.73
   4  -4  27  108.98    1.66
   4  -4 -27  108.26    1.72
   4  -4 -27  126.06    1.67
   4   4 -27  109.59    1.51
   4  -4  27  110.41    1.67
   4   4 -27  102.86    1.63
   4   4 -27  119.40    1.68
  -4  -4 -27  107.56    1.50
   4  -4  27  119.79    1.53
  -4  -4 -27  111.43    1.68
   7  -7  14   16.83    0.81
   7  -7  14   16.39    0.83
   7  -7 -14   18.08    0.82
  -7  -7 -14   16.41    0.77
   7  -7  14   17.41    0.79
  -7  -7 -14   18.28    0.78
   7  -7 -14   15.77    0.72
   7   7 -14   16.93    0.86
  -7  -7  14   17.32    0.82
   7  -7 -14   20.94    0.78
  -7  -7  14   18.83    0.74
   7  -7 -14   20.31    0.83
   7  -7 -14   23.93    0.96
  -7  -7  14   17.18    0.65
  -7  -7  14   16.35    0.77
   7  -7  14   17.68    0.78
  -7  -7 -14   15.92    0.83
   4 -10  -8  162.05    1.76
   4 -10   8  159.36    1.94
   4  10  -8  160.01    2.07
   4 -10   8  157.84    1.94
   4 -10  -8  167.98    2.09
   4 -10   8  171.48    2.18
   4 -10  -8  161.99    2.05
  -4 -10   8  170.04    2.11
  -4 -10   8  163.62    1.99
  -4 -10   8  163.57    1.62
  -4 -10  -8  167.07    2.23
   4 -10  -8  159.67    2.34
  -4 -10  -8  159.39    1.93
   4 -10   8  160.83    2.05
   4 -10  -8  145.14    2.20
  -4 -10   8  166.19    2.06
   4 -10  -8  165.70    1.78
  -4 -10  -8  161.55    1.60
  -4 -10  -8  150.50    2.26
  -4 -10  -8  161.22    1.94
  -4 -10   8  142.37    1.78
  -4 -10  -8  159.71    2.05
   4 -10   8  162.07    2.25
   0 -10 -14    9.31    0.58
   0 -10  14   10.33    0.74
   0 -10  14    9.56    0.70
   0 -10  14   14.22    0.70
   0 -10  14   10.36    0.71
   0 -10 -14   13.58    0.75
   0 -10 -14    8.72    0.88
   0 -10 -14    9.51    0.82
   0 -10 -14    9.45    0.53
   0 -10 -14    9.33    0.64
   1  -5 -28  633.47    4.29
  -1  -5 -28  666.45    3.72
  -1  -5  28  630.02    3.65
   1   5 -28  659.48    3.93
   1  -5 -28  639.51    3.52
  -1  -5 -28  647.90    3.13
   1   5 -28  648.57    3.81
   1  -5  28  648.16    3.69
  -1  -5 -28  637.35    3.44
   0  -8  22  379.07    2.95
   0  -8 -22  393.61    2.92
   0  -8 -22  373.41    2.62
   0   8 -22  394.53    2.92
   0  -8 -22  379.06    3.24
   0  -8 -22  378.52    3.24
   0  -8  22  383.16    2.80
   3   7 -23  178.73    2.04
  -3  -7 -23  168.85    2.05
   3  -7 -23  180.66    2.05
   3   7 -23  169.12    1.96
   3  -7 -23  180.36    2.38
   3  -7 -23  180.72    2.21
  -3   7  23  168.73    1.71
  -3  -7 -23  171.27    2.24
  -3  -7 -23  171.31    1.85
  -3   7 -23  164.46    2.00
  -3  -7  23  174.26    1.91
   3  -7  23  165.49    1.93
  -3  -7  23  173.16    1.87
   3  -7  23  167.94    1.88
   3  -7  23  174.64    1.96
  -3  -7 -23  169.13    1.98
  -3  -7 -23  169.98    2.19
   3  -7 -23  183.96    2.09
   3  -7 -23  171.87    1.75
   5  -9  12  541.11    3.66
  -5  -9  12  538.69    3.51
   5  -9 -12  547.85    4.13
   5   9 -12  528.41    3.68
   5  -9 -12  527.98    3.62
  -5  -9 -12  538.74    3.25
   5  -9  12  527.80    3.54
   5  -9 -12  556.75    3.28
   5  -9  12  529.52    3.59
   5  -9  12  529.52    3.05
   5  -9  12  532.04    3.51
  -5  -9  12  562.90    3.48
  -5  -9 -12  505.44    3.85
  -5  -9 -12  516.37    4.04
  -5  -9 -12  514.65    3.34
   5  -9  12  531.11    4.07
  -5  -9  12  506.78    2.98
   5  -9  12  521.84    3.09
   5  -9 -12  557.29    3.67
   5  -9 -12  569.49    4.10
  -5  -9  12  560.68    3.70
   0  -2 -31   11.28    0.65
   0  -2 -31   11.49    0.81
   0  -2 -31    9.63    0.42
   0  -2  31   12.14    0.66
   0  -2 -31   11.99    0.61
   0  -2 -31    9.40    0.79
   0   2 -31   13.60    0.77
   0   2 -31   10.06    0.70
   0   2 -31    9.80    0.68
   0   2 -31   10.62    0.68
   0   2 -31   10.13    0.72
   0  -2 -31   11.87    0.68
   1 -11   5  977.25    4.48
  -1 -11   5 1021.39    4.70
  -1 -11  -5  970.45    5.46
   1 -11  -5 1080.30    5.40
   1 -11   5  994.07    5.35
   1 -11  -5 1029.29    4.81
  -1 -11   5 1028.21    5.04
   1 -11  -5 1026.14    5.87
  -1 -11   5  989.89    5.23
  -1 -11   5 1038.46    4.36
  -1 -11  -5  984.83    5.09
   1  11  -5  984.54    4.80
   1 -11   5 1052.17    5.38
  -1 -11  -5 1010.17    4.79
  -1 -11   5  995.73    5.30
  -1 -11  -5  981.95    3.60
   1 -11  -5  980.18    4.09
  -1 -11  -5  990.06    5.65
  -1 -11   5 1024.90    5.39
  -1 -11  -5  971.82    5.70
   1 -11   5 1022.93    5.53
   1 -11  -5  996.06    5.66
  -1 -11   5 1012.28    5.27
   1 -11  -5  970.32    5.30
  10   0  13 1021.22    4.88
 -10   0 -13 1064.98    5.29
  10   0 -13 1038.63    4.42
  10   0  13 1022.01    5.08
 -10   0  13 1015.45    4.80
  10   0 -13 1044.95    4.87
 -10   0 -13 1008.74    4.79
  10   0 -13 1021.05    4.79
   4  -6  24 1747.63    6.54
  -4   6 -24 1755.40    6.83
   4  -6 -24 1802.99    7.06
   4  -6  24 1741.18    6.26
  -4  -6 -24 1796.52    7.15
  -4  -6  24 1718.79    5.89
   4  -6 -24 1660.57    6.90
  -4  -6  24 1689.03    6.07
   4  -6 -24 1590.61    6.40
  -4  -6 -24 1748.72    6.72
   4  -6  24 1727.46    6.27
  -4   6  24 1739.21    6.02
  -4  -6 -24 1804.81    6.61
  -4  -6 -24 1702.70    6.89
   4  -6 -24 1751.75    6.03
  -4  -6 -24 1727.28    6.13
   4   6 -24 1795.41    6.50
   4   6 -24 1732.01    6.58
   4  -6  24 1768.08    6.49
  -2   0 -31   66.76    1.26
   2   0 -31   66.87    1.24
   2   0 -31   68.97    1.31
   2   0 -31   67.74    1.19
  -2   0 -31   70.40    1.42
   2   0 -31   71.46    1.43
  -2   0  31   70.98    1.20
   2   0 -31   69.05    1.45
  -2   0 -31   69.56    1.40
  -2   0 -31   65.50    1.34
   2   6 -26  527.28    3.42
  -2  -6 -26  513.79    3.91
  -2  -6 -26  514.04    3.34
   2  -6  26  503.63    3.29
   2  -6 -26  508.92    3.07
  -2   6 -26  527.91    3.50
  -2   6 -26  541.62    3.76
   2  -6 -26  530.35    3.88
  -2  -6 -26  515.52    3.59
  -2  -6  26  525.17    3.14
  -2  -6  26  514.82    3.31
  -2  -6 -26  505.67    2.94
   2  -6 -26  497.85    3.52
   2  -6  26  521.18    3.36
   2   6 -26  508.35    3.46
  -2  -6 -26  505.60    3.47
   5  -7 -20    4.44    0.65
  -5  -7  20    4.92    0.63
   5  -7 -20    5.80    0.57
   5  -7  20    7.45    0.65
  -5  -7  20    5.42    0.58
   5  -7 -20    3.52    0.53
   5  -7 -20    2.81    0.58
   5  -7  20    8.39    0.67
  -5  -7 -20    7.24    0.65
   5  -7 -20    6.03    0.63
  -5   7  20    8.46    0.66
   5   7 -20    8.76    0.68
   5  -7  20    7.32    0.67
   5  -7 -20    3.74    0.60
  -5  -7 -20    5.61    0.53
  -5  -7 -20    5.62    0.68
  -5  -7  20    3.96    0.59
  -5  -7 -20    7.04    0.77
  -5  -7 -20    4.64    0.76
   5  -7  20   12.19    0.73
  -5  -7 -20    6.72    0.70
  -5   7 -20    3.45    0.63
   5   7 -20    7.77    0.71
  -9  -3 -16  842.79    4.39
   9  -3  16  842.55    4.58
   9  -3 -16  854.82    4.44
  -9  -3  16  825.42    4.06
  -9  -3  16  828.38    4.15
  -9   3  16  832.52    4.68
   9  -3 -16  821.74    3.98
   9   3  16  835.52    4.30
   9   3 -16  845.53    4.39
   9  -3  16  853.40    3.84
   9   3 -16  868.38    4.08
   9   3 -16  803.86    4.31
  -9  -3 -16  855.47    4.42
  -9  -3 -16  886.05    4.75
   9  -3 -16  847.41    4.48
   9  -3  16  854.77    4.68
  -2 -10 -13  694.72    4.23
  -2 -10  13  646.51    4.13
   2 -10  13  659.80    4.11
   2 -10  13  672.96    3.91
  -2 -10 -13  657.28    4.67
   2 -10  13  680.99    4.41
   2 -10 -13  667.04    3.14
   2 -10 -13  728.75    4.79
  -2 -10 -13  648.10    3.60
   2 -10 -13  669.23    4.60
  -2 -10  13  686.10    3.90
  -2 -10  13  652.02    3.61
  -2 -10 -13  671.82    3.93
  -2 -10  13  663.49    4.02
  -2 -10  13  678.16    4.19
   2 -10  13  649.62    4.05
   2  10 -13  664.15    3.85
  -2 -10 -13  674.21    3.83
   2 -10 -13  679.06    3.86
   2 -10 -13  726.45    4.12
   5   1 -28  449.76    3.39
  -5  -1 -28  468.41    3.14
  -5  -1 -28  478.61    3.39
  -5   1 -28  496.62    3.28
   5  -1  28  472.89    3.41
   5   1 -28  463.04    3.19
  -5  -1 -28  481.75    3.44
  -5   1 -28  490.24    3.49
   5  -1  28  482.00    3.30
  -5  -1  28  494.54    3.30
   5   1  28  497.19    3.24
   5  -1 -28  489.69    3.09
   5   1  28  489.11    3.41
  -5   1  28  505.59    3.41
   5   1 -28  468.70    3.18
  -9  -1  18  898.63    4.49
  -9   1 -18  859.21    4.31
   9  -1  18  853.47    4.69
   9   1 -18  834.51    4.24
   9   1 -18  845.23    4.34
   9  -1 -18  813.63    4.11
   9  -1 -18  859.92    4.42
   9   1  18  860.89    4.44
   9   1  18  870.22    4.51
   9  -1 -18  847.18    4.56
   9  -1 -18  840.05    4.25
  -9  -1 -18  833.14    4.33
  -9   1 -18  873.09    4.56
  -9  -1 -18  851.49    4.54
   9  -1  18  840.08    4.55
   9  -1  18  843.79    4.54
  -9  -1 -18  829.26    4.43
  -6  -4 -24  452.69    3.37
   6  -4  24  455.91    3.32
   6  -4  24  439.87    2.89
   6  -4 -24  444.96    3.36
  -6  -4 -24  452.18    3.35
   6   4 -24  443.79    3.34
   6  -4 -24  440.24    3.10
   6  -4  24  439.29    3.20
  -6   4  24  458.19    3.22
  -6  -4 -24  457.04    3.37
   6   4 -24  444.99    3.20
   6   4 -24  452.01    2.94
  -6  -4 -24  452.43    3.17
  -6  -4 -24  448.00    3.28
  10   2 -12  442.64    3.18
 -10  -2 -12  446.17    3.12
  10  -2 -12  444.62    3.08
  10  -2  12  444.45    3.31
 -10  -2 -12  450.85    3.04
  10  -2 -12  455.88    3.37
  10  -2  12  436.47    3.30
  10   2  12  428.40    3.23
  10   2  12  446.39    3.06
  10   2 -12  455.92    3.02
  10  -2 -12  434.34    3.22
 -10   2  12  455.87    3.35
 -10  -2  12  456.89    3.03
  10  -2  12  453.42    3.45
  10  -4  -7  867.43    4.27
 -10  -4  -7  881.17    4.39
  10  -4  -7  887.08    4.22
  10  -4   7  906.73    4.29
  10  -4   7  891.36    4.76
  10   4  -7  881.55    4.48
  10  -4   7  883.77    4.18
  10  -4   7  889.13    4.68
  10  -4  -7  931.47    5.12
  10   4   7  883.50    4.46
  10  -4   7  888.96    4.64
 -10  -4   7  896.82    4.56
  10  -4   7  926.34    5.35
 -10  -4  -7  919.67    4.96
  10  -4  -7  880.01    4.58
 -10  -4  -7  872.71    4.33
  10   4  -7  904.32    4.54
 -10  -4   7  914.65    3.85
 -10  -4   7  919.53    4.41
  10   4   7  887.38    4.44
  10  -4  -7  893.42    4.62
  10  -4  -7  863.15    4.32
  -8  -2 -21  546.95    3.68
   8  -2 -21  557.76    3.54
   8  -2  21  564.01    3.68
   8  -2  21  554.76    3.67
   8   2  21  550.48    3.46
   8   2 -21  541.23    3.58
  -8  -2 -21  538.23    3.56
   8   2 -21  546.09    3.36
  -8   2 -21  557.13    3.55
   8  -2  21  541.93    3.64
   8  -2 -21  570.13    3.56
  -8   2  21  549.17    3.64
   8  -2 -21  555.26    3.28
   8  -2 -21  554.67    3.55
  -8  -2 -21  552.51    3.57
   8   2  21  566.16    3.52
  -8   2 -21  564.46    3.46
  -8  -2 -21  546.70    3.60
   6  -8 -14  253.06    2.70
   6  -8  14  252.69    2.46
  -6  -8 -14  249.92    2.33
  -6  -8  14  259.24    2.49
   6  -8 -14  254.88    2.19
   6  -8 -14  258.31    2.48
  -6  -8  14  256.33    2.35
   6  -8  14  256.41    2.51
   6   8 -14  255.74    2.58
   6  -8 -14  248.28    2.23
   6   8 -14  253.47    2.23
  -6  -8  14  244.14    2.33
  -6  -8 -14  248.61    2.67
   6  -8  14  258.59    2.52
  -6  -8  14  248.32    2.14
   6  -8  14  249.18    2.28
   6  -8 -14  253.04    2.66
  -6  -8 -14  256.61    2.57
   4  -8  19  540.73    3.33
  -4  -8  19  539.65    3.34
   4  -8 -19  532.05    4.08
   4   8 -19  554.03    3.38
   4  -8 -19  558.07    3.65
  -4  -8 -19  544.77    3.49
   4  -8  19  549.18    3.59
   4  -8  19  543.32    3.57
   4  -8 -19  545.89    3.81
  -4  -8  19  522.90    3.27
  -4  -8 -19  540.62    4.03
  -4  -8 -19  557.26    3.65
  -4  -8 -19  552.08    3.15
  -4  -8 -19  557.35    3.88
  -4  -8 -19  547.29    3.45
   4  -8  19  544.09    3.28
   4   8 -19  529.29    3.59
   4  -8 -19  529.74    3.01
  -4  -8  19  561.10    3.43
   4  -8 -19  539.45    3.30
   4  -8 -19  513.62    3.25
  -4  -8  19  525.12    3.48
   4  -8 -19  509.19    2.88
   4  -8 -19  534.04    3.93
   2  -4  29  780.74    3.99
  -2  -4 -29  741.17    3.45
   2   4 -29  785.20    4.34
   2   4 -29  783.92    4.33
   2   4 -29  793.93    4.41
  -2  -4 -29  788.26    4.19
  -2  -4 -29  843.56    4.65
  -2  -4  29  771.08    4.06
   2   4 -29  784.54    4.05
   2  -4 -29  777.64    4.02
  -2   4  29  759.92    3.56
  -2  -4 -29  847.43    4.91
  -3   5  27  651.38    3.40
   3  -5  27  640.68    3.89
  -3  -5 -27  660.09    3.90
  -3  -5 -27  631.09    4.28
   3   5 -27  662.44    3.92
  -3  -5  27  631.09    3.69
   3  -5 -27  632.61    4.01
   3  -5 -27  633.80    3.57
   3  -5  27  639.80    3.65
   3   5 -27  652.71    3.92
  -3   5 -27  635.37    4.07
   3   5 -27  651.07    3.54
  -3  -5 -27  630.62    3.46
  -7  -5 -20  152.27    1.97
   7  -5  20  143.74    1.75
   7   5 -20  136.77    1.91
  -7  -5  20  143.76    1.75
  -7  -5 -20  144.31    1.89
  -7  -5  20  149.13    1.75
  -7  -5 -20  147.52    1.80
   7  -5 -20  146.38    1.82
   7  -5  20  143.75    1.90
   7  -5  20  155.27    1.99
  -7   5  20  141.81    1.89
   7  -5  20  152.02    1.93
  -7  -5 -20  145.07    2.00
   7   5 -20  147.97    1.86
  -7   5 -20  147.99    1.86
   7  -5 -20  143.84    1.84
  -1 -11  -6 1413.95    5.73
   1 -11   6 1383.05    6.24
  -1 -11   6 1366.81    6.14
   1 -11  -6 1344.10    6.40
   1 -11  -6 1369.61    6.70
   1 -11   6 1335.53    6.12
  -1 -11  -6 1469.01    6.19
   1 -11   6 1421.81    5.44
  -1 -11  -6 1416.20    6.57
   1  11  -6 1339.75    5.63
  -1 -11  -6 1374.83    6.84
  -1 -11   6 1365.10    5.55
   1 -11  -6 1347.12    6.88
  -1 -11   6 1342.56    6.16
   1 -11  -6 1318.03    4.75
  -1 -11   6 1396.08    5.96
   1 -11  -6 1408.60    5.64
   1 -11  -6 1357.80    6.10
  -1 -11   6 1310.80    5.08
  -1 -11   6 1341.43    6.21
   1 -11   6 1369.06    6.44
  -1 -11  -6 1383.79    6.85
   7  -3 -23   93.34    1.45
  -7  -3 -23   93.04    1.61
   7  -3  23  105.42    1.37
   7  -3  23   97.06    1.56
  -7   3  23   99.87    1.60
   7   3 -23   89.16    1.50
   7  -3 -23   94.84    1.31
   7   3  23   95.80    1.43
   7   3 -23   97.80    1.44
   7  -3  23   96.98    1.62
   7   3  23   99.89    1.47
  -7  -3 -23   97.50    1.60
   7  -3 -23   95.08    1.56
  -7   3 -23   98.67    1.58
   7  -3  23   99.22    1.59
  -7  -3 -23   95.50    1.56
   6   2  26  918.28    4.40
  -6  -2 -26  939.13    4.80
   6  -2  26  872.62    4.71
   6   2 -26  896.25    4.38
  -6  -2  26  916.70    4.56
  -6   2 -26  897.62    4.74
   6  -2  26  931.87    4.68
  -6   2  26  886.75    4.50
   6  -2  26  908.75    4.45
  -6  -2 -26  890.19    4.51
   6   2  26  885.22    4.51
  -6  -2 -26  906.76    4.76
   6   2 -26  892.20    4.48
   6  -2 -26  888.04    4.07
   6  -2 -26  908.08    4.55
  -6   2 -26  888.46    4.31
   4   2 -29  445.59    3.09
   4   2 -29  449.36    2.90
  -4  -2 -29  442.11    3.32
   4   2 -29  456.18    3.22
  -4  -2  29  416.38    2.99
  -4   2  29  474.21    3.21
  -4  -2 -29  432.42    2.98
  -4  -2 -29  450.17    3.41
   4  -2  29  450.47    3.22
   4   2  29  423.73    2.91
  -4  -2 -29  422.69    3.22
  -4   2 -29  426.25    2.98
  -4   2 -29  421.89    3.21
   4   2 -29  440.06    3.37
   4  -2  29  435.30    2.69
 -11  -1   0 1001.66    5.10
  11  -1   0 1019.43    4.85
  11   1   0  952.99    4.53
  11  -1   0  957.14    4.16
  11  -1   0  951.14    4.73
  11   1   0  931.84    4.83
 -11  -1   0  924.10    4.02
   3  -9 -17 2364.85    6.49
  -3  -9 -17 2369.28    7.02
  -3  -9 -17 2407.69    7.82
   3  -9  17 2415.36    7.10
   3  -9 -17 2387.67    8.55
   3  -9 -17 2297.91    8.62
  -3  -9  17 2307.43    7.53
   3  -9 -17 2353.11    7.72
  -3  -9  17 2345.63    7.50
   3   9 -17 2314.70    7.65
   3  -9 -17 2308.98    9.03
   3   9 -17 2421.59    7.23
  -3  -9 -17 2244.01    8.84
  -3  -9 -17 2453.68    8.97
  -3  -9 -17 2356.68    7.53
  -3  -9  17 2321.39    7.22
  -3  -9  17 2262.07    7.71
  -3  -9 -17 2401.76    7.35
   3  -9  17 2347.43    7.82
   3  -9  17 2353.73    7.66
 -11  -1  -1  442.07    2.67
  11  -1   1  449.33    3.21
  11   1  -1  443.42    3.07
  11  -1   1  434.36    3.14
 -11  -1  -1  450.65    3.46
  11   1   1  456.65    3.12
  11  -1  -1  429.80    3.16
  11   1   1  443.42    3.30
 -11  -1   1  445.69    3.43
  11  -1  -1  431.86    2.68
  11  -1  -1  455.90    3.23
  11  -1   1  439.75    2.75
 -11  -1   1  456.96    2.84
  11   1  -1  429.20    3.26
  -4 -10  -9  142.44    1.84
   4 -10  -9  148.74    2.29
   4 -10  -9  130.32    1.60
   4 -10   9  141.93    1.92
  -4 -10  -9  143.18    1.82
   4  10  -9  141.66    1.95
  -4 -10   9  143.62    1.88
   4 -10   9  143.47    1.88
  -4 -10  -9  139.26    1.93
  -4 -10   9  135.05    1.87
   4 -10  -9  144.83    1.97
  -4 -10  -9  137.31    2.18
  -4 -10  -9  144.35    2.11
   4 -10  -9  137.29    1.62
  -4 -10   9  142.82    1.98
  -4 -10   9  140.54    1.55
   4 -10  -9  147.02    1.98
   4 -10   9  143.86    2.00
   5  -3  27  115.27    1.76
  -5  -3 -27  114.24    1.77
   5   3 -27  109.40    1.55
   5  -3  27  114.48    1.47
  -5  -3  27  119.45    1.66
  -5   3  27  111.45    1.58
  -5  -3 -27  106.75    1.56
   5   3 -27  114.42    1.75
  -5  -3 -27  110.43    1.73
   5  -3 -27  120.55    1.44
   5  -3  27  110.46    1.72
  -5   3 -27  117.90    1.80
   5   3  27  120.30    1.65
   8  -6  14  228.66    2.28
   8  -6 -14  231.38    2.35
   8  -6  14  225.58    2.34
   8  -6  14  226.79    2.24
   8   6 -14  230.26    2.22
  -8  -6  14  232.18    2.22
  -8  -6  14  229.36    2.03
  -8  -6  14  227.79    2.12
  -8  -6 -14  225.10    1.87
  -8  -6 -14  224.36    2.36
   8  -6  14  225.10    2.39
   8  -6  14  240.63    2.55
  -8  -6 -14  217.62    2.27
   8  -6 -14  227.82    2.27
  -8  -6 -14  239.59    2.39
  11   1  -2  108.56    1.55
  11   1  -2  109.90    1.70
  11  -1   2  114.53    1.67
 -11  -1  -2  103.02    1.30
  11   1   2  106.50    1.68
  11  -1  -2  105.69    1.63
  11  -1   2  109.71    1.38
 -11  -1  -2  117.74    1.79
 -11  -1  -2  109.76    1.33
  11  -1  -2  109.68    1.65
  11  -1   2  116.26    1.65
 -11  -1   2  116.60    1.45
  11   1   2  117.61    1.62
 -11  -1   2  106.67    1.74
   9   5 -12   51.04    1.21
   9  -5  12   55.66    1.32
  -9  -5 -12   54.07    1.23
  -9  -5 -12   54.44    1.21
  -9  -5  12   53.51    1.07
   9  -5 -12   49.77    1.27
   9  -5  12   57.98    1.41
   9  -5  12   52.85    1.12
   9   5 -12   57.34    1.20
   9  -5  12   58.00    1.28
   9  -5 -12   49.16    1.16
  -9  -5  12   50.66    1.12
   9  -5 -12   49.75    0.98
  -9  -5  12   53.23    1.03
   9   5  12   49.09    1.09
   8   0 -22  104.03    1.57
   8   0  22  103.40    1.61
  -8   0 -22  106.92    1.56
   8   0 -22  110.54    1.66
   8   0 -22  106.38    1.52
  -8   0  22   99.71    1.58
  -8   0 -22   98.13    1.58
   8   0  22  105.55    1.62
  -1  -9 -19  194.27    2.34
  -1  -9  19  207.74    2.21
   1  -9 -19  203.49    2.33
   1   9 -19  193.62    1.99
  -1  -9 -19  183.22    1.93
   1  -9 -19  223.85    2.76
   1  -9 -19  205.11    2.00
   1  -9 -19  190.88    1.93
  -1  -9  19  195.45    2.13
   1  -9 -19  211.00    2.52
  -1   9 -19  200.18    2.06
  -1  -9 -19  179.51    2.41
  -1  -9 -19  189.45    2.59
  -1  -9  19  193.46    2.17
   1  -9  19  192.72    2.12
   1  -9  19  190.76    2.09
  -1  -9  19  200.73    2.15
  -1  -9 -19  190.52    2.02
 -11  -1  -3  279.03    2.22
  11  -1   3  286.97    2.51
  11  -1   3  278.46    2.15
  11  -1  -3  266.26    2.55
 -11  -1   3  284.47    2.29
  11   1   3  291.72    2.50
 -11   1  -3  281.06    2.18
  11  -1  -3  294.65    2.60
  11   1  -3  272.51    2.60
 -11   1   3  272.24    2.46
  11   1  -3  281.60    2.44
 -11  -1   3  289.13    2.70
  11   1   3  282.86    2.66
  11  -1  -3  275.83    2.58
 -11  -1  -3  281.76    2.07
 -11  -1  -3  287.49    2.79
  11  -1   3  279.34    2.57
   0  -6 -27    3.67    0.49
   0  -6 -27    4.76    0.37
   0  -6 -27    3.99    0.73
   0   6 -27    3.15    0.63
   0  -6 -27    5.57    0.73
   0  -6 -27    4.00    0.50
   0  -6  27    3.63    0.57
  10  -4   8  179.85    1.90
  10  -4   8  183.18    1.89
  10   4  -8  177.30    2.02
  10   4   8  191.95    2.07
  10   4   8  186.08    2.07
 -10  -4   8  194.71    1.79
 -10  -4   8  188.27    2.07
  10  -4   8  181.30    2.18
  10  -4  -8  194.50    2.19
  10  -4  -8  185.05    1.97
 -10  -4   8  194.94    2.02
  10  -4  -8  192.73    2.07
 -10  -4  -8  185.83    2.02
 -10  -4  -8  180.26    2.28
  10   4  -8  186.55    2.06
  10  -4  -8  192.86    2.15
  10  -4   8  184.80    2.17
 -10  -4  -8  180.42    1.99
  10  -4  -8  193.80    2.36
  10  -4   8  180.57    2.13
   8  -4  19 1160.92    5.44
  -8   4  19 1162.16    5.50
  -8  -4 -19 1202.91    5.36
   8  -4  19 1118.33    5.42
  -8  -4 -19 1186.35    5.61
   8  -4 -19 1154.30    4.47
   8   4 -19 1219.86    5.50
   8  -4 -19 1107.72    4.94
  -8  -4  19 1170.80    4.97
  -8   4 -19 1158.26    5.06
  -8  -4  19 1164.61    4.86
   8  -4 -19 1174.31    5.27
   8  -4 -19 1110.10    4.96
   8   4 -19 1168.39    5.21
   8  -4  19 1172.52    4.79
  -8  -4 -19 1200.21    5.45
   8   4  19 1177.09    4.96
  -1 -11  -7 1189.95    6.48
   1 -11  -7 1216.81    5.25
  -1 -11  -7 1193.62    6.27
  -1 -11   7 1252.90    5.67
  -1 -11   7 1211.62    5.80
  -1 -11   7 1198.15    5.75
   1 -11   7 1142.90    5.84
  -1 -11   7 1286.88    5.46
   1 -11  -7 1216.66    6.58
   1 -11   7 1226.82    5.81
  -1 -11   7 1259.48    5.03
  -1 -11  -7 1242.34    5.34
   1 -11   7 1240.22    5.65
   1 -11   7 1208.73    5.80
  -1 -11  -7 1177.52    5.59
   1 -11   7 1164.59    4.95
  -1 -11  -7 1173.36    6.07
   1 -11  -7 1214.84    5.71
   1 -11  -7 1250.10    4.61
  -1 -11   7 1203.33    5.78
   1 -11  -7 1287.29    6.20
  -1 -11   7 1240.81    5.87
   1 -11  -7 1235.33    6.42
   7  -7 -15  517.67    3.28
  -7  -7  15  510.44    3.36
   7   7 -15  514.21    3.28
   7  -7  15  510.74    3.43
   7  -7  15  519.90    3.58
  -7  -7 -15  485.07    3.79
   7  -7  15  506.22    3.42
   7  -7  15  518.77    3.37
  -7  -7 -15  486.72    3.32
   7   7 -15  501.52    3.62
  -7  -7  15  527.42    3.50
   7  -7 -15  518.21    3.73
  -7  -7 -15  504.00    3.56
  -7  -7 -15  521.95    3.38
   7  -7 -15  515.48    3.58
   7  -7  15  505.30    3.61
  -7  -7  15  509.80    3.27
  -7  -7  15  516.77    3.08
   7  -7 -15  520.77    3.31
   5   9 -13  482.94    3.55
   5  -9  13  475.76    3.00
  -5  -9 -13  484.61    3.83
  -5  -9 -13  483.55    3.23
  -5  -9 -13  475.62    3.04
  -5  -9  13  479.54    3.31
   5  -9  13  479.96    3.32
   5  -9  13  479.29    3.45
   5  -9  13  471.89    3.38
   5  -9  13  492.34    3.48
  -5  -9  13  501.04    3.32
   5  -9 -13  474.44    3.43
   5  -9 -13  486.50    3.45
  -5  -9  13  496.55    3.50
   5  -9 -13  495.48    3.87
   5  -9 -13  488.00    3.10
   5  -9 -13  475.58    2.80
   5  -9 -13  496.33    3.96
  -5  -9  13  493.70    2.98
   0 -10 -15   21.78    0.89
   0 -10 -15   20.38    1.06
   0 -10 -15   19.79    0.80
   0 -10  15   20.44    0.82
   0 -10 -15   20.52    1.09
   0 -10  15   21.64    0.90
   0 -10  15   20.12    0.91
   0 -10  15   22.14    0.89
  10   0 -14   51.60    1.06
 -10   0  14   52.48    1.20
  10   0 -14   51.99    1.17
 -10   0 -14   57.31    1.21
  10   0 -14   56.52    1.24
  10   0  14   49.50    1.18
 -10   0 -14   51.73    1.29
  10   0  14   49.87    1.25
 -11   1  -4  140.35    1.60
  11  -1   4  159.39    1.96
 -11  -1  -4  155.65    1.71
  11  -1  -4  138.07    1.82
 -11   1   4  162.50    1.93
  11  -1   4  161.89    1.90
  11   1   4  140.63    1.77
 -11  -1   4  137.99    1.90
 -11  -1   4  137.38    1.62
  11   1   4  132.92    1.87
  11  -1  -4  138.89    1.86
  11  -1  -4  131.43    1.83
  11   1  -4  150.70    1.96
  11   1  -4  160.81    1.87
 -11  -1  -4  167.35    2.16
 -11  -1  -4  159.64    1.53
  11  -1   4  158.14    1.63
  -1  -7 -25  145.84    2.10
  -1  -7 -25  142.24    1.54
  -1  -7 -25  141.49    1.94
   1  -7 -25  157.04    2.17
   1  -7 -25  157.00    1.64
  -1  -7 -25  145.40    1.93
   1  -7 -25  149.80    1.93
   1  -7 -25  152.54    1.94
   1   7 -25  140.93    1.84
   1   7 -25  138.71    1.74
  -1  -7  25  156.35    1.91
  -1   7 -25  151.53    1.92
   1  -7  25  138.33    1.69
  -1  -7 -25  145.77    1.74
   2 -10  14  735.42    4.64
  -2 -10 -14  763.25    4.45
   2 -10 -14  727.41    3.25
   2 -10  14  693.03    4.06
   2 -10  14  699.65    4.23
  -2 -10 -14  737.99    4.15
  -2 -10 -14  706.57    4.90
   2 -10 -14  694.14    4.69
  -2 -10  14  690.09    3.77
  -2 -10  14  697.41    4.12
  -2 -10  14  727.30    4.32
   2 -10 -14  737.51    4.18
  -2 -10 -14  711.70    3.90
  -2 -10 -14  735.44    3.83
   2 -10  14  724.83    4.29
  -2 -10  14  725.84    4.08
   2  10 -14  729.16    4.05
   2 -10 -14  675.50    3.93
   2 -10 -14  715.50    4.80
  -6  -6  21  582.12    3.52
   6  -6 -21  600.72    3.77
  -6   6 -21  590.19    3.74
  -6  -6  21  580.79    3.46
   6  -6 -21  587.03    3.52
  -6  -6  21  595.34    3.63
   6  -6  21  598.58    3.77
  -6  -6 -21  592.40    3.88
   6  -6 -21  614.65    3.77
  -6  -6 -21  606.84    4.11
  -6  -6 -21  618.86    3.94
  -6  -6 -21  617.92    3.97
   6  -6 -21  572.54    3.47
   6  -6  21  588.53    3.76
   6  -6  21  603.89    3.81
   6  -6  21  565.11    3.52
  -6   6  21  588.48    3.72
  -6  -6 -21  606.12    3.43
  -6  -6 -21  581.47    3.65
   6   6 -21  587.16    3.65
   6   6 -21  582.86    3.84
   0   0 -32   11.43    0.48
   0   0 -32    7.19    0.70
   0   0 -32    7.16    0.70
   0   0 -32    7.83    0.73
   0   0 -32    7.18    0.62
   0   0 -32   10.46    0.68
   0   0  32    7.87    0.53
  -2  -8 -22  929.01    4.53
  -2  -8 -22  904.54    4.24
  -2  -8  22  894.06    4.29
  -2  -8 -22  935.58    5.25
  -2  -8  22  875.95    4.46
  -2   8 -22  891.18    4.54
  -2  -8 -22  889.10    4.51
   2  -8  22  908.11    4.55
   2  -8  22  905.46    4.62
   2   8 -22  921.51    4.52
  -2  -8 -22  898.36    5.10
   2  -8 -22  891.05    4.43
  -2  -8  22  907.72    4.45
   2  -8  22  869.09    4.10
   2   8 -22  921.61    4.52
  10   2 -13 3214.85    9.21
 -10  -2 -13 3131.52    9.00
  10   2  13 3214.04    9.27
 -10  -2 -13 3206.01    9.65
 -10  -2 -13 3227.25    8.91
  10  -2  13 3197.58    9.46
 -10   2  13 3316.33    9.61
  10  -2  13 3212.99    9.47
 -10  -2  13 3174.03    8.73
  10   2 -13 3119.72    8.80
  10  -2 -13 3196.74    8.86
  10  -2  13 3278.89    9.81
  10  -2 -13 3216.08    9.28
  10   2  13 3243.35    8.88
  10   2 -13 3270.02    8.76
  -4 -10  10  525.56    3.56
  -4 -10  10  521.98    3.03
   4 -10 -10  520.23    4.19
  -4 -10  10  511.88    3.61
  -4 -10 -10  501.42    4.04
   4 -10 -10  533.69    3.19
  -4 -10 -10  473.60    3.77
   4 -10  10  500.82    3.55
   4 -10  10  487.83    3.52
  -4 -10 -10  484.27    3.58
   4 -10  10  491.27    3.61
   4  10 -10  493.43    3.58
   4 -10 -10  496.04    3.58
   4 -10  10  481.70    3.86
  -4 -10 -10  498.27    3.36
   4 -10 -10  516.22    3.71
   4 -10 -10  550.07    3.16
  -4 -10  10  503.28    3.64
  -6   0 -27  616.32    3.92
   6   0  27  591.00    3.70
  -6   0  27  641.52    3.95
   6   0 -27  601.01    3.56
  -6   0 -27  593.29    3.74
   6   0 -27  610.15    3.73
   6   0 -27  620.30    3.99
   6   0  27  613.04    3.88
  -2   2 -31  734.27    4.15
  -2  -2 -31  729.18    4.39
   2  -2  31  718.79    3.63
  -2  -2 -31  731.51    3.56
   2  -2 -31  743.28    4.47
  -2   2  31  733.78    3.64
   2   2 -31  736.65    4.14
  -2  -2 -31  748.11    4.61
  -2   2 -31  741.04    4.30
  -2  -2 -31  745.71    4.21
   2   2 -31  726.64    4.02
   2   2 -31  731.93    4.23
   2   2 -31  716.36    4.00
   2   2 -31  704.16    4.30
   2   2  31  741.37    3.81
   2  -2 -31  735.75    4.64
  -2   2 -31  726.70    4.19
  -2   2 -31  740.91    4.05
   0   4 -30    1.38    0.58
   0  -4 -30    1.59    0.53
   0   4 -30    1.29    0.60
   0   4 -30    1.65    0.50
   0  -4 -30    1.30    0.68
   0  -4 -30    1.39    0.48
   0  -4 -30    1.83    0.76
   0  -4  30    1.20    0.50
   9  -3  17  347.93    3.02
  -9  -3 -17  354.77    2.89
  -9  -3 -17  347.92    2.87
   9   3 -17  374.69    2.71
   9  -3 -17  359.73    2.93
   9   3 -17  359.16    2.87
  -9   3  17  357.69    3.09
   9  -3  17  351.13    2.46
   9   3 -17  338.83    2.85
   9  -3  17  346.27    2.99
  -9  -3 -17  372.81    3.09
   9  -3 -17  343.10    2.81
   9  -3 -17  348.95    2.90
   9  -3 -17  362.11    2.65
   9   3  17  355.86    2.84
  -9  -3  17  374.18    2.92
  -9  -3  17  358.19    2.67
   6  -8 -15   41.83    1.00
   6  -8 -15   41.83    1.11
  -6  -8  15   44.63    1.15
  -6  -8  15   49.55    1.13
   6  -8 -15   42.70    0.97
   6  -8 -15   47.20    1.27
   6  -8 -15   44.66    1.22
   6  -8 -15   43.45    1.08
  -6  -8  15   43.59    1.08
   6   8 -15   41.30    1.16
  -6  -8 -15   42.46    1.04
   6  -8  15   39.45    1.06
   6  -8  15   41.93    1.00
   6  -8  15   44.62    1.11
   6   8 -15   43.80    1.02
  -6  -8  15   44.09    1.00
   6  -8  15   40.12    1.02
   6  -8  15   42.15    1.14
  -6  -8 -15   39.48    1.14
   5   5 -25  209.54    2.31
  -5  -5  25  231.48    2.17
   5  -5 -25  228.64    2.24
   5  -5  25  209.63    2.16
   5  -5 -25  231.77    2.51
   5  -5 -25  234.34    2.07
  -5   5  25  208.27    2.14
  -5   5 -25  235.42    2.44
   5  -5  25  211.41    2.29
  -5  -5 -25  205.50    2.29
   5   5 -25  209.68    2.23
   5   5 -25  205.20    1.97
  -5  -5  25  229.49    2.06
  -5  -5 -25  211.09    2.42
  11  -1   5  214.26    2.35
  11   1  -5  214.54    2.16
  11  -1  -5  225.43    2.33
  11  -1   5  208.88    1.85
 -11  -1   5  211.60    2.35
 -11  -1   5  216.99    2.06
  11   1   5  223.07    2.22
 -11   1  -5  217.66    2.01
  11   1   5  211.22    2.33
  11  -1  -5  235.35    2.42
 -11   1   5  214.79    2.19
  11  -1  -5  221.78    2.29
  11  -1   5  213.00    2.27
 -11  -1  -5  218.81    2.49
  11   1  -5  202.42    2.27
 -11  -1  -5  209.72    1.73
  11  -1   5  213.08    2.14
 -11  -1  -5  210.26    2.02
  10  -4  -9   75.80    1.28
  10  -4   9   63.15    1.34
  10   4   9   76.01    1.36
 -10  -4  -9   60.34    1.23
  10   4  -9   63.79    1.28
 -10  -4   9   78.75    1.38
  10  -4  -9   71.16    1.45
  10   4   9   72.34    1.34
 -10  -4   9   76.01    1.19
  10   4  -9   61.48    1.29
  10  -4  -9   82.07    1.48
  10  -4  -9   77.24    1.56
  10  -4  -9   81.83    1.40
 -10  -4   9   77.00    1.31
 -10  -4  -9   69.00    1.50
 -10  -4  -9   61.92    1.26
  10  -4   9   67.54    1.39
  10  -4   9   63.44    1.15
  -4   0  30   13.62    0.70
   4   0 -30   14.21    0.85
   4   0 -30   12.30    0.69
  -4   0 -30   13.75    0.79
   1 -11  -8   26.38    0.69
  -1 -11  -8   25.91    1.20
   1 -11   8   26.54    1.04
   1 -11  -8   29.08    1.19
  -1 -11  -8   26.28    0.91
   1 -11   8   27.59    0.87
   1 -11  -8   28.80    1.22
  -1 -11  -8   28.18    1.23
  -1 -11   8   23.40    0.94
   1 -11   8   26.65    0.99
  -1 -11   8   27.11    0.98
  -1 -11   8   29.18    0.87
  -1 -11   8   25.31    0.94
   1 -11  -8   28.30    0.89
   1 -11  -8   23.42    0.98
   1 -11  -8   24.79    1.09
   1 -11   8   30.07    1.12
  -1 -11  -8   25.96    0.98
  -1 -11  -8   26.72    1.10
  -1 -11   8   27.35    1.00
  -1 -11   8   24.96    1.00
  -1 -11   8   26.89    1.04
   1 -11   8   27.30    1.01
   3 -11   0  134.12    1.97
   3 -11   0  139.88    1.86
   3 -11   0  145.77    1.99
  -3 -11   0  140.85    2.17
  -3 -11   0  140.15    2.06
   3 -11   0  145.09    2.26
   3 -11   0  154.03    1.83
  -3 -11   0  135.23    1.67
  -3 -11   0  143.77    2.02
   3 -11   0  147.84    2.20
  -3 -11   0  145.28    2.09
   9  -5  13  825.20    4.48
   9   5 -13  831.97    4.34
   9  -5  13  796.93    4.12
  -9  -5  13  811.79    3.88
   9  -5  13  846.74    4.97
   9   5 -13  854.70    4.65
  -9  -5 -13  810.43    4.34
   9  -5  13  795.87    4.61
  -9  -5 -13  824.22    4.48
  -9  -5  13  801.66    4.22
   9  -5 -13  801.36    3.75
   9  -5 -13  823.36    4.33
   9  -5 -13  821.42    4.66
  -3 -11   1  352.26    3.19
  -3 -11   1  353.07    3.32
   3 -11  -1  353.52    3.11
   3 -11  -1  356.81    2.89
  -3 -11   1  355.37    3.10
   3 -11  -1  348.50    2.68
  -3 -11   1  366.84    3.18
   3 -11   1  346.13    2.72
   3 -11  -1  362.94    3.35
   3 -11   1  353.98    2.92
   3 -11   1  353.14    3.13
  -3 -11  -1  341.30    3.21
  -3 -11  -1  317.89    2.83
   3 -11  -1  360.74    3.09
  -3 -11  -1  358.43    3.09
  -3 -11  -1  343.28    3.33
  -3 -11   1  363.07    2.72
  -3 -11   1  360.19    2.20
  -3 -11  -1  343.03    2.58
   3 -11   1  350.62    3.04
  -3 -11  -1  368.50    3.22
   3 -11  -1  348.30    3.44
   3 -11   1  340.10    3.36
   3 -11   1  340.47    3.27
  -8  -8   0  200.49    2.17
  -8  -8   0  182.90    2.13
  -8  -8   0  192.19    2.38
  -8  -8   0  203.24    2.07
   8  -8   0  207.62    2.56
   8  -8   0  192.04    2.17
   8  -8   0  200.05    2.25
   8  -8   0  193.23    2.05
   8  -8   0  200.81    2.13
   8  -8   0  195.29    2.43
   8   8   0  194.80    2.41
  -8  -8   0  196.58    2.20
  -5  -7 -21 1632.16    6.47
   5  -7  21 1712.52    6.37
   5  -7 -21 1663.95    6.55
   5  -7 -21 1688.59    6.61
   5  -7 -21 1609.92    5.95
  -5  -7 -21 1666.75    5.72
  -5   7 -21 1664.59    6.59
   5  -7 -21 1697.89    6.99
   5  -7 -21 1667.63    6.31
   5  -7  21 1650.72    6.34
  -5  -7  21 1676.46    6.10
   5  -7  21 1660.38    6.46
  -5   7  21 1672.34    6.28
   5   7 -21 1691.68    6.65
   5   7 -21 1684.72    6.28
  -5  -7 -21 1665.67    6.28
   5  -7  21 1691.83    6.36
  -5  -7  21 1632.19    6.05
  -5  -7  21 1663.99    6.23
   5  -7 -21 1625.85    5.86
  -5  -7 -21 1689.72    6.58
  -5  -7 -21 1632.26    7.11
   8   8   1  547.41    4.02
  -8  -8  -1  516.10    3.51
  -8  -8   1  542.85    3.55
   8  -8   1  532.16    4.06
  -8  -8  -1  529.11    3.94
  -8  -8   1  548.05    3.39
  -8  -8   1  519.58    3.83
   8  -8  -1  526.77    3.53
   8  -8  -1  574.54    4.20
   8  -8  -1  531.01    3.40
   8  -8   1  506.40    3.40
  -8  -8  -1  515.50    3.42
   8  -8   1  568.41    3.73
   8  -8   1  525.02    3.37
   8  -8   1  522.82    3.60
   8  -8   1  556.04    4.07
   8  -8  -1  541.62    3.94
   8  -8  -1  533.78    3.38
  -8  -8  -1  538.54    3.30
   8  -8  -1  521.31    3.65
  -8  -8  -1  550.94    3.63
  -8  -8  -1  551.09    3.77
  -8  -8   1  551.52    3.63
   9  -1 -19   62.74    1.39
   9   1  19   64.02    1.32
  -9  -1 -19   55.30    1.23
   9  -1  19   64.09    1.37
  -9   1 -19   62.78    1.27
  -9   1 -19   63.05    1.32
   9  -1 -19   65.74    1.26
   9  -1 -19   65.92    1.27
  -9  -1  19   68.23    1.17
  -9  -1  19   58.51    1.26
   9   1 -19   62.27    1.27
   9   1 -19   52.06    1.17
  -9  -1 -19   56.76    1.27
   9  -1  19   60.66    1.32
   9  -1  19   54.86    1.34
  -9  -1 -19   58.08    1.30
   9  -1 -19   61.76    1.29
   9   1 -19   56.21    1.22
   9   1  19   62.86    1.33
   0  -8 -23  562.82    3.57
   0  -8 -23  566.13    3.95
   0  -8 -23  552.90    3.99
   0  -8  23  547.86    3.60
   0  -8  23  541.03    3.36
   0   8 -23  536.31    3.52
   0  -8 -23  542.56    3.21
  -7  -1 -25  181.15    2.14
   7  -1  25  180.73    2.11
  -7   1 -25  178.83    2.03
   7   1  25  183.84    2.06
   7   1 -25  180.10    2.02
  -7   1  25  183.07    2.10
   7  -1 -25  181.10    2.06
   7   1 -25  181.75    2.04
   7  -1 -25  178.58    2.16
  -7  -1 -25  182.42    1.97
   7  -1  25  182.05    2.06
   7  -1 -25  174.96    1.90
   7  -1  25  176.78    2.14
  -7  -1 -25  175.21    2.15
  -7   1 -25  179.84    2.16
   7   1  25  174.66    2.06
  -3 -11   2  805.99    4.12
  -3 -11   2  756.22    4.57
   3 -11  -2  787.15    4.64
   3 -11  -2  811.13    5.09
   3 -11   2  760.02    4.80
   3 -11  -2  736.74    4.50
  -3 -11  -2  754.47    3.85
   3 -11   2  735.51    4.41
   3  11  -2  767.96    4.62
   3 -11   2  769.16    4.11
  -3 -11   2  753.09    3.26
  -3 -11  -2  753.77    4.93
   3 -11  -2  791.02    4.05
   3 -11  -2  763.28    5.10
  -3 -11   2  789.90    4.75
   3 -11   2  746.34    4.54
   3 -11   2  760.89    4.32
  -3 -11   2  772.48    4.89
   3 -11  -2  775.00    4.27
  -3 -11  -2  755.45    4.68
   3 -11   2  757.95    4.93
  -3 -11  -2  772.02    4.35
  -3 -11  -2  746.75    4.82
  -3 -11   2  689.39    4.20
  -3 -11  -2  782.87    4.56
   8  -6 -15  123.89    1.72
  -8  -6  15  123.35    1.76
   8  -6  15  123.31    1.82
   8  -6 -15  128.58    1.80
  -8  -6 -15  124.75    1.94
  -8  -6 -15  125.52    1.82
  -8  -6  15  125.59    1.57
  -8  -6 -15  137.61    1.84
   8  -6 -15  121.67    1.84
  -8  -6  15  122.12    1.67
   8  -6  15  129.77    1.78
   8  -6  15  133.57    1.94
   8  -6  15  137.99    1.87
  -8  -6 -15  123.43    1.76
   8  -6  15  124.02    1.69
   8   6 -15  148.00    1.83
   3  -7 -24   39.00    1.18
   3  -7 -24   37.75    1.21
   3  -7 -24   34.44    1.06
   3  -7 -24   41.89    0.93
  -3  -7  24   38.85    0.99
   3  -7 -24   37.99    1.04
   3  -7  24   38.64    1.02
   3   7 -24   38.06    1.05
  -3  -7 -24   38.46    0.96
   3   7 -24   39.84    1.06
   3  -7  24   37.31    1.03
  -3  -7 -24   40.34    1.25
  -3  -7 -24   37.86    1.05
  -3  -7 -24   40.21    1.18
  -3  -7 -24   37.40    1.09
  -3   7 -24   43.17    1.11
   3  -7  24   39.26    1.01
  -8  -8   2 1880.22    6.49
  -8  -8  -2 1754.50    6.64
  -8  -8  -2 1884.57    7.11
  -8  -8  -2 1797.65    6.27
   8  -8  -2 1875.46    7.46
  -8  -8  -2 1840.00    6.63
   8  -8   2 1786.90    6.41
  -8  -8   2 1867.43    6.75
   8  -8   2 1866.09    7.67
   8  -8  -2 1846.54    6.49
   8  -8  -2 1824.00    6.94
  -8  -8   2 1833.06    7.31
  -8  -8  -2 1835.40    7.41
   8  -8  -2 1940.60    7.82
   8  -8   2 1819.47    6.67
  -8  -8  -2 1835.05    6.81
   8   8   2 1894.94    7.63
   8  -8   2 1817.57    6.88
   8  -8   2 1851.33    7.63
  -8  -8   2 1868.89    6.87
   8  -8  -2 1851.74    6.49
   8  -8   2 1788.00    6.79
   4  -8 -20  621.10    4.44
  -4  -8  20  651.75    3.89
  -4  -8 -20  647.30    3.44
   4  -8 -20  643.12    3.64
   4  -8  20  664.95    3.77
   4  -8  20  648.99    3.96
   4  -8  20  661.46    3.99
   4   8 -20  653.92    3.79
   4  -8 -20  631.20    3.35
  -4  -8 -20  652.10    4.00
   4  -8 -20  648.43    4.02
  -4  -8  20  616.33    3.62
  -4  -8  20  628.54    3.69
  -4  -8 -20  682.88    4.56
  -4  -8 -20  650.72    3.82
   4   8 -20  638.83    3.98
  -4  -8 -20  631.73    3.81
   4  -8 -20  645.56    4.38
   4  -8  20  647.51    3.64
  -4  -8  20  622.73    3.62
   4  -8 -20  609.61    4.08
  -4  -8 -20  660.52    4.33
   4  -8 -20  630.01    3.67
  -4   8  20  654.14    3.69
  -1   1 -32  185.37    2.14
  -1   1  32  184.84    1.81
   1   1 -32  188.73    2.11
   1  -1  32  185.14    1.82
   1   1 -32  194.65    2.31
  -1  -1 -32  192.12    2.27
  -1  -1  32  180.01    1.88
  -1   1 -32  187.25    2.26
   1   1 -32  188.07    2.07
   1  -1 -32  186.54    1.96
   1  -1 -32  186.33    2.28
   1  -1 -32  185.12    2.37
   1  -1 -32  182.37    1.96
  -1   1 -32  188.72    2.11
  -1   1 -32  187.98    2.16
   1   1 -32  184.97    2.20
  -1  -1 -32  184.23    2.09
  -1  -1 -32  175.04    2.29
   1   1 -32  183.29    2.04
  -1  -1 -32  177.33    1.68
  -1  -1 -32  177.31    2.07
  -1  -1 -32  182.12    1.95
   3   9 -18  876.70    4.57
   3  -9 -18  860.08    5.22
  -3  -9 -18  849.39    4.26
   3  -9  18  885.38    4.70
   3  -9 -18  854.19    4.56
   3  -9 -18  862.95    5.46
   3  -9 -18  843.52    4.31
  -3  -9  18  878.22    4.33
  -3  -9  18  845.87    4.42
  -3  -9  18  854.30    4.42
   3  -9  18  898.80    4.23
  -3  -9 -18  889.83    4.50
  -3  -9 -18  883.10    4.09
  -3  -9  18  848.60    4.56
  -3  -9 -18  926.59    5.64
   3   9 -18  896.06    4.32
  -3  -9 -18  848.00    5.23
  -3  -9 -18  896.73    4.65
   3  -9  18  963.43    5.02
   3  -9 -18  860.25    3.72
  -1   3 -31  333.85    2.89
   1   3 -31  321.11    2.69
  -1  -3 -31  314.57    2.64
  -1  -3 -31  323.53    2.95
  -1  -3 -31  320.45    2.17
   1  -3 -31  332.45    3.01
   1   3 -31  328.83    2.73
   1   3 -31  322.67    2.81
   1   3 -31  320.28    2.85
   1  -3 -31  334.26    2.53
  -1  -3 -31  329.19    3.11
   1  -3 -31  330.00    3.16
  -1   3 -31  327.11    2.80
   1  -3 -31  334.39    2.70
  -1  -3 -31  288.99    2.28
  -1  -3 -31  354.70    2.74
   1  -3  31  284.03    2.28
 -11   1  -6 1146.98    4.79
 -11   1   6 1125.86    5.16
  11   1   6 1163.62    5.42
  11  -1   6 1153.50    5.27
  11   1  -6 1154.84    5.06
 -11  -1   6 1171.27    5.44
  11  -1  -6 1156.50    5.22
  11  -1   6 1170.76    5.08
  11   1  -6 1131.52    5.37
  11   1   6 1148.30    5.06
  11  -1  -6 1172.25    5.34
 -11  -1  -6 1131.01    4.82
  11  -1  -6 1140.66    5.41
 -11  -1  -6 1199.25    5.74
  11  -1   6 1174.12    5.50
   4  -6  25  360.17    2.92
   4  -6 -25  326.20    2.58
   4  -6 -25  321.94    2.98
   4  -6 -25  325.07    2.89
   4  -6  25  346.19    2.73
   4  -6  25  334.58    2.75
  -4   6  25  343.82    2.62
   4   6 -25  346.29    2.83
   4   6 -25  341.25    2.89
  -4  -6 -25  341.95    3.11
   4  -6  25  336.44    2.83
  -4   6 -25  319.69    2.93
  -4  -6 -25  336.06    2.67
  -4  -6  25  330.86    2.53
  -4  -6 -25  345.44    2.99
   4  -6 -25  326.33    3.02
  -4  -6 -25  314.62    2.93
  -4  -6 -25  353.47    2.94
  -4  -4 -28   38.10    1.16
   4  -4 -28   41.23    1.04
  -4  -4 -28   40.30    1.13
  -4  -4 -28   35.75    0.95
   4  -4  28   33.66    0.91
   4   4 -28   36.84    0.99
  -4   4  28   34.07    0.93
   4   4 -28   35.74    1.10
   4  -4  28   38.34    1.12
  -4  -4 -28   36.35    1.14
   4   4 -28   37.51    1.06
   4  -4 -28   42.89    1.22
  -4  -4  28   39.61    1.05
  -4   4 -28   40.84    1.14
   4  -4  28   35.03    1.07
   3 -11  -3  269.45    3.00
   3  11  -3  297.74    2.87
  -3 -11  -3  306.43    2.75
  -3 -11  -3  296.25    3.07
   3 -11   3  289.26    3.13
  -3 -11  -3  309.16    2.39
   3 -11   3  290.46    2.55
   3 -11   3  296.70    3.02
   3 -11   3  295.26    2.78
   3 -11  -3  279.40    3.15
  -3 -11   3  274.81    2.78
   3 -11  -3  279.47    2.39
   3 -11   3  306.44    2.93
   3 -11   3  294.35    2.72
  -3 -11  -3  306.94    3.02
  -3 -11   3  299.11    2.52
  -3 -11  -3  298.28    2.81
  -3 -11   3  281.71    2.69
  -3 -11  -3  298.79    3.13
  -3 -11   3  289.71    2.06
  -3 -11   3  283.97    2.95
   3 -11  -3  291.28    2.82
  -3 -11   3  280.80    2.79
   3 -11  -3  286.17    2.55
   7  -5 -21 2894.72    8.51
  -7  -5 -21 3066.25    9.04
  -7   5  21 3026.35    9.08
  -7  -5 -21 2891.52    8.97
   7  -5  21 2864.05    8.96
  -7   5 -21 2871.33    8.61
  -7  -5 -21 3007.73    8.42
   7  -5  21 2957.96    8.91
   7  -5  21 2980.50    8.96
   7  -5  21 2920.47    8.33
  -7  -5 -21 2970.48    9.32
   7   5 -21 2950.11    9.09
  -7  -5  21 2851.08    8.04
  -7  -5  21 2828.89    8.21
   7   5 -21 2961.90    8.68
   7  -5 -21 2815.74    8.28
  -8   2 -22 2149.61    7.35
   8  -2  22 2149.09    7.59
   8   2  22 2136.52    7.22
   8  -2  22 2177.87    7.60
  -8   2 -22 2176.52    7.03
   8  -2 -22 2081.18    7.21
  -8  -2 -22 2069.97    7.37
   8  -2 -22 2184.54    7.40
  -8   2  22 2152.19    7.49
   8   2 -22 2130.93    7.00
   8  -2  22 2177.20    7.63
  -8  -2 -22 2166.66    7.66
   8   2  22 2202.72    7.29
   8  -2 -22 2094.28    6.72
   8  -2 -22 2123.44    7.34
   8   2 -22 2252.09    7.67
  -8  -2 -22 2118.96    7.44
  -8  -2 -22 2127.23    7.46
   3   1 -31   63.22    1.31
   3   1 -31   63.84    1.42
  -3  -1  31   79.05    1.36
  -3  -1 -31   59.02    1.14
   3   1 -31   61.52    1.35
  -3   1 -31   72.83    1.39
  -3   1  31   60.91    1.16
   3  -1 -31   68.38    1.49
  -3   1 -31   70.61    1.38
   3   1  31   71.43    1.29
  -3  -1 -31   59.74    1.30
   3   1 -31   63.41    1.29
   3   1 -31   66.50    1.19
  -3  -1 -31   62.92    1.38
   3  -1 -31   79.38    1.44
  -3  -1 -31   59.50    1.35
   3  -1 -31   71.01    1.50
   3  -1 -31   70.67    1.25
   8  -8   3  439.93    3.09
[truncated: 1,634,302 more chars]
