# Supplementary material for: Umpolung of an Aliphatic Ketone to a Magnesium Ketone‐1,2‐diide Complex with Vicinal Dianionic Charge
Source: Angew Chem Int Ed Engl. 2022 Jul 11;61(34):e202204472. doi: 10.1002/anie.202204472 (PMC9541192; doi:10.1002/anie.202204472)
Supplement: Supplementary file 11 — Supporting Information [file ANIE-61-0-s003.cif]

data_92x
 
_audit_creation_method            'SHELXL-2014/7'
_shelx_SHELXL_version_number      '2014/7'
_chemical_name_systematic         ?
_chemical_name_common             ?
_chemical_melting_point           ?
_chemical_formula_moiety          ?
_chemical_formula_sum
 'C82 H118 Mg2 N4 O' 
_chemical_formula_weight          1224.42

loop_
 _atom_type_symbol
 _atom_type_description
 _atom_type_scat_dispersion_real
 _atom_type_scat_dispersion_imag
 _atom_type_scat_source
 'C'  'C'   0.0033   0.0016
 'International Tables Vol C Tables 4.2.6.8 and 6.1.1.4'
 'H'  'H'   0.0000   0.0000
 'International Tables Vol C Tables 4.2.6.8 and 6.1.1.4'
 'Mg'  'Mg'   0.0486   0.0363
 'International Tables Vol C Tables 4.2.6.8 and 6.1.1.4'
 'N'  'N'   0.0061   0.0033
 'International Tables Vol C Tables 4.2.6.8 and 6.1.1.4'
 'O'  'O'   0.0106   0.0060
 'International Tables Vol C Tables 4.2.6.8 and 6.1.1.4'
 
_space_group_crystal_system       monoclinic
_space_group_IT_number            14
_space_group_name_H-M_alt         'P 21/c'
_space_group_name_Hall            '-P 2ybc'
 
_shelx_space_group_comment
;
The symmetry employed for this shelxl refinement is uniquely defined
by the following loop, which should always be used as a source of
symmetry information in preference to the above space-group names.
They are only intended as comments.
;
 
loop_
 _space_group_symop_operation_xyz
 'x, y, z'
 '-x, y+1/2, -z+1/2'
 '-x, -y, -z'
 'x, -y-1/2, z-1/2'
 
_cell_length_a                    15.576(4)
_cell_length_b                    19.302(5)
_cell_length_c                    25.015(6)
_cell_angle_alpha                 90
_cell_angle_beta                  95.386(5)
_cell_angle_gamma                 90
_cell_volume                      7488(3)
_cell_formula_units_Z                              4
_cell_measurement_reflns_used                      4707
_cell_measurement_theta_min                        1.70
_cell_measurement_theta_max                        27.50
_cell_measurement_temperature                      173
_exptl_crystal_description                         platelet
_exptl_crystal_colour                              yellow
_exptl_crystal_size_max                            0.100
_exptl_crystal_size_mid                            0.100
_exptl_crystal_size_min                            0.010
_exptl_crystal_density_diffrn                      1.086
_exptl_crystal_density_meas                        ?
_exptl_crystal_density_method                     'not measured'
_exptl_crystal_F_000                               2680.00
_exptl_absorpt_coefficient_mu                      0.078
_exptl_absorpt_correction_type                     multi-scan
_exptl_absorpt_process_details                    'REQAB (Rigaku, 1998)'
_exptl_absorpt_correction_T_min                    0.786
_exptl_absorpt_correction_T_max                    0.999
_shelx_estimated_absorpt_T_min    0.992
_shelx_estimated_absorpt_T_max    0.999
_diffrn_ambient_temperature                        173
_diffrn_radiation_type                            'Mo K\a'
_diffrn_radiation_wavelength                       0.71075
_diffrn_measurement_device_type                   'Rigaku XtaLAB P200'
_diffrn_measurement_method                         \w
_diffrn_detector_area_resol_mean                   5.814
_diffrn_reflns_number             181390
_diffrn_reflns_av_unetI/netI      0.0740
_diffrn_reflns_av_R_equivalents   0.1440
_diffrn_reflns_limit_h_min        -18
_diffrn_reflns_limit_h_max        18
_diffrn_reflns_limit_k_min        -23
_diffrn_reflns_limit_k_max        23
_diffrn_reflns_limit_l_min        -30
_diffrn_reflns_limit_l_max        30
_diffrn_reflns_theta_min          1.335
_diffrn_reflns_theta_max          25.243
_diffrn_reflns_theta_full         25.242
_diffrn_measured_fraction_theta_max   0.999
_diffrn_measured_fraction_theta_full  0.999
_diffrn_reflns_Laue_measured_fraction_max    0.999
_diffrn_reflns_Laue_measured_fraction_full   0.999
_diffrn_reflns_point_group_measured_fraction_max   0.999
_diffrn_reflns_point_group_measured_fraction_full  0.999
_reflns_number_total              13522
_reflns_number_gt                 7391
_reflns_threshold_expression      'I > 2\s(I)'
_reflns_Friedel_coverage          0.000
_reflns_Friedel_fraction_max      .
_reflns_Friedel_fraction_full     .
 
_reflns_special_details
;
 Reflections were merged by SHELXL according to the crystal
 class for the calculation of statistics and refinement.
 
 _reflns_Friedel_fraction is defined as the number of unique
 Friedel pairs measured divided by the number that would be
 possible theoretically, ignoring centric projections and
 systematic absences.
;
 
_computing_data_collection        ?
_computing_cell_refinement        ?
_computing_data_reduction         ?
_computing_structure_solution     ?
_computing_structure_refinement 'SHELXL-2014/7 (Sheldrick, 2014)'
_computing_molecular_graphics     ?
_computing_publication_material   ?
_refine_special_details           ?
_refine_ls_structure_factor_coef  Fsqd
_refine_ls_matrix_type            full
_refine_ls_weighting_scheme       calc
_refine_ls_weighting_details
'w=1/[\s^2^(Fo^2^)+(0.0199P)^2^+16.6997P] where P=(Fo^2^+2Fc^2^)/3'
_atom_sites_solution_primary      ?
_atom_sites_solution_secondary    ?
_atom_sites_solution_hydrogens    geom
_refine_ls_hydrogen_treatment     constr
_refine_ls_extinction_method      none
_refine_ls_extinction_coef        .
_refine_ls_number_reflns          13522
_refine_ls_number_parameters      940
_refine_ls_number_restraints      42
_refine_ls_R_factor_all           0.1690
_refine_ls_R_factor_gt            0.0909
_refine_ls_wR_factor_ref          0.1963
_refine_ls_wR_factor_gt           0.1607
_refine_ls_goodness_of_fit_ref    1.100
_refine_ls_restrained_S_all       1.100
_refine_ls_shift/su_max           0.001
_refine_ls_shift/su_mean          0.000
 
loop_
 _atom_site_label
 _atom_site_type_symbol
 _atom_site_fract_x
 _atom_site_fract_y
 _atom_site_fract_z
 _atom_site_U_iso_or_equiv
 _atom_site_adp_type
 _atom_site_occupancy
 _atom_site_site_symmetry_order  
 _atom_site_calc_flag
 _atom_site_refinement_flags_posn
 _atom_site_refinement_flags_adp
 _atom_site_refinement_flags_occupancy
 _atom_site_disorder_assembly
 _atom_site_disorder_group
Mg1 Mg 0.37125(9) 0.19412(8) 0.34126(6) 0.0418(4) Uani 1 1 d . . . . .
O1 O 0.25830(18) 0.23007(16) 0.33587(11) 0.0461(8) Uani 1 1 d . . . . .
N1 N 0.4667(2) 0.20671(17) 0.40404(13) 0.0377(8) Uani 1 1 d . . . . .
Mg2 Mg 0.15074(9) 0.25649(7) 0.37067(6) 0.0422(4) Uani 1 1 d . . . . .
C2 C 0.5152(3) 0.1512(2) 0.41927(16) 0.0369(10) Uani 1 1 d . . . . .
C3 C 0.5157(3) 0.0901(2) 0.38969(16) 0.0412(11) Uani 1 1 d . . . . .
H3 H 0.5396 0.0517 0.4096 0.049 Uiso 1 1 calc R U . . .
C4 C 0.4877(3) 0.0745(2) 0.33604(17) 0.0412(10) Uani 1 1 d . . . . .
N5 N 0.4347(2) 0.11517(17) 0.30488(13) 0.0398(8) Uani 1 1 d . . . . .
C6 C 0.4822(3) 0.2696(2) 0.43491(17) 0.0385(10) Uani 1 1 d . . . . .
C96 C 0.178(2) 0.7872(15) 0.3547(12) 0.097(11) Uani 0.5 1 d D . P A 5
H96 H 0.1427 0.8110 0.3278 0.116 Uiso 0.5 1 calc R U P A 5
C7 C 0.4477(3) 0.2779(2) 0.48463(17) 0.0420(11) Uani 1 1 d . . . . .
C8 C 0.4694(3) 0.3366(3) 0.5149(2) 0.0571(13) Uani 1 1 d . . . . .
H8 H 0.4460 0.3426 0.5483 0.069 Uiso 1 1 calc R U . . .
C9 C 0.5245(3) 0.3869(3) 0.4977(2) 0.0650(15) Uani 1 1 d . . . . .
H9 H 0.5405 0.4258 0.5197 0.078 Uiso 1 1 calc R U . . .
C10 C 0.5556(3) 0.3797(3) 0.4482(2) 0.0627(15) Uani 1 1 d . . . . .
H10 H 0.5921 0.4144 0.4359 0.075 Uiso 1 1 calc R U . . .
C11 C 0.5342(3) 0.3217(2) 0.41569(19) 0.0485(12) Uani 1 1 d . . . . .
C12 C 0.3871(3) 0.2250(2) 0.50592(18) 0.0472(11) Uani 1 1 d . . . . .
H12 H 0.3920 0.1811 0.4852 0.057 Uiso 1 1 calc R U . . .
C13 C 0.2946(3) 0.2501(3) 0.4964(2) 0.0699(16) Uani 1 1 d . . . . .
H13A H 0.2890 0.2948 0.5144 0.105 Uiso 1 1 calc R U . . .
H13B H 0.2561 0.2162 0.5108 0.105 Uiso 1 1 calc R U . . .
H13C H 0.2791 0.2557 0.4577 0.105 Uiso 1 1 calc R U . . .
C14 C 0.4090(3) 0.2084(3) 0.56586(19) 0.0691(15) Uani 1 1 d . . . . .
H14A H 0.4698 0.1949 0.5721 0.104 Uiso 1 1 calc R U . . .
H14B H 0.3726 0.1702 0.5762 0.104 Uiso 1 1 calc R U . . .
H14C H 0.3986 0.2494 0.5874 0.104 Uiso 1 1 calc R U . . .
C15 C 0.5659(3) 0.3188(3) 0.3601(2) 0.0614(14) Uani 1 1 d . . . . .
H15 H 0.5451 0.2746 0.3425 0.074 Uiso 1 1 calc R U . . .
C16 C 0.6635(4) 0.3211(4) 0.3610(3) 0.103(2) Uani 1 1 d . . . . .
H16A H 0.6853 0.3630 0.3799 0.154 Uiso 1 1 calc R U . . .
H16B H 0.6798 0.3218 0.3242 0.154 Uiso 1 1 calc R U . . .
H16C H 0.6883 0.2801 0.3797 0.154 Uiso 1 1 calc R U . . .
C17 C 0.5281(4) 0.3793(3) 0.3259(2) 0.0741(16) Uani 1 1 d . . . . .
H17A H 0.4650 0.3772 0.3234 0.111 Uiso 1 1 calc R U . . .
H17B H 0.5474 0.3762 0.2898 0.111 Uiso 1 1 calc R U . . .
H17C H 0.5477 0.4232 0.3425 0.111 Uiso 1 1 calc R U . . .
C18 C 0.5780(3) 0.1519(2) 0.47037(17) 0.0435(11) Uani 1 1 d . . . . .
H18 H 0.5673 0.1952 0.4907 0.052 Uiso 1 1 calc R U . . .
C19 C 0.5638(3) 0.0901(3) 0.50696(18) 0.0564(13) Uani 1 1 d . . . . .
H19A H 0.5023 0.0860 0.5117 0.085 Uiso 1 1 calc R U . . .
H19B H 0.5964 0.0972 0.5420 0.085 Uiso 1 1 calc R U . . .
H19C H 0.5836 0.0476 0.4906 0.085 Uiso 1 1 calc R U . . .
C20 C 0.6715(3) 0.1535(3) 0.4564(2) 0.0628(14) Uani 1 1 d . . . . .
H20A H 0.6835 0.1117 0.4361 0.094 Uiso 1 1 calc R U . . .
H20B H 0.7103 0.1551 0.4896 0.094 Uiso 1 1 calc R U . . .
H20C H 0.6806 0.1946 0.4347 0.094 Uiso 1 1 calc R U . . .
C21 C 0.5273(3) 0.0083(2) 0.31487(19) 0.0553(13) Uani 1 1 d . . . . .
H21 H 0.5046 0.0025 0.2764 0.066 Uiso 1 1 calc R U . . .
C22 C 0.5023(4) -0.0559(2) 0.3455(2) 0.0723(16) Uani 1 1 d . . . . .
H22A H 0.5299 -0.0541 0.3823 0.108 Uiso 1 1 calc R U . . .
H22B H 0.5214 -0.0975 0.3275 0.108 Uiso 1 1 calc R U . . .
H22C H 0.4395 -0.0572 0.3462 0.108 Uiso 1 1 calc R U . . .
C23 C 0.6260(4) 0.0139(3) 0.3173(3) 0.0858(19) Uani 1 1 d . . . . .
H23A H 0.6505 0.0122 0.3548 0.129 Uiso 1 1 calc R U . . .
H23B H 0.6417 0.0579 0.3012 0.129 Uiso 1 1 calc R U . . .
H23C H 0.6487 -0.0247 0.2974 0.129 Uiso 1 1 calc R U . . .
C24 C 0.4227(3) 0.0990(2) 0.24755(16) 0.0401(10) Uani 1 1 d . . . . .
C25 C 0.4815(3) 0.1250(2) 0.21375(17) 0.0460(11) Uani 1 1 d . . . . .
C26 C 0.4664(4) 0.1114(3) 0.15864(19) 0.0640(15) Uani 1 1 d . . . . .
H26 H 0.5056 0.1285 0.1349 0.077 Uiso 1 1 calc R U . . .
C27 C 0.3950(4) 0.0734(3) 0.1382(2) 0.0677(16) Uani 1 1 d . . . . .
H27 H 0.3848 0.0655 0.1007 0.081 Uiso 1 1 calc R U . . .
C28 C 0.3402(3) 0.0478(3) 0.1720(2) 0.0594(14) Uani 1 1 d . . . . .
H28 H 0.2917 0.0217 0.1576 0.071 Uiso 1 1 calc R U . . .
C29 C 0.3525(3) 0.0586(2) 0.22726(19) 0.0535(12) Uani 1 1 d D . . . .
C30 C 0.5604(3) 0.1678(2) 0.23313(19) 0.0512(12) Uani 1 1 d . . . . .
H30 H 0.5687 0.1642 0.2732 0.061 Uiso 1 1 calc R U . . .
C31 C 0.6439(3) 0.1432(3) 0.2108(2) 0.0739(16) Uani 1 1 d . . . . .
H31A H 0.6514 0.0934 0.2174 0.111 Uiso 1 1 calc R U . . .
H31B H 0.6931 0.1684 0.2286 0.111 Uiso 1 1 calc R U . . .
H31C H 0.6403 0.1521 0.1720 0.111 Uiso 1 1 calc R U . . .
C32 C 0.5451(3) 0.2443(3) 0.2185(2) 0.0622(14) Uani 1 1 d . . . . .
H32A H 0.5373 0.2492 0.1794 0.093 Uiso 1 1 calc R U . . .
H32B H 0.5949 0.2717 0.2329 0.093 Uiso 1 1 calc R U . . .
H32C H 0.4933 0.2608 0.2340 0.093 Uiso 1 1 calc R U . . .
C33 C 0.2975(6) 0.0182(5) 0.2663(4) 0.042(3) Uani 0.640(17) 1 d D . P B 3
H33 H 0.3255 0.0244 0.3036 0.050 Uiso 0.640(17) 1 calc R U P B 3
C34 C 0.2903(7) -0.0603(5) 0.2550(4) 0.053(3) Uani 0.640(17) 1 d D . P B 3
H34A H 0.2552 -0.0820 0.2809 0.079 Uiso 0.640(17) 1 calc R U P B 3
H34B H 0.3480 -0.0810 0.2584 0.079 Uiso 0.640(17) 1 calc R U P B 3
H34C H 0.2631 -0.0678 0.2185 0.079 Uiso 0.640(17) 1 calc R U P B 3
C35 C 0.2063(7) 0.0497(5) 0.2641(5) 0.059(3) Uani 0.640(17) 1 d D . P B 3
H35A H 0.1790 0.0475 0.2272 0.089 Uiso 0.640(17) 1 calc R U P B 3
H35B H 0.2103 0.0981 0.2758 0.089 Uiso 0.640(17) 1 calc R U P B 3
H35C H 0.1716 0.0235 0.2878 0.089 Uiso 0.640(17) 1 calc R U P B 3
N41 N 0.1148(2) 0.33839(17) 0.41758(14) 0.0406(9) Uani 1 1 d . . . . .
C42 C 0.0871(3) 0.3283(2) 0.46598(18) 0.0429(11) Uani 1 1 d . . . . .
C43 C 0.0683(3) 0.2622(2) 0.48560(17) 0.0437(11) Uani 1 1 d . . . . .
H43 H 0.0586 0.2616 0.5225 0.052 Uiso 1 1 calc R U . . .
C44 C 0.0610(3) 0.1972(2) 0.46093(16) 0.0402(10) Uani 1 1 d . . . . .
N45 N 0.0866(2) 0.18264(18) 0.41238(13) 0.0395(8) Uani 1 1 d . . . . .
C46 C 0.1094(3) 0.4074(2) 0.39415(17) 0.0430(11) Uani 1 1 d . . . . .
C47 C 0.0352(3) 0.4244(3) 0.3611(2) 0.0647(15) Uani 1 1 d D . . . .
C48 C 0.0309(4) 0.4893(3) 0.3363(2) 0.0726(16) Uani 1 1 d . . . . .
H48 H -0.0196 0.5016 0.3141 0.087 Uiso 1 1 calc R U . . .
C49 C 0.0976(4) 0.5355(3) 0.3433(2) 0.0698(16) Uani 1 1 d . . . . .
H49 H 0.0933 0.5794 0.3261 0.084 Uiso 1 1 calc R U . . .
C50 C 0.1704(4) 0.5179(2) 0.3750(2) 0.0609(14) Uani 1 1 d . . . . .
H50 H 0.2168 0.5500 0.3793 0.073 Uiso 1 1 calc R U . . .
C51 C 0.1783(3) 0.4544(2) 0.40112(18) 0.0486(12) Uani 1 1 d . . . . .
C52 C -0.0471(6) 0.3846(6) 0.3636(6) 0.067(4) Uani 0.567(14) 1 d D . P C 1
H52 H -0.0357 0.3440 0.3881 0.081 Uiso 0.567(14) 1 calc R U P C 1
C53 C -0.0662(15) 0.3582(11) 0.3059(6) 0.090(6) Uani 0.567(14) 1 d D . P C 1
H53A H -0.0842 0.3970 0.2822 0.135 Uiso 0.567(14) 1 calc R U P C 1
H53B H -0.1125 0.3237 0.3046 0.135 Uiso 0.567(14) 1 calc R U P C 1
H53C H -0.0142 0.3370 0.2939 0.135 Uiso 0.567(14) 1 calc R U P C 1
C54 C -0.1251(6) 0.4246(8) 0.3806(6) 0.098(5) Uani 0.567(14) 1 d D . P C 1
H54A H -0.1114 0.4433 0.4168 0.148 Uiso 0.567(14) 1 calc R U P C 1
H54B H -0.1746 0.3932 0.3805 0.148 Uiso 0.567(14) 1 calc R U P C 1
H54C H -0.1391 0.4627 0.3554 0.148 Uiso 0.567(14) 1 calc R U P C 1
C55 C 0.2614(3) 0.4398(3) 0.4368(2) 0.0689(16) Uani 1 1 d . . . . .
H55 H 0.2569 0.3923 0.4523 0.083 Uiso 1 1 calc R U . . .
C56 C 0.2736(4) 0.4915(3) 0.4836(2) 0.0816(18) Uani 1 1 d . . . . .
H56A H 0.3223 0.4768 0.5087 0.122 Uiso 1 1 calc R U . . .
H56B H 0.2211 0.4930 0.5023 0.122 Uiso 1 1 calc R U . . .
H56C H 0.2853 0.5376 0.4697 0.122 Uiso 1 1 calc R U . . .
C57 C 0.3399(4) 0.4416(4) 0.4058(3) 0.117(3) Uani 1 1 d . . . . .
H57A H 0.3397 0.4009 0.3823 0.175 Uiso 1 1 calc R U . . .
H57B H 0.3921 0.4411 0.4309 0.175 Uiso 1 1 calc R U . . .
H57C H 0.3390 0.4838 0.3840 0.175 Uiso 1 1 calc R U . . .
C58 C 0.0752(3) 0.3891(2) 0.5043(2) 0.0561(13) Uani 1 1 d . . . . .
H58 H 0.0939 0.4324 0.4868 0.067 Uiso 1 1 calc R U . . .
C59 C -0.0193(4) 0.3984(3) 0.5158(3) 0.099(2) Uani 1 1 d . . . . .
H59A H -0.0556 0.4030 0.4818 0.148 Uiso 1 1 calc R U . . .
H59B H -0.0246 0.4403 0.5374 0.148 Uiso 1 1 calc R U . . .
H59C H -0.0378 0.3581 0.5355 0.148 Uiso 1 1 calc R U . . .
C60 C 0.1312(5) 0.3804(3) 0.5578(2) 0.091(2) Uani 1 1 d . . . . .
H60A H 0.1096 0.3415 0.5778 0.136 Uiso 1 1 calc R U . . .
H60B H 0.1289 0.4230 0.5790 0.136 Uiso 1 1 calc R U . . .
H60C H 0.1910 0.3713 0.5507 0.136 Uiso 1 1 calc R U . . .
C61 C 0.0163(3) 0.1421(2) 0.49320(18) 0.0518(12) Uani 1 1 d . . . . .
H61 H 0.0221 0.0966 0.4747 0.062 Uiso 1 1 calc R U . . .
C62 C -0.0798(3) 0.1573(3) 0.4928(2) 0.0761(17) Uani 1 1 d . . . . .
H62A H -0.0879 0.2007 0.5121 0.114 Uiso 1 1 calc R U . . .
H62B H -0.1079 0.1193 0.5104 0.114 Uiso 1 1 calc R U . . .
H62C H -0.1053 0.1617 0.4556 0.114 Uiso 1 1 calc R U . . .
C63 C 0.0579(4) 0.1342(3) 0.55077(19) 0.0651(15) Uani 1 1 d . . . . .
H63A H 0.1208 0.1325 0.5505 0.098 Uiso 1 1 calc R U . . .
H63B H 0.0376 0.0913 0.5663 0.098 Uiso 1 1 calc R U . . .
H63C H 0.0421 0.1738 0.5723 0.098 Uiso 1 1 calc R U . . .
C64 C 0.0730(3) 0.1128(2) 0.39165(17) 0.0407(10) Uani 1 1 d . . . . .
C65 C 0.1314(3) 0.0601(2) 0.40700(18) 0.0470(12) Uani 1 1 d . . . . .
C66 C 0.1180(4) -0.0067(3) 0.3857(2) 0.0610(14) Uani 1 1 d . . . . .
H66 H 0.1574 -0.0428 0.3963 0.073 Uiso 1 1 calc R U . . .
C67 C 0.0479(4) -0.0203(3) 0.3493(2) 0.0663(16) Uani 1 1 d . . . . .
H67 H 0.0393 -0.0656 0.3347 0.080 Uiso 1 1 calc R U . . .
C68 C -0.0097(3) 0.0321(3) 0.3340(2) 0.0648(15) Uani 1 1 d . . . . .
H68 H -0.0578 0.0223 0.3089 0.078 Uiso 1 1 calc R U . . .
C69 C 0.0008(3) 0.0991(3) 0.35445(19) 0.0527(12) Uani 1 1 d . . . . .
C70 C 0.2116(3) 0.0726(2) 0.44536(19) 0.0524(12) Uani 1 1 d . . . . .
H70 H 0.2078 0.1205 0.4601 0.063 Uiso 1 1 calc R U . . .
C71 C 0.2197(4) 0.0220(3) 0.4930(2) 0.0793(17) Uani 1 1 d . . . . .
H71A H 0.2322 -0.0246 0.4802 0.119 Uiso 1 1 calc R U . . .
H71B H 0.1655 0.0213 0.5099 0.119 Uiso 1 1 calc R U . . .
H71C H 0.2666 0.0371 0.5193 0.119 Uiso 1 1 calc R U . . .
C72 C 0.2925(3) 0.0685(3) 0.4160(2) 0.0700(15) Uani 1 1 d . . . . .
H72A H 0.3009 0.0208 0.4042 0.105 Uiso 1 1 calc R U . . .
H72B H 0.3425 0.0830 0.4401 0.105 Uiso 1 1 calc R U . . .
H72C H 0.2864 0.0992 0.3846 0.105 Uiso 1 1 calc R U . . .
C73 C -0.0654(3) 0.1543(3) 0.3367(2) 0.0648(15) Uani 1 1 d . . . . .
H73 H -0.0550 0.1956 0.3607 0.078 Uiso 1 1 calc R U . . .
C74 C -0.1585(4) 0.1295(4) 0.3398(3) 0.103(2) Uani 1 1 d . . . . .
H74A H -0.1731 0.0950 0.3117 0.155 Uiso 1 1 calc R U . . .
H74B H -0.1979 0.1690 0.3345 0.155 Uiso 1 1 calc R U . . .
H74C H -0.1639 0.1088 0.3751 0.155 Uiso 1 1 calc R U . . .
C75 C -0.0538(4) 0.1765(3) 0.2784(2) 0.0863(19) Uani 1 1 d . . . . .
H75A H 0.0009 0.2014 0.2776 0.129 Uiso 1 1 calc R U . . .
H75B H -0.1015 0.2069 0.2651 0.129 Uiso 1 1 calc R U . . .
H75C H -0.0534 0.1353 0.2555 0.129 Uiso 1 1 calc R U . . .
C76 C 0.1987(3) 0.2725(2) 0.29568(17) 0.0486(12) Uani 1 1 d . . . . .
C77 C 0.2445(3) 0.3390(3) 0.28278(18) 0.0552(13) Uani 1 1 d . . . . .
H77 H 0.2621 0.3643 0.3169 0.066 Uiso 1 1 calc R U . . .
C78 C 0.1816(4) 0.3845(3) 0.2467(2) 0.0688(15) Uani 1 1 d . . . . .
H78A H 0.2097 0.4291 0.2392 0.083 Uiso 1 1 calc R U . . .
H78B H 0.1297 0.3946 0.2653 0.083 Uiso 1 1 calc R U . . .
C79 C 0.1552(3) 0.3462(3) 0.19324(19) 0.0588(14) Uani 1 1 d . . . . .
H79 H 0.1131 0.3748 0.1700 0.071 Uiso 1 1 calc R U . . .
C80 C 0.1144(3) 0.2780(3) 0.20690(19) 0.0585(13) Uani 1 1 d . . . . .
H80A H 0.0963 0.2526 0.1734 0.070 Uiso 1 1 calc R U . . .
H80B H 0.0624 0.2871 0.2257 0.070 Uiso 1 1 calc R U . . .
C81 C 0.1776(3) 0.2335(3) 0.24259(18) 0.0540(12) Uani 1 1 d . . . . .
H81 H 0.1500 0.1880 0.2498 0.065 Uiso 1 1 calc R U . . .
C82 C 0.3243(3) 0.3260(4) 0.2528(2) 0.0810(19) Uani 1 1 d . . . . .
H82A H 0.3519 0.3708 0.2455 0.097 Uiso 1 1 calc R U . . .
H82B H 0.3664 0.2977 0.2753 0.097 Uiso 1 1 calc R U . . .
C83 C 0.2991(3) 0.2886(3) 0.1998(2) 0.0728(18) Uani 1 1 d . . . . .
H83 H 0.3516 0.2795 0.1806 0.087 Uiso 1 1 calc R U . . .
C84 C 0.2354(3) 0.3335(3) 0.1651(2) 0.0674(15) Uani 1 1 d . . . . .
H84A H 0.2627 0.3784 0.1577 0.081 Uiso 1 1 calc R U . . .
H84B H 0.2195 0.3101 0.1303 0.081 Uiso 1 1 calc R U . . .
C85 C 0.2577(4) 0.2212(3) 0.2131(2) 0.0743(17) Uani 1 1 d . . . . .
H85A H 0.2995 0.1929 0.2359 0.089 Uiso 1 1 calc R U . . .
H85B H 0.2414 0.1951 0.1796 0.089 Uiso 1 1 calc R U . . .
C91 C 0.263(2) 0.8075(14) 0.3659(13) 0.111(13) Uani 0.5 1 d D . P A 5
H91 H 0.2847 0.8467 0.3484 0.133 Uiso 0.5 1 calc R U P A 5
C92 C 0.3180(17) 0.7702(16) 0.4031(12) 0.085(8) Uani 0.5 1 d D . P A 5
H92 H 0.3768 0.7831 0.4103 0.102 Uiso 0.5 1 calc R U P A 5
C93 C 0.2852(13) 0.7141(14) 0.4295(8) 0.063(6) Uani 0.5 1 d D . P A 5
H93 H 0.3219 0.6873 0.4539 0.076 Uiso 0.5 1 calc R U P A 5
C94 C 0.1985(14) 0.6977(10) 0.4198(11) 0.058(6) Uani 0.5 1 d D . P A 5
H94 H 0.1753 0.6613 0.4395 0.070 Uiso 0.5 1 calc R U P A 5
C95 C 0.1451(13) 0.7334(14) 0.3819(12) 0.079(8) Uani 0.5 1 d D . P A 5
H95 H 0.0862 0.7208 0.3748 0.094 Uiso 0.5 1 calc R U P A 5
C54A C -0.0996(10) 0.3529(12) 0.3742(6) 0.102(8) Uani 0.433(14) 1 d D . P C 2
H54D H -0.1242 0.3976 0.3833 0.153 Uiso 0.433(14) 1 calc R U P C 2
H54E H -0.0751 0.3299 0.4070 0.153 Uiso 0.433(14) 1 calc R U P C 2
H54F H -0.1450 0.3237 0.3561 0.153 Uiso 0.433(14) 1 calc R U P C 2
C53A C -0.073(2) 0.3719(17) 0.2790(8) 0.092(9) Uani 0.433(14) 1 d D . P C 2
H53D H -0.1125 0.3331 0.2714 0.138 Uiso 0.433(14) 1 calc R U P C 2
H53E H -0.0290 0.3716 0.2532 0.138 Uiso 0.433(14) 1 calc R U P C 2
H53F H -0.1048 0.4156 0.2759 0.138 Uiso 0.433(14) 1 calc R U P C 2
C52A C -0.0281(8) 0.3648(8) 0.3364(6) 0.053(4) Uani 0.433(14) 1 d D . P C 2
H52A H 0.0067 0.3212 0.3370 0.064 Uiso 0.433(14) 1 calc R U P C 2
C95A C 0.1414(14) 0.7591(17) 0.3614(10) 0.079(7) Uani 0.5 1 d D . P D 6
H95A H 0.0859 0.7616 0.3422 0.095 Uiso 0.5 1 calc R U P D 6
C94A C 0.161(2) 0.7081(14) 0.3993(11) 0.081(8) Uani 0.5 1 d D . P D 6
H94A H 0.1187 0.6753 0.4070 0.097 Uiso 0.5 1 calc R U P D 6
C93A C 0.242(2) 0.7047(10) 0.4257(7) 0.070(8) Uani 0.5 1 d D . P D 6
H93A H 0.2543 0.6695 0.4520 0.083 Uiso 0.5 1 calc R U P D 6
C96A C 0.205(2) 0.8063(14) 0.3527(11) 0.072(6) Uani 0.5 1 d D . P D 6
H96A H 0.1907 0.8438 0.3287 0.086 Uiso 0.5 1 calc R U P D 6
C91A C 0.2870(18) 0.8014(13) 0.3772(12) 0.070(7) Uani 0.5 1 d D . P D 6
H91A H 0.3301 0.8328 0.3679 0.084 Uiso 0.5 1 calc R U P D 6
C92A C 0.3076(16) 0.7501(17) 0.4159(10) 0.086(9) Uani 0.5 1 d D . P D 6
H92A H 0.3635 0.7467 0.4344 0.103 Uiso 0.5 1 calc R U P D 6
C35A C 0.1849(9) 0.0536(11) 0.2202(11) 0.084(7) Uani 0.360(17) 1 d D . P B 4
H35D H 0.1828 0.0964 0.1991 0.126 Uiso 0.360(17) 1 calc R U P B 4
H35E H 0.1376 0.0533 0.2433 0.126 Uiso 0.360(17) 1 calc R U P B 4
H35F H 0.1792 0.0137 0.1958 0.126 Uiso 0.360(17) 1 calc R U P B 4
C33A C 0.2717(10) 0.0493(12) 0.2550(7) 0.065(6) Uani 0.360(17) 1 d D . P B 4
H33A H 0.2717 0.0823 0.2858 0.078 Uiso 0.360(17) 1 calc R U P B 4
C34A C 0.2866(15) -0.0250(15) 0.2763(9) 0.083(8) Uani 0.360(17) 1 d D . P B 4
H34D H 0.3388 -0.0262 0.3014 0.125 Uiso 0.360(17) 1 calc R U P B 4
H34E H 0.2935 -0.0563 0.2462 0.125 Uiso 0.360(17) 1 calc R U P B 4
H34F H 0.2370 -0.0397 0.2949 0.125 Uiso 0.360(17) 1 calc R U P B 4
 
loop_
 _atom_site_aniso_label
 _atom_site_aniso_U_11
 _atom_site_aniso_U_22
 _atom_site_aniso_U_33
 _atom_site_aniso_U_23
 _atom_site_aniso_U_13
 _atom_site_aniso_U_12
Mg1 0.0396(8) 0.0442(9) 0.0400(8) -0.0030(7) -0.0042(7) 0.0018(7)
O1 0.0398(17) 0.057(2) 0.0399(17) 0.0074(14) -0.0032(14) 0.0045(15)
N1 0.038(2) 0.035(2) 0.040(2) -0.0033(16) -0.0026(16) 0.0038(16)
Mg2 0.0413(8) 0.0429(8) 0.0429(8) -0.0026(7) 0.0059(7) -0.0039(7)
C2 0.034(2) 0.036(2) 0.040(2) 0.0001(19) 0.0009(19) 0.0029(19)
C3 0.051(3) 0.032(2) 0.039(3) 0.0046(19) -0.005(2) 0.004(2)
C4 0.050(3) 0.034(2) 0.039(3) 0.000(2) 0.005(2) -0.003(2)
N5 0.045(2) 0.038(2) 0.036(2) -0.0004(16) -0.0016(17) -0.0027(17)
C6 0.033(2) 0.032(2) 0.048(3) -0.0043(19) -0.011(2) 0.0033(19)
C96 0.09(2) 0.08(2) 0.118(17) 0.023(15) -0.006(18) -0.014(16)
C7 0.041(3) 0.044(3) 0.039(3) -0.004(2) -0.010(2) 0.010(2)
C8 0.067(3) 0.052(3) 0.049(3) -0.013(2) -0.009(3) 0.008(3)
C9 0.063(4) 0.051(3) 0.076(4) -0.024(3) -0.018(3) -0.001(3)
C10 0.056(3) 0.042(3) 0.087(4) -0.010(3) -0.011(3) -0.009(2)
C11 0.041(3) 0.042(3) 0.061(3) -0.003(2) -0.003(2) 0.001(2)
C12 0.050(3) 0.043(3) 0.047(3) -0.004(2) -0.002(2) 0.007(2)
C13 0.054(3) 0.056(3) 0.097(4) 0.001(3) -0.009(3) 0.002(3)
C14 0.071(4) 0.091(4) 0.045(3) 0.010(3) 0.003(3) 0.004(3)
C15 0.058(3) 0.051(3) 0.076(4) 0.002(3) 0.016(3) -0.007(3)
C16 0.068(4) 0.130(6) 0.114(5) 0.057(5) 0.029(4) 0.020(4)
C17 0.085(4) 0.067(4) 0.067(4) 0.004(3) -0.007(3) -0.001(3)
C18 0.044(3) 0.043(3) 0.041(3) -0.004(2) -0.008(2) 0.006(2)
C19 0.066(3) 0.062(3) 0.039(3) 0.008(2) -0.009(2) 0.006(3)
C20 0.045(3) 0.068(4) 0.072(4) 0.008(3) -0.010(3) 0.002(3)
C21 0.082(4) 0.042(3) 0.040(3) -0.005(2) -0.005(3) 0.011(3)
C22 0.107(5) 0.042(3) 0.065(4) 0.001(3) -0.011(3) 0.010(3)
C23 0.094(5) 0.075(4) 0.094(5) 0.000(3) 0.034(4) 0.030(4)
C24 0.049(3) 0.037(2) 0.034(2) -0.0037(19) -0.003(2) 0.005(2)
C25 0.059(3) 0.039(3) 0.039(3) 0.004(2) -0.003(2) 0.002(2)
C26 0.091(4) 0.061(3) 0.040(3) 0.004(2) 0.005(3) -0.020(3)
C27 0.112(5) 0.054(3) 0.034(3) 0.005(2) -0.008(3) -0.013(3)
C28 0.066(3) 0.057(3) 0.052(3) -0.009(3) -0.013(3) -0.006(3)
C29 0.056(3) 0.054(3) 0.050(3) -0.010(2) 0.001(2) -0.008(3)
C30 0.053(3) 0.054(3) 0.046(3) 0.006(2) 0.001(2) -0.001(2)
C31 0.065(4) 0.093(4) 0.064(4) 0.011(3) 0.008(3) 0.012(3)
C32 0.056(3) 0.058(3) 0.071(4) 0.001(3) 0.001(3) -0.013(3)
C33 0.041(6) 0.038(7) 0.046(6) 0.000(5) 0.007(4) -0.004(5)
C34 0.065(6) 0.047(6) 0.045(6) -0.003(4) 0.000(5) -0.011(4)
C35 0.057(6) 0.061(6) 0.061(8) 0.006(5) 0.015(6) -0.001(5)
N41 0.040(2) 0.039(2) 0.042(2) 0.0040(17) -0.0001(17) 0.0024(17)
C42 0.042(3) 0.042(3) 0.044(3) -0.003(2) 0.004(2) 0.000(2)
C43 0.048(3) 0.050(3) 0.033(2) -0.005(2) 0.003(2) -0.002(2)
C44 0.038(2) 0.047(3) 0.034(2) 0.003(2) -0.0035(19) -0.002(2)
N45 0.036(2) 0.044(2) 0.037(2) -0.0031(16) -0.0035(16) -0.0055(16)
C46 0.043(3) 0.044(3) 0.042(3) 0.001(2) 0.001(2) 0.007(2)
C47 0.046(3) 0.062(3) 0.084(4) 0.019(3) -0.004(3) 0.007(3)
C48 0.070(4) 0.066(4) 0.077(4) 0.015(3) -0.022(3) 0.017(3)
C49 0.090(4) 0.047(3) 0.070(4) 0.012(3) -0.011(3) 0.008(3)
C50 0.078(4) 0.041(3) 0.061(3) 0.007(2) -0.012(3) 0.000(3)
C51 0.058(3) 0.035(3) 0.051(3) 0.001(2) -0.005(2) 0.005(2)
C52 0.046(8) 0.076(8) 0.078(10) -0.011(7) -0.004(7) 0.019(6)
C53 0.060(12) 0.085(13) 0.120(18) -0.046(14) -0.022(14) 0.008(10)
C54 0.047(6) 0.116(12) 0.130(11) -0.038(9) -0.002(6) 0.008(7)
C55 0.067(4) 0.041(3) 0.091(4) 0.003(3) -0.034(3) -0.007(3)
C56 0.081(4) 0.087(4) 0.071(4) 0.003(3) -0.025(3) -0.016(3)
C57 0.058(4) 0.163(8) 0.124(6) -0.062(5) -0.021(4) 0.014(4)
C58 0.072(4) 0.042(3) 0.057(3) -0.012(2) 0.019(3) -0.005(2)
C59 0.098(5) 0.078(4) 0.129(6) -0.036(4) 0.052(4) -0.003(4)
C60 0.154(6) 0.063(4) 0.054(4) -0.018(3) -0.002(4) 0.013(4)
C61 0.061(3) 0.050(3) 0.045(3) 0.001(2) 0.007(2) -0.012(2)
C62 0.055(3) 0.092(4) 0.083(4) 0.012(3) 0.016(3) -0.024(3)
C63 0.082(4) 0.061(3) 0.052(3) 0.010(3) 0.005(3) -0.012(3)
C64 0.042(3) 0.041(3) 0.039(2) -0.003(2) 0.004(2) -0.009(2)
C65 0.052(3) 0.043(3) 0.046(3) -0.001(2) 0.008(2) -0.014(2)
C66 0.074(4) 0.043(3) 0.068(3) -0.003(3) 0.017(3) -0.009(3)
C67 0.075(4) 0.052(3) 0.075(4) -0.027(3) 0.020(3) -0.027(3)
C68 0.054(3) 0.076(4) 0.064(4) -0.024(3) 0.006(3) -0.024(3)
C69 0.047(3) 0.058(3) 0.053(3) -0.009(2) 0.004(2) -0.011(2)
C70 0.058(3) 0.043(3) 0.055(3) -0.002(2) -0.002(3) 0.002(2)
C71 0.074(4) 0.090(4) 0.072(4) 0.019(3) -0.002(3) 0.013(3)
C72 0.062(4) 0.067(4) 0.081(4) -0.004(3) 0.006(3) -0.012(3)
C73 0.057(3) 0.077(4) 0.059(3) -0.016(3) -0.008(3) -0.009(3)
C74 0.051(4) 0.132(6) 0.123(6) -0.001(5) -0.012(4) 0.001(4)
C75 0.111(5) 0.080(4) 0.065(4) -0.008(3) -0.007(4) 0.001(4)
C76 0.051(3) 0.053(3) 0.041(3) 0.005(2) -0.003(2) 0.001(2)
C77 0.066(3) 0.059(3) 0.039(3) 0.001(2) -0.003(2) -0.011(3)
C78 0.095(4) 0.052(3) 0.059(3) 0.001(3) 0.006(3) 0.008(3)
C79 0.062(3) 0.066(3) 0.046(3) 0.007(3) -0.005(3) 0.015(3)
C80 0.055(3) 0.068(3) 0.050(3) -0.001(3) -0.010(2) 0.005(3)
C81 0.066(3) 0.052(3) 0.044(3) 0.000(2) 0.004(2) 0.004(3)
C82 0.058(4) 0.125(5) 0.059(4) 0.037(4) -0.001(3) -0.010(3)
C83 0.049(3) 0.126(5) 0.044(3) 0.026(3) 0.009(3) 0.025(3)
C84 0.068(4) 0.083(4) 0.051(3) 0.015(3) 0.004(3) 0.008(3)
C85 0.070(4) 0.095(5) 0.058(3) 0.010(3) 0.005(3) 0.036(3)
C91 0.13(3) 0.097(17) 0.102(19) 0.030(13) -0.019(18) -0.02(2)
C92 0.112(18) 0.096(16) 0.047(12) 0.011(10) 0.010(11) -0.036(13)
C93 0.023(11) 0.092(14) 0.078(10) -0.015(9) 0.018(10) -0.021(10)
C94 0.011(12) 0.062(9) 0.101(17) -0.006(9) 0.001(11) -0.004(10)
C95 0.075(12) 0.09(2) 0.07(2) 0.017(12) -0.011(13) 0.033(12)
C54A 0.052(10) 0.15(2) 0.102(13) -0.004(12) 0.010(9) -0.024(11)
C53A 0.071(12) 0.099(16) 0.096(17) -0.032(15) -0.050(15) 0.042(11)
C52A 0.035(9) 0.067(11) 0.055(11) 0.005(8) -0.006(7) 0.007(7)
C95A 0.082(14) 0.09(2) 0.060(16) -0.006(13) -0.009(11) -0.008(14)
C94A 0.06(2) 0.09(2) 0.09(2) -0.002(14) -0.011(12) -0.002(16)
C93A 0.06(2) 0.063(12) 0.087(12) 0.016(10) 0.01(2) 0.007(18)
C96A 0.079(16) 0.064(14) 0.072(12) 0.000(9) -0.001(12) -0.013(13)
C91A 0.085(13) 0.069(15) 0.058(15) -0.017(12) 0.010(11) -0.011(10)
C92A 0.079(17) 0.11(2) 0.068(19) -0.034(16) 0.003(12) -0.010(15)
C35A 0.059(11) 0.082(13) 0.11(2) -0.004(12) 0.000(11) -0.020(9)
C33A 0.058(15) 0.067(15) 0.064(13) -0.023(11) -0.019(10) 0.013(11)
C34A 0.086(15) 0.11(3) 0.050(14) 0.013(16) 0.004(11) -0.024(17)
 
_geom_special_details
;
 All esds (except the esd in the dihedral angle between two l.s. planes)
 are estimated using the full covariance matrix.  The cell esds are taken
 into account individually in the estimation of esds in distances, angles
 and torsion angles; correlations between esds in cell parameters are only
 used when they are defined by crystal symmetry.  An approximate (isotropic)
 treatment of cell esds is used for estimating esds involving l.s. planes.
;
 
loop_
 _geom_bond_atom_site_label_1
 _geom_bond_atom_site_label_2
 _geom_bond_distance
 _geom_bond_site_symmetry_2
 _geom_bond_publ_flag
Mg1 O1 1.884(3) . ?
Mg1 N1 2.073(3) . ?
Mg1 N5 2.072(4) . ?
O1 C76 1.539(5) . ?
O1 Mg2 2.024(3) . ?
N1 C2 1.345(5) . ?
N1 C6 1.447(5) . ?
Mg2 N41 2.077(4) . ?
Mg2 N45 2.077(4) . ?
Mg2 C76 2.106(5) . ?
C2 C3 1.393(6) . ?
C2 C18 1.535(6) . ?
C3 C4 1.405(6) . ?
C3 H3 0.9500 . ?
C4 N5 1.336(5) . ?
C4 C21 1.535(6) . ?
N5 C24 1.463(5) . ?
C6 C11 1.405(6) . ?
C6 C7 1.409(6) . ?
C96 C95 1.370(16) . ?
C96 C91 1.383(17) . ?
C96 H96 0.9500 . ?
C7 C8 1.387(6) . ?
C7 C12 1.520(6) . ?
C8 C9 1.392(7) . ?
C8 H8 0.9500 . ?
C9 C10 1.376(7) . ?
C9 H9 0.9500 . ?
C10 C11 1.405(6) . ?
C10 H10 0.9500 . ?
C11 C15 1.520(7) . ?
C12 C13 1.518(6) . ?
C12 C14 1.540(6) . ?
C12 H12 1.0000 . ?
C13 H13A 0.9800 . ?
C13 H13B 0.9800 . ?
C13 H13C 0.9800 . ?
C14 H14A 0.9800 . ?
C14 H14B 0.9800 . ?
C14 H14C 0.9800 . ?
C15 C16 1.518(7) . ?
C15 C17 1.533(7) . ?
C15 H15 1.0000 . ?
C16 H16A 0.9800 . ?
C16 H16B 0.9800 . ?
C16 H16C 0.9800 . ?
C17 H17A 0.9800 . ?
C17 H17B 0.9800 . ?
C17 H17C 0.9800 . ?
C18 C20 1.530(6) . ?
C18 C19 1.532(6) . ?
C18 H18 1.0000 . ?
C19 H19A 0.9800 . ?
C19 H19B 0.9800 . ?
C19 H19C 0.9800 . ?
C20 H20A 0.9800 . ?
C20 H20B 0.9800 . ?
C20 H20C 0.9800 . ?
C21 C22 1.525(7) . ?
C21 C23 1.537(7) . ?
C21 H21 1.0000 . ?
C22 H22A 0.9800 . ?
C22 H22B 0.9800 . ?
C22 H22C 0.9800 . ?
C23 H23A 0.9800 . ?
C23 H23B 0.9800 . ?
C23 H23C 0.9800 . ?
C24 C25 1.397(6) . ?
C24 C29 1.398(6) . ?
C25 C26 1.401(6) . ?
C25 C30 1.521(6) . ?
C26 C27 1.390(7) . ?
C26 H26 0.9500 . ?
C27 C28 1.349(7) . ?
C27 H27 0.9500 . ?
C28 C29 1.394(6) . ?
C28 H28 0.9500 . ?
C29 C33A 1.504(15) . ?
C29 C33 1.566(9) . ?
C30 C32 1.534(6) . ?
C30 C31 1.538(7) . ?
C30 H30 1.0000 . ?
C31 H31A 0.9800 . ?
C31 H31B 0.9800 . ?
C31 H31C 0.9800 . ?
C32 H32A 0.9800 . ?
C32 H32B 0.9800 . ?
C32 H32C 0.9800 . ?
C33 C35 1.542(7) . ?
C33 C34 1.543(7) . ?
C33 H33 1.0000 . ?
C34 H34A 0.9800 . ?
C34 H34B 0.9800 . ?
C34 H34C 0.9800 . ?
C35 H35A 0.9800 . ?
C35 H35B 0.9800 . ?
C35 H35C 0.9800 . ?
N41 C42 1.337(5) . ?
N41 C46 1.455(5) . ?
C42 C43 1.409(6) . ?
C42 C58 1.537(6) . ?
C43 C44 1.398(6) . ?
C43 H43 0.9500 . ?
C44 N45 1.343(5) . ?
C44 C61 1.540(6) . ?
N45 C64 1.453(5) . ?
C46 C47 1.395(6) . ?
C46 C51 1.403(6) . ?
C47 C48 1.395(7) . ?
C47 C52 1.501(11) . ?
C47 C52A 1.601(14) . ?
C48 C49 1.368(7) . ?
C48 H48 0.9500 . ?
C49 C50 1.364(7) . ?
C49 H49 0.9500 . ?
C50 C51 1.391(6) . ?
C50 H50 0.9500 . ?
C51 C55 1.528(6) . ?
C52 C54 1.532(7) . ?
C52 C53 1.533(8) . ?
C52 H52 1.0000 . ?
C53 H53A 0.9800 . ?
C53 H53B 0.9800 . ?
C53 H53C 0.9800 . ?
C54 H54A 0.9800 . ?
C54 H54B 0.9800 . ?
C54 H54C 0.9800 . ?
C55 C57 1.510(8) . ?
C55 C56 1.536(7) . ?
C55 H55 1.0000 . ?
C56 H56A 0.9800 . ?
C56 H56B 0.9800 . ?
C56 H56C 0.9800 . ?
C57 H57A 0.9800 . ?
C57 H57B 0.9800 . ?
C57 H57C 0.9800 . ?
C58 C60 1.536(7) . ?
C58 C59 1.537(7) . ?
C58 H58 1.0000 . ?
C59 H59A 0.9800 . ?
C59 H59B 0.9800 . ?
C59 H59C 0.9800 . ?
C60 H60A 0.9800 . ?
C60 H60B 0.9800 . ?
C60 H60C 0.9800 . ?
C61 C62 1.524(7) . ?
C61 C63 1.531(6) . ?
C61 H61 1.0000 . ?
C62 H62A 0.9800 . ?
C62 H62B 0.9800 . ?
C62 H62C 0.9800 . ?
C63 H63A 0.9800 . ?
C63 H63B 0.9800 . ?
C63 H63C 0.9800 . ?
C64 C65 1.395(6) . ?
C64 C69 1.416(6) . ?
C65 C66 1.403(6) . ?
C65 C70 1.521(6) . ?
C66 C67 1.379(7) . ?
C66 H66 0.9500 . ?
C67 C68 1.383(7) . ?
C67 H67 0.9500 . ?
C68 C69 1.393(7) . ?
C68 H68 0.9500 . ?
C69 C73 1.520(7) . ?
C70 C72 1.519(7) . ?
C70 C71 1.536(7) . ?
C70 H70 1.0000 . ?
C71 H71A 0.9800 . ?
C71 H71B 0.9800 . ?
C71 H71C 0.9800 . ?
C72 H72A 0.9800 . ?
C72 H72B 0.9800 . ?
C72 H72C 0.9800 . ?
C73 C74 1.536(7) . ?
C73 C75 1.547(7) . ?
C73 H73 1.0000 . ?
C74 H74A 0.9800 . ?
C74 H74B 0.9800 . ?
C74 H74C 0.9800 . ?
C75 H75A 0.9800 . ?
C75 H75B 0.9800 . ?
C75 H75C 0.9800 . ?
C76 C77 1.517(6) . ?
C76 C81 1.536(6) . ?
C77 C82 1.531(7) . ?
C77 C78 1.543(7) . ?
C77 H77 1.0000 . ?
C78 C79 1.550(7) . ?
C78 H78A 0.9900 . ?
C78 H78B 0.9900 . ?
C79 C84 1.509(7) . ?
C79 C80 1.515(7) . ?
C79 H79 1.0000 . ?
C80 C81 1.529(6) . ?
C80 H80A 0.9900 . ?
C80 H80B 0.9900 . ?
C81 C85 1.525(7) . ?
C81 H81 1.0000 . ?
C82 C83 1.529(8) . ?
C82 H82A 0.9900 . ?
C82 H82B 0.9900 . ?
C83 C85 1.504(8) . ?
C83 C84 1.527(7) . ?
C83 H83 1.0000 . ?
C84 H84A 0.9900 . ?
C84 H84B 0.9900 . ?
C85 H85A 0.9900 . ?
C85 H85B 0.9900 . ?
C91 C92 1.399(18) . ?
C91 H91 0.9500 . ?
C92 C93 1.389(17) . ?
C92 H92 0.9500 . ?
C93 C94 1.386(14) . ?
C93 H93 0.9500 . ?
C94 C95 1.385(16) . ?
C94 H94 0.9500 . ?
C95 H95 0.9500 . ?
C54A C52A 1.544(8) . ?
C54A H54D 0.9800 . ?
C54A H54E 0.9800 . ?
C54A H54F 0.9800 . ?
C53A C52A 1.541(8) . ?
C53A H53D 0.9800 . ?
C53A H53E 0.9800 . ?
C53A H53F 0.9800 . ?
C52A H52A 1.0000 . ?
C95A C96A 1.373(17) . ?
C95A C94A 1.382(16) . ?
C95A H95A 0.9500 . ?
C94A C93A 1.373(16) . ?
C94A H94A 0.9500 . ?
C93A C92A 1.380(16) . ?
C93A H93A 0.9500 . ?
C96A C91A 1.374(17) . ?
C96A H96A 0.9500 . ?
C91A C92A 1.401(17) . ?
C91A H91A 0.9500 . ?
C92A H92A 0.9500 . ?
C35A C33A 1.540(8) . ?
C35A H35D 0.9800 . ?
C35A H35E 0.9800 . ?
C35A H35F 0.9800 . ?
C33A C34A 1.538(8) . ?
C33A H33A 1.0000 . ?
C34A H34D 0.9800 . ?
C34A H34E 0.9800 . ?
C34A H34F 0.9800 . ?
 
loop_
 _geom_angle_atom_site_label_1
 _geom_angle_atom_site_label_2
 _geom_angle_atom_site_label_3
 _geom_angle
 _geom_angle_site_symmetry_1
 _geom_angle_site_symmetry_3
 _geom_angle_publ_flag
O1 Mg1 N1 127.54(15) . . ?
O1 Mg1 N5 136.04(15) . . ?
N1 Mg1 N5 94.67(14) . . ?
C76 O1 Mg1 138.1(2) . . ?
C76 O1 Mg2 71.0(2) . . ?
Mg1 O1 Mg2 150.09(16) . . ?
C2 N1 C6 117.1(3) . . ?
C2 N1 Mg1 117.7(3) . . ?
C6 N1 Mg1 125.1(3) . . ?
O1 Mg2 N41 135.44(15) . . ?
O1 Mg2 N45 119.96(15) . . ?
N41 Mg2 N45 94.06(15) . . ?
O1 Mg2 C76 43.68(14) . . ?
N41 Mg2 C76 121.90(17) . . ?
N45 Mg2 C76 140.87(17) . . ?
N1 C2 C3 123.7(4) . . ?
N1 C2 C18 121.8(4) . . ?
C3 C2 C18 114.5(4) . . ?
C2 C3 C4 132.3(4) . . ?
C2 C3 H3 113.9 . . ?
C4 C3 H3 113.9 . . ?
N5 C4 C3 123.4(4) . . ?
N5 C4 C21 122.3(4) . . ?
C3 C4 C21 114.2(4) . . ?
C4 N5 C24 117.5(3) . . ?
C4 N5 Mg1 118.0(3) . . ?
C24 N5 Mg1 124.4(3) . . ?
C11 C6 C7 120.0(4) . . ?
C11 C6 N1 119.4(4) . . ?
C7 C6 N1 120.5(4) . . ?
C95 C96 C91 120.9(19) . . ?
C95 C96 H96 119.6 . . ?
C91 C96 H96 119.6 . . ?
C8 C7 C6 118.8(4) . . ?
C8 C7 C12 119.0(4) . . ?
C6 C7 C12 122.2(4) . . ?
C7 C8 C9 121.8(5) . . ?
C7 C8 H8 119.1 . . ?
C9 C8 H8 119.1 . . ?
C10 C9 C8 119.1(5) . . ?
C10 C9 H9 120.5 . . ?
C8 C9 H9 120.5 . . ?
C9 C10 C11 121.2(5) . . ?
C9 C10 H10 119.4 . . ?
C11 C10 H10 119.4 . . ?
C6 C11 C10 119.0(5) . . ?
C6 C11 C15 122.3(4) . . ?
C10 C11 C15 118.7(5) . . ?
C13 C12 C7 110.0(4) . . ?
C13 C12 C14 109.9(4) . . ?
C7 C12 C14 113.1(4) . . ?
C13 C12 H12 107.9 . . ?
C7 C12 H12 107.9 . . ?
C14 C12 H12 107.9 . . ?
C12 C13 H13A 109.5 . . ?
C12 C13 H13B 109.5 . . ?
H13A C13 H13B 109.5 . . ?
C12 C13 H13C 109.5 . . ?
H13A C13 H13C 109.5 . . ?
H13B C13 H13C 109.5 . . ?
C12 C14 H14A 109.5 . . ?
C12 C14 H14B 109.5 . . ?
H14A C14 H14B 109.5 . . ?
C12 C14 H14C 109.5 . . ?
H14A C14 H14C 109.5 . . ?
H14B C14 H14C 109.5 . . ?
C16 C15 C11 113.3(5) . . ?
C16 C15 C17 108.6(4) . . ?
C11 C15 C17 110.0(4) . . ?
C16 C15 H15 108.3 . . ?
C11 C15 H15 108.3 . . ?
C17 C15 H15 108.3 . . ?
C15 C16 H16A 109.5 . . ?
C15 C16 H16B 109.5 . . ?
H16A C16 H16B 109.5 . . ?
C15 C16 H16C 109.5 . . ?
H16A C16 H16C 109.5 . . ?
H16B C16 H16C 109.5 . . ?
C15 C17 H17A 109.5 . . ?
C15 C17 H17B 109.5 . . ?
H17A C17 H17B 109.5 . . ?
C15 C17 H17C 109.5 . . ?
H17A C17 H17C 109.5 . . ?
H17B C17 H17C 109.5 . . ?
C20 C18 C19 110.2(4) . . ?
C20 C18 C2 110.9(4) . . ?
C19 C18 C2 112.0(4) . . ?
C20 C18 H18 107.8 . . ?
C19 C18 H18 107.8 . . ?
C2 C18 H18 107.8 . . ?
C18 C19 H19A 109.5 . . ?
C18 C19 H19B 109.5 . . ?
H19A C19 H19B 109.5 . . ?
C18 C19 H19C 109.5 . . ?
H19A C19 H19C 109.5 . . ?
H19B C19 H19C 109.5 . . ?
C18 C20 H20A 109.5 . . ?
C18 C20 H20B 109.5 . . ?
H20A C20 H20B 109.5 . . ?
C18 C20 H20C 109.5 . . ?
H20A C20 H20C 109.5 . . ?
H20B C20 H20C 109.5 . . ?
C22 C21 C4 111.9(4) . . ?
C22 C21 C23 109.9(4) . . ?
C4 C21 C23 111.1(4) . . ?
C22 C21 H21 107.9 . . ?
C4 C21 H21 107.9 . . ?
C23 C21 H21 107.9 . . ?
C21 C22 H22A 109.5 . . ?
C21 C22 H22B 109.5 . . ?
H22A C22 H22B 109.5 . . ?
C21 C22 H22C 109.5 . . ?
H22A C22 H22C 109.5 . . ?
H22B C22 H22C 109.5 . . ?
C21 C23 H23A 109.5 . . ?
C21 C23 H23B 109.5 . . ?
H23A C23 H23B 109.5 . . ?
C21 C23 H23C 109.5 . . ?
H23A C23 H23C 109.5 . . ?
H23B C23 H23C 109.5 . . ?
C25 C24 C29 121.0(4) . . ?
C25 C24 N5 119.1(4) . . ?
C29 C24 N5 119.9(4) . . ?
C24 C25 C26 118.0(4) . . ?
C24 C25 C30 123.9(4) . . ?
C26 C25 C30 118.1(4) . . ?
C27 C26 C25 121.0(5) . . ?
C27 C26 H26 119.5 . . ?
C25 C26 H26 119.5 . . ?
C28 C27 C26 119.7(5) . . ?
C28 C27 H27 120.2 . . ?
C26 C27 H27 120.2 . . ?
C27 C28 C29 122.0(5) . . ?
C27 C28 H28 119.0 . . ?
C29 C28 H28 119.0 . . ?
C28 C29 C24 118.2(4) . . ?
C28 C29 C33A 113.4(8) . . ?
C24 C29 C33A 124.0(8) . . ?
C28 C29 C33 120.8(5) . . ?
C24 C29 C33 120.4(5) . . ?
C25 C30 C32 110.2(4) . . ?
C25 C30 C31 113.7(4) . . ?
C32 C30 C31 109.2(4) . . ?
C25 C30 H30 107.9 . . ?
C32 C30 H30 107.9 . . ?
C31 C30 H30 107.9 . . ?
C30 C31 H31A 109.5 . . ?
C30 C31 H31B 109.5 . . ?
H31A C31 H31B 109.5 . . ?
C30 C31 H31C 109.5 . . ?
H31A C31 H31C 109.5 . . ?
H31B C31 H31C 109.5 . . ?
C30 C32 H32A 109.5 . . ?
C30 C32 H32B 109.5 . . ?
H32A C32 H32B 109.5 . . ?
C30 C32 H32C 109.5 . . ?
H32A C32 H32C 109.5 . . ?
H32B C32 H32C 109.5 . . ?
C35 C33 C34 109.3(7) . . ?
C35 C33 C29 109.7(8) . . ?
C34 C33 C29 114.1(6) . . ?
C35 C33 H33 107.8 . . ?
C34 C33 H33 107.8 . . ?
C29 C33 H33 107.8 . . ?
C33 C34 H34A 109.5 . . ?
C33 C34 H34B 109.5 . . ?
H34A C34 H34B 109.5 . . ?
C33 C34 H34C 109.5 . . ?
H34A C34 H34C 109.5 . . ?
H34B C34 H34C 109.5 . . ?
C33 C35 H35A 109.5 . . ?
C33 C35 H35B 109.5 . . ?
H35A C35 H35B 109.5 . . ?
C33 C35 H35C 109.5 . . ?
H35A C35 H35C 109.5 . . ?
H35B C35 H35C 109.5 . . ?
C42 N41 C46 119.1(4) . . ?
C42 N41 Mg2 121.9(3) . . ?
C46 N41 Mg2 118.6(3) . . ?
N41 C42 C43 122.9(4) . . ?
N41 C42 C58 121.5(4) . . ?
C43 C42 C58 115.6(4) . . ?
C44 C43 C42 132.1(4) . . ?
C44 C43 H43 113.9 . . ?
C42 C43 H43 113.9 . . ?
N45 C44 C43 124.6(4) . . ?
N45 C44 C61 121.2(4) . . ?
C43 C44 C61 114.2(4) . . ?
C44 N45 C64 118.1(3) . . ?
C44 N45 Mg2 120.6(3) . . ?
C64 N45 Mg2 121.3(3) . . ?
C47 C46 C51 120.2(4) . . ?
C47 C46 N41 117.9(4) . . ?
C51 C46 N41 121.8(4) . . ?
C48 C47 C46 118.5(5) . . ?
C48 C47 C52 118.2(6) . . ?
C46 C47 C52 121.2(6) . . ?
C48 C47 C52A 118.1(6) . . ?
C46 C47 C52A 120.3(6) . . ?
C49 C48 C47 121.6(5) . . ?
C49 C48 H48 119.2 . . ?
C47 C48 H48 119.2 . . ?
C50 C49 C48 119.5(5) . . ?
C50 C49 H49 120.3 . . ?
C48 C49 H49 120.3 . . ?
C49 C50 C51 121.6(5) . . ?
C49 C50 H50 119.2 . . ?
C51 C50 H50 119.2 . . ?
C50 C51 C46 118.6(4) . . ?
C50 C51 C55 118.0(4) . . ?
C46 C51 C55 123.4(4) . . ?
C47 C52 C54 117.1(9) . . ?
C47 C52 C53 102.9(12) . . ?
C54 C52 C53 109.9(12) . . ?
C47 C52 H52 108.9 . . ?
C54 C52 H52 108.9 . . ?
C53 C52 H52 108.9 . . ?
C52 C53 H53A 109.5 . . ?
C52 C53 H53B 109.5 . . ?
H53A C53 H53B 109.5 . . ?
C52 C53 H53C 109.5 . . ?
H53A C53 H53C 109.5 . . ?
H53B C53 H53C 109.5 . . ?
C52 C54 H54A 109.5 . . ?
C52 C54 H54B 109.5 . . ?
H54A C54 H54B 109.5 . . ?
C52 C54 H54C 109.5 . . ?
H54A C54 H54C 109.5 . . ?
H54B C54 H54C 109.5 . . ?
C57 C55 C51 112.2(5) . . ?
C57 C55 C56 109.2(5) . . ?
C51 C55 C56 111.3(4) . . ?
C57 C55 H55 108.0 . . ?
C51 C55 H55 108.0 . . ?
C56 C55 H55 108.0 . . ?
C55 C56 H56A 109.5 . . ?
C55 C56 H56B 109.5 . . ?
H56A C56 H56B 109.5 . . ?
C55 C56 H56C 109.5 . . ?
H56A C56 H56C 109.5 . . ?
H56B C56 H56C 109.5 . . ?
C55 C57 H57A 109.5 . . ?
C55 C57 H57B 109.5 . . ?
H57A C57 H57B 109.5 . . ?
C55 C57 H57C 109.5 . . ?
H57A C57 H57C 109.5 . . ?
H57B C57 H57C 109.5 . . ?
C60 C58 C42 111.6(4) . . ?
C60 C58 C59 109.0(5) . . ?
C42 C58 C59 112.4(4) . . ?
C60 C58 H58 107.9 . . ?
C42 C58 H58 107.9 . . ?
C59 C58 H58 107.9 . . ?
C58 C59 H59A 109.5 . . ?
C58 C59 H59B 109.5 . . ?
H59A C59 H59B 109.5 . . ?
C58 C59 H59C 109.5 . . ?
H59A C59 H59C 109.5 . . ?
H59B C59 H59C 109.5 . . ?
C58 C60 H60A 109.5 . . ?
C58 C60 H60B 109.5 . . ?
H60A C60 H60B 109.5 . . ?
C58 C60 H60C 109.5 . . ?
H60A C60 H60C 109.5 . . ?
H60B C60 H60C 109.5 . . ?
C62 C61 C63 110.8(4) . . ?
C62 C61 C44 110.9(4) . . ?
C63 C61 C44 112.9(4) . . ?
C62 C61 H61 107.3 . . ?
C63 C61 H61 107.3 . . ?
C44 C61 H61 107.3 . . ?
C61 C62 H62A 109.5 . . ?
C61 C62 H62B 109.5 . . ?
H62A C62 H62B 109.5 . . ?
C61 C62 H62C 109.5 . . ?
H62A C62 H62C 109.5 . . ?
H62B C62 H62C 109.5 . . ?
C61 C63 H63A 109.5 . . ?
C61 C63 H63B 109.5 . . ?
H63A C63 H63B 109.5 . . ?
C61 C63 H63C 109.5 . . ?
H63A C63 H63C 109.5 . . ?
H63B C63 H63C 109.5 . . ?
C65 C64 C69 120.2(4) . . ?
C65 C64 N45 120.6(4) . . ?
C69 C64 N45 119.2(4) . . ?
C64 C65 C66 119.6(4) . . ?
C64 C65 C70 122.3(4) . . ?
C66 C65 C70 118.1(4) . . ?
C67 C66 C65 120.5(5) . . ?
C67 C66 H66 119.8 . . ?
C65 C66 H66 119.8 . . ?
C66 C67 C68 119.7(5) . . ?
C66 C67 H67 120.2 . . ?
C68 C67 H67 120.2 . . ?
C67 C68 C69 121.8(5) . . ?
C67 C68 H68 119.1 . . ?
C69 C68 H68 119.1 . . ?
C68 C69 C64 118.2(5) . . ?
C68 C69 C73 119.4(5) . . ?
C64 C69 C73 122.4(4) . . ?
C72 C70 C65 110.8(4) . . ?
C72 C70 C71 109.4(4) . . ?
C65 C70 C71 113.0(4) . . ?
C72 C70 H70 107.8 . . ?
C65 C70 H70 107.8 . . ?
C71 C70 H70 107.8 . . ?
C70 C71 H71A 109.5 . . ?
C70 C71 H71B 109.5 . . ?
H71A C71 H71B 109.5 . . ?
C70 C71 H71C 109.5 . . ?
H71A C71 H71C 109.5 . . ?
H71B C71 H71C 109.5 . . ?
C70 C72 H72A 109.5 . . ?
C70 C72 H72B 109.5 . . ?
H72A C72 H72B 109.5 . . ?
C70 C72 H72C 109.5 . . ?
H72A C72 H72C 109.5 . . ?
H72B C72 H72C 109.5 . . ?
C69 C73 C74 112.6(5) . . ?
C69 C73 C75 109.5(5) . . ?
C74 C73 C75 109.1(5) . . ?
C69 C73 H73 108.5 . . ?
C74 C73 H73 108.5 . . ?
C75 C73 H73 108.5 . . ?
C73 C74 H74A 109.5 . . ?
C73 C74 H74B 109.5 . . ?
H74A C74 H74B 109.5 . . ?
C73 C74 H74C 109.5 . . ?
H74A C74 H74C 109.5 . . ?
H74B C74 H74C 109.5 . . ?
C73 C75 H75A 109.5 . . ?
C73 C75 H75B 109.5 . . ?
H75A C75 H75B 109.5 . . ?
C73 C75 H75C 109.5 . . ?
H75A C75 H75C 109.5 . . ?
H75B C75 H75C 109.5 . . ?
C77 C76 C81 107.3(4) . . ?
C77 C76 O1 108.8(3) . . ?
C81 C76 O1 111.8(4) . . ?
C77 C76 Mg2 121.8(3) . . ?
C81 C76 Mg2 129.3(3) . . ?
O1 C76 Mg2 65.32(19) . . ?
C76 C77 C82 112.7(4) . . ?
C76 C77 C78 108.7(4) . . ?
C82 C77 C78 107.8(4) . . ?
C76 C77 H77 109.2 . . ?
C82 C77 H77 109.2 . . ?
C78 C77 H77 109.2 . . ?
C77 C78 C79 109.6(4) . . ?
C77 C78 H78A 109.8 . . ?
C79 C78 H78A 109.8 . . ?
C77 C78 H78B 109.8 . . ?
C79 C78 H78B 109.8 . . ?
H78A C78 H78B 108.2 . . ?
C84 C79 C80 110.3(4) . . ?
C84 C79 C78 108.4(4) . . ?
C80 C79 C78 107.6(4) . . ?
C84 C79 H79 110.1 . . ?
C80 C79 H79 110.1 . . ?
C78 C79 H79 110.1 . . ?
C79 C80 C81 111.1(4) . . ?
C79 C80 H80A 109.4 . . ?
C81 C80 H80A 109.4 . . ?
C79 C80 H80B 109.4 . . ?
C81 C80 H80B 109.4 . . ?
H80A C80 H80B 108.0 . . ?
C85 C81 C80 108.4(4) . . ?
C85 C81 C76 112.0(4) . . ?
C80 C81 C76 107.6(4) . . ?
C85 C81 H81 109.6 . . ?
C80 C81 H81 109.6 . . ?
C76 C81 H81 109.6 . . ?
C83 C82 C77 110.4(4) . . ?
C83 C82 H82A 109.6 . . ?
C77 C82 H82A 109.6 . . ?
C83 C82 H82B 109.6 . . ?
C77 C82 H82B 109.6 . . ?
H82A C82 H82B 108.1 . . ?
C85 C83 C84 110.4(5) . . ?
C85 C83 C82 107.3(4) . . ?
C84 C83 C82 108.9(5) . . ?
C85 C83 H83 110.1 . . ?
C84 C83 H83 110.1 . . ?
C82 C83 H83 110.1 . . ?
C79 C84 C83 110.4(4) . . ?
C79 C84 H84A 109.6 . . ?
C83 C84 H84A 109.6 . . ?
C79 C84 H84B 109.6 . . ?
C83 C84 H84B 109.6 . . ?
H84A C84 H84B 108.1 . . ?
C83 C85 C81 111.2(5) . . ?
C83 C85 H85A 109.4 . . ?
C81 C85 H85A 109.4 . . ?
C83 C85 H85B 109.4 . . ?
C81 C85 H85B 109.4 . . ?
H85A C85 H85B 108.0 . . ?
C96 C91 C92 120.0(19) . . ?
C96 C91 H91 120.0 . . ?
C92 C91 H91 120.0 . . ?
C93 C92 C91 119(2) . . ?
C93 C92 H92 120.4 . . ?
C91 C92 H92 120.4 . . ?
C94 C93 C92 119(2) . . ?
C94 C93 H93 120.3 . . ?
C92 C93 H93 120.3 . . ?
C95 C94 C93 121.2(19) . . ?
C95 C94 H94 119.4 . . ?
C93 C94 H94 119.4 . . ?
C96 C95 C94 119.1(18) . . ?
C96 C95 H95 120.5 . . ?
C94 C95 H95 120.5 . . ?
C52A C54A H54D 109.5 . . ?
C52A C54A H54E 109.5 . . ?
H54D C54A H54E 109.5 . . ?
C52A C54A H54F 109.5 . . ?
H54D C54A H54F 109.5 . . ?
H54E C54A H54F 109.5 . . ?
C52A C53A H53D 109.5 . . ?
C52A C53A H53E 109.5 . . ?
H53D C53A H53E 109.5 . . ?
C52A C53A H53F 109.5 . . ?
H53D C53A H53F 109.5 . . ?
H53E C53A H53F 109.5 . . ?
C53A C52A C54A 107.2(18) . . ?
C53A C52A C47 120.2(17) . . ?
C54A C52A C47 108.9(12) . . ?
C53A C52A H52A 106.6 . . ?
C54A C52A H52A 106.6 . . ?
C47 C52A H52A 106.6 . . ?
C96A C95A C94A 118(2) . . ?
C96A C95A H95A 121.2 . . ?
C94A C95A H95A 121.2 . . ?
C93A C94A C95A 120.1(19) . . ?
C93A C94A H94A 119.9 . . ?
C95A C94A H94A 119.9 . . ?
C94A C93A C92A 122.8(16) . . ?
C94A C93A H93A 118.6 . . ?
C92A C93A H93A 118.6 . . ?
C95A C96A C91A 122(2) . . ?
C95A C96A H96A 118.8 . . ?
C91A C96A H96A 118.8 . . ?
C96A C91A C92A 120.1(18) . . ?
C96A C91A H91A 120.0 . . ?
C92A C91A H91A 120.0 . . ?
C93A C92A C91A 116.6(16) . . ?
C93A C92A H92A 121.7 . . ?
C91A C92A H92A 121.7 . . ?
C33A C35A H35D 109.5 . . ?
C33A C35A H35E 109.5 . . ?
H35D C35A H35E 109.5 . . ?
C33A C35A H35F 109.5 . . ?
H35D C35A H35F 109.5 . . ?
H35E C35A H35F 109.5 . . ?
C29 C33A C34A 99.5(14) . . ?
C29 C33A C35A 117.4(13) . . ?
C34A C33A C35A 110.0(16) . . ?
C29 C33A H33A 109.8 . . ?
C34A C33A H33A 109.8 . . ?
C35A C33A H33A 109.8 . . ?
C33A C34A H34D 109.5 . . ?
C33A C34A H34E 109.5 . . ?
H34D C34A H34E 109.5 . . ?
C33A C34A H34F 109.5 . . ?
H34D C34A H34F 109.5 . . ?
H34E C34A H34F 109.5 . . ?
 
loop_
 _geom_torsion_atom_site_label_1
 _geom_torsion_atom_site_label_2
 _geom_torsion_atom_site_label_3
 _geom_torsion_atom_site_label_4
 _geom_torsion
 _geom_torsion_site_symmetry_1
 _geom_torsion_site_symmetry_2
 _geom_torsion_site_symmetry_3
 _geom_torsion_site_symmetry_4
 _geom_torsion_publ_flag
N1 Mg1 O1 C76 127.8(4) . . . . ?
N5 Mg1 O1 C76 -71.3(4) . . . . ?
N1 Mg1 O1 Mg2 -36.0(4) . . . . ?
N5 Mg1 O1 Mg2 124.9(3) . . . . ?
C6 N1 C2 C3 -171.4(4) . . . . ?
Mg1 N1 C2 C3 12.0(5) . . . . ?
C6 N1 C2 C18 6.0(6) . . . . ?
Mg1 N1 C2 C18 -170.6(3) . . . . ?
N1 C2 C3 C4 16.9(8) . . . . ?
C18 C2 C3 C4 -160.7(5) . . . . ?
C2 C3 C4 N5 -16.4(8) . . . . ?
C2 C3 C4 C21 160.3(5) . . . . ?
C3 C4 N5 C24 169.6(4) . . . . ?
C21 C4 N5 C24 -6.8(6) . . . . ?
C3 C4 N5 Mg1 -12.9(6) . . . . ?
C21 C4 N5 Mg1 170.7(3) . . . . ?
C2 N1 C6 C11 98.7(5) . . . . ?
Mg1 N1 C6 C11 -85.0(4) . . . . ?
C2 N1 C6 C7 -79.4(5) . . . . ?
Mg1 N1 C6 C7 96.9(4) . . . . ?
C11 C6 C7 C8 -2.9(6) . . . . ?
N1 C6 C7 C8 175.2(4) . . . . ?
C11 C6 C7 C12 176.6(4) . . . . ?
N1 C6 C7 C12 -5.4(6) . . . . ?
C6 C7 C8 C9 -0.5(7) . . . . ?
C12 C7 C8 C9 -180.0(4) . . . . ?
C7 C8 C9 C10 2.7(8) . . . . ?
C8 C9 C10 C11 -1.5(8) . . . . ?
C7 C6 C11 C10 4.0(6) . . . . ?
N1 C6 C11 C10 -174.1(4) . . . . ?
C7 C6 C11 C15 -173.9(4) . . . . ?
N1 C6 C11 C15 8.0(6) . . . . ?
C9 C10 C11 C6 -1.8(7) . . . . ?
C9 C10 C11 C15 176.2(5) . . . . ?
C8 C7 C12 C13 78.6(5) . . . . ?
C6 C7 C12 C13 -100.8(5) . . . . ?
C8 C7 C12 C14 -44.7(6) . . . . ?
C6 C7 C12 C14 135.9(4) . . . . ?
C6 C11 C15 C16 -122.1(5) . . . . ?
C10 C11 C15 C16 59.9(6) . . . . ?
C6 C11 C15 C17 116.2(5) . . . . ?
C10 C11 C15 C17 -61.8(6) . . . . ?
N1 C2 C18 C20 -108.6(5) . . . . ?
C3 C2 C18 C20 69.0(5) . . . . ?
N1 C2 C18 C19 127.8(4) . . . . ?
C3 C2 C18 C19 -54.6(5) . . . . ?
N5 C4 C21 C22 -120.5(5) . . . . ?
C3 C4 C21 C22 62.8(5) . . . . ?
N5 C4 C21 C23 116.3(5) . . . . ?
C3 C4 C21 C23 -60.4(5) . . . . ?
C4 N5 C24 C25 -85.2(5) . . . . ?
Mg1 N5 C24 C25 97.5(4) . . . . ?
C4 N5 C24 C29 95.5(5) . . . . ?
Mg1 N5 C24 C29 -81.8(5) . . . . ?
C29 C24 C25 C26 2.2(7) . . . . ?
N5 C24 C25 C26 -177.1(4) . . . . ?
C29 C24 C25 C30 -178.5(4) . . . . ?
N5 C24 C25 C30 2.2(6) . . . . ?
C24 C25 C26 C27 0.2(7) . . . . ?
C30 C25 C26 C27 -179.2(5) . . . . ?
C25 C26 C27 C28 -1.4(8) . . . . ?
C26 C27 C28 C29 0.3(8) . . . . ?
C27 C28 C29 C24 1.9(8) . . . . ?
C27 C28 C29 C33A 159.3(11) . . . . ?
C27 C28 C29 C33 -169.5(6) . . . . ?
C25 C24 C29 C28 -3.2(7) . . . . ?
N5 C24 C29 C28 176.1(4) . . . . ?
C25 C24 C29 C33A -158.0(12) . . . . ?
N5 C24 C29 C33A 21.3(13) . . . . ?
C25 C24 C29 C33 168.3(6) . . . . ?
N5 C24 C29 C33 -12.4(8) . . . . ?
C24 C25 C30 C32 -105.0(5) . . . . ?
C26 C25 C30 C32 74.3(6) . . . . ?
C24 C25 C30 C31 132.2(5) . . . . ?
C26 C25 C30 C31 -48.6(6) . . . . ?
C28 C29 C33 C35 -76.4(9) . . . . ?
C24 C29 C33 C35 112.4(7) . . . . ?
C28 C29 C33 C34 46.6(11) . . . . ?
C24 C29 C33 C34 -124.7(8) . . . . ?
C46 N41 C42 C43 162.6(4) . . . . ?
Mg2 N41 C42 C43 -9.5(6) . . . . ?
C46 N41 C42 C58 -18.3(6) . . . . ?
Mg2 N41 C42 C58 169.6(3) . . . . ?
N41 C42 C43 C44 -10.0(8) . . . . ?
C58 C42 C43 C44 170.9(5) . . . . ?
C42 C43 C44 N45 12.6(8) . . . . ?
C42 C43 C44 C61 -164.7(5) . . . . ?
C43 C44 N45 C64 -178.7(4) . . . . ?
C61 C44 N45 C64 -1.6(6) . . . . ?
C43 C44 N45 Mg2 5.1(6) . . . . ?
C61 C44 N45 Mg2 -177.8(3) . . . . ?
C42 N41 C46 C47 -91.8(5) . . . . ?
Mg2 N41 C46 C47 80.6(5) . . . . ?
C42 N41 C46 C51 92.5(5) . . . . ?
Mg2 N41 C46 C51 -95.1(4) . . . . ?
C51 C46 C47 C48 -1.3(8) . . . . ?
N41 C46 C47 C48 -177.0(5) . . . . ?
C51 C46 C47 C52 -164.2(7) . . . . ?
N41 C46 C47 C52 20.0(9) . . . . ?
C51 C46 C47 C52A 158.5(7) . . . . ?
N41 C46 C47 C52A -17.2(9) . . . . ?
C46 C47 C48 C49 0.8(9) . . . . ?
C52 C47 C48 C49 164.3(7) . . . . ?
C52A C47 C48 C49 -159.4(8) . . . . ?
C47 C48 C49 C50 0.2(9) . . . . ?
C48 C49 C50 C51 -0.7(9) . . . . ?
C49 C50 C51 C46 0.3(8) . . . . ?
C49 C50 C51 C55 -178.7(5) . . . . ?
C47 C46 C51 C50 0.7(7) . . . . ?
N41 C46 C51 C50 176.3(4) . . . . ?
C47 C46 C51 C55 179.7(5) . . . . ?
N41 C46 C51 C55 -4.8(7) . . . . ?
C48 C47 C52 C54 -45.6(14) . . . . ?
C46 C47 C52 C54 117.5(10) . . . . ?
C48 C47 C52 C53 75.1(12) . . . . ?
C46 C47 C52 C53 -121.9(10) . . . . ?
C50 C51 C55 C57 -60.8(7) . . . . ?
C46 C51 C55 C57 120.3(6) . . . . ?
C50 C51 C55 C56 62.0(7) . . . . ?
C46 C51 C55 C56 -117.0(5) . . . . ?
N41 C42 C58 C60 -120.9(5) . . . . ?
C43 C42 C58 C60 58.3(6) . . . . ?
N41 C42 C58 C59 116.3(5) . . . . ?
C43 C42 C58 C59 -64.6(6) . . . . ?
N45 C44 C61 C62 -106.3(5) . . . . ?
C43 C44 C61 C62 71.0(5) . . . . ?
N45 C44 C61 C63 128.7(4) . . . . ?
C43 C44 C61 C63 -53.9(5) . . . . ?
C44 N45 C64 C65 -82.9(5) . . . . ?
Mg2 N45 C64 C65 93.3(4) . . . . ?
C44 N45 C64 C69 98.8(5) . . . . ?
Mg2 N45 C64 C69 -85.0(4) . . . . ?
C69 C64 C65 C66 -0.4(7) . . . . ?
N45 C64 C65 C66 -178.7(4) . . . . ?
C69 C64 C65 C70 177.9(4) . . . . ?
N45 C64 C65 C70 -0.4(6) . . . . ?
C64 C65 C66 C67 0.7(7) . . . . ?
C70 C65 C66 C67 -177.8(4) . . . . ?
C65 C66 C67 C68 -0.4(8) . . . . ?
C66 C67 C68 C69 0.0(8) . . . . ?
C67 C68 C69 C64 0.2(8) . . . . ?
C67 C68 C69 C73 -179.2(5) . . . . ?
C65 C64 C69 C68 0.0(7) . . . . ?
N45 C64 C69 C68 178.3(4) . . . . ?
C65 C64 C69 C73 179.4(4) . . . . ?
N45 C64 C69 C73 -2.3(7) . . . . ?
C64 C65 C70 C72 -109.5(5) . . . . ?
C66 C65 C70 C72 68.9(5) . . . . ?
C64 C65 C70 C71 127.3(5) . . . . ?
C66 C65 C70 C71 -54.3(6) . . . . ?
C68 C69 C73 C74 48.0(7) . . . . ?
C64 C69 C73 C74 -131.4(5) . . . . ?
C68 C69 C73 C75 -73.5(6) . . . . ?
C64 C69 C73 C75 107.0(5) . . . . ?
Mg1 O1 C76 C77 -54.4(5) . . . . ?
Mg2 O1 C76 C77 117.1(3) . . . . ?
Mg1 O1 C76 C81 63.9(5) . . . . ?
Mg2 O1 C76 C81 -124.5(4) . . . . ?
Mg1 O1 C76 Mg2 -171.5(3) . . . . ?
C81 C76 C77 C82 -55.3(5) . . . . ?
O1 C76 C77 C82 65.8(5) . . . . ?
Mg2 C76 C77 C82 137.9(4) . . . . ?
C81 C76 C77 C78 64.1(5) . . . . ?
O1 C76 C77 C78 -174.7(4) . . . . ?
Mg2 C76 C77 C78 -102.7(4) . . . . ?
C76 C77 C78 C79 -62.0(5) . . . . ?
C82 C77 C78 C79 60.5(6) . . . . ?
C77 C78 C79 C84 -61.1(6) . . . . ?
C77 C78 C79 C80 58.3(5) . . . . ?
C84 C79 C80 C81 58.4(5) . . . . ?
C78 C79 C80 C81 -59.7(5) . . . . ?
C79 C80 C81 C85 -58.2(6) . . . . ?
C79 C80 C81 C76 63.2(5) . . . . ?
C77 C76 C81 C85 55.2(5) . . . . ?
O1 C76 C81 C85 -64.0(5) . . . . ?
Mg2 C76 C81 C85 -139.3(4) . . . . ?
C77 C76 C81 C80 -63.9(5) . . . . ?
O1 C76 C81 C80 176.9(4) . . . . ?
Mg2 C76 C81 C80 101.6(5) . . . . ?
C76 C77 C82 C83 59.6(6) . . . . ?
C78 C77 C82 C83 -60.4(6) . . . . ?
C77 C82 C83 C85 -59.3(6) . . . . ?
C77 C82 C83 C84 60.1(6) . . . . ?
C80 C79 C84 C83 -57.0(6) . . . . ?
C78 C79 C84 C83 60.7(6) . . . . ?
C85 C83 C84 C79 57.2(6) . . . . ?
C82 C83 C84 C79 -60.3(6) . . . . ?
C84 C83 C85 C81 -58.5(6) . . . . ?
C82 C83 C85 C81 60.0(5) . . . . ?
C80 C81 C85 C83 58.4(6) . . . . ?
C76 C81 C85 C83 -60.3(5) . . . . ?
C95 C96 C91 C92 4(4) . . . . ?
C96 C91 C92 C93 -2(2) . . . . ?
C91 C92 C93 C94 -2(2) . . . . ?
C92 C93 C94 C95 4(4) . . . . ?
C91 C96 C95 C94 -2(4) . . . . ?
C93 C94 C95 C96 -2(4) . . . . ?
C48 C47 C52A C53A 17(2) . . . . ?
C46 C47 C52A C53A -142.9(19) . . . . ?
C48 C47 C52A C54A -107.0(11) . . . . ?
C46 C47 C52A C54A 93.1(12) . . . . ?
C96A C95A C94A C93A -2(4) . . . . ?
C95A C94A C93A C92A -1(3) . . . . ?
C94A C95A C96A C91A 5(4) . . . . ?
C95A C96A C91A C92A -5(4) . . . . ?
C94A C93A C92A C91A 0.5(19) . . . . ?
C96A C91A C92A C93A 2.4(19) . . . . ?
C28 C29 C33A C34A 99.0(16) . . . . ?
C24 C29 C33A C34A -105.1(13) . . . . ?
C28 C29 C33A C35A -20(2) . . . . ?
C24 C29 C33A C35A 136.4(14) . . . . ?
 
_refine_diff_density_max    0.343
_refine_diff_density_min   -0.263
_refine_diff_density_rms    0.051

_shelx_res_file
;

    D:\X-RAY_add\For_papers\92_(iPrDipnacnacMg)2(AdCO)_R-9_8\92x.res created by SHELXL-2014/7

TITL ASSB92
CELL 0.71075 15.5760 19.3020 25.0150 90.000 95.386 90.000
ZERR 4.0000 0.0040 0.0050 0.0060 0.000 0.005 0.000
LATT 1
SYMM -X, 0.5+Y, 0.5-Z
SFAC C H MG N O
UNIT 328 472 8 16 4
MERG 2
OMIT -2 50.486
FMAP 2
GRID
PLAN 12
TEMP -100
SIZE 0.01 0.1 0.1
OMIT           1   0   0
OMIT          -5   6  16
OMIT           8   8   1
OMIT          -1   2   1
OMIT          -8   8   1
OMIT          -1   1   2
OMIT           5   6   9
OMIT           1   8  13
OMIT           1   1   2
WPDB -2
DFIX 1.54 0.008 C52 C53 C52 C54
DFIX 1.54 0.008 C52A C53A C52A C54A
DFIX 1.55 C47 C52 C47 C52A
DFIX 1.54 0.008 C33 C34 C33 C35
DFIX 1.54 0.008 C33A C34A C33A C35A
DFIX 1.55 C29 C33 C29 C33A
DFIX 1.40 C91 C92 C92 C93 C93 C94
DFIX 1.40 C94 C95 C95 C96 C96 C91
DANG 2.42 C91 C93 C92 C94 C93 C95
DANG 2.42 C94 C96 C95 C91 C96 C92
FLAT C91 C92 C93 C94 C95 C96
DFIX 1.40 C91A C92A C92A C93A C93A C94A
DFIX 1.40 C94A C95A C95A C96A C96A C91A
DANG 2.42 C91A C93A C92A C94A C93A C95A
DANG 2.42 C94A C96A C95A C91A C96A C92A
FLAT C91A C92A C93A C94A C95A C96A
BOND $H
CONF
HTAB
L.S. 20
ACTA
WGHT    0.019900   16.699701
FVAR       0.04903   0.56743   0.63997
MG1   3    0.371246    0.194116    0.341263    11.00000    0.03963    0.04423 =
         0.04003   -0.00301   -0.00421    0.00178
O1    5    0.258297    0.230074    0.335874    11.00000    0.03985    0.05710 =
         0.03989    0.00738   -0.00323    0.00447
N1    4    0.466666    0.206708    0.404037    11.00000    0.03775    0.03453 =
         0.03955   -0.00333   -0.00261    0.00380
MG2   3    0.150740    0.256493    0.370674    11.00000    0.04134    0.04288 =
         0.04286   -0.00263    0.00587   -0.00385
C2    1    0.515198    0.151221    0.419267    11.00000    0.03383    0.03630 =
         0.03996    0.00012    0.00095    0.00288
C3    1    0.515729    0.090125    0.389690    11.00000    0.05094    0.03229 =
         0.03866    0.00459   -0.00494    0.00443
AFIX  43
H3    2    0.539606    0.051677    0.409607    11.00000   -1.20000
AFIX   0
C4    1    0.487705    0.074485    0.336036    11.00000    0.04993    0.03449 =
         0.03940   -0.00025    0.00537   -0.00306
N5    4    0.434675    0.115174    0.304880    11.00000    0.04526    0.03751 =
         0.03574   -0.00038   -0.00161   -0.00269
C6    1    0.482175    0.269588    0.434914    11.00000    0.03281    0.03200 =
         0.04795   -0.00430   -0.01074    0.00327
PART 5
C96   1    0.178461    0.787247    0.354699    10.50000    0.09426    0.07564 =
         0.11775    0.02341   -0.00638   -0.01400
AFIX  43
H96   2    0.142744    0.810997    0.327789    10.50000   -1.20000
PART 0
AFIX   0
C7    1    0.447728    0.277873    0.484635    11.00000    0.04095    0.04361 =
         0.03873   -0.00373   -0.01013    0.00988
C8    1    0.469412    0.336601    0.514895    11.00000    0.06749    0.05186 =
         0.04929   -0.01301   -0.00861    0.00827
AFIX  43
H8    2    0.445986    0.342624    0.548308    11.00000   -1.20000
AFIX   0
C9    1    0.524535    0.386945    0.497662    11.00000    0.06338    0.05127 =
         0.07589   -0.02366   -0.01769   -0.00060
AFIX  43
H9    2    0.540519    0.425795    0.519702    11.00000   -1.20000
AFIX   0
C10   1    0.555556    0.379655    0.448248    11.00000    0.05558    0.04222 =
         0.08694   -0.00990   -0.01131   -0.00869
AFIX  43
H10   2    0.592083    0.414438    0.435920    11.00000   -1.20000
AFIX   0
C11   1    0.534197    0.321707    0.415688    11.00000    0.04076    0.04249 =
         0.06060   -0.00330   -0.00343    0.00130
C12   1    0.387132    0.225018    0.505922    11.00000    0.05020    0.04292 =
         0.04743   -0.00356   -0.00165    0.00715
AFIX  13
H12   2    0.392049    0.181113    0.485207    11.00000   -1.20000
AFIX   0
C13   1    0.294614    0.250143    0.496383    11.00000    0.05391    0.05635 =
         0.09653    0.00110   -0.00864    0.00249
AFIX 137
H13A  2    0.288959    0.294752    0.514429    11.00000   -1.50000
H13B  2    0.256101    0.216187    0.510815    11.00000   -1.50000
H13C  2    0.279051    0.255710    0.457747    11.00000   -1.50000
AFIX   0
C14   1    0.409023    0.208380    0.565859    11.00000    0.07078    0.09124 =
         0.04475    0.00959    0.00307    0.00422
AFIX 137
H14A  2    0.469805    0.194934    0.572129    11.00000   -1.50000
H14B  2    0.372579    0.170184    0.576211    11.00000   -1.50000
H14C  2    0.398615    0.249432    0.587382    11.00000   -1.50000
AFIX   0
C15   1    0.565899    0.318835    0.360094    11.00000    0.05814    0.05137 =
         0.07636    0.00232    0.01586   -0.00677
AFIX  13
H15   2    0.545141    0.274596    0.342533    11.00000   -1.20000
AFIX   0
C16   1    0.663473    0.321128    0.361050    11.00000    0.06806    0.12960 =
         0.11390    0.05718    0.02935    0.01952
AFIX 137
H16A  2    0.685317    0.362962    0.379918    11.00000   -1.50000
H16B  2    0.679797    0.321815    0.324161    11.00000   -1.50000
H16C  2    0.688282    0.280087    0.379688    11.00000   -1.50000
AFIX   0
C17   1    0.528080    0.379343    0.325853    11.00000    0.08510    0.06724 =
         0.06717    0.00355   -0.00709   -0.00109
AFIX 137
H17A  2    0.464972    0.377238    0.323447    11.00000   -1.50000
H17B  2    0.547367    0.376236    0.289750    11.00000   -1.50000
H17C  2    0.547724    0.423237    0.342473    11.00000   -1.50000
AFIX   0
C18   1    0.577990    0.151863    0.470373    11.00000    0.04391    0.04295 =
         0.04127   -0.00405   -0.00810    0.00629
AFIX  13
H18   2    0.567298    0.195152    0.490687    11.00000   -1.20000
AFIX   0
C19   1    0.563781    0.090090    0.506962    11.00000    0.06589    0.06190 =
         0.03897    0.00764   -0.00873    0.00627
AFIX 137
H19A  2    0.502252    0.085990    0.511727    11.00000   -1.50000
H19B  2    0.596391    0.097191    0.541976    11.00000   -1.50000
H19C  2    0.583609    0.047570    0.490592    11.00000   -1.50000
AFIX   0
C20   1    0.671506    0.153467    0.456439    11.00000    0.04487    0.06850 =
         0.07195    0.00780   -0.01006    0.00235
AFIX 137
H20A  2    0.683470    0.111740    0.436089    11.00000   -1.50000
H20B  2    0.710349    0.155087    0.489587    11.00000   -1.50000
H20C  2    0.680615    0.194603    0.434714    11.00000   -1.50000
AFIX   0
C21   1    0.527295    0.008259    0.314866    11.00000    0.08211    0.04157 =
         0.04008   -0.00547   -0.00477    0.01143
AFIX  13
H21   2    0.504579    0.002453    0.276394    11.00000   -1.20000
AFIX   0
C22   1    0.502316   -0.055859    0.345451    11.00000    0.10672    0.04190 =
         0.06475    0.00140   -0.01059    0.00971
AFIX 137
H22A  2    0.529901   -0.054080    0.382283    11.00000   -1.50000
H22B  2    0.521445   -0.097492    0.327538    11.00000   -1.50000
H22C  2    0.439544   -0.057222    0.346191    11.00000   -1.50000
AFIX   0
C23   1    0.625994    0.013934    0.317279    11.00000    0.09383    0.07464 =
         0.09365   -0.00032    0.03401    0.03025
AFIX 137
H23A  2    0.650490    0.012229    0.354800    11.00000   -1.50000
H23B  2    0.641724    0.057868    0.301155    11.00000   -1.50000
H23C  2    0.648709   -0.024677    0.297419    11.00000   -1.50000
AFIX   0
C24   1    0.422664    0.098971    0.247547    11.00000    0.04886    0.03657 =
         0.03373   -0.00370   -0.00290    0.00457
C25   1    0.481526    0.124985    0.213750    11.00000    0.05915    0.03888 =
         0.03852    0.00386   -0.00289    0.00203
C26   1    0.466440    0.111416    0.158642    11.00000    0.09109    0.06065 =
         0.04025    0.00425    0.00546   -0.02043
AFIX  43
H26   2    0.505646    0.128462    0.134884    11.00000   -1.20000
AFIX   0
C27   1    0.394993    0.073401    0.138217    11.00000    0.11226    0.05409 =
         0.03403    0.00491   -0.00751   -0.01261
AFIX  43
H27   2    0.384794    0.065453    0.100680    11.00000   -1.20000
AFIX   0
C28   1    0.340208    0.047849    0.171951    11.00000    0.06580    0.05715 =
         0.05167   -0.00873   -0.01277   -0.00643
AFIX  43
H28   2    0.291745    0.021715    0.157585    11.00000   -1.20000
AFIX   0
C29   1    0.352485    0.058597    0.227256    11.00000    0.05564    0.05425 =
         0.04990   -0.00988    0.00067   -0.00826
C30   1    0.560352    0.167786    0.233127    11.00000    0.05258    0.05395 =
         0.04639    0.00552    0.00103   -0.00097
AFIX  13
H30   2    0.568742    0.164205    0.273157    11.00000   -1.20000
AFIX   0
C31   1    0.643857    0.143176    0.210764    11.00000    0.06461    0.09346 =
         0.06417    0.01108    0.00823    0.01178
AFIX 137
H31A  2    0.651390    0.093403    0.217366    11.00000   -1.50000
H31B  2    0.693112    0.168367    0.228632    11.00000   -1.50000
H31C  2    0.640263    0.152082    0.172049    11.00000   -1.50000
AFIX   0
C32   1    0.545091    0.244293    0.218549    11.00000    0.05600    0.05847 =
         0.07117    0.00080    0.00090   -0.01273
AFIX 137
H32A  2    0.537289    0.249248    0.179405    11.00000   -1.50000
H32B  2    0.594948    0.271736    0.232916    11.00000   -1.50000
H32C  2    0.493289    0.260763    0.234016    11.00000   -1.50000
PART 3
AFIX   0
C33   1    0.297486    0.018196    0.266305    31.00000    0.04123    0.03833 =
         0.04599   -0.00016    0.00660   -0.00449
AFIX  13
H33   2    0.325508    0.024387    0.303628    31.00000   -1.20000
AFIX   0
C34   1    0.290271   -0.060285    0.254990    31.00000    0.06471    0.04734 =
         0.04519   -0.00327   -0.00044   -0.01084
AFIX 137
H34A  2    0.255166   -0.081961    0.280893    31.00000   -1.50000
H34B  2    0.347994   -0.080955    0.258377    31.00000   -1.50000
H34C  2    0.263073   -0.067780    0.218513    31.00000   -1.50000
AFIX   0
C35   1    0.206276    0.049725    0.264085    31.00000    0.05677    0.06084 =
         0.06134    0.00622    0.01509   -0.00051
AFIX 137
H35A  2    0.179012    0.047544    0.227189    31.00000   -1.50000
H35B  2    0.210268    0.098143    0.275845    31.00000   -1.50000
H35C  2    0.171571    0.023528    0.287812    31.00000   -1.50000
PART 0
AFIX   0
N41   4    0.114802    0.338391    0.417582    11.00000    0.04036    0.03865 =
         0.04202    0.00400   -0.00013    0.00235
C42   1    0.087148    0.328343    0.465976    11.00000    0.04213    0.04214 =
         0.04449   -0.00255    0.00417    0.00026
C43   1    0.068251    0.262177    0.485600    11.00000    0.04800    0.04984 =
         0.03319   -0.00486    0.00345   -0.00220
AFIX  43
H43   2    0.058619    0.261642    0.522540    11.00000   -1.20000
AFIX   0
C44   1    0.061008    0.197165    0.460934    11.00000    0.03838    0.04652 =
         0.03442    0.00327   -0.00349   -0.00189
N45   4    0.086624    0.182642    0.412376    11.00000    0.03629    0.04410 =
         0.03668   -0.00312   -0.00349   -0.00555
C46   1    0.109361    0.407412    0.394151    11.00000    0.04295    0.04413 =
         0.04156    0.00115    0.00138    0.00694
C47   1    0.035195    0.424445    0.361092    11.00000    0.04595    0.06195 =
         0.08435    0.01943   -0.00395    0.00675
C48   1    0.030881    0.489266    0.336332    11.00000    0.06953    0.06603 =
         0.07664    0.01534   -0.02216    0.01732
AFIX  43
H48   2   -0.019625    0.501639    0.314123    11.00000   -1.20000
AFIX   0
C49   1    0.097631    0.535461    0.343257    11.00000    0.08974    0.04651 =
         0.06970    0.01236   -0.01131    0.00838
AFIX  43
H49   2    0.093319    0.579396    0.326097    11.00000   -1.20000
AFIX   0
C50   1    0.170403    0.517947    0.374985    11.00000    0.07761    0.04063 =
         0.06110    0.00654   -0.01191    0.00011
AFIX  43
H50   2    0.216845    0.549974    0.379336    11.00000   -1.20000
AFIX   0
C51   1    0.178296    0.454363    0.401125    11.00000    0.05787    0.03538 =
         0.05072    0.00138   -0.00502    0.00495
PART 1
C52   1   -0.047110    0.384631    0.363568    21.00000    0.04611    0.07580 =
         0.07849   -0.01083   -0.00380    0.01906
AFIX  13
H52   2   -0.035724    0.344043    0.388054    21.00000   -1.20000
AFIX   0
C53   1   -0.066222    0.358192    0.305880    21.00000    0.05965    0.08529 =
         0.11954   -0.04611   -0.02190    0.00773
AFIX 137
H53A  2   -0.084214    0.397041    0.282206    21.00000   -1.50000
H53B  2   -0.112504    0.323672    0.304641    21.00000   -1.50000
H53C  2   -0.014164    0.336964    0.293922    21.00000   -1.50000
AFIX   0
C54   1   -0.125067    0.424556    0.380602    21.00000    0.04692    0.11615 =
         0.13016   -0.03763   -0.00199    0.00811
AFIX 137
H54A  2   -0.111376    0.443297    0.416809    21.00000   -1.50000
H54B  2   -0.174606    0.393239    0.380488    21.00000   -1.50000
H54C  2   -0.139087    0.462672    0.355405    21.00000   -1.50000
PART 0
AFIX   0
C55   1    0.261377    0.439811    0.436805    11.00000    0.06671    0.04143 =
         0.09090    0.00314   -0.03374   -0.00705
AFIX  13
H55   2    0.256906    0.392312    0.452262    11.00000   -1.20000
AFIX   0
C56   1    0.273634    0.491466    0.483609    11.00000    0.08100    0.08693 =
         0.07065    0.00295   -0.02498   -0.01612
AFIX 137
H56A  2    0.322330    0.476753    0.508695    11.00000   -1.50000
H56B  2    0.221124    0.492959    0.502309    11.00000   -1.50000
H56C  2    0.285266    0.537642    0.469685    11.00000   -1.50000
AFIX   0
C57   1    0.339937    0.441569    0.405785    11.00000    0.05781    0.16303 =
         0.12403   -0.06203   -0.02150    0.01434
AFIX 137
H57A  2    0.339726    0.400948    0.382270    11.00000   -1.50000
H57B  2    0.392120    0.441076    0.430930    11.00000   -1.50000
H57C  2    0.338965    0.483824    0.384017    11.00000   -1.50000
AFIX   0
C58   1    0.075212    0.389060    0.504308    11.00000    0.07201    0.04158 =
         0.05726   -0.01153    0.01893   -0.00469
AFIX  13
H58   2    0.093916    0.432380    0.486791    11.00000   -1.20000
AFIX   0
C59   1   -0.019276    0.398442    0.515801    11.00000    0.09816    0.07778 =
         0.12875   -0.03648    0.05233   -0.00338
AFIX 137
H59A  2   -0.055605    0.402954    0.481811    11.00000   -1.50000
H59B  2   -0.024650    0.440286    0.537423    11.00000   -1.50000
H59C  2   -0.037837    0.358069    0.535499    11.00000   -1.50000
AFIX   0
C60   1    0.131242    0.380438    0.557763    11.00000    0.15407    0.06282 =
         0.05386   -0.01835   -0.00199    0.01283
AFIX 137
H60A  2    0.109600    0.341517    0.577778    11.00000   -1.50000
H60B  2    0.128869    0.422969    0.578970    11.00000   -1.50000
H60C  2    0.191013    0.371326    0.550652    11.00000   -1.50000
AFIX   0
C61   1    0.016274    0.142122    0.493198    11.00000    0.06102    0.05028 =
         0.04452    0.00052    0.00708   -0.01174
AFIX  13
H61   2    0.022145    0.096649    0.474734    11.00000   -1.20000
AFIX   0
C62   1   -0.079782    0.157302    0.492789    11.00000    0.05486    0.09224 =
         0.08297    0.01190    0.01585   -0.02426
AFIX 137
H62A  2   -0.087929    0.200655    0.512067    11.00000   -1.50000
H62B  2   -0.107912    0.119316    0.510422    11.00000   -1.50000
H62C  2   -0.105286    0.161698    0.455615    11.00000   -1.50000
AFIX   0
C63   1    0.057946    0.134220    0.550767    11.00000    0.08164    0.06114 =
         0.05234    0.00968    0.00463   -0.01168
AFIX 137
H63A  2    0.120788    0.132456    0.550529    11.00000   -1.50000
H63B  2    0.037607    0.091323    0.566318    11.00000   -1.50000
H63C  2    0.042121    0.173820    0.572311    11.00000   -1.50000
AFIX   0
C64   1    0.072974    0.112767    0.391646    11.00000    0.04182    0.04146 =
         0.03866   -0.00340    0.00362   -0.00940
C65   1    0.131443    0.060051    0.406999    11.00000    0.05246    0.04287 =
         0.04645   -0.00144    0.00835   -0.01409
C66   1    0.117962   -0.006703    0.385655    11.00000    0.07448    0.04283 =
         0.06762   -0.00332    0.01673   -0.00921
AFIX  43
H66   2    0.157379   -0.042778    0.396345    11.00000   -1.20000
AFIX   0
C67   1    0.047890   -0.020339    0.349258    11.00000    0.07499    0.05178 =
         0.07461   -0.02726    0.02022   -0.02660
AFIX  43
H67   2    0.039264   -0.065554    0.334738    11.00000   -1.20000
AFIX   0
C68   1   -0.009745    0.032123    0.334007    11.00000    0.05447    0.07630 =
         0.06368   -0.02415    0.00563   -0.02432
AFIX  43
H68   2   -0.057802    0.022261    0.308909    11.00000   -1.20000
AFIX   0
C69   1    0.000758    0.099054    0.354453    11.00000    0.04722    0.05801 =
         0.05280   -0.00869    0.00448   -0.01095
C70   1    0.211625    0.072575    0.445364    11.00000    0.05778    0.04274 =
         0.05540   -0.00216   -0.00175    0.00176
AFIX  13
H70   2    0.207837    0.120540    0.460069    11.00000   -1.20000
AFIX   0
C71   1    0.219713    0.022027    0.493019    11.00000    0.07370    0.09027 =
         0.07209    0.01892   -0.00215    0.01293
AFIX 137
H71A  2    0.232194   -0.024552    0.480215    11.00000   -1.50000
H71B  2    0.165475    0.021286    0.509949    11.00000   -1.50000
H71C  2    0.266627    0.037107    0.519289    11.00000   -1.50000
AFIX   0
C72   1    0.292530    0.068526    0.415968    11.00000    0.06217    0.06662 =
         0.08123   -0.00447    0.00626   -0.01221
AFIX 137
H72A  2    0.300857    0.020781    0.404169    11.00000   -1.50000
H72B  2    0.342487    0.082961    0.440140    11.00000   -1.50000
H72C  2    0.286427    0.099223    0.384637    11.00000   -1.50000
AFIX   0
C73   1   -0.065358    0.154337    0.336721    11.00000    0.05664    0.07660 =
         0.05873   -0.01597   -0.00792   -0.00923
AFIX  13
H73   2   -0.055039    0.195577    0.360660    11.00000   -1.20000
AFIX   0
C74   1   -0.158491    0.129537    0.339776    11.00000    0.05110    0.13181 =
         0.12322   -0.00144   -0.01169    0.00110
AFIX 137
H74A  2   -0.173106    0.094976    0.311691    11.00000   -1.50000
H74B  2   -0.197897    0.169046    0.334532    11.00000   -1.50000
H74C  2   -0.163880    0.108769    0.375053    11.00000   -1.50000
AFIX   0
C75   1   -0.053777    0.176537    0.278420    11.00000    0.11105    0.07964 =
         0.06523   -0.00754   -0.00691    0.00114
AFIX 137
H75A  2    0.000924    0.201432    0.277633    11.00000   -1.50000
H75B  2   -0.101514    0.206904    0.265142    11.00000   -1.50000
H75C  2   -0.053404    0.135339    0.255546    11.00000   -1.50000
AFIX   0
C76   1    0.198725    0.272511    0.295680    11.00000    0.05089    0.05287 =
         0.04067    0.00472   -0.00310    0.00104
C77   1    0.244491    0.338970    0.282775    11.00000    0.06603    0.05886 =
         0.03917    0.00125   -0.00302   -0.01056
AFIX  13
H77   2    0.262084    0.364321    0.316917    11.00000   -1.20000
AFIX   0
C78   1    0.181620    0.384534    0.246698    11.00000    0.09515    0.05238 =
         0.05871    0.00054    0.00589    0.00798
AFIX  23
H78A  2    0.209669    0.429075    0.239243    11.00000   -1.20000
H78B  2    0.129697    0.394602    0.265339    11.00000   -1.20000
AFIX   0
C79   1    0.155244    0.346203    0.193244    11.00000    0.06169    0.06644 =
         0.04643    0.00748   -0.00491    0.01497
AFIX  13
H79   2    0.113139    0.374774    0.170029    11.00000   -1.20000
AFIX   0
C80   1    0.114450    0.278006    0.206902    11.00000    0.05461    0.06768 =
         0.05036   -0.00061   -0.01048    0.00489
AFIX  23
H80A  2    0.096312    0.252560    0.173371    11.00000   -1.20000
H80B  2    0.062435    0.287101    0.225709    11.00000   -1.20000
AFIX   0
C81   1    0.177588    0.233474    0.242586    11.00000    0.06612    0.05181 =
         0.04383   -0.00036    0.00405    0.00356
AFIX  13
H81   2    0.150040    0.188049    0.249802    11.00000   -1.20000
AFIX   0
C82   1    0.324260    0.326039    0.252758    11.00000    0.05752    0.12476 =
         0.05942    0.03665   -0.00138   -0.01020
AFIX  23
H82A  2    0.351949    0.370805    0.245517    11.00000   -1.20000
H82B  2    0.366368    0.297652    0.275346    11.00000   -1.20000
AFIX   0
C83   1    0.299140    0.288551    0.199762    11.00000    0.04879    0.12644 =
         0.04385    0.02629    0.00864    0.02525
AFIX  13
H83   2    0.351569    0.279548    0.180613    11.00000   -1.20000
AFIX   0
C84   1    0.235353    0.333523    0.165075    11.00000    0.06759    0.08306 =
         0.05137    0.01473    0.00420    0.00843
AFIX  23
H84A  2    0.262714    0.378369    0.157666    11.00000   -1.20000
H84B  2    0.219502    0.310122    0.130330    11.00000   -1.20000
AFIX   0
C85   1    0.257659    0.221180    0.213146    11.00000    0.07000    0.09485 =
         0.05789    0.01026    0.00503    0.03608
AFIX  23
H85A  2    0.299544    0.192852    0.235948    11.00000   -1.20000
H85B  2    0.241410    0.195103    0.179639    11.00000   -1.20000
PART 5
AFIX   0
C91   1    0.263421    0.807478    0.365929    10.50000    0.12780    0.09675 =
         0.10208    0.03000   -0.01882   -0.02281
AFIX  43
H91   2    0.284724    0.846688    0.348399    10.50000   -1.20000
AFIX   0
C92   1    0.317993    0.770173    0.403123    10.50000    0.11213    0.09631 =
         0.04650    0.01116    0.00953   -0.03602
AFIX  43
H92   2    0.376814    0.783054    0.410283    10.50000   -1.20000
AFIX   0
C93   1    0.285208    0.714110    0.429452    10.50000    0.02324    0.09165 =
         0.07763   -0.01537    0.01836   -0.02138
AFIX  43
H93   2    0.321864    0.687253    0.453876    10.50000   -1.20000
AFIX   0
C94   1    0.198517    0.697705    0.419764    10.50000    0.01108    0.06169 =
         0.10087   -0.00642    0.00064   -0.00365
AFIX  43
H94   2    0.175283    0.661277    0.439495    10.50000   -1.20000
AFIX   0
C95   1    0.145118    0.733433    0.381850    10.50000    0.07471    0.08761 =
         0.07020    0.01670   -0.01078    0.03333
AFIX  43
H95   2    0.086202    0.720791    0.374779    10.50000   -1.20000
PART 2
AFIX   0
C54A  1   -0.099610    0.352932    0.374160   -21.00000    0.05224    0.15298 =
         0.10174   -0.00415    0.00989   -0.02412
AFIX 137
H54D  2   -0.124213    0.397628    0.383340   -21.00000   -1.50000
H54E  2   -0.075065    0.329892    0.407015   -21.00000   -1.50000
H54F  2   -0.144954    0.323746    0.356099   -21.00000   -1.50000
AFIX   0
C53A  1   -0.072655    0.371931    0.279002   -21.00000    0.07095    0.09879 =
         0.09551   -0.03158   -0.04987    0.04234
AFIX 137
H53D  2   -0.112453    0.333084    0.271421   -21.00000   -1.50000
H53E  2   -0.029034    0.371646    0.253205   -21.00000   -1.50000
H53F  2   -0.104824    0.415604    0.275884   -21.00000   -1.50000
AFIX   0
C52A  1   -0.028081    0.364793    0.336391   -21.00000    0.03530    0.06718 =
         0.05481    0.00503   -0.00595    0.00658
AFIX  13
H52A  2    0.006683    0.321195    0.337034   -21.00000   -1.20000
PART 6
AFIX   0
C95A  1    0.141376    0.759150    0.361430    10.50000    0.08224    0.09135 =
         0.05988   -0.00597   -0.00889   -0.00795
AFIX  43
H95A  2    0.085926    0.761560    0.342152    10.50000   -1.20000
AFIX   0
C94A  1    0.161278    0.708077    0.399266    10.50000    0.06374    0.09076 =
         0.08535   -0.00219   -0.01108   -0.00181
AFIX  43
H94A  2    0.118702    0.675251    0.406978    10.50000   -1.20000
AFIX   0
C93A  1    0.242465    0.704671    0.425740    10.50000    0.06005    0.06340 =
         0.08670    0.01579    0.01496    0.00723
AFIX  43
H93A  2    0.254340    0.669529    0.451984    10.50000   -1.20000
AFIX   0
C96A  1    0.204573    0.806317    0.352667    10.50000    0.07856    0.06368 =
         0.07176   -0.00048   -0.00096   -0.01349
AFIX  43
H96A  2    0.190743    0.843752    0.328742    10.50000   -1.20000
AFIX   0
C91A  1    0.287017    0.801394    0.377193    10.50000    0.08494    0.06868 =
         0.05810   -0.01688    0.01043   -0.01067
AFIX  43
H91A  2    0.330141    0.832825    0.367907    10.50000   -1.20000
AFIX   0
C92A  1    0.307575    0.750085    0.415881    10.50000    0.07901    0.10978 =
         0.06764   -0.03359    0.00342   -0.01043
AFIX  43
H92A  2    0.363523    0.746714    0.434402    10.50000   -1.20000
PART 4
AFIX   0
C35A  1    0.184930    0.053555    0.220153   -31.00000    0.05894    0.08223 =
         0.10965   -0.00424    0.00015   -0.01973
AFIX 137
H35D  2    0.182810    0.096428    0.199085   -31.00000   -1.50000
H35E  2    0.137595    0.053299    0.243342   -31.00000   -1.50000
H35F  2    0.179184    0.013662    0.195847   -31.00000   -1.50000
AFIX   0
C33A  1    0.271678    0.049272    0.255018   -31.00000    0.05839    0.06652 =
         0.06426   -0.02277   -0.01949    0.01311
AFIX  13
H33A  2    0.271724    0.082338    0.285796   -31.00000   -1.20000
AFIX   0
C34A  1    0.286609   -0.024951    0.276291   -31.00000    0.08618    0.11275 =
         0.05003    0.01281    0.00418   -0.02441
AFIX 137
H34D  2    0.338825   -0.026166    0.301391   -31.00000   -1.50000
H34E  2    0.293506   -0.056313    0.246183   -31.00000   -1.50000
H34F  2    0.237006   -0.039658    0.294851   -31.00000   -1.50000
AFIX   0
HKLF 4

REM  ASSB92
REM R1 =  0.0909 for    7391 Fo > 4sig(Fo)  and  0.1690 for all   13522 data
REM    940 parameters refined using     42 restraints

END

WGHT      0.0192     16.7439

REM No hydrogen bonds found for HTAB generation

REM Highest difference peak  0.343,  deepest hole -0.263,  1-sigma level  0.051
Q1    1   0.2811  0.2531  0.2932  11.00000  0.05    0.34
Q2    1   0.1326  0.3324  0.2800  11.00000  0.05    0.28
Q3    1   0.4119  0.1484  0.3238  11.00000  0.05    0.23
Q4    1  -0.0908  0.1299  0.2751  11.00000  0.05    0.23
Q5    1   0.1472  0.2853  0.3226  11.00000  0.05    0.23
Q6    1   0.5114  0.2049  0.3788  11.00000  0.05    0.22
Q7    1   0.2773  0.2719  0.2385  11.00000  0.05    0.22
Q8    1   0.0245  0.2730  0.5181  11.00000  0.05    0.21
Q9    1   0.2727  0.3781  0.2497  11.00000  0.05    0.21
Q10   1   0.2500  0.5761  0.3319  11.00000  0.05    0.21
Q11   1   0.3300  0.2111  0.3746  11.00000  0.05    0.21
Q12   1  -0.0809  0.3696  0.5061  11.00000  0.05    0.21
;
_shelx_res_checksum   85428

_shelx_hkl_file
;
  -1   0   0   -0.24    0.16
  -1   0   0   -0.12    0.18
   0   1   1   -0.51    0.40
   0   1  -1   -0.39    0.23
   0   1  -1   -0.53    0.22
   0   1  -1   -0.70    0.22
   0  -1   1   -0.60    0.23
   0  -1  -1   -0.74    0.27
   0  -1  -1   -0.80    0.23
   0  -1  -1   -0.25    0.16
   1   0  -1   -0.72    0.36
   1   0  -1   -0.74    0.26
  -1   0   1   -0.57    0.27
  -1   0   1   -0.31    0.27
  -1   0  -1    0.12    0.20
  -1   0  -1    0.10    0.28
  -1   0  -1    0.03    0.18
  -1   0  -1    0.19    0.24
  -1   0  -1    0.10    0.27
  -1   0  -1   -0.17    0.15
   0   0   2    2.03    0.54
   0   0  -2    0.00    0.21
   0   0  -2    0.28    0.35
   0   0  -2    0.30    0.27
   0   0  -2    0.36    0.32
   0   0  -2    0.68    0.37
   0   0  -2   -0.01    0.10
   1  -1  -1    5.84    0.68
   1   1  -1    7.17    0.93
   1   1  -1    6.35    0.77
   1  -1  -1    5.58    0.72
   1   1  -1    5.31    0.68
   1  -1  -1    6.46    0.77
  -1  -1   1    2.26    0.45
  -1  -1   1    4.56    0.52
  -1   1   1    6.79    0.77
  -1   1   1    6.31    0.72
   1   1  -1    5.94    0.75
  -1  -1   1    6.24    0.68
  -1   1   1    6.91    0.78
   1  -1   1    0.33    0.20
  -1   1  -1    0.29    0.23
   1  -1   1   -0.17    0.28
   1   1   1    0.06    0.11
  -1  -1  -1    0.13    0.12
  -1   1  -1    1.51    0.42
  -1  -1  -1    1.27    0.44
   1  -1   1   -0.63    0.20
  -1   1  -1    1.04    0.26
  -1  -1  -1   -1.66    0.47
  -1   1  -1    1.16    0.45
   1   1   1    1.75    0.74
  -1   1  -1   -0.75    0.30
   1  -1   1    1.86    0.61
   1   1   1   -0.81    0.25
  -1   1  -1    0.20    0.19
  -1   1  -1    0.70    0.26
   1  -1   1   -0.23    0.19
  -1   1   2   -0.08    0.30
  -1  -1   2    0.11    0.39
  -1  -1   2    0.15    0.31
   1   1   2    7.04    0.79
   0   0   3   -1.34    0.47
   0   0  -3    0.21    0.32
   0   0   3   -0.51    0.25
   0   0   3   -0.57    0.24
   0   0  -3   -0.24    0.42
   0   0  -3   -0.02    0.55
   0   0  -3    0.05    0.36
   0   0   3    0.67    0.35
   0   0   3    0.27    0.36
   0   0  -3   -0.18    0.23
   0   0  -3    0.06    0.33
   0   0  -3    0.55    0.21
   0   0  -3   -0.82    0.36
  -1   2   0    4.43    0.57
   1   2   0    5.06    0.63
  -1  -2   0    5.90    0.61
  -1  -2   0    3.60    0.51
  -1   2   1   11.36    0.89
   1   2   1   18.83    1.12
   0  -2   2    8.00    0.57
   0   2   2    4.69    0.49
   0   2  -2    6.90    0.74
   0  -2  -2    8.64    0.71
   0   2  -2    8.87    0.60
   0   2   2    4.71    0.43
   0  -2  -2    9.03    0.61
   0   1  -3    3.68    0.54
   0  -1  -3    3.30    0.57
   0   1  -3    3.79    0.41
   0   1  -3    3.77    0.41
   0   1   3    2.07    0.49
   0  -1   3    0.54    0.27
   0  -1   3    3.89    0.41
   0   1  -3    1.79    0.41
   0  -1  -3    4.38    0.50
   0   1   3    1.73    0.45
   0  -1  -3    3.33    0.47
   0  -1   3    0.20    0.26
   0  -1   3    4.38    0.49
   0   1  -3    3.51    0.44
   0   1  -3    0.40    0.30
   0   1   3    4.50    0.53
   0   1  -3    3.66    0.40
   0  -1  -3    3.89    0.47
   0  -1  -3    3.24    0.35
   0   1  -3    4.84    0.61
   0  -1   3    1.54    0.36
   0   1   3    3.09    0.59
   1   0  -3    0.01    0.33
   1   0  -3   -0.22    0.24
  -1   0   3    0.72    0.50
  -1   0   3   -2.04    0.59
   1   0  -3    0.41    0.67
   1   0  -3   -0.01    0.30
   1   0  -3    0.14    0.30
  -1   0   3   -0.06    0.26
  -1   0   3   -0.09    0.23
  -1   0   3   -0.27    0.25
  -1   0   3    0.19    0.34
  -1   0   3    0.14    0.26
   1   0  -3   -0.37    0.27
  -2   0   1    0.38    0.41
   2   0  -1   -0.55    0.51
  -2   0   1    0.08    0.26
   2   0  -1   -0.37    0.26
  -2   0   1   -0.08    0.51
   2   0  -1   -0.28    0.38
  -2   0   1   -0.11    0.33
   2   0  -1    0.15    0.31
  -2   0   1   -0.05    0.25
  -2   0   1    0.68    0.38
  -2   0  -1    0.79    0.44
  -2   0  -1    0.17    0.38
  -2   0  -1    0.10    0.53
  -2   0  -1    0.97    0.46
  -2   0  -1   -0.15    0.31
  -2   0  -1   -0.03    0.45
   2   0   1   -0.58    0.53
  -2   0  -1    1.94    0.81
  -2   0  -1   -0.03    0.26
  -2   1   0   24.45    1.27
   2  -1   0   21.51    1.08
  -2   1   0   23.54    1.25
  -2  -1   0   23.17    1.19
  -2   1   0   23.03    1.15
  -2   1   0   26.04    1.29
  -2  -1   0   24.19    1.20
  -2  -1   0   21.96    1.35
   2  -1   0   23.05    1.15
  -2   1   0   23.93    1.24
  -2   1   0   20.63    1.22
  -2   1   0   20.75    0.66
  -2  -1   0   25.78    1.40
  -2  -1   0   23.16    1.16
  -1   1   3    7.13    0.79
   1   1  -3    6.36    0.95
  -1   1   3    6.35    0.68
  -1   1   3    6.53    0.72
   1  -1  -3    6.15    0.69
  -1  -1   3    6.70    0.73
   1   1  -3    6.39    0.72
   1   1  -3    7.58    0.88
   1  -1  -3    6.34    0.70
   1   1  -3    6.83    0.75
   1   1  -3    6.49    0.72
  -1  -1   3    6.85    0.76
  -1  -1   3    6.65    0.70
   1   1  -3    6.86    0.74
  -1  -1   3    6.50    0.69
  -1   1   3    6.31    0.68
   1  -1  -3    6.24    0.72
  -1  -1   3    6.31    0.68
  -1   1   3    7.16    0.94
  -1  -1   3    6.98    0.76
   1   1  -3    6.12    0.69
   1  -1  -3    7.14    0.77
   1  -1  -3    7.02    0.75
   1   1  -3    7.12    0.74
   2   1  -1   35.71    1.82
  -2   1   1   35.26    1.71
   2  -1  -1   34.33    1.70
  -2  -1   1   37.83    1.96
  -2   1   1   34.22    1.63
  -2  -1   1   33.90    1.65
  -2   1   1   34.56    1.72
   2  -1  -1   33.09    1.68
  -2   1   1   33.47    1.60
  -2  -1   1   33.10    1.61
   2   1  -1   33.45    1.65
  -2  -1   1   36.90    1.84
   2  -1  -1   33.91    1.62
  -2  -1   1   34.53    1.68
   2   1  -1   33.80    1.65
  -2   1   1   32.28    1.54
   2  -1  -1   35.21    1.68
  -2   1   1   32.26    1.53
   2  -1  -1   32.94    1.58
  -1   0  -3   -0.37    0.55
  -1   0  -3    0.39    0.36
  -1   0  -3    0.11    0.33
  -1   0  -3    0.87    0.35
  -1   0  -3    0.41    0.37
  -1   0  -3    0.04    0.24
   1   0   3    0.60    0.54
   1   0   3    0.02    0.38
  -1  -2   2   22.76    1.15
   1   2  -2   24.48    1.22
  -1  -2   2   23.06    1.19
  -1   2   2   21.54    1.11
   1  -2  -2   21.89    1.11
   1  -2  -2   23.10    1.16
   1  -2  -2   21.59    1.14
  -1  -2   2   22.06    1.14
   1   2  -2   21.44    1.13
   1   2  -2   21.45    1.13
  -1   2   2   22.20    1.12
   1   2  -2   24.09    1.19
  -1  -2   2   22.41    1.13
  -1   2   2   23.95    1.32
  -1   2   2   22.77    1.18
  -1   2   2   22.59    1.15
  -1  -2   2   22.01    1.20
  -1  -2   2   21.63    1.09
   1  -2  -2   24.72    1.36
  -1   2   2   22.65    1.15
   1  -2  -2   20.92    1.07
  -1  -2   2   21.15    1.12
   1   2  -2   22.08    1.18
   2   0  -2   10.05    0.63
  -2   0   2    9.95    0.63
  -2   0   2   10.39    0.66
  -2   0   2   10.66    0.66
   2   0  -2    9.26    0.60
   2   0  -2   10.33    0.64
  -2   0   2   10.14    0.63
  -2   0   2   10.07    0.72
  -2   0   2    9.94    0.73
   2   0  -2    9.04    0.66
  -2   0   2    9.43    0.67
  -2  -1  -1   12.48    0.80
  -2   1  -1   12.11    0.55
  -2   1  -1   12.43    0.82
  -2  -1  -1   10.29    0.61
  -2   1  -1   13.78    0.89
   2  -1   1   12.21    0.44
  -2  -1  -1   12.19    0.52
  -2  -1  -1   11.64    0.82
  -2   1  -1   12.82    0.94
  -2   1  -1   12.26    0.84
  -2  -1  -1   12.97    1.05
   2  -1   1   11.31    0.68
  -2   1  -1   12.44    0.81
  -2   1  -1   12.29    1.05
  -1   2  -2    3.51    0.38
  -1  -2  -2    3.64    0.53
  -1  -2  -2    3.81    0.48
   1   2   2    3.81    0.45
  -1   2  -2    5.43    0.67
  -1   2  -2    3.81    0.63
   1   2   2    4.06    0.41
   1   2   2    3.70    0.46
  -1  -2  -2    4.36    0.46
   1  -2   2    3.95    0.47
  -1  -2  -2    4.11    0.64
  -1   2  -2    3.93    0.42
   1  -2   2    4.06    0.43
  -1  -2  -2    5.44    0.71
  -1   2  -2    3.88    0.44
   1   2   2    3.86    0.65
   1  -2   2    3.90    0.40
  -1   2  -2    4.12    0.53
  -1   2  -2    4.12    0.43
  -1   2  -2    3.95    0.56
  -1  -2  -2    4.09    0.59
   1  -2   2    3.93    0.44
  -1   1  -3    0.96    0.46
  -1   1  -3    1.24    0.49
  -1   1  -3   -0.19    0.53
  -1  -1  -3    1.13    0.49
  -1   1  -3    1.08    0.36
  -1  -1  -3    1.06    0.34
  -1   1  -3    1.13    0.39
   1  -1   3    1.13    0.34
   1  -1   3    1.21    0.36
  -1  -1  -3    0.98    0.24
  -1   1  -3    1.06    0.34
   1   1   3    0.63    0.39
   1   1   3    0.76    0.32
  -1  -1  -3    1.14    0.41
   1  -1   3    1.06    0.36
  -1   1  -3    0.90    0.33
   1  -1   3    0.96    0.27
  -1  -1  -3    0.87    0.33
  -1  -1  -3    1.22    0.47
   2  -1  -2  136.48    3.55
  -2  -1   2  140.84    3.68
   2  -1  -2  139.91    3.67
  -2   1   2  141.96    3.65
   2  -1  -2  140.06    3.70
   2  -1  -2  137.13    3.53
   2   1  -2  137.90    3.70
  -2   1   2  142.08    3.72
  -2   1   2  145.70    3.79
   2   1  -2  144.75    3.72
   2   1  -2  134.16    3.55
  -2  -1   2  134.73    3.61
  -2  -1   2  145.61    3.74
  -2   1   2  140.79    3.66
  -2  -1   2  139.33    3.64
  -2  -1   2  138.24    3.60
  -2   1   2  144.18    3.72
   2  -1  -2  143.12    3.74
  -2   1   2  149.82    3.91
  -2   1   2  136.55    3.58
   0   3   0   -0.08    0.30
   0  -3   0    0.13    0.33
   0  -3   0   -0.07    0.38
   0   3   0   -0.16    0.32
   0  -3   0    0.31    0.30
   0  -3   0   -0.06    0.46
   0   3   0   -0.06    0.32
   0   3   0   -0.12    0.43
   0   3   0    0.00    0.28
   0   3   0    0.18    0.76
   0   3   0    0.25    0.49
   0  -3   0   -0.07    0.40
   0  -3   0    0.28    0.33
  -2   0  -2  282.44    7.08
  -2   0  -2  292.12    1.86
  -2   0  -2  290.25    7.32
  -2   0  -2  283.11    7.09
   0  -2  -3   -0.19    0.33
   0   2  -3   -0.05    0.31
   0  -2   3   -0.21    0.26
   0  -2  -3    0.05    0.33
   0   2   3    0.01    0.35
   0  -2  -3   -0.36    0.42
   0   2  -3   -0.14    0.29
   0  -2   3   -0.06    0.25
   0   2  -3   -0.05    0.33
   0  -2   3   -0.07    0.27
   0   2  -3    0.02    0.34
   0   2  -3   -0.05    0.30
   0  -2  -3   -0.08    0.31
   0  -2  -3   -0.21    0.42
   0   2  -3    0.05    0.37
   0   2  -3   -0.13    0.34
   0   2   3   -0.29    0.28
   0   2  -3   -0.05    0.27
   0  -2   3   -0.14    0.31
   0   2   3   -0.28    0.35
   0  -2  -3   -0.09    0.39
   0   2  -3   -0.38    0.69
   0  -2  -3    0.60    0.48
   0  -3  -1    4.62    0.54
   0   3  -1    4.83    0.59
   0  -3  -1    4.74    0.60
   0   3   1    5.04    0.59
   0   3  -1    4.76    0.59
   0  -3   1    4.43    0.57
   0  -3   1    4.92    0.60
   0   3  -1    4.66    0.55
   0   3  -1    4.77    0.57
   0  -3   1    4.57    0.48
   0  -3   1    4.73    0.46
   0   3   1    5.11    0.64
   0  -3  -1    4.85    0.67
   0   3   1    4.76    0.71
   0   3   1    4.73    0.57
   0  -3   1    5.03    0.72
   0  -3  -1    4.75    0.69
   0  -3   1    4.44    0.50
   0   3   1    4.72    0.38
   0  -3  -1    4.70    0.48
   0   3  -1    4.61    0.71
   0  -3   1    5.06    0.60
   0   3  -1    4.58    0.49
   0  -3  -1    4.76    0.57
   0   3   1    4.58    0.49
   0  -3  -1    4.56    0.61
   0   0  -4   -0.10    0.31
   0   0   4   -0.11    0.28
   0   0   4   -0.17    0.31
   0   0  -4   -0.13    0.34
   0   0  -4    0.21    0.28
   0   0   4    0.07    0.40
   0   0  -4    0.28    0.49
   0   0  -4    0.12    0.33
   0   0  -4    0.29    0.29
   0   0  -4    0.04    0.31
   0   0  -4   -0.33    0.56
   0   0   4   -0.29    0.28
   2   2   0    1.55    0.40
  -2  -2   0    1.54    0.42
  -2  -2   0    1.78    0.50
  -2  -2   0    1.71    0.38
  -2  -2   0    1.65    0.44
  -2  -2   0    1.47    0.47
  -2  -2   0    1.21    0.50
   2  -2   0    1.68    0.43
  -2   2   0    1.72    0.46
  -2   2   0    1.68    0.40
   2  -2   0    1.84    0.50
  -2   2   0    1.60    0.42
  -2   2   0    1.46    0.41
   2   2   0    1.58    0.57
  -2   2   0    1.53    0.40
  -2   2   0    1.74    0.44
   2  -2   0    1.63    0.39
  -2  -2   0    1.40    0.38
  -2   2   0    1.61    0.42
  -2  -2   0    1.65    0.51
   2  -2   0    1.59    0.40
  -2   1  -2   31.89    1.53
  -2   1  -2   33.16    1.59
  -2  -1  -2   34.56    1.73
  -2   1  -2   33.94    1.70
  -2  -1  -2   30.77    1.61
  -2   1  -2   31.85    1.52
  -2  -1  -2   30.87    1.56
  -2   1  -2   32.63    1.58
  -2   1  -2   33.32    1.60
   2  -1   2   32.39    1.56
  -2   1  -2   35.19    1.70
  -2  -1  -2   31.64    1.50
   1  -2  -3   -0.11    0.34
   1   2  -3   -0.30    0.29
  -1  -2   3   -0.17    0.31
   1   2  -3   -0.30    0.32
  -1  -2   3   -0.23    0.26
  -1  -2   3   -0.28    0.36
  -1   2   3   -0.17    0.33
   1  -2  -3   -0.06    0.29
   1   2  -3   -0.01    0.33
  -1  -2   3    0.04    0.30
  -1   2   3    0.01    0.34
  -1  -2   3   -0.04    0.31
  -1   2   3   -0.00    0.36
  -1   2   3   -0.31    0.30
   1  -2  -3   -0.14    0.31
  -1  -2   3   -0.43    0.33
   1   2  -3    0.09    0.39
   1  -2  -3   -0.36    0.52
   1   2  -3   -0.41    0.38
  -1   2   3    0.01    0.32
   1  -2  -3   -0.07    0.39
   1   2  -3    0.39    0.74
   1  -2  -3   -0.12    0.24
   2  -2  -1   23.33    1.21
  -2   2   1   23.94    1.22
   2  -2  -1   22.65    1.19
  -2  -2   1   23.52    1.22
  -2  -2   1   23.21    1.24
   2   2  -1   22.53    1.23
   2  -2  -1   23.20    1.18
  -2   2   1   23.15    1.19
   2  -2  -1   23.11    1.15
   2  -2  -1   22.50    1.13
  -2  -2   1   25.14    1.27
   2   2  -1   22.15    1.18
  -2  -2   1   23.71    1.18
   2   2  -1   24.57    1.22
  -2  -2   1   24.16    1.23
  -2  -2   1   23.02    1.15
   2   2  -1   22.38    1.21
  -2  -2   1   21.62    1.15
  -2   2   1   24.45    1.23
   2  -2  -1   22.71    1.16
  -2   2   1   24.46    1.24
  -2   2   1   25.64    1.28
  -2   2   1   23.56    1.18
   1   0  -4  193.09    5.02
  -1   0   4  198.72    5.12
  -1   0   4  216.36    5.45
  -1   0   4  199.40    5.21
  -1   0   4  217.97    5.59
   1   0  -4  203.41    5.22
   1   0  -4  201.80    5.26
   1   0  -4  211.14    5.33
  -1   0   4  209.99    5.34
  -2   0   3    0.11    0.44
   2   0  -3   -0.03    0.40
  -2   0   3   -0.13    0.34
  -2   0   3   -0.29    0.28
   2   0  -3    0.01    0.25
  -2   0   3    0.14    0.30
   2   0  -3   -0.20    0.28
  -2   0   3   -0.01    0.31
  -2   0   3   -0.18    0.27
  -2   0   3    0.32    0.33
   2   0  -3    0.17    0.31
  -1  -3   0    3.45    0.50
   1  -3   0    3.47    0.47
  -1  -3   0    3.38    0.39
  -1   3   0    3.57    0.43
  -1   3   0    3.24    0.69
  -1  -3   0    3.41    0.46
   1   3   0    3.44    0.43
  -1   3   0    3.45    0.43
   1   3   0    3.42    0.56
   1  -3   0    3.65    0.46
   1   3   0    3.29    0.40
  -1   3   0    2.99    0.78
  -1  -3   0    3.58    0.44
  -1   3   0    3.30    0.44
   1   3   0    3.28    0.56
  -1   3   0    3.71    0.59
   1  -3   0    3.50    0.38
  -1  -3   0    3.31    0.43
  -1  -3   0    3.65    0.52
  -1  -3   0    3.83    0.44
   1  -3   0    3.56    0.41
  -1   3   0    3.67    0.44
   0   1  -4   20.80    0.55
   0  -1   4   21.30    1.08
   0   1   4   21.18    1.12
   0  -1  -4   19.84    1.21
   0  -1   4   20.65    1.22
   0   1  -4   19.55    1.17
   0  -1  -4   21.56    1.12
   0   1   4   22.90    1.20
   0   1  -4   23.00    1.19
   0  -1   4   23.54    1.23
   0  -1   4   23.10    1.15
   0   1  -4   21.11    1.06
   0  -1  -4   20.97    1.09
   0  -1  -4   21.13    1.08
   0   1  -4   22.42    1.12
   0   1  -4   20.65    1.26
   0  -1   4   21.04    1.06
   0   1   4   19.88    1.21
   0  -1  -4   19.94    1.22
   0   1  -4   19.38    1.23
   0  -1  -4   21.02    1.09
   0  -1   4   21.21    1.08
   0   1  -4   19.73    1.26
   0  -1  -4   21.04    1.12
  -1   3   1   48.72    1.46
  -1  -3   1   48.68    1.49
   1  -3  -1   49.14    1.47
  -1   3   1   48.37    1.41
   1   3  -1   50.00    1.57
  -1  -3   1   50.09    1.46
   1  -3  -1   46.97    1.39
  -1   3   1   48.20    1.42
   1   3  -1   49.76    1.48
  -1   3   1   49.16    1.46
   1  -3  -1   47.42    1.40
   1   3  -1   51.26    1.47
   1   3  -1   44.41    2.09
  -1  -3   1   46.98    1.42
  -1  -3   1   47.98    1.49
   1   3  -1   48.48    1.53
  -1   3   1   46.77    1.30
   1  -3  -1   50.90    1.47
  -1  -3   1   46.53    0.76
  -1   3   1   49.35    1.45
   1  -3  -1   49.22    1.45
  -1  -3   1   48.70    1.44
   1  -3  -1   44.26    2.16
  -2   2  -1   39.12    1.86
   2  -2   1   37.97    1.80
  -2   2  -1   36.20    1.73
  -2   2  -1   39.03    1.86
  -2   2  -1   40.94    2.06
  -2   2  -1   35.99    1.80
  -2   2  -1   38.10    1.86
  -2  -2  -1   38.95    1.84
  -2  -2  -1   37.25    1.80
  -2  -2  -1   37.37    1.79
  -2  -2  -1   36.87    1.75
   2   2   1   34.98    1.80
  -2   2  -1   40.96    1.94
  -2  -2  -1   35.18    1.72
   2  -2   1   41.18    1.97
  -2   2  -1   38.58    1.83
   2  -2   1   36.94    1.77
  -2  -2  -1   37.09    1.87
   2   2   1   40.09    1.89
  -2  -2  -1   37.44    1.85
  -1   3  -1    4.89    0.59
   1  -3   1    4.73    0.39
  -1  -3  -1    4.42    0.47
  -1  -3  -1    3.91    0.58
  -1   3  -1    4.52    0.81
  -1  -3  -1    3.85    0.60
   1   3   1    4.14    0.47
   1  -3   1    4.43    0.45
  -1   3  -1    4.59    0.51
  -1  -3  -1    4.26    0.55
   1   3   1    3.80    0.65
  -1   3  -1    4.29    0.63
   1   3   1    4.84    0.63
   1   3   1    4.60    0.64
  -1  -3  -1    4.13    0.55
  -1   3  -1    4.65    0.61
   1  -3   1    4.57    0.51
  -1   3  -1    4.24    0.45
  -1  -3  -1    4.42    0.48
   1   3   1    4.92    0.60
  -1   3  -1    4.70    0.52
  -1  -3  -1    3.95    0.47
  -1  -3  -1    4.22    0.46
   0  -3  -2   67.46    1.90
   0   3  -2   65.91    1.89
   0   3   2   66.31    1.87
   0   3  -2   64.43    1.80
   0   3   2   66.90    1.89
   0  -3  -2   65.10    1.84
   0   3  -2   71.15    1.96
   0  -3  -2   63.07    1.95
   0   3   2   66.47    2.07
   0  -3  -2   65.71    1.90
   0  -3   2   66.80    1.85
   0  -3  -2   68.38    1.96
   0   3  -2   65.35    1.82
   0  -3   2   66.79    1.90
   0  -3   2   71.00    1.96
   0  -3   2   69.20    1.96
   0  -3   2   68.65    1.90
   0  -3  -2   70.96    1.97
   0  -3  -2   64.00    1.80
   0   3  -2   66.89    1.93
   0   3   2   68.21    1.97
   0   3  -2   67.72    1.88
   0  -3   2   65.20    1.82
   1   1  -4   10.41    0.63
  -1  -1   4    9.10    0.65
   1  -1  -4   10.05    0.66
   1   1  -4    8.87    0.75
   1  -1  -4    9.49    0.63
   1   1  -4   10.39    0.69
  -1   1   4   10.13    0.68
  -1  -1   4   10.25    0.74
   1   1  -4    9.91    0.67
  -1   1   4    9.31    0.62
   1  -1  -4    9.17    0.61
   1  -1  -4    9.81    0.61
  -1  -1   4    9.49    0.65
  -1   1   4    9.31    0.64
  -1  -1   4    8.53    0.68
   1   1  -4    9.13    0.65
   1   1  -4    9.79    0.80
  -1  -1   4    9.27    0.59
   1   1  -4    9.07    0.73
  -1   1   4    9.61    0.66
   1  -1  -4    9.57    0.68
   1   1  -4    9.08    0.71
  -1  -1   4    9.23    0.60
   1  -1  -4    8.54    0.62
  -1  -2  -3   46.09    2.22
  -1  -2  -3   43.14    2.02
  -1   2  -3   47.67    1.44
   1  -2   3   48.94    1.43
  -1   2  -3   47.75    1.40
   1  -2   3   47.45    1.38
  -1  -2  -3   47.30    1.42
  -1   2  -3   48.81    1.43
  -1  -2  -3   47.98    1.39
  -1   2  -3   47.14    1.40
   1  -2   3   47.76    1.41
  -1  -2  -3   43.25    2.04
  -1   2  -3   47.78    1.39
   1   2   3   47.72    1.50
  -1  -2  -3   42.84    2.15
  -1   2  -3   50.27    1.48
  -1  -2  -3   46.31    0.90
  -2   1   3   21.12    1.11
  -2  -1   3   19.31    1.15
  -2   1   3   20.57    1.31
   2  -1  -3   20.42    1.19
   2  -1  -3   21.29    1.08
   2   1  -3   17.97    1.11
  -2  -1   3   20.01    1.24
  -2   1   3   21.13    1.08
  -2   1   3   21.37    1.10
  -2  -1   3   20.88    1.05
  -2  -1   3   21.23    1.09
  -2   1   3   20.14    1.20
   2   1  -3   20.46    1.18
   2   1  -3   20.31    1.28
   2   1  -3   20.24    1.21
   2  -1  -3   19.81    1.19
   2  -1  -3   21.80    1.16
  -2  -1   3   21.02    1.09
  -2   1   3   20.95    1.09
  -2  -1   3   22.99    1.19
   2   1  -3   20.07    1.22
   2   2  -2  128.44    3.34
  -2  -2   2  124.07    3.31
   2  -2  -2  123.72    3.29
   2   2  -2  133.16    3.46
   2   2  -2  125.86    3.46
  -2  -2   2  128.70    3.36
  -2   2   2  125.18    3.26
  -2   2   2  127.06    3.32
   2  -2  -2  135.66    3.53
   2  -2  -2  130.38    3.43
  -2  -2   2  133.78    3.50
  -2   2   2  127.96    3.32
   2  -2  -2  122.63    3.33
  -2   2   2  130.50    3.43
  -2  -2   2  123.22    3.30
   2  -2  -2  123.53    3.34
  -2  -2   2  132.66    3.45
   2   2  -2  123.51    3.33
   2   2  -2  123.76    3.29
  -2   2   2  130.50    3.47
  -2  -2   2  128.76    3.41
   2  -2  -2  133.16    3.46
   2   2  -2  127.05    3.42
  -2  -2   2  128.94    3.44
  -2   2   2  126.66    3.35
  -1   0  -4   11.52    0.70
  -1   0  -4   12.57    0.86
  -1   0  -4   12.31    0.84
  -1   0  -4   11.01    0.71
  -1   0  -4   12.15    0.46
   1   0   4   12.66    0.87
   1   0   4   12.09    0.52
   1   0   4   12.32    0.81
  -1   0  -4   12.16    0.50
  -1   0  -4   12.61    0.89
  -1   0  -4   11.09    0.76
  -1  -3   2   45.82    2.15
   1  -3  -2   48.39    1.45
  -1   3   2   47.82    1.44
  -1  -3   2   47.93    1.45
  -1   3   2   47.10    1.41
   1  -3  -2   45.77    2.15
   1   3  -2   47.61    1.39
  -1  -3   2   49.72    1.46
  -1   3   2   45.56    2.16
   1   3  -2   47.28    1.47
  -1  -3   2   46.46    0.85
   1  -3  -2   44.68    2.11
   1   3  -2   46.57    0.90
  -1   3   2   44.90    2.24
  -1   3   2   42.50    2.02
  -1  -3   2   47.66    1.45
  -1  -3   2   46.55    0.85
   1   3  -2   46.89    0.76
   1  -3  -2   45.14    2.12
   1  -3  -2   43.75    2.08
   1  -3  -2   46.58    0.75
  -2   0  -3   -0.33    0.37
   2   0   3   -0.00    0.31
  -2   0  -3    0.05    0.28
  -2   0  -3   -0.29    0.31
  -2   0  -3   -0.01    0.30
  -1  -1  -4  109.74    2.88
  -1   1  -4  109.31    2.88
   1   1   4  103.31    2.78
  -1  -1  -4  112.77    3.01
   1  -1   4  109.91    2.88
  -1   1  -4  113.46    2.98
  -1   1  -4  112.30    2.95
  -1   1  -4  106.96    2.86
  -1   1  -4  110.55    2.90
   1  -1   4  107.56    2.87
  -1  -1  -4  109.89    2.91
  -1  -1  -4  102.10    2.75
  -1   1  -4  106.00    2.82
  -1  -1  -4  105.83    2.92
  -1  -1  -4  110.35    3.00
  -1   1  -4  111.27    3.04
   1  -1   4  112.03    2.95
  -1   1  -4  112.83    2.98
   1   3   2    1.48    0.49
   1  -3   2    0.96    0.30
  -1  -3  -2    1.09    0.37
  -1  -3  -2    1.27    0.40
  -1  -3  -2    1.24    0.53
  -1   3  -2    1.23    0.43
   1   3   2    1.40    0.61
  -1   3  -2    1.22    0.39
  -1   3  -2    0.92    0.34
  -1   3  -2    1.22    0.37
  -1   3  -2    1.23    0.39
   1  -3   2    1.01    0.34
   1  -3   2    1.16    0.45
  -1   3  -2    1.01    0.31
  -1  -3  -2    1.26    0.42
  -1  -3  -2    0.85    0.42
   1   3   2    1.09    0.37
  -1  -3  -2    0.99    0.45
  -1   3  -2    1.14    0.46
  -1   3  -2    1.22    0.46
  -1  -3  -2    1.01    0.53
  -2   2  -2   31.48    1.54
  -2   2  -2   29.37    1.48
  -2  -2  -2   27.07    1.35
   2   2   2   27.96    1.55
  -2   2  -2   28.59    1.46
  -2  -2  -2   27.17    1.48
   2  -2   2   28.96    1.42
  -2  -2  -2   29.25    1.43
  -2  -2  -2   27.90    1.55
  -2   2  -2   28.95    1.49
  -2   2  -2   28.59    1.50
  -2  -2  -2   29.20    1.48
  -2   2  -2   30.24    1.48
  -2  -2  -2   28.69    1.53
   2  -2   2   31.60    1.55
  -2   2  -2   31.37    1.53
   0   2  -4   15.45    0.96
   0   2  -4   16.67    1.00
   0   2  -4   16.37    1.00
   0  -2  -4   15.12    0.99
   0   2  -4   15.60    1.03
   0  -2   4   16.24    1.00
   0   2  -4   15.84    0.99
   0   2   4   15.17    0.98
   0  -2   4   16.18    0.99
   0  -2  -4   16.99    1.05
   0  -2  -4   15.75    1.04
   0  -2   4   15.96    0.99
   0   2  -4   17.23    1.04
   0  -2  -4   16.90    1.05
   0   2  -4   16.29    1.05
   0  -2  -4   15.42    0.97
   0  -2   4   16.72    1.00
   0  -2   4   18.35    1.15
   0   2   4   16.36    1.05
   0  -2  -4   16.19    1.06
   0   2  -4   18.23    1.14
  -2  -1  -3    0.20    0.33
  -2  -1  -3    0.28    0.32
   2  -1   3    0.01    0.17
  -2   1  -3   -0.13    0.29
  -2   1  -3   -1.18    0.38
  -2  -1  -3    0.27    0.25
  -2  -1  -3    1.05    0.54
  -2   1  -3    0.09    0.30
  -2   1  -3   -0.03    0.18
  -2   1  -3    0.08    0.34
  -2  -1  -3   -0.13    0.37
  -2   1  -3    0.53    0.35
  -2   1  -3   -0.08    0.32
  -2  -1  -3   -0.18    0.28
   2  -1   3   -0.01    0.28
  -2   1  -3    0.20    0.36
  -2  -1  -3    0.35    0.34
   3   0   0   45.99    2.27
  -3   0   0   48.69    1.43
  -3   0   0   47.57    1.45
  -3   0   0   46.95    0.80
  -3   0   0   45.20    2.20
  -3   0   0   44.94    2.10
  -3   0   0   44.84    2.24
  -3   0   0   45.22    2.10
  -3   0   0   46.70    0.87
  -3   0   1   -0.11    0.31
  -3   0   1    0.10    0.42
   3   0  -1    0.33    0.52
  -3   0   1    0.10    0.31
  -3   0   1   -0.19    0.33
  -3   0   1    0.27    0.53
  -3   0   1   -0.29    0.67
  -2   0   4   84.51    2.29
  -2   0   4   82.86    2.32
  -2   0   4   81.03    2.32
  -2   0   4   86.14    2.29
  -2   0   4   78.10    2.18
   2   0  -4   86.27    2.30
   2   0  -4   81.29    2.28
   2   0  -4   79.51    2.23
  -2   0   4   79.52    2.18
   0   3  -3    0.26    0.34
   0  -3   3    0.32    0.30
   0  -3  -3    0.75    0.55
   0   3  -3    0.43    0.38
   0  -3   3    0.35    0.35
   0  -3   3    0.25    0.39
   0  -3  -3    0.29    0.33
   0   3  -3    0.41    0.31
   0  -3  -3    0.40    0.29
   0  -3   3    0.65    0.30
   0  -3  -3    0.47    0.42
   0   3   3    0.36    0.41
   0   3  -3    0.35    0.39
   0  -3   3    0.44    0.34
   0  -3   3    0.33    0.36
   0   3  -3    0.35    0.33
   0  -3  -3    0.39    0.34
   0  -3  -3    0.25    0.33
   0   3   3    0.51    0.36
   0   3  -3    0.35    0.30
   0   3   3    0.44    0.36
   0  -3  -3    0.48    0.37
  -1  -2   4   34.69    1.66
   1   2  -4   33.44    1.60
   1   2  -4   32.95    1.64
  -1   2   4   31.42    1.56
  -1  -2   4   30.87    1.50
   1   2  -4   29.05    1.59
   1   2  -4   31.24    1.53
  -1   2   4   32.19    1.59
   1  -2  -4   31.78    1.58
  -1  -2   4   33.95    1.65
   1  -2  -4   30.92    1.51
   1   2  -4   28.78    1.41
   1  -2  -4   34.50    1.67
  -1   2   4   33.98    1.64
  -1  -2   4   35.30    1.73
   1  -2  -4   30.40    1.46
  -1  -2   4   32.85    1.57
   1  -2  -4   28.62    1.45
   1   2  -4   34.91    1.66
  -1   2   4   31.96    1.57
   1   2  -4   32.21    1.56
   2   2  -3    2.32    0.53
   2  -2  -3    2.08    0.46
   2   2  -3    2.52    0.66
   2  -2  -3    2.69    0.59
  -2   2   3    2.71    0.58
  -2  -2   3    2.42    0.54
  -2   2   3    2.20    0.50
  -2  -2   3    2.31    0.51
  -2   2   3    1.88    0.43
   2   2  -3    2.65    0.56
  -2   2   3    2.46    0.59
  -2   2   3    2.48    0.56
   2  -2  -3    2.20    0.49
   2   2  -3    2.07    0.55
  -2  -2   3    2.31    0.49
   2   2  -3    2.05    0.53
   2  -2  -3    2.29    0.49
   2   2  -3    2.11    0.46
   2  -2  -3    2.43    0.54
  -2  -2   3    2.00    0.45
  -2   2   3    2.68    0.83
  -2  -2   3    2.22    0.51
   3  -1   0   -0.21    0.58
  -3   1   0    0.12    0.30
  -3   1   0    0.22    0.51
  -3   1   0    0.27    0.33
  -3  -1   0   -0.06    0.29
   3  -1   0   -0.26    0.50
  -3  -1   0    0.46    0.72
   3  -1   0   -0.03    0.26
   3  -1   0    0.07    0.31
  -3   1   0    0.15    0.35
   3   1   0    0.04    0.25
  -3  -1   0   -0.03    0.54
  -3   1   0   -0.07    0.30
  -3  -1   0    0.18    0.37
  -3   1   0    0.01    0.42
  -3   1   0   -0.07    0.30
  -3   1   1    0.74    0.33
   3   1  -1    0.93    0.43
  -3  -1   1    0.77    0.35
  -3   1   1    0.80    0.33
   3  -1  -1    0.68    0.31
   3  -1  -1    0.70    0.36
  -3  -1   1    0.98    0.34
   3  -1  -1    0.54    0.45
  -3  -1   1    0.91    0.40
  -3  -1   1    0.87    0.31
  -3   1   1    0.60    0.37
  -3   1   1    0.67    0.43
   3  -1  -1    0.53    0.47
  -3  -1   1    1.20    0.54
   3   1  -1    1.02    0.66
  -3   1   1    0.68    0.44
   0   0   5   -0.08    0.39
   0   0   5   -0.14    0.34
   0   0   5    0.06    0.34
   0   0  -5    0.03    0.38
   0   0  -5    0.17    0.37
   0   0  -5    0.09    0.38
   0   0  -5    0.13    0.35
   0   0  -5    0.27    0.29
   0   0  -5    0.14    0.27
   0   0   5   -0.15    0.32
   0   0   5    0.02    0.33
   0   0  -5   -0.17    0.36
  -3   0  -1   -1.86    0.48
  -3   0  -1   -0.40    0.49
  -3   0  -1   -0.83    0.42
  -3   0  -1   -0.05    0.31
  -3   0  -1   -0.10    0.38
  -3   0  -1    1.08    0.97
  -3   0  -1    0.01    0.28
   3   0   1    0.10    0.47
   2   3   0    0.06    0.49
   2  -3   0    0.08    0.28
  -2   3   0   -0.00    0.39
  -2  -3   0   -0.11    0.29
   2  -3   0    0.53    0.56
  -2   3   0   -0.12    0.34
   2  -3   0    0.10    0.30
  -2   3   0    0.35    0.37
   2   3   0   -0.17    0.44
  -2   3   0    0.25    0.38
   2   3   0   -0.24    0.30
  -2  -3   0   -0.08    0.37
  -2   3   0    0.14    0.35
  -2  -3   0    0.04    0.34
  -2   3   0   -0.10    0.32
   2  -3   0   -0.11    0.35
   2   3   0    0.19    0.37
  -2  -3   0    0.45    0.43
  -2   3   0    0.40    0.56
  -2  -3   0   -0.15    0.57
   2  -3   0   -0.02    0.29
  -2  -3   0    0.36    0.44
  -3   0   2   20.15    1.24
  -3   0   2   20.70    1.21
   3   0  -2   19.02    1.15
   3   0  -2   19.42    1.25
  -3   0   2   20.96    1.23
  -3   0   2   20.38    1.20
   3   0  -2   20.74    0.56
  -3   0   2   20.35    1.23
  -3   0   2   21.04    1.09
  -2   1   4   13.37    1.19
  -2  -1   4   13.00    0.82
  -2  -1   4   13.53    0.88
  -2  -1   4   14.46    0.93
   2  -1  -4   13.07    1.06
   2   1  -4   13.77    0.86
  -2   1   4   14.07    1.41
   2   1  -4   13.73    0.96
   2   1  -4   13.70    0.89
  -2  -1   4   13.80    0.88
   2   1  -4   14.04    0.87
  -2   1   4   14.74    1.37
   2  -1  -4   14.12    1.12
  -2   1   4   13.22    0.92
  -2   1   4   14.88    0.97
  -2  -1   4   13.16    0.84
   2  -1  -4   12.72    1.21
   2   1  -4   11.23    0.70
   2   1  -4   12.93    0.87
  -2   1   4   13.28    1.37
   2  -1  -4   14.67    1.21
   2  -1  -4   13.91    1.05
  -2  -1   4   12.87    0.84
  -1   3   3   85.81    2.37
   1  -3  -3   79.93    2.20
   1  -3  -3   83.40    2.29
  -1  -3   3   84.50    2.31
  -1  -3   3   79.56    2.23
   1  -3  -3   83.42    2.25
  -1  -3   3   83.67    2.30
   1  -3  -3   79.47    2.21
   1   3  -3   82.78    2.30
   1   3  -3   80.67    2.26
  -1  -3   3   82.01    2.27
  -1  -3   3   85.23    2.34
   1  -3  -3   79.21    2.20
   1   3  -3   84.61    2.28
  -1  -3   3   78.03    2.23
   1  -3  -3   78.42    2.14
  -1   3   3   79.96    2.23
   1   3  -3   86.52    2.33
  -1   3   3   82.81    2.32
  -2  -3   1    0.82    0.32
  -2  -3   1    1.25    0.46
  -2  -3   1    1.39    0.47
   2  -3  -1    0.74    0.39
  -2   3   1    1.12    0.38
  -2  -3   1    0.84    0.36
   2   3  -1    1.16    0.43
  -2  -3   1    0.90    0.43
   2  -3  -1    0.73    0.34
  -2   3   1    0.76    0.35
  -2  -3   1    0.78    0.36
  -2   3   1    0.48    0.38
   2  -3  -1    1.12    0.41
  -2  -3   1    1.30    0.64
  -2  -3   1    0.77    0.38
   2   3  -1    0.82    0.33
  -2   3   1    1.00    0.34
   2  -3  -1    0.92    0.37
   2   3  -1    0.86    0.47
   2   3  -1    0.44    0.48
  -2   3   1    0.92    0.37
   2  -3  -1    0.80    0.37
  -2   3   1    0.82    0.40
   1   0  -5   -0.12    0.32
  -1   0   5    0.05    0.42
  -1   0   5    0.31    0.31
  -1   0   5   -0.01    0.30
   1   0  -5   -0.01    0.35
  -1   0   5    0.06    0.34
   1   0  -5    0.15    0.29
   1   0  -5    0.02    0.36
  -1   0   5    0.14    0.33
  -1   0   5    0.46    0.30
   1   0  -5    0.20    0.41
  -1  -2  -4   -0.01    0.49
  -1  -2  -4   -0.19    0.30
   1  -2   4    0.28    0.43
  -1   2  -4    0.17    0.33
   1  -2   4    0.03    0.28
  -1   2  -4   -0.22    0.34
   1  -2   4    0.65    0.55
  -1   2  -4    0.00    0.32
   1   2   4    0.38    0.42
  -1  -2  -4   -0.09    0.37
  -1  -2  -4   -0.11    0.30
  -1   2  -4    0.02    0.36
  -1  -2  -4    0.05    0.34
  -1   2  -4    0.19    0.31
   1  -2   4    0.11    0.33
  -1   2  -4    0.10    0.32
   0   4   0   10.74    0.69
   0   4   0   10.53    0.70
   0  -4   0   10.73    0.70
   0   4   0   12.28    0.81
   0  -4   0   11.31    0.72
   0  -4   0   11.18    0.78
   0  -4   0   10.63    0.68
   0   4   0   11.22    0.78
   0   4   0   10.01    0.80
   0  -4   0   10.91    0.72
   0   4   0   11.00    0.85
   0  -1   5    5.51    0.67
   0  -1  -5    6.09    0.76
   0   1  -5    6.00    0.89
   0   1  -5    6.05    0.66
   0  -1  -5    5.45    0.63
   0   1  -5    5.91    0.67
   0  -1   5    6.10    0.68
   0  -1   5    6.57    0.76
   0   1  -5    6.91    0.80
   0   1   5    5.98    0.68
   0  -1  -5    5.59    0.66
   0   1  -5    5.58    0.73
   0  -1  -5    6.10    0.69
   0  -1   5    5.36    0.81
   0  -1   5    5.98    0.67
   0   1  -5    5.87    0.68
   0  -1  -5    5.80    0.68
   0  -1  -5    5.33    0.59
   0  -1  -5    5.10    0.65
   0  -1   5    6.05    0.68
   0   1  -5    5.78    0.66
   0   1  -5    5.79    0.67
   0   1  -5    5.32    0.67
   0   1   5    5.52    0.69
   0  -1  -5    5.14    0.58
   0   1   5    6.24    0.76
  -3   1  -1    0.76    0.81
  -3   1  -1    0.51    0.35
  -3  -1  -1    0.36    0.45
  -3  -1  -1    0.21    0.19
  -3   1  -1    0.45    0.32
   3   1   1    0.52    0.20
  -3   1  -1    1.08    0.59
  -3  -1  -1    0.74    0.54
   3  -1   1    0.43    0.33
  -3   1  -1    0.78    0.33
  -3  -1  -1    1.16    0.47
  -3   1  -1    0.11    0.35
  -3   1  -1    0.73    0.43
  -2   3  -1   39.43    1.89
   2  -3   1   37.18    1.76
  -2   3  -1   36.88    1.76
   2  -3   1   38.67    1.84
  -2   3  -1   35.65    1.70
  -2  -3  -1   37.78    1.85
  -2  -3  -1   36.29    1.75
  -2  -3  -1   37.34    1.78
  -2  -3  -1   34.64    1.66
  -2   3  -1   37.50    1.87
  -2  -3  -1   36.24    1.81
  -2   3  -1   35.59    1.89
  -2   3  -1   37.85    1.82
   2  -3   1   37.44    1.79
  -2   3  -1   36.10    1.74
  -2   3  -1   38.12    1.82
   2   3   1   34.35    1.65
  -2  -3  -1   33.61    1.67
  -2  -3  -1   35.32    1.79
   2   3   1   34.94    1.81
   3   1  -2   71.23    2.10
  -3   1   2   71.87    2.04
   3  -1  -2   72.55    1.98
  -3   1   2   75.77    2.07
  -3  -1   2   75.27    2.08
  -3  -1   2   74.03    2.09
   3  -1  -2   70.75    2.03
  -3   1   2   71.62    1.96
  -3  -1   2   73.94    2.00
  -3   1   2   76.26    2.13
   3   1  -2   69.73    1.99
  -3  -1   2   72.09    2.11
  -3   1   2   71.87    2.05
  -3  -1   2   72.65    2.09
  -3   1   2   75.94    2.06
   3  -1  -2   72.79    2.01
   3  -1  -2   68.25    2.00
  -3  -1   2   71.16    1.99
   1   3   3    1.15    0.72
  -1   3  -3    1.53    0.47
   1  -3   3    1.59    0.41
  -1  -3  -3    1.60    0.51
  -1  -3  -3    1.54    0.46
  -1  -3  -3    1.39    0.37
   1  -3   3    1.65    0.44
  -1   3  -3    1.76    0.45
   1  -3   3    1.83    0.56
  -1  -3  -3    1.26    0.41
   1   3   3    1.53    0.49
  -1   3  -3    1.48    0.39
  -1   3  -3    1.40    0.44
  -1  -3  -3    1.45    0.43
   1  -3   3    1.34    0.36
  -1   3  -3    1.52    0.47
  -1   3  -3    1.17    0.39
   1   3   3    1.54    0.58
  -1   3  -3    0.96    0.30
  -1  -3  -3    1.33    0.66
   1  -3   3    1.62    0.43
   0   4  -1   28.46    1.42
   0   4  -1   29.43    1.44
   0  -4  -1   28.61    1.43
   0  -4   1   29.21    1.44
   0   4  -1   28.31    1.41
   0  -4   1   29.52    1.46
   0  -4  -1   26.86    1.42
   0  -4   1   27.70    1.44
   0   4   1   27.73    1.50
   0  -4   1   26.64    1.31
   0   4  -1   26.78    1.43
   0   4   1   29.01    1.49
   0  -4   1   26.73    1.36
   0   4  -1   27.91    1.46
   0   4  -1   28.64    1.47
   0  -4  -1   28.23    1.37
   0  -4   1   26.31    1.32
   0  -4  -1   28.30    1.41
   0   4   1   25.60    1.29
   0   4  -1   27.58    1.37
   0   4   1   27.75    1.52
   0   4   1   29.38    1.47
   0  -4  -1   27.80    1.39
   0   4   1   30.50    1.50
   1  -1  -5   -0.01    0.42
  -1  -1   5    0.12    0.30
   1  -1  -5   -0.00    0.36
  -1   1   5   -0.04    0.34
   1   1  -5    0.21    0.36
   1  -1  -5    0.25    0.33
   1  -1  -5    0.30    0.33
  -1  -1   5    0.44    0.51
  -1   1   5   -0.20    0.37
  -1   1   5    0.27    0.31
  -1  -1   5    0.11    0.31
   1   1  -5    0.12    0.34
   1   1  -5   -0.24    0.37
  -1   1   5    0.11    0.25
  -1   1   5    0.26    0.39
   1   1  -5    0.13    0.32
   1  -1  -5    0.45    0.28
   1   1  -5    0.09    0.29
  -1  -1   5    0.02    0.33
   1  -1  -5   -0.07    0.37
   1   1  -5    0.29    0.31
  -1  -1   5    0.27    0.29
  -1  -1   5   -0.03    0.41
   1   1  -5    0.13    0.41
   1   1  -5    0.38    0.51
  -2  -2  -3   27.85    1.39
  -2   2  -3   29.24    1.43
  -2   2  -3   28.22    1.39
  -2  -2  -3   29.26    1.47
  -2   2  -3   30.17    1.63
  -2   2  -3   29.48    1.44
   2  -2   3   31.46    1.53
  -2  -2  -3   28.86    1.48
  -2   2  -3   29.62    1.51
   2  -2   3   28.58    1.44
  -2   2  -3   33.38    1.63
  -2  -2  -3   30.31    1.47
  -2   2  -3   28.75    1.44
  -2   2  -3   30.37    1.49
   2  -2   3   27.71    1.38
  -2  -2  -3   28.82    1.56
  -2   3   2   51.39    1.53
  -2  -3   2   51.85    1.57
   2   3  -2   52.19    1.62
   2   3  -2   52.37    1.59
  -2  -3   2   51.71    1.55
   2  -3  -2   48.90    1.55
  -2  -3   2   54.82    1.59
   2  -3  -2   51.48    1.48
  -2  -3   2   51.20    1.58
  -2   3   2   51.16    1.47
  -2   3   2   52.76    1.57
   2  -3  -2   50.77    1.47
  -2   3   2   55.07    1.62
   2   3  -2   49.97    1.54
  -2  -3   2   48.64    1.41
   2  -3  -2   53.56    1.57
   2   3  -2   51.41    1.60
  -2   3   2   53.71    1.58
   2  -3  -2   50.24    1.49
  -2   0  -4   32.96    1.59
  -2   0  -4   34.79    1.71
  -2   0  -4   30.92    1.59
  -2   0  -4   29.92    1.47
  -2   0  -4   33.16    1.60
  -2   0  -4   31.33    1.57
   2   0   4   31.97    1.55
  -2   0  -4   34.44    1.66
   2   0   4   31.90    1.55
  -2   0  -4   32.28    1.55
   2   0   4   28.01    1.57
  -2   0  -4   32.35    1.59
  -3   0  -2   18.04    1.12
  -3   0  -2   20.78    0.80
  -3   0  -2   20.80    0.58
  -3   0  -2   19.26    1.18
  -3   0  -2   19.48    1.32
   3   0   2   17.20    1.13
  -3   0  -2   20.02    1.19
  -3   0  -2   20.38    1.21
  -3   0  -2   18.79    1.26
  -1   0  -5   -0.17    0.37
   1   0   5    0.06    0.36
  -1   0  -5    0.43    0.37
  -1   0  -5    0.07    0.46
   1   0   5    0.42    0.42
  -1   0  -5    0.06    0.35
   1   0   5    0.69    0.50
   1   0   5   -0.08    0.33
  -1   0  -5   -0.11    0.38
  -1   0  -5   -0.05    0.36
  -1   0  -5    0.19    0.37
  -1   0  -5   -0.00    0.28
  -1   4   0    0.30    0.36
   1   4   0    2.17    0.68
  -1  -4   0    1.25    0.50
  -1   4   0    0.17    0.30
  -1  -4   0    0.28    0.35
  -1  -4   0    0.47    0.35
   1  -4   0    0.14    0.31
   1   4   0    0.79    0.33
  -1  -4   0    1.82    0.50
   1  -4   0   -0.06    0.40
   1   4   0    0.43    0.34
  -1  -4   0   -0.02    0.33
   1  -4   0    0.07    0.35
  -1   4   0    0.44    0.36
  -1  -4   0    1.24    0.49
   1   4   0    1.14    0.56
  -1   4   0   -0.11    0.58
  -1  -4   0    1.21    0.47
   1   4   0    1.02    0.38
   3   0  -3    0.26    0.32
  -3   0   3   -0.14    0.38
  -3   0   3    0.08    0.32
  -3   0   3    0.34    0.42
   3   0  -3   -0.13    0.41
  -3   0   3    0.25    0.39
   3   0  -3    0.14    0.44
  -3  -2   0   12.91    0.88
  -3   2   0   13.54    0.88
  -3  -2   0    9.74    0.62
  -3  -2   0   12.34    0.80
   3   2   0   11.44    0.69
  -3   2   0   13.40    0.86
  -3  -2   0   12.39    0.90
  -3  -2   0   13.75    0.89
  -3   2   0   13.32    0.88
  -3  -2   0   13.29    0.94
  -3   2   0   13.25    0.88
   3  -2   0   13.38    0.85
  -3   2   0   12.86    0.84
  -3   2   0   13.53    0.85
  -3  -2   0   12.87    0.93
   3   2   0   10.86    0.74
   3  -2   0   13.30    0.85
  -1  -4   1   21.79    1.17
   1  -4  -1   19.53    1.18
  -1   4   1   20.06    1.25
   1  -4  -1   20.21    1.25
   1   4  -1   19.37    1.26
   1  -4  -1   19.98    1.20
  -1   4   1   20.86    1.10
  -1  -4   1   20.17    1.23
  -1   4   1   19.53    1.17
  -1  -4   1   20.23    1.27
  -1   4   1   19.01    1.27
   1  -4  -1   18.96    1.16
  -1  -4   1   20.30    1.22
  -1  -4   1   18.77    1.15
  -1  -4   1   18.70    1.12
  -1   4   1   18.49    1.12
  -1   4   1   19.85    1.23
   1   4  -1   17.93    1.14
   1   4  -1   19.53    1.17
   1   4  -1   19.81    1.27
  -1  -4   1   19.36    1.21
   1   4  -1   21.17    1.09
  -3  -2   1    0.19    0.37
   3  -2  -1    0.23    0.31
  -3  -2   1    0.24    0.51
   3   2  -1    0.27    0.34
  -3  -2   1    0.39    0.40
  -3   2   1    0.22    0.39
  -3   2   1    0.33    0.35
  -3  -2   1    0.33    0.29
  -3   2   1    0.18    0.33
  -3  -2   1    0.11    0.36
  -3   2   1    0.53    0.40
  -3   2   1    0.09    0.19
   3   2  -1    0.77    0.55
  -3   2   1    0.42    0.36
  -3  -2   1    0.13    0.35
   3   2  -1    0.31    0.46
   3  -2  -1    0.16    0.20
  -3  -2   1    0.14    0.43
  -3   2   1    0.02    0.33
   3  -2  -1    0.32    0.32
  -2  -1  -4   -0.24    0.35
  -2   1  -4    0.29    0.40
   2  -1   4   -0.16    0.30
  -2   1  -4   -0.16    0.28
  -2  -1  -4   -0.45    0.31
   2   1   4   -0.22    0.35
   2  -1   4    0.20    0.29
  -2  -1  -4    0.26    0.37
  -2   1  -4   -0.27    0.31
   2   1   4    0.08    0.38
  -2   1  -4   -0.12    0.32
  -2  -1  -4   -0.23    0.41
  -2   1  -4   -0.66    0.35
  -2  -1  -4    0.18    0.53
   2   1   4    0.82    0.64
  -2   1  -4   -0.21    0.29
  -2  -3  -2   71.47    2.24
   2  -3   2   70.37    2.05
  -2   3  -2   76.09    2.09
  -2   3  -2   79.62    2.27
  -2  -3  -2   78.16    2.30
  -2   3  -2   77.88    2.21
  -2   3  -2   78.97    2.15
   2  -3   2   79.89    2.20
  -2  -3  -2   79.19    2.16
  -2  -3  -2   75.16    2.25
   2   3   2   71.11    1.97
  -2   3  -2   79.40    2.18
   2   3   2   71.14    2.08
  -2  -3  -2   79.18    2.29
   2   3   2   75.16    2.28
  -2   3  -2   79.44    2.18
   2  -3   2   76.59    2.09
   2   3   2   78.61    2.15
  -2  -3  -2   72.89    2.05
  -2  -3  -2   76.57    2.19
   2   3   2   80.68    2.26
   2  -3   2   77.75    2.11
  -1   4  -1    0.33    0.45
  -1   4  -1    0.33    0.37
  -1  -4  -1    0.61    0.36
  -1  -4  -1    0.26    0.42
  -1   4  -1    0.28    0.40
   1   4   1    0.50    0.32
  -1  -4  -1    0.39    0.30
   1  -4   1    0.68    0.32
   1   4   1    0.58    0.62
   1   4   1    0.66    0.34
   1  -4   1    0.49    0.36
   1   4   1    0.82    0.40
  -1  -4  -1    0.44    0.48
  -1  -4  -1    0.22    0.37
  -1  -4  -1   -0.02    0.49
  -1   4  -1    0.51    0.42
  -1   4  -1    0.39    0.50
  -1  -4  -1    0.16    0.47
  -1  -4  -1    0.17    0.29
   1   4   1    0.75    0.56
   1   4   1    0.21    0.40
  -1   4  -1    0.65    0.32
   2   2  -4    3.53    0.50
  -2   2   4    3.44    0.46
   2  -2  -4    2.86    0.63
   2  -2  -4    3.19    0.41
   2  -2  -4    2.99    0.33
  -2   2   4    3.27    0.45
  -2  -2   4    3.02    0.46
  -2  -2   4    3.23    0.46
   2  -2  -4    3.29    0.47
   2  -2  -4    2.98    0.40
  -2  -2   4    3.13    0.45
   2   2  -4    2.91    0.43
   2   2  -4    3.37    0.58
   2   2  -4    3.65    0.47
  -2   2   4    2.86    0.58
  -2  -2   4    3.03    0.40
  -2   2   4    2.82    0.57
   2   2  -4    3.19    0.45
  -2   2   4    2.97    0.40
  -2  -2   4    2.92    0.37
   2   2  -4    3.11    0.45
  -2  -2   4    3.71    0.47
   2  -2  -4    2.54    0.56
   0  -4  -2    9.03    0.62
   0   4  -2    9.97    0.70
   0   4  -2    9.72    0.64
   0  -4   2    9.40    0.64
   0  -4   2    9.07    0.62
   0  -4   2    9.02    0.66
   0  -4  -2    9.08    0.63
   0   4   2    9.69    0.73
   0  -4   2    7.30    0.98
   0  -4  -2    8.94    0.77
   0   4   2    7.66    0.85
   0   4  -2    9.30    0.63
   0  -4  -2    8.44    0.67
   0  -4  -2    9.15    0.59
   0   4  -2    9.75    0.74
   0  -4   2    9.01    0.62
   0   4   2    9.16    0.79
   0   4  -2    9.19    0.73
   0  -4   2    9.16    0.64
   0  -4  -2    8.65    0.62
   0   4  -2    9.06    0.63
   0   4   2    8.98    0.64
  -3  -1  -2  105.01    2.77
  -3  -1  -2  106.05    2.98
  -3  -1  -2  107.20    2.85
  -3   1  -2  107.67    2.94
  -3   1  -2  107.24    2.84
   3  -1   2  105.37    2.79
  -3  -1  -2  105.04    2.86
  -3   1  -2  104.04    2.77
   3   1   2  101.59    2.74
  -3   1  -2  109.62    2.89
  -3  -1  -2  107.73    2.88
  -3   1  -2  107.76    2.96
  -3  -1  -2  106.01    2.87
  -3  -1  -2  109.41    3.14
  -3   1  -2  109.79    2.91
   1  -1   5    0.81    0.32
   1  -1   5    0.55    0.43
  -1  -1  -5    0.71    0.42
  -1  -1  -5    1.00    0.38
   1  -1   5    0.79    0.33
  -1   1  -5    0.92    0.36
   1  -1   5    0.95    0.39
   1  -1   5    1.10    0.47
  -1  -1  -5    0.70    0.32
  -1   1  -5    0.83    0.31
  -1   1  -5    0.55    0.42
  -1   1  -5    0.69    0.35
  -1   1  -5    0.92    0.29
   1   1   5    0.94    0.38
   1  -1   5    2.03    0.82
  -1   1  -5    0.68    0.37
  -1  -1  -5    0.89    0.38
  -1   1  -5    1.21    0.43
  -1  -1  -5    1.06    0.46
  -1   1  -5    1.15    0.78
   1   1   5    1.36    0.42
  -1  -1  -5    0.74    0.49
  -1   1  -5    0.75    0.29
   1   1   5    1.27    0.54
   0   3  -4   11.24    0.74
   0  -3   4    9.82    0.66
   0   3  -4   12.39    0.80
   0  -3   4   10.96    0.68
   0   3  -4   11.07    0.70
   0  -3   4   11.87    0.72
   0  -3  -4   11.96    0.75
   0  -3  -4   10.98    0.77
   0  -3  -4   10.33    0.71
   0  -3  -4   10.80    0.73
   0  -3  -4   11.90    0.74
   0   3  -4   11.01    0.70
   0   3  -4   12.57    0.82
   0  -3   4   11.42    0.76
   0   3   4   11.72    0.80
   0  -3  -4   10.69    0.67
   0   3   4   10.37    0.69
   0  -3  -4   11.43    0.74
   0  -3   4   11.94    0.74
  -3  -1   3    1.13    0.36
  -3   1   3    1.05    0.37
  -3  -1   3    1.00    0.36
  -3  -1   3    1.15    0.42
  -3   1   3    0.90    0.39
  -3  -1   3    1.40    0.51
   3   1  -3    1.03    0.30
   3   1  -3    0.77    0.48
  -3  -1   3    1.17    0.38
  -3  -1   3    1.15    0.39
   3   1  -3    0.71    0.43
   0   2  -5    8.43    0.56
   0  -2   5    8.59    0.58
   0  -2  -5    7.45    0.81
   0   2  -5    9.01    0.66
   0   2   5    8.65    0.65
   0  -2  -5    8.41    0.55
   0  -2   5    8.60    0.72
   0  -2   5    8.95    0.68
   0  -2  -5    8.65    0.67
   0   2  -5    9.72    0.71
   0  -2   5    8.28    0.59
   0   2   5    9.57    0.69
   0  -2   5    8.37    0.61
   0   2   5    7.76    0.85
   0  -2  -5    7.81    0.89
   0   2  -5    8.17    0.57
   0   2  -5    7.86    0.92
   0  -2  -5    8.49    0.60
   0   2  -5    8.45    0.60
   0   2  -5    7.89    0.48
   0  -2  -5    7.92    0.46
   0   2  -5    9.03    0.60
   0  -2   5    7.49    0.79
  -3  -2  -1    1.11    0.46
  -3   2  -1    0.98    0.37
   3  -2   1    1.01    0.32
  -3   2  -1    0.85    0.35
   3   2   1    0.78    0.49
  -3  -2  -1    1.19    0.45
  -3   2  -1    1.47    0.46
  -3   2  -1    0.91    0.34
  -3   2  -1    0.82    0.35
  -3  -2  -1    0.99    0.40
  -3  -2  -1    0.64    0.25
   3  -2   1    1.29    0.44
   3  -2   1    1.16    0.44
  -3   2  -1    0.93    0.33
   3   2   1    1.01    0.58
  -3  -2  -1    0.93    0.46
   3  -2   1    1.63    0.44
  -3  -2  -1    1.19    0.44
  -3  -2  -1    0.82    0.61
  -3   2  -1    1.38    0.48
  -3  -2  -1    0.92    0.36
  -3   2   2   18.76    1.15
   3   2  -2   15.70    0.96
  -3  -2   2   18.79    1.14
   3   2  -2   15.51    1.02
  -3   2   2   18.49    1.15
  -3   2   2   17.21    1.04
   3  -2  -2   15.32    0.96
  -3  -2   2   18.45    1.14
  -3   2   2   18.64    1.12
   3  -2  -2   18.53    1.16
  -3  -2   2   18.18    1.19
   3   2  -2   18.87    1.27
  -3  -2   2   17.31    1.05
   3  -2  -2   15.30    0.96
   3  -2  -2   19.01    1.14
  -3   2   2   17.36    1.05
   3  -2  -2   18.95    1.14
  -3  -2   2   17.94    1.13
   3   2  -2   17.01    1.11
  -3  -2   2   18.69    1.13
   3  -2  -2   15.28    0.96
  -3  -2   2   18.17    1.11
  -3   2   2   18.40    1.13
  -2   0   5    0.05    0.30
  -2   0   5    0.04    0.31
   2   0  -5   -0.18    0.33
   2   0  -5    0.01    0.26
  -2   0   5    0.07    0.32
  -2   0   5    0.04    0.34
   2   0  -5   -0.41    0.45
   2   0  -5    0.22    0.34
  -2   0   5   -0.09    0.36
  -2   0   5   -0.08    0.30
   2   0  -5   -0.27    0.33
   1  -3  -4   55.88    1.61
   1   3  -4   57.31    1.69
  -1  -3   4   56.54    1.67
  -1  -3   4   57.46    1.66
   1  -3  -4   57.88    1.67
   1   3  -4   52.45    1.53
  -1   3   4   56.58    1.67
  -1  -3   4   57.24    1.87
   1  -3  -4   56.87    1.62
  -1  -3   4   54.96    1.61
   1  -3  -4   59.48    1.73
  -1  -3   4   57.43    1.68
  -1   3   4   56.85    1.66
   1   3  -4   54.39    1.86
  -1   3   4   58.14    1.71
   1  -3  -4   53.33    1.58
  -1   3   4   55.13    1.64
  -1  -3   4   54.51    1.56
   1  -3  -4   53.95    1.58
   1   3  -4   55.90    1.71
   1   3  -4   56.10    1.59
  -2   3   3   48.92    1.80
  -2   3   3   50.49    1.98
  -2  -3   3   48.00    1.41
  -2  -3   3   52.18    1.56
  -2   3   3   53.67    1.59
   2  -3  -3   52.68    1.56
   2  -3  -3   49.92    1.48
   2   3  -3   50.79    1.55
  -2  -3   3   48.59    1.42
  -2  -3   3   47.54    1.46
  -2   3   3   51.19    1.48
  -2  -3   3   51.07    1.54
   2  -3  -3   48.72    3.29
   2  -3  -3   53.32    1.53
   2  -3  -3   46.10    2.79
   2   3  -3   49.62    1.54
  -2   3   3   49.15    3.11
  -2  -3   3   51.28    1.57
   2   3  -3   50.75    1.53
   2  -3  -3   49.14    2.27
   2   3  -3   52.14    1.51
   1   4  -2  169.81    4.52
  -1  -4   2  173.24    4.52
  -1  -4   2  179.06    4.72
   1   4  -2  181.53    4.63
   1  -4  -2  166.55    4.34
  -1   4   2  171.43    4.63
   1  -4  -2  179.84    4.63
   1  -4  -2  181.68    4.68
  -1   4   2  181.15    4.74
   1   4  -2  172.63    4.52
  -1   4   2  176.07    4.73
   1  -4  -2  169.26    4.52
  -1  -4   2  185.46    4.82
   1   4  -2  178.59    4.67
  -1  -4   2  164.68    4.42
  -1  -4   2  177.21    4.64
   1  -4  -2  167.81    4.57
  -1   4   2  180.48    4.76
   1   2  -5    0.43    0.39
   1  -2  -5    0.73    0.35
  -1  -2   5    1.03    0.33
  -1   2   5    0.65    0.39
  -1  -2   5    0.77    0.33
   1   2  -5    1.03    0.37
  -1   2   5    0.68    0.33
   1  -2  -5    0.92    0.39
   1   2  -5    0.57    0.35
   1   2  -5    0.88    0.42
  -1  -2   5    0.82    0.33
   1   2  -5    0.42    0.37
  -1  -2   5    1.21    0.39
   1  -2  -5    0.91    0.40
  -1  -2   5    0.52    0.39
  -1   2   5    0.81    0.39
   1  -2  -5    0.65    0.29
   1   2  -5    0.61    0.32
  -1  -2   5    1.07    0.39
   1  -2  -5    0.34    0.44
   1   2  -5    0.76    0.38
  -1   2   5    1.18    0.44
  -1   2   5    0.47    0.38
  -1  -4  -2   26.13    1.32
  -1   4  -2   26.23    1.31
   1   4   2   26.49    1.33
  -1  -4  -2   25.02    1.26
  -1  -4  -2   24.83    1.24
  -1   4  -2   27.62    1.36
   1   4   2   26.19    1.46
  -1  -4  -2   28.56    1.52
   1   4   2   26.88    1.40
  -1   4  -2   26.09    1.37
   1  -4   2   26.80    1.33
  -1   4  -2   27.76    1.37
   1  -4   2   25.99    1.30
  -1  -4  -2   27.17    1.41
   1  -4   2   26.74    1.33
  -1   4  -2   27.44    1.38
  -1   4  -2   26.36    1.36
  -1  -4  -2   26.02    1.40
   1  -4   2   24.31    1.33
   1   4   2   25.72    1.46
  -1   4  -2   27.61    1.48
  -1  -4  -2   26.86    1.41
   1   4   2   28.54    1.48
   2   1  -5   36.07    1.74
  -2  -1   5   40.31    1.92
   2   1  -5   40.87    1.99
   2  -1  -5   39.15    1.90
  -2   1   5   38.40    1.85
  -2  -1   5   39.55    1.86
   2   1  -5   38.84    1.87
  -2   1   5   40.97    1.97
   2  -1  -5   37.89    1.82
   2   1  -5   41.37    1.94
   2  -1  -5   39.99    1.88
  -2   1   5   38.24    1.84
  -2  -1   5   36.62    1.76
  -2   1   5   42.80    2.03
  -2  -1   5   38.56    1.83
   2  -1  -5   40.80    1.95
  -2   1   5   38.10    1.83
  -2  -1   5   40.50    1.93
   2   1  -5   41.72    1.95
   2   1  -5   38.93    1.86
  -2  -1   5   37.89    1.82
   2  -1  -5   37.70    1.81
  -2   1   5   40.59    1.90
  -2  -1   5   43.12    2.05
  -1  -3  -4    0.06    0.39
  -1   3  -4    0.07    0.35
  -1  -3  -4    0.02    0.35
  -1   3  -4   -0.15    0.35
   1   3   4    0.62    0.38
  -1   3  -4   -0.07    0.42
   1  -3   4   -0.26    0.36
  -1   3  -4   -0.31    0.39
  -1   3  -4   -0.20    0.32
  -1  -3  -4   -0.14    0.26
  -1   3  -4   -0.17    0.34
   1  -3   4   -0.36    0.41
  -1  -3  -4   -0.28    0.45
  -1  -3  -4    0.06    0.55
   1   3   4    0.28    0.48
  -1  -3  -4   -0.10    0.33
  -1  -3  -4    0.17    0.47
   1  -3   4   -0.40    0.40
   1  -3   4   -0.19    0.30
  -1  -3  -4    0.15    0.31
  -1   3  -4    0.10    0.31
   3   0   3   -0.13    0.27
  -3   0  -3    0.05    0.30
  -3   0  -3    0.02    0.35
  -3   0  -3   -0.32    0.51
  -3   0  -3   -0.24    0.29
  -3   0  -3   -0.10    0.38
   3   0   3    0.64    0.56
   2  -2   4  230.71    5.83
  -2  -2  -4  241.93    6.30
  -2  -2  -4  243.87    6.19
   2  -2   4  236.36    5.99
   3   0  -4   39.19    1.92
   3   0  -4   35.80    1.73
  -3   0   4   38.43    1.84
  -3   0   4   42.54    2.01
  -3   0   4   36.96    1.80
  -3   0   4   39.23    1.89
  -3   0   4   41.75    1.98
  -3   0   4   41.54    2.02
   3   0  -4   40.33    1.90
  -3   0   4   41.69    1.95
   0   4   3    2.67    0.77
   0   4  -3    2.49    0.61
   0  -4   3    3.12    0.63
   0   4   3    3.95    0.54
   0  -4  -3    2.66    0.55
   0  -4   3    2.92    0.41
   0  -4  -3    4.11    0.57
   0  -4   3    3.71    0.45
   0   4  -3    3.23    0.44
   0  -4  -3    3.30    0.44
   0   4  -3    3.74    0.44
   0   4   3    3.53    0.42
   0  -4  -3    3.56    0.47
   0  -4  -3    3.62    0.47
   0  -4   3    2.91    0.42
   0   4  -3    3.31    0.43
   0  -4   3    3.18    0.49
   0   4  -3    3.30    0.53
   0  -4  -3    3.42    0.41
   0  -4   3    3.22    0.41
  -3   2  -2    8.48    0.84
  -3  -2  -2    9.81    0.67
  -3   2  -2    9.54    0.68
  -3  -2  -2    9.50    0.65
  -3   2  -2   10.14    1.40
   3  -2   2    9.59    0.68
  -3   2  -2   10.51    0.69
  -3   2  -2    9.30    0.74
  -3  -2  -2    9.64    0.73
   3  -2   2    9.37    0.62
  -3  -2  -2    8.99    0.61
  -3   2  -2    7.80    0.88
   3  -2   2    7.30    0.87
   3   2   2    8.30    0.56
  -3  -2  -2   10.02    0.85
   3  -2   2    9.25    0.80
  -3  -2  -2    9.11    0.63
   3   2   2    9.75    0.68
  -3   2  -2    9.71    0.67
  -3   2  -2    9.72    0.66
  -3  -2  -2   10.18    0.73
   3  -2   2    9.34    0.78
  -1   2  -5    1.16    0.41
  -1   2  -5    1.31    0.44
  -1   2  -5    0.97    0.35
   1   2   5    1.29    0.49
  -1   2  -5    1.26    0.37
   1   2   5    0.97    0.50
  -1  -2  -5    1.02    0.37
   1  -2   5    1.28    0.37
  -1  -2  -5    1.14    0.43
   1  -2   5    1.21    0.58
  -1   2  -5    0.84    0.47
  -1  -2  -5    0.79    0.44
  -1  -2  -5    0.83    0.48
   1   2   5    1.26    0.54
  -1   2  -5    0.98    0.36
  -1   2  -5    1.33    0.41
  -1  -2  -5    1.32    0.38
  -1   2  -5    0.78    0.61
   1  -2   5    1.54    0.38
  -1   2  -5    0.58    0.67
  -1  -2  -5    0.98    0.36
   0   0   6   56.11    1.65
   0   0   6   58.66    1.76
   0   0  -6   54.80    1.59
   0   0   6   60.99    1.78
   0   0  -6   56.10    1.64
   0   0  -6   55.35    1.64
   0   0  -6   62.70    1.73
   0   0  -6   55.08    1.61
   0   0   6   59.73    1.76
   0   0  -6   56.46    1.62
   0   0  -6   58.52    1.72
  -2   3  -3    4.50    0.46
  -2   3  -3    5.38    0.68
   2  -3   3    4.63    0.53
  -2   3  -3    4.74    0.64
  -2  -3  -3    4.67    0.61
   2  -3   3    4.28    0.70
   2  -3   3    3.30    0.78
   2  -3   3    4.35    0.50
  -2   3  -3    4.67    0.49
  -2  -3  -3    4.57    0.50
  -2  -3  -3    4.17    0.53
   2  -3   3    4.67    0.49
   2  -3   3    4.50    0.50
  -2   3  -3    4.46    0.51
  -2  -3  -3    4.60    0.50
  -2   3  -3    3.13    0.71
  -2  -3  -3    4.63    0.53
   2   3   3    4.07    0.52
  -2   3  -3    4.65    0.60
  -2  -3  -3    5.00    0.79
  -2  -3  -3    4.18    0.83
  -2   3  -3    4.56    0.54
   2   3   3    4.11    0.44
   2   3   3    3.88    0.74
  -3   2   3   36.52    1.77
   3  -2  -3   35.97    1.77
  -3  -2   3   32.97    1.67
  -3  -2   3   38.29    1.85
  -3  -2   3   36.98    1.76
   3   2  -3   38.38    1.88
  -3  -2   3   36.72    1.76
   3   2  -3   37.24    1.88
   3  -2  -3   33.06    1.65
  -3   2   3   38.37    1.92
   3   2  -3   39.08    1.85
  -3  -2   3   37.46    1.82
   3  -2  -3   37.61    1.82
   3   2  -3   33.79    1.60
  -3   2   3   36.19    1.71
  -3   2   3   37.63    1.81
  -3   2   3   39.48    1.90
  -3  -2   3   40.76    2.01
  -3   2   3   38.78    1.84
   3  -2  -3   38.47    1.82
   3  -2  -3   39.24    1.87
   3  -1   3   19.54    1.19
  -3   1  -3   22.33    1.14
  -3  -1  -3   21.50    1.12
  -3  -1  -3   21.60    1.24
  -3   1  -3   23.35    1.28
  -3   1  -3   22.10    1.15
   3  -1   3   19.17    1.18
  -3  -1  -3   22.61    1.16
  -3  -1  -3   22.63    1.20
  -3  -1  -3   22.56    1.17
   3   1   3   19.98    1.24
  -3  -1  -3   22.76    1.21
  -3  -1  -3   22.35    1.19
  -3   1  -3   23.71    1.21
   3  -1   3   21.49    1.11
  -3   1  -3   22.75    1.16
  -3  -1  -3   21.97    1.14
  -3   1  -3   22.32    1.13
  -3   1  -3   22.97    1.18
  -3   1  -3   22.33    1.13
   1   0  -6   51.15    1.48
  -1   0   6   51.60    1.53
   1   0  -6   51.24    1.53
   1   0  -6   49.18    1.49
   1   0  -6   52.80    1.49
  -1   0   6   50.31    1.51
   1   0  -6   50.55    1.52
   1   0  -6   47.33    1.41
   1   0  -6   48.26    1.43
  -2   4   0  225.10    5.70
  -2  -4   0  223.38    5.79
  -2  -4   0  232.28    5.88
  -2  -4   0  226.65    5.87
   2   4   0  224.32    5.80
   2   4   0  219.86    5.71
  -2  -4   0  215.28    5.62
  -2  -4   0  211.36    5.46
  -2  -4   0  228.77    5.86
   2   4   0  223.46    5.80
   2  -4   0  219.64    5.71
   2  -4   0  225.16    5.71
   2  -4   0  226.78    5.74
  -2   4   0  213.83    5.53
   2  -4   0  226.17    5.80
  -2   4   0  229.52    5.85
  -2   4   0  235.04    5.98
  -2   4   0  222.20    5.77
  -2   4   0  231.21    5.94
  -3  -1   4   64.96    1.86
   3   1  -4   61.47    1.79
  -3  -1   4   60.21    1.80
   3   1  -4   66.61    1.84
  -3   1   4   64.93    1.80
   3  -1  -4   68.19    1.88
   3   1  -4   61.53    1.82
  -3  -1   4   63.40    1.78
   3  -1  -4   65.34    1.89
  -3   1   4   65.16    1.88
  -3   1   4   65.33    1.90
  -3  -1   4   67.54    1.87
  -3   1   4   63.35    1.80
  -3  -1   4   65.31    1.87
   3  -1  -4   62.60    1.78
  -3  -1   4   61.28    1.75
   3  -1  -4   65.41    1.89
  -3   1   4   65.23    1.83
  -3   1   4   64.82    1.90
   3  -1  -4   61.70    1.77
  -1  -4   3   14.36    0.94
   1  -4  -3   13.82    0.90
   1   4  -3   14.38    1.20
   1  -4  -3   14.74    0.96
  -1   4   3   15.17    1.00
  -1   4   3   14.86    0.96
  -1  -4   3   14.66    0.98
   1   4  -3   13.26    0.86
   1  -4  -3   14.82    0.92
   1   4  -3   12.80    0.90
   1   4  -3   14.60    1.25
  -1  -4   3   16.23    1.07
  -1   4   3   14.33    0.97
  -1  -4   3   15.09    0.98
   1  -4  -3   15.22    0.96
   1   4  -3   14.01    0.93
   1  -4  -3   13.00    0.93
   1  -4  -3   15.58    1.00
  -1   4   3   14.87    1.09
   1   4  -3   14.29    0.97
  -2   4   1    4.74    0.60
   2   4  -1    6.72    0.81
  -2  -4   1    4.81    0.57
  -2  -4   1    5.51    1.59
   2   4  -1    4.97    0.70
  -2  -4   1    6.14    0.70
   2   4  -1    4.41    0.56
  -2  -4   1    5.32    0.67
   2   4  -1    5.00    0.87
   2  -4  -1    5.19    0.66
  -2   4   1    4.34    0.64
   2  -4  -1    4.82    0.61
   2   4  -1    5.89    0.86
   2   4  -1    6.01    0.78
   2   4  -1    3.90    0.65
  -2  -4   1    6.22    0.98
  -2   4   1    4.48    0.48
   2  -4  -1    4.95    0.65
  -2   4   1    5.00    0.77
   2  -4  -1    4.60    0.59
  -2   4   1    5.04    0.65
  -2   4   1    5.46    0.72
  -2   4   1    4.93    0.63
   2  -4  -1    5.04    0.63
   0   1   6   17.25    1.09
   0  -1  -6   17.08    1.03
   0   1  -6   18.55    1.09
   0   1   6   17.93    1.13
   0  -1   6   15.71    1.03
   0  -1  -6   15.69    1.03
   0  -1   6   16.91    1.09
   0   1  -6   15.67    1.00
   0  -1  -6   18.17    1.15
   0   1   6   17.67    1.14
   0   1  -6   14.14    0.99
   0  -1   6   18.10    1.12
   0   1  -6   19.15    1.22
   0  -1   6   15.41    0.97
   0  -1  -6   16.00    0.99
   0  -1  -6   17.00    1.08
   0  -1   6   19.34    1.24
   0   1  -6   16.38    1.00
   0   1  -6   16.80    1.07
   0  -1   6   17.38    1.19
   0  -1   6   15.83    1.02
   0   1  -6   18.27    1.11
   0   1  -6   16.17    0.99
   0   1  -6   16.31    1.05
   0  -1  -6   16.16    1.01
   0  -1  -6   16.02    1.02
  -3   3   0   17.63    1.10
  -3  -3   0   16.63    1.09
   3   3   0   15.02    0.91
  -3  -3   0   18.48    1.14
  -3  -3   0   18.08    1.11
  -3  -3   0   16.22    1.00
   3   3   0   15.02    1.07
   3   3   0   15.87    1.00
  -3  -3   0   17.24    1.11
   3   3   0   18.59    1.14
  -3   3   0   16.96    1.04
  -3   3   0   14.66    0.98
   3  -3   0   16.68    1.08
  -3   3   0   17.57    1.08
   3  -3   0   17.08    1.06
  -3   3   0   17.08    1.05
  -3  -3   0   16.67    1.02
  -3   3   0   17.41    1.08
  -3  -3   0   17.52    1.13
  -3   3   0   18.28    1.19
   3  -3   0   15.37    0.94
   3  -3   0   17.02    1.10
  -3  -3   0   16.47    1.05
   3  -3  -1    5.63    0.76
  -3  -3   1    6.73    0.83
  -3  -3   1    6.37    0.72
  -3  -3   1    5.91    0.69
  -3   3   1    6.31    0.80
  -3   3   1    6.40    0.80
   3  -3  -1    5.90    0.83
  -3   3   1    6.47    0.75
   3   3  -1    6.16    0.78
  -3  -3   1    5.97    0.79
   3   3  -1    5.50    0.76
  -3   3   1    6.81    0.82
   3  -3  -1    5.36    0.70
  -3  -3   1    6.11    0.80
  -3  -3   1    6.81    0.80
  -3   3   1    6.54    0.80
   3   3  -1    5.92    0.77
   3  -3  -1    5.44    0.64
   3   3  -1    6.49    0.82
   3  -3  -1    6.59    0.81
   3   3  -1    6.35    0.86
  -3  -3   1    6.54    0.83
  -3   3   1    6.82    0.80
   2   0   5   -1.10    0.53
  -2   0  -5   -0.49    0.35
   2   0   5   -1.30    0.42
  -2   0  -5   -0.23    0.33
  -2   0  -5   -0.44    0.37
  -2   0  -5   -0.88    0.37
  -2   0  -5   -0.22    0.39
  -2   0  -5   -0.61    0.40
   1  -1  -6    0.41    0.49
  -1  -1   6    0.75    0.39
   1  -1  -6    0.87    0.38
   1   1  -6    0.46    0.35
   1  -1  -6    0.82    0.34
   1   1  -6    0.80    0.37
   1   1  -6    0.67    0.39
  -1   1   6    0.73    0.41
  -1  -1   6    0.36    0.39
  -1  -1   6   -1.45    0.61
   1   1  -6    0.40    0.38
  -1  -1   6    0.22    0.52
   1   1  -6    0.45    0.34
  -1   1   6    1.09    0.48
   1   1  -6   -0.13    0.58
  -1   1   6    0.49    0.23
  -1  -1   6    0.59    0.42
   1  -1  -6    0.83    0.39
  -1   1   6    0.89    0.41
   1   1  -6    0.44    0.45
   1  -1  -6    0.91    0.32
  -2   4  -1   65.95    1.87
  -2   4  -1   66.39    1.97
  -2   4  -1   65.78    1.84
   2  -4   1   64.70    1.85
  -2   4  -1   69.99    2.00
  -2   4  -1   69.46    2.00
  -2  -4  -1   61.68    1.75
  -2  -4  -1   65.81    1.88
   2  -4   1   69.01    1.96
  -2   4  -1   67.92    1.92
  -2   4  -1   61.00    1.74
   2  -4   1   69.63    1.95
   2  -4   1   69.91    1.99
   2   4   1   62.23    1.81
  -2  -4  -1   61.23    1.74
  -2  -4  -1   67.68    2.01
  -2  -4  -1   65.45    2.00
   2   4   1   65.52    2.02
  -2  -4  -1   67.70    2.04
   2   4   1   64.83    1.96
   2   4   1   64.69    1.88
   2   3  -4   23.98    1.26
  -2  -3   4   23.36    1.30
   2   3  -4   24.65    1.26
   2  -3  -4   24.75    1.40
  -2  -3   4   24.97    1.29
  -2  -3   4   23.67    1.21
  -2   3   4   23.03    1.24
   2   3  -4   23.43    1.27
  -2   3   4   24.83    1.30
  -2   3   4   24.21    1.26
  -2  -3   4   23.38    1.23
   2  -3  -4   23.36    1.20
   2  -3  -4   24.89    1.27
  -2   3   4   22.41    1.39
   2  -3  -4   22.93    1.23
   2  -3  -4   21.99    1.16
   2   3  -4   21.58    1.14
  -2   3   4   24.32    1.23
   2  -3  -4   23.33    1.26
   2   3  -4   23.34    1.23
  -2  -3   4   23.55    1.30
   2   3  -4   24.24    1.36
  -2  -3   4   23.95    1.23
   2   3  -4   23.95    1.20
  -2   2   5    6.02    0.76
  -2  -2   5    5.84    0.73
   2   2  -5    5.79    0.76
   2   2  -5    5.49    0.66
  -2  -2   5    4.51    0.67
  -2   2   5    5.85    0.70
  -2   2   5    6.77    0.78
  -2  -2   5    5.35    0.82
  -2  -2   5    5.75    0.72
  -2  -2   5    5.82    0.75
  -2   2   5    7.05    0.99
  -2  -2   5    3.88    0.90
   2   2  -5    5.54    0.71
   2  -2  -5    6.08    0.74
   2  -2  -5    5.74    0.78
   2  -2  -5    7.04    0.81
  -2  -2   5    4.85    0.86
   2   2  -5    5.32    0.66
  -2   2   5    5.10    0.96
   2   2  -5    5.35    0.73
   2   2  -5    5.73    1.03
   2  -2  -5    5.55    0.74
   2  -2  -5    5.50    0.71
   1   4   3   26.11    1.33
  -1   4  -3   25.03    1.47
   1  -4   3   27.12    1.37
  -1  -4  -3   25.00    1.26
  -1  -4  -3   24.29    1.25
  -1   4  -3   27.71    1.41
  -1   4  -3   26.26    1.38
  -1   4  -3   26.45    1.40
  -1  -4  -3   26.50    1.43
   1   4   3   27.63    1.45
  -1   4  -3   25.56    1.30
  -1   4  -3   26.55    1.36
   1  -4   3   25.57    1.35
  -1   4  -3   25.64    1.65
  -1  -4  -3   26.11    1.35
  -1  -4  -3   24.68    1.74
   1   4   3   25.28    1.53
   1  -4   3   26.06    1.44
  -1  -4  -3   26.69    1.34
  -1  -4  -3   24.85    1.62
   1  -4   3   22.83    1.23
   1  -4   3   25.93    1.54
   1   4   3   25.23    1.37
  -2   4   2  106.77    2.95
  -2  -4   2  111.55    2.99
   2  -4  -2  108.60    2.89
  -2  -4   2  107.31    2.91
   2   4  -2  114.40    3.09
   2  -4  -2  112.59    2.99
   2  -4  -2  101.15    2.87
   2   4  -2  106.03    2.90
  -2   4   2  106.18    3.04
  -2   4   2  103.70    2.82
   2  -4  -2  107.18    2.89
  -2  -4   2  103.32    2.84
  -2  -4   2  107.53    2.95
  -2   4   2  104.01    2.84
   2   4  -2  111.61    3.05
  -2  -4   2  107.82    2.94
   2  -4  -2  101.49    2.83
  -2  -4   2  105.92    3.07
  -2   4   2  107.34    2.88
  -2  -4   2  105.61    2.91
   2  -4  -2  103.71    2.81
   0  -3  -5    2.16    0.63
   0   3   5    2.85    0.70
   0  -3  -5    3.02    0.46
   0  -3   5    2.78    0.65
   0   3  -5    2.96    0.50
   0   3  -5    2.78    0.69
   0   3  -5    2.70    0.66
   0  -3  -5    2.48    0.54
   0   3  -5    2.80    0.76
   0  -3   5    3.02    0.49
   0  -3  -5    3.23    0.57
   0   3  -5    2.83    0.65
   0   3  -5    2.99    0.64
   0   3   5    3.77    0.58
   0  -3   5    3.03    0.52
   0  -3  -5    2.79    0.61
   0  -3   5    3.95    0.67
   0   3   5    2.54    0.54
   0  -3  -5    2.63    0.62
   0   3  -5    2.54    0.62
   0  -3   5    3.16    0.58
  -2   1  -5    1.15    0.37
  -2  -1  -5    2.02    0.69
  -2   1  -5    0.54    0.35
  -2   1  -5    0.98    0.39
   2  -1   5    1.15    0.28
   2  -1   5    0.93    0.37
  -2   1  -5    1.01    0.38
  -2   1  -5    0.90    0.84
  -2  -1  -5    2.25    0.74
  -2  -1  -5    1.22    0.49
  -2   1  -5    0.41    0.45
   2   1   5    0.90    0.65
   2  -1   5    1.26    0.48
   2   1   5    3.39    0.87
  -2   1  -5    1.00    0.39
  -2   1  -5    0.80    0.38
  -2   1  -5    0.90    0.39
  -2  -1  -5    1.76    0.70
   2  -1   5    0.83    0.54
   2   1   5    2.64    0.76
  -2   1  -5    0.54    0.23
  -3  -3  -1   99.08    2.76
   3  -3   1   94.74    2.56
   3   3   1   94.08    2.51
  -3  -3  -1  103.05    2.76
  -3   3  -1  103.55    2.77
  -3   3  -1  102.18    2.75
  -3   3  -1   98.96    2.64
  -3   3  -1  102.93    2.74
  -3  -3  -1   99.90    2.72
  -3  -3  -1   94.96    2.55
   3  -3   1  102.37    2.78
  -3  -3  -1   99.97    2.78
   3  -3   1   99.56    2.79
  -3   3  -1  100.30    2.88
  -3   3  -1   91.68    2.48
  -3  -3  -1   96.77    2.77
   3  -3   1   92.11    2.52
  -3   3  -1   99.18    2.63
   3  -3   1   94.88    2.56
  -3  -3   2   41.03    2.01
   3   3  -2   40.37    1.99
   3  -3  -2   38.81    1.87
  -3  -3   2   37.58    1.81
   3   3  -2   44.46    2.11
  -3  -3   2   40.18    1.98
  -3  -3   2   40.27    1.93
  -3  -3   2   38.75    1.87
   3   3  -2   38.16    1.93
   3  -3  -2   40.84    1.96
  -3   3   2   41.47    2.00
   3  -3  -2   38.66    1.95
  -3  -3   2   41.93    1.98
   3   3  -2   36.37    1.74
  -3   3   2   42.28    2.02
  -3  -3   2   41.87    2.04
  -3   3   2   41.26    1.96
  -3   3   2   40.85    1.96
  -3   3   2   43.55    2.08
  -1   0  -6   18.28    1.24
   1   0   6   16.85    1.20
  -1   0  -6   18.85    1.22
  -1   0  -6   14.85    1.10
   1   0   6   16.25    1.09
  -1   0  -6   18.88    1.44
  -1   0  -6   17.12    1.18
  -1   0  -6   16.69    1.09
   1   0   6   18.98    1.21
  -1   0  -6   16.19    1.02
  -1   0  -6   17.26    1.10
   1   0   6   19.05    1.28
   1   3  -5  200.00    5.21
  -1  -3   5  190.84    4.92
   1   3  -5  192.71    5.02
   1  -3  -5  194.38    5.00
  -1  -3   5  209.90    5.63
  -1   3   5  192.58    5.05
  -1  -3   5  191.64    4.90
   1   3  -5  191.87    4.99
  -1   3   5  194.82    5.05
   1  -3  -5  190.56    4.91
   1  -3  -5  187.14    4.90
   1   3  -5  188.79    4.87
   1   3  -5  202.17    5.25
   1  -3  -5  203.43    5.25
  -1   3   5  190.97    4.94
   1  -3  -5  197.70    5.17
   1  -3  -5  192.47    5.05
   1   3  -5  203.65    5.19
  -1   3   5  186.82    4.79
  -1  -3   5  197.24    5.09
  -1  -3   5  200.19    5.19
   4   0  -1   -0.72    0.51
  -4   0   1   -0.08    0.39
  -4   0   1   -0.07    0.41
  -4   0   1   -1.15    0.37
  -4   0   1   -1.08    0.60
  -4   0   0    7.52    1.03
  -4   0   0    7.29    0.83
  -4   0   0    7.12    0.92
  -4   0   0    6.89    0.78
   4   0   0    5.96    0.88
  -4   0   0    6.94    0.90
   4   0   0    6.83    0.92
  -4   0   0    7.57    0.86
  -4   0   0    6.54    0.82
   4   0   0    7.13    1.01
   4   0   0    5.85    0.88
  -4   0   0    7.12    0.78
   3  -2   3   15.12    1.01
  -3   2  -3   16.92    1.06
   3  -2   3   14.78    0.96
  -3  -2  -3   13.50    0.90
  -3   2  -3   14.29    0.92
  -3   2  -3   15.50    1.01
  -3  -2  -3   14.43    0.89
   3   2   3   13.94    0.89
  -3  -2  -3   14.03    0.92
   3   2   3   12.28    0.85
   3  -2   3   15.44    1.05
  -3   2  -3   14.85    0.93
  -3   2  -3   14.20    0.95
  -3   2  -3   15.44    1.01
  -3   2  -3   15.53    1.03
  -3  -2  -3   14.51    1.07
  -3   2  -3   14.57    0.94
   3  -2   3   16.33    1.03
  -3  -2  -3   14.41    1.10
   0   5   0   -0.79    0.40
   0  -5   0   -0.37    0.48
   0   5   0   -0.60    0.44
   0   5   0   -1.28    0.52
   0   5   0   -0.28    0.56
  -1   1  -6   -0.22    0.36
   1  -1   6    1.65    0.58
  -1  -1  -6    0.96    0.34
   1   1   6    0.59    0.34
  -1   1  -6   -0.20    0.40
  -1  -1  -6    1.48    0.43
  -1   1  -6   -0.65    0.61
  -1   1  -6    0.47    0.79
   1  -1   6    1.07    0.55
   1  -1   6    1.36    0.58
   1  -1   6   -0.50    0.65
  -1  -1  -6    0.28    0.57
  -1   1  -6    0.06    0.47
  -1  -1  -6    1.40    0.49
   1   1   6    1.39    0.45
   1   1   6    1.06    0.37
  -1  -1  -6    0.72    0.32
   1   1   6    1.27    0.44
  -1   1  -6   -0.30    0.35
   1  -1   6   -0.15    0.44
  -1  -1  -6    1.18    0.39
  -1  -1  -6    1.11    0.49
  -2  -4  -2    6.17    1.36
  -2   4  -2    8.88    0.75
   2  -4   2    6.41    0.81
  -2  -4  -2    6.44    0.79
   2  -4   2    7.34    0.96
   2   4   2    4.98    0.73
  -2   4  -2    6.98    0.91
  -2  -4  -2    6.66    0.86
  -2   4  -2    7.38    0.86
  -2  -4  -2    6.75    0.82
  -2  -4  -2    6.33    0.73
   2   4   2    8.54    0.68
  -2   4  -2    7.42    0.88
   2   4   2    6.29    0.75
   2  -4   2    5.74    0.68
  -2   4  -2    7.14    0.82
  -2  -4  -2    6.74    0.86
   2   4   2    5.66    0.90
   2  -4   2    7.08    0.90
   2  -4   2    6.80    0.86
  -2   4  -2    7.16    0.81
   2  -4   2    5.38    0.72
  -2  -4  -2    6.79    0.77
  -3   2   4   -0.56    0.43
   3   2  -4   -0.62    0.55
   3   2  -4    0.61    0.39
  -3  -2   4   -0.04    0.32
   3  -2  -4   -0.41    0.45
  -3   2   4   -0.57    0.49
   3   2  -4    0.26    0.35
  -3  -2   4    0.40    0.40
   3   2  -4    0.03    0.41
  -3   2   4    0.04    0.28
   3  -2  -4    0.22    0.34
  -3  -2   4   -0.22    0.40
   3  -2  -4    0.04    0.33
  -3  -2   4   -0.18    0.45
   0   5   1   19.20    1.23
   0  -5  -1   18.30    1.21
   0   5  -1   20.13    1.26
   0   5   1   18.84    1.30
   0   5   1   19.11    1.39
   0  -5   1   17.44    1.10
   0   5  -1   18.33    1.21
   0   5  -1   17.08    1.07
   0  -5  -1   18.66    1.31
   0   5  -1   18.66    1.15
   0  -5  -1   18.04    1.15
   0   5   1   18.05    1.16
   0  -5   1   19.19    1.33
   0  -5   1   19.00    1.24
   0   5  -1   19.71    1.25
   0   5   1   19.54    1.27
   0  -5   1   19.24    1.22
   0   5  -1   16.42    1.04
   0   5  -1   18.93    1.24
   0  -5  -1   19.28    1.51
   0   5   1   18.07    1.51
   0  -5   1   18.50    1.22
   0  -5  -1   20.46    1.82
   0   5  -1   20.86    1.10
   0  -5   1   20.06    1.28
   0   4   4   20.75    0.70
   0   4   4   21.00    1.14
   0  -4  -4   19.36    1.19
   0  -4  -4   20.40    1.27
   0   4  -4   23.97    1.39
   0  -4  -4   19.28    1.16
   0   4   4   18.39    1.14
   0   4  -4   21.97    1.23
   0  -4   4   21.60    1.17
   0   4  -4   20.37    1.25
   0   4  -4   20.58    1.27
   0  -4  -4   20.89    1.14
   0  -4  -4   20.32    1.24
   0  -4   4   20.74    0.64
   0   4  -4   20.92    1.13
   0   2   6    5.95    0.67
   0  -2   6    5.89    0.68
   0  -2  -6    5.65    0.70
   0  -2   6    5.52    0.65
   0   2  -6    5.72    0.67
   0  -2  -6    5.04    0.66
   0  -2  -6    5.84    0.68
   0  -2  -6    6.74    0.82
   0   2  -6    6.85    0.89
   0  -2   6    6.89    0.86
   0   2  -6    5.28    0.92
   0  -2   6    6.72    0.76
   0   2  -6    5.22    0.62
   0  -2  -6    5.78    0.69
   0  -2   6    5.82    0.71
   0   2   6    7.73    0.86
   0   2  -6    7.55    1.03
   0  -2  -6    8.79    0.70
   0   2  -6    5.72    0.69
   0   2  -6    5.45    0.69
   0  -2   6    5.92    0.69
   0   2   6    6.10    0.85
   0   2  -6    6.70    0.78
  -2   0   6  297.56    2.60
  -2   0   6  288.73    7.22
  -2   0   6  296.19    2.28
   2   0  -6  295.81    2.13
  -2   0   6  287.95    7.38
  -4   1   1    6.91    0.94
  -4  -1   1    4.59    0.59
  -4   1   1    4.89    0.65
   4   1  -1    3.91    0.78
  -4   1   1    3.87    0.68
   4  -1  -1    4.72    0.53
  -4  -1   1    4.29    0.58
   4  -1  -1    3.94    0.67
   4  -1  -1    4.25    0.63
  -4  -1   1    3.55    0.54
  -4  -1   1    4.47    0.75
  -4   1   1    3.10    0.52
   4   1  -1    3.19    0.65
  -4   1   1    3.41    0.51
  -4  -1   1    2.95    0.40
   4   1  -1    3.33    0.55
   4  -1  -1    4.00    0.73
   4   1  -1    4.62    0.69
  -4   1   1    5.99    0.89
  -3   0  -4   22.56    1.21
  -3   0  -4   21.14    1.15
  -3   0  -4   22.51    1.18
  -3   0  -4   20.08    1.25
  -3   0  -4   20.13    1.22
  -3   0  -4   21.39    1.09
  -3   0  -4   20.24    1.32
   3   0   4   23.05    1.19
  -3   0  -4   19.53    1.19
  -4   0   2    5.80    0.82
   4   0  -2    4.08    0.58
  -4   0   2    3.65    0.57
  -4   0   2    4.16    0.76
   4   0  -2    2.34    0.64
  -4   0   2    3.99    0.47
   4   0  -2    4.10    0.71
  -4   0   2    5.59    0.75
  -4   0   2    4.49    0.64
   4   0  -2    4.32    0.55
   4   1   0    1.82    0.61
  -4   1   0    2.58    0.58
   4   1   0    1.19    0.67
  -4  -1   0    0.62    0.50
   4  -1   0    1.03    0.71
  -4   1   0    1.84    0.60
  -4  -1   0    1.41    0.45
   4  -1   0    1.67    0.47
  -4  -1   0    1.32    0.63
  -4   1   0    1.83    0.54
  -4  -1   0    2.53    0.58
  -4  -1   0    2.56    0.58
  -4   1   0    1.55    0.45
  -4  -1   0    2.95    0.50
  -4   1   0    1.76    0.56
   1  -2  -6   17.89    1.22
   1   2  -6   13.75    0.93
   1   2  -6   13.13    0.89
   1  -2  -6   16.10    1.03
   1  -2  -6   16.68    1.06
   1   2  -6   13.48    0.90
  -1   2   6   16.54    1.13
   1   2  -6   12.97    0.85
  -1  -2   6   14.41    0.97
  -1   2   6   16.56    1.09
  -1  -2   6   15.56    1.04
  -1  -2   6   14.99    1.05
  -1   2   6   17.55    1.13
  -1  -2   6   13.03    0.91
   1  -2  -6   18.19    1.21
   1   2  -6   14.29    1.07
   1   2  -6   13.56    0.93
  -1  -2   6   14.53    0.95
  -1  -2   6   14.41    0.96
   1   2  -6   14.82    0.98
   1  -2  -6   16.97    1.11
  -1   2   6   16.06    1.10
  -1  -2   6   14.94    1.04
  -1  -2   6   14.74    0.96
   4   0   1    1.37    0.63
  -2   3  -4  145.90    3.78
  -2  -3  -4  148.27    3.88
   2   3   4  149.48    4.06
   2  -3   4  138.75    3.61
  -2   3  -4  141.11    3.74
  -2  -3  -4  148.46    3.86
  -2   3  -4  147.54    3.84
   2   3   4  152.13    4.11
  -2  -3  -4  138.13    3.70
  -2   3  -4  144.86    3.87
   2  -3   4  144.69    3.81
  -2  -3  -4  146.54    4.07
  -2  -3  -4  145.12    4.00
  -2   3  -4  150.64    3.90
  -2  -3  -4  136.27    3.71
  -2   3  -4  148.03    3.84
  -3   3  -2   83.69    2.32
  -3  -3  -2   80.23    2.47
  -3   3  -2   88.56    2.42
  -3  -3  -2   79.74    2.31
  -3  -3  -2   79.62    2.40
  -3   3  -2   83.18    2.32
  -3   3  -2   87.96    2.40
  -3  -3  -2   80.08    2.28
  -3   3  -2   85.47    2.33
   3  -3   2   82.59    2.26
  -3  -3  -2   80.69    2.23
   3  -3   2   87.94    2.44
   3  -3   2   88.43    2.48
  -3   3  -2   82.77    2.41
   3  -3   2   81.23    2.31
   3   3   2   85.27    2.31
   1  -4  -4   16.81    1.09
  -1  -4   4   14.15    1.05
   1  -4  -4   14.86    1.10
   1   4  -4   15.96    1.03
  -1   4   4   16.67    1.16
  -1  -4   4   14.69    0.99
   1   4  -4   14.79    1.02
   1  -4  -4   14.70    1.05
   1   4  -4   14.76    0.98
   1  -4  -4   16.97    1.05
  -1  -4   4   14.89    1.07
   1   4  -4   14.11    1.21
   1   4  -4   16.22    1.07
  -1  -4   4   14.56    1.09
   1  -4  -4   14.95    0.98
  -1  -4   4   15.43    1.00
  -1   4   4   15.58    1.11
   1  -4  -4   15.94    1.18
  -1   4   4   15.29    1.07
  -1   3  -5    5.91    0.79
   1   3   5    7.86    0.84
  -1  -3  -5    9.22    0.68
   1  -3   5    6.25    0.76
   1   3   5    9.31    0.79
  -1  -3  -5    7.48    0.87
  -1   3  -5    6.03    0.80
  -1   3  -5    5.58    0.77
  -1   3  -5    5.84    0.73
   1  -3   5    6.03    0.77
  -1   3  -5    5.98    0.75
   2  -4  -3   13.42    0.98
  -2  -4   3   11.88    0.82
  -2   4   3   14.50    1.21
  -2  -4   3   12.04    0.86
   2  -4  -3   13.35    1.23
  -2  -4   3   11.26    0.78
  -2   4   3   13.45    1.02
   2   4  -3   12.59    0.91
  -2  -4   3   11.75    0.82
   2  -4  -3   15.06    1.19
  -2  -4   3   10.96    0.72
  -2  -4   3   10.45    0.87
   2   4  -3   10.71    0.75
   2  -4  -3   12.38    1.18
   2   4  -3   10.70    1.09
   2   4  -3   11.82    0.83
  -2  -4   3   12.04    0.86
   2  -4  -3   13.69    1.00
   2  -4  -3   11.29    1.03
  -1   5   0  107.98    2.93
   1   5   0  105.18    2.86
  -1   5   0  110.59    3.00
  -1  -5   0  109.48    3.21
  -1  -5   0  108.64    2.94
   1  -5   0  107.85    3.02
   1   5   0  111.60    3.10
  -1  -5   0  100.43    2.90
  -1  -5   0  104.66    2.91
  -2  -1   6   59.43    1.69
  -2   1   6   57.97    1.77
  -2  -1   6   55.09    1.63
   2  -1  -6   56.08    1.69
   2   1  -6   55.03    1.61
   2   1  -6   59.37    1.68
   2  -1  -6   61.84    1.79
   2   1  -6   58.10    1.71
  -2   1   6   58.59    1.72
  -2  -1   6   58.09    1.66
  -2  -1   6   58.44    1.80
   2  -1  -6   54.93    1.61
  -2  -1   6   58.74    1.71
   2   1  -6   61.38    1.80
  -2   1   6   54.44    1.79
   2  -1  -6   59.59    1.76
   3   3  -3   29.19    1.50
  -3  -3   3   26.67    1.37
   3  -3  -3   25.09    1.30
  -3  -3   3   25.01    1.29
   3  -3  -3   26.03    1.40
  -3  -3   3   27.68    1.47
   3   3  -3   27.31    1.38
  -3   3   3   28.46    1.40
  -3   3   3   26.76    1.45
   3  -3  -3   28.26    1.39
   3   3  -3   24.52    1.30
  -3  -3   3   26.89    1.40
  -3   3   3   27.91    1.55
  -3   3   3   27.83    1.44
   3   3  -3   24.41    1.24
   3   3  -3   27.68    1.45
  -3   3   3   25.33    1.29
  -3   3   3   26.42    1.37
  -3  -3   3   26.96    1.35
   3  -3  -3   25.44    1.46
   3  -3  -3   27.79    1.42
   3  -3  -3   24.83    1.27
  -3  -3   3   27.75    1.43
  -3   1  -4    4.99    0.80
  -3  -1  -4    1.80    0.50
  -3  -1  -4    1.15    0.53
  -3   1  -4    2.55    0.83
  -3  -1  -4    1.49    0.47
  -3   1  -4    3.35    0.62
  -3   1  -4    3.34    0.40
  -3   1  -4    2.85    0.60
  -3   1  -4    4.15    0.63
   3  -1   4    2.86    0.61
   3  -1   4    4.23    0.59
  -3  -1  -4    0.68    0.76
   3  -1   4    3.37    0.83
  -3  -1  -4    1.83    0.48
   3  -1   4    3.18    0.72
  -3  -1  -4    2.16    0.55
  -3   1  -4    3.21    0.72
  -3   1  -4    2.06    0.62
  -4  -1   2   21.31    1.30
   4   1  -2   19.14    1.41
   4  -1  -2   20.55    1.39
   4   1  -2   18.49    1.18
   4  -1  -2   16.61    1.02
  -4   1   2   18.86    1.21
   4  -1  -2   17.81    1.12
  -4   1   2   19.44    1.18
  -4  -1   2   20.22    1.28
  -4  -1   2   19.18    1.28
  -4   1   2   18.57    1.17
  -4   1   2   19.94    1.21
   4  -1  -2   18.84    1.17
   4  -1  -2   17.74    1.19
  -4   1   2   19.18    1.15
  -4  -1   2   21.46    1.25
  -4   1   2   20.32    1.24
  -4   1   2   19.23    1.15
  -4  -1   2   20.23    1.43
  -4  -1   2   20.15    1.34
   4   1  -2   18.95    1.31
  -1   5   1    1.36    0.77
   1  -5  -1    1.41    0.82
  -1  -5   1    4.57    0.58
   1   5  -1    3.48    0.60
  -1  -5   1    4.80    0.69
  -1   5   1    1.05    0.68
   1   5  -1    5.08    0.73
  -1   5   1    3.08    0.55
   1  -5  -1    2.50    0.70
  -1  -5   1    3.73    0.59
  -1  -5   1    3.65    0.59
   1  -5  -1    2.77    0.61
  -1  -5   1    4.04    0.62
   1   5  -1    3.97    0.65
  -1  -5   1    2.41    0.59
   1   5  -1    4.97    0.73
  -2  -2  -5    1.92    0.62
  -2  -2  -5    2.49    0.62
   2  -2   5    0.38    0.34
   2  -2   5    1.38    0.41
  -2  -2  -5    2.34    0.60
  -2   2  -5    0.98    0.49
   2  -2   5    1.29    0.40
  -2  -2  -5    2.51    0.61
  -2   2  -5    0.49    0.39
  -2  -2  -5    3.70    0.84
   2  -2   5    0.68    0.44
  -2   2  -5    1.00    0.34
   2   2   5    3.63    0.53
  -2   2  -5    0.44    0.50
   2   2   5    3.30    0.68
   2  -2   5    0.88    0.40
  -2   2  -5    0.48    0.35
  -2  -2  -5    3.24    0.81
   2   2   5    3.48    0.68
  -2   2  -5    0.98    0.52
  -2  -2  -5    2.81    0.54
  -4  -1  -1    3.78    0.43
  -4  -1  -1    4.17    0.54
  -4  -1  -1    4.60    0.53
  -4   1  -1    4.01    0.58
  -4   1  -1    2.99    0.54
  -4   1  -1    4.03    0.46
   4  -1   1    2.52    0.54
   4  -1   1    3.37    0.46
  -4   1  -1    3.27    0.68
   4  -1   1    4.83    0.71
   4   1   1    2.86    0.65
   4   1   1    4.27    0.47
  -4  -1  -1    4.46    0.46
  -4  -1  -1    2.99    0.54
   4   1   1    1.26    0.62
   4   1   1    4.39    0.48
   4   1   1    4.33    0.45
  -4  -1  -1    4.20    0.47
  -4   1  -1    3.80    0.63
   4  -1   1    4.18    0.48
  -4  -1  -1    3.81    0.45
  -4  -1  -1    4.82    0.75
  -4   1  -1    2.10    0.40
  -3   1   5    1.87    0.53
  -3   1   5    1.57    0.56
  -3  -1   5    4.70    0.57
  -3  -1   5    2.87    0.65
   3   1  -5    3.51    0.53
  -3  -1   5    4.14    0.54
  -3   1   5    1.34    0.51
   3  -1  -5    0.94    0.48
  -3   1   5    1.54    0.50
  -3  -1   5    3.26    0.60
   3  -1  -5    1.86    0.69
  -3  -1   5    2.76    0.61
  -3   1   5    1.59    0.48
  -3  -1   5    2.19    0.52
   3   1  -5    4.02    0.63
   3  -1  -5    2.76    0.64
   3  -1  -5    2.87    0.67
  -3   1   5    1.79    0.52
   3  -1  -5    1.27    0.42
   1  -5   1   -0.16    0.59
   1   5   1    2.19    0.70
  -1  -5  -1    2.71    0.71
  -1   5  -1   -0.61    0.51
  -1  -5  -1    1.12    0.62
  -1  -5  -1    1.31    0.70
  -1  -5  -1    0.81    0.51
  -1   5  -1   -0.03    0.40
  -1   5  -1   -0.37    0.51
   1   5   1    2.06    0.65
   1  -5   1   -0.37    0.44
   1   5   1    1.43    0.64
   1   5   1    3.09    0.62
   0   5  -2    6.35    0.92
   0  -5  -2   10.70    0.76
   0  -5   2    6.54    0.77
   0  -5   2    6.18    0.81
   0  -5   2    5.92    0.92
   0   5  -2    7.05    0.90
   0  -5  -2   10.90    1.04
   0  -5   2    5.89    0.90
   0   5  -2    5.96    0.80
   0  -5   2    6.02    0.93
   0   5   2    9.90    0.68
   0   5   2   10.67    0.97
   0   5  -2    5.83    0.89
   0  -5   2    5.85    0.90
   0   5  -2    6.71    1.40
  -1   4  -4   -0.97    0.44
   1   4   4   -0.05    0.43
  -1   4  -4   -0.89    0.40
  -1  -4  -4    0.01    0.57
   1   4   4    0.11    0.65
  -1  -4  -4   -0.44    0.53
   4   0  -3    0.40    0.34
   4   0  -3    0.14    0.43
  -4   0   3   -0.07    0.42
   4   0  -3   -0.08    0.38
   4   0  -3    0.04    0.35
  -4   0   3   -0.12    0.33
  -4   0   3   -0.77    0.41
  -4   0   3   -0.40    0.46
   4   0  -3    0.11    0.55
   4   0  -3   -0.49    0.39
  -4   0   3   -0.17    0.36
  -4   0   3   -0.24    0.36
  -1   2  -6    3.62    0.51
   1  -2   6    4.56    0.53
  -1  -2  -6    4.45    0.63
   1   2   6    3.63    0.45
   1   2   6    4.38    0.56
  -1  -2  -6    4.13    0.46
  -1  -2  -6    4.44    0.53
   1  -2   6    3.25    0.49
  -1   2  -6    3.05    0.57
  -1   2  -6    3.75    0.54
   1  -2   6    4.05    0.78
  -1   2  -6    3.85    0.46
  -1   2  -6    3.19    0.43
  -1  -2  -6    3.48    0.45
  -1   2  -6    5.00    0.98
  -1   2  -6    4.39    0.75
   1  -2   6    4.40    0.80
  -1  -2  -6    3.82    0.55
  -1   2  -6    3.77    0.60
  -1  -2  -6    4.13    0.58
  -1   2  -6    3.47    0.51
   1  -2   6    4.07    0.48
  -1  -2  -6    3.61    0.76
   1   2   6    4.51    0.53
   2  -3  -5   40.86    1.92
   2   3  -5   49.09    1.54
  -2  -3   5   45.66    2.22
   2   3  -5   44.44    2.16
   2   3  -5   44.79    2.18
   2  -3  -5   43.93    2.10
  -2  -3   5   40.48    1.98
   2   3  -5   44.16    2.17
  -2   3   5   44.98    2.15
  -2  -3   5   44.71    2.13
   2   3  -5   42.83    2.06
   2  -3  -5   43.40    2.05
  -2   3   5   46.08    2.18
   2  -3  -5   47.01    1.45
  -2  -3   5   43.44    2.10
  -2  -3   5   42.29    2.09
   2  -3  -5   42.65    2.03
   2  -3  -5   47.58    1.47
   2   3  -5   42.25    2.04
  -2  -3   5   42.45    2.03
  -2   3   5   43.44    2.08
  -2   3   5   47.39    1.46
  -1   5   2    5.68    1.01
  -1  -5   2    6.13    0.74
  -1   5   2    6.22    0.85
  -1  -5   2    6.31    0.74
   1   5  -2    6.94    0.93
  -1  -5   2    6.81    0.81
  -1  -5   2    6.54    0.89
   1   5  -2    6.95    1.00
   1  -5  -2    4.62    1.66
  -1   5   2    6.52    1.42
  -1  -5   2    5.55    0.70
   1   5  -2    6.46    0.86
  -1   5   2    5.78    0.84
   1  -5  -2    6.42    0.91
  -1  -5   2    5.87    0.83
   1  -5  -2    7.22    0.87
  -1  -5   2    6.49    1.24
   1   5  -2    5.82    1.44
   1   5  -2    5.64    0.77
   1  -5  -2    5.95    0.86
  -1  -5   2    5.25    0.79
  -4   0  -2   12.46    0.92
   4   0   2   10.79    0.72
   4   0   2   11.12    0.70
  -4   0  -2   11.86    0.79
  -4   0  -2   11.60    0.89
  -4   0  -2   11.85    0.75
  -4   0  -2   12.43    0.88
   4   0   2   11.03    0.72
  -4   0  -2   11.57    0.91
  -4   0  -2    9.77    0.76
  -4   0  -2   11.46    0.92
   4   0   2   11.17    0.90
  -4   0  -2   11.74    0.74
   4  -2  -1    3.74    0.73
  -4  -2   1    2.04    0.63
  -4   2   1    0.95    0.28
   4  -2  -1    1.21    0.41
   4   2  -1    1.89    0.43
  -4  -2   1    1.24    0.47
  -4  -2   1    1.03    0.47
  -4   2   1    1.28    0.53
  -4  -2   1    1.24    0.42
   4   2  -1    1.34    0.40
  -4  -2   1    0.91    0.41
  -4   2   1    1.94    0.59
   4  -2  -1    0.85    0.58
  -4   2   1    1.87    0.65
   4  -2  -1    1.24    0.47
  -4   2   1    1.31    0.72
  -4  -2   1    1.03    0.39
  -4  -2   1    1.40    0.41
  -4   2   1    1.74    0.50
  -4   2   1    1.40    0.52
   4  -2  -1    2.20    0.51
  -2  -4  -3   48.52    1.58
  -2  -4  -3   51.44    1.70
  -2   4  -3   50.68    1.57
   2  -4   3   48.98    1.48
   2  -4   3   49.18    1.46
  -2   4  -3   51.19    1.60
  -2  -4  -3   50.71    1.54
  -2   4  -3   47.58    1.41
  -2  -4  -3   48.08    1.68
   2  -4   3   49.31    1.46
  -2   4  -3   50.88    1.54
   2  -4   3   45.56    2.26
  -2  -4  -3   50.95    1.64
  -2  -4  -3   48.97    1.56
  -2   4  -3   49.79    1.54
   2   4   3   48.79    1.50
   2  -4   3   49.54    1.45
   2  -4   3   48.98    1.44
   2   4   3   47.31    1.71
  -2  -4  -3   45.72    2.43
  -2   4  -3   47.64    1.55
  -4   2   0    9.13    1.15
  -4  -2   0    9.10    0.84
   4  -2   0    9.69    0.72
   4   2   0    8.14    0.53
  -4  -2   0   10.55    1.00
  -4   2   0    8.73    0.62
  -4   2   0    8.41    0.61
  -4   2   0    9.93    0.74
  -4  -2   0    9.41    0.64
   4   2   0    9.39    0.74
   4   2   0   10.09    0.64
  -4   2   0   10.13    0.79
  -4  -2   0    9.42    0.72
   4  -2   0   10.22    0.66
  -4   2   0    9.60    0.69
  -4   2   0   10.79    0.78
  -4  -2   0    9.39    0.79
  -4   2   0    9.45    0.79
   4  -2   0    7.53    0.84
   4   2   0    9.02    0.80
  -4  -2   0    8.91    0.67
   4  -1  -3   11.34    0.81
  -4   1   3   11.87    0.85
  -4   1   3   12.19    0.59
  -4  -1   3   11.61    0.83
   4  -1  -3   12.79    0.95
   4  -1  -3    9.46    0.74
  -4   1   3   11.72    1.00
  -4  -1   3   13.02    0.93
   4   1  -3   10.80    0.84
  -4   1   3   11.37    0.83
   4  -1  -3   10.95    0.71
  -4  -1   3   12.59    0.92
   4  -1  -3   11.75    0.93
   4   1  -3   12.55    1.08
   4  -1  -3   11.59    0.82
  -4   1   3   12.30    0.98
  -4  -1   3   12.83    0.98
  -4  -1   3   12.14    0.58
  -4   1   3   13.12    0.95
  -4  -1   3   11.79    0.86
   1   5   2    0.07    0.35
   1   5   2   -0.04    0.45
  -1  -5  -2   -0.36    0.42
   1   5   2   -0.98    0.60
  -1  -5  -2    0.35    0.48
   1  -5   2   -0.69    0.64
   1   5   2    0.20    0.34
  -1  -5  -2    0.29    0.39
   1   5   2   -0.53    0.59
  -1  -5  -2   -0.09    0.57
   0   0   7   -0.13    0.49
   0   0  -7   -0.29    0.66
   0   0   7   -0.39    1.04
   0   0  -7   -0.40    0.53
   0   0  -7   -0.02    0.48
   0   0  -7   -0.31    0.56
   4  -1   2   23.88    1.29
  -4   1  -2   23.81    1.36
  -4  -1  -2   23.86    1.42
  -4   1  -2   23.39    1.25
   4   1   2   20.99    1.09
   4   1   2   21.88    1.17
   4  -1   2   22.62    1.16
  -4  -1  -2   20.66    1.24
   4  -1   2   23.21    1.18
   4   1   2   22.50    1.16
  -4  -1  -2   22.04    1.22
   2  -2  -6   66.67    1.99
   2  -2  -6   68.76    2.01
   2   2  -6   65.95    1.87
  -2   2   6   65.85    1.99
  -2  -2   6   66.96    1.89
   2  -2  -6   69.88    2.09
   2   2  -6   69.57    1.95
  -2   2   6   69.02    2.08
  -2  -2   6   70.79    2.04
  -2   2   6   65.30    1.96
   2   2  -6   65.19    1.90
  -2  -2   6   62.54    1.88
  -2   2   6   71.69    2.20
  -2  -2   6   65.85    1.84
   2   2  -6   66.23    1.90
   2  -2  -6   67.41    1.95
  -2  -2   6   67.31    1.88
  -2   2   6   70.06    2.07
   2  -2  -6   65.10    1.98
   1   0  -7   -0.32    0.34
  -1   0   7    0.08    0.35
   1   0  -7   -0.18    0.42
   1   0  -7   -0.21    0.31
   1   0  -7   -0.97    0.42
   1   0  -7   -0.18    0.28
  -1   0   7   -0.01    0.35
   1   0  -7   -0.45    0.34
  -1   0   7   -1.00    0.51
   1   0  -7   -0.02    0.34
  -1   0   7    0.03    0.41
   3  -2   4   11.19    0.71
  -3  -2  -4   10.81    0.74
  -3   2  -4   10.34    0.77
  -3  -2  -4   10.53    0.61
  -3  -2  -4   10.12    0.67
  -3   2  -4   11.88    0.84
  -3   2  -4   11.88    0.85
   3  -2   4   10.96    0.81
  -3   2  -4   11.90    0.74
   3  -2   4   10.20    0.64
  -3   2  -4    9.76    0.68
   3   2   4    9.94    0.64
  -3   2  -4   10.59    0.73
  -3  -2  -4   10.26    0.77
  -3   2  -4   10.40    0.77
   3  -2   4   11.36    0.75
  -3  -2  -4   10.42    0.71
  -3  -2  -4   10.61    0.88
  -3   2  -4   10.55    0.68
   4   2  -2    5.54    0.74
  -4  -2   2    6.93    0.77
   4   2  -2    5.68    0.77
  -4   2   2    6.60    0.76
  -4  -2   2    6.65    0.79
   4  -2  -2    5.75    0.66
  -4   2   2    5.55    0.79
   4  -2  -2    7.66    0.90
   4  -2  -2    6.72    0.77
   4  -2  -2    4.65    0.55
  -4  -2   2    7.30    0.92
   4   2  -2    6.46    0.72
   4   2  -2    6.84    0.91
  -4  -2   2    6.11    0.76
  -4   2   2    6.43    0.75
  -4   2   2    6.39    0.74
  -4   2   2    6.47    0.83
  -4  -2   2    6.64    0.75
  -4  -2   2    6.73    0.79
  -4   2   2    6.92    0.85
  -4  -2   2    6.69    0.77
   4  -2  -2    7.04    0.82
   3   4   0    1.43    0.69
  -3   4   0    2.30    0.56
  -3  -4   0    1.13    0.54
  -3   4   0    1.78    0.53
   3   4   0    1.88    0.50
  -3   4   0    1.43    0.56
   3  -4   0    2.49    0.60
  -3   4   0    1.92    0.55
  -3   4   0    2.10    0.57
   3  -4   0    2.01    0.59
   3   4   0    1.39    0.31
  -3  -4   0    1.14    0.52
  -3   4   0    2.55    0.55
  -3  -4   0    2.49    0.67
   3   4   0    2.36    0.64
  -3  -4   0    1.21    0.47
   3  -4   0    1.74    0.63
  -3   4   0    0.23    0.68
   3   4   0    1.56    0.48
  -3  -4   0    1.87    0.59
  -3  -4   0    1.91    0.61
  -3  -4   0    2.15    0.67
   3  -4   0    2.35    0.61
  -3  -4   0    0.04    0.23
   3  -4   0    2.63    0.61
   3  -3   3    5.28    0.80
  -3  -3  -3    5.82    0.80
   3   3   3    3.78    0.84
  -3  -3  -3    4.64    0.56
   3  -3   3    5.41    0.92
  -3   3  -3    5.03    0.78
  -3   3  -3    5.18    0.81
   3   3   3    5.72    0.62
   3  -3   3    5.09    0.62
  -3   3  -3    5.21    0.76
  -3  -3  -3    5.49    0.68
   3  -3   3    4.74    0.60
  -3  -3  -3    5.50    0.67
  -3   3  -3    5.57    0.71
   3  -3   3    5.38    0.75
   3  -3   3    5.14    0.83
  -3  -3  -3    5.54    0.79
  -3  -3  -3    4.57    0.66
  -3   3  -3    6.07    0.70
  -3   3  -3    2.79    0.87
  -3  -3  -3    3.33    0.45
  -3   3  -3    6.08    0.84
   2   0   6    2.06    0.88
  -2   0  -6    3.24    0.62
   2   0   6    3.40    0.57
  -2   0  -6    2.44    1.06
  -2   0  -6    3.77    0.71
  -2   0  -6    3.50    0.79
  -2   0  -6    3.86    0.75
  -2   0  -6    3.64    1.00
  -2   0  -6    1.50    0.79
  -2   0  -6    3.86    0.90
   2   0   6    4.41    1.10
  -3   4   1    9.28    0.72
   3   4  -1    8.73    0.69
  -3   4   1   10.36    0.73
   3  -4  -1    9.47    0.83
  -3   4   1    9.37    0.67
  -3  -4   1    8.58    0.97
   3   4  -1   10.36    0.78
   3   4  -1    9.79    0.80
  -3  -4   1    7.32    0.83
  -3  -4   1    9.65    1.02
  -3   4   1   10.42    0.75
  -3  -4   1    8.57    0.70
   3   4  -1    9.52    0.63
  -3   4   1   10.42    0.80
  -3   4   1    9.55    1.02
  -3  -4   1    8.47    0.69
   3  -4  -1    9.88    0.78
  -3  -4   1    9.65    1.01
  -3  -4   1    8.96    0.70
   3  -4  -1   10.53    0.73
   3  -4  -1    8.66    0.68
  -3  -4   1    8.95    0.79
   3  -4  -1    9.80    0.74
  -3   4   1   10.28    0.71
   3   4  -1    9.48    0.69
  -4   2  -1    0.55    0.50
   4   2   1    0.55    0.45
  -4  -2  -1   -0.30    0.50
   4   2   1    0.60    0.30
  -4  -2  -1    0.34    0.44
   4  -2   1    0.41    0.17
  -4  -2  -1    0.06    0.38
  -4  -2  -1   -0.50    0.35
   4   2   1    0.43    0.32
  -4  -2  -1   -0.15    0.29
   3   2  -5    2.13    0.61
   3   2  -5    3.00    0.36
  -3   2   5    3.12    0.45
  -3  -2   5    2.41    0.62
   3   2  -5    1.20    0.55
  -3   2   5    2.83    0.71
   3  -2  -5    3.35    0.57
   3   2  -5    2.77    0.71
  -3  -2   5    2.44    0.62
  -3   2   5    2.29    0.54
   3  -2  -5    3.11    0.46
  -3  -2   5    2.28    0.56
   3  -2  -5    2.73    0.55
  -3   2   5    2.58    0.58
  -3  -2   5    1.99    0.53
   3   2  -5    2.87    0.60
  -3   2   5    2.48    0.56
   3  -2  -5    2.86    0.61
  -3   2   5    2.88    0.60
   3  -2  -5    2.35    0.59
  -3  -2   5    3.33    0.48
  -2   4   4    7.40    0.92
  -2   4   4    7.45    0.90
   2  -4  -4    8.32    0.64
  -2  -4   4    7.82    0.91
   2   4  -4    6.30    0.92
  -2  -4   4    6.77    0.91
   2  -4  -4    7.17    0.81
  -2   4   4    6.66    0.78
   2   4  -4    7.82    0.96
  -2  -4   4    7.47    0.86
   2  -4  -4    6.62    0.91
  -2  -4   4    7.43    0.92
  -2  -4   4    6.54    0.92
   2   4  -4    8.17    0.75
   2  -4  -4    8.43    0.60
   2  -4  -4    7.12    0.89
   2   4  -4    7.61    0.88
   2  -4  -4    7.36    0.80
  -2  -4   4    7.09    0.88
   2   4  -4    8.70    0.82
   2  -4  -4    8.31    0.62
   2  -4  -4    7.18    0.85
  -2  -4   4    7.60    0.88
  -2   4   4    8.07    0.67
   3   3  -4   -0.63    0.29
   3   3  -4   -0.27    0.49
  -3  -3   4    0.32    0.36
   3  -3  -4   -0.84    0.50
  -3   3   4   -0.77    0.59
   3   3  -4   -0.34    0.33
   3  -3  -4   -0.57    0.52
   3   3  -4   -0.19    0.56
  -3   3   4    0.75    0.49
   3   3  -4   -0.22    0.42
   3  -3  -4   -0.18    0.43
  -3   3   4   -1.11    0.53
   3   3  -4   -0.87    0.56
   3  -3  -4   -0.20    0.38
   3   3  -4   -0.45    0.43
   3  -3  -4   -0.03    0.34
   0  -5  -3   15.89    0.98
   0  -5   3   15.56    1.02
   0   5   3   14.81    1.16
   0   5  -3   15.64    1.01
   0   5  -3   16.12    1.06
   0  -5   3   14.79    1.00
   0  -5   3   16.26    1.02
   0   5   3   15.57    0.97
   0  -5  -3   15.58    1.00
   0  -5   3   15.55    1.00
   0   5  -3   15.72    1.05
   0  -5  -3   13.90    0.98
   0   5   3   16.61    1.07
   0  -5   3   15.38    1.01
   0  -5  -3   16.06    1.09
   0   5  -3   15.48    1.09
   0   5  -3   15.63    0.99
   0   5   3   16.58    1.07
   0  -5  -3   15.16    1.01
   0   5  -3   15.20    3.37
   0  -5  -3   14.76    1.02
   0  -1  -7   -0.40    0.33
   0   1  -7   -0.74    0.53
   0  -1  -7   -0.72    0.39
   0  -1  -7   -0.91    0.44
   0  -1  -7   -0.48    0.24
   0   1  -7   -1.17    0.42
   0   1   7   -0.08    0.35
   0  -1  -7    0.05    0.41
   0   1   7   -0.87    0.53
   0  -1  -7   -0.50    0.44
   0  -1   7   -1.07    0.49
   0   1  -7   -1.10    0.49
   0  -1   7   -0.24    0.32
   0  -1   7    0.10    0.30
   0  -1  -7   -0.33    0.49
   0  -1  -7   -0.39    0.25
   0   1   7   -0.19    0.48
   0   1   7   -0.41    0.32
   0  -1  -7   -0.38    0.31
   0   3  -6   -1.43    0.52
   0  -3  -6   -0.66    0.58
   0   3   6   -0.20    0.43
   0  -3   6    0.29    0.38
   0   3  -6   -0.69    0.46
   0  -3   6   -1.00    0.46
   0  -3   6   -0.78    0.48
   0   3  -6   -1.57    0.55
   0  -3  -6   -0.69    0.43
   0  -3  -6   -0.37    0.47
   0   3   6   -0.51    0.49
   0  -3   6   -0.00    0.30
   0  -3  -6   -0.17    0.29
   0   3  -6   -0.29    0.35
   0  -3   6   -0.19    0.29
   0   3  -6   -1.08    0.45
   0  -3   6   -1.46    0.58
   0  -3   6    0.05    0.32
  -1   1   7    6.09    0.76
  -1  -1   7    5.44    0.85
   1   1  -7    5.07    0.65
   1   1  -7    6.34    0.78
   1  -1  -7    6.28    0.70
  -1   1   7    6.45    0.72
   1  -1  -7    5.35    0.68
  -1  -1   7    6.07    0.75
   1   1  -7    5.24    0.67
  -1  -1   7    5.68    0.72
   1  -1  -7    5.54    0.72
  -1   1   7    6.13    0.67
  -1  -1   7    6.26    0.71
  -1  -1   7    5.99    0.67
   1   1  -7    5.82    0.70
   1  -1  -7    5.39    0.63
   1   1  -7    5.70    0.72
  -1  -1   7    5.30    0.79
   1   1  -7    6.55    0.75
  -1   1   7    6.21    0.83
   1  -1  -7    5.76    1.85
   1   1  -7    5.72    0.70
   1  -1  -7    5.37    0.67
  -2   1  -6   24.38    1.23
  -2   1  -6   28.57    1.43
   2  -1   6   26.53    1.31
  -2   1  -6   27.34    1.34
  -2   1  -6   26.50    1.37
  -2   1  -6   27.37    1.36
  -2  -1  -6   27.07    1.35
  -2  -1  -6   23.77    1.25
   2   1   6   27.42    1.34
  -2  -1  -6   27.21    1.39
  -2  -1  -6   26.04    1.42
   2  -1   6   26.31    1.29
  -2  -1  -6   24.83    1.31
  -2   1  -6   28.35    1.46
  -2  -1  -6   26.30    1.38
  -2   1  -6   26.42    1.32
   2  -1   6   28.46    1.39
  -2   1  -6   28.48    1.47
  -2   1  -6   25.58    1.32
  -2  -1  -6   26.58    1.36
   2   1   6   24.48    1.27
   2  -1   6   27.09    1.33
   2   1   6   24.09    1.34
  -2   1  -6   27.75    1.37
   2   1   6   25.57    1.29
   0  -4  -5   11.74    0.81
   0   4  -5   11.44    0.76
   0  -4   5   11.52    0.82
   0   4  -5   12.16    0.45
   0   4   5   10.21    0.63
   0  -4  -5   10.52    0.83
   0  -4  -5   10.80    0.73
   0  -4   5   11.43    0.79
   0  -4  -5   11.65    0.83
   0   4   5   11.98    0.82
   0  -4  -5   11.24    0.84
   0   4  -5   10.90    0.73
   0   4  -5   12.03    0.90
   0   4   5   10.27    1.24
   0  -4   5   11.48    0.75
   0   4  -5   10.84    0.75
   0  -4   5   11.67    0.68
   1   3  -6  197.49    5.09
  -1  -3   6  196.23    5.05
   1   3  -6  214.75    5.46
  -1  -3   6  211.31    5.40
  -1   3   6  209.60    5.49
   1   3  -6  197.46    5.09
   1   3  -6  201.54    5.21
  -1   3   6  201.96    5.24
  -1  -3   6  211.06    5.49
   1  -3  -6  200.09    5.14
   1  -3  -6  199.17    5.16
   1   3  -6  217.43    5.53
  -1  -3   6  216.24    5.53
   1   3  -6  205.31    5.32
   1  -3  -6  193.23    4.97
   1   3  -6  205.74    5.45
  -1  -3   6  212.41    5.56
   1  -3  -6  193.15    4.96
  -1   3   6  204.14    5.32
   3  -4   1    3.56    0.49
  -3  -4  -1    3.53    0.49
  -3   4  -1    2.96    0.56
  -3   4  -1    3.92    0.48
  -3  -4  -1    3.47    0.51
   3  -4   1    4.12    0.48
  -3   4  -1    3.14    0.44
  -3  -4  -1    3.09    0.34
  -3  -4  -1    3.11    0.41
  -3  -4  -1    3.44    0.54
  -3   4  -1    2.66    0.66
   3   4   1    3.41    0.41
  -3  -4  -1    3.76    0.47
   3  -4   1    2.77    0.59
   3   4   1    4.27    0.45
  -3   4  -1    3.95    0.48
  -3   4  -1    3.75    0.45
   3  -4   1    3.47    0.45
   3  -4   1    3.62    0.55
   3  -4   1    3.94    0.59
  -3   4  -1    2.70    0.78
  -3  -4  -1    3.54    0.43
  -3   4  -1    3.29    0.56
   3   4   1    3.85    0.40
  -3  -4  -1    4.39    0.56
   3   4   1    3.25    0.63
  -2  -5   0   14.07    0.98
  -2  -5   0   14.83    0.93
  -2   5   0   15.24    1.01
   2  -5   0   16.23    1.06
  -2  -5   0   14.24    0.90
  -2  -5   0   15.11    1.74
  -2  -5   0   14.69    0.97
   2   5   0   13.66    0.86
   2   5   0   13.88    1.01
   2  -5   0   14.30    0.92
  -2  -5   0   15.12    0.98
  -2   5   0   13.81    0.97
   2  -5   0   15.17    0.97
   2  -5   0   15.79    0.97
   2   5   0   13.31    0.88
  -2   5   0   15.85    1.01
   2   5   0   13.59    0.88
  -2   5   0   15.37    1.00
  -2   5   0   14.33    0.98
  -2   5   0   14.68    1.06
  -2  -5   0   13.32    0.88
   2  -5   0   15.00    0.98
   2   5   0   15.38    0.97
   2  -5   0   13.97    0.96
  -2   5   0   13.30    0.98
   2   5   0   15.34    1.07
  -3  -4   2    9.43    0.68
  -3   4   2    8.46    0.65
  -3   4   2    8.43    0.67
   3  -4  -2    8.97    0.67
  -3   4   2    8.83    0.68
  -3  -4   2    7.94    0.47
  -3  -4   2    9.40    0.69
  -3  -4   2    9.05    0.63
   3   4  -2    8.22    0.75
   3   4  -2    9.62    0.64
   3  -4  -2    9.51    0.64
  -3   4   2   10.04    0.82
   3  -4  -2    9.10    0.60
  -3  -4   2    8.42    0.58
  -3  -4   2    6.92    0.86
   3   4  -2    8.90    0.74
  -3   4   2    8.84    0.64
   3  -4  -2    8.23    0.99
   3  -4  -2    7.37    0.95
  -3  -4   2    8.91    0.68
   3   4  -2    7.95    0.44
  -1  -5   3   15.04    0.95
  -1  -5   3   15.75    1.01
   1   5  -3   14.91    1.10
  -1  -5   3   14.74    0.97
   1  -5  -3   15.86    1.00
   1   5  -3   13.10    0.84
   1  -5  -3   13.99    0.88
  -1   5   3   16.06    1.01
  -1   5   3   15.40    1.12
   1   5  -3   14.86    1.06
   1   5  -3   14.48    0.90
  -1  -5   3   14.88    0.97
   1  -5  -3   14.69    0.97
  -1  -5   3   16.05    1.05
   1  -5  -3   15.33    0.98
   1   5  -3   15.91    1.04
   1  -5  -3   15.40    1.00
  -1   5   3   14.73    0.97
  -1   5   3   15.82    1.04
  -2   5   1    1.92    0.50
  -2   5   1    2.10    0.47
   2  -5  -1    2.03    0.47
  -2  -5   1    1.72    0.68
   2  -5  -1    1.97    0.63
   2   5  -1    1.59    0.45
  -2  -5   1    2.09    0.56
  -2  -5   1    1.66    0.55
   2  -5  -1    2.42    0.53
   2   5  -1    1.39    0.62
   2   5  -1    2.04    0.44
  -2  -5   1    2.58    0.58
   4   0  -4   -0.16    0.31
  -4   0   4    0.03    0.29
  -4   0   4   -0.41    0.33
  -4   0   4    0.10    0.28
  -4   0   4   -0.51    0.37
  -4   0   4   -0.64    0.37
   4   0  -4   -0.42    0.44
  -4   0   4   -0.08    0.33
   1   4  -5    1.33    0.43
   1  -4  -5    1.98    0.51
  -1  -4   5    1.70    0.62
   1  -4  -5    2.06    0.48
  -1  -4   5    1.24    0.45
   1  -4  -5    2.16    0.49
  -1  -4   5    1.95    0.47
  -1  -4   5    0.87    0.38
  -1   4   5    1.47    0.48
  -1   4   5    1.75    0.44
  -1  -4   5    2.08    0.51
   1  -4  -5    1.16    0.70
  -1   4   5    2.66    0.59
   1   4  -5    1.26    0.49
   1  -4  -5    1.79    0.44
   1  -4  -5    1.75    0.41
  -3   0  -5   -0.47    0.26
  -3   0  -5   -0.91    0.36
   3   0   5   -0.09    0.24
  -3   0  -5   -1.28    0.31
  -3   0  -5   -0.45    0.26
  -3   0  -5   -0.38    0.32
  -4   2   3    1.44    0.64
  -4   2   3    2.39    0.55
   4  -2  -3    3.40    0.39
  -4  -2   3    2.24    0.53
  -4  -2   3    3.53    0.47
   4  -2  -3    3.42    0.42
   4   2  -3    4.05    0.60
  -4  -2   3    3.86    0.50
  -4   2   3    2.70    0.62
  -4   2   3    3.34    0.40
   4  -2  -3    3.37    0.52
  -4   2   3    3.79    0.46
  -4  -2   3    3.21    0.44
   4  -2  -3    2.41    0.62
  -4  -2   3    3.45    0.44
   4  -2  -3    2.88    0.33
   4   2  -3    2.84    0.65
   4   2  -3    3.07    0.36
  -4  -2   3    3.07    0.48
   4   2  -3    3.04    0.31
  -4   2   3    3.24    0.46
  -2  -3  -5    7.65    1.48
   2  -3   5    8.01    0.38
  -2   3  -5    8.12    0.59
  -2   3  -5    6.93    0.88
  -2   3  -5    8.80    0.59
  -2  -3  -5    7.27    0.90
   2  -3   5    9.35    0.62
  -2  -3  -5    7.87    0.98
   2   3   5    7.87    0.91
  -2  -3  -5    6.21    1.19
  -2   3  -5    9.61    0.67
  -2  -3  -5    6.82    1.18
   2   3   5    7.76    1.25
  -2   3  -5    9.04    0.60
   2  -3   5    7.55    0.88
  -2  -3  -5    6.46    1.49
  -2   3  -5    8.50    0.59
  -2   3  -5    8.22    0.70
  -2  -3  -5    6.26    0.71
   2   3   5    7.36    1.04
  -2   3  -5    8.66    0.57
   2   3   5    7.83    0.79
  -2   5  -1    7.92    0.58
   2  -5   1    9.04    0.60
   2   5   1    8.01    0.64
  -2  -5  -1    8.34    0.66
   2  -5   1    8.33    0.61
  -2  -5  -1    7.68    0.80
   2   5   1    8.13    0.73
  -2   5  -1    8.24    0.61
  -2  -5  -1    8.47    0.59
  -2   5  -1    8.29    0.67
   2   5   1    8.61    0.57
   2  -5   1    8.54    0.60
  -2   5  -1    8.36    0.59
  -2   5  -1    8.64    0.75
   2   5   1    9.02    1.36
   2  -5   1    9.08    0.60
   2  -5   1    7.85    0.84
   2   5   1    8.74    0.60
   2  -5   1    7.73    0.87
   2   5   1    8.30    0.56
  -2  -5  -1    8.28    0.65
  -2  -5  -1    8.24    0.63
   2   5   1    8.06    0.41
  -2   5  -1    8.15    0.57
  -2  -5  -1    7.68    0.82
  -1   0  -7    0.46    0.38
  -1   0  -7   -0.72    0.41
   1   0   7   -0.20    0.35
  -1   0  -7   -0.48    0.40
  -1   0  -7   -0.44    0.32
   1   0   7    0.27    0.27
  -1   0  -7    0.02    0.28
   1   0   7    0.43    0.37
   1   0   7   -0.16    0.27
  -1   0  -7   -0.03    0.36
  -1   0  -7   -0.29    0.39
  -1   0  -7   -0.38    0.29
   1   0   7   -0.26    0.27
   1   0   7   -0.20    0.38
  -3   0   6  115.85    3.56
   3   0  -6  125.23    3.27
   3   0  -6  114.98    3.04
  -3   0   6  123.33    3.38
   3   0  -6  118.50    3.27
  -3   0   6  123.04    3.62
   3   0  -6  120.09    3.36
  -3   0   6  127.05    3.50
  -4   0  -3   -0.35    0.31
   4   0   3    0.23    0.29
  -4   0  -3   -0.54    0.52
   4   0   3    0.10    0.25
   4   0   3    0.08    0.25
  -4   0  -3   -0.35    0.29
  -4   0  -3   -0.35    0.22
  -1  -5  -3    2.92    0.38
  -1   5  -3    3.82    0.82
   1  -5   3    3.15    0.45
  -1   5  -3    3.19    0.56
  -1   5  -3    2.24    0.70
  -1   5  -3    2.14    0.74
  -1  -5  -3    3.39    0.41
   1  -5   3    3.32    0.62
   1   5   3    2.77    0.80
  -1  -5  -3    3.22    0.62
  -1   5  -3    2.71    0.65
   1   5   3    3.25    0.39
  -1  -5  -3    3.72    0.64
  -1   5  -3    3.20    0.73
   1  -5   3    2.76    0.67
  -1  -5  -3    3.26    0.50
  -1   5  -3    2.45    0.75
   1  -5   3    2.98    0.65
   1   5   3    3.61    0.41
   1   5   3    3.82    0.50
   1  -5   3    3.79    0.57
  -1  -5  -3    3.15    0.51
   1   5   3    3.35    0.43
  -4   1   4    0.55    0.27
   4  -1  -4    0.58    0.42
  -4  -1   4    1.11    0.41
  -4   1   4    0.87    0.39
  -4  -1   4    0.40    0.31
  -4  -1   4    0.53    0.31
  -4  -1   4    0.58    0.36
   4  -1  -4    0.44    0.38
  -4  -1   4    0.55    0.29
   4   1  -4    0.51    0.34
   4  -1  -4    0.34    0.44
  -4  -1   4    0.52    0.33
   4   1  -4    0.49    0.28
  -4   1   4    0.02    0.36
   4  -1  -4    0.86    0.32
   4  -1  -4   -0.80    0.28
  -4   1   4    0.70    0.29
  -4   1   4    0.48    0.27
   4  -1  -4    0.67    0.30
   4   1  -4    0.06    0.47
  -4   2  -2   17.95    1.17
  -4  -2  -2   17.64    1.04
  -4   2  -2   18.99    1.13
   4   2   2   15.86    1.07
  -4  -2  -2   16.13    1.05
  -4  -2  -2   17.41    1.09
  -4  -2  -2   13.87    0.87
  -4  -2  -2   16.97    1.04
   4   2   2   16.06    0.97
  -4   2  -2   17.08    1.09
   4  -2   2   16.66    1.00
  -4   2  -2   18.11    1.07
   4  -2   2   16.90    1.01
  -4  -2  -2   18.82    1.14
  -4  -2  -2   14.43    0.91
  -4   2  -2   18.96    1.14
  -4   2  -2   18.68    1.14
  -4  -2  -2   17.20    1.15
   4   2   2   17.09    1.02
   4  -2   2   17.73    1.06
   4  -2   2   16.75    1.13
  -3  -1  -5    5.09    0.61
  -3  -1  -5    4.94    0.69
  -3   1  -5    6.58    0.75
   3  -1   5    5.79    0.68
  -3  -1  -5    5.03    0.63
  -3  -1  -5    5.76    0.68
  -3  -1  -5    5.96    0.64
   3   1   5    5.97    0.65
  -3   1  -5    6.27    0.72
  -3  -1  -5    6.45    0.69
  -3   1  -5    6.34    0.67
  -3   1  -5    5.66    0.67
   3  -1   5    6.47    0.70
  -3  -1  -5    6.10    0.68
  -3  -1  -5    5.90    0.68
   3  -1   5    5.55    0.61
  -3   1  -5    6.35    0.70
  -3   1  -5    6.55    0.74
  -3   1  -5    6.50    0.72
   2   5  -2   79.63    3.84
  -2  -5   2   75.31    2.11
   2   5  -2   76.75    2.20
  -2   5   2   70.21    1.99
  -2  -5   2   75.04    2.11
   2  -5  -2   78.50    2.16
   2  -5  -2   72.45    2.04
  -2   5   2   73.96    2.05
   2   5  -2   78.44    2.25
  -2  -5   2   76.11    2.20
  -2   5   2   75.55    2.12
   2   5  -2   72.74    2.09
  -2  -5   2   73.85    2.13
  -2  -5   2   72.75    2.02
   2  -5  -2   71.73    2.12
   2  -5  -2   76.90    2.10
  -2   5   2   76.64    2.30
  -2  -5   2   75.76    2.31
   2  -5  -2   75.86    2.17
  -2   0   7   -0.24    0.43
   2   0  -7    0.07    0.24
  -2   0   7    0.04    0.31
   2   0  -7   -0.01    0.32
  -2   0   7    1.16    0.47
   2   0  -7   -0.45    0.30
   2   0  -7   -0.40    0.31
  -2   0   7    0.11    0.26
  -2   0   7   -0.11    0.26
   2   0  -7   -0.31    0.37
  -1  -1  -7    8.97    0.59
   1   1   7    8.47    0.59
  -1   1  -7    8.98    0.62
   1   1   7    9.88    0.65
   1  -1   7    9.36    0.63
   1  -1   7   10.16    0.66
  -1  -1  -7    9.89    0.60
   1  -1   7    8.84    0.57
  -1   1  -7    9.83    0.63
  -1   1  -7   10.05    0.62
  -1   1  -7    8.79    0.58
  -1   1  -7    9.11    0.60
   1  -1   7    9.29    0.65
  -1  -1  -7   10.06    0.66
  -1   1  -7    9.09    0.60
   1   1   7    9.69    0.60
   1  -1   7    9.03    0.62
  -1   1  -7    8.88    0.61
  -1  -1  -7    9.76    0.70
  -1  -1  -7    8.54    0.62
  -1   1  -7   10.11    0.66
  -1   1  -7    8.93    0.57
   1  -1   7    9.91    0.72
   1   1   7    8.88    0.58
  -1  -1  -7    9.17    0.63
  -1  -1  -7    9.70    0.68
  -2  -4  -4   64.49    2.12
   2  -4   4   66.55    1.85
  -2   4  -4   66.06    1.83
  -2   4  -4   65.69    1.82
   2  -4   4   68.63    1.90
   2  -4   4   62.67    1.87
  -2   4  -4   63.79    1.85
  -2  -4  -4   64.85    1.89
   2   4   4   63.82    1.87
  -2  -4  -4   65.80    2.00
  -2   4  -4   65.87    1.88
  -2  -4  -4   64.36    1.99
   2  -4   4   65.52    1.84
  -2  -4  -4   66.93    1.91
  -2   4  -4   64.77    1.80
   2   4   4   65.44    2.04
   2  -4   4   65.67    1.85
  -2  -4  -4   63.18    1.79
  -2   4  -4   65.69    1.83
  -2  -4  -4   65.40    1.85
  -2   4  -4   65.47    1.86
   2   4   4   61.38    1.79
   1  -3   6   11.99    0.79
   1   3   6   11.87    0.68
  -1  -3  -6   11.40    0.73
  -1   3  -6   12.72    0.83
   1  -3   6   11.44    0.86
  -1  -3  -6   11.54    0.78
  -1   3  -6   12.04    0.74
   1   3   6   12.57    0.79
   1  -3   6   10.96    0.68
  -1  -3  -6   11.22    0.69
  -1  -3  -6   11.02    0.69
  -1   3  -6    9.00    0.64
   1   3   6   11.65    0.76
   1   3   6   11.99    0.78
  -1   3  -6   12.47    0.79
  -1  -3  -6   11.48    0.80
  -1   3  -6   12.38    0.97
  -1   3  -6   11.11    0.67
  -1   3  -6   12.59    0.96
   1  -3   6   12.13    0.43
  -1  -3  -6   10.97    0.65
  -1   3  -6   13.13    0.86
   1   3   6   10.24    0.64
   3   1  -6   11.19    0.65
   3  -1  -6   11.09    0.67
  -3   1   6   11.63    0.69
  -3  -1   6   11.08    0.75
  -3   1   6   10.71    0.67
  -3  -1   6   10.95    0.68
   3   1  -6   10.05    0.77
  -3  -1   6   11.09    0.67
  -3   1   6   11.58    0.73
   3  -1  -6   11.08    0.73
   3   1  -6   10.59    0.73
   3  -1  -6   11.87    0.72
  -3   1   6   12.21    0.54
   3  -1  -6    9.22    0.59
  -3  -1   6   12.08    0.79
  -3   1   6   11.12    0.66
  -3  -1   6   11.36    0.69
   3  -1  -6   10.49    0.67
  -3  -1   6   10.74    0.65
  -3  -1   6   10.84    0.67
  -3   1   6   11.11    0.67
  -4   1  -3   20.67    1.21
  -4  -1  -3   21.18    1.20
   4   1   3   19.38    1.14
  -4   1  -3   20.85    1.07
  -4  -1  -3   20.49    1.19
   4  -1   3   19.29    1.14
  -4   1  -3   20.93    1.10
   4  -1   3   20.79    0.62
  -4   1  -3   21.33    1.09
  -4  -1  -3   20.17    1.21
  -4   1  -3   21.61    1.09
   4   1   3   18.69    1.12
   4  -1   3   19.08    1.14
  -4  -1  -3   21.24    1.13
  -4  -1  -3   20.21    1.26
  -4   1  -3   20.81    0.71
  -4  -1  -3   22.28    1.18
  -4  -1  -3   22.08    1.14
  -4  -1  -3   20.74    1.26
   4  -1   3   20.48    1.20
  -4   1  -3   21.25    1.08
  -4  -1  -3   22.15    1.15
  -4   1  -3   21.61    1.08
   4  -1   3   21.34    1.08
   4   1   3   19.85    1.22
   3  -4   2    5.56    0.64
  -3   4  -2    5.74    0.69
   3   4   2    5.19    0.58
  -3  -4  -2    4.56    0.44
   3  -4   2    6.06    0.70
  -3   4  -2    5.67    0.65
   3  -4   2    5.33    0.64
  -3   4  -2    5.43    0.63
   3  -4   2    5.12    0.62
   3  -4   2    5.81    0.68
  -3   4  -2    5.93    0.70
  -3  -4  -2    4.76    0.64
  -3   4  -2    5.45    0.66
  -3  -4  -2    5.39    0.72
  -3   4  -2    5.02    0.59
  -3  -4  -2    5.53    0.63
   3   4   2    4.77    0.58
  -3  -4  -2    5.39    0.63
  -3   4  -2    5.25    0.60
  -3  -4  -2    5.44    0.63
   3  -4   2    5.31    0.60
   3   4   2    5.11    0.73
  -3  -4  -2    5.39    0.67
  -3  -4  -2    5.91    0.70
  -3   4  -2    5.05    0.66
   0  -2   7    5.08    0.57
   0  -2  -7    5.34    0.70
   0  -2   7    6.02    0.68
   0  -2   7    5.81    0.70
   0  -2  -7    4.86    0.58
   0   2   7    4.96    0.54
   0   2   7    4.36    0.45
   0   2  -7    5.22    0.61
   0  -2   7    5.75    0.63
   0   2  -7    5.21    0.60
   0  -2   7    5.09    0.62
   0  -2   7    5.50    0.63
   0  -2  -7    5.11    0.61
   0   2  -7    6.14    0.67
   0  -2  -7    6.79    0.75
   0  -2   7    5.21    0.63
   0   2  -7    5.40    0.63
   0   2  -7    5.10    0.65
   0  -2  -7    4.60    0.52
   0   2   7    4.97    0.66
   0  -2  -7    5.31    0.59
   0   2  -7    5.91    0.71
   0   2  -7    5.17    0.62
   0   2  -7    5.74    0.72
  -1  -4  -5   -0.38    0.40
   1  -4   5    0.11    0.28
  -1   4  -5   -0.15    0.31
   1  -4   5    0.04    0.29
  -1  -4  -5    0.11    0.28
  -1  -4  -5   -0.20    0.28
   1   4   5    0.12    0.27
  -1  -4  -5   -0.15    0.27
   1   4   5   -0.10    0.44
  -1  -4  -5   -0.56    0.46
  -1   4  -5    0.00    0.34
   1  -4   5   -0.04    0.27
  -1   4  -5    0.28    0.29
   1  -4   5   -0.14    0.35
   1   4   5   -0.11    0.24
  -1   4  -5   -0.18    0.30
  -1  -4  -5   -0.37    0.54
  -1   4  -5    0.69    0.38
  -1  -4  -5   -0.10    0.34
   1   4   5    0.13    0.29
  -4  -3   1    0.69    0.35
  -4   3   1    0.72    0.28
  -4  -3   1    0.13    0.42
  -4  -3   1    0.55    0.43
  -4  -3   1    0.30    0.42
  -4   3   1    0.26    0.36
  -4   3   1    0.56    0.37
  -4  -3   1    0.39    0.27
  -4   3   1    0.25    0.35
  -4   3   1    0.22    0.37
  -4  -3   1    0.68    0.28
   4   3  -1    0.59    0.27
   4  -3  -1    0.47    0.28
  -4  -3   1    0.41    0.30
  -4   3   1    0.72    0.36
  -4  -3   1    0.31    0.34
   4  -3  -1    0.68    0.28
   4   3  -1    0.42    0.26
   4   3  -1    0.52    0.39
  -1  -2   7   -0.02    0.28
   1   2  -7    0.43    0.36
  -1   2   7   -0.29    0.36
   1  -2  -7   -0.07    0.35
  -1  -2   7    0.06    0.31
   1  -2  -7   -0.09    0.33
  -1  -2   7    0.12    0.35
   1  -2  -7   -0.00    0.31
   1   2  -7   -0.01    0.30
   1  -2  -7   -0.31    0.32
   1   2  -7   -0.18    0.32
  -1  -2   7   -0.18    0.29
   1   2  -7   -0.36    0.36
  -1  -2   7    0.36    0.35
   1  -2  -7    0.20    0.48
  -1  -2   7    0.28    0.30
  -1   2   7   -0.00    0.31
   1   2  -7   -0.12    0.35
  -1  -2   7   -0.11    0.30
   1   2  -7   -0.01    0.29
   3   4  -3   11.52    0.71
  -3   4   3   11.40    0.70
   3  -4  -3   10.68    0.66
   3   4  -3   10.62    0.65
   3   4  -3   11.12    0.76
  -3  -4   3   11.18    0.73
  -3  -4   3   10.42    0.64
  -3   4   3   11.19    0.68
   3  -4  -3   10.48    0.65
  -3  -4   3   10.79    0.65
   3  -4  -3   10.26    0.77
   3  -4  -3   11.67    0.72
  -3   4   3   11.83    0.70
   3  -4  -3   10.19    0.66
   3  -4  -3    9.64    0.63
  -3   4   3   12.31    0.85
   3   4  -3   11.93    0.83
   3   4  -3   11.53    0.70
   3  -4  -3   11.00    0.71
  -3  -4   3   11.95    0.75
   3   4  -3   10.04    0.70
  -3  -4   3   10.64    0.71
  -3   4   3   12.49    0.87
  -3  -4   3   10.35    0.69
   4  -3   0   -1.24    0.26
   4   3   0    0.17    0.24
  -4  -3   0   -0.01    0.23
  -4  -3   0   -0.20    0.36
  -4  -3   0    0.04    0.30
  -4  -3   0    0.09    0.29
  -4   3   0   -0.15    0.28
  -4   3   0   -0.29    0.32
   4   3   0    0.02    0.28
  -4  -3   0   -0.44    0.45
  -4   3   0    0.08    0.32
   4  -3   0   -0.49    0.37
  -4  -3   0   -0.38    0.33
  -4   3   0   -0.13    0.32
  -4   3   0   -0.42    0.30
   4  -3   0   -0.05    0.27
   4  -3   0    0.02    0.26
  -4  -3   0   -0.06    0.39
   4   3   0    0.21    0.43
  -4   3   0   -0.05    0.28
  -2   1   7    0.06    0.30
   2  -1  -7    0.19    0.28
   2  -1  -7    0.11    0.26
   2   1  -7    0.04    0.36
   2  -1  -7    0.09    0.35
   2   1  -7    0.13    0.31
  -2   1   7    0.21    0.35
   2  -1  -7    0.00    0.30
  -2  -1   7   -0.22    0.36
  -2  -1   7   -0.22    0.38
   2   1  -7    0.05    0.33
  -2   1   7    0.24    0.31
   2   1  -7   -0.02    0.28
  -2  -1   7    0.06    0.26
  -2   1   7    0.01    0.28
  -2  -1   7   -0.65    0.46
   2   1  -7   -0.27    0.40
  -2  -1   7    0.27    0.37
   2  -1  -7   -0.22    0.40
   2   1  -7    0.07    0.30
   2   5   2   -0.11    0.46
  -2  -5  -2    0.19    0.54
   2   5   2   -0.18    0.51
   2   5   2    0.05    0.26
  -2  -5  -2    0.05    0.26
  -2   5  -2   -0.17    0.28
  -2   5  -2   -0.14    0.36
  -2   5  -2    0.20    0.39
   2  -5   2    0.10    0.36
   2  -5   2    0.19    0.28
  -2   5  -2   -0.10    0.33
  -2  -5  -2    0.05    0.49
   2  -5   2   -0.06    0.25
  -2  -5  -2   -0.10    0.41
   2   5   2    0.08    0.42
   2  -5   2    0.16    0.33
  -2  -5  -2    0.03    0.33
   2   5   2    0.11    0.34
   2   5   2    0.30    0.35
  -2  -5  -2    0.10    0.33
  -2   5  -2   -0.05    0.29
   2  -5   2   -0.79    0.29
  -2  -5  -2    0.14    0.43
   2  -5   2    0.20    0.33
   2  -5   2   -0.29    0.36
   0   5   4    9.82    0.61
   0   5  -4   11.95    0.72
   0  -5   4   10.82    0.86
   0  -5  -4   11.19    0.72
   0   5  -4   10.92    0.74
   0   5   4   10.85    0.85
   0   5   4   11.78    0.72
   0   5  -4   11.16    0.68
   0   5  -4   10.96    0.69
   0  -5  -4   11.80    0.74
   0  -5  -4   11.09    0.67
   0  -5  -4   12.21    0.57
   0  -5   4   11.30    0.69
   0   5   4   10.36    0.70
   0  -5   4   11.20    0.67
   0  -5  -4   10.74    0.66
   0   5   4   11.46    0.71
   0  -5   4   11.53    0.74
   0   5  -4   11.34    0.74
   0  -5  -4   11.31    0.74
   0   5  -4   12.42    0.95
   2  -3  -6    8.91    0.61
   2   3  -6    9.34    0.64
   2   3  -6    9.23    0.67
  -2  -3   6    9.10    0.63
   2  -3  -6    8.74    0.66
  -2   3   6    9.05    0.65
  -2   3   6    9.61    0.62
   2   3  -6    9.47    0.63
  -2  -3   6    9.51    0.61
  -2   3   6    9.63    0.65
  -2  -3   6   10.01    0.63
   2   3  -6    9.79    0.59
   2   3  -6    9.26    1.20
   2  -3  -6    9.38    0.58
  -2  -3   6    6.95    0.80
  -2   3   6    8.95    0.58
  -2  -3   6    8.56    0.58
   2   3  -6    9.04    0.63
   2  -3  -6   10.13    0.68
  -2   3   6   10.10    0.65
  -2  -3   6    9.15    0.62
   2  -3  -6    9.44    0.61
  -2  -3   6   10.12    0.64
   2  -3  -6    9.69    0.65
  -3  -3  -4   11.81    0.86
  -3   3  -4   11.60    0.68
   3  -3   4   11.64    0.71
  -3   3  -4   12.30    0.80
   3  -3   4   13.05    0.83
  -3   3  -4   11.90    0.82
  -3  -3  -4   11.91    0.84
  -3   3  -4   11.50    0.74
  -3  -3  -4   11.01    0.69
  -3  -3  -4   11.62    0.80
  -3  -3  -4   11.26    0.73
  -3   3  -4   12.39    0.80
  -3   3  -4   12.25    0.81
   3  -3   4   11.86    0.69
  -3   3  -4   13.63    0.89
  -3  -3  -4   11.67    0.71
   3  -3   4    9.56    0.78
  -3  -3  -4   11.95    0.73
  -3  -3  -4   11.27    0.69
  -3   3  -4   12.04    0.71
   3   3   4   10.90    0.68
  -4   3   2   71.46    1.96
  -4  -3   2   65.42    1.80
   4   3  -2   64.60    1.80
  -4   3   2   73.36    2.04
  -4   3   2   72.10    2.06
  -4  -3   2   70.55    2.00
   4   3  -2   66.97    1.95
  -4  -3   2   65.17    1.85
  -4  -3   2   72.56    1.98
   4   3  -2   68.69    1.91
  -4  -3   2   70.73    1.97
  -4  -3   2   69.56    2.07
  -4  -3   2   70.03    2.05
   4  -3  -2   66.63    1.85
  -4   3   2   72.99    2.00
  -4  -3   2   68.40    1.95
   4  -3  -2   70.11    1.93
  -4   3   2   72.42    2.11
   4  -3   1   13.42    0.87
  -4  -3  -1   13.07    0.81
  -4   3  -1   14.20    0.87
  -4   3  -1   14.29    0.91
  -4   3  -1   15.12    0.93
   4   3   1   14.22    0.86
  -4  -3  -1   13.62    0.85
   4  -3   1   13.15    0.82
  -4  -3  -1   12.43    0.86
   4  -3   1   13.44    0.88
  -4   3  -1   12.74    0.82
  -4  -3  -1   14.37    1.00
  -4  -3  -1   13.95    0.89
   4   3   1   12.30    0.78
   4  -3   1   14.38    1.00
  -4  -3  -1   15.03    0.99
  -4   3  -1   14.55    0.94
  -4  -3  -1   14.35    0.89
  -4  -3  -1   11.06    0.68
   4   3   1   14.24    0.90
  -4   3  -1   13.89    0.87
   3  -3  -5   16.37    1.01
  -3   3   5   17.17    1.05
   3  -3  -5   17.53    1.05
   3   3  -5   17.20    1.05
   3   3  -5   17.92    1.09
   3  -3  -5   17.81    1.10
  -3  -3   5   18.60    1.10
   3  -3  -5   17.73    1.09
   3  -3  -5   18.03    1.11
  -3   3   5   18.17    1.15
   3   3  -5   19.95    1.19
   3   3  -5   18.55    1.15
   3   3  -5   18.26    1.19
  -3   3   5   16.66    1.02
  -3  -3   5   17.61    1.08
  -3   3   5   19.15    1.15
   3  -3  -5   16.66    1.03
   3   3  -5   15.88    0.98
  -3  -3   5   18.44    1.13
  -3  -3   5   19.27    1.15
  -3   3   5   17.38    1.07
  -3  -3   5   16.61    1.00
  -3   3   5   16.30    0.98
   3  -3  -5   16.58    1.00
  -3  -3   5   17.43    1.07
  -2  -4   5    7.36    0.79
   2   4  -5    7.32    0.90
   2  -4  -5    8.89    0.60
   2   4  -5    6.61    0.78
  -2   4   5    9.26    0.67
  -2  -4   5    7.54    0.80
   2   4  -5    7.95    0.47
   2   4  -5    6.79    0.79
   2  -4  -5    9.89    0.66
  -2   4   5    9.33    0.66
   2  -4  -5    8.61    0.62
  -2   4   5    9.71    0.70
   2  -4  -5    7.43    0.86
  -2   4   5    9.61    0.68
   2   4  -5    6.99    0.80
   2   4  -5    8.32    0.58
  -2  -4   5    7.45    0.78
  -2  -4   5    7.32    0.82
   2   4  -5    7.76    0.84
   2  -4  -5   10.32    0.69
  -2  -4   5    6.89    0.81
  -2  -4   5    7.61    0.81
   2  -4  -5    8.86    0.63
  -2   4   5    8.15    0.58
  -1   5   4   10.54    0.69
  -1   5   4   11.26    0.69
   1  -5  -4   10.20    0.69
   1  -5  -4    9.50    0.64
  -1  -5   4   10.78    0.68
   1  -5  -4   10.44    0.70
   1   5  -4    9.23    1.02
  -1  -5   4    9.65    0.65
   1   5  -4   10.44    0.70
  -1   5   4   10.22    0.69
   1  -5  -4   10.96    0.67
   1  -5  -4   10.20    0.64
   1   5  -4   10.10    0.64
  -1  -5   4   10.06    0.67
   1   5  -4    9.94    0.67
   1   5  -4    9.57    0.61
   1   5  -4    9.23    0.63
  -1  -5   4    9.79    0.61
   1  -5  -4    9.36    0.64
  -4  -2   4   38.18    1.82
  -4   2   4   36.42    1.73
   4   2  -4   33.82    1.62
  -4   2   4   36.41    1.73
   4  -2  -4   36.40    1.73
  -4  -2   4   37.09    1.78
  -4  -2   4   33.19    1.60
   4  -2  -4   35.82    1.72
  -4   2   4   32.66    1.58
  -4  -2   4   37.12    1.76
  -4   2   4   34.12    1.64
   4  -2  -4   36.11    1.73
   4   2  -4   35.41    1.72
   4   2  -4   34.21    1.72
   4  -2  -4   34.19    1.66
   4   2  -4   34.78    1.69
  -4  -2   4   33.69    1.61
  -4   2   4   34.10    1.66
   4  -2  -4   36.49    1.78
  -2   5   3   11.81    0.72
   2   5  -3    9.99    0.61
   2   5  -3   12.09    0.52
   2  -5  -3   11.33    0.68
   2   5  -3   10.86    0.69
   2  -5  -3   11.53    0.73
   2  -5  -3   12.08    0.50
   2  -5  -3   11.23    0.83
  -2  -5   3   11.15    0.75
   2  -5  -3   11.59    0.74
  -2   5   3   10.88    0.70
  -2  -5   3   10.79    0.68
  -2   5   3   11.11    0.86
  -2   5   3   11.09    0.72
  -2  -5   3   11.42    0.70
   2   5  -3   12.19    0.56
  -2  -5   3   11.99    0.75
   2  -5  -3   10.92    0.67
  -2  -5   3   11.13    0.69
  -2  -5   3   12.38    0.86
   2   5  -3   11.37    0.79
  -2  -5   3   12.20    0.51
  -3  -2  -5    0.30    0.37
  -3   2  -5    0.17    0.27
   3  -2   5    0.19    0.26
  -3   2  -5   -0.04    0.31
   3  -2   5    0.07    0.15
  -3  -2  -5    0.10    0.29
   3   2   5    0.09    0.26
  -3  -2  -5   -0.25    0.29
  -3   2  -5   -0.04    0.16
  -3   2  -5    0.00    0.29
  -3  -2  -5    0.83    0.34
  -3   2  -5   -0.13    0.27
  -3  -2  -5    0.01    0.19
  -3  -2  -5    0.14    0.33
   3  -2   5   -0.02    0.29
  -3  -2  -5    0.35    0.21
  -3   2  -5   -0.62    0.26
  -3   2  -5   -0.26    0.29
   3  -2   5    0.23    0.28
  -3  -2  -5    0.19    0.48
  -3  -2  -5   -0.11    0.41
   0   6   0    0.80    0.49
   0  -6   0    1.12    0.45
   0  -6   0    0.98    0.31
   0   6   0    0.85    0.30
   0   6   0    0.91    0.46
   0  -6   0    1.05    0.36
   0   6   0    1.03    0.38
   0  -6   0    0.58    0.39
  -4   0   5   -0.18    0.35
  -4   0   5   -0.27    0.28
   4   0  -5   -0.44    0.41
  -4   0   5   -0.11    0.28
  -4   0   5    0.08    0.31
  -4   0   5   -0.13    0.31
  -4   0   5   -0.07    0.26
   4   0  -5   -0.21    0.25
   4   0  -5   -0.35    0.31
   1  -2   7    5.29    0.64
  -1   2  -7    4.77    0.55
   1  -2   7    4.78    0.56
   1   2   7    4.40    0.45
  -1   2  -7    4.90    0.57
  -1  -2  -7    4.97    0.57
  -1   2  -7    3.94    0.46
  -1  -2  -7    4.75    0.63
  -1  -2  -7    4.56    0.53
  -1   2  -7    5.09    0.63
  -1  -2  -7    4.81    0.54
   1  -2   7    4.60    0.45
  -1  -2  -7    4.91    0.61
   1   2   7    4.88    0.61
  -1   2  -7    4.97    0.57
   1   2   7    4.43    0.42
   1  -2   7    5.37    0.60
  -1  -2  -7    4.86    0.61
  -1   2  -7    4.02    0.45
  -1  -2  -7    4.57    0.44
  -1   2  -7    4.68    0.47
  -1   2  -7    4.79    0.58
   1  -2   7    4.72    0.35
  -3   2   6    4.07    0.46
   3  -2  -6    3.25    0.40
  -3  -2   6    3.66    0.43
  -3   2   6    3.36    0.43
  -3  -2   6    3.52    0.40
   3  -2  -6    3.62    0.42
   3  -2  -6    3.07    0.31
   3   2  -6    3.57    0.39
  -3  -2   6    3.31    0.39
  -3   2   6    2.94    0.37
  -3  -2   6    3.40    0.43
   3   2  -6    3.42    0.44
  -3  -2   6    3.49    0.46
  -3  -2   6    3.56    0.42
   3   2  -6    3.63    0.43
   3  -2  -6    3.18    0.37
  -3   2   6    3.15    0.41
   3   2  -6    2.90    0.35
   3   2  -6    3.39    0.50
  -3   2   6    3.53    0.43
   3  -2  -6    3.40    0.45
  -3   2   6    3.69    0.46
  -4   2  -3    5.24    0.66
  -4  -2  -3    5.12    0.63
  -4  -2  -3    4.46    0.47
  -4   2  -3    5.18    0.60
  -4  -2  -3    4.25    0.43
   4  -2   3    4.82    0.57
  -4  -2  -3    4.65    0.54
   4   2   3    4.39    0.53
  -4   2  -3    4.61    0.45
  -4   2  -3    4.38    0.46
   4  -2   3    4.50    0.43
  -4   2  -3    5.10    0.59
  -4   2  -3    4.93    0.61
   4  -2   3    4.37    0.47
  -4   2  -3    4.40    0.44
   4  -2   3    4.80    0.56
  -4  -2  -3    5.01    0.59
   4  -2   3    4.60    0.46
  -4   2  -3    5.10    0.60
  -4  -2  -3    4.48    0.54
  -4  -2  -3    4.49    0.58
   4   2   3    4.56    0.44
   0   6  -1    1.93    0.54
   0   6   1    1.78    0.58
   0  -6   1    1.91    0.42
   0   6  -1    1.82    0.39
   0  -6  -1    1.72    0.40
   0   6   1    1.93    0.42
   0  -6   1    2.81    0.60
   0  -6  -1    2.02    0.44
   0   6  -1    2.00    0.45
   0  -6  -1    2.31    0.51
   0   6   1    1.78    0.43
   0   6  -1    2.39    0.54
   0  -6   1    2.30    0.53
   0  -6  -1    1.12    0.52
   0   6   1    2.32    0.53
   0  -6   1    2.00    0.57
   0   6   1    2.11    0.48
   0   6  -1    2.17    0.57
   0  -6  -1    2.28    0.55
   0   6   1    2.20    0.61
   0   6  -1    2.30    0.57
  -1  -5  -4    1.03    0.33
  -1   5  -4   -0.26    0.28
   1  -5   4    0.45    0.28
  -1  -5  -4   -0.22    0.41
   1  -5   4   -0.23    0.36
  -1  -5  -4   -0.13    0.43
   1   5   4    0.09    0.32
   1   5   4   -0.33    0.33
  -1   5  -4   -0.42    0.26
   1  -5   4   -0.06    0.30
  -1   5  -4   -0.49    0.29
  -1   5  -4   -0.32    0.33
   1   5   4   -0.12    0.26
  -1  -5  -4    0.34    0.46
  -1  -5  -4    0.39    0.38
   1   5   4   -0.51    0.57
   1   5   4    0.46    0.39
  -1   5  -4    0.30    0.29
  -1   5  -4   -0.28    0.32
   1  -5   4   -0.31    0.31
  -1  -5  -4    0.38    0.50
   1  -5   4    0.20    0.28
  -3   4  -3   23.61    1.19
   3  -4   3   22.27    1.12
   3   4   3   25.61    1.28
  -3  -4  -3   22.96    1.17
   3  -4   3   24.20    1.22
  -3   4  -3   24.33    1.22
  -3   4  -3   24.89    1.24
  -3  -4  -3   21.76    1.12
  -3  -4  -3   23.62    1.25
  -3  -4  -3   22.46    1.14
  -3  -4  -3   21.44    1.12
   3  -4   3   24.53    1.25
   3   4   3   21.70    1.12
  -3   4  -3   26.19    1.31
  -3  -4  -3   22.48    1.13
  -3  -4  -3   24.22    1.36
   3  -4   3   22.74    1.14
  -3   4  -3   22.89    1.15
   3   4   3   22.40    1.28
   3  -4   3   21.91    1.16
   3  -4   3   25.10    1.24
  -3   4  -3   24.35    1.23
  -3  -4  -3   21.82    1.20
  -3   4  -3   23.71    1.25
   4   3  -3    1.68    0.41
  -4  -3   3    2.02    0.52
  -4   3   3   -0.08    0.36
   4   3  -3    2.25    0.46
  -4  -3   3    1.78    0.41
   4  -3  -3    0.39    0.31
  -4  -3   3    1.74    0.48
   4   3  -3    2.16    0.46
   4  -3  -3    0.31    0.43
   4   3  -3    1.74    0.48
  -4   3   3   -0.09    0.35
  -4   3   3    0.31    0.35
   4   3  -3    1.31    0.56
  -4   3   3    0.44    0.35
  -4  -3   3    1.84    0.47
  -4  -3   3    1.96    0.45
   2   2  -7    9.84    0.69
   2   2  -7    9.54    0.69
   2   2  -7   10.47    0.66
  -2  -2   7   10.47    0.74
  -2   2   7   10.93    0.69
   2  -2  -7    9.85    0.69
   2  -2  -7   11.20    0.70
  -2   2   7   11.95    0.74
  -2  -2   7   10.18    1.21
   2   2  -7   11.58    0.97
   2  -2  -7    9.94    0.63
   2   2  -7    9.62    0.70
   2   2  -7    9.19    1.40
  -2  -2   7    9.38    0.82
   2  -2  -7    9.99    0.66
  -2  -2   7   10.07    1.41
   2  -2  -7   11.42    0.68
  -2  -2   7    9.34    0.66
  -2   2   7    9.66    0.65
  -2   2   7   10.69    0.76
  -2  -2   7    9.79    0.65
  -2  -2   7   10.02    0.71
  -4  -1   5    0.91    0.31
  -4   1   5    1.13    0.36
   4  -1  -5    0.69    0.31
   4   1  -5    1.01    0.31
  -4  -1   5    0.44    0.28
   4  -1  -5    0.57    0.28
  -4   1   5    0.87    0.31
  -4  -1   5    0.50    0.28
  -4  -1   5    0.98    0.30
   4   1  -5    0.55    0.40
  -4   1   5    0.98    0.30
   4  -1  -5    1.06    0.32
   4  -1  -5    0.75    0.40
  -4   1   5    0.96    0.40
  -4  -1   5    0.87    0.32
   4  -1  -5    0.81    0.36
  -4   1   5    0.77    0.28
  -4  -1   5    0.50    0.28
  -4   1   5    0.57    0.29
   4   1  -5    0.68    0.34
  -4   0  -4  102.65    2.72
   4   0   4  101.75    2.69
   4   0   4  102.09    2.72
  -4   0  -4  101.59    2.70
  -4   0  -4   98.59    2.62
  -4   0  -4  106.22    2.83
   4   0   4  100.33    2.72
  -4   0  -4  102.10    2.75
   3  -4  -4    1.04    0.33
   3   4  -4    1.52    0.39
  -3   4   4    0.69    0.29
   3  -4  -4    0.74    0.34
  -3  -4   4    1.79    0.48
   3  -4  -4    0.85    0.37
   3  -4  -4    1.02    0.30
   3   4  -4    0.90    0.38
  -3   4   4    0.76    0.37
  -3  -4   4    1.27    0.50
  -3  -4   4    1.05    0.36
   3  -4  -4    1.21    0.34
  -3   4   4    1.06    0.35
  -3  -4   4    1.05    0.32
  -3   4   4    0.76    0.36
   3   4  -4    0.92    0.40
  -3  -4   4    1.64    0.48
  -3   4   4    1.07    0.36
   3   4  -4    1.11    0.34
  -3  -4   4    0.76    0.33
  -3  -4   4    1.01    0.29
   3   4  -4   -0.04    0.28
   3  -4  -4    0.91    0.32
  -3   4   4    1.38    0.43
  -3   4   4    0.87    0.32
   3  -4  -4    1.25    0.39
   3   4  -4    0.50    0.41
  -1   6   0    9.96    0.64
  -1   6   0   11.10    0.70
   1   6   0   10.72    0.66
   1  -6   0    9.93    0.66
  -1   6   0   10.91    0.74
  -1   6   0   10.55    0.77
   1  -6   0   10.33    0.66
  -1  -6   0    8.84    0.57
   1  -6   0    9.71    0.68
  -1   6   0    9.75    0.73
   1   6   0   10.30    0.79
   1   6   0   10.78    0.71
  -1  -6   0    9.77    0.61
  -1   6   0   11.48    0.73
  -1  -6   0   10.29    0.67
  -1  -6   0   10.95    0.78
   1   6   0    9.89    0.75
   1  -6   0    9.56    0.66
  -1  -6   0   10.71    0.70
   1  -6   0    9.85    0.62
  -1  -6   0   10.86    0.70
   1   6   0    9.27    0.58
   0  -4  -6    4.07    0.49
   0  -4  -6    3.94    0.53
   0   4  -6    4.03    0.47
   0   4   6    4.52    0.51
   0  -4   6    4.27    0.48
   0  -4   6    5.12    0.65
   0   4   6    4.16    0.42
   0  -4  -6    4.35    0.49
   0  -4  -6    3.69    0.63
   0   4   6    3.72    0.38
   0   4  -6    4.64    0.50
   0  -4   6    5.49    0.69
   0   4  -6    4.38    0.48
   0   4  -6    4.92    0.58
   0  -4   6    5.32    0.65
   0   4   6    3.98    0.49
   0   4  -6    4.63    0.48
   0   4  -6    3.29    0.65
   0  -4  -6    3.88    0.42
   0  -4   6    4.63    0.52
   0  -4  -6    4.15    0.48
   4  -3   2   15.79    1.02
   4  -3   2   15.00    1.04
  -4  -3  -2   13.72    0.84
  -4   3  -2   14.81    0.97
  -4  -3  -2   15.21    0.96
   4  -3   2   15.14    0.97
  -4  -3  -2   15.06    1.01
   4   3   2   14.77    0.89
  -4   3  -2   14.72    0.92
  -4   3  -2   15.44    0.95
  -4  -3  -2   13.84    0.87
  -4  -3  -2   14.73    1.02
  -4   3  -2   15.10    0.93
   4  -3   2   15.06    0.94
   4  -3   2   14.40    0.99
   4   3   2   12.60    0.79
  -4   3  -2   13.75    1.02
  -4  -3  -2   14.30    0.96
  -4  -3  -2   13.05    0.85
  -4   3  -2   15.10    0.92
  -4   3  -2   15.52    1.01
   4  -3   2   14.33    0.88
  -4  -3  -2   15.37    0.94
  -4   3  -2   16.70    1.04
   4  -3   2   16.08    1.00
  -2   5  -3    3.35    0.46
  -2   5  -3    3.53    0.46
   2  -5   3    3.62    0.44
   2  -5   3    3.24    0.43
  -2  -5  -3    3.75    0.41
   2  -5   3    3.94    0.43
   2  -5   3    3.46    0.38
  -2   5  -3    3.82    0.45
  -2   5  -3    3.78    0.45
   2  -5   3    3.52    0.39
   2   5   3    3.77    0.44
  -2   5  -3    3.65    0.76
  -2  -5  -3    2.90    0.79
  -2   5  -3    1.74    0.67
   2  -5   3    3.81    0.64
   2  -5   3    3.67    0.43
  -2  -5  -3    3.49    0.50
  -2  -5  -3    3.42    0.58
   2   5   3    3.87    0.68
  -2  -5  -3    4.28    0.60
  -2   5  -3    3.42    0.43
  -2  -5  -3    3.41    0.44
   1  -6  -1   24.52    1.29
  -1  -6   1   25.58    1.28
   1  -6  -1   24.74    1.26
  -1   6   1   23.09    1.17
   1  -6  -1   24.88    1.22
   1   6  -1   23.53    1.17
  -1   6   1   25.78    1.39
   1   4  -6   21.70    1.17
   1  -4  -6   19.71    1.19
   1   4  -6   20.99    1.07
  -1   4   6   18.83    1.13
  -1  -4   6   20.65    1.27
  -1  -4   6   21.19    1.14
   1  -4  -6   21.72    1.15
  -1   4   6   21.72    1.14
   1  -4  -6   19.82    1.17
   1   4  -6   21.81    1.23
  -1  -4   6   21.20    1.09
  -1  -4   6   18.32    1.12
   1   4  -6   19.60    1.18
   1  -4  -6   21.84    1.13
  -1   4   6   18.89    1.15
   1  -4  -6   21.37    1.09
   1   4  -6   22.14    1.12
  -1  -4   6   22.56    1.15
   1  -4  -6   21.83    1.11
  -1   4   6   20.94    1.11
  -1  -4   6   21.08    1.08
  -1  -4   6   20.77    0.55
   1   4  -6   20.61    1.23
   1   4  -6   21.58    1.12
   2   0   7   -0.04    0.32
  -2   0  -7   -0.03    0.30
  -2   0  -7    0.48    0.33
   2   0   7   -0.18    0.39
  -2   0  -7   -0.12    0.30
  -2   0  -7    0.22    0.23
  -2   0  -7   -0.47    0.29
  -2   0  -7    0.32    0.44
   2   0   7    0.30    0.30
   2   0   7    0.62    0.48
  -2   0  -7   -0.04    0.25
  -2   0  -7    0.41    0.31
  -2   0  -7    0.05    0.33
  -4   1  -4    0.62    0.30
  -4  -1  -4    0.59    0.37
  -4  -1  -4    1.03    0.27
  -4   1  -4    0.53    0.31
  -4  -1  -4    0.88    0.32
  -4   1  -4    0.84    0.35
  -4  -1  -4    0.21    0.45
  -4  -1  -4    1.85    0.55
  -4  -1  -4    1.15    0.44
   4  -1   4    0.95    0.49
  -4   1  -4    0.61    0.35
  -4   1  -4    0.79    0.40
   4  -1   4    0.38    0.31
   4   1   4    1.15    0.57
  -4   1  -4    0.65    0.37
  -4  -1  -4   -0.29    0.50
  -4   1  -4    0.46    0.38
  -4   1  -4    0.75    0.25
  -4  -1  -4    0.01    0.35
   4  -1   4    0.81    0.30
   4  -1   4    0.49    0.28
   1   6   1   -0.06    0.54
  -1   6  -1    0.24    0.45
  -1  -6  -1    0.24    0.48
   1  -6   1    0.36    0.29
   1  -6   1    0.41    0.33
  -1   6  -1    0.38    0.33
  -1   6  -1    0.09    0.36
  -1   6  -1    0.39    0.30
  -1  -6  -1   -0.20    0.37
   1   6   1    0.03    0.29
  -1  -6  -1    0.09    0.34
   1   6   1    0.40    0.33
  -1   6  -1    0.26    0.40
   1  -6   1    0.88    0.30
   1  -6   1    0.54    0.27
   1   6   1   -0.18    0.48
   1  -6   1    0.49    0.33
  -1   6  -1    1.09    0.38
  -1   6  -1    0.45    0.31
   1   6   1    0.10    0.29
   1   6   1   -0.04    0.42
   0   6  -2    0.98    0.43
   0   6  -2    1.46    0.38
   0  -6  -2    1.64    0.41
   0   6   2    1.36    0.36
   0  -6  -2    1.49    0.37
   0   6  -2    1.37    0.35
   0  -6  -2    1.24    0.38
   0  -6   2    1.70    0.44
   0  -6   2    2.00    0.48
   0   6  -2    1.73    0.49
   0  -6   2    1.67    0.48
   0  -6   2    1.47    0.46
   0  -6  -2    1.42    0.42
   0   6   2    1.71    0.52
   0   6  -2    1.26    0.47
   0  -6   2    1.82    0.47
   0   6   2    0.98    0.55
   0   6  -2    1.56    0.48
   0  -6  -2    1.12    0.48
   0   6   2    1.33    0.41
   0   6  -2    1.25    0.38
   0   6   2    1.31    0.56
  -5   0   1   -0.05    0.31
  -5   0   1    0.46    0.42
  -5   0   1    0.03    0.30
   5   0  -1   -0.02    0.38
   5   0  -1    0.29    0.44
  -5   0   1    0.69    0.37
   0   3  -7   22.89    1.17
   0   3   7   23.41    1.24
   0  -3   7   20.22    1.20
   0   3  -7   21.45    1.13
   0   3  -7   19.47    1.24
   0  -3  -7   20.30    1.25
   0  -3  -7   20.62    1.36
   0   3   7   18.37    1.14
   0  -3   7   21.70    1.21
   0   3   7   20.44    1.25
   0  -3   7   23.67    1.24
   0  -3  -7   18.45    1.14
   0   3  -7   21.37    1.10
   0  -3  -7   20.11    1.20
   0  -3  -7   21.16    1.13
   0   3  -7   21.34    1.09
   0   3  -7   21.09    1.09
   0   3  -7   21.16    1.09
   0  -3   7   21.88    1.10
   0  -3   7   20.80    0.57
   0  -3  -7   19.76    1.15
   0   3   7   20.32    1.17
   0  -3   7   19.42    1.14
   0   0   8   40.38    1.93
   0   0  -8   37.89    1.80
   0   0   8   43.08    2.14
   0   0   8   39.49    1.89
   0   0  -8   42.95    2.02
   0   0   8   45.42    2.16
   0   0  -8   42.88    2.21
   0   0  -8   43.49    2.09
   0   0  -8   40.50    1.93
   0   0  -8   41.42    1.95
   0   0   8   41.97    3.15
   0   0  -8   40.36    1.93
   0   0  -8   40.25    1.94
   0   0  -8   39.96    1.90
  -1   0   8   77.00    3.65
   1   0  -8   67.93    2.65
  -1   0   8   68.14    3.90
   1   0  -8   75.25    3.15
   1   0  -8   72.64    2.81
   1   0  -8   72.70    2.81
  -1   0   8   73.95    4.77
   1   0  -8   76.55    2.46
  -1   0   8   69.07    3.45
   1   0  -8   72.48    3.04
  -1   0   8   78.17    4.46
  -1   3   7    0.95    0.34
  -1   3   7   -1.26    0.23
   1  -3  -7    0.47    0.27
   1   3  -7    0.92    0.33
   1   3  -7    0.53    0.31
  -1  -3   7    0.79    0.37
   1   3  -7    0.57    0.32
  -1  -3   7    0.66    0.30
  -1  -3   7    0.60    0.31
   1  -3  -7    0.31    0.30
  -1  -3   7    0.43    0.32
   1   3  -7    0.25    0.36
   1   3  -7    0.58    0.28
  -1   3   7    0.69    0.51
  -1  -3   7    0.21    0.28
   1  -3  -7    0.31    0.52
   1   3  -7    0.11    0.32
   1  -3  -7    0.62    0.30
   1   3  -7    0.38    0.32
  -1  -3   7    0.51    0.32
  -1  -3   7    0.44    0.29
   1  -3  -7    0.28    0.39
  -1   3   7    0.55    0.32
  -1  -3   7    0.50    0.30
  -5   0   0   91.21    2.56
  -5   0   0   82.58    2.32
   5   0   0   85.35    2.47
  -5   0   0   92.95    2.62
  -5   0   0   92.11    2.45
   5   0   0   83.83    2.27
  -5   0   0   92.64    2.51
  -5   0   0   84.74    2.29
   5   0   0   83.04    2.26
   3   0   6    3.34    1.29
  -3   0  -6    6.49    2.15
   3   5   0    0.00    0.49
  -3  -5   0   -0.16    0.55
  -3  -5   0    0.41    0.39
  -3   5   0    0.27    0.52
  -3   5   0    0.28    0.34
  -3  -5   0   -0.22    0.51
  -3   5   0    0.44    0.41
  -2  -3  -6    4.63    0.55
   2  -3   6    3.97    0.54
   2  -3   6    4.87    0.71
  -2  -3  -6    4.34    0.50
  -2   3  -6    4.20    0.60
  -2  -3  -6    4.13    0.43
  -2   3  -6    4.15    0.45
  -2  -3  -6    4.34    0.40
  -2   3  -6    5.83    0.67
   2  -3   6    4.71    0.34
   2  -3   6    4.66    0.45
  -2   3  -6    4.50    0.47
  -2  -3  -6    4.10    0.43
   2   3   6    4.07    0.43
   2   3   6    4.52    0.47
  -2   3  -6    4.57    0.45
  -2   3  -6    4.38    0.44
  -2   3  -6    3.83    0.40
  -2  -3  -6    4.03    0.42
  -3  -5   1   48.27    1.44
  -3  -5   1   43.64    2.06
  -3   5   1   45.25    2.22
   3  -5  -1   46.13    2.22
   3   5  -1   45.18    2.11
  -3  -5   1   45.84    2.15
   3  -5  -1   43.69    2.13
  -3   5   1   44.02    2.14
   3  -5  -1   46.29    1.02
  -3   5   1   47.96    1.51
   3  -5  -1   45.89    2.27
  -3  -5   1   47.05    1.45
  -3  -5   1   44.21    2.12
   3  -5  -1   44.98    2.16
  -3  -5   1   46.64    0.80
  -3   5   1   45.25    2.22
   3   5  -1   42.92    2.08
  -3  -5   1   47.13    1.48
   3  -5  -1   46.97    1.50
   3   5  -1   45.45    2.21
  -3   5   1   45.63    2.18
   3   5  -1   42.95    2.03
   2   4   5    0.29    0.38
  -2  -4  -5    0.32    0.45
  -2   4  -5   -0.17    0.22
   2   4   5    0.59    0.31
  -2  -4  -5    0.52    0.42
  -2  -4  -5    0.92    0.49
  -2   4  -5    0.08    0.35
   2   4   5    0.37    0.29
  -2   4  -5    0.12    0.31
  -2  -4  -5    0.05    0.30
  -2  -4  -5    0.47    0.33
   2   4   5    0.77    0.34
   2   4   5    0.24    0.28
  -2  -4  -5    0.33    0.31
  -2  -4  -5    0.49    0.27
  -2   1  -7    4.09    0.42
  -2   1  -7    3.59    0.41
  -2  -1  -7    3.02    0.33
   2  -1   7    4.80    0.59
  -2   1  -7    3.55    0.44
  -2   1  -7    3.74    0.41
  -2  -1  -7    3.29    0.41
  -2   1  -7    3.60    0.47
   2  -1   7    3.29    0.36
  -2   1  -7    3.33    0.40
   2   1   7    3.28    0.46
   2  -1   7    3.44    0.43
  -2   1  -7    3.59    0.43
  -2  -1  -7    3.98    0.48
  -2  -1  -7    3.66    0.39
   2   1   7    3.77    0.51
  -2   1  -7    4.50    0.56
  -2  -1  -7    4.02    0.46
  -2   1  -7    3.33    0.43
  -2   1  -7    3.32    0.43
   2   1   7    3.14    0.39
  -2  -1  -7    3.11    0.45
  -2  -1  -7    3.73    0.39
   2   1   7    2.87    0.62
  -2  -1  -7    3.21    0.43
   2  -1   7    3.80    0.42
   2   1   7    3.42    0.39
  -5   0   2    1.89    0.53
  -5   0   2    1.70    0.55
  -2  -5   4    1.15    0.47
   2   5  -4    1.04    0.36
   2  -5  -4    1.06    0.34
  -2  -5   4    1.11    0.36
  -2   5   4    1.10    0.32
   2  -5  -4    1.22    0.39
  -2   5   4    1.13    0.40
  -2  -5   4    0.83    0.30
   2  -5  -4    1.24    0.40
  -2  -5   4    1.08    0.42
  -2  -5   4    1.48    0.46
   2   5  -4    1.17    0.47
   2  -5  -4    1.10    0.51
   2  -5  -4    1.38    0.37
   2   5  -4    0.98    0.41
   2  -5  -4    1.05    0.39
  -2   5   4    1.34    0.39
   2  -5  -4    0.95    0.38
  -5  -1   1    0.61    0.31
  -5   1   1    0.71    0.28
   5   1  -1    0.61    0.27
  -5  -1   1    0.60    0.33
  -5  -1   1    0.70    0.23
   5   1  -1    0.49    0.27
  -5   1   1   -0.53    0.55
  -5   1   1    0.59    0.32
   5  -1  -1    0.90    0.29
   5   1  -1   -0.02    0.52
  -5  -1   1    0.49    0.41
   5   1  -1    0.78    0.33
  -5  -1   1    0.59    0.28
   5   1  -1    0.73    0.39
   5  -1  -1    0.74    0.49
  -5   1   1    0.91    0.34
  -5  -1   1    0.65    0.29
  -5   1   1    0.72    0.32
   5   1  -1    0.41    0.46
   0   1   8   20.29    1.20
   0   1  -8   21.30    1.08
   0  -1  -8   19.47    1.16
   0   1  -8   19.73    1.16
   0   1  -8   19.93    1.17
   0   1  -8   19.94    1.18
   0  -1   8   18.64    1.13
   0  -1  -8   20.42    1.24
   0   1  -8   19.38    1.16
   0  -1   8   18.35    1.10
   0  -1   8   22.10    1.13
   0  -1  -8   19.23    1.15
   0   1   8   21.20    1.11
   0  -1   8   19.92    1.17
   0   1   8   17.45    1.09
   0  -1  -8   20.66    1.25
   0  -1   8   20.59    1.24
   0   1   8   21.74    1.15
   0   1  -8   23.06    1.15
   0   1   8   20.78    0.50
   0  -1  -8   21.83    1.09
   0   1  -8   22.43    1.13
   0  -1  -8   20.81    0.66
   0   1   8   21.85    1.15
   0  -1  -8   19.68    1.17
   0   1  -8   19.09    1.15
   1  -1  -8    8.62    1.13
  -1  -1   8    9.42    0.65
   1   1  -8   10.15    0.63
  -1   1   8    8.40    1.57
   1  -1  -8    8.72    1.13
  -1  -1   8    9.30    0.61
   1   1  -8    9.19    0.62
  -1   1   8    8.29    1.85
   1   1  -8   11.29    0.76
   1   1  -8    9.40    0.60
   1   1  -8    8.98    0.83
  -1   1   8    9.61    1.79
   1  -1  -8    9.40    1.15
   1  -1  -8    9.97    1.11
  -1  -1   8    8.65    0.76
  -1   1   8   11.61    0.83
   1   1  -8    8.86    0.61
   1   1  -8    9.53    0.62
   1   1  -8    9.64    0.60
   1  -1  -8    9.19    1.28
   1  -1  -8    9.73    1.41
  -1  -1   8    9.79    0.65
  -1  -1   8   10.33    0.75
  -1  -1   8    9.26    0.62
  -1  -1   8    9.61    0.65
  -1   1   8    8.71    1.83
   3   0  -7    0.10    0.27
  -3   0   7   -0.04    0.32
  -3   0   7   -0.01    0.27
  -3   0   7   -0.38    0.26
  -3   0   7   -0.01    0.30
   3   0  -7   -0.12    0.29
   3   0  -7   -0.17    0.28
   3   0  -7   -0.16    0.31
  -3   0   7   -0.06    0.33
  -3   0   7   -0.02    0.23
   3   0  -7   -0.26    0.39
  -3   0   7    0.03    0.29
   1  -6  -2   15.01    0.95
   1   6  -2   15.41    1.03
   1   6  -2   15.77    1.07
  -1   6   2   15.25    0.98
  -1   6   2   14.95    0.97
  -1  -6   2   14.39    0.95
   1   6  -2   14.92    0.94
  -1   6   2   14.67    0.94
   1  -6  -2   15.86    1.01
  -1  -6   2   15.63    1.01
   1   6  -2   13.46    0.84
   1  -6  -2   14.34    1.00
   1  -6  -2   14.83    0.92
  -1  -6   2   15.00    0.94
   1  -6  -2   14.08    0.89
  -1  -6   2   16.39    1.04
  -1   6   2   14.83    1.06
   1   6  -2   15.38    0.95
  -1  -6   2   14.38    0.91
  -1  -6   2   14.78    0.91
  -5  -1   0   -0.58    0.29
  -5   1   0    0.33    0.29
   5   1   0    0.06    0.34
  -5   1   0    0.17    0.36
   5  -1   0    0.39    0.27
  -5   1   0    0.09    0.30
  -5  -1   0   -0.16    0.25
   5  -1   0   -0.64    0.27
  -5   1   0   -0.27    0.28
   5  -1   0    0.31    0.38
  -5   1   0    0.42    0.27
   5   1   0    0.21    0.28
   5  -1   0    0.30    0.42
   5   1   0   -0.50    0.46
   5   1   0    0.26    0.24
  -5  -1   0   -0.07    0.32
   5  -1   0    0.39    0.41
  -5   1   0    0.06    0.33
  -5  -1   0    0.21    0.28
  -5   1   0    0.40    0.41
  -5  -1   0    0.25    0.43
   5   1   0    0.19    0.33
  -5  -1   0   -0.28    0.26
   3  -1   6   16.64    1.30
  -3  -1  -6   16.10    1.01
  -3  -1  -6   15.86    0.97
  -3   1  -6   16.90    1.04
   3  -1   6   14.98    1.42
  -3   1  -6   18.85    1.20
  -3  -1  -6   18.39    1.09
  -3   1  -6   18.57    1.12
   3   1   6   16.09    0.99
  -3  -1  -6   15.97    1.03
  -3   1  -6   16.45    1.34
   3  -1   6   17.21    1.10
  -3  -1  -6   16.43    1.04
  -3   1  -6   16.83    1.06
  -3   1  -6   18.20    1.09
  -3   1  -6   18.87    1.42
  -3   1  -6   18.01    1.10
  -3  -1  -6   17.92    1.09
  -3  -1  -6   17.95    1.07
  -3  -1  -6   17.39    1.07
   0  -5  -5   12.10    2.34
   0   5   5   13.75    0.93
   0  -5  -5   13.74    0.88
   0  -5  -5   12.30    1.04
   0   5   5   11.58    1.81
   0   5   5   12.96    1.55
   0  -5  -5   13.70    0.88
   0   5   5   13.17    0.83
   0  -5  -5   13.47    0.86
   0  -5   5   14.63    1.11
   0   5  -5   13.40    0.88
   0   5  -5   14.20    0.91
   0  -5   5   12.09    0.53
   0   5  -5   13.01    0.85
   0  -5   5   13.16    0.83
   0   5  -5   10.99    0.69
   0   5  -5   12.59    0.83
   0  -5   5   13.10    0.84
   0   5  -5   13.57    0.85
   0  -5  -5   13.00    0.87
   3   5   1    4.01    0.40
   3  -5   1    4.77    0.60
   3   5   1    5.04    0.73
   3   5   1    4.70    0.48
   3   5   1    4.17    0.43
   3  -5   1    4.38    0.44
  -3   5  -1    4.47    0.59
  -3  -5  -1    3.99    0.42
  -3  -5  -1    4.58    0.57
  -3   5  -1    4.51    0.47
  -3   5  -1    4.54    0.51
  -3  -5  -1    4.26    0.56
  -3   5  -1    5.72    0.70
   3  -5   1    4.39    0.49
  -3  -5  -1    4.42    0.47
   3   5   1    3.81    0.41
  -3  -5  -1    4.44    0.65
  -3   5  -1    4.44    0.50
   3  -5   1    4.17    0.49
   3  -5   1    3.83    0.46
  -3   5  -1    4.18    0.43
  -3  -5  -1    4.47    0.47
  -3   5  -1    4.76    0.71
  -3   5  -1    4.71    0.40
  -4   2   5    0.74    0.30
  -4   2   5    0.85    0.32
   4  -2  -5    0.77    0.27
   4  -2  -5    0.36    0.29
  -4   2   5    0.57    0.40
  -4   2   5    0.68    0.31
  -4   2   5    0.55    0.34
  -4  -2   5    0.32    0.40
   4  -2  -5    0.95    0.40
  -4   2   5    0.63    0.30
   4  -2  -5    0.24    0.35
  -4  -2   5    0.03    0.41
   4   2  -5    0.01    0.47
   4   2  -5    0.54    0.41
  -4  -2   5    0.07    0.33
   4  -2  -5    0.54    0.31
   4   2  -5    0.09    0.36
   5   0   1    0.03    0.27
   5   0   1    0.29    0.47
   5   0   1    0.12    0.29
   5   0   1    0.08    0.28
   5   0   1    0.23    0.52
  -5   0  -1   -0.35    0.26
  -5   0  -1   -0.38    0.44
  -5   0  -1   -0.05    0.24
   5   0   1    0.01    0.26
  -5   0  -1    0.09    0.44
  -5   0  -1    0.05    0.27
  -5   0  -1   -0.38    0.25
  -5   0  -1   -0.32    0.26
  -5   0  -1    0.14    0.39
  -3  -5   2   11.52    0.79
   3  -5  -2   12.33    0.79
   3  -5  -2   11.89    0.79
  -3   5   2   11.90    0.72
  -3   5   2   12.65    0.83
   3   5  -2   12.79    0.93
   3  -5  -2   11.58    0.75
  -3  -5   2   11.26    0.75
  -3  -5   2   11.62    0.81
   3  -5  -2   11.72    0.72
   3   5  -2   10.92    0.97
  -3   5   2   11.75    0.71
  -3  -5   2   11.42    0.69
  -3  -5   2   11.56    0.76
  -3  -5   2   12.31    0.87
   3   5  -2   11.35    0.81
  -3   5   2   12.24    0.94
   3   5  -2   12.95    0.96
   3   5  -2   10.98    0.76
  -3   5   2   12.20    0.57
   3  -5  -2   12.21    0.49
   3   5  -2   11.75    0.71
  -3  -5   2   12.40    0.88
  -1  -4  -6    2.47    0.61
   1   4   6    2.57    0.70
  -1   4  -6    2.77    0.54
   1  -4   6    2.71    0.55
  -1  -4  -6    2.32    0.51
  -1  -4  -6    2.48    0.66
  -1  -4  -6    3.20    0.74
  -1  -4  -6    2.23    0.59
  -1   4  -6    2.90    0.37
   1   4   6    2.34    0.68
   1   4   6    2.38    0.49
  -1  -4  -6    2.01    0.46
  -1  -4  -6    2.58    0.57
  -1  -4  -6    2.46    0.53
   1  -4   6    2.66    0.67
   1  -4   6    2.59    0.72
   1  -4   6    2.45    0.52
   1  -6   2   14.96    0.95
   1  -6   2   16.68    1.04
   1  -6   2   16.60    1.04
  -1   6  -2   15.75    1.03
   1   6   2   14.67    1.05
  -1   6  -2   15.95    1.01
  -1  -6  -2   15.73    0.99
  -1  -6  -2   16.93    1.05
  -1   6  -2   16.64    1.01
   1  -6   2   16.20    1.03
  -1   6  -2   15.73    1.06
  -1  -6  -2   17.41    1.13
   1  -6   2   15.11    0.96
   1   6   2   16.25    1.10
   1   6   2   16.50    1.09
  -1   6  -2   15.89    0.98
   1   6   2   16.34    1.02
  -1  -6  -2   15.52    0.96
  -1   6  -2   16.23    1.01
   1   6   2   15.63    0.98
  -1  -6  -2   15.37    0.93
   1   6   2   15.48    0.95
  -1   6  -2   17.64    1.12
  -5   1   2    1.10    0.49
   5  -1  -2    0.69    0.16
  -5  -1   2    1.41    0.35
  -5   1   2    1.40    0.42
   5   1  -2    0.89    0.51
  -5  -1   2    1.08    0.50
   5   1  -2    1.11    0.38
  -5  -1   2    1.47    0.38
   5  -1  -2    1.03    0.30
  -5   1   2    1.30    0.33
  -5  -1   2    1.53    0.40
  -5   1   2    1.48    0.38
  -5   1   2    1.66    0.43
   5   1  -2    1.42    0.40
   5  -1  -2    1.55    0.41
  -5  -1   2    1.26    0.37
  -5   1   2    1.32    0.39
   5   1  -2    1.33    0.36
   5   1  -2    1.15    0.42
   5  -1  -2    1.38    0.42
  -5  -1   2    1.45    0.45
  -5   1   2    0.88    0.36
   5  -1  -2    1.32    0.47
   4  -3  -4   42.99    2.07
   4   3  -4   40.80    1.95
  -4   3   4   41.66    2.17
  -4  -3   4   41.74    1.97
  -4   3   4   43.67    2.13
  -4  -3   4   41.98    1.97
   4  -3  -4   37.94    1.91
   4  -3  -4   42.09    2.50
  -4  -3   4   44.53    2.12
   4   3  -4   43.50    2.10
  -4  -3   4   42.50    2.03
   4  -3  -4   38.87    1.94
  -4   3   4   41.17    2.07
  -4   3   4   42.81    2.02
   4  -3  -4   44.09    2.23
   4   3  -4   44.29    2.19
  -4   3   4   42.90    2.03
  -4  -3   4   40.86    1.93
   4   3  -4   43.70    2.05
  -3  -1   7   -0.30    0.29
   3  -1  -7    0.06    0.42
   3   1  -7   -0.20    0.32
  -3   1   7   -0.05    0.32
  -3  -1   7    0.13    0.26
   3   1  -7   -0.13    0.32
  -3   1   7   -0.20    0.39
   3  -1  -7    0.05    0.32
  -3  -1   7   -0.43    0.27
   3   1  -7   -0.12    0.29
  -3  -1   7    0.13    0.36
  -3  -1   7   -0.41    0.36
   3  -1  -7   -0.11    0.28
   3   1  -7   -0.24    0.33
  -1   5   5   22.10    1.13
  -1   5   5   21.71    1.16
   1  -5  -5   21.78    1.11
  -1  -5   5   20.06    1.26
   1  -5  -5   22.38    1.19
   1   5  -5   21.82    1.14
  -1  -5   5   21.78    1.12
   1   5  -5   22.64    1.21
  -1   5   5   21.47    1.16
   1  -5  -5   20.39    1.20
   1  -5  -5   22.85    1.17
  -1  -5   5   21.30    1.08
   1  -5  -5   20.40    1.21
   1   5  -5   21.18    1.13
  -1  -5   5   23.51    1.21
   1  -5  -5   20.87    1.07
  -1   5   5   22.00    1.14
  -1  -5   5   22.55    1.16
   1   5  -5   23.01    1.16
   1   5  -5   22.29    1.12
  -4  -4   1    1.14    0.57
  -4   4   1    0.73    0.31
  -4   4   1    0.90    0.29
  -4   4   1    0.70    0.33
   4  -4  -1    0.63    0.29
  -4   4   1    0.51    0.31
   4  -4  -1    0.87    0.28
   4  -4  -1    0.75    0.29
   4  -4  -1    0.55    0.27
  -4   4   1    0.48    0.32
  -4   4   1    0.63    0.36
   4  -4  -1    0.41    0.38
   4   4  -1    2.08    0.62
  -4  -4   1    1.11    0.72
   4   4  -1    1.78    0.44
  -4  -4   1    1.49    0.52
  -4  -4   1    0.91    0.41
  -4  -4   1    1.65    0.41
  -3   3  -5    0.14    0.37
   3   3   5    0.28    0.28
  -3  -3  -5    0.21    0.31
   3  -3   5    0.12    0.38
  -3  -3  -5    0.18    0.24
  -3   3  -5    0.21    0.30
   3  -3   5    0.11    0.23
  -3   3  -5    0.12    0.28
  -3  -3  -5   -0.20    0.40
  -3   3  -5   -0.15    0.39
   3  -3   5    0.22    0.30
  -3  -3  -5   -0.09    0.47
  -3   3  -5   -0.12    0.23
   3  -3   5    0.09    0.27
  -3  -3  -5   -0.14    0.44
  -3   3  -5    0.00    0.29
  -3   3  -5    0.09    0.28
  -3   3  -5    0.07    0.26
  -3  -3  -5   -0.17    0.33
  -4   4   0    0.15    0.33
  -4   4   0    0.37    0.38
  -4   4   0    0.25    0.32
  -4  -4   0    0.48    0.37
   4   4   0    0.24    0.37
  -4  -4   0   -0.33    0.36
  -4   4   0    0.38    0.33
  -4  -4   0    0.47    0.36
  -4  -4   0   -0.00    0.35
  -4  -4   0    0.01    0.47
   4   4   0    0.70    0.37
  -4   4   0    0.23    0.34
  -4   4   0    0.12    0.32
  -4   4   0    0.12    0.32
   4  -4   0   -0.14    0.40
   4  -4   0    0.43    0.26
  -4  -4   0   -0.40    0.37
  -5  -1  -1   12.56    0.82
  -5  -1  -1   15.58    0.95
  -5  -1  -1   13.32    0.88
   5  -1   1   13.71    0.88
   5   1   1   13.46    0.84
  -5   1  -1   14.36    0.88
  -5   1  -1   15.17    0.97
  -5  -1  -1   13.76    0.94
  -5   1  -1   13.60    0.96
   5   1   1   12.59    0.95
   5  -1   1   11.40    0.72
   5   1   1   13.38    0.90
  -5   1  -1   13.03    0.81
  -5  -1  -1   15.21    0.94
   5  -1   1   13.61    0.85
  -5   1  -1   14.55    0.89
   5   1   1   13.85    0.88
  -5  -1  -1   13.35    0.82
  -5   1  -1   15.06    0.99
  -5   1  -1   14.00    0.88
   5  -1   1   13.86    0.87
   5   1   1   14.93    0.94
  -5   1  -1   13.97    0.87
  -5  -1  -1   15.68    1.14
  -5  -1  -1   15.18    0.94
   5  -1   1   14.92    0.92
  -1   3  -7    0.11    0.36
  -1   3  -7    0.99    0.32
  -1  -3  -7    0.60    0.26
   1   3   7    1.12    0.30
   1   3   7    0.82    0.25
   1   3   7    0.97    0.32
  -1   3  -7    0.84    0.35
  -1  -3  -7    1.05    0.26
   1  -3   7    0.97    0.32
   1  -3   7    0.85    0.32
  -1   3  -7    0.92    0.37
  -1  -3  -7    0.59    0.37
  -1  -3  -7    0.98    0.31
   1  -3   7    1.06    0.51
   1   3   7    0.63    0.42
  -1   3  -7    0.93    0.28
  -1  -3  -7    0.76    0.25
   1  -3   7    0.95    0.29
   1  -3   7    1.30    0.33
  -1   3  -7    0.76    0.35
   1  -3   7    1.03    0.36
  -1   3  -7    0.88    0.33
  -1   3  -7    0.84    0.32
  -1   3  -7    0.58    0.32
  -1  -3  -7    0.79    0.38
  -4  -2  -4   15.55    0.97
  -4   2  -4   14.09    0.90
  -4  -2  -4   14.47    1.00
  -4   2  -4   17.10    1.05
  -4   2  -4   15.86    0.99
  -4  -2  -4   14.97    0.94
  -4  -2  -4   16.57    1.01
  -4  -2  -4   15.41    0.93
   4  -2   4   15.87    1.00
  -4   2  -4   15.60    0.97
  -4   2  -4   15.81    1.03
  -4  -2  -4   14.77    0.97
  -4   2  -4   17.97    1.12
  -4   2  -4   17.62    1.09
  -4  -2  -4   14.59    1.04
   4  -2   4   16.00    0.99
   4   2   4   14.34    0.92
   4  -2   4   15.57    1.00
  -4   2  -4   15.21    1.00
  -4  -2  -4   15.86    0.98
   4  -2   4   15.76    0.98
   4  -2   4   17.17    1.04
   4   2   4   14.90    0.92
  -4  -2  -4   16.37    1.03
   3  -3  -6    4.20    0.43
   3   3  -6    4.47    0.56
  -3  -3   6    4.55    0.53
  -3   3   6    5.17    0.63
   3   3  -6    4.90    0.64
  -3  -3   6    5.33    0.63
  -3   3   6    4.52    0.52
   3  -3  -6    4.66    0.50
  -3   3   6    4.94    0.61
   3   3  -6    4.73    0.40
  -3  -3   6    5.01    0.63
  -3  -3   6    4.62    0.51
   3  -3  -6    5.26    0.65
  -3   3   6    5.02    0.60
   3  -3  -6    3.99    0.60
   3   3  -6    4.60    0.46
  -3  -3   6    4.83    0.58
   3  -3  -6    4.99    0.67
   3   3  -6    4.63    0.57
  -3  -3   6    3.84    0.58
   3  -3  -6    3.85    0.63
  -3   3   6    4.45    0.48
  -3  -3   6    4.52    0.48
   3   3  -6    4.64    0.47
  -4  -3  -3    5.62    0.64
  -4   3  -3    5.17    0.76
  -4  -3  -3    6.01    0.65
  -4  -3  -3    6.81    0.73
   4  -3   3    6.56    0.78
  -4  -3  -3    5.92    0.76
   4  -3   3    5.94    0.75
  -4   3  -3    6.59    0.72
   4  -3   3    6.15    0.70
  -4   3  -3    5.86    0.75
  -4  -3  -3    6.20    0.68
  -4  -3  -3    5.13    0.65
  -4   3  -3    6.50    1.12
   4  -3   3    5.28    1.38
  -4   3  -3    6.30    0.71
  -4   3  -3    7.06    0.78
   4   3   3    5.79    0.67
  -4   3  -3    7.63    0.85
   4  -3   3    6.65    0.74
  -4  -3  -3    5.93    0.78
   4   3   3    5.27    0.58
  -4  -3  -3    6.50    0.76
   0   6  -3    6.24    0.78
   0   6  -3    6.58    0.71
   0   6  -3    6.65    0.72
   0  -6   3    6.73    0.74
   0   6   3    5.92    0.83
   0  -6   3    6.34    0.68
   0   6  -3    6.23    0.68
   0  -6  -3    6.43    0.73
   0   6   3    6.45    0.72
   0   6  -3    6.16    0.70
   0   6  -3    6.68    0.80
   0  -6   3    6.37    0.75
   0  -6  -3    6.52    0.74
   0  -6   3    6.48    0.71
   0  -6  -3    6.25    0.69
   0   6  -3    7.03    0.77
   0  -6  -3    6.20    0.81
   0   6   3    7.27    0.85
   0  -6   3    6.38    0.69
   0   6   3    6.34    0.69
   0  -6  -3    5.82    0.73
   5   0  -3   -0.16    0.51
   1   0   8   -0.22    0.24
  -1   0  -8   -0.13    0.32
  -1   0  -8    0.03    0.32
  -1   0  -8    0.03    0.27
  -1   0  -8   -0.07    0.26
   1   0   8   -0.04    0.39
  -1   0  -8    0.11    0.34
  -1   0  -8    0.13    0.37
   1   0   8    0.17    0.27
   1   0   8    0.06    0.30
   1   0   8   -0.01    0.39
  -1   0  -8   -0.25    0.25
  -1   0  -8   -0.37    0.31
   1   0   8    0.05    0.37
   2   4  -6    4.83    0.58
   2  -4  -6    4.44    0.47
   2  -4  -6    4.16    0.43
  -2  -4   6    5.23    0.67
   2   4  -6    4.65    0.49
  -2  -4   6    4.41    0.46
  -2   4   6    4.50    0.54
  -2  -4   6    4.26    0.48
   2   4  -6    4.06    0.48
   2  -4  -6    4.14    0.49
  -2   4   6    4.09    0.42
  -2   4   6    4.55    0.49
   2   4  -6    4.73    0.51
  -2  -4   6    3.91    0.46
  -2  -4   6    4.20    0.43
   2   4  -6    3.80    0.55
  -2   4   6    4.11    0.48
   2  -4  -6    4.54    0.53
  -2  -4   6    3.96    0.51
   2  -4  -6    4.49    0.48
   2   4  -6    3.63    0.48
   2  -4  -6    4.50    0.48
   2   4  -6    3.82    0.51
   3  -4   4    5.42    0.61
  -3   4  -4    5.20    0.65
  -3   4  -4    5.47    0.65
  -3  -4  -4    4.66    0.57
  -3   4  -4    5.06    0.58
   3   4   4    4.91    0.58
  -3  -4  -4    5.28    0.61
  -3  -4  -4    5.13    0.70
   3  -4   4    5.55    0.61
   3  -4   4    5.26    0.69
  -3   4  -4    5.16    0.58
   3   4   4    5.20    0.58
  -3   4  -4    5.82    0.68
   3  -4   4    5.45    0.61
  -3  -4  -4    4.96    0.62
  -3   4  -4    5.32    0.62
  -3   4  -4    5.99    0.68
  -3  -4  -4    5.38    0.76
  -3  -4  -4    5.09    0.61
   3   4   4    5.80    0.84
   3  -4   4    5.64    0.69
  -3   4  -4    5.79    0.70
  -3  -4  -4    4.84    0.60
   3   4   4    4.54    0.48
   4  -4  -2    6.95    0.76
   4  -4  -2    6.43    0.77
  -4   4   2    6.49    0.73
  -4   4   2    6.56    0.74
  -4  -4   2    5.79    0.62
  -4   4   2    6.58    0.74
  -4   4   2    6.94    0.75
   4   4  -2    6.20    0.70
   4   4  -2    5.67    0.73
   4  -4  -2    6.87    0.89
  -4  -4   2    6.23    0.71
  -4  -4   2    7.08    0.76
  -4   4   2    7.61    0.82
   4   4  -2    6.42    0.67
   4  -4  -2    7.01    0.76
   4   4  -2    6.20    0.67
  -4  -4   2    6.77    0.77
  -4  -4   2    5.84    0.67
   4  -4  -2    6.46    0.75
  -4  -4   2    6.82    0.77
  -4  -4   2    6.47    0.71
   4   4  -2    6.58    0.70
   2   0  -8    5.49    0.62
  -2   0   8    4.62    0.55
  -2   0   8    4.83    0.58
  -2   0   8    5.21    0.62
   2   0  -8    4.86    0.60
  -2   0   8    4.89    0.59
   2   0  -8    4.63    0.48
   2   0  -8    5.65    0.67
  -2   0   8    5.15    0.64
   2   0  -8    4.96    0.57
   4   0  -6   42.01    1.97
  -4   0   6   45.16    2.14
   2  -3  -7   15.00    0.96
   2  -3  -7   15.55    0.98
  -2  -3   7   15.28    0.98
  -2  -3   7   15.02    0.91
  -2   3   7   13.96    0.89
  -2  -3   7   14.21    0.90
  -2   3   7   16.39    1.03
   2   3  -7   14.61    0.97
   2  -3  -7   16.39    1.04
  -2  -3   7   15.62    0.96
  -2   3   7   14.49    0.92
  -2  -3   7   16.67    1.03
   2   3  -7   14.54    0.92
   2  -3  -7   13.83    0.89
   2  -3  -7   14.83    0.92
   2   3  -7   15.56    0.99
   2   3  -7   16.34    1.00
  -2  -3   7   15.62    0.95
  -2   3   7   14.03    0.88
   2  -3  -7   14.64    0.89
   2   3  -7   15.29    0.92
   2  -3  -7   14.08    0.90
  -2  -3   7   15.62    0.96
   2   3  -7   14.87    0.93
  -2   3   7   15.76    0.99
   4  -4   1    0.40    0.32
   4  -4   1    0.48    0.36
  -4   4  -1    0.35    0.31
   4   4   1    0.73    0.36
  -4   4  -1    0.45    0.34
  -4   4  -1    0.38    0.28
   4  -4   1    0.90    0.28
  -4   4  -1    0.25    0.33
  -4   4  -1    0.62    0.32
   4  -4   1    0.21    0.39
  -4  -4  -1    0.49    0.48
   4  -4   1    1.10    0.38
  -4  -4  -1    0.45    0.26
  -4   4  -1    0.59    0.42
  -4  -4  -1    0.36    0.35
  -4  -4  -1    0.60    0.42
   4   4   1    0.75    0.31
  -4   4  -1    0.64    0.36
   4   4   1    0.81    0.24
  -4  -4  -1    0.48    0.33
   4  -4   1    0.55    0.29
  -4  -4  -1    0.53    0.43
  -2  -2  -7    2.38    0.48
  -2  -2  -7    2.63    0.56
   2  -2   7    3.14    0.43
  -2   2  -7    3.58    0.46
  -2  -2  -7    2.81    0.63
  -2   2  -7    2.97    0.30
  -2  -2  -7    2.24    0.52
  -2  -2  -7    2.85    0.54
  -2   2  -7    2.64    0.63
   2  -2   7    2.93    0.35
  -2   2  -7    3.14    0.39
   2   2   7    3.10    0.38
  -2  -2  -7    2.22    0.53
   2   2   7    2.53    0.55
  -2   2  -7    2.73    0.59
  -2  -2  -7    2.77    0.60
  -2   2  -7    2.89    0.32
   2  -2   7    3.01    0.28
   2  -2   7    2.86    0.57
  -2   2  -7    2.86    0.55
  -2   2  -7    3.12    0.43
  -2   2  -7    2.46    0.51
   2   2   7    2.73    0.62
  -2   6   0    0.85    0.51
  -2   6   0    0.42    0.44
   2   6   0   -0.03    0.55
  -2  -6   0    1.54    0.54
   2  -6   0    0.71    0.43
  -2  -6   0    0.99    0.52
  -2  -6   0    0.50    0.32
  -2   6   0    0.78    0.35
  -2   6   0    0.46    0.39
  -2  -6   0    0.28    0.37
  -2   6   0    0.33    0.35
  -2   6   0    0.79    0.34
   2   6   0   -0.66    0.28
   2  -6   0    0.80    0.34
   2   6   0    1.69    0.47
   2  -6   0    0.90    0.37
   2  -6   0    0.81    0.32
   2   6   0    0.58    0.50
  -2   6   0    0.46    0.33
   2  -6   0    0.56    0.42
   2  -6   0    0.76    0.28
   2   6   0    0.72    0.30
  -2  -6   0    0.13    0.31
   3  -4  -5    3.27    0.43
  -3   4   5    3.36    0.42
   3   4  -5    3.69    0.49
   3   4  -5    3.34    0.55
  -3  -4   5    3.54    0.50
   3  -4  -5    3.44    0.42
  -3   4   5    3.53    0.44
   3   4  -5    2.77    0.64
   3   4  -5    3.53    0.41
  -3  -4   5    3.41    0.41
  -3   4   5    3.33    0.42
  -3  -4   5    3.10    0.41
  -3  -4   5    3.07    0.32
   3   4  -5    3.41    0.41
   3   4  -5    3.56    0.41
   3  -4  -5    3.38    0.40
  -3   4   5    3.25    0.44
  -3   4   5    3.17    0.47
   3  -4  -5    3.53    0.44
   3  -4  -5    3.75    0.43
  -3  -4   5    3.66    0.44
   3  -4  -5    3.10    0.45
  -3   4   5    3.44    0.45
   3   4  -5    3.21    0.50
  -3  -4   5    3.41    0.41
   3  -4  -5    3.25    0.42
  -3  -4   5    3.34    0.52
  -2   5  -4    0.97    0.29
  -2   5  -4    0.39    0.35
  -2   5  -4    0.86    0.31
   2  -5   4    0.82    0.28
   2  -5   4    1.35    0.38
  -2   5  -4    0.95    0.39
   2  -5   4    0.63    0.45
   2  -5   4    0.91    0.32
  -2   5  -4    0.56    0.38
   2  -5   4    1.33    0.38
  -1   6   3    2.49    0.54
   1  -6  -3    2.71    0.63
   1   6  -3    2.31    0.58
  -1  -6   3    2.48    0.52
   1  -6  -3    2.32    0.48
   1   6  -3    2.28    0.49
  -1  -6   3    2.05    0.51
  -1   6   3    1.89    0.64
  -1  -6   3    2.12    0.53
   1  -6  -3    2.20    0.46
  -1  -6   3    2.88    0.41
   1  -6  -3    2.74    0.56
  -1   6   3    2.97    0.37
   1   6  -3    2.40    0.59
   1   6  -3    2.18    0.52
  -1   6   3    2.69    0.56
  -1  -6   3    1.35    0.47
   1  -6  -3    2.86    0.58
   1   6  -3    2.44    0.56
  -1  -6   3    2.15    0.50
  -5  -1   3   10.03    0.62
  -5   1   3   11.58    0.70
  -5  -1   3    9.85    0.60
  -5   1   3    9.30    0.61
   5  -1  -3   10.67    0.68
  -5   1   3   11.16    0.69
  -5  -1   3   10.30    0.66
  -5   1   3    9.68    0.62
   5  -1  -3    9.69    0.60
   5   1  -3    9.46    0.68
   5   1  -3    9.47    0.61
  -5   1   3   10.31    0.67
  -5  -1   3   10.20    0.68
   5   1  -3    8.82    0.58
  -5   1   3    9.75    0.71
  -5  -1   3   10.22    0.71
   5  -1  -3   11.05    0.75
  -5  -1   3    9.62    0.64
   5   1  -3    9.32    0.79
   5  -1  -3    9.15    0.66
   5  -2  -1   16.67    1.15
   5   2  -1   18.70    1.11
   5   2  -1   16.52    1.01
   5   2  -1   20.64    1.27
  -5  -2   1   20.04    1.48
  -5  -2   1   18.87    1.20
  -5   2   1   18.02    1.10
   5   2  -1   19.67    1.15
   5  -2  -1   20.28    1.25
  -5  -2   1   19.01    1.13
  -5  -2   1   20.57    1.26
  -5   2   1   20.50    1.23
  -3  -5  -2   -0.01    0.36
  -3  -5  -2   -0.25    0.31
  -3  -5  -2   -0.01    0.41
  -3  -5  -2   -0.24    0.28
  -3  -5  -2    0.03    0.38
  -3  -5  -2   -0.03    0.27
  -3  -5  -2   -0.01    0.44
   3   5   2   -0.16    0.53
   3   5   2    0.00    0.22
  -3  -5  -2   -0.36    0.28
  -3  -5  -2   -0.27    0.32
   3   5   2   -0.07    0.25
   2   6  -1    4.14    0.58
   2   6  -1    4.25    0.58
   2   6  -1    3.90    0.45
  -2  -6   1    4.19    0.50
   2  -6  -1    5.52    0.69
  -2   6   1    4.75    0.95
  -2  -6   1    4.73    0.40
  -2   6   1    4.07    1.32
  -2  -6   1    4.30    0.44
   2   6  -1    4.92    0.58
   2   6  -1    3.37    0.46
  -2  -6   1    3.51    0.50
  -2  -6   1    4.68    0.56
  -2  -6   1    3.61    0.57
   2   6  -1    3.80    0.51
   2  -6  -1    5.74    0.71
  -2   6   1    3.53    1.05
  -2  -6   1    4.55    0.52
   2  -6  -1    6.42    2.20
  -1  -1  -8    0.86    0.31
  -1  -1  -8    0.39    0.30
   1   1   8    0.88    0.28
  -1   1  -8    0.75    0.28
  -1   1  -8    0.76    0.27
   1   1   8    0.71    0.25
  -1  -1  -8    0.79    0.36
   1   1   8    0.79    0.32
  -1  -1  -8    0.54    0.33
  -1   1  -8    1.01    0.37
   1   1   8    0.92    0.34
  -1   1  -8    0.55    0.31
   1  -1   8    1.03    0.32
  -1   1  -8    0.85    0.30
  -1  -1  -8    0.53    0.35
  -1   1  -8    0.45    0.29
   1  -1   8    0.86    0.28
  -1   1  -8    0.51    0.32
   1  -1   8    0.57    0.40
   1  -1   8    1.06    0.25
   1  -1   8   -1.33    0.27
  -1  -1  -8    0.89    0.24
   1   1   8    0.38    0.33
  -1  -1  -8    0.58    0.37
   1  -1   8    0.64    0.39
  -1   1  -8    0.34    0.34
   0  -2  -8    0.59    0.35
   0  -2   8    1.08    0.33
   0   2   8    0.98    0.33
   0  -2  -8    0.60    0.32
   0  -2   8    0.84    0.28
   0   2  -8    0.93    0.35
   0  -2  -8    0.66    0.39
   0  -2  -8    0.25    0.26
   0   2  -8    0.77    0.31
   0   2  -8    0.82    0.28
   0   2  -8    0.57    0.30
   0  -2   8    0.85    0.31
   0   2  -8    0.78    0.28
   0   2  -8    0.87    0.33
   0  -2  -8    0.68    0.37
   0  -2   8    0.47    0.43
   0   2   8    1.09    0.47
   0   2  -8    0.37    0.31
   0  -2  -8    0.71    0.38
   0   2  -8    0.97    0.37
   0  -2  -8    0.33    0.39
   0  -2   8    0.78    0.31
   0  -2   8    0.85    0.29
   0   2   8    0.90    0.30
  -1  -5  -5   18.84    1.26
  -1  -5  -5   19.27    1.18
  -1  -5  -5   19.80    1.19
  -1  -5  -5   18.91    1.14
   1  -5   5   20.28    1.20
  -1   5  -5   21.81    1.11
  -1   5  -5   20.61    1.22
   1  -5   5   21.23    1.10
  -1   5  -5   19.33    1.16
   1  -5   5   19.35    1.15
   1  -5   5   19.02    1.14
  -1   5  -5   20.97    1.11
  -1   5  -5   19.30    1.15
  -1   5  -5   20.22    1.20
   1  -5   5   22.00    1.12
   1   5   5   21.06    1.09
   1   5   5   20.87    1.13
   1   5   5   20.18    1.21
  -1  -5  -5   21.80    1.17
   1   5   5   18.80    1.12
  -1  -5  -5   20.17    1.20
  -1  -5  -5   18.56    1.11
  -1  -2   8    8.50    0.55
  -1   2   8    9.58    0.68
   1  -2  -8    7.98    0.50
   1   2  -8    8.80    0.61
  -1   2   8    9.87    0.59
   1   2  -8   10.84    0.73
  -1  -2   8    9.25    0.61
   1   2  -8    9.77    0.61
  -1  -2   8    9.21    0.61
   1   2  -8    8.90    0.59
   1   2  -8    9.18    0.62
  -1  -2   8    9.63    0.63
   1  -2  -8    8.79    0.71
   1   2  -8    8.96    0.60
   1  -2  -8    9.67    0.65
  -1  -2   8    9.38    0.61
   1  -2  -8    8.51    0.60
  -1  -2   8    9.38    0.61
   1   2  -8    9.40    0.59
   1  -2  -8    9.25    0.60
  -1  -2   8   10.24    0.71
   1   2  -8    9.45    0.68
  -1   2   8    9.64    0.70
   3  -5  -3   36.24    1.82
  -3   5   3   37.61    1.82
   3  -5  -3   37.20    1.82
  -3  -5   3   33.01    1.60
   3  -5  -3   34.59    1.69
   3   5  -3   36.15    1.78
   3   5  -3   35.67    1.71
   3   5  -3   32.27    1.55
  -3  -5   3   36.52    1.76
  -3  -5   3   34.87    1.67
  -3  -5   3   31.73    1.55
  -3  -5   3   37.11    1.82
  -3   5   3   38.32    1.84
  -3  -5   3   38.64    1.85
  -3   5   3   36.16    1.77
   3   5  -3   36.89    1.82
  -3  -5   3   37.61    1.82
   3  -5  -3   32.13    1.57
  -3  -5   3   33.76    1.62
  -3   5   3   38.44    1.85
   3  -5  -3   34.94    1.69
   3   5  -3   40.49    1.92
   3  -5  -3   36.23    1.84
  -5   2   0    7.53    0.85
  -5  -2   0    7.89    0.42
  -5   2   0    8.51    0.55
   5   2   0    8.70    0.56
  -5   2   0    8.49    0.55
   5  -2   0    8.27    0.55
  -5   2   0    8.35    0.58
  -5  -2   0   10.44    0.78
  -5   2   0    8.65    0.71
   5   2   0    9.65    0.70
  -5  -2   0    9.39    0.57
  -5  -2   0    8.96    0.61
  -5   2   0    8.61    0.56
  -5  -2   0    9.23    0.61
   5  -2   0    5.73    0.67
   5  -2   0    6.15    0.67
   5   2   0    8.38    0.57
  -5  -2   0    9.32    0.68
  -5   2   0    7.40    0.85
  -2   1   8    5.50    0.66
   2   1  -8    4.81    0.59
   2   1  -8    4.42    0.57
   2  -1  -8    5.00    0.62
  -2  -1   8    5.35    0.63
   2   1  -8    4.53    0.49
  -2  -1   8    5.25    0.60
   2  -1  -8    5.19    0.60
  -2  -1   8    4.86    0.56
   2   1  -8    4.70    0.45
   2  -1  -8    4.74    0.56
   2   1  -8    4.85    0.59
   2   1  -8    5.85    0.67
   2  -1  -8    6.13    0.69
  -2  -1   8    5.05    0.60
   2  -1  -8    5.37    0.59
   2   1  -8    5.09    0.65
  -2   1   8    5.01    0.58
  -2   1   8    5.32    0.62
   2   1  -8    5.68    0.65
  -2   1   8    5.08    0.58
  -2  -1   8    4.87    0.59
  -2  -1   8    5.20    0.67
  -3   2  -6   27.26    1.33
   3  -2   6   27.85    1.38
  -3  -2  -6   27.76    1.38
  -3   2  -6   29.41    1.49
   3   2   6   26.34    1.32
  -3   2  -6   27.71    1.39
  -3   2  -6   28.01    1.39
  -3   2  -6   27.17    1.33
  -3  -2  -6   26.67    1.35
   3  -2   6   27.79    1.36
  -3  -2  -6   25.16    1.29
   3  -2   6   26.10    1.35
  -3  -2  -6   24.35    1.26
  -3   2  -6   25.30    1.26
   3  -2   6   23.92    1.18
  -3  -2  -6   24.81    1.24
  -3  -2  -6   26.94    1.38
  -3  -2  -6   23.58    1.19
  -5   0  -2   34.93    1.65
  -5   0  -2   32.62    1.65
  -5   0  -2   33.91    1.62
  -5   0  -2   32.20    1.54
   5   0   2   33.48    1.60
  -5   0  -2   34.96    1.78
   5   0   2   33.70    1.62
   5   0   2   34.44    1.64
   5   0   2   31.50    1.55
  -5   0  -2   29.64    1.60
   5   0   2   31.26    1.53
  -5   0  -2   33.88    1.62
   4  -1  -6    9.75    0.62
   4   1  -6   11.09    0.70
  -4  -1   6   11.55    0.73
   4  -1  -6   10.51    0.66
  -4   1   6   11.91    0.71
  -4   1   6   12.30    0.82
  -4  -1   6   12.21    0.48
  -4  -1   6   11.94    0.70
   4   1  -6   11.61    0.68
  -4  -1   6   12.01    0.72
   4  -1  -6   12.37    0.79
  -4   1   6   11.25    0.67
   4  -1  -6   11.06    0.68
  -4  -1   6   11.45    0.67
  -4   1   6   12.04    0.73
   4  -1  -6   11.56    0.70
  -4  -1   6   11.35    0.75
  -4  -1   6   10.75    0.72
   4   1  -6   10.80    0.73
   4  -1  -6   11.26    0.75
  -4   1   6   11.57    0.73
  -4   1   6   11.40    0.68
   2   6   1    9.00    0.59
  -2   6  -1    8.65    0.66
   2   6   1    7.88    0.40
  -2   6  -1    9.93    0.81
   2   6   1    7.96    0.64
   2  -6   1    9.74    0.86
  -2  -6  -1    8.11    0.65
   2  -6   1    9.51    0.70
  -2   6  -1    8.22    0.63
   2   6   1    6.71    0.73
  -2   6  -1    7.77    0.87
   2   6   1    7.22    0.82
   2   6   1    8.68    0.60
  -2  -6  -1    8.14    0.59
   2  -6   1    8.82    0.63
  -2  -6  -1    6.77    0.73
  -2   6  -1    8.78    0.63
  -2   6  -1    7.93    0.58
   2  -6   1    8.70    0.69
   2   6   1    8.42    0.69
  -2  -6  -1    7.02    0.76
  -2  -6  -1    7.90    0.41
   2  -6   1    8.09    0.62
  -2  -6  -1    8.78    0.68
   2  -6   1    9.50    0.72
  -2  -6  -1    7.71    0.81
   5  -2  -2    0.80    0.48
  -5   2   2    0.44    0.40
  -5  -2   2   -0.36    0.27
   5   2  -2    0.07    0.25
  -5   2   2    0.30    0.28
   5   2  -2   -0.45    0.51
  -5   2   2    0.67    0.31
  -5  -2   2   -0.08    0.26
   5  -2  -2    0.55    0.27
  -5  -2   2   -0.20    0.31
  -5   2   2    0.65    0.26
   5   2  -2   -0.02    0.33
  -5  -2   2   -0.26    0.43
  -5   2   2    0.08    0.33
   5  -2  -2    0.66    0.30
  -5  -2   2   -0.04    0.25
  -5   2   2    0.53    0.30
   5   2  -2   -0.16    0.22
   5   2  -2   -0.88    0.28
  -4   0  -5   -0.51    0.23
  -4   0  -5    0.03    0.29
  -4   0  -5   -0.25    0.18
  -4   0  -5   -0.00    0.26
  -4   0  -5   -0.18    0.23
  -4   0  -5   -1.25    0.35
   4   0   5   -0.19    0.27
  -1  -6  -3    4.84    0.83
  -1   6  -3    4.20    0.56
   1  -6   3    4.85    0.58
  -1  -6  -3    4.11    0.55
  -1  -6  -3    4.65    0.57
  -1  -6  -3    4.33    0.53
   1   6   3    3.98    0.46
   1  -6   3    4.60    0.45
   1   6   3    3.81    0.71
   1   6   3    3.72    0.43
  -1   6  -3    4.61    0.46
   1  -6   3    4.57    0.46
  -1   6  -3    4.40    0.50
   1   6   3    4.67    0.55
   1  -6   3    4.67    0.48
  -1   6  -3    4.61    0.47
  -1   6  -3    4.39    0.53
   1  -6   3    4.02    0.45
  -1  -6  -3    4.53    0.44
   1   6   3    4.56    0.46
   1  -6   3    4.36    0.45
  -1   6  -3    4.43    0.47
   1   6   3    5.73    0.75
  -1   6  -3    4.76    0.64
  -3   2   7   -0.08    0.43
  -3  -2   7    0.38    0.27
   3  -2  -7    0.46    0.29
  -3  -2   7    0.44    0.28
  -3   2   7    0.40    0.39
  -3  -2   7   -0.03    0.36
  -3   2   7    0.36    0.35
   3  -2  -7    0.15    0.33
   3   2  -7    0.19    0.32
  -3   2   7    0.33    0.28
   3   2  -7    0.12    0.38
  -3   2   7    0.41    0.36
  -3  -2   7    0.02    0.28
   3  -2  -7   -0.13    0.30
  -3  -2   7    0.57    0.31
   3  -2  -7    0.22    0.36
   2  -6  -2    0.25    0.26
  -2   6   2    0.58    0.27
  -2  -6   2    0.15    0.32
  -2   6   2    0.43    0.33
  -2  -6   2   -0.09    0.26
   2   6  -2   -0.16    0.28
  -2  -6   2   -0.22    0.34
   2  -6  -2    0.67    0.32
   2   6  -2    0.08    0.27
  -2   6   2    0.43    0.31
  -2  -6   2   -0.08    0.33
  -2  -6   2    0.09    0.38
   2   6  -2   -0.56    0.42
  -2  -6   2   -0.13    0.33
   2   6  -2    0.15    0.30
   2  -6  -2    0.48    0.33
  -2   6   2    0.41    0.35
   2  -6  -2   -0.28    0.40
   2  -6  -2    0.97    0.42
  -2   6   2    0.51    0.48
   2   6  -2   -0.16    0.43
  -5  -1  -2   43.97    2.07
   5  -1   2   42.48    2.00
   5   1   2   43.99    2.06
  -5  -1  -2   45.06    2.12
   5   1   2   42.57    2.04
   5  -1   2   48.74    1.43
   5   1   2   44.55    2.20
  -5   1  -2   46.61    0.76
   5  -1   2   42.53    2.00
  -5  -1  -2   48.20    1.45
  -5  -1  -2   44.84    2.19
  -5   1  -2   48.43    1.45
  -5   1  -2   47.72    1.58
   5  -1   2   47.02    1.38
   5   1   2   41.24    1.95
  -5   1  -2   44.88    2.10
  -5   1  -2   48.23    1.38
   5   1   2   42.37    2.07
  -5  -1  -2   48.00    1.58
  -5  -1  -2   49.11    1.41
   4  -4  -3    5.19    0.79
   4  -4  -3    4.05    0.45
  -4  -4   3    3.57    0.45
   4   4  -3    3.53    0.52
  -4  -4   3    3.91    0.46
  -4   4   3    4.15    0.45
   4  -4  -3    3.63    0.55
   4  -4  -3    4.54    0.46
  -4   4   3    4.02    0.47
  -4   4   3    4.05    0.47
  -4   4   3    3.86    0.44
   4   4  -3    3.40    0.37
  -4  -4   3    5.36    0.60
  -4  -4   3    3.39    0.37
   4   4  -3    5.29    0.59
  -4  -4   3    3.63    0.44
  -4   4   3    4.14    0.50
  -5   2  -1    0.36    0.33
   5  -2   1    0.07    0.26
   5   2   1    0.12    0.34
  -5   2  -1    0.44    0.27
   5   2   1    0.12    0.25
   5   2   1   -1.58    0.31
  -5  -2  -1    0.14    0.22
  -5  -2  -1    0.23    0.31
  -5  -2  -1   -0.06    0.29
  -5   2  -1    0.11    0.29
  -5   2  -1    0.01    0.66
   5  -2   1    0.08    0.24
  -5   2  -1   -0.05    0.28
   5  -2   1    0.09    0.24
  -5  -2  -1    0.12    0.34
  -5   2  -1    0.16    0.47
  -5  -2  -1    0.13    0.22
   5   2   1    0.11    0.21
  -5   2  -1    0.32    0.34
  -5  -2  -1   -0.08    0.46
  -5   2  -1   -0.06    0.33
   2  -5  -5    6.20    0.71
   2  -5  -5    6.39    0.71
  -2   5   5    5.85    0.64
  -2   5   5    5.89    0.71
  -2  -5   5    5.31    0.97
   2   5  -5    5.83    0.77
  -2  -5   5    6.02    1.05
  -2   5   5    6.06    0.68
  -2   5   5    6.24    0.68
   2  -5  -5    6.08    0.67
   2   5  -5    6.14    1.55
   2  -5  -5    5.67    0.65
   2  -5  -5    5.51    0.74
   2  -5  -5    6.89    0.77
   2  -5  -5    4.13    0.45
   2  -5  -5    5.48    0.63
  -2  -5   5    6.30    0.70
  -2  -5   5    5.56    0.93
   2   5  -5    6.22    0.83
  -2  -5   5    6.11    0.75
  -2  -5   5    6.43    1.10
   4  -1   5   23.32    1.18
  -4  -1  -5   23.38    1.18
   4   1   5   18.92    1.12
  -4  -1  -5   21.32    1.13
  -4   1  -5   21.76    1.10
  -4   1  -5   23.59    1.16
  -4  -1  -5   20.88    1.18
  -4  -1  -5   21.16    1.10
  -4   1  -5   22.78    1.13
  -4   1  -5   22.22    1.14
  -4   1  -5   20.07    1.18
  -4  -1  -5   20.42    1.21
   4  -1   5   21.16    1.09
  -4   1  -5   22.56    1.16
  -4  -1  -5   20.72    1.20
  -4   1  -5   23.00    1.16
  -4   1  -5   22.26    1.12
  -4  -1  -5   20.63    1.19
   4  -1   5   22.06    1.10
  -4   1  -5   22.54    1.14
  -4  -1  -5   20.96    1.07
  -4  -4  -2    6.92    0.85
   4  -4   2    9.10    0.59
  -4   4  -2    8.62    0.57
  -4   4  -2    7.92    0.38
   4  -4   2    8.48    0.56
  -4   4  -2    8.42    0.57
  -4   4  -2    9.05    0.62
   4  -4   2    9.73    0.67
  -4   4  -2    9.45    0.72
   4  -4   2    8.58    0.59
  -4   4  -2    9.91    0.64
  -4  -4  -2    8.57    0.64
   4  -4   2    8.96    0.61
  -4  -4  -2    8.44    0.59
   4   4   2    7.31    0.88
  -4  -4  -2    7.12    0.75
  -4  -4  -2    7.49    0.86
   4   4   2    7.78    0.78
  -4  -4  -2    7.46    0.89
   4  -4   2    8.50    0.61
  -4  -4  -2    8.31    0.57
  -4   4  -2    8.75    0.58
  -4   4  -2    9.19    0.62
  -5   0   4    7.30    0.80
   5   0  -4    7.18    1.05
  -5   0   4    9.51    2.13
   5   0  -4    6.29    1.15
   5   0  -4    6.28    1.40
  -5   0   4   10.78    2.88
  -4  -3   5   10.79    0.65
  -4   3   5   11.03    0.82
   4  -3  -5   11.08    0.74
  -4  -3   5   11.06    0.70
   4  -3  -5   11.01    0.90
  -4   3   5   11.01    0.76
   4   3  -5   11.17    0.70
  -4  -3   5   11.76    0.72
   4   3  -5    9.93    0.59
  -4   3   5   11.61    0.86
   4  -3  -5   13.08    0.85
  -4  -3   5   11.28    0.73
   4   3  -5   10.86    0.72
   4   3  -5   10.65    0.65
  -4  -3   5   10.91    0.67
  -4   3   5   10.73    0.70
  -4  -3   5   11.36    0.70
  -4   3   5   12.11    0.64
   4  -3  -5   12.14    0.53
   4   3  -5   11.00    0.79
   4  -3  -5   11.17    0.91
  -4   3   5   12.00    0.78
   2   6   2    0.25    0.29
   2  -6   2    0.06    0.28
  -2   6  -2   -0.06    0.35
   2   6   2    0.27    0.50
   2  -6   2   -0.12    0.30
  -2  -6  -2    0.18    0.28
   2  -6   2   -0.09    0.28
   2   6   2    0.20    0.26
   2   6   2   -0.09    0.47
   2  -6   2   -0.13    0.29
  -2  -6  -2    0.14    0.30
  -2   6  -2   -0.06    0.28
  -2  -6  -2   -0.19    0.44
  -2   6  -2   -0.16    0.39
  -2   6  -2   -0.29    0.32
   2   6   2    0.07    0.44
   2  -6   2   -0.03    0.28
  -2   6  -2    0.29    0.31
  -2  -6  -2    0.06    0.33
   2   6   2    0.30    0.30
  -2  -6  -2    0.46    0.41
   2  -6   2    0.12    0.37
   5  -2  -3    2.25    0.58
  -5   2   3    2.98    0.36
   5  -2  -3    2.36    0.47
   5   2  -3    2.60    0.51
  -5  -2   3    2.16    0.48
  -5   2   3    1.99    0.58
  -5  -2   3    2.58    0.51
   5  -2  -3    3.03    0.38
   5  -2  -3    3.50    0.70
   5   2  -3    2.30    0.63
  -5  -2   3    3.35    0.49
  -5  -2   3    2.52    0.49
  -5  -2   3    2.68    0.54
  -5   2   3    2.82    0.55
  -5   2   3    3.43    0.46
  -5  -2   3    2.71    0.54
  -5   2   3    3.29    0.40
   5  -2  -3    3.58    0.40
   5   2  -3    2.30    0.45
  -5   2   3    3.04    0.40
   0  -4  -7    0.82    0.30
   0  -4  -7    1.15    0.33
   0  -4   7    1.02    0.31
   0   4  -7    1.16    0.33
   0   4  -7    1.10    0.36
   0   4  -7    1.07    0.42
   0  -4   7    1.23    0.37
   0  -4  -7    1.06    0.37
   0   4   7    0.69    0.40
   0   4  -7    1.12    0.36
   0  -4  -7    0.99    0.32
   0   4   7    0.96    0.25
   0  -4   7    1.19    0.37
   0   4   7    0.74    0.33
   0   4  -7    1.21    0.37
   0   4  -7    1.05    0.51
   0  -4   7    1.17    0.47
   0  -4  -7    1.37    0.45
   0   4   7    1.47    0.45
   0   4   7    1.32    0.39
   0  -4   7   -0.13    0.24
   0  -4  -7    1.40    0.40
   0   4  -7    1.16    0.35
  -1   2  -8    4.26    0.44
  -1  -2  -8    4.01    0.47
  -1   2  -8    4.10    0.43
   1  -2   8    4.38    0.50
   1  -2   8    3.98    0.42
  -1  -2  -8    4.08    0.41
   1  -2   8    3.99    0.38
  -1   2  -8    3.96    0.42
  -1   2  -8    4.19    0.43
  -1   2  -8    4.28    0.47
  -1   2  -8    3.75    0.42
   1  -2   8    4.53    0.55
  -1   2  -8    4.41    0.56
  -1  -2  -8    3.86    0.41
   1  -2   8    4.55    0.49
   1   2   8    4.06    0.42
  -1  -2  -8    4.18    0.54
  -1   2  -8    4.62    0.57
  -1  -2  -8    3.89    0.47
  -1  -2  -8    4.24    0.40
   1   2   8    3.83    0.36
   1  -2   8    4.59    0.52
  -1  -2  -8    4.49    0.48
   1   2   8    3.73    0.47
   0  -6  -4    1.79    0.58
   0  -6   4    1.61    0.41
   0   6   4    1.76    0.52
   0  -6  -4    1.54    0.40
   0   6   4    1.15    0.34
   0   6  -4   -0.52    0.24
   0   6  -4    1.09    0.37
   0   6   4    1.29    0.35
   0   6  -4    1.54    0.40
   0  -6   4    1.53    0.42
   0   6   4    1.68    0.61
   0  -6   4    1.83    0.43
   0  -6   4    1.18    0.34
   0   6  -4    1.56    0.49
   0  -6  -4    1.36    0.43
   0  -6  -4    1.56    0.43
   0  -6  -4    1.65    0.43
   0   6   4    1.54    0.38
   0   6  -4    2.07    0.48
   0   6   4    1.74    0.47
   0   6  -4    1.66    0.40
   0   6  -4    1.98    0.51
  -1  -4   7   10.94    1.89
  -1  -4   7   11.44    1.43
   1   4  -7   12.25    1.36
   1   4  -7   13.27    0.89
  -1  -4   7   11.10    0.73
  -1  -4   7    9.56    1.07
   1   4  -7   12.18    2.82
  -1  -4   7   12.52    2.20
  -1  -4   7   12.86    1.09
   1   4  -7   12.57    1.00
  -1   4   7   12.86    0.87
   1  -4  -7   13.04    0.85
   1  -4  -7   11.88    0.75
   1   4  -7   11.29    0.88
  -1  -4   7   10.98    1.18
   1   4  -7   12.12    1.19
   1   4  -7   11.60    0.82
   1  -4  -7   11.45    0.74
  -1   4   7   12.63    0.81
   1  -4  -7   11.56    0.72
   1  -4  -7   13.08    0.82
  -1   4   7   12.99    0.85
   5  -1  -4   38.73    1.83
   5   1  -4   40.86    1.94
   2   2  -8    6.82    1.05
  -2  -2   8    7.04    1.37
  -2  -2   8   11.07    2.60
  -2  -2   8    5.61    2.19
   3  -5   3    4.74    0.37
  -3   5  -3    4.81    0.58
   3  -5   3    4.88    0.57
  -3  -5  -3    3.97    0.43
  -3  -5  -3    4.66    0.65
   3  -5   3    4.36    0.46
  -3   5  -3    5.95    0.70
  -3  -5  -3    4.87    0.57
  -3   5  -3    4.82    0.58
   3   5   3    4.30    0.41
  -3  -5  -3    4.48    0.45
   3   5   3    4.12    0.48
  -3  -5  -3    5.36    0.76
   3  -5   3    4.45    0.44
  -3   5  -3    4.85    0.59
  -3   5  -3    4.58    0.53
   3   5   3    3.99    0.67
  -3  -5  -3    4.43    0.44
   3   5   3    3.93    0.66
   3  -5   3    4.76    0.56
  -3   5  -3    4.99    0.58
  -3   5  -3    5.16    0.63
  -3  -5  -3    4.31    0.56
  -3  -5  -3    4.79    0.64
   3  -5   3    4.36    0.46
  -2  -4  -6   18.96    1.18
  -2  -4  -6   20.93    1.09
   2   4   6   19.34    1.22
   2  -4   6   21.31    1.08
   2  -4   6   20.33    1.20
  -2   4  -6   21.29    1.10
  -2  -4  -6   20.58    1.24
   2  -4   6   20.83    0.58
   2   4   6   20.55    1.25
  -2  -4  -6   19.83    1.19
   2  -4   6   21.08    1.06
  -2  -4  -6   20.86    1.15
   2   4   6   22.83    1.30
  -2   4  -6   21.56    1.12
  -2   4  -6   22.53    1.18
   2   4   6   20.83    0.56
  -2  -4  -6   20.03    1.25
  -2  -4  -6   20.06    1.26
  -2   4  -6   22.09    1.14
   2  -4   6   22.38    1.16
  -2  -4  -6   19.65    1.36
  -2   4  -6   21.25    1.09
  -4   2   6   18.03    1.09
   4   2  -6   18.47    1.44
  -4  -2   6   20.30    1.72
   4  -2  -6   20.25    1.21
  -4   2   6   20.92    1.09
   4  -2  -6   20.22    1.19
  -4  -2   6   18.67    1.26
   4  -2  -6   17.81    1.06
  -4   2   6   19.05    1.17
   4  -2  -6   19.07    1.13
  -4   2   6   20.09    1.20
   4   2  -6   19.16    1.32
  -4  -2   6   19.69    1.25
   4   2  -6   19.34    1.26
  -4  -2   6   19.88    1.26
  -4   2   6   19.77    1.23
   4  -2  -6   17.40    1.05
   4   2  -6   19.93    1.50
   4  -2  -6   20.64    1.25
  -4   2   6   21.70    1.16
  -4  -2   6   20.20    1.38
  -4   2   6   18.50    1.11
  -4   3  -4    2.39    0.55
  -4  -3  -4    3.03    0.36
   4   3   4    2.57    0.53
  -4   3  -4    3.12    0.44
  -4   3  -4    2.60    0.74
   4   3   4    3.04    0.34
  -4  -3  -4    2.18    0.46
  -4  -3  -4    2.18    0.45
   4  -3   4    2.81    0.57
  -4  -3  -4    2.96    0.55
  -4  -3  -4    2.86    0.55
  -4  -3  -4    3.01    0.34
   4  -3   4    2.81    0.56
  -4   3  -4    3.17    0.41
  -4   3  -4    2.83    0.55
   4  -3   4    2.14    0.68
  -4  -3  -4    2.68    0.56
   4  -3   4    2.88    0.32
  -4   3  -4    3.10    0.39
  -4   3  -4    2.70    0.54
  -4  -3  -4    2.11    0.59
   4  -3   4    2.54    0.49
  -3   5   4    0.20    0.33
  -3   5   4   -0.03    0.30
   3  -5  -4    0.33    0.31
   3  -5  -4    0.08    0.26
   3  -5  -4    0.01    0.28
   3   5  -4    0.11    0.45
   3  -5  -4    0.13    0.40
   3  -5  -4   -0.11    0.33
  -3   5   4   -0.01    0.34
   3  -5  -4    0.06    0.30
   3  -5  -4   -0.21    0.30
  -3   5   4    0.71    0.35
  -1   6   4    2.76    0.58
  -1   6   4    3.00    0.54
  -1  -6   4    2.73    0.62
   1   6  -4    2.57    0.54
  -1  -6   4    2.78    0.56
   1  -6  -4    2.45    0.67
   1   6  -4    3.07    0.42
  -1   6   4    2.59    0.57
   1  -6  -4    2.71    0.54
   1  -6  -4    3.24    0.36
   1   6  -4    2.42    0.49
   1   6  -4    2.67    0.55
   1   6  -4    2.46    0.62
   1  -6  -4    3.00    0.37
   1   6  -4    2.82    0.63
  -1  -6   4    3.02    0.37
  -1   6   4    2.95    0.44
   1  -6  -4    3.13    0.38
  -1   6   4    2.83    0.57
   1   6  -4    3.00    0.35
   1  -6  -4    2.91    0.36
  -2  -6   3    3.82    0.44
   2  -6  -3    4.55    0.51
  -2  -6   3    3.83    0.50
   2   6  -3    3.87    0.47
  -2   6   3    4.00    0.50
  -2   6   3    3.62    0.39
  -2  -6   3    3.35    0.44
  -2   6   3    4.15    0.46
   2   6  -3    3.52    0.52
  -2  -6   3    3.63    0.47
  -2  -6   3    3.55    0.51
   2  -6  -3    3.66    0.53
  -2  -6   3    3.83    0.42
   2   6  -3    3.28    0.41
   2  -6  -3    3.61    0.50
   2  -6  -3    3.66    0.43
   2  -6  -3    3.62    0.41
   2  -6  -3    3.94    0.44
   2   6  -3    3.47    0.38
  -2   6   3    3.67    0.59
  -2   6   3    3.87    0.45
   2   6  -3    4.02    0.43
   0  -5  -6    0.65    0.35
   0  -5   6    1.04    0.40
   0   5  -6    0.91    0.39
   0   5   6    0.68    0.24
   0  -5  -6    0.81    0.31
   0   5  -6    0.90    0.33
   0  -5  -6    0.38    0.38
   0  -5  -6    0.56    0.34
   0   5   6    0.50    0.32
   0  -5  -6    1.08    0.33
   0   5   6    0.39    0.50
   0  -5  -6    1.03    0.40
   0  -5   6    1.01    0.30
   0   5  -6    0.75    0.36
   0  -5   6    0.58    0.45
  -5   0  -3   -0.38    0.25
  -5   0  -3   -0.15    0.44
  -5   0  -3   -0.27    0.32
  -5   0  -3   -0.11    0.27
   5   0   3   -0.21    0.23
  -5   0  -3   -0.23    0.26
   5   0   3   -0.13    0.29
  -5   0  -3    0.23    0.52
  -5   0  -3   -0.34    0.23
   5   0   3    0.11    0.24
  -5   0  -3   -0.11    0.49
   5   0   3   -0.11    0.20
  -5   0  -3   -0.41    0.22
   5   0   3   -0.27    0.28
  -5   2  -2   21.28    1.09
  -5   2  -2   19.83    1.16
  -5   2  -2   20.45    1.28
   5  -2   2   19.94    1.18
   5  -2   2   19.45    1.17
   5   2   2   18.69    1.71
  -5  -2  -2   20.96    1.76
  -5   2  -2   20.83    0.59
  -5   2  -2   21.55    1.25
   5   2   2   18.03    1.80
  -5  -2  -2   19.17    1.61
  -5  -2  -2   20.56    1.38
   5  -2   2   19.24    1.15
  -5   2  -2   20.99    1.08
   5  -2   2   19.50    1.15
  -5  -2  -2   19.76    1.59
   5   2   2   19.70    1.31
  -5   2  -2   21.57    1.14
  -5  -2  -2   18.04    1.27
   5   2   2   17.20    1.26
  -1   5   6    0.88    0.37
   1   5  -6    1.14    0.42
  -1   5   6    1.09    0.33
  -1  -5   6    0.91    0.34
  -1   5   6    1.27    0.36
   1   5  -6    1.13    0.38
   1  -5  -6    1.23    0.40
  -1   5   6    1.13    0.41
  -1  -5   6    1.05    0.34
  -1   5   6   -0.41    0.18
   1   5  -6    0.87    0.30
  -1  -5   6    0.89    0.38
   1  -5  -6    1.07    0.39
  -1  -5   6    1.22    0.41
   1   5  -6    1.01    0.39
  -1  -5   6    1.02    0.35
   1  -5  -6    1.26    0.37
  -1  -5   6    0.69    0.36
   1  -5  -6    1.19    0.35
   1   5  -6    1.20    0.36
   1  -5  -6    1.04    0.27
  -1   5   6    1.36    0.39
   1  -5  -6    0.86    0.38
   1  -5  -6    1.20    0.35
   2   3   7   48.83    1.47
  -2  -3  -7   48.57    1.41
   2   3   7   47.56    1.39
  -2  -3  -7   46.69    0.86
   2  -3   7   48.44    2.01
  -2  -3  -7   46.65    0.78
  -2   3  -7   45.07    2.22
  -3   0  -7   -0.18    0.25
   3   0   7   -0.40    0.26
  -3   0  -7   -0.55    0.35
  -3   0  -7   -0.22    0.34
  -3   0  -7   -0.14    0.27
  -3   0  -7   -0.47    0.25
  -3   0  -7   -0.29    0.33
  -3   0  -7   -0.11    0.30
  -3   0  -7   -0.15    0.29
  -3   0  -7   -0.33    0.28
  -5  -3   1   -0.00    0.35
   5   3  -1   -0.61    0.33
  -5  -3   1   -0.15    0.25
  -5   3   1    0.51    0.33
   5   3  -1   -0.36    0.25
  -5   3   1   -0.27    0.34
  -5  -3   1   -0.04    0.25
  -5  -3   1   -0.12    0.34
  -5  -3   1   -0.27    0.32
  -5  -3   1   -0.02    0.31
   5   3  -1   -0.19    0.38
  -5  -3   1   -0.16    0.46
   5   3  -1    0.06    0.20
  -4   2  -5   10.67    0.70
  -4  -2  -5    8.75    0.78
  -4  -2  -5   10.71    0.65
   4  -2   5   11.24    0.68
  -4   2  -5   10.31    0.66
  -4   2  -5    9.75    0.63
   4  -2   5    8.45    0.62
  -4   2  -5   11.43    0.74
  -4  -2  -5   10.05    0.65
   4  -2   5   10.85    0.65
  -4  -2  -5   10.12    0.67
   4  -2   5   10.46    0.66
   4  -2   5   10.87    0.73
  -4  -2  -5    9.90    0.83
  -4   2  -5   11.06    0.66
  -4   2  -5   10.11    0.72
  -4  -2  -5   10.45    0.69
  -4  -2  -5   10.00    0.63
  -4   2  -5   10.68    0.68
  -4  -2  -5    8.95    0.57
  -4   2  -5   10.78    0.69
   4  -2   5   10.54    0.66
  -4   2  -5   10.31    0.65
   4   2   5    9.05    0.59
   0  -3  -8   65.12    1.87
   0   3  -8   66.70    1.90
   0  -3   8   62.47    1.81
   0  -3  -8   61.42    1.73
   0  -3   8   63.83    1.87
   0   3   8   61.44    1.69
   0  -3   8   63.68    1.82
   0   3   8   60.76    1.80
   0  -3   8   67.85    1.89
   0  -3  -8   61.69    1.92
   0   3  -8   64.36    1.87
   0   3   8   67.48    1.91
   0  -3  -8   66.12    1.89
   0  -3  -8   60.45    2.07
   0   3  -8   65.29    1.84
   0  -3   8   62.81    1.78
   0  -3   8   60.41    1.72
   0   3  -8   60.82    1.75
   0   3  -8   67.29    1.90
   0   3  -8   68.43    1.91
   0   3   8   62.97    1.80
   0  -3  -8   63.90    1.79
   4   4  -4    9.03    0.61
  -4  -4   4    8.47    0.61
  -4  -4   4    8.25    0.58
   4   4  -4    8.43    0.57
   4  -4  -4    7.44    0.81
  -4   4   4    7.88    0.46
   4   4  -4    7.52    0.78
  -4   4   4    6.80    0.79
  -4   4   4    9.17    0.70
  -4  -4   4    7.52    0.80
  -4  -4   4    8.76    0.63
   4  -4  -4    6.95    0.75
  -4   4   4    7.22    0.80
   4   4  -4    7.96    0.53
   4  -4  -4    7.28    0.86
  -4   4   4    7.58    0.87
  -4   4   4    7.14    0.76
  -4  -4   4    8.84    0.60
   4  -4  -4    7.62    0.83
  -4  -4   4    7.29    0.75
  -4   4   4    8.21    0.63
  -2   0  -8    4.24    0.41
  -2   0  -8    4.45    0.50
   2   0   8    4.32    0.43
  -2   0  -8    4.12    0.51
  -2   0  -8    4.53    0.46
  -2   0  -8    4.91    0.68
  -2   0  -8    3.98    0.44
  -2   0  -8    4.98    0.56
   2   0   8    4.28    0.53
  -2   0  -8    4.33    0.45
  -2   0  -8    4.68    0.50
   2   0   8    4.06    0.45
   2   0   8    4.43    0.44
   1  -3  -8   -0.06    0.30
   1   3  -8   -0.30    0.30
   1   3  -8   -0.13    0.28
   1   3  -8   -0.16    0.36
  -1   3   8   -1.18    0.42
  -1  -3   8   -0.62    0.35
  -1  -3   8   -0.35    0.32
   1   3  -8   -0.18    0.31
   1  -3  -8   -0.39    0.35
   1  -3  -8   -0.75    0.45
  -1  -3   8   -0.32    0.31
   1   3  -8   -0.15    0.31
  -1  -3   8   -0.43    0.36
   1  -3  -8    0.00    0.27
  -1   3   8   -0.74    0.21
  -1   3   8   -0.20    0.37
  -1  -3   8   -0.55    0.37
   1   3  -8   -0.37    0.26
   1  -3  -8   -0.28    0.35
  -1  -3   8   -0.63    0.49
  -1  -3   8   -0.81    0.40
   3  -4   5    0.20    0.28
  -3  -4  -5    0.29    0.47
  -3   4  -5    0.78    0.54
  -3   4  -5    0.87    0.33
  -3   4  -5    0.42    0.30
  -3  -4  -5    0.01    0.33
  -3   4  -5    0.14    0.33
   3  -4   5   -0.04    0.34
  -3  -4  -5   -0.45    0.59
  -3  -4  -5    0.36    0.36
   3  -4   5    0.21    0.29
  -3   4  -5    0.18    0.29
  -3   4  -5    0.30    0.27
  -3  -4  -5    0.25    0.33
  -3   4  -5    0.64    0.37
  -3   4  -5    0.56    0.26
   3  -4   5    0.30    0.29
   3   4   5    0.05    0.33
   3   4   5   -0.21    0.37
  -3  -4  -5    0.51    0.50
  -5  -3   0    5.39    0.62
   5   3   0    4.50    0.51
  -5  -3   0    5.39    0.64
  -5   3   0    5.07    0.62
  -5  -3   0    4.79    0.60
  -5  -3   0    4.73    0.31
  -5   3   0    5.18    0.62
   5  -3   0    4.94    0.67
   5   3   0    4.87    0.58
  -5  -3   0    4.97    0.62
  -5  -3   0    4.94    0.55
   5   3   0    5.13    0.57
  -5   3   0    5.40    0.64
  -5  -3   0    5.51    0.75
   5   3   0    4.54    0.54
   5  -3   0    4.80    0.56
  -5   3   0    4.81    0.61
  -5   3   0    5.28    0.61
  -5   3   0    5.08    0.60
   5   3   0    3.59    0.35
   5  -3   0    4.31    0.46
  -3  -3  -6    0.24    0.32
  -3  -3  -6   -0.13    0.54
  -3  -3  -6    0.72    0.39
   3  -3   6    0.27    0.27
  -3  -3  -6   -0.07    0.44
   3   3   6    0.07    0.35
  -3   3  -6    0.18    0.33
   3  -3   6    0.62    0.25
  -3  -3  -6    0.49    0.23
  -3   3  -6    0.40    0.31
  -3   3  -6    0.45    0.34
   3   3   6   -0.15    0.35
   3  -3   6    0.25    0.38
  -3   3  -6    0.63    0.41
  -3   3  -6    0.63    0.27
   3  -3   6   -0.15    0.29
  -3   3  -6    0.45    0.24
   5   1   3    2.58    0.64
  -5   1  -3    3.75    1.14
  -5   1  -3    4.03    0.53
   5   1   3    3.98    0.54
   5  -1   3    3.74    0.46
  -5   1  -3    3.36    0.47
  -5   1  -3    3.88    0.80
   5  -1   3    3.25    1.20
   5  -1   3    4.12    0.79
  -5  -1  -3    4.25    0.56
  -5   1  -3    3.83    0.53
  -5  -1  -3    2.87    0.65
   5   1   3    3.59    0.46
  -5  -1  -3    3.88    0.41
   5   1   3    3.32    0.41
  -5  -1  -3    4.35    0.46
  -5  -1  -3    3.51    0.46
  -5  -1  -3    4.12    0.48
  -5   1  -3    3.99    0.64
  -5  -1  -3    3.92    0.66
  -5  -1  -3    3.80    0.46
  -5   1  -3    4.15    0.59
   1  -6   4    0.69    0.32
  -1  -6  -4    0.36    0.27
   1  -6   4   -0.18    0.49
   1   6   4   -0.12    0.45
  -1  -6  -4   -0.17    0.51
  -1   6  -4    0.37    0.39
   1   6   4    0.01    0.26
  -1   6  -4    0.18    0.32
   1  -6   4    0.69    0.28
   1   6   4    0.30    0.34
   1  -6   4    0.68    0.29
  -1  -6  -4    0.46    0.31
   1  -6   4   -0.93    0.28
  -1   6  -4    0.97    0.34
   1   6   4    0.08    0.56
   1  -6   4    0.53    0.28
   1   6   4    0.43    0.28
   1  -6   4    0.49    0.31
  -1   6  -4    0.92    0.37
  -1  -6  -4    0.16    0.40
  -1  -6  -4    0.37    0.39
  -1   6  -4    0.58    0.26
  -1  -6  -4    0.67    0.32
   1   6   4    0.55    0.28
   2   5   5   20.37    1.23
  -2  -5  -5   22.64    1.21
   2  -5   5   21.81    1.12
  -2   5  -5   23.38    1.18
   2   5   5   20.50    1.23
  -2  -5  -5   22.13    1.15
  -2   5  -5   24.40    1.24
   2  -5   5   24.28    1.22
  -2  -5  -5   21.91    1.23
   2  -5   5   23.81    1.22
   2   5   5   24.04    1.28
  -2   5  -5   22.52    1.14
   2  -5   5   19.24    1.20
  -2   5  -5   23.77    1.22
  -2   5  -5   22.61    1.15
   2  -5   5   21.91    1.13
  -2   5  -5   22.85    1.19
  -2  -5  -5   21.96    1.26
   2   5   5   22.97    1.33
   2  -5   5   23.89    1.21
  -2  -5  -5   20.36    1.20
  -2  -5  -5   22.16    1.15
   2   5   5   23.13    1.16
  -2  -5  -5   22.47    1.15
  -3   0   8   -0.71    0.39
   3   0  -8   -0.66    0.33
   3   0  -8   -0.92    0.34
  -3   0   8   -0.38    0.31
   3   0  -8   -0.16    0.27
  -3   0   8   -0.50    0.30
  -3   0   8   -0.72    0.36
  -3   0   8   -0.52    0.25
   3   0  -8   -0.31    0.34
   3   0  -8   -0.50    0.29
  -3   0   8   -0.70    0.29
   3   0  -8   -0.71    0.34
  -3   1  -7    2.69    0.54
  -3  -1  -7    2.14    0.43
   3   1   7    2.49    0.53
  -3  -1  -7    2.54    0.53
  -3   1  -7    2.69    0.58
  -3  -1  -7    2.67    0.52
  -3   1  -7    2.85    0.69
  -3  -1  -7    2.60    0.55
  -3  -1  -7    2.01    0.53
  -3  -1  -7    2.89    0.38
  -3   1  -7    2.87    0.60
  -3   1  -7    2.48    0.60
  -3   1  -7    2.47    0.77
   3  -1   7    2.31    0.49
  -3  -1  -7    2.98    0.30
   3  -1   7    2.59    0.73
   3  -1   7    2.01    0.63
   3   1   7    2.16    0.47
  -3   1  -7    2.17    1.08
  -3   1  -7    2.55    0.95
  -3   1  -7    3.09    0.51
  -3  -1  -7    2.69    0.61
  -1  -4  -7    9.59    0.67
  -1   4  -7   10.91    0.67
  -1  -4  -7   10.21    0.66
   1  -4   7   11.37    0.71
  -1   4  -7   11.41    0.70
  -1  -4  -7    9.70    0.68
   1  -4   7    9.74    0.61
   1   4   7   10.74    0.75
  -1  -4  -7   10.91    0.76
  -1   4  -7   11.04    0.68
   1  -4   7   10.52    0.64
  -1   4  -7   10.90    0.70
  -1  -4  -7   10.49    0.65
   1  -4   7   10.27    0.68
  -1  -4  -7   10.30    0.65
   1   4   7   11.04    0.67
   1   4   7    9.27    0.65
  -1  -4  -7    9.75    0.61
   1   4   7    9.61    0.58
  -1   4  -7   11.14    0.70
   1   4   7   10.56    0.73
   3   4  -6    3.92    0.56
   3   4  -6    4.06    0.44
  -3   4   6    4.30    0.50
   3   4  -6    4.61    0.60
   3  -4  -6    3.60    0.47
  -3  -4   6    4.03    0.47
  -3   4   6    4.25    0.49
   3  -4  -6    4.35    0.48
  -3  -4   6    3.95    0.44
   3   4  -6    4.64    0.50
   3  -4  -6    3.34    0.42
  -3   4   6    3.95    0.55
   3  -4  -6    4.24    0.52
  -3  -4   6    4.41    0.49
  -3   4   6    3.38    0.50
   3  -4  -6    4.23    0.46
   3   4  -6    4.60    0.53
   3   4  -6    3.91    0.47
  -3  -4   6    3.63    0.40
  -3  -4   6    3.95    0.45
   3  -4  -6    3.50    0.42
   3  -4  -6    3.90    0.51
   3   4  -6    3.77    0.52
  -3   4   6    4.07    0.48
  -3  -4   6    4.17    0.47
   5  -3  -2   22.92    1.32
   5  -3  -2   23.32    1.37
  -5  -3   2   25.39    1.36
   5  -3  -2   22.09    1.13
  -5   3   2   24.63    1.25
  -5  -3   2   20.91    1.12
  -5  -3   2   25.49    1.27
  -5  -3   2   22.59    1.13
  -5   3   2   25.07    1.28
  -5  -3   2   23.68    1.22
  -5  -3   2   24.42    1.23
   5  -3  -2   22.64    1.14
  -5  -3   2   25.02    1.27
   5   3  -2   21.73    1.15
   5  -3  -2   24.35    1.26
  -5   3   2   25.26    1.29
  -5   3   2   25.25    1.28
  -5   3   2   25.32    1.27
   5   3  -2   23.78    1.20
   5   3  -2   23.96    1.19
   4   4   3   -0.90    0.35
  -4  -4  -3   -1.09    0.42
   4  -4   3   -1.04    0.36
  -4   4  -3   -0.25    0.30
   4  -4   3   -0.51    0.39
  -4   4  -3   -0.56    0.38
  -4  -4  -3   -0.34    0.45
   4   4   3   -0.45    0.29
  -4   4  -3   -0.73    0.21
   4  -4   3   -0.57    0.26
  -4   4  -3   -0.39    0.26
  -4   4  -3   -0.35    0.31
   4  -4   3   -0.41    0.44
   4  -4   3   -0.78    0.33
  -4   4  -3   -0.29    0.31
  -4  -4  -3   -0.57    0.30
  -4  -4  -3   -0.41    0.35
  -4   4  -3   -0.85    0.38
  -4  -4  -3   -0.39    0.27
   4  -4   3   -0.47    0.24
  -4  -4  -3   -0.19    0.24
  -4  -4  -3   -0.36    0.44
  -4  -4  -3   -0.20    0.28
  -2   1  -8    0.02    0.25
   2  -1   8   -0.26    0.28
  -2   1  -8   -0.65    0.32
   2  -1   8   -0.59    0.37
  -2  -1  -8    0.30    0.35
  -2  -1  -8   -0.38    0.28
  -2   1  -8   -0.16    0.34
  -2  -1  -8   -0.66    0.37
   2   1   8    0.15    0.29
   2  -1   8   -1.61    0.45
  -2  -1  -8   -0.63    0.45
   2   1   8   -0.42    0.40
  -2   1  -8   -0.31    0.38
  -2   1  -8   -0.17    0.32
  -2  -1  -8   -0.18    0.30
  -2  -1  -8    0.09    0.26
   2   1   8   -0.24    0.30
  -2   1  -8   -0.54    0.30
   2  -1   8   -0.41    0.36
  -2   1  -8   -1.29    0.58
  -2  -1  -8    0.23    0.30
  -2   1  -8   -0.15    0.29
   2   1   8   -0.08    0.34
  -2   1  -8    0.12    0.35
  -2  -1  -8    0.02    0.36
   2   1   8   -0.46    0.32
   2  -1   8   -0.39    0.30
   3  -3  -7   -0.73    0.25
   3  -3  -7   -0.77    0.39
  -3  -3   7   -0.28    0.33
   3   3  -7   -0.26    0.30
  -3   3   7   -0.43    0.35
  -3   3   7   -0.34    0.34
   3  -3  -7   -0.58    0.33
  -3  -3   7    0.02    0.32
   3   3  -7   -0.13    0.40
  -3   3   7   -1.20    0.45
  -3   3   7   -0.61    0.30
  -3  -3   7   -0.05    0.32
   3   3  -7   -0.54    0.46
   3  -3  -7   -0.38    0.42
  -3   3   7   -0.62    0.35
   3  -3  -7   -0.46    0.34
   3  -3  -7   -0.20    0.37
  -1   0   9   -0.50    0.29
   1   0  -9   -0.44    0.33
   0   0   9   -0.19    0.25
   0   0   9   -0.35    0.31
   0   0   9   -0.34    0.31
   0   0  -9   -0.08    0.35
   0   0  -9   -1.11    0.29
   0   0   9   -0.61    0.44
   0   0  -9   -0.41    0.40
   0   0  -9   -0.45    0.37
   0   0   9   -0.31    0.37
   0   0   9   -1.31    0.21
  -2   6  -3    0.13    0.37
  -2  -6  -3   -0.17    0.39
  -2  -6  -3    0.01    0.25
   2   6   3    0.42    0.31
  -2   6  -3   -0.10    0.29
  -2  -6  -3   -0.07    0.31
   2  -6   3   -0.02    0.32
  -2  -6  -3    0.14    0.33
   2  -6   3    0.28    0.38
   2   6   3   -0.31    0.30
   2  -6   3    0.06    0.28
  -2   6  -3    0.03    0.38
  -2  -6  -3    0.09    0.44
   2   6   3    0.05    0.51
  -2  -6  -3   -0.09    0.29
  -2  -6  -3    0.10    0.48
   2  -6   3   -0.58    0.35
   2  -6   3    0.22    0.31
  -2   6  -3   -0.00    0.36
  -5  -2   4   17.11    1.06
   5   2  -4   18.35    1.10
  -5   2   4   16.98    2.14
   5   2  -4   18.81    1.25
  -5  -2   4   18.38    1.17
   5   2  -4   17.55    1.10
  -5  -2   4   18.43    1.13
  -5   2   4   17.81    1.22
   5  -2  -4   18.24    1.12
   5   2  -4   16.52    0.99
  -5  -2   4   19.01    1.15
   5  -2  -4   17.50    1.31
  -5   2   4   17.33    2.21
   5  -2  -4   19.34    1.20
  -5  -2   4   16.91    1.03
   5  -2  -4   16.45    0.99
  -5  -2   4   18.51    1.11
  -5   2   4   17.92    1.08
   5  -2  -4   16.42    1.00
  -5   2   4   17.45    1.07
  -5   2   4   17.29    1.08
   0   7   0   -0.48    0.36
   0  -7   0   -0.80    0.29
   0   7   0   -0.28    0.37
   0   7   0   -0.35    0.46
   0  -7   0   -0.90    0.40
   0   7   0   -0.69    0.48
   0  -7   0   -0.35    0.27
   0   7   0   -0.33    0.23
   0   7   0   -0.83    0.38
   0  -7   0    0.02    0.33
   0  -7   0   -0.30    0.34
  -3  -1   8   14.21    0.94
  -3  -1   8   17.87    1.13
   3  -1  -8   16.28    1.01
  -3   1   8   16.02    1.05
  -3  -1   8   15.58    0.97
   3   1  -8   17.24    1.05
   3   1  -8   17.12    1.05
   3  -1  -8   16.08    1.10
   3  -1  -8   14.85    0.96
   3   1  -8   17.34    1.09
   3  -1  -8   15.88    1.03
   3  -1  -8   15.46    1.04
  -3   1   8   17.19    1.11
  -3   1   8   16.19    1.04
  -3  -1   8   17.83    1.07
  -3  -1   8   16.51    1.06
   3   1  -8   16.11    1.00
  -3  -1   8   17.57    1.08
  -3  -1   8   15.71    0.96
  -2   4   7   12.29    0.82
   2  -4  -7   12.02    0.76
  -2  -4   7   11.56    0.73
  -2  -4   7   13.21    0.89
  -2  -4   7   12.30    0.82
  -2   4   7   11.27    0.72
   2   4  -7   12.54    0.87
  -2  -4   7   13.11    0.85
   2  -4  -7   12.03    0.74
   2  -4  -7   11.08    0.66
   2   4  -7   12.04    0.81
   2  -4  -7   11.54    0.74
  -2   4   7   11.72    0.76
   2   4  -7   12.08    0.50
   2   4  -7   12.25    0.86
   2  -4  -7   11.59    0.71
   2  -4  -7   10.94    0.67
  -2   4   7   10.90    0.66
   2   4  -7   12.65    0.93
   2   4  -7   12.47    0.86
   2   4  -7   12.73    0.84
  -2  -4   7   11.56    0.71
  -2  -4   7   11.98    0.73
  -4   0   7   -0.30    0.29
   4   0  -7   -0.34    0.33
  -4   0   7   -0.40    0.35
   4   0  -7   -0.30    0.44
  -4   0   7   -0.13    0.27
  -4   0   7   -0.13    0.26
  -4   0   7   -0.15    0.35
   4   0  -7   -0.24    0.28
  -4   0   7   -0.26    0.25
   4   0  -7   -0.24    0.27
  -5   0   5    0.05    0.32
   5   0  -5   -0.80    0.20
   5   0  -5   -0.70    0.31
  -5   0   5   -0.07    0.32
   5   0  -5   -0.12    0.29
  -5   0   5   -0.11    0.28
   5   0  -5   -0.32    0.38
  -5   0   5   -0.11    0.32
  -5   0   5   -0.28    0.26
   5   0  -5   -0.22    0.32
  -5   0   5    0.06    0.31
  -5   3  -1   20.67    1.38
  -5  -3  -1   21.95    1.20
  -5   3  -1   21.54    1.10
  -5  -3  -1   21.61    1.08
  -5  -3  -1   24.31    1.25
   5  -3   1   22.82    1.15
  -5   3  -1   24.68    1.24
  -5   3  -1   24.12    1.22
   5  -3   1   23.09    1.18
  -5   3  -1   25.75    1.30
   5   3   1   24.36    1.21
  -5   3  -1   25.50    1.31
  -5  -3  -1   21.20    1.15
  -5   3  -1   23.84    1.23
   5   3   1   20.51    1.27
   5   3   1   21.22    1.08
  -5  -3  -1   22.72    1.21
   5  -3   1   23.28    1.23
  -5   3  -1   23.58    1.19
  -5  -3  -1   24.29    1.22
   1  -5   6    2.46    0.54
  -1  -5  -6    2.48    0.67
  -1   5  -6    2.70    0.59
  -1  -5  -6    2.39    0.55
   1   5   6    2.72    0.59
   1  -5   6    2.49    0.50
  -1  -5  -6    2.02    0.53
   1   5   6    1.88    0.57
  -1   5  -6    2.72    0.56
   1  -5   6    2.14    0.47
   1  -5   6    2.50    0.56
  -1   5  -6    2.73    0.58
  -1  -5  -6    2.13    0.51
   1   5   6    2.84    0.59
   1  -5   6    2.64    0.57
   1  -5   6    2.56    0.57
  -1  -5  -6    2.59    0.55
  -1   5  -6    2.04    0.47
  -1  -5  -6    2.54    0.52
   1   5   6    2.47    0.48
   1  -5   6    2.37    0.54
  -1  -5  -6    2.51    0.60
  -1  -5  -6    2.04    0.56
  -1   5  -6    2.82    0.59
  -1  -1   9    1.32    0.45
  -1   1   9    2.08    0.64
   1   1  -9    0.98    0.50
   1  -1  -9    1.92    0.47
  -1   1   9    1.87    0.52
  -1  -1   9    1.10    0.50
   1   1  -9   -0.30    0.54
   1   1  -9    1.28    0.42
   1   1  -9    1.48    0.47
  -1  -1   9    1.81    0.53
   1   1  -9    1.63    0.43
   1  -1  -9    1.76    0.42
  -1  -1   9    0.40    0.51
  -1  -1   9    1.64    0.44
   1   1  -9    1.40    0.40
   1   1  -9    1.21    0.45
   1   1  -9    1.57    0.45
  -1   1   9    1.87    0.45
  -1  -1   9    1.79    0.50
  -1   1   9    1.97    0.44
  -1   1   9    1.65    0.41
  -1   1   9    1.91    0.51
  -1  -1   9    1.52    0.48
   0  -7  -1   -0.12    0.36
   0  -7   1    0.06    0.37
   0   7   1    0.04    0.28
   0   7  -1    0.18    0.43
   0  -7  -1   -0.38    0.28
   0   7  -1   -0.59    0.38
   0   7   1    0.11    0.47
   0   7  -1   -0.50    0.37
   0  -7  -1   -0.48    0.35
   0  -7  -1   -0.55    0.38
   0   7   1   -0.60    0.40
   0  -7   1   -0.05    0.37
   0   7  -1   -0.26    0.32
   0   7  -1    0.10    0.44
   0   7   1   -0.69    0.48
   0   7   1   -1.01    0.49
   0  -7   1   -0.45    0.35
   0   7  -1   -0.20    0.28
   0  -7   1   -0.04    0.28
   0  -7  -1   -0.17    0.50
   0  -1  -9    6.90    0.78
   0   1  -9    6.99    0.87
   0   1  -9    7.16    0.76
   0  -1   9    7.67    0.84
   0   1  -9    6.83    0.76
   0  -1  -9    7.82    0.87
   0  -1   9    7.36    0.81
   0   1   9    7.75    0.86
   0  -1  -9    7.00    0.77
   0  -1   9    6.70    0.73
   0   1  -9    7.15    0.77
   0  -1  -9    6.81    0.75
   0   1   9    7.73    0.92
   0   1  -9    6.72    0.74
   0  -1   9    6.61    0.72
   0  -1  -9    7.61    0.79
   0  -1   9    8.29    0.70
   0   1  -9    7.66    0.82
   0  -1  -9    7.53    0.84
   0   1  -9    7.58    0.82
   0   1   9    7.12    0.78
   0  -1  -9    7.21    0.77
   0  -1  -9    5.44    0.60
   0   1   9    6.57    0.83
   0   1   9    7.10    0.74
   0   1   9    6.10    0.69
   0   1  -9    6.85    0.77
   0   1  -9    7.24    0.78
   0  -1   9    5.90    0.67
   4   5  -1   20.85    1.06
   4  -5  -1   22.22    1.18
  -4  -5   1   22.92    1.18
  -4  -5   1   21.70    1.12
  -4  -5   1   20.98    1.11
  -4  -5   1   21.00    1.14
  -4   5   1   23.54    1.19
  -4   5   1   23.43    1.19
  -4  -5   1   22.25    1.19
  -4   5   1   23.00    1.17
   4  -5  -1   23.58    1.20
   4   5  -1   24.18    1.23
   4  -5  -1   23.96    1.31
  -4  -5   1   23.04    1.20
  -4  -5   1   23.67    1.23
  -4   5   1   23.93    1.22
  -4   5   1   19.97    1.44
   4  -5  -1   25.16    1.35
   4   5  -1   21.24    1.12
   4   5  -1   21.24    1.10
  -4   5   1   22.75    1.16
   4  -5  -1   23.53    1.20
  -4  -5   0   -0.28    0.27
   4   5   0   -0.37    0.32
  -4   5   0   -0.47    0.33
  -4  -5   0   -0.53    0.36
   4   5   0   -0.28    0.27
  -4  -5   0   -0.12    0.39
  -4   5   0   -0.37    0.32
  -4   5   0    0.14    0.30
  -4  -5   0   -0.23    0.31
  -4   5   0   -0.15    0.32
  -4   5   0   -0.43    0.36
   4  -5   0   -1.19    0.44
  -4  -5   0   -0.13    0.17
  -4   5   0   -0.47    0.33
   4  -5   0   -0.14    0.27
   4   5   0   -0.28    0.17
  -4  -5   0   -0.45    0.39
  -4  -5   0   -0.45    0.39
   4  -5   0   -0.61    0.41
   4  -5   0   -0.43    0.35
   4   5   0   -0.62    0.27
  -3  -6   0   18.48    1.11
   3  -6   0   18.31    1.13
  -3  -6   0   17.56    1.30
  -3  -6   0   19.60    1.20
   3   6   0   18.79    1.24
   3   6   0   18.92    1.25
   3  -6   0   20.37    1.23
  -3   6   0   18.64    1.13
  -3   6   0   18.32    1.10
  -3  -6   0   18.42    1.20
  -3   6   0   17.82    1.10
  -3   6   0   19.19    1.22
   3  -6   0   17.87    1.10
  -3  -6   0   18.10    1.28
   3  -6   0   17.91    1.14
  -3   6   0   17.06    1.08
   3  -6   0   16.78    1.04
  -3  -6   0   18.09    1.21
   3  -6   0   19.55    1.17
   3   6   0   17.00    1.05
   3   6   0   17.57    1.35
  -3   6   0   20.64    1.23
   3   6   0   17.24    1.15
   3   6  -1    2.19    0.59
  -3   6   1    2.75    0.58
   3  -6  -1    3.40    0.43
   3   6  -1    2.45    0.65
   3   6  -1    3.25    0.54
  -3   6   1    3.12    0.43
  -3  -6   1    2.49    0.61
  -3  -6   1    2.57    0.57
  -3  -6   1    2.40    0.60
  -3  -6   1    2.52    0.64
   3   6  -1    2.50    0.62
   3  -6  -1    2.78    0.60
  -3  -6   1    3.02    0.46
   3   6  -1    2.43    0.62
  -3   6   1    3.12    0.54
   3   6  -1    1.68    0.38
   3  -6  -1    3.30    0.41
   3   6  -1    2.90    0.31
   3   6  -1    2.41    0.52
   3  -6  -1    3.26    0.41
  -3   6   1    3.21    0.43
   3  -6  -1    2.38    0.58
  -3   6   1    2.77    0.59
   3  -6  -1    3.06    0.38
  -3  -6   1    2.32    0.54
  -4   1   7   26.02    1.30
   4  -1  -7   25.66    1.29
   4   1  -7   25.90    1.35
  -4  -1   7   25.80    1.28
   4   1  -7   24.21    1.22
  -4  -1   7   26.73    1.35
  -4   1   7   25.57    1.27
   4  -1  -7   26.04    1.33
   4   1  -7   25.40    1.31
   4  -1  -7   25.11    1.28
  -4   1   7   26.43    1.31
  -4  -1   7   24.57    1.24
  -4  -1   7   26.91    1.36
   4  -1  -7   23.02    1.17
  -4   1   7   24.07    1.22
  -4  -1   7   24.27    1.20
   4  -1  -7   26.37    1.31
   4   1  -7   25.39    1.27
  -4  -1   7   27.09    1.34
  -5   1   5   28.27    1.39
  -5   1   5   28.97    1.44
   5   1  -5   27.55    1.38
  -5  -1   5   28.93    1.44
   5   1  -5   25.90    1.30
   5  -1  -5   26.01    1.30
  -5  -1   5   26.33    1.31
  -5   1   5   25.10    1.24
  -5  -1   5   28.07    1.37
   5  -1  -5   26.09    1.31
  -5   1   5   27.64    1.37
   5  -1  -5   27.42    1.38
  -5  -1   5   29.17    1.47
  -5   1   5   26.75    1.34
   5  -1  -5   26.44    1.31
  -5   1   5   28.88    1.42
  -5  -1   5   26.13    1.28
   5   1  -5   29.78    1.52
   5  -1  -5   29.85    1.51
  -5  -1   5   27.49    1.36
  -2  -6   4   22.15    1.15
  -2  -6   4   22.18    1.15
   2  -6  -4   20.75    0.69
  -2   6   4   21.80    1.13
   2   6  -4   18.71    1.16
  -2  -6   4   20.97    1.09
   2  -6  -4   22.72    1.19
   2  -6  -4   20.14    1.22
   2   6  -4   20.83    1.05
  -2   6   4   21.17    1.13
  -2   6   4   20.06    1.20
  -2   6   4   19.15    1.18
   2  -6  -4   21.62    1.13
   2  -6  -4   20.54    1.34
   2   6  -4   21.68    1.18
  -2  -6   4   22.37    1.18
   2  -6  -4   20.58    1.27
  -2   6   4   21.35    1.12
   2   6  -4   21.66    1.20
  -5  -3   3    5.82    0.68
  -5   3   3    6.16    0.72
   5   3  -3    5.28    0.60
   5  -3  -3    6.64    0.77
  -5  -3   3    5.13    0.64
   5  -3  -3    4.86    0.66
  -5   3   3    5.94    0.73
   5   3  -3    5.37    0.60
  -5  -3   3    5.41    0.60
  -5   3   3    5.66    0.70
  -5  -3   3    5.34    0.65
   5   3  -3    5.17    0.58
  -5  -3   3    5.57    0.66
   5  -3  -3    5.65    0.63
   5   3  -3    5.57    0.70
   5  -3  -3    6.12    0.69
  -5   3   3    5.86    0.66
  -5  -3   3    5.16    0.72
  -5   3   3    6.04    0.66
  -5   3   3    6.41    0.75
   5  -3  -3    5.74    0.66
   5   3  -3    5.98    0.84
   1  -3   8    5.80    0.65
  -1   3  -8    6.22    0.78
   1   3   8    4.32    0.58
  -1  -3  -8    4.33    0.57
  -1   3  -8    6.33    0.73
  -1   3  -8    5.41    0.64
   1   3   8    5.50    0.71
  -1   3  -8    5.37    0.63
   1   3   8    4.51    0.43
  -1  -3  -8    4.45    0.45
   1  -3   8    5.81    0.67
  -1  -3  -8    5.33    0.64
  -1  -3  -8    4.55    0.59
   1  -3   8    6.49    0.88
  -1   3  -8    5.77    0.66
   1  -3   8    5.05    0.61
   1  -3   8    5.30    0.62
  -1   3  -8    5.09    0.62
  -1  -3  -8    4.39    0.44
   1  -3   8    5.05    0.57
  -1  -3  -8    4.63    0.45
   1   3   8    4.49    0.51
  -1   3  -8    5.65    0.66
   1  -3   8    6.03    0.70
  -1   3  -8    5.72    0.68
  -1  -3  -8    5.00    0.64
   1   7   0    4.29    0.45
   1  -7   0    5.32    0.62
  -1   7   0    5.66    0.69
   1   7   0    5.43    0.65
  -1   7   0    5.70    0.72
   1   7   0    5.41    0.74
  -1  -7   0    5.20    0.61
  -1  -7   0    5.96    0.74
  -1   7   0    5.01    0.70
   1  -7   0    4.56    0.66
   1   7   0    4.09    0.51
  -1   7   0    5.15    0.73
   1   7   0    4.43    0.44
   1  -7   0    5.80    0.65
   1   7   0    4.64    0.63
  -1   7   0    5.47    0.82
   1   7   0    5.59    0.64
   1  -7   0    4.77    0.61
  -1  -7   0    5.89    0.74
  -1   7   0    5.58    0.67
  -1  -7   0    5.62    0.67
  -1  -7   0    5.20    0.64
   1  -7   0    5.64    0.67
   2   5  -6    1.10    0.41
  -2   5   6    1.01    0.35
   2  -5  -6    1.15    0.44
   2   5  -6    1.10    0.47
  -2  -5   6    1.29    0.43
  -2  -5   6    1.24    0.40
  -2  -5   6    1.68    0.49
   2  -5  -6    1.16    0.39
   2  -5  -6    1.69    0.44
   2   5  -6    1.20    0.47
  -2   5   6    1.02    0.28
   2  -5  -6    0.99    0.32
  -2   5   6    1.07    0.33
   2   5  -6    1.34    0.43
  -2  -5   6    1.97    0.47
  -2  -5   6    1.94    0.48
  -2   5   6    0.92    0.40
   2  -5  -6    1.36    0.43
   2  -5  -6    1.11    0.47
   2   5  -6    0.99    0.40
   2  -5  -6    1.29    0.40
   2   5  -6    1.39    0.41
  -2  -5   6    1.56    0.44
  -2   5   6    1.58    0.44
   3   5   4   -0.04    0.33
   3   5   4    0.18    0.29
   3   5   4   -0.25    0.43
  -3   5  -4   -0.02    0.29
  -3  -5  -4   -0.02    0.31
  -3   5  -4   -0.16    0.36
  -3  -5  -4   -0.01    0.46
   3   5   4   -0.17    0.54
  -3  -5  -4   -0.11    0.31
   3  -5   4    0.33    0.29
   3   5   4    0.19    0.32
  -3   5  -4   -0.37    0.31
   3  -5   4   -0.17    0.29
  -3   5  -4   -0.10    0.30
  -3  -5  -4   -0.28    0.29
   3  -5   4    0.07    0.30
  -3   5  -4   -0.31    0.32
  -3   5  -4    0.20    0.47
  -3   5  -4    0.04    0.37
  -3  -5  -4    0.00    0.41
  -3  -5  -4    0.25    0.46
  -4   5   2    1.00    0.46
  -4  -5   2    1.78    0.50
  -4  -5   2    1.59    0.49
   4  -5  -2    0.44    0.55
  -4  -5   2    1.26    0.41
   4   5  -2    1.07    0.39
   4  -5  -2    1.63    0.54
  -4   5   2    1.41    0.50
  -4  -5   2    1.65    0.46
  -4   5   2    1.46    0.46
   4  -5  -2    1.00    0.37
   4   5  -2    1.28    0.46
   4  -5  -2    2.06    0.76
  -4  -5   2   -0.09    0.52
  -4  -5   2    1.52    0.41
  -4   5   2    0.66    0.48
   4   5  -2    1.41    0.41
   4  -5  -2    1.49    0.52
  -4   5   2    1.39    0.44
   4   5  -2    1.10    0.37
   4  -5  -2    0.22    0.43
  -4  -5   2    1.32    0.43
  -4  -5   2    1.81    0.49
  -2  -3   8    0.10    0.34
  -2  -3   8    0.23    0.29
   2   3  -8    0.16    0.35
  -2   3   8   -0.55    0.33
   2  -3  -8    0.19    0.31
   2  -3  -8    0.19    0.31
   2  -3  -8   -0.08    0.44
  -2  -3   8    0.18    0.30
   2  -3  -8   -0.11    0.32
  -2   3   8    0.26    0.33
   2  -3  -8   -0.19    0.33
  -2  -3   8    0.33    0.28
  -2  -3   8    0.20    0.29
   2   3  -8    0.24    0.34
   2   3  -8    0.26    0.30
  -2   3   8    0.20    0.27
  -2  -3   8    0.25    0.31
   2   3  -8    0.27    0.30
  -2  -3   8    0.38    0.28
  -2  -3   8    0.03    0.26
   2  -3  -8    0.13    0.31
   2   3  -8    0.17    0.28
  -2   3   8   -0.14    0.33
   2  -3  -8    0.34    0.30
   2   3  -8    0.19    0.31
  -4   0  -6   13.22    0.86
   4   0   6   12.09    0.62
  -4   0  -6   12.22    0.67
  -4   0  -6   12.73    0.90
   4   0   6   12.97    0.84
  -4   0  -6   13.30    0.86
  -4   0  -6   12.84    0.89
  -4   0  -6   12.39    0.88
  -4   0  -6   13.46    0.85
  -4   0  -6   11.65    0.74
   4   0   6   12.00    0.79
   5  -2   3    2.32    0.48
  -5  -2  -3    2.83    0.61
  -5   2  -3    3.17    0.43
  -5  -2  -3    2.75    0.61
  -5   2  -3    3.70    0.46
  -5   2  -3    3.21    0.37
   5  -2   3    3.14    0.41
  -5   2  -3    3.54    0.47
   5  -2   3    2.69    0.57
  -5  -2  -3    2.68    0.58
  -5   2  -3    2.68    0.59
  -5  -2  -3    1.92    0.48
  -5  -2  -3    1.84    0.54
  -5   2  -3    2.76    0.55
  -5  -2  -3    2.56    0.51
   5   2   3    2.71    0.55
   5  -2   3    3.50    0.45
   5   2   3    2.22    0.52
   5  -2   3    2.63    0.54
  -5  -2  -3    3.61    0.46
  -5   2  -3    2.65    0.57
  -5  -2  -3    1.60    0.47
   1   7  -1   76.29    2.21
   1  -7  -1   74.45    2.07
  -1   7   1   74.28    2.17
   1  -7  -1   73.98    2.09
   1   7  -1   76.88    2.14
  -1  -7   1   75.53    2.11
   1   7  -1   71.87    2.04
  -1  -7   1   74.25    2.09
   1  -7  -1   69.48    2.03
  -1   7   1   70.74    1.98
   1  -7  -1   72.99    2.05
  -1   7   1   75.53    2.23
   1   7  -1   68.11    1.89
  -1  -7   1   71.97    1.99
   0  -6  -5    0.66    0.31
   0  -6  -5    0.59    0.30
   0   6   5    0.36    0.31
   0   6   5    0.60    0.28
   0   6  -5    0.21    0.40
   0   6  -5    0.34    0.39
   0  -6   5   -0.22    0.48
   0   6   5    0.07    0.33
   0  -6  -5    0.58    0.31
   0   6   5    0.65    0.41
   0   6  -5    0.31    0.40
   0   6   5    0.42    0.55
   0   6  -5    0.02    0.34
   0   6   5    0.27    0.34
   0   6  -5    0.35    0.31
   0  -6   5    0.57    0.34
   0  -6  -5    0.10    0.40
   0  -6   5    0.35    0.36
   0  -6  -5    0.39    0.34
   4   3  -6    3.23    0.51
   4  -3  -6    3.06    0.39
  -4   3   6    3.28    0.44
  -4   3   6    2.92    0.38
  -4   3   6    2.64    0.55
  -4  -3   6    3.18    0.47
   4   3  -6    2.84    0.56
  -4  -3   6    3.20    0.48
  -4   3   6    3.15    0.42
   4   3  -6    3.38    0.40
   4  -3  -6    3.33    0.43
  -4  -3   6    3.96    0.46
   4   3  -6    3.39    0.49
  -4  -3   6    3.52    0.44
  -4   3   6    3.23    0.48
   4  -3  -6    2.89    0.42
   4  -3  -6    2.88    0.35
  -4   3   6    3.24    0.43
   4   3  -6    3.25    0.39
  -4  -3   6    3.61    0.42
   4  -3  -6    2.85    0.57
  -4  -3   6    3.20    0.42
  -3   6  -1    0.45    0.31
  -3  -6  -1    1.59    0.49
   3  -6   1    0.62    0.30
  -3   6  -1    0.96    0.41
   3   6   1    1.26    0.43
   3  -6   1    1.72    0.45
   3  -6   1    0.99    0.35
   3   6   1    1.16    0.35
  -3  -6  -1    1.44    0.39
   3   6   1    1.50    0.56
   3   6   1    1.47    0.47
  -3  -6  -1    0.75    0.47
  -3   6  -1    0.64    0.33
  -3   6  -1    0.80    0.44
   3   6   1    1.59    0.43
  -3   6  -1    1.15    0.40
   3  -6   1    0.85    0.36
   3  -6   1    0.47    0.35
  -3  -6  -1    1.51    0.47
  -3   6  -1    0.66    0.39
   3  -6   1    0.55    0.31
  -3  -6  -1    1.06    0.41
  -4   5  -1    0.31    0.38
   4   5   1    0.83    0.29
  -4   5  -1    0.92    0.43
   4  -5   1    0.82    0.43
  -4  -5  -1    0.62    0.39
   4  -5   1    0.53    0.36
   4   5   1    0.28    0.49
  -4   5  -1    0.66    0.36
  -4  -5  -1    1.07    0.48
   4  -5   1    0.43    0.34
   4  -5   1    1.10    0.40
  -4   5  -1    0.67    0.35
   4  -5   1    0.79    0.30
   4  -5   1    0.81    0.36
   4   5   1    1.13    0.39
  -4  -5  -1    0.89    0.33
  -4  -5  -1    0.74    0.24
  -4  -5  -1    0.84    0.30
  -4  -5  -1    0.88    0.33
  -4   5  -1    0.50    0.39
   4   5   1    0.48    0.32
  -4  -5  -1    1.03    0.37
  -4   5  -1    0.44    0.36
  -4  -5  -1    0.92    0.31
   3  -2   7   50.26    1.45
  -3   2  -7   52.05    1.51
   3  -2   7   54.80    1.57
  -3  -2  -7   50.99    1.49
   3   2   7   50.90    1.51
  -3  -2  -7   53.40    1.62
  -3  -2  -7   49.02    1.63
  -3   2  -7   52.35    1.57
  -3   2  -7   55.66    1.58
  -3   2  -7   54.96    1.56
   3  -2   7   53.57    1.55
  -3  -2  -7   49.95    1.52
  -3  -2  -7   51.44    1.49
   3   5  -5    2.69    0.57
   3  -5  -5    2.16    0.62
  -3  -5   5    2.05    0.52
  -3   5   5    1.67    0.49
  -3  -5   5    2.26    0.50
   3  -5  -5    2.34    0.59
  -3   5   5    1.38    0.53
  -3   5   5    2.16    0.54
   3   5  -5    2.08    0.57
   3  -5  -5    2.54    0.59
   3  -5  -5    1.87    0.46
  -3  -5   5    2.10    0.51
   3  -5  -5    2.21    0.55
   3   5  -5    2.17    0.57
  -3  -5   5    2.38    0.54
   3  -5  -5    2.09    0.60
  -3   5   5    1.66    0.47
   3  -5  -5    1.75    0.50
   3   5  -5    1.83    0.53
  -3  -5   5    2.40    0.59
  -3  -5   5    1.84    0.54
   3   5  -5    2.35    0.52
  -3  -5   5    2.19    0.53
  -3   6   2   17.72    1.09
  -3  -6   2   17.70    1.09
  -3   6   2   18.83    1.26
  -3   6   2   18.41    1.14
   3  -6  -2   19.37    1.18
  -3   6   2   18.36    1.12
  -3  -6   2   17.36    1.17
  -3  -6   2   17.89    1.18
   3   6  -2   19.26    1.23
  -3  -6   2   19.69    1.22
   3  -6  -2   19.28    1.17
   3   6  -2   17.17    1.07
   3   6  -2   17.67    1.17
  -3   6   2   17.22    1.07
  -3  -6   2   20.45    1.31
  -3  -6   2   17.94    1.10
  -3  -6   2   18.06    1.12
   3   6  -2   15.65    1.03
   3  -6  -2   19.52    1.17
   3  -6  -2   17.18    1.10
   3  -6  -2   17.07    1.15
   3   6  -2   19.57    1.22
   3  -6  -2   17.47    1.08
   1   7   1    6.67    0.81
   1  -7   1    4.36    0.48
  -1   7  -1    4.97    0.61
   1   7   1    6.48    0.75
   1   7   1    7.24    0.89
   1  -7   1    4.70    0.49
  -1   7  -1    4.67    0.49
  -1   7  -1    4.89    0.68
  -1   7  -1    5.17    0.64
  -1  -7  -1    7.08    0.81
   1  -7   1    4.62    0.52
   1   7   1    5.54    0.63
   1  -7   1    4.58    0.49
  -1   7  -1    5.11    0.69
   1   7   1    5.16    0.82
   1   7   1    4.60    0.55
  -1  -7  -1    5.78    0.64
  -1  -7  -1    5.77    0.73
   1  -7   1    5.08    0.63
  -1   7  -1    4.39    0.53
  -1  -7  -1    6.11    0.81
   1   7   1    6.47    0.74
  -1  -7  -1    6.66    0.80
  -1  -7  -1    6.22    0.82
   0   7  -2    0.28    0.36
   0  -7   2    0.58    0.39
   0   7   2    0.17    0.30
   0  -7  -2    0.13    0.33
   0  -7   2    1.37    0.40
   0   7   2    0.04    0.56
   0  -7   2    1.25    0.42
   0   7   2    1.39    0.54
   0  -7  -2    0.77    0.47
   0   7  -2    0.64    0.30
   0  -7  -2    0.50    0.49
   0   7  -2    0.83    0.42
   0  -7  -2    0.20    0.38
   0   7  -2    1.21    0.52
   0  -7   2    1.11    0.43
   0   7  -2    0.62    0.36
   0  -7   2    1.46    0.42
   0   7   2    0.16    0.56
   2   2   8    4.05    0.48
  -2  -2  -8    3.86    0.47
  -2   2  -8    3.32    0.56
  -2  -2  -8    3.67    0.39
  -2   2  -8    4.58    0.45
  -2   2  -8    3.67    0.43
  -2  -2  -8    4.84    0.65
   2  -2   8    3.61    0.45
   2  -2   8    3.75    0.41
  -2   2  -8    3.19    0.38
   2   2   8    4.08    0.56
  -2  -2  -8    3.67    0.49
   2   2   8    3.91    0.58
   2  -2   8    3.65    0.42
  -2  -2  -8    4.01    0.42
   2  -2   8    5.14    0.63
  -2  -2  -8    4.12    0.39
   2   2   8    4.35    0.46
  -2   2  -8    3.87    0.42
   2   2   8    4.53    0.57
  -2   2  -8    4.49    0.54
  -2   2  -8    4.06    0.47
  -2  -2  -8    4.11    0.62
  -2   2  -8    3.32    0.43
  -2   2  -8    3.68    0.45
  -2   0   9    0.26    0.32
   2   0  -9    0.50    0.37
  -2   0   9    0.17    0.37
  -2   0   9    0.15    0.23
   2   0  -9    0.25    0.27
  -2   0   9    0.59    0.30
   2   0  -9    0.20    0.38
  -2   0   9   -0.37    0.34
   2   0  -9   -0.21    0.30
  -2   0   9    0.34    0.29
   2   0  -9   -0.31    0.30
   2   0  -9   -0.03    0.27
   1  -6  -5    7.51    0.80
  -1   6   5    5.96    0.74
  -1  -6   5    6.63    0.75
   1  -6  -5    5.30    0.68
  -1  -6   5    5.43    0.71
   1  -6  -5    7.34    0.81
  -1  -6   5    6.60    0.74
   1   6  -5    6.03    0.72
   1  -6  -5    6.93    0.90
   1  -6  -5    6.44    0.76
   1   6  -5    5.39    0.60
   1   6  -5    6.40    0.71
   1  -6  -5    6.06    0.74
   1   6  -5    5.97    0.74
  -1   6   5    7.22    0.83
  -1   6   5    7.08    0.81
  -1  -6   5    5.02    0.60
  -1  -6   5    6.46    0.73
   1  -6  -5    7.47    0.83
   1   6  -5    6.31    0.70
   1   6  -5    5.15    0.66
  -4   1  -6    3.93    0.36
  -4   1  -6    3.15    0.34
  -4  -1  -6    3.65    0.40
  -4   1  -6    5.74    0.66
   4  -1   6    5.44    0.62
  -4  -1  -6    4.30    0.45
  -4  -1  -6    3.74    0.47
  -4  -1  -6    4.73    0.32
  -4   1  -6    5.70    0.63
  -4  -1  -6    3.78    0.46
  -4   1  -6    6.15    0.70
  -4   1  -6    5.79    0.62
  -4  -1  -6    4.59    0.44
  -4   1  -6    6.09    0.70
  -4  -1  -6    4.26    0.48
  -4   1  -6    5.81    0.68
  -4  -1  -6    4.12    0.46
   4  -1   6    5.50    0.67
  -4  -1  -6    3.56    0.42
  -4   1  -6    5.93    0.67
   4   1   6    4.35    0.57
   4  -1   6    6.12    0.69
   1   0   9    0.72    0.38
  -1   0  -9    0.29    0.32
  -1   0  -9    1.09    0.35
   1   0   9    1.10    0.36
   1   0   9    1.80    0.58
  -1   0  -9    0.13    0.39
  -1   0  -9    0.57    0.29
   1   0   9    0.92    0.32
  -1   0  -9    0.73    0.32
   1   0   9    1.37    0.47
  -1   0  -9    0.43    0.34
   1   0   9    1.70    0.44
  -1   0  -9    0.87    0.38
  -1   0  -9    1.64    0.40
  -1   0  -9    1.79    0.54
  -5  -3  -2    8.50    0.68
   5  -3   2    7.37    0.74
  -5   3  -2    9.31    0.66
  -5  -3  -2    8.22    0.56
  -5  -3  -2    8.49    0.63
  -5   3  -2    7.97    0.42
  -5  -3  -2    9.09    0.65
  -5   3  -2    8.38    0.61
   5  -3   2    8.23    0.59
  -5   3  -2    8.11    0.58
  -5  -3  -2    6.74    0.74
   5   3   2    8.67    0.56
  -5   3  -2    8.60    0.60
   5  -3   2    7.93    0.40
   5   3   2    7.36    0.77
  -5  -3  -2    7.77    0.79
   5  -3   2    9.67    0.76
   5  -3   2    9.01    0.64
  -5   3  -2    8.52    0.65
  -5  -3  -2    7.61    0.95
  -5   3  -2    7.82    0.85
   5   3   2    7.75    0.93
  -5   0  -4    3.39    0.37
   5   0   4    2.87    0.61
   5   0   4    3.30    0.36
  -5   0  -4    3.32    0.47
  -5   0  -4    4.56    0.65
   5   0   4    3.48    0.40
  -5   0  -4    3.51    0.65
  -5   0  -4    3.27    0.39
  -5   0  -4    4.27    0.55
   5   0   4    3.38    0.40
  -5   0  -4    3.20    0.36
  -5   0  -4    3.53    0.41
   5   0   4    3.53    0.57
  -5   0  -4    3.18    0.54
   3   2  -8    3.30    0.42
  -3   2   8    3.00    0.40
   3  -2  -8    3.79    0.47
  -3  -2   8    4.06    0.42
  -3   2   8    3.26    0.43
   3   2  -8    3.40    0.43
   3  -2  -8    3.41    0.46
  -3  -2   8    3.25    0.42
  -3  -2   8    3.66    0.41
  -3  -2   8    3.96    0.43
   3  -2  -8    3.21    0.46
   3   2  -8    4.28    0.45
  -3  -2   8    3.78    0.43
  -3   2   8    4.01    0.53
   3   2  -8    3.69    0.40
   3  -2  -8    3.16    0.44
  -3  -2   8    4.23    0.51
  -3   2   8    3.82    0.42
   3   2  -8    3.01    0.45
  -4   4   5   25.25    1.29
   4  -4  -5   27.28    1.36
   4   4  -5   22.72    1.15
  -4  -4   5   24.78    1.26
  -4   4   5   25.55    1.28
   4  -4  -5   27.89    1.41
   4   4  -5   24.55    1.24
  -4   4   5   25.68    1.30
   4  -4  -5   26.65    1.43
  -4  -4   5   25.53    1.31
   4  -4  -5   23.69    1.21
  -4  -4   5   23.72    1.19
  -4  -4   5   24.51    1.25
  -4   4   5   26.93    1.38
   4  -4  -5   28.63    1.45
   4   4  -5   25.94    1.43
  -4   4   5   27.26    1.39
   4  -4  -5   25.20    1.29
   4   4  -5   22.94    1.23
   4   4  -5   25.07    1.26
  -4   4   5   23.99    1.26
  -4  -4   5   22.84    1.23
  -4  -4   5   22.74    1.18
  -4  -4   5   24.64    1.29
  -4   4   5   26.93    1.35
  -4  -4   5   25.12    1.26
  -4   3  -5   39.92    1.92
   4  -3   5   42.62    1.99
  -4  -3  -5   38.18    1.97
  -4  -3  -5   39.30    1.88
  -4  -3  -5   38.72    1.96
   4  -3   5   44.22    2.08
   4   3   5   36.52    1.74
  -4   3  -5   40.31    1.89
  -4  -3  -5   40.36    1.92
  -4   3  -5   42.89    2.07
  -4   3  -5   36.47    1.79
  -4  -3  -5   38.95    2.01
  -4   3  -5   41.70    1.97
   4  -3   5   41.50    1.97
  -4   3  -5   43.97    2.07
  -4  -3  -5   39.53    1.89
   4  -3   5   38.95    1.84
   4  -3   5   40.35    1.90
  -4   3  -5   41.61    1.95
  -4  -3  -5   42.90    2.08
  -1  -2   9    2.52    0.59
   1   2  -9    1.22    0.37
  -1   2   9    2.33    0.50
   1  -2  -9    2.22    0.49
  -1  -2   9    0.56    0.25
   1   2  -9    0.57    0.30
   1   2  -9    1.54    0.36
  -1  -2   9    1.31    0.37
   1  -2  -9    2.27    0.53
  -1  -2   9    0.95    0.32
   1   2  -9    0.39    0.32
  -1  -2   9    2.13    0.54
   1  -2  -9    2.50    0.59
   1   2  -9    0.76    0.33
  -1  -2   9    0.81    0.32
   1   2  -9    1.52    0.50
  -1  -2   9    1.03    0.34
   1   2  -9    1.21    0.43
  -1   2   9    2.18    0.64
   1   2  -9    2.18    0.47
   1  -2  -9    1.92    0.56
  -1   2   9    3.20    0.50
   1   7  -2    5.53    0.72
  -1   7   2    3.67    0.47
   1  -7  -2    2.47    0.56
  -1   7   2    1.94    0.50
  -1  -7   2    4.43    0.66
   1   7  -2    4.60    0.55
  -1  -7   2    5.50    0.70
   1  -7  -2    3.16    0.45
  -1  -7   2    5.54    0.78
   1   7  -2    4.00    0.63
  -1  -7   2    3.84    0.54
  -1   7   2    2.63    0.60
   1  -7  -2    4.11    0.49
   1   7  -2    4.63    0.57
   1  -7  -2    2.65    0.62
   1  -7  -2    3.17    0.42
  -1   7   2    2.29    0.70
  -1  -7   2    5.22    0.70
  -1  -7   2    5.32    0.77
   1   7  -2    3.92    0.58
  -1   7   2    3.01    0.41
  -1   7   2    3.05    0.40
   2   1  -9    5.05    0.65
  -2   1   9    4.99    0.59
  -2  -1   9    5.41    0.62
   2   1  -9    5.79    0.68
  -2  -1   9    4.50    0.45
   2  -1  -9    4.75    0.58
   2  -1  -9    5.18    0.61
   2   1  -9    5.14    0.60
   2   1  -9    5.58    0.64
   2  -1  -9    5.35    0.60
  -2   1   9    5.93    0.72
  -2  -1   9    6.67    0.79
   2   1  -9    6.06    0.73
   2  -1  -9    4.40    0.49
   2  -1  -9    6.42    0.75
   2   1  -9    4.44    0.48
   2  -1  -9    4.86    0.59
  -2   1   9    5.83    0.68
  -2  -1   9    4.97    0.60
  -2   1   9    5.50    0.63
  -2   1   9    4.56    0.45
  -2  -1   9    5.97    0.70
   2   1  -9    3.90    0.42
  -2   1   9    7.25    0.79
  -2   1   9    4.71    0.35
   2   1  -9    4.64    0.47
  -2  -1   9    6.08    0.68
  -2  -1   9    5.61    0.64
   2   1  -9    5.03    0.57
   0  -2   9    2.99    0.40
   0   2  -9    2.74    0.71
   0  -2  -9    1.33    0.43
   0   2  -9    1.29    0.46
   0  -2   9    3.22    0.45
   0  -2   9    2.05    0.65
   0  -2  -9    1.29    0.40
   0  -2  -9    1.00    0.29
   0   2   9    0.72    0.26
   0   2  -9    2.69    0.60
   0  -2   9    1.87    0.55
   0  -2  -9    0.86    0.31
   0   2   9    1.27    0.46
   0  -2  -9    1.34    0.45
   0   2  -9    0.52    0.36
   0  -2  -9    0.16    0.38
   0  -2   9    1.62    0.43
   0   2  -9    0.56    0.37
   0  -2   9    3.33    0.44
   0  -2  -9    1.52    0.44
   0   2  -9    1.92    0.58
   0  -2  -9    0.31    0.24
   0   2  -9    0.53    0.35
   0  -2   9    0.88    0.35
   0   2   9    1.02    0.32
   0  -2   9    0.92    0.33
   0   2  -9    2.52    0.56
   1   1   9    3.57    0.38
  -1   1  -9    4.07    0.45
   1   1   9    4.08    0.49
   1  -1   9    3.93    0.46
  -1  -1  -9    3.53    0.45
   1  -1   9    4.47    0.64
  -1   1  -9    4.02    0.45
  -1  -1  -9    3.46    0.38
  -1  -1  -9    4.28    0.46
  -1   1  -9    4.58    0.47
  -1   1  -9    3.42    0.41
  -1  -1  -9    3.72    0.43
   1  -1   9    3.89    0.39
   1   1   9    3.96    0.48
  -1   1  -9    3.95    0.47
   1  -1   9    4.25    0.56
  -1   1  -9    4.67    0.56
  -1  -1  -9    4.20    0.52
  -1   1  -9    4.12    0.46
   1   1   9    3.82    0.45
   1  -1   9    3.70    0.41
  -1  -1  -9    3.94    0.49
   1   1   9    3.94    0.46
  -1   1  -9    3.49    0.40
  -1  -1  -9    3.58    0.43
  -1   1  -9    3.69    0.45
  -1  -1  -9    3.23    0.44
   1  -1   9    3.69    0.49
  -5  -1  -4   56.71    1.82
   5  -1   4   51.18    1.52
  -5  -1  -4   51.37    1.46
  -5   1  -4   57.33    1.81
  -5   1  -4   54.54    1.57
  -5   1  -4   54.59    1.57
  -5  -1  -4   54.74    1.64
  -5   1  -4   51.32    1.48
  -5  -1  -4   55.45    1.64
  -5   1  -4   54.89    1.57
   5   1   4   52.52    1.49
   5  -1   4   56.42    1.62
   5  -1   4   51.37    1.49
  -5  -1  -4   54.99    1.71
  -5   1  -4   53.84    1.55
  -5  -1  -4   54.55    1.58
  -5   1  -4   56.64    1.66
  -5   1  -4   55.64    1.60
  -5  -1  -4   52.50    1.57
   5   1   4   50.27    1.47
  -5  -1  -4   57.23    1.67
  -4  -5   3    4.24    0.51
   4  -5  -3    5.14    0.63
  -4  -5   3    4.58    0.61
   4  -5  -3    4.60    0.60
  -4   5   3    5.51    0.68
  -4  -5   3    4.12    0.54
   4  -5  -3    4.63    0.48
   4  -5  -3    4.16    0.51
   4   5  -3    5.58    0.69
  -4   5   3    5.11    0.62
   4   5  -3    4.90    0.60
  -4  -5   3    4.56    0.50
  -4  -5   3    3.92    0.54
  -4   5   3    4.70    0.58
  -4  -5   3    3.64    0.45
   4  -5  -3    4.78    0.59
  -4   5   3    4.92    0.63
  -4   5   3    5.77    0.68
   4   5  -3    3.70    0.48
   4   5  -3    5.03    0.63
  -4  -2   7    2.23    0.54
   4  -2  -7    3.74    0.48
  -4   2   7    5.39    0.70
  -4   2   7    4.50    0.52
  -4  -2   7    3.11    0.49
  -4   2   7    5.00    0.66
  -4   2   7    4.38    0.53
  -4   2   7    4.16    0.50
   4  -2  -7    4.18    0.49
   4  -2  -7    3.55    0.46
  -4  -2   7    2.33    0.48
  -4  -2   7    2.83    0.61
  -4   2   7    5.31    0.65
   4   2  -7    2.24    0.56
  -4   2   7    4.18    0.55
   4   2  -7    2.86    0.60
  -4  -2   7    2.37    0.55
   4   2  -7    2.56    0.66
   4  -2  -7    4.05    0.52
   4  -2  -7    3.03    0.31
   4   2  -7    3.19    0.45
   4  -2  -7    4.85    0.63
  -4  -2   7    2.73    0.60
   4  -2  -7    5.32    0.64
  -4  -2   7    2.44    0.56
   5   2  -5    7.43    0.78
   5  -2  -5    7.36    0.80
  -5  -2   5    7.88    0.44
   5  -2  -5    8.14    0.67
   5   2  -5    8.36    0.62
   5  -2  -5    7.41    0.79
   5   2  -5    8.31    0.71
  -5   2   5    7.89    0.49
   5  -2  -5    6.49    0.72
  -5   2   5    7.97    0.49
  -5  -2   5    7.83    0.82
  -5   2   5    8.76    0.62
   5   2  -5    8.80    0.59
   5  -2  -5    7.93    0.43
   5  -2  -5    7.47    0.82
   5  -2  -5    7.67    0.82
  -5   2   5    8.16    0.59
  -5  -2   5    7.91    0.40
  -5   2   5    8.16    0.57
  -5   2   5    8.26    0.60
  -5  -2   5    8.91    0.62
  -5  -2   5    9.22    0.64
  -5  -2   5    8.37    0.59
   2  -6   4   20.45    1.24
   2  -6   4   20.26    1.27
  -2  -6  -4   17.27    1.07
  -2  -6  -4   18.07    1.10
  -2   6  -4   19.85    1.24
  -2   6  -4   21.71    1.14
   2   6   4   18.04    1.21
  -2   6  -4   20.83    0.76
  -2  -6  -4   18.39    1.24
  -2   6  -4   21.02    1.12
  -2   6  -4   19.42    1.17
  -2  -6  -4   17.75    1.07
   2  -6   4   18.87    1.13
   2   6   4   18.10    1.13
  -2  -6  -4   18.97    1.19
   2  -6   4   19.72    1.21
   2   6   4   19.42    1.20
  -2  -6  -4   17.56    1.08
   2   6   4   17.98    1.09
  -2  -6  -4   19.71    1.33
   2  -6   4   19.46    1.19
   2  -6   4   20.60    1.26
  -2   6  -4   20.67    1.25
   2   6   4   16.78    1.04
  -2   6  -4   21.42    1.13
   4  -4   4    9.63    0.81
  -4   4  -4    9.60    0.62
  -4  -4  -4    9.03    0.66
   4  -4   4    9.41    0.63
   4   4   4    8.98    0.62
  -4  -4  -4    9.01    0.64
  -4   4  -4    8.45    0.59
   4  -4   4    8.23    0.81
  -4  -4  -4    8.69    0.58
  -4  -4  -4    8.23    0.58
  -4   4  -4    9.28    0.63
   4   4   4    9.38    0.59
  -4   4  -4    8.93    0.61
   4  -4   4    7.52    0.90
  -4   4  -4    8.32    0.57
  -4  -4  -4    9.20    0.78
  -4   4  -4    8.04    0.47
  -4   4  -4    9.22    0.67
   4  -4   4    8.22    0.68
   4  -4   4    8.87    0.68
  -4  -4  -4    7.82    0.85
  -4   4  -4    8.64    0.56
  -4  -4  -4    9.23    0.79
  -4  -4  -4    9.11    0.62
  -1  -7  -2    8.63    0.80
  -1   7  -2    6.22    0.89
   1   7   2    9.33    0.70
  -1   7  -2    6.01    0.83
   1  -7   2    5.85    0.71
  -1   7  -2    6.42    0.78
   1  -7   2    5.60    0.73
   1   7   2    8.72    0.77
   1  -7   2    6.13    0.73
  -1  -7  -2    8.83    0.66
   1  -7   2    6.52    0.74
  -1  -7  -2    9.11    0.66
  -1   7  -2    7.31    0.82
   1  -7   2    6.45    0.75
  -1   7  -2    6.51    0.78
   1   7   2    9.69    0.74
  -1   7  -2    7.25    0.82
   1   7   2    8.58    0.80
  -1  -7  -2    8.26    0.63
  -1   7  -2    6.34    0.75
   1  -7   2    6.47    0.77
   1   7   2    7.90    0.58
   1   7   2    9.28    0.61
  -1  -7  -2    8.58    0.59
   3  -6   2   12.42    0.84
   3  -6   2   13.34    0.93
  -3  -6  -2   10.09    0.64
   3  -6   2   10.57    0.68
   3   6   2   11.22    0.73
   3  -6   2   10.96    0.76
  -3  -6  -2   10.56    0.75
  -3   6  -2   11.47    0.82
  -3   6  -2   12.60    0.85
  -3   6  -2   12.44    0.87
  -3  -6  -2   10.14    0.64
   3  -6   2   12.54    0.85
  -3   6  -2   13.81    0.95
  -3  -6  -2   11.40    0.72
   3   6   2    9.42    0.61
  -3   6  -2   11.99    0.79
   3  -6   2   11.81    0.74
  -3  -6  -2   10.49    0.66
   3   6   2   11.15    0.67
  -3   6  -2   11.84    0.80
  -3  -6  -2   12.06    0.67
  -3  -6  -2   11.26    0.72
  -3   6  -2   12.72    0.89
   3  -6   2   13.50    0.97
   3   6   2   11.61    0.86
  -1   6  -5   21.79    1.14
  -1  -6  -5   13.92    2.96
  -1   6  -5   19.36    1.17
   1  -6   5   19.18    1.24
   1   6   5   15.32    1.97
   1   6   5   19.39    1.21
   1  -6   5   18.64    1.14
   1  -6   5   20.44    1.24
   1  -6   5   19.25    1.14
  -1  -6  -5   20.30    1.55
  -1   6  -5   19.64    1.17
  -1  -6  -5   16.61    1.90
  -1  -6  -5   18.06    2.51
   1   6   5   20.35    1.27
  -1  -6  -5   16.52    2.28
   1  -6   5   18.73    1.13
  -1   6  -5   19.21    1.17
  -1  -6  -5   18.47    2.51
   1   6   5   18.02    2.47
  -1   6  -5   19.21    1.19
  -1   6  -5   20.69    1.24
   1  -6   5   19.33    1.15
   1  -6   5   19.53    1.21
  -1   6  -5   17.33    1.05
  -4  -5  -2   22.89    1.16
   4  -5   2   23.06    1.18
  -4   5  -2   24.63    1.25
  -4  -5  -2   26.26    1.32
   4   5   2   21.06    1.10
  -4  -5  -2   21.97    1.19
  -4  -5  -2   21.40    1.09
   4  -5   2   23.60    1.22
  -4   5  -2   23.74    1.21
  -4   5  -2   26.14    1.32
   4   5   2   21.54    1.09
  -4  -5  -2   22.16    1.13
   4  -5   2   23.08    1.16
  -4   5  -2   23.08    1.18
  -4   5  -2   24.80    1.24
  -4  -5  -2   25.15    1.28
  -4   5  -2   25.37    1.26
  -4  -5  -2   22.50    1.20
   4   5   2   21.12    1.19
   4  -5   2   23.35    1.21
  -4   5  -2   26.41    1.39
   4  -5   2   26.07    1.34
  -4   5  -2   25.76    1.34
  -4  -5  -2   23.28    1.29
  -3  -6   3    2.58    0.56
   3  -6  -3    0.54    0.37
   3  -6  -3    0.95    0.35
   3   6  -3    2.59    0.57
  -3  -6   3    1.23    0.40
  -3  -6   3    1.53    0.44
   3   6  -3    1.65    0.41
   3  -6  -3    0.76    0.36
  -3   6   3    0.54    0.38
  -3  -6   3    2.18    0.55
   3   6  -3    2.79    0.60
   3   6  -3    2.57    0.50
  -3   6   3    1.40    0.46
   3  -6  -3    0.86    0.35
   3  -6  -3    0.88    0.33
   3   6  -3    2.02    0.47
   3  -6  -3    0.74    0.43
   3   6  -3    2.04    0.57
  -3   6   3    1.01    0.34
  -3  -6   3    1.75    0.55
  -3  -6   3    1.48    0.44
   3   6  -3    1.48    0.52
  -3  -6   3    2.52    0.55
  -5   3   4    1.41    0.43
   5  -3  -4    2.20    0.54
   5   3  -4    0.26    0.50
  -5   3   4    2.25    0.56
  -5  -3   4    0.66    0.36
  -5   3   4    1.72    0.41
  -5  -3   4    0.91    0.35
   5  -3  -4    2.18    0.49
  -5   3   4    3.12    0.53
   5   3  -4    0.86    0.41
   5   3  -4    0.90    0.38
  -5   3   4    2.32    0.55
   5  -3  -4    1.69    0.47
   5   3  -4    0.59    0.27
  -5  -3   4    0.43    0.35
   5   3  -4    0.89    0.29
  -5   3   4    2.46    0.59
  -5  -3   4    0.46    0.31
   5  -3  -4    1.32    0.35
  -5  -3   4    0.42    0.31
  -5   3   4    3.26    0.47
   5  -3  -4    2.94    0.48
  -2   4  -7    5.88    0.69
   2   4   7    4.62    0.45
  -2  -4  -7    4.31    0.53
   2   4   7    4.07    0.52
   2  -4   7    4.55    0.47
  -2   4  -7    4.52    0.49
   2   4   7    5.62    0.67
  -2  -4  -7    5.15    0.70
  -2   4  -7    2.42    0.54
  -2   4  -7    5.42    0.67
   2  -4   7    4.99    0.62
  -2  -4  -7    4.29    0.69
  -2   4  -7    5.67    0.68
  -2   4  -7    5.36    0.66
   2  -4   7    5.39    0.63
  -2  -4  -7    4.36    0.54
  -2   4  -7    5.41    0.75
   2   4   7    5.35    0.68
   2   4   7    4.35    0.59
  -2  -4  -7    7.26    0.84
  -2  -4  -7    4.49    0.49
   2  -4   7    6.40    0.83
  -2  -4  -7    5.10    0.59
   2  -4   7    4.90    0.61
   0  -7   3    2.19    0.55
   0   7   3    4.33    0.55
   0  -7  -3    4.25    0.62
   0   7  -3    3.28    0.56
   0  -7   3    2.91    0.44
   0  -7  -3    4.45    0.55
   0   7  -3    2.55    0.66
   0   7   3    3.26    0.42
   0   7   3    4.15    0.66
   0  -7   3    2.88    0.65
   0   7  -3    3.34    0.50
   0  -7   3    2.57    0.60
   0   7  -3    2.69    0.58
   0  -7  -3    3.63    0.43
   0  -7  -3    4.22    0.49
   0   7   3    4.72    0.62
   0  -7   3    3.55    0.51
   0  -7  -3    4.46    0.57
   0   7  -3    3.09    0.49
   0  -7   3    2.91    0.47
   0   7  -3    4.48    0.55
  -5  -4   1    1.86    0.52
  -5  -4   1    0.69    0.41
  -5   4   1   -0.28    0.56
  -5  -4   1    1.01    0.36
  -5   4   1   -0.03    0.40
  -5  -4   1    1.65    0.38
  -5  -4   1    0.79    0.50
   5  -4  -1   -0.09    0.40
  -5   4   1    0.66    0.46
   5  -4  -1    0.20    0.39
   5   4  -1    0.95    0.48
   5   4  -1    1.92    0.42
   5   4  -1    1.57    0.39
  -5   4   1    0.35    0.32
  -5  -4   1    1.46    0.46
  -5  -4   1    0.53    0.36
  -5   4   1    0.71    0.39
   5  -4  -1    0.59    0.36
   5   4  -1    2.32    0.61
  -5   4   1    0.18    0.41
   0   5   7    1.99    0.61
   0  -5  -7    2.49    0.59
   0  -5  -7    3.98    0.61
   0   5   7    1.94    0.46
   0   5  -7    1.77    0.48
   0   5  -7    1.26    0.44
   0  -5   7    0.89    0.48
   0  -5  -7    2.32    0.55
   0  -5  -7    2.73    0.63
   0  -5   7    1.08    0.39
   0   5  -7    0.41    0.36
   0   5   7    2.06    0.55
   0  -5   7    1.27    0.59
   0  -5  -7    1.97    0.62
   0  -5  -7    1.88    0.52
   0   4   8    5.16    0.60
   0   4  -8    4.77    0.60
   0   4  -8    6.27    0.71
   0   4   8    6.47    0.74
   0  -4   8    5.94    0.67
   0   4  -8    5.49    0.62
   0   4   8    5.55    0.69
   0  -4  -8    7.91    0.52
   0  -4   8    8.01    0.60
   0   4  -8    5.70    0.78
   0  -4   8    5.42    0.62
   0  -4  -8    5.23    0.62
   0   4  -8    5.55    0.64
   0   4   8    5.43    0.74
   0  -4  -8    6.94    0.79
   0   4  -8    5.05    0.65
   0  -4  -8    6.32    0.77
   0   4   8    5.75    0.63
   0  -4   8    5.33    0.61
   0   4   8    6.94    0.81
   0   4  -8    6.06    0.67
  -1  -4   8    8.01    0.44
   1   4  -8    8.77    0.59
   1  -4  -8    9.03    0.73
   1   4  -8    8.61    0.65
  -1   4   8    9.42    0.62
  -1  -4   8    8.41    0.60
   1  -4  -8    8.37    0.57
  -1  -4   8    7.35    0.79
  -1  -4   8    8.80    0.62
  -1   4   8    8.25    0.63
   1  -4  -8    8.99    0.66
   1   4  -8    7.80    0.84
   1   4  -8    8.16    0.59
  -1   4   8    8.10    0.63
  -1  -4   8    9.25    0.64
   1   4  -8    9.33    0.66
  -1   4   8    8.09    0.57
  -1  -4   8    8.29    0.57
   1  -4  -8    9.10    0.67
  -1  -4   8    9.63    0.71
  -1  -4   8    8.29    0.59
   1   4  -8    8.31    0.61
   1  -4  -8    8.18    0.76
   1  -4  -8    8.46    0.64
   1   4  -8    8.04    0.51
  -1  -5   7    4.43    0.47
  -1  -5   7    4.40    0.49
   1   5  -7    4.25    0.49
  -1   5   7    5.04    0.61
   1  -5  -7    5.61    0.66
   1   5  -7    4.53    0.45
   1  -5  -7    4.58    0.47
  -1   5   7    5.00    0.58
   1   5  -7    5.10    0.63
  -1  -5   7    4.27    0.47
   1  -5  -7    5.27    0.68
   1  -5  -7    4.49    0.51
   1  -5  -7    4.66    0.49
   1   5  -7    4.56    0.49
  -1   5   7    4.31    0.48
   1  -5  -7    4.88    0.62
   1  -5  -7    4.27    0.51
  -1  -5   7    4.26    0.43
  -1   5   7    4.49    0.53
   1   5  -7    4.20    0.48
  -1  -5   7    4.70    0.47
  -5  -4   0    2.70    0.57
  -5  -4   0    2.73    0.60
  -5   4   0    0.94    0.38
   5  -4   0    0.93    0.35
   5  -4   0    1.31    0.46
  -5   4   0    1.00    0.47
  -5  -4   0    1.84    0.60
  -5  -4   0    1.85    0.60
  -5  -4   0    2.20    0.58
  -5  -4   0    2.24    0.49
   5   4   0    1.28    0.35
  -5   4   0    1.50    0.42
   5  -4   0    0.82    0.42
   5   4   0    3.25    0.40
  -5   4   0    1.93    0.51
   5   4   0    3.77    0.48
   5  -4   0    1.10    0.46
  -5   4   0    1.15    0.47
  -5  -4   0    4.37    0.63
  -5  -4   0    1.17    0.34
   5   4   0    2.65    0.69
  -5   4   0    1.59    0.44
   5  -4   0    1.10    0.37
  -4  -2  -6   12.49    0.88
   4  -2   6   12.69    0.85
  -4   2  -6   14.49    0.93
  -4  -2  -6   11.20    0.75
  -4  -2  -6   12.55    0.86
  -4   2  -6   14.35    0.94
  -4  -2  -6   12.53    0.84
  -4   2  -6   13.55    0.87
  -4  -2  -6   12.08    0.75
  -4  -2  -6   11.87    0.73
  -4  -2  -6   13.38    0.84
   4  -2   6   14.22    0.91
  -4   2  -6   13.60    0.86
   4   2   6   11.81    0.72
   4  -2   6   13.07    0.88
  -4   2  -6   13.73    0.94
   4  -2   6   13.57    0.87
  -4   2  -6   13.99    0.86
  -4  -2  -6   12.27    0.90
  -4   2  -6   11.87    0.82
  -4  -2  -6   11.72    0.74
   4  -2   6   12.73    0.83
   3  -4   6    7.50    0.84
  -3   4  -6    7.36    0.82
  -3  -4  -6    7.24    0.82
  -3   4  -6    7.00    0.89
  -3  -4  -6    6.64    0.80
  -3   4  -6    8.04    0.48
   3   4   6    7.69    0.84
  -3  -4  -6    6.25    0.71
   3  -4   6    6.64    0.72
   3  -4   6    7.03    0.77
  -3  -4  -6    7.64    0.82
  -3   4  -6    7.96    0.52
   3  -4   6    6.99    0.73
   3   4   6    7.30    0.87
  -3  -4  -6    7.06    0.81
  -3   4  -6    7.11    0.77
  -3  -4  -6    7.54    0.90
   3  -4   6    7.36    0.78
  -3   4  -6    6.55    0.70
  -3   4  -6    7.46    0.81
  -3   4  -6    7.91    0.42
  -3  -4  -6    6.57    0.90
   5   0  -6    0.93    0.33
  -5   0   6    1.47    0.36
   5   0  -6    1.69    0.42
   5   0  -6    0.70    0.36
  -5   0   6    1.00    0.32
  -5   0   6    0.89    0.37
  -5   0   6    1.48    0.41
  -5   0   6    1.58    0.40
   5   0  -6    1.08    0.46
  -5   0   6    1.79    0.40
  -5   0   6    0.62    0.35
   2  -5   6   -0.72    0.35
  -2  -5  -6    0.50    0.34
  -2   5  -6   -0.24    0.35
  -2  -5  -6    0.79    0.45
  -2   5  -6   -0.72    0.39
   2   5   6    1.44    0.43
   2  -5   6   -0.55    0.38
   2   5   6    0.67    0.40
  -2   5  -6   -0.80    0.37
   2   5   6    0.88    0.54
  -2   5  -6   -0.42    0.42
  -2   5  -6   -0.14    0.41
  -2  -5  -6    0.05    0.39
   2   5   6    0.87    0.26
  -2  -5  -6    1.73    0.77
  -2   5  -6   -0.81    0.32
   2  -5   6   -0.53    0.33
   2  -5   6   -0.21    0.24
   2  -5   6   -0.23    0.28
   2  -5   6   -0.46    0.40
   2   5   6    1.32    0.53
  -2  -5  -6    0.81    0.51
  -2  -5  -6    0.61    0.51
  -2  -5  -6    0.41    0.39
  -2  -7   0   11.40    1.07
   2   7   0   13.56    0.92
  -2   7   0   11.50    0.72
   2   7   0   12.61    1.28
  -2   7   0   12.42    0.97
  -2   7   0   12.90    0.87
   2   7   0   11.67    0.84
  -2  -7   0   14.37    0.97
   2   7   0   11.90    0.86
   2  -7   0   13.02    0.89
  -2  -7   0   11.68    0.80
   2  -7   0   12.52    0.88
  -2   7   0   13.12    0.89
  -2  -7   0   12.34    0.85
   2   7   0   11.54    0.77
   2  -7   0   13.63    0.89
   2  -7   0   13.52    0.91
  -2   7   0   13.33    0.89
   2  -7   0   10.28    0.67
  -2  -7   0   11.24    1.08
   2  -7   0   12.64    0.87
  -2   7   0   12.38    0.93
  -2   7   0   12.50    0.86
  -2  -7   0   10.77    0.73
  -2  -7   0   12.89    0.87
  -2  -7   0   13.71    0.92
  -6   0   1   -0.47    0.32
  -6   0   1   -0.03    0.28
   6   0  -1    0.39    0.32
   6   0  -1   -0.39    0.42
   6   0  -1   -0.11    0.28
   6   0  -1    0.37    0.28
  -6   0   1   -0.35    0.28
  -6   0   1   -0.05    0.22
   6   0  -1    0.19    0.27
   6   0  -1   -0.21    0.44
  -6   0   1   -0.03    0.38
  -6   0   1   -0.35    0.32
  -5   4   2    1.30    0.47
  -5  -4   2    0.18    0.40
   5  -4  -2    1.29    0.48
  -5   4   2    1.84    0.57
   5  -4  -2    1.08    0.38
  -5  -4   2   -0.19    0.45
  -5  -4   2   -0.03    0.38
   5  -4  -2    2.71    0.63
   5   4  -2   -0.03    0.28
   5   4  -2    0.18    0.30
   5   4  -2    0.08    0.45
  -5  -4   2   -0.01    0.39
  -5   4   2    0.92    0.39
   5  -4  -2    1.20    0.51
  -5   4   2    1.39    0.48
  -5  -4   2   -0.54    0.37
   5   4  -2   -0.09    0.31
  -5   4   2    1.33    0.51
   5  -4  -2    0.28    0.46
  -5  -4   2   -0.05    0.30
   2  -6  -5    0.26    0.30
  -2  -6   5    0.49    0.34
   2   6  -5    1.01    0.43
   2  -6  -5    0.18    0.46
   2   6  -5   -0.05    0.32
  -2   6   5    1.33    0.47
  -2  -6   5    0.63    0.40
   2   6  -5    0.58    0.41
   2   6  -5    0.56    0.39
  -2  -6   5    0.26    0.41
  -2   6   5    0.21    0.33
  -2   6   5    0.50    0.31
   2  -6  -5    0.03    0.35
   2   6  -5    0.54    0.34
   2  -6  -5    0.32    0.42
  -2  -6   5    0.50    0.35
   2   6  -5    0.49    0.41
  -2   6   5    0.02    0.37
   2  -6  -5    0.80    0.36
   2  -6  -5   -0.54    0.48
  -2  -6   5    0.07    0.41
  -2   6   5    0.53    0.40
   1   7  -3    3.80    0.47
   1  -7  -3    4.16    0.51
  -1  -7   3    3.71    0.41
  -1  -7   3    3.80    0.51
  -1   7   3    3.69    0.44
  -1  -7   3    3.30    0.46
   1   7  -3    3.67    0.58
  -1  -7   3    3.89    0.48
   1  -7  -3    4.38    0.60
  -1   7   3    4.39    0.53
   1  -7  -3    4.36    0.49
  -1  -7   3    3.41    0.43
   1   7  -3    3.71    0.59
   1  -7  -3    3.61    0.43
   1   7  -3    3.40    0.41
   1  -7  -3    4.11    0.52
  -1   7   3    4.53    0.67
  -1   7   3    4.22    0.45
   1  -7  -3    4.15    0.49
   1   7  -3    4.25    1.02
  -1  -7   3    4.67    0.53
   2  -7  -1   10.21    0.73
   2  -7  -1    9.96    0.70
  -2  -7   1    8.73    0.65
  -2   7   1   10.04    0.68
   2   7  -1    9.03    0.62
  -2  -7   1    9.59    0.68
  -2   7   1    8.98    0.66
   2  -7  -1   10.02    0.68
  -2   7   1   10.24    0.80
   2   7  -1   10.02    0.78
  -2  -7   1    9.84    0.66
   2   7  -1    9.32    0.72
   2  -7  -1    9.35    0.61
   2   7  -1    9.63    0.67
  -2   7   1   10.83    0.73
   2   7  -1    8.96    0.59
  -2  -7   1    8.77    0.59
   2  -7  -1   10.95    0.80
   2   7  -1    8.33    0.53
  -2  -7   1    8.35    0.56
  -2  -7   1    9.51    0.70
  -2  -7   1    8.97    0.61
   3  -4  -7    5.72    0.68
   3   4  -7    7.10    0.83
   3  -4  -7    5.75    0.66
   3   4  -7    6.49    0.72
   3  -4  -7    5.35    0.66
  -3  -4   7    6.20    0.71
  -3   4   7    5.70    0.70
   3  -4  -7    6.45    0.74
  -3  -4   7    6.55    0.73
   3   4  -7    6.91    0.78
  -3  -4   7    6.63    0.73
   3   4  -7    6.87    0.77
   3  -4  -7    6.36    0.73
  -3   4   7    7.24    0.83
   3  -4  -7    6.07    0.72
  -3  -4   7    6.42    0.75
  -3  -4   7    5.61    0.65
  -3   4   7    5.93    0.71
   3   4  -7    6.51    0.76
  -3  -4   7    6.91    0.81
   3   4  -7    6.24    0.69
   3   4  -7    6.47    0.79
   3  -4  -7    6.31    0.77
  -3   4   7    5.65    0.69
   3   4  -7    6.43    0.70
  -3   4   7    7.12    0.81
  -2  -2   9    8.57    0.59
   2  -2  -9    8.87    0.67
  -2  -2   9    8.58    0.56
   2  -2  -9    7.90    0.50
  -2  -2   9    9.02    0.60
  -2  -2   9    8.98    0.60
   2  -2  -9    9.11    0.60
   2  -2  -9    8.31    0.62
   2   2  -9    8.71    0.63
  -2  -2   9    9.11    0.63
   2   2  -9    9.20    0.63
  -2   2   9    7.78    0.87
   2   2  -9    8.10    0.57
  -2  -2   9    9.65    0.69
  -2   2   9    9.34    0.67
   2   2  -9    8.89    0.60
   2  -2  -9    8.05    0.48
  -2   2   9    8.15    0.66
   2   2  -9    9.01    0.60
   2   2  -9    9.03    0.64
  -2   2   9    8.74    0.57
   2  -2  -9    7.98    0.52
   2   2  -9    9.77    0.64
  -2  -2   9    8.62    0.59
   6   0   0    2.01    0.49
   6   0   0    2.10    0.45
   6   0   0    2.10    0.43
  -6   0   0    2.25    0.48
  -6   0   0    2.00    0.42
  -6   0   0    1.92    0.42
  -6   0   0    2.47    0.58
  -6   0   0    2.67    0.55
   6   0   0    2.44    0.48
  -6   0   0    2.25    0.46
  -6   0   0    1.96    0.42
   6   0   0    2.43    0.61
  -6   0   0    2.09    0.56
  -1   2  -9    4.27    0.53
   1  -2   9    2.69    0.66
  -1   2  -9    3.51    0.49
   1  -2   9    3.57    0.74
   1  -2   9    3.86    0.48
  -1   2  -9    3.96    0.46
   1  -2   9    3.50    0.44
  -1  -2  -9    3.72    0.46
  -1   2  -9    3.04    0.39
  -1  -2  -9    3.69    0.39
  -1   2  -9    3.43    0.45
   1  -2   9    3.65    0.43
  -1   2  -9    3.71    0.65
   1   2   9    3.86    0.41
  -1  -2  -9    3.38    0.41
  -1  -2  -9    3.90    0.49
  -1   2  -9    3.43    0.44
  -1  -2  -9    3.15    0.47
  -1  -2  -9    3.87    0.50
   1  -2   9    4.00    0.52
   1   2   9    3.69    0.48
   1  -2   9    3.58    0.46
  -1  -2  -9    3.50    0.38
   1   2   9    3.44    0.39
  -1   2  -9    3.72    0.53
   1   2   9    3.58    0.50
  -1  -2  -9    3.48    0.50
  -5  -3  -3   -0.17    0.27
  -5   3  -3   -0.09    0.31
   5  -3   3   -0.02    0.29
  -5   3  -3    0.14    0.38
   5  -3   3   -0.03    0.22
   5   3   3    0.08    0.27
  -5   3  -3    0.14    0.44
   5  -3   3   -0.28    0.39
  -5  -3  -3    0.18    0.28
  -5  -3  -3   -0.21    0.31
  -5  -3  -3    0.06    0.40
   5  -3   3   -0.21    0.28
  -5   3  -3   -0.89    0.47
  -5  -3  -3    0.07    0.30
  -5  -3  -3   -0.06    0.32
  -5  -3  -3   -0.19    0.44
  -5   3  -3   -0.17    0.27
  -5   3  -3   -0.15    0.39
   5  -3   3   -0.10    0.29
   5   3   3    0.74    0.51
  -5  -3  -3   -0.09    0.31
   5   3   3    0.32    0.28
  -5  -3  -3   -0.06    0.22
   5  -3   3    0.03    0.45
  -5   3  -3   -0.53    0.33
   5  -1  -6    9.33    0.59
  -5  -1   6   11.88    0.72
  -5   1   6   10.93    0.71
   5  -1  -6   11.86    0.78
  -5  -1   6   12.25    0.81
   5  -1  -6   11.15    0.68
   5   1  -6   11.20    0.69
  -5   1   6   11.05    0.73
   5  -1  -6   11.01    0.69
  -5   1   6   12.45    0.79
  -5  -1   6   11.77    0.73
   5   1  -6   11.97    0.72
  -5   1   6   11.20    0.68
  -5  -1   6   12.26    0.78
   5  -1  -6   10.79    0.70
   5  -1  -6   11.99    0.77
  -5   1   6   10.83    0.67
   5   1  -6   11.17    0.71
  -5   1   6   10.63    0.65
  -5  -1   6   11.17    0.67
   5   1  -6   10.62    0.74
  -5  -1   6   10.42    0.65
  -5   2  -4    4.14    0.49
   5  -2   4    3.20    0.46
  -5   2  -4    3.41    0.43
  -5  -2  -4    3.21    0.38
  -5  -2  -4    3.69    0.46
  -5   2  -4    3.08    0.59
   5   2   4    3.02    0.35
  -5   2  -4    3.33    0.46
  -5  -2  -4    2.61    0.61
  -5   2  -4    2.10    0.46
  -5   2  -4    3.68    0.56
  -5  -2  -4    3.34    0.53
  -5  -2  -4    3.32    0.40
   5  -2   4    3.25    0.38
  -5  -2  -4    2.88    0.41
  -5   2  -4    3.26    0.45
  -5  -2  -4    2.22    0.64
   5   2   4    3.42    0.44
  -5  -2  -4    3.19    0.41
   5  -2   4    3.08    0.43
  -5   2  -4    3.61    0.52
  -5  -2  -4    2.99    0.39
   5  -2   4    3.31    0.45
   6   0  -2   24.27    1.24
   6   0  -2   27.89    1.46
  -6   0   2   28.41    1.40
   6   0  -2   26.57    1.31
  -6   0   2   26.26    1.29
   6   0  -2   25.59    1.33
  -6   0   2   27.00    1.39
  -6   0   2   26.75    1.38
   6   0  -2   26.66    1.35
  -6   0   2   28.52    1.41
   6   0  -2   25.96    1.30
  -6   0   2   27.13    1.35
   2  -7   1    9.12    0.64
   2   7   1    7.75    0.83
   2   7   1    8.09    0.77
  -2   7  -1    8.72    0.68
  -2  -7  -1    8.20    0.69
  -2  -7  -1    7.58    0.82
   2  -7   1    9.31    0.62
  -2   7  -1    8.14    0.62
   2  -7   1    8.22    0.61
  -2  -7  -1    8.44    0.58
   2   7   1    9.15    0.64
   2   7   1    6.90    0.83
  -2   7  -1    8.36    0.58
  -2  -7  -1    7.10    0.84
   2  -7   1    8.43    0.58
  -2  -7  -1    7.52    0.86
  -2   7  -1    8.34    0.60
   2   7   1    8.70    0.62
  -2  -7  -1    7.32    1.70
  -2   7  -1    8.84    0.67
   2  -7   1    8.14    0.63
   2  -7   1    8.42    0.61
  -2  -7  -1    8.42    0.71
  -2   7  -1    8.44    0.69
   2   7   1    8.27    0.69
  -2  -7  -1    7.02    0.81
  -2   7  -1    8.37    0.63
   2  -7   1    8.28    0.60
  -3  -3  -7    0.95    0.33
   3   3   7    1.13    0.38
  -3  -3  -7    0.95    0.40
  -3   3  -7    1.05    0.30
   3  -3   7    0.87    0.32
   3   3   7    0.79    0.24
  -3  -3  -7    0.43    0.53
  -3  -3  -7    0.77    0.41
  -3   3  -7    0.29    0.41
  -3   3  -7    0.61    0.35
  -3  -3  -7    0.39    0.20
  -3  -3  -7    1.06    0.37
   3   3   7   -0.48    0.33
  -3   3  -7    1.05    0.44
  -3   3  -7    0.82    0.36
  -3   3  -7    0.78    0.30
   3  -3   7    1.05    0.27
  -3  -3  -7    0.58    0.37
  -3  -3  -7    0.78    0.26
   3  -3   7    0.95    0.44
   3  -3   7    0.74    0.28
  -3   3  -7    1.51    0.40
   3  -3   7    0.68    0.32
   5   4   1   -1.31    0.31
   5   4   1   -0.10    0.21
   5  -4   1    0.28    0.34
   5   4   1   -0.45    0.29
  -5  -4  -1   -0.17    0.40
   5  -4   1    0.35    0.50
  -5  -4  -1   -0.97    0.31
   5  -4   1   -0.25    0.62
  -5  -4  -1   -0.36    0.34
  -5   4  -1    0.25    0.29
  -5  -4  -1   -0.57    0.27
   5  -4   1    0.94    0.46
   5  -4   1   -0.16    0.36
  -5   4  -1   -0.15    0.32
   5  -4   1   -0.02    0.40
   5  -4   1    0.47    0.28
   5   4   1   -0.40    0.47
  -5  -4  -1   -0.58    0.38
  -5   4  -1    0.51    0.40
  -5   4  -1    0.12    0.45
  -5  -4  -1   -0.79    0.39
  -5   4  -1    0.09    0.43
  -5  -4  -1   -0.90    0.36
  -5   4  -1   -0.15    0.45
   6  -1  -1    5.29    0.63
   6  -1  -1    5.85    0.71
   6   1  -1    6.39    0.68
  -6   1   1    6.02    0.70
  -6  -1   1    6.32    0.68
  -6   1   1    4.65    0.50
  -6  -1   1    6.16    0.72
   6   1  -1    5.82    0.74
   6  -1  -1    5.62    0.72
   6   1  -1    5.67    0.63
  -6   1   1    5.66    0.69
  -6  -1   1    6.25    0.69
   6   1  -1    6.34    0.83
  -6  -1   1    6.28    0.69
   6  -1  -1    5.37    0.61
   6   1  -1    5.77    0.64
  -6   1   1    6.09    0.71
  -6   1   1    5.37    0.71
  -6   1   1    5.98    0.66
  -6   1   1    5.22    0.58
  -6  -1   1    6.12    0.66
   6  -1  -1    5.39    0.61
   6   1  -1    5.41    0.66
  -6  -1   1    6.31    0.77
  -6  -1   1    5.99    0.71
  -1  -7  -3    0.99    0.53
   1   7   3    1.39    0.62
  -1   7  -3    1.28    0.41
  -1   7  -3    1.20    0.47
   1  -7   3    0.82    0.41
   1   7   3    1.93    0.50
  -1  -7  -3    1.19    0.45
   1  -7   3    1.55    0.39
   1   7   3    1.80    0.46
   1   7   3    1.38    0.67
   1  -7   3    1.27    0.40
  -1   7  -3    1.44    0.43
   1   7   3    1.49    0.55
  -1  -7  -3    0.98    0.60
  -1   7  -3    1.15    0.59
   1  -7   3    0.95    0.38
  -1   7  -3    1.69    0.45
  -1  -7  -3    1.35    0.59
  -1  -7  -3    1.12    0.52
   1   7   3    1.04    0.56
   1  -7   3    1.20    0.38
   1  -7   3    0.98    0.43
  -1   7  -3    1.12    0.43
   4  -5  -4    0.40    0.38
  -4  -5   4    0.48    0.34
  -4   5   4    0.32    0.44
   4   5  -4    0.69    0.35
  -4  -5   4    0.68    0.36
   4   5  -4    0.98    0.30
  -4  -5   4    0.41    0.29
  -4  -5   4    0.55    0.35
  -4  -5   4    0.35    0.39
  -4  -5   4    0.57    0.37
   4   5  -4    0.60    0.44
   4  -5  -4    0.60    0.45
   4   5  -4    0.89    0.27
  -4  -5   4    0.57    0.37
  -2  -3  -8    5.57    0.64
  -2   3  -8    6.99    0.81
  -2   3  -8    5.97    0.71
  -2  -3  -8    5.71    0.72
  -2   3  -8    5.09    0.72
  -2  -3  -8    5.04    0.69
   2   3   8    5.26    0.70
  -2   3  -8    6.20    0.76
   2   3   8    5.37    0.59
  -2  -3  -8    5.37    0.60
   2  -3   8    5.43    0.62
  -2   3  -8    5.56    0.67
  -2  -3  -8    5.89    0.72
   2  -3   8    5.76    0.69
  -2   3  -8    5.05    0.64
  -2   3  -8    6.15    0.74
   2  -3   8    6.30    0.71
   2  -3   8    5.28    0.61
   2   3   8    6.05    0.68
  -2   3  -8    5.56    0.80
  -2  -3  -8    5.36    0.66
   2  -3   8    6.02    0.70
  -2  -3  -8    5.25    0.63
   3   5   5    0.15    0.34
  -3   5  -5    0.09    0.40
  -3  -5  -5    0.28    0.36
   3  -5   5    0.64    0.30
   3   5   5    0.32    0.37
  -3   5  -5    0.12    0.53
   3  -5   5    0.89    0.26
  -3   5  -5    0.48    0.37
  -3  -5  -5    0.18    0.52
   3   5   5    0.72    0.30
  -3   5  -5    0.79    0.42
   3  -5   5    0.77    0.27
  -3  -5  -5    0.17    0.34
  -3   5  -5    0.54    0.30
  -3   5  -5    0.63    0.46
  -3  -5  -5    0.06    0.48
   3   5   5    0.47    0.39
   3  -5   5    0.53    0.62
  -3   5  -5    0.71    0.26
  -3  -5  -5    0.74    0.53
  -3   5  -5    0.52    0.34
   3   5   5    0.48    0.35
   3  -5   5    0.65    0.43
  -3  -5  -5    0.30    0.33
   3   5   5    1.34    0.68
  -3  -5  -5    0.35    0.36
  -3   0  -8    1.28    0.42
   3   0   8    1.16    0.38
  -3   0  -8    1.13    0.33
  -3   0  -8    1.35    0.40
  -3   0  -8    1.71    0.41
  -3   0  -8    1.61    0.40
  -3   0  -8    1.28    0.45
  -3   0  -8    1.53    0.41
  -3   0  -8    1.71    0.49
  -3   0  -8    1.33    0.41
  -3   0  -8    1.46    0.43
   3   0   8    1.22    0.47
   6   1   0    0.49    0.46
  -6  -1   0    0.03    0.33
  -6   1   0    0.79    0.33
   6   1   0    0.50    0.41
  -6  -1   0    0.23    0.34
  -6  -1   0    0.68    0.49
  -6   1   0    0.85    0.43
  -6   1   0    0.61    0.41
   6   1   0    0.64    0.31
   6  -1   0    1.02    0.31
   6  -1   0    0.61    0.36
   6   1   0    0.54    0.37
   6  -1   0    0.20    0.31
  -6  -1   0    0.61    0.30
  -6   1   0    0.97    0.29
   6  -1   0    0.22    0.50
   6   1   0    0.03    0.40
  -6   1   0    0.62    0.39
   6  -1   0    0.61    0.27
  -6  -1   0    0.39    0.28
  -6  -1   0    0.47    0.27
  -6  -1   0    0.45    0.33
  -6   1   0    0.44    0.30
   6  -1   0    1.07    0.45
  -2   7   2    6.80    0.84
  -2  -7   2    6.23    0.77
  -2   7   2    6.66    0.75
  -2  -7   2    6.52    0.76
   2   7  -2    5.86    0.64
   2   7  -2    6.14    0.85
   2  -7  -2    7.04    0.74
  -2  -7   2    5.80    1.09
  -2  -7   2    6.63    1.07
   2   7  -2    7.10    1.20
   2  -7  -2    6.48    0.74
   2  -7  -2    6.57    0.77
  -2  -7   2    6.73    0.76
  -2   7   2    5.96    0.70
   2  -7  -2    6.64    0.74
   2  -7  -2    6.23    0.78
   2   7  -2    6.30    0.92
   2   7  -2    6.57    0.77
  -2  -7   2    7.07    0.78
   2   7  -2    6.00    0.78
  -2   7   2    6.11    0.73
  -3   6  -3   -0.31    0.35
  -3   6  -3    0.03    0.35
  -3   6  -3   -0.40    0.30
  -3  -6  -3   -0.29    0.42
  -3  -6  -3    0.06    0.43
  -3   6  -3   -0.34    0.34
   3  -6   3    0.20    0.34
   3  -6   3   -0.37    0.37
  -3   6  -3    0.05    0.36
   3  -6   3   -0.05    0.29
  -3  -6  -3    0.23    0.42
   3   6   3   -0.42    0.54
  -3  -6  -3   -1.54    0.37
   3  -6   3    0.14    0.23
  -3   6  -3    0.00    0.33
  -3  -6  -3    1.59    0.59
  -3  -6  -3   -0.10    0.25
   3   6   3    0.06    0.29
   3   6   3    0.19    0.23
   3  -6   3    0.10    0.29
  -3  -6  -3   -0.19    0.33
  -3   6  -3   -0.16    0.32
   3  -6   3    0.10    0.32
  -6  -1   2    1.68    0.39
  -6  -1   2    1.89    0.51
  -6  -1   2    1.79    0.45
   6   1  -2    1.66    0.59
   6  -1  -2    1.64    0.39
  -6   1   2    1.64    0.41
   6  -1  -2    1.46    0.43
   6   1  -2    1.71    0.42
   6  -1  -2    1.83    0.43
  -6  -1   2    1.46    0.40
  -6   1   2    1.67    0.44
   6   1  -2    1.36    0.41
  -6   1   2    1.52    0.36
   6   1  -2    1.95    0.42
   6  -1  -2    1.82    0.39
   6   1  -2    1.07    0.44
  -6   1   2    1.71    0.42
  -6  -1   2    1.77    0.45
   6   1  -2    1.60    0.37
   6   1  -2    1.68    0.43
  -6   1   2    1.47    0.37
  -6  -1   2    1.69    0.38
  -6   1   2    1.76    0.49
  -6   1   2    1.62    0.41
   3  -3  -8    0.51    0.36
  -3   3   8    0.89    0.29
   3  -3  -8    0.21    0.40
   3   3  -8    2.96    1.48
   3  -3  -8    0.14    0.38
  -3  -3   8    0.31    1.60
  -3  -3   8    0.89    0.40
  -3   3   8    0.63    0.35
   3  -3  -8    0.54    0.35
  -3   3   8    0.37    0.37
   3  -3  -8    0.74    0.37
  -3   3   8    0.21    0.59
  -3  -3   8    1.63    0.44
   1   5   7    0.33    0.26
  -1  -5  -7    0.66    0.55
  -1   5  -7    0.21    0.34
   1   5   7    0.50    0.30
   1  -5   7    0.48    0.36
  -1  -5  -7    0.02    0.42
   1   5   7    0.64    0.41
   1  -5   7    0.59    0.32
  -1  -5  -7    0.06    0.38
   1   5   7   -0.01    0.39
  -1  -5  -7    0.54    0.30
  -1  -5  -7    0.22    0.29
  -1  -5  -7    0.53    0.44
   3  -5  -6   -0.48    0.42
  -3  -5   6   -0.07    0.32
  -3  -5   6   -0.11    0.27
   3   5  -6   -0.33    0.37
   3   5  -6   -0.02    0.31
   3   5  -6   -0.25    0.37
  -3  -5   6   -0.16    0.38
   3   5  -6   -0.40    0.28
   3   5  -6   -0.14    0.36
  -3  -5   6   -0.41    0.35
  -3   5   6   -0.22    0.34
  -3  -5   6   -0.31    0.28
  -3  -5   6   -0.69    0.36
   3   5  -6   -0.32    0.41
   4  -5   3    4.90    0.58
  -4   5  -3    5.27    0.63
  -4  -5  -3    4.16    0.51
  -4  -5  -3    3.54    0.47
  -4   5  -3    5.25    0.61
   4   5   3    4.23    0.49
   4   5   3    3.83    0.52
  -4  -5  -3    3.88    0.54
   4  -5   3    4.75    0.54
  -4   5  -3    5.40    0.64
   4   5   3    4.21    0.42
  -4  -5  -3    3.13    0.43
   4  -5   3    4.97    0.56
  -4   5  -3    5.39    0.65
   4  -5   3    5.21    0.60
  -4  -5  -3    4.12    0.49
  -4   5  -3    4.95    0.58
  -4  -5  -3    4.90    0.76
   4  -5   3    5.48    0.67
   4  -5   3    4.44    0.47
  -4   5  -3    4.40    0.50
  -4  -5  -3    3.56    0.44
  -4  -5  -3    4.52    0.60
  -4   5  -3    4.57    0.45
  -4   5  -3    5.04    0.57
   4   5   3    4.12    0.62
  -3   6   4    4.51    0.53
  -3  -6   4    4.87    0.64
   3  -6  -4    4.90    0.61
   3  -6  -4    4.51    0.55
  -3   6   4    4.49    0.49
   3   6  -4    5.54    0.68
  -3  -6   4    4.84    0.67
   3  -6  -4    4.18    0.45
  -3  -6   4    5.30    0.69
   3  -6  -4    4.48    0.51
  -3   6   4    4.17    0.52
  -3  -6   4    5.20    0.70
   3   6  -4    5.52    0.72
  -3   6   4    5.09    0.66
  -3  -6   4    5.06    0.61
   3   6  -4    4.58    0.49
   3  -6  -4    3.83    0.48
  -3  -6   4    4.44    0.53
  -3  -6   4    4.77    0.67
   3   6  -4    4.57    0.58
   3  -6  -4    4.74    0.65
   3  -6  -4    4.45    0.50
   5   4  -3    0.01    0.26
  -5  -4   3    0.21    0.28
  -5  -4   3   -0.20    0.45
   5   4  -3    0.48    0.25
  -5  -4   3    0.07    0.39
   5   4  -3   -0.75    0.48
   5  -4  -3    0.21    0.35
  -5   4   3    0.70    0.33
   5  -4  -3    0.51    0.31
   5   4  -3    0.78    0.41
  -5   4   3    0.37    0.30
   5   4  -3    0.56    0.30
  -5  -4   3   -0.08    0.32
   5   4  -3    0.59    0.42
   5  -4  -3   -0.13    0.36
  -5  -4   3   -0.08    0.30
  -5  -4   3    0.30    0.41
  -5   4   3    0.38    0.44
  -5   4   3    0.33    0.33
   5  -4  -3    0.62    0.31
   4   0  -8   21.51    1.15
   4   0  -8   22.28    1.18
   4   0  -8   19.78    1.06
  -4   0   8   23.81    1.25
  -4   0   8   21.27    1.15
  -4   0   8   23.36    1.24
  -4   0   8   23.77    1.29
  -4   0   8   21.51    1.13
  -4   0   8   22.29    1.20
   4   0  -8   23.83    1.30
  -4   0   8   20.40    1.14
  -1  -4  -8   26.23    1.40
  -1  -4  -8   28.19    1.50
   1  -4   8   27.12    1.39
  -1   4  -8   28.21    1.47
   1  -4   8   28.08    1.46
   1  -4   8   27.64    1.41
  -1   4  -8   28.55    1.46
  -1  -4  -8   29.11    1.55
  -1   4  -8   29.33    1.52
   1  -4   8   28.37    1.53
  -1   4  -8   28.02    1.46
   1  -4   8   27.72    1.44
   1   4   8   29.20    1.48
  -1  -4  -8   27.71    1.41
  -1  -4  -8   24.78    1.28
   1   4   8   28.13    1.46
   1   4   8   27.63    1.39
   1   4   8   27.29    1.46
  -1   4  -8   28.61    1.48
   1  -4   8   28.95    1.48
  -1  -4  -8   27.06    1.39
  -6   0  -1   -0.45    0.25
  -6   0  -1   -1.76    0.43
   6   0   1   -0.02    0.32
  -6   0  -1   -0.53    0.38
   6   0   1   -0.70    0.34
  -6   0  -1   -0.53    0.31
  -6   0  -1   -0.48    0.30
  -6   0  -1   -0.34    0.34
   6   0   1   -0.35    0.43
  -6   0  -1   -0.61    0.32
   6   0   1   -0.45    0.29
  -1   3   9    0.61    0.32
  -1   3   9    0.63    0.28
  -1  -3   9    0.44    0.34
   1  -3  -9    0.24    0.38
   1  -3  -9   -0.12    0.38
  -1  -3   9    0.50    0.33
   1  -3  -9    0.42    0.36
  -1  -3   9    0.84    0.35
   1   3  -9    0.54    0.34
  -1  -3   9    0.98    0.30
   1   3  -9    0.43    0.35
  -1  -3   9    0.67    0.37
  -1   3   9    0.39    0.40
  -1   3   9    0.60    0.39
   1  -3  -9    0.10    0.45
   1  -3  -9    0.66    0.32
   1   3  -9    0.62    0.36
  -1  -3   9    0.85    0.35
  -1  -3   9    0.61    0.27
   1   3  -9    0.65    0.36
   1   3  -9    0.43    0.35
   1  -3  -9    0.58    0.36
  -1  -3   9    0.14    0.44
   1   3  -9    0.50    0.36
   0   6  -6    3.82    0.94
   0  -6   6    4.22    0.59
   0  -6  -6    3.54    0.47
   0  -6  -6    4.10    0.54
   0  -6   6    4.36    0.71
   0  -6   6    5.03    0.75
   0   6  -6    3.18    0.51
   0   6   6    4.21    0.53
   0   6  -6    4.28    0.61
   0   6   6    3.09    0.36
   0  -6  -6    3.58    0.39
   0  -6  -6    3.56    0.46
   0  -6  -6    3.85    0.36
   0   6   6    3.90    0.32
   0  -6   6    3.17    0.63
   0   6  -6    3.98    0.54
   0   6  -6    3.49    0.71
   0   6   6    2.57    0.35
   0   6  -6    3.07    0.86
   0  -6   6    3.99    0.65
   0  -6  -6    3.97    0.42
   0  -3   9   16.83    1.00
   0  -3   9   15.64    0.90
   0   3  -9   14.65    0.99
   0  -3  -9   16.40    0.94
   0  -3  -9   14.53    0.98
   0   3   9   15.75    0.94
   0   3  -9   16.91    0.94
   0   3   9   15.91    0.86
   0  -3  -9   15.87    0.90
   0  -3   9   15.39    0.87
   0   3  -9   15.47    0.88
   0  -3   9   14.98    0.52
   0   3  -9   15.75    0.93
   0  -3   9   15.92    0.92
   0  -3  -9   14.13    0.91
   0   3  -9   14.85    0.53
   0  -3  -9   15.77    0.94
   0   3  -9   16.85    0.98
   0  -3   9   15.34    0.86
   0  -3  -9   15.25    0.52
   0   3   9   15.38    0.88
   0   3  -9   16.19    0.92
   0   3  -9   17.31    1.00
   0  -3  -9   15.25    0.78
   0  -3   9   16.85    0.93
   3   0  -9   -0.65    0.36
  -3   0   9   -0.92    0.37
   3   0  -9   -0.45    0.34
   3   0  -9   -0.10    0.37
  -3   0   9   -1.26    0.49
   3   0  -9   -0.55    0.36
  -3   0   9   -0.07    0.37
  -3   0   9   -0.30    0.33
   3  -1   8   23.24    1.24
  -3   1  -8   25.50    1.37
   3   1   8   24.93    1.32
   3  -1   8   25.71    1.33
  -3   1  -8   26.97    1.54
  -3   1  -8   24.08    1.31
  -3  -1  -8   25.97    1.37
  -3  -1  -8   24.22    1.31
  -3  -1  -8   22.46    1.22
  -3   1  -8   25.61    1.38
  -3   1  -8   26.45    1.39
  -3  -1  -8   26.26    1.38
  -3   1  -8   23.32    1.30
  -3   1  -8   24.77    1.29
  -3  -1  -8   26.95    1.50
   3   1   8   23.21    1.24
  -3  -1  -8   25.40    1.35
  -3  -1  -8   23.65    1.23
   3  -1   8   24.66    1.36
  -3  -1  -8   26.91    1.42
   3  -1   8   23.29    1.28
  -3   1  -8   24.88    1.49
  -3  -1  -8   23.97    1.32
  -3   1  -8   26.00    1.36
  -2  -4   8   43.48    2.17
  -2  -4   8   42.29    2.15
   2  -4  -8   36.75    1.87
  -2   4   8   38.58    1.93
   2   4  -8   44.64    2.22
   2   4  -8   42.03    2.14
  -2  -4   8   38.85    1.95
   2  -4  -8   39.87    2.02
   2  -4  -8   41.73    2.14
  -2  -4   8   40.76    2.08
   2   4  -8   41.05    2.09
   2  -4  -8   38.76    2.04
  -2  -4   8   42.85    2.14
  -2  -4   8   42.36    2.11
  -2   4   8   38.90    2.01
   2   4  -8   41.72    2.12
   2  -4  -8   39.39    1.98
   2   4  -8   39.90    2.04
  -2  -4   8   40.27    2.01
   2  -4  -8   39.91    2.05
  -2   4   8   42.05    2.12
   2   4  -8   41.82    2.09
   2   4  -8   38.81    1.96
  -6   0   3   -0.52    0.31
   6   0  -3   -0.19    0.25
  -6   0   3   -0.30    0.31
  -6   0   3    0.33    0.36
   6   0  -3   -0.04    0.28
  -6   0   3   -0.18    0.25
  -6   0   3   -0.32    0.25
  -6   0   3   -0.26    0.27
   6   0  -3   -0.07    0.45
   6   0  -3   -0.24    0.37
   6   0  -3   -0.27    0.27
  -4  -4   6   13.40    0.87
  -4  -4   6   13.99    0.93
  -4   4   6   13.61    0.91
   4   4  -6   13.72    0.89
  -4  -4   6   13.45    0.93
   4  -4  -6   13.53    0.92
   4   4  -6   13.64    0.98
  -4   4   6   14.53    1.00
  -4   4   6   14.01    0.93
   4  -4  -6   12.52    0.84
  -4  -4   6   14.59    0.94
   4  -4  -6   13.17    0.86
   4  -4  -6   14.32    0.93
   4   4  -6   14.37    0.97
  -4  -4   6   13.81    0.90
   4  -4  -6   13.32    0.86
  -4  -4   6   14.74    0.96
  -4  -4   6   13.29    0.86
   4  -4  -6   13.75    0.90
   4   4  -6   14.75    0.93
  -4   4   6   13.32    0.87
  -4   4   6   14.59    0.95
   1  -6  -6    0.05    0.54
   1   6  -6   -0.00    0.31
  -1  -6   6    0.13    0.34
  -1   6   6    0.03    0.39
  -1   6   6    0.10    0.35
   1  -6  -6    0.49    0.32
   1  -6  -6    0.34    0.36
   1   6  -6   -0.04    0.39
  -1  -6   6   -0.56    0.35
  -1   6   6    0.33    0.29
   1  -6  -6    0.10    0.40
   1   6  -6    0.08    0.29
  -1  -6   6    0.40    0.34
   1  -6  -6    0.37    0.35
   1   6  -6    0.03    0.33
   1   6  -6   -0.06    0.30
   1   6  -6    0.39    0.38
   1  -6  -6    0.10    0.31
   1  -6  -6   -0.21    0.39
  -1  -6   6   -0.68    0.36
  -1   6   6   -0.71    0.24
  -2  -5   7   10.60    0.77
   2   5  -7   12.69    0.84
  -2   5   7   11.67    0.85
   2  -5  -7   11.65    0.79
   2  -5  -7   11.86    0.85
   2  -5  -7   11.63    0.78
   2  -5  -7   11.44    0.81
   2   5  -7   11.99    0.84
  -2  -5   7   12.20    0.82
  -2  -5   7   11.20    0.77
   2   5  -7   11.03    0.84
  -2   5   7   11.26    0.76
   2  -5  -7   11.75    0.80
   2   5  -7   11.85    0.80
   2   5  -7   12.39    0.95
   2   5  -7   11.48    0.81
  -2  -5   7   11.21    0.78
  -2   5   7   11.73    0.83
  -2  -5   7   10.62    0.75
   2   5  -7   11.31    0.79
  -2   5   7   11.91    0.82
  -2  -5   7   10.62    0.80
  -2  -5   7   10.72    0.73
   2  -5  -7   11.57    0.80
   2   0   9   -0.16    0.27
  -2   0  -9   -0.02    0.32
   2   0   9   -0.27    0.25
  -2   0  -9   -0.25    0.31
   2   0   9   -0.11    0.38
  -2   0  -9   -0.08    0.25
  -2   0  -9   -0.44    0.30
   2   0   9    0.12    0.31
  -2   0  -9   -0.15    0.28
  -2   0  -9   -0.09    0.39
  -2   0  -9   -0.30    0.25
  -2   0  -9   -0.39    0.23
  -2   0  -9   -0.08    0.36
  -4   3   7   -1.25    0.48
  -4   3   7   -0.19    0.38
  -4  -3   7   -0.65    0.36
  -4   3   7   -0.19    0.31
   4   3  -7   -0.45    0.46
   4   3  -7   -0.36    0.40
   4  -3  -7    0.09    0.32
   4  -3  -7   -0.27    0.34
  -4  -3   7    0.01    0.30
   4  -3  -7   -0.36    0.39
   4   3  -7    0.20    0.25
  -4  -3   7   -0.16    0.49
   4  -3  -7   -0.25    0.29
   4  -3  -7    0.10    0.38
   4  -3  -7   -0.57    0.42
  -5  -3   5   -0.23    0.34
  -5   3   5    0.01    0.29
  -5  -3   5   -0.37    0.32
  -5   3   5   -0.09    0.26
   5  -3  -5   -0.11    0.26
   5   3  -5   -0.59    0.37
   5  -3  -5    0.21    0.31
   5   3  -5   -0.27    0.24
  -5   3   5   -0.08    0.34
   5   3  -5   -0.62    0.35
  -5   3   5   -0.16    0.33
   5  -3  -5    0.09    0.33
  -5   3   5   -0.42    0.30
   5  -3  -5    0.05    0.28
  -5  -3   5    0.23    0.35
  -5   3   5   -0.19    0.31
  -5  -3   5   -0.46    0.29
   5   3  -5   -0.17    0.29
   5   3  -5   -0.77    0.49
   5  -3  -5   -0.74    0.39
   5  -3  -5   -0.07    0.28
  -5  -3   5   -0.24    0.30
  -5  -3   5   -0.15    0.30
   5   3  -5   -0.76    0.41
  -5   0  -5   -0.60    0.25
  -5   0  -5   -0.29    0.22
  -5   0  -5   -0.48    0.47
   5   0   5   -0.14    0.30
  -5   0  -5   -0.52    0.28
   2  -7   2    1.26    0.33
  -2  -7  -2    1.92    0.47
   2  -7   2    1.19    0.31
   2   7   2    0.79    0.52
   2   7   2    1.38    0.53
   2  -7   2    1.12    0.34
  -2   7  -2    0.84    0.43
   2  -7   2    0.85    0.41
   2   7   2    1.29    0.32
  -2  -7  -2    1.03    0.26
   2   7   2    1.12    0.29
   2  -7   2    0.91    0.38
  -2   7  -2    0.55    0.40
   2   7   2   -0.63    0.30
  -2  -7  -2    1.01    0.31
   2   7   2    1.11    0.39
  -2   7  -2    1.15    0.40
  -2   7  -2    1.10    0.35
  -2  -7  -2    1.30    0.35
   2  -7   2    1.22    0.37
  -2   7  -2    0.78    0.39
  -2   7  -2    0.94    0.31
  -2  -7  -2    1.28    0.44
  -2   7  -2    1.12    0.43
  -2   7  -2    1.37    0.37
  -2  -7  -2    1.15    0.42
   4  -1  -8    2.66    0.36
  -4   1   8    3.25    0.38
  -4  -1   8    2.40    0.54
  -4  -1   8    2.89    0.40
   4   1  -8    2.44    0.44
   4  -1  -8    2.54    0.42
  -4  -1   8    2.81    0.39
  -4  -1   8    2.74    0.35
   4   1  -8    2.99    0.43
   4  -1  -8    3.25    0.41
  -4  -1   8    3.20    0.40
  -4   1   8    2.92    0.41
   4   1  -8    3.47    0.43
  -4   1   8    2.76    0.35
  -4   1   8    3.02    0.36
  -4  -1   8    2.79    0.36
   4   1  -8    2.64    0.37
   4  -1  -8    3.30    0.41
  -4   1   8    3.04    0.38
  -4  -1   8    2.89    0.35
   4  -1  -8    3.32    0.38
   6   1   1    7.16    0.52
  -6  -1  -1    6.59    0.45
   6  -1   1    6.68    0.51
  -6   1  -1    6.51    0.56
   6  -1   1    7.14    0.55
   6  -1   1    7.73    0.41
  -6  -1  -1    7.97    0.68
  -6   1  -1    8.40    0.70
   6  -1   1    7.29    0.74
   6  -1   1    7.00    0.50
  -6   1  -1    7.44    0.58
   6  -1   1    6.32    0.56
   6   1   1    5.80    0.46
   6   1   1    6.81    0.64
  -6  -1  -1    7.39    0.58
  -6   1  -1    6.69    0.58
  -6   1  -1    7.46    0.51
  -6  -1  -1    5.13    0.52
  -6  -1  -1    7.67    0.53
  -6   1  -1    6.34    0.50
   6   1   1    7.82    0.62
  -6  -1  -1    7.19    0.54
   6  -1   1    7.33    0.49
   6   1   1    6.89    0.56
  -6  -1  -1    6.60    0.49
  -6   1  -1    7.04    0.50
   6   1   1    7.47    0.49
  -6  -1  -1    7.27    0.50
  -6   1  -1    7.01    0.50
   0   7  -4    9.27    0.78
   0  -7  -4    9.11    0.68
   0   7  -4   10.51    0.79
   0   7   4    9.65    0.67
   0  -7  -4    9.00    0.65
   0   7  -4    9.33    0.74
   0  -7  -4    9.29    0.65
   0  -7   4    8.88    0.67
   0   7   4    9.02    0.88
   0   7  -4    8.06    0.60
   0  -7   4    8.81    0.73
   0   7  -4    8.55    0.67
   0   7   4    9.00    0.64
   0   7   4   10.12    0.71
   0  -7   4    8.69    0.64
   0  -7  -4    9.59    0.70
   0  -7   4    9.84    0.71
   0   7   4    9.11    0.67
   0   7  -4    8.88    0.65
   0   7   4   10.22    0.76
   0  -7   4    9.13    0.69
   0  -7  -4    9.32    0.79
   3   1  -9    0.28    0.27
   3  -1  -9    0.71    0.33
   3  -1  -9   -0.32    0.35
   3   1  -9    0.12    0.31
  -3  -1   9    0.03    0.35
  -3  -1   9    0.21    0.28
  -3  -1   9    0.41    0.32
   3   1  -9    0.17    0.30
  -3   1   9    0.55    0.32
   3  -1  -9   -0.26    0.38
  -3   1   9    0.19    0.34
  -3  -1   9    0.45    0.27
   3  -1  -9    0.05    0.35
   3   1  -9    0.18    0.38
  -3   1   9    0.13    0.34
   3  -1  -9   -0.60    0.43
  -3  -1   9    0.44    0.29
  -6   1   3   -0.05    0.27
  -6   1   3    0.05    0.24
  -6   1   3    0.32    0.37
   6   1  -3   -0.30    0.41
  -6   1   3    0.49    0.30
   6  -1  -3    0.26    0.38
  -6  -1   3    0.54    0.37
  -6   1   3   -0.21    0.36
  -6  -1   3    0.44    0.31
   6  -1  -3    0.09    0.33
   6   1  -3    0.40    0.35
  -6  -1   3   -0.06    0.33
   6   1  -3    0.11    0.25
   6  -1  -3    0.43    0.33
   5  -2  -6    0.66    0.33
   5  -2  -6    0.72    0.26
   5   2  -6    0.91    0.29
  -5   2   6    0.29    0.38
  -5  -2   6    0.69    0.37
  -5   2   6    1.08    0.33
  -5   2   6    0.84    0.29
   5  -2  -6    1.23    0.31
   5  -2  -6    0.69    0.43
  -5  -2   6    0.87    0.28
  -5   2   6    0.31    0.31
  -5  -2   6    0.70    0.31
  -5  -2   6    1.06    0.30
   5   2  -6    1.19    0.46
   5  -2  -6    0.89    0.27
  -5   2   6    1.20    0.35
   5   2  -6    0.99    0.31
   5   2  -6    0.92    0.28
  -5  -2   6    1.09    0.30
   5  -2  -6    0.76    0.37
  -5   2   6    1.20    0.29
   5  -2  -6    0.59    0.39
  -5  -2   6    1.02    0.31
   5   2  -6    0.67    0.37
   5  -4   2    2.99    0.35
  -5  -4  -2    2.76    0.40
  -5   4  -2    2.81    0.40
   5  -4   2    3.06    0.42
  -5  -4  -2    2.32    0.37
   5   4   2    3.13    0.33
  -5   4  -2    3.19    0.45
  -5   4  -2    3.36    0.37
  -5  -4  -2    2.74    0.45
   5  -4   2    3.40    0.52
   5  -4   2    3.37    0.62
   5   4   2    2.61    0.33
   5   4   2    2.72    0.55
  -5  -4  -2    2.75    0.51
  -5   4  -2    3.06    0.46
   5  -4   2    3.73    0.57
  -5  -4  -2    2.90    0.35
   5  -4   2    2.92    0.39
   5  -4   2    3.13    0.46
  -5   4  -2    2.93    0.41
  -5   4  -2    2.41    0.48
  -5  -4  -2    2.65    0.33
  -5   4  -2    3.81    0.46
  -5  -4  -2    2.93    0.40
  -5  -4  -2    2.55    0.46
  -2  -6  -5    1.14    0.43
   2  -6   5    1.15    0.40
   2   6   5    1.54    0.33
   2  -6   5    1.33    0.34
  -2  -6  -5    0.97    0.34
  -2   6  -5    0.62    0.41
  -2   6  -5    1.56    0.37
   2   6   5    0.45    0.57
   2   6   5    1.69    0.46
   2   6   5    0.99    0.30
   2  -6   5    1.35    0.32
  -2   6  -5    0.90    0.41
  -2  -6  -5    1.15    0.34
  -2  -6  -5    1.52    0.51
   2   6   5    0.65    0.33
  -2   6  -5    1.24    0.29
   2  -6   5    1.03    0.31
  -2   6  -5    1.06    0.36
  -2  -6  -5    1.31    0.51
  -2  -6  -5    0.93    0.36
   2  -6   5    1.40    0.35
  -2  -6  -5    1.10    0.29
  -2   6  -5    0.68    0.40
   2   6   5    1.19    0.26
  -2   6  -5    1.70    0.33
   2   6   5    1.27    0.29
   2  -6   5    1.62    0.33
  -2   1  -9    5.47    0.47
   2  -1   9    6.88    0.50
  -2  -1  -9    5.53    0.48
  -2   1  -9    5.79    0.49
   2  -1   9    5.32    0.43
   2  -1   9    5.50    0.44
  -2   1  -9    4.96    0.42
  -2  -1  -9    5.62    0.47
  -2   1  -9    5.15    0.48
  -2  -1  -9    5.56    0.57
  -2   1  -9    6.17    0.50
  -2   1  -9    5.29    0.47
   2   1   9    5.14    0.44
   2   1   9    5.33    0.44
   2  -1   9    5.97    0.53
   2   1   9    6.01    0.53
  -2  -1  -9    5.67    0.50
  -2   1  -9    5.32    0.49
   2   1   9    6.09    0.48
  -2  -1  -9    5.39    0.42
  -2   1  -9    5.39    0.44
   2  -1   9    4.98    0.42
  -2  -1  -9    5.18    0.48
   2   1   9    5.05    0.48
  -2  -1  -9    4.92    0.49
  -2   1  -9    5.11    0.51
  -2  -1  -9    4.99    0.45
  -5   1  -5   21.29    1.13
  -5  -1  -5   19.42    1.04
   5  -1   5   19.52    1.08
  -5  -1  -5   19.72    1.11
  -5   1  -5   20.19    1.09
   5  -1   5   17.76    1.08
  -5  -1  -5   19.32    1.08
  -5   1  -5   20.22    1.07
  -5  -1  -5   20.31    1.12
   5  -1   5   19.66    1.08
  -5   1  -5   20.88    1.12
  -5   1  -5   20.62    1.11
  -5   1  -5   18.09    1.08
  -5  -1  -5   18.48    1.12
  -5  -1  -5   19.71    1.08
  -5   1  -5   19.32    1.03
  -5  -1  -5   18.27    1.00
   5  -1   5   20.48    1.08
  -5  -1  -5   18.16    1.04
   5   1   5   18.21    1.03
  -5  -1  -5   18.96    1.15
  -5   1  -5   20.13    1.10
  -6   2   1   12.86    0.93
  -6  -2   1   13.72    0.99
  -6  -2   1   12.19    0.82
   6  -2  -1   12.54    0.83
  -6   2   1   13.29    0.88
  -6   2   1   13.10    0.85
   6   2  -1   12.67    0.88
  -6   2   1   12.58    0.84
  -6  -2   1   12.80    0.82
  -6  -2   1   13.06    0.87
   6   2  -1   13.06    0.91
   6  -2  -1   12.11    0.78
  -6  -2   1   12.30    0.83
  -6   2   1   12.18    0.80
   6   2  -1   12.72    0.83
  -6   2   1   10.32    0.79
  -6  -2   1   12.39    0.89
   6   2  -1   12.85    0.94
   6  -2  -1   11.25    1.01
   6   2  -1   11.69    0.78
   6   2  -1   12.38    0.90
  -4   0  -7   -0.29    0.29
  -4   0  -7   -0.26    0.25
  -4   0  -7   -0.35    0.39
  -4   0  -7   -0.63    0.23
  -4   0  -7    0.01    0.39
  -4   0  -7   -0.34    0.35
  -4   0  -7   -0.68    0.37
  -4  -4  -5    0.37    0.43
  -4  -4  -5    0.23    0.28
  -4   4  -5    0.09    0.33
  -4   4  -5    0.04    0.30
   4  -4   5    0.07    0.30
   4  -4   5    0.09    0.29
   4   4   5    0.08    0.29
  -4  -4  -5   -0.14    0.27
  -4  -4  -5   -0.06    0.40
  -4  -4  -5    0.12    0.41
  -4   4  -5    0.38    0.28
  -4  -4  -5    0.26    0.30
  -4   4  -5    0.07    0.31
  -4   4  -5   -0.48    0.35
  -4  -4  -5   -0.17    0.27
  -4  -4  -5   -0.05    0.26
   1  -7  -4   11.12    0.80
  -1  -7   4   10.42    0.74
   1   7  -4   13.28    0.94
   1  -7  -4   12.23    0.82
  -1  -7   4   12.11    0.81
   1   7  -4   13.06    0.93
   1  -7  -4   12.46    0.97
  -1   7   4   12.24    0.94
   1   7  -4   10.36    0.69
   1  -7  -4   13.02    0.88
   1  -7  -4   10.83    0.75
  -1  -7   4   12.58    0.82
  -1   7   4   13.22    0.92
   1   7  -4   12.12    0.80
  -1  -7   4   11.98    0.84
  -1   7   4   13.45    0.90
   1   7  -4   12.22    0.80
  -1   7   4   13.13    0.90
   2   7  -3    6.83    0.52
   2   7  -3    6.85    0.63
   2  -7  -3    6.24    0.52
  -2   7   3    6.70    0.53
   2  -7  -3    6.46    0.48
   2   7  -3    7.21    0.64
   2   7  -3    6.11    0.44
  -2  -7   3    6.64    0.51
  -2  -7   3    7.28    0.57
   2   7  -3    7.13    0.56
   2  -7  -3    6.80    0.53
  -2   7   3    7.81    0.62
  -2   7   3    6.63    0.53
   2  -7  -3    7.66    0.56
  -2  -7   3    6.98    0.50
  -2  -7   3    6.82    0.52
  -2   7   3    6.94    0.64
   2  -7  -3    7.08    0.58
   2  -7  -3    7.69    0.53
  -2  -7   3    7.47    0.58
   2  -7  -3    7.64    0.57
   2   7  -3    6.45    0.50
   4  -3   6    1.91    0.30
  -4  -3  -6    2.01    0.45
  -4  -3  -6    2.26    0.37
  -4   3  -6    1.71    0.32
  -4   3  -6    0.81    0.31
  -4   3  -6    1.95    0.33
   4  -3   6    1.70    0.32
   4  -3   6    1.93    0.29
  -4   3  -6    1.93    0.37
   4  -3   6    1.93    0.29
   4   3   6    1.93    0.35
  -4  -3  -6    1.96    0.32
  -4   3  -6    1.93    0.41
  -4   3  -6    1.63    0.37
  -4  -3  -6    2.41    0.42
   4  -3   6    1.90    0.32
  -4  -3  -6    1.66    0.51
  -4  -3  -6    1.98    0.41
   4  -3   6    2.25    0.35
  -4   3  -6    1.78    0.31
  -4   3  -6    1.41    0.36
  -4  -3  -6    2.02    0.36
  -4  -3  -6    2.23    0.45
  -6  -2   0   15.37    0.90
   6   2   0   13.20    0.94
  -6  -2   0   14.29    0.99
  -6   2   0   14.80    0.68
   6  -2   0   14.34    0.91
   6   2   0   15.23    0.51
  -6   2   0   14.86    0.52
   6   2   0   14.74    0.93
   6  -2   0   14.79    0.50
  -6  -2   0   13.24    0.88
  -6   2   0   15.97    0.93
  -6  -2   0   14.48    0.90
  -6  -2   0   15.77    0.98
   6  -2   0   15.17    0.47
   6   2   0   14.00    0.95
   6  -2   0   14.26    0.91
  -6   2   0   15.37    0.85
  -6   2   0   15.85    0.90
   6  -2   0   14.49    0.91
   6   2   0   13.12    0.84
  -6  -2   0   14.18    0.90
  -6   2   0   15.12    0.50
   6  -2   0   14.07    0.98
  -1   0  10    8.12    0.63
   1   0 -10    8.49    0.71
   1   0 -10    7.73    0.58
  -1   0  10    7.03    1.08
  -1   0  10    8.56    0.68
   1   0 -10    8.02    0.63
   1   0 -10    8.61    0.64
   1   0 -10    9.02    0.69
  -1   0  10    8.35    0.66
   1   0 -10    5.64    0.40
  -1   0  10    9.05    0.66
  -1   0  10    9.02    0.65
   1   0 -10    8.13    0.59
   6   2  -2    2.36    0.47
  -6  -2   2    2.86    0.62
  -6   2   2    1.31    0.41
   6   2  -2    2.79    0.34
  -6  -2   2    2.90    0.34
  -6   2   2    2.15    0.38
  -6   2   2    1.75    0.36
   6  -2  -2    1.58    0.57
  -6  -2   2    2.85    0.34
   6  -2  -2    1.80    0.29
  -6   2   2    1.71    0.33
   6   2  -2    2.19    0.34
  -6   2   2    1.34    0.36
  -6  -2   2    3.21    0.51
  -6  -2   2    3.04    0.44
   6   2  -2    3.17    0.59
   6  -2  -2    1.64    0.27
  -6  -2   2    3.25    0.40
  -6   2   2    1.92    0.32
   6   2  -2    2.65    0.34
   6  -2  -2    1.70    0.31
   0   0 -10    0.51    0.34
   0   0 -10    0.12    0.30
   0   0  10   -0.06    0.22
   0   0  10   -0.10    0.28
   0   0 -10   -0.19    0.25
   0   0 -10   -1.03    0.28
   0   0 -10   -0.50    0.37
   0   0 -10    0.04    0.23
   0   0  10   -0.87    0.22
   0   0 -10    0.06    0.30
   0   0  10   -0.14    0.32
   0   0 -10   -0.16    0.28
   0   0  10   -0.07    0.33
   0   0 -10   -0.00    0.34
   0   0  10    0.11    0.31
  -1   6  -6    3.54    0.49
  -1  -6  -6    2.71    0.49
  -1   6  -6    3.31    0.43
   1  -6   6    3.29    0.47
  -1   6  -6    3.18    0.43
  -1  -6  -6    3.28    0.44
  -1   6  -6    2.92    0.46
   1  -6   6    2.48    0.40
  -1  -6  -6    2.86    0.42
   1   6   6    3.68    0.42
  -1  -6  -6    3.18    0.42
  -1  -6  -6    2.75    0.39
   1  -6   6    3.56    0.47
   1   6   6    2.58    0.39
   1  -6   6    2.03    0.28
   1  -6   6    4.01    0.42
   1  -6   6    2.89    0.34
   1  -6   6    3.39    0.41
  -1   6  -6    3.62    0.46
   1  -6   6    3.14    0.56
   1  -6   6    3.05    0.52
  -1   6  -6    3.48    0.51
   1   6   6    2.80    0.36
  -1  -6  -6    2.98    0.38
  -1   6  -6    3.40    0.45
   1   6   6    3.51    0.53
  -4  -1  -7   14.03    0.88
   4   1   7   14.18    0.94
   4  -1   7   14.49    0.94
  -4  -1  -7   15.19    0.53
  -4   1  -7   15.51    0.87
  -4  -1  -7   16.53    0.92
  -4  -1  -7   14.60    0.98
  -4  -1  -7   15.30    0.44
  -4   1  -7   16.11    0.90
   4   1   7   14.39    0.90
  -4   1  -7   15.77    0.89
  -4  -1  -7   15.13    0.47
   4  -1   7   15.42    0.85
  -4  -1  -7   16.97    0.94
   4  -1   7   15.35    0.87
  -4  -1  -7   15.56    0.90
  -4   1  -7   16.29    0.88
  -4   1  -7   17.01    0.95
  -4   1  -7   16.90    0.94
  -4   1  -7   16.54    0.91
  -6   0  -2   27.25    1.39
   6   0   2   26.47    1.36
  -6   0  -2   27.76    1.43
  -6   0  -2   28.31    1.52
  -6   0  -2   25.75    1.44
  -6   0  -2   27.07    1.40
  -6   0  -2   28.44    1.46
   6   0   2   25.81    1.36
  -6   0  -2   29.24    1.60
  -6   0  -2   30.75    1.54
   6   0   2   28.80    1.50
  -6   0  -2   31.73    1.66
   6   0   2   27.88    1.44
  -2  -3   9    4.73    0.41
  -2  -3   9    5.18    0.48
   2  -3  -9    8.33    0.62
  -2  -3   9    4.79    0.43
   2   3  -9    4.71    0.45
   2   3  -9    4.92    0.40
  -2  -3   9    5.59    0.45
   2   3  -9    4.81    0.44
   2  -3  -9    6.53    0.62
  -2  -3   9    5.15    0.44
   2  -3  -9    7.06    0.59
   2   3  -9    4.83    0.41
  -2  -3   9    5.08    0.42
   2  -3  -9    6.78    0.58
   2   3  -9    4.87    0.47
  -2  -3   9    5.06    0.45
   2  -3  -9    7.84    0.66
  -2   3   9    7.86    0.73
   2   3  -9    4.74    0.43
  -2   3   9    7.30    0.61
  -2   3   9    7.69    0.64
  -2  -3   9    5.09    0.43
   2  -3  -9    7.41    0.58
   4  -6  -1    4.62    0.40
  -4   6   1    5.54    0.47
   4  -6  -1    5.13    0.55
   4  -6  -1    4.94    0.47
  -4  -6   1    4.84    0.46
   4   6  -1    5.62    0.46
  -4  -6   1    5.54    0.54
  -4  -6   1    4.69    0.47
   4  -6  -1    4.61    0.40
  -4   6   1    5.12    0.46
  -4  -6   1    4.99    0.46
  -4   6   1    4.89    0.45
   4   6  -1    4.29    0.40
  -4  -6   1    4.55    0.40
  -4   6   1    4.07    0.57
   4   6  -1    5.11    0.61
  -4  -6   1    4.89    0.49
   4  -6  -1    4.79    0.44
  -4  -6   1    4.88    0.43
   4   6  -1    4.42    0.37
  -4   6   1    4.81    0.44
   4  -6  -1    4.78    0.42
  -5  -4   4    1.57    0.37
   5   4  -4    1.65    0.41
   5   4  -4    1.30    0.27
  -5  -4   4    1.18    0.31
   5   4  -4    1.70    0.32
  -5   4   4    1.10    0.32
   5   4  -4    1.51    0.28
   5   4  -4    1.59    0.38
  -5   4   4    1.71    0.33
   5  -4  -4    1.39    0.30
  -5  -4   4    1.61    0.33
   5   4  -4    1.18    0.35
  -5   4   4    1.89    0.38
  -5  -4   4    1.62    0.36
  -5   4   4    1.56    0.32
  -5   4   4    2.11    0.42
   5  -4  -4    1.53    0.33
   5  -4  -4    1.76    0.34
  -5   4   4    1.59    0.34
  -5   4   4    1.74    0.33
   5  -4  -4    2.01    0.32
  -5  -4   4    0.94    0.34
   5   4  -4    1.58    0.33
   5  -4  -4    1.34    0.28
  -3  -2  -8    0.17    0.25
   3  -2   8    0.37    0.25
  -3  -2  -8   -0.06    0.29
  -3   2  -8    0.33    0.37
  -3   2  -8    0.82    0.33
  -3   2  -8   -0.15    0.34
  -3  -2  -8   -0.01    0.37
  -3  -2  -8    0.36    0.29
  -3  -2  -8    0.09    0.38
   3   2   8    0.23    0.24
  -3   2  -8    0.20    0.35
  -3   2  -8    0.19    0.32
   4   6   0    3.57    0.40
  -4   6   0    2.23    0.36
  -4  -6   0    3.84    0.47
  -4  -6   0    3.92    0.39
  -4   6   0    3.17    0.44
  -4   6   0    2.28    0.38
  -4   6   0    2.29    0.36
   4  -6   0    1.94    0.41
  -4   6   0    2.45    0.44
  -4  -6   0    4.54    0.40
  -4   6   0    2.50    0.46
   4  -6   0    2.51    0.41
  -4  -6   0    4.28    0.44
   4  -6   0    2.52    0.45
   4   6   0    2.96    0.57
  -4  -6   0    3.96    0.47
   4  -6   0    2.31    0.37
   4   6   0    4.53    0.38
   4  -6   0    2.53    0.35
   4   6   0    4.20    0.40
  -4  -6   0    3.65    0.36
  -4  -6   0    3.77    0.49
  -1  -1  10   35.52    1.77
  -1   1  10   35.33    1.76
   1   1 -10   39.82    1.97
  -1  -1  10   38.21    1.93
  -1   1  10   40.68    2.12
   1   1 -10   42.19    2.13
   1  -1 -10   38.45    1.99
   1   1 -10   36.59    1.83
   1  -1 -10   34.65    1.76
   1   1 -10   40.26    2.00
  -1  -1  10   36.63    1.81
  -1   1  10   36.68    1.85
  -1  -1  10   39.55    1.99
  -1  -1  10   36.71    1.85
   1  -1 -10   38.76    1.92
  -1   1  10   38.88    1.95
   1   1 -10   35.29    1.78
   1  -1 -10   38.61    1.94
  -1  -1  10   36.49    1.84
  -1   1  10   38.36    1.94
   1   1 -10   36.62    1.83
   1  -1 -10   37.37    1.87
  -1  -1  10   36.66    1.83
  -1   1  10   37.99    1.90
   1   1 -10   33.45    1.77
   1   1 -10   37.88    1.89
   1  -1 -10   36.90    1.84
  -1  -3  -9    3.21    0.42
   1   3   9    2.50    0.41
  -1   3  -9    3.01    0.41
   1  -3   9    3.09    0.37
  -1   3  -9    2.59    0.38
   1  -3   9    2.80    0.39
  -1  -3  -9    2.70    0.44
   1  -3   9    2.69    0.40
  -1   3  -9    3.09    0.38
  -1  -3  -9    2.71    0.45
  -1  -3  -9    2.56    0.32
  -1   3  -9    2.83    0.41
   1   3   9    2.94    0.42
   1   3   9    2.89    0.35
  -1   3  -9    3.02    0.35
  -1  -3  -9    2.76    0.35
   1  -3   9    2.40    0.33
   1  -3   9    2.46    0.35
  -1   3  -9    2.65    0.44
   1  -3   9    2.79    0.38
  -1  -3  -9    2.62    0.48
  -1  -3  -9    3.20    0.45
  -1   3  -9    3.13    0.43
  -1   3  -9    2.62    0.41
   1  -3   9    2.95    0.40
   1   3   9    2.83    0.32
  -1   3  -9    2.45    0.43
   1   7   4    2.25    0.37
   1  -7   4    2.43    0.35
   1   7   4    1.74    0.29
  -1   7  -4    2.46    0.36
  -1   7  -4    2.24    0.45
   1  -7   4    2.14    0.34
   1  -7   4    1.91    0.38
  -1   7  -4    1.88    0.34
  -1   7  -4    2.24    0.38
   1  -7   4    2.43    0.36
   1   7   4    2.85    0.46
  -1  -7  -4    2.07    0.41
   1  -7   4    2.03    0.34
  -1   7  -4    2.11    0.35
   1   7   4    2.40    0.48
  -1  -7  -4    2.28    0.39
   1   7   4    1.95    0.57
  -1  -7  -4    2.01    0.50
  -1  -7  -4    2.21    0.33
  -1  -7  -4    1.73    0.44
   1  -7   4    2.14    0.36
  -1   7  -4    2.47    0.45
   1   7   4    2.19    0.35
   5   3   4    5.78    0.53
  -5   3  -4    5.58    0.47
   5  -3   4    5.26    0.44
  -5  -3  -4    5.06    0.46
   5   3   4    4.40    0.37
  -5   3  -4    4.62    0.40
   5  -3   4    5.47    0.41
   5  -3   4    4.90    0.41
  -5  -3  -4    4.22    0.36
  -5  -3  -4    5.07    0.42
  -5   3  -4    5.19    0.42
   5  -3   4    4.92    0.38
  -5  -3  -4    5.33    0.50
  -5  -3  -4    5.12    0.45
  -5   3  -4    5.66    0.47
   5  -3   4    5.22    0.44
   5   3   4    5.09    0.62
  -5   3  -4    4.82    0.39
  -5  -3  -4    5.17    0.54
  -5   3  -4    4.66    0.42
   5  -3   4    5.02    0.41
  -5   3  -4    4.01    0.52
  -5  -3  -4    5.14    0.57
  -5   3  -4    4.85    0.39
  -5  -3  -4    4.56    0.49
  -6   0   4   17.48    0.96
   6   0  -4   19.24    1.05
  -6   0   4   19.04    1.03
   6   0  -4   18.99    1.03
  -6   0   4   19.58    1.03
   6   0  -4   16.88    0.99
  -6   0   4   21.11    1.17
  -6   0   4   20.59    1.11
   6   0  -4   20.63    1.17
   6   0  -4   17.85    0.96
  -6   0   4   19.35    1.04
   0   1  10   -0.86    0.42
   0  -1 -10   -0.12    0.36
   0   1 -10    0.78    0.32
   0  -1 -10    0.16    0.22
   0  -1  10    0.26    0.27
   0  -1 -10    0.55    0.29
   0  -1 -10   -0.11    0.39
   0   1 -10    0.20    0.34
   0   1  10    0.43    0.33
   0  -1  10    0.82    0.32
   0  -1 -10   -0.01    0.34
   0   1 -10    0.52    0.27
   0   1 -10    0.34    0.30
   0  -1  10    0.40    0.25
   0  -1  10    0.60    0.27
   0   1 -10    0.39    0.28
   0   1 -10    0.87    0.31
   0   1 -10    0.34    0.30
   0  -1  10    0.75    0.28
   0   1 -10    0.51    0.28
   0  -1  10    0.50    0.37
   0  -1 -10    0.04    0.19
   0   1  10    0.20    0.21
   4  -5  -5    0.11    0.28
  -4   5   5    0.05    0.29
  -4  -5   5   -0.08    0.23
  -4   5   5   -0.14    0.29
  -4  -5   5    0.13    0.28
   4   5  -5    0.12    0.29
   4  -5  -5    0.12    0.24
  -4  -5   5    0.17    0.30
  -4   5   5    0.06    0.29
   4  -5  -5   -0.20    0.39
   4  -5  -5   -0.26    0.30
   4  -5  -5    0.55    0.28
  -4  -5   5   -0.00    0.28
  -4   5   5   -0.09    0.33
   4   5  -5    0.25    0.28
   4   5  -5   -0.05    0.42
  -4  -5   5    0.23    0.33
   4  -5  -5   -0.34    0.30
  -4  -5   5   -0.23    0.28
  -4   5   5   -0.30    0.35
   4   5  -5   -0.26    0.26
  -4  -5   5    0.09    0.35
   6   1   2    0.49    0.25
   6  -1   2    0.53    0.29
  -6  -1  -2    0.06    0.20
  -6   1  -2    0.23    0.27
   6  -1   2    0.44    0.24
  -6   1  -2    0.62    0.26
  -6  -1  -2    0.45    0.40
  -6   1  -2    0.24    0.25
  -6   1  -2    0.15    0.27
   6  -1   2    0.56    0.24
   6   1   2    0.53    0.33
   6   1   2    0.51    0.26
  -6  -1  -2    0.56    0.25
   6  -1   2    0.72    0.25
  -6   1  -2    0.65    0.38
   6   1   2    0.42    0.35
  -6  -1  -2    0.44    0.29
  -6   1  -2    0.25    0.16
   6   1   2    0.61    0.29
   6  -1   2    0.27    0.27
  -6  -1  -2    0.25    0.24
  -6  -1  -2    0.24    0.26
  -6   1  -2    0.39    0.30
  -6  -1  -2    0.43    0.45
  -6  -1  -2    0.34    0.34
  -6   1  -2    0.16    0.34
   6   1   2    0.39    0.46
  -4  -2   8   13.68    0.87
   4   2  -8   13.03    0.86
   4  -2  -8   14.09    0.92
   4   2  -8   12.45    0.80
  -4  -2   8   14.14    0.95
  -4   2   8   14.59    0.95
   4   2  -8   13.08    0.86
   4  -2  -8   15.02    0.51
  -4  -2   8   15.51    0.89
  -4   2   8   12.66    0.84
  -4   2   8   13.50    0.85
  -4   2   8   14.35    0.95
  -4  -2   8   14.59    0.92
  -4  -2   8   13.08    0.85
  -4   2   8   14.16    0.91
  -4   2   8   12.34    0.81
  -4  -2   8   14.29    0.91
   4   2  -8   14.97    0.47
   4  -2  -8   14.44    0.92
   4  -2  -8   12.39    0.82
   4   2  -8   13.66    0.93
  -4  -2   8   12.71    0.85
   4  -2  -8   14.15    0.95
  -6   2  -1    4.82    0.50
   6  -2   1    4.83    0.57
   6   2   1    4.66    0.38
  -6  -2  -1    4.51    0.36
   6   2   1    4.69    0.49
   6  -2   1    4.80    0.41
  -6   2  -1    4.42    0.46
  -6  -2  -1    4.49    0.45
  -6   2  -1    4.55    0.56
  -6   2  -1    4.84    0.43
   6   2   1    5.01    0.42
  -6  -2  -1    4.81    0.43
   6  -2   1    4.48    0.40
  -6   2  -1    4.70    0.39
  -6   2  -1    4.88    0.44
  -6   2  -1    4.88    0.39
  -6  -2  -1    4.69    0.37
   6   2   1    5.11    0.56
   6  -2   1    4.50    0.39
  -6  -2  -1    5.28    0.61
  -6  -2  -1    4.44    0.42
   6  -2   1    4.94    0.40
   2  -6  -6   36.65    1.96
  -2  -6   6   37.04    1.91
  -2   6   6   37.51    1.90
   2   6  -6   34.30    1.73
  -2  -6   6   35.29    1.78
  -2   6   6   36.25    1.83
   2  -6  -6   35.43    1.82
   2  -6  -6   35.73    1.82
  -2  -6   6   36.59    1.82
   2  -6  -6   37.64    1.90
   2   6  -6   34.10    1.72
   2   6  -6   34.52    1.77
   2  -7   3    1.30    0.35
  -2   7  -3    1.28    0.32
  -2  -7  -3    1.21    0.26
   2  -7   3    0.94    0.41
  -2   7  -3    1.31    0.35
   2  -7   3    1.48    0.31
  -2   7  -3    1.38    0.41
  -2  -7  -3    1.33    0.46
   2   7   3    0.79    0.53
  -2   7  -3    0.84    0.38
  -2   7  -3    1.47    0.32
   2   7   3    1.12    0.37
   2   7   3   -0.02    0.27
  -2   7  -3    1.39    0.32
   2  -7   3    1.45    0.33
  -2  -7  -3    1.61    0.33
  -2   7  -3    0.92    0.31
   2   7   3    1.19    0.52
   2   7   3    1.52    0.43
   2   7   3    1.45    0.37
  -2  -7  -3    1.88    0.47
   2  -7   3    1.49    0.32
  -2   7  -3    1.11    0.40
   2   7   3    1.24    0.29
   2  -7   3    1.39    0.31
   3  -2  -9    0.20    0.26
  -3   2   9    0.06    0.24
  -3  -2   9    0.06    0.28
   3   2  -9   -0.39    0.35
  -3  -2   9    0.07    0.35
   3  -2  -9   -0.28    0.29
   3   2  -9   -0.06    0.31
  -3   2   9    0.00    0.32
   3   2  -9   -0.16    0.29
   3  -2  -9   -0.09    0.33
  -3  -2   9    0.21    0.30
  -3   2   9    0.11    0.29
  -3  -2   9    0.10    0.23
   3  -2  -9   -0.25    0.30
   3   2  -9    0.20    0.23
   3  -2  -9    0.14    0.26
  -3  -2   9   -0.10    0.24
  -3  -2   9   -0.00    0.25
   3   2  -9   -0.07    0.23
  -3  -2   9   -0.07    0.22
   3  -6   4    1.39    0.32
  -3   6  -4    0.97    0.30
  -3  -6  -4    1.37    0.48
   3  -6   4    1.09    0.28
  -3  -6  -4    1.16    0.24
   3   6   4    1.05    0.27
   3   6   4    1.12    0.32
  -3   6  -4    1.56    0.36
  -3  -6  -4    1.18    0.32
   3   6   4    0.70    0.30
  -3  -6  -4    1.36    0.35
  -3   6  -4    0.66    0.36
  -3   6  -4    1.37    0.34
   3   6   4    1.21    0.30
   3  -6   4    0.83    0.30
   3  -6   4    0.87    0.29
  -3  -6  -4    0.91    0.41
  -3  -6  -4    1.28    0.45
  -3   6  -4    1.28    0.32
  -3   6  -4    1.23    0.31
   3  -6   4    1.44    0.27
   3   6   4    0.98    0.54
  -3   6  -4    1.11    0.29
  -4   6   2    2.05    0.39
  -4  -6   2    2.01    0.37
  -4   6   2    1.74    0.35
  -4  -6   2    2.50    0.40
   4   6  -2    1.87    0.36
   4  -6  -2    1.71    0.30
  -4  -6   2    1.65    0.30
   4   6  -2    1.77    0.47
  -4  -6   2    2.08    0.37
   4   6  -2    2.19    0.29
   4  -6  -2    1.93    0.34
  -4  -6   2    1.83    0.36
   4  -6  -2    2.05    0.40
  -4  -6   2    1.98    0.37
   4  -6  -2    1.70    0.35
  -4   6   2    1.30    0.37
  -4   6   2    1.85    0.48
  -4  -6   2    1.89    0.41
   4  -6  -2    1.87    0.38
  -4   6   2    2.28    0.38
   4  -6  -2    1.44    0.34
   4   6  -2    2.07    0.35
   4   6  -2    1.82    0.35
  -5   0   7   -0.13    0.23
   5   0  -7   -0.56    0.38
  -5   0   7    0.09    0.30
  -5   0   7   -0.47    0.28
  -5   0   7   -0.08    0.31
   5   0  -7    0.04    0.25
   5   0  -7    0.08    0.32
  -5   0   7   -0.19    0.25
   5   0  -7    0.01    0.26
   5   0  -7   -0.06    0.26
  -5   0   7   -0.10    0.24
   6   2  -3   38.88    1.95
   6   2  -3   37.73    1.93
   6  -2  -3   36.68    1.88
  -6  -2   3   36.43    1.81
  -6  -2   3   40.27    2.05
  -6   2   3   38.74    1.95
  -6   2   3   39.99    1.99
   6  -2  -3   34.60    1.75
  -6  -2   3   38.75    1.95
   6  -2  -3   35.64    1.76
  -6  -2   3   38.65    1.92
   6   2  -3   37.97    1.88
  -6   2   3   38.67    1.95
   6   2  -3   35.99    1.82
   6  -2  -3   39.01    1.95
  -6   2   3   40.39    2.00
  -6   2   3   40.15    1.98
   6   2  -3   39.72    2.09
  -6   2   3   37.06    1.84
  -6  -2   3   41.60    2.06
   6  -1  -4    1.10    0.33
   6   1  -4    0.91    0.39
  -6   1   4    0.96    0.32
   6   1  -4    1.31    0.29
  -6   1   4    0.84    0.30
  -6  -1   4    0.69    0.32
  -6  -1   4    0.79    0.26
  -6   1   4    0.80    0.27
  -6  -1   4    1.30    0.30
   6  -1  -4    0.78    0.25
  -6   1   4    1.05    0.27
  -6   1   4    0.96    0.29
  -6  -1   4    0.89    0.25
  -6  -1   4    0.86    0.26
  -6  -1   4    0.65    0.28
   6   1  -4    0.75    0.45
   6  -1  -4    1.02    0.40
  -6  -1   4    1.07    0.38
   6   1  -4    0.61    0.28
   6  -1  -4    0.91    0.29
  -6   1   4    0.77    0.38
   2  -2   9    0.17    0.24
  -2  -2  -9   -0.13    0.29
   2  -2   9    0.08    0.23
  -2  -2  -9    0.11    0.40
  -2   2  -9    0.07    0.30
  -2   2  -9   -0.18    0.28
   2   2   9    0.75    0.35
  -2   2  -9    0.33    0.35
  -2  -2  -9    0.72    0.33
  -2   2  -9    0.11    0.27
  -2   2  -9   -0.06    0.30
  -2  -2  -9    0.03    0.29
   2   2   9    0.55    0.29
   2   2   9    0.69    0.34
   2  -2   9   -0.53    0.24
  -2   2  -9    0.16    0.28
   2  -2   9    0.61    0.30
  -2  -2  -9    0.15    0.31
  -2  -2  -9    0.30    0.27
  -2  -2  -9    0.09    0.20
  -2   2  -9    0.22    0.21
   2  -2   9   -0.04    0.29
  -2   2  -9    0.07    0.25
  -2  -2  -9    0.34    0.25
   2  -2   9    0.12    0.30
   2   2   9    0.46    0.37
   2   2   9    0.43    0.23
   4   6   1    0.63    0.24
  -4   6  -1    0.76    0.33
  -4  -6  -1    0.32    0.39
  -4   6  -1    0.67    0.32
  -4   6  -1    0.56    0.33
   4   6   1    0.61    0.25
   4  -6   1    0.75    0.33
  -4   6  -1    0.75    0.35
  -4  -6  -1    0.11    0.34
   4  -6   1    0.63    0.35
  -4   6  -1    0.80    0.30
   4  -6   1    0.77    0.30
  -4  -6  -1    0.21    0.27
   4  -6   1    0.93    0.26
  -4  -6  -1    0.56    0.29
   4   6   1    0.60    0.28
   4   6   1   -0.00    0.42
   4  -6   1    0.27    0.31
  -4  -6  -1    0.65    0.31
  -4  -6  -1    0.36    0.37
   4  -6   1    1.05    0.33
  -4   6  -1    0.82    0.33
   3  -6  -5   21.15    1.12
   3   6  -5   22.67    1.21
  -3   6   5   19.98    1.07
   3  -6  -5   19.95    1.09
  -3  -6   5   22.02    1.18
   3   6  -5   21.53    1.17
  -3   6   5   21.26    1.16
  -3  -6   5   20.68    1.20
   3  -6  -5   21.10    1.12
  -3  -6   5   22.13    1.18
   3   6  -5   21.99    1.21
  -3   6   5   23.19    1.23
   3  -6  -5   22.59    1.21
   3  -6  -5   20.64    1.21
   3  -6  -5   23.03    1.21
   3   6  -5   20.86    1.14
  -3  -6   5   19.93    1.09
  -3  -6   5   21.11    1.12
  -3   6   5   22.29    1.21
   3  -6  -5   18.91    1.03
  -3  -6   5   23.02    1.22
  -5  -2  -5    9.02    0.66
   5  -2   5    9.00    0.66
  -5  -2  -5    9.53    0.66
  -5  -2  -5    9.74    0.69
  -5  -2  -5    9.47    0.62
  -5  -2  -5    9.37    0.78
  -5   2  -5   11.36    0.78
   5  -2   5    9.76    0.66
  -5  -2  -5    9.80    0.68
   5  -2   5   10.43    0.71
  -5   2  -5    9.41    0.64
  -5  -2  -5    8.72    0.63
  -5   2  -5   10.35    0.77
  -5   2  -5   10.14    0.76
   5  -2   5    9.29    0.73
  -5   2  -5   11.34    0.80
  -5  -2  -5    9.80    0.73
   5   2   5    8.64    0.63
  -5   2  -5    9.92    0.70
  -5  -2  -5    8.92    0.75
  -5   2  -5    9.03    0.68
  -5   2  -5    9.07    0.66
   4  -5   4    1.06    0.40
  -4   5  -4    1.81    0.38
  -4  -5  -4    1.90    0.45
  -4   5  -4    1.89    0.39
   4  -5   4    1.81    0.32
   4  -5   4    2.06    0.37
  -4  -5  -4    1.54    0.30
  -4   5  -4    1.92    0.38
  -4   5  -4    2.38    0.33
  -4  -5  -4    1.12    0.41
   4  -5   4    1.63    0.44
  -4   5  -4    1.79    0.32
  -4   5  -4    1.79    0.38
  -4  -5  -4    1.93    0.51
   4   5   4    2.82    0.41
  -4  -5  -4    1.58    0.43
  -4   5  -4    2.15    0.40
  -4  -5  -4    1.72    0.36
   4   5   4    1.88    0.31
  -4  -5  -4    1.67    0.34
  -4  -5  -4    1.56    0.31
   4  -5   4    1.94    0.35
  -4  -5  -4    1.54    0.44
  -4   5  -4    1.99    0.32
  -2   0  10    1.82    0.34
  -2   0  10    1.73    0.34
   2   0 -10    1.45    0.30
   2   0 -10    1.56    0.32
   2   0 -10    1.71    0.36
  -2   0  10    1.46    0.33
   2   0 -10    1.52    0.35
  -2   0  10    1.51    0.39
  -2   0  10    1.47    0.30
   2   0 -10    1.51    0.31
  -2   0  10    1.67    0.40
  -2   0  10    1.90    0.33
  -5   1   7    8.00    0.61
  -5  -1   7    8.76    0.62
   5  -1  -7    8.28    0.62
   5   1  -7    9.07    0.67
  -5   1   7    7.90    0.57
  -5  -1   7    9.03    0.64
   5  -1  -7    8.22    0.58
  -5  -1   7    8.13    0.57
  -5   1   7    7.80    0.55
   5   1  -7    9.34    0.73
   5   1  -7    8.38    0.59
  -5   1   7    8.35    0.60
  -5  -1   7   10.78    0.76
   5  -1  -7    7.62    0.50
   5   1  -7    9.37    0.68
  -5   1   7    8.38    0.61
  -5  -1   7    9.18    0.66
  -5  -1   7    8.94    0.65
  -5   1   7    8.84    0.62
   5  -1  -7    6.65    0.46
  -5  -1   7    7.05    0.50
   5  -1  -7    9.33    0.70
   5   1  -7    7.70    0.53
   5  -4   3    1.23    0.30
  -5  -4  -3    1.03    0.40
  -5   4  -3    1.02    0.30
   5  -4   3    1.09    0.25
  -5  -4  -3    1.17    0.42
   5   4   3    0.67    0.53
  -5   4  -3    0.93    0.31
   5  -4   3    1.53    0.40
  -5  -4  -3    1.74    0.39
  -5  -4  -3    1.39    0.30
   5  -4   3    0.99    0.36
  -5  -4  -3    0.91    0.38
  -5  -4  -3    1.29    0.36
   5   4   3    1.02    0.42
  -5  -4  -3    1.61    0.54
  -5   4  -3    1.04    0.25
   5  -4   3    1.45    0.31
  -5   4  -3    1.14    0.31
   5  -4   3    1.32    0.30
  -5  -4  -3    1.21    0.29
  -5   4  -3    1.26    0.32
   5  -4   3    1.40    0.33
  -5   4  -3    0.98    0.26
  -5   4  -3    1.33    0.33
   5   4   3    1.50    0.27
  -5   4  -3    0.82    0.63
   3   7   0    8.31    0.61
  -3  -7   0    7.71    0.42
  -3   7   0    7.67    0.53
   3  -7   0    7.38    0.53
  -3  -7   0    7.87    0.65
   3  -7   0    7.57    0.60
  -3   7   0    7.95    0.74
   3   7   0    7.11    0.58
  -3   7   0    7.52    0.54
   3   7   0    7.52    0.52
  -3   7   0    7.54    0.54
   3   7   0    7.31    0.51
   3  -7   0    8.53    0.63
  -3   7   0    6.63    0.47
  -3  -7   0    7.42    0.58
  -3  -7   0    8.31    0.62
   3   7   0    5.36    0.40
   3   7   0    6.88    0.45
  -3   7   0    8.02    0.62
   3   7   0    7.13    0.49
  -3  -7   0    6.79    0.48
   3  -7   0    7.28    0.54
  -3  -7   0    7.55    0.57
   3   7   0    7.77    0.60
  -3   7   0    7.52    0.61
   3  -7   0    8.33    0.61
   3  -7   0    7.21    0.54
   3  -7   0    7.26    0.52
  -3  -7   0    8.19    0.63
  -3   7   0    8.11    0.61
   3   7  -1    0.28    0.29
   3  -7  -1   -0.11    0.28
   3  -7  -1   -0.20    0.26
  -3  -7   1   -0.15    0.38
  -3   7   1    0.04    0.26
  -3  -7   1    0.05    0.32
  -3  -7   1    0.09    0.38
   3   7  -1   -0.15    0.30
  -3   7   1    0.06    0.32
   3   7  -1    0.12    0.35
  -3  -7   1   -0.35    0.44
  -3   7   1    0.15    0.29
   3  -7  -1   -0.24    0.29
   3   7  -1   -0.13    0.40
  -3   7   1    0.18    0.26
   3   7  -1    0.17    0.30
   3  -7  -1   -0.33    0.32
  -3   7   1   -0.29    0.38
  -3  -7   1   -0.07    0.40
   3   7  -1   -0.21    0.45
   3  -7  -1    0.03    0.36
  -3   7   1    0.11    0.28
   3  -7  -1   -0.70    0.27
   3   7  -1    0.15    0.51
   3  -7  -1    0.23    0.33
   2  -5   7    5.72    0.45
  -2  -5  -7    6.58    0.68
   2  -5   7    6.23    0.46
   2   5   7    5.98    0.45
  -2   5  -7    5.56    0.48
  -2  -5  -7    5.38    0.44
   2  -5   7    5.65    0.44
  -2  -5  -7    5.05    0.47
  -2   5  -7    6.14    0.46
   2  -5   7    5.23    0.47
  -2  -5  -7    6.03    0.54
  -2   5  -7    6.24    0.48
   2   5   7    5.24    0.40
  -2  -5  -7    5.68    0.47
  -2  -5  -7    5.28    0.50
   2  -5   7    6.55    0.48
  -2  -5  -7    4.45    0.56
   2   5   7    5.09    0.47
   2  -5   7    5.88    0.46
  -2   5  -7    6.59    0.51
   2  -5   7    5.37    0.44
  -2   5  -7    5.53    0.44
   2   5   7    6.10    0.47
  -2  -5  -7    5.26    0.53
   2   5   7    6.02    0.57
  -3   4  -7   10.67    0.72
   3   4   7    8.95    0.64
  -3  -4  -7    9.54    0.68
  -3   4  -7    8.88    0.64
   3  -4   7   10.41    0.69
  -3  -4  -7    9.00    0.69
   3  -4   7    9.39    0.65
  -3   4  -7    9.78    0.70
  -3   4  -7    8.56    0.83
  -3   4  -7    9.96    0.71
  -3   4  -7   10.84    0.75
  -3  -4  -7    9.43    0.82
  -3  -4  -7    8.83    0.61
   3   4   7    8.51    0.65
  -3  -4  -7    9.21    0.66
   3  -4   7    9.87    0.67
   3  -4   7    8.90    0.62
  -3  -4  -7    9.11    0.70
[truncated: 5,065,317 more chars]
