# Supplementary material for: Umpolung of an Aliphatic Ketone to a Magnesium Ketone‐1,2‐diide Complex with Vicinal Dianionic Charge
Source: Angew Chem Int Ed Engl. 2022 Jul 11;61(34):e202204472. doi: 10.1002/anie.202204472 (PMC9541192; doi:10.1002/anie.202204472)
Supplement: Supplementary file 13 — Supporting Information [file ANIE-61-0-s014.cif]

data_76
_audit_creation_date                               2020-11-20
_audit_creation_method                            'by CrystalStructure 4.3'

_publ_section_references
;
    ENTER OTHER REFERENCES

    Rigaku (2018). CrystalStructure. Version 4.3. 
    Rigaku Corporation, Tokyo, Japan.

    Sheldrick, G. M. (2014). Acta Cryst. (2014). A70, C1437.
    SHELXT Version 2018/2

    Sheldrick, G.M. (2008) SHELXL Version 2018/3, Acta Cryst. A64, 112-122.

    Rigaku (1998). REQAB. 
    Rigaku Corporation, Tokyo, Japan.

;


_chemical_formula_sum                             'C43 H63 I Mg N2 O'
_chemical_formula_moiety                          'C43 H63 I Mg N2 O'
_chemical_formula_weight                           775.19
_chemical_melting_point                            ?

#==============================================================================
# CRYSTAL DATA
_space_group_crystal_system                        monoclinic
_space_group_name_H-M_alt                         'P 1 21/c 1'
_space_group_name_Hall                            '-P 2ybc'
_space_group_IT_number                             14
loop_
_space_group_symop_id
_space_group_symop_operation_xyz
1   '+X,+Y,+Z'
2   '-X,1/2+Y,1/2-Z'
3   '-X,-Y,-Z'
4   '+X,-1/2-Y,-1/2+Z'
#------------------------------------------------------------------------------
_cell_length_a                                     12.3655(8)
_cell_length_b                                     9.9726(7)
_cell_length_c                                     34.742(2)
_cell_angle_alpha                                  90.0000
_cell_angle_beta                                   92.480(17)
_cell_angle_gamma                                  90.0000
_cell_volume                                       4280.2(5)
_cell_formula_units_Z                              4
_cell_measurement_reflns_used                      7601
_cell_measurement_theta_min                        1.60
_cell_measurement_theta_max                        27.50
_cell_measurement_temperature                      173
#------------------------------------------------------------------------------
_exptl_crystal_description                         prism
_exptl_crystal_colour                              colorless
_exptl_crystal_size_max                            0.340
_exptl_crystal_size_mid                            0.330
_exptl_crystal_size_min                            0.140
_exptl_crystal_density_diffrn                      1.203
_exptl_crystal_density_meas                        ?
_exptl_crystal_density_method                     'not measured'
_exptl_crystal_F_000                               1632.00
_exptl_absorpt_coefficient_mu                      0.795
_exptl_absorpt_correction_type                     multi-scan
_exptl_absorpt_process_details                    'REQAB (Rigaku, 1998)'
_exptl_absorpt_correction_T_min                    0.599
_exptl_absorpt_correction_T_max                    0.895

#==============================================================================
# EXPERIMENTAL DATA

_diffrn_ambient_temperature                        173
_diffrn_radiation_type                            'Mo K\a'
_diffrn_radiation_wavelength                       0.71075
_diffrn_measurement_device_type                   'Rigaku SCX mini'
_diffrn_measurement_method                         \w
_diffrn_detector_area_resol_mean                   13.653
_diffrn_reflns_number                              33939
_diffrn_reflns_av_unetI/netI                       0.0889
_diffrn_reflns_av_R_equivalents                    0.1033
_diffrn_reflns_theta_max                           27.533
_diffrn_reflns_theta_min                           1.648
_diffrn_reflns_theta_full                          25.242
_diffrn_measured_fraction_theta_max                0.976
_diffrn_measured_fraction_theta_full               0.990
_diffrn_reflns_Laue_measured_fraction_max          0.976
_diffrn_reflns_Laue_measured_fraction_full         0.990
_diffrn_reflns_point_group_measured_fraction_max   0.976
_diffrn_reflns_point_group_measured_fraction_full  0.990
_diffrn_reflns_limit_h_min                        -15
_diffrn_reflns_limit_h_max                         16
_diffrn_reflns_limit_k_min                        -12
_diffrn_reflns_limit_k_max                         12
_diffrn_reflns_limit_l_min                        -44
_diffrn_reflns_limit_l_max                         44
_diffrn_standards_number                           0
_diffrn_standards_interval_count                   .
_diffrn_standards_decay_%                          ?
_reflns_number_total                               9617
_reflns_number_gt                                  6288
_reflns_threshold_expression                       F^2^>2.0\s(F^2^)
_reflns_Friedel_coverage          0.000
_reflns_Friedel_fraction_max      .
_reflns_Friedel_fraction_full     .

#==============================================================================
# REFINEMENT DATA

_refine_special_details
;
    Refinement was performed using all reflections. The weighted 
    R-factor (wR) and goodness of fit (S) are based on F^2^.
    R-factor (gt) are based on F. The threshold expression of
    F^2^ > 2.0 sigma(F^2^) is used only for calculating R-factor (gt).
;
_refine_ls_structure_factor_coef                   Fsqd
_refine_ls_R_factor_all                            0.1143
_refine_ls_R_factor_gt                             0.0676
_refine_ls_wR_factor_ref                           0.1483
_refine_ls_wR_factor_gt                            0.1297
_refine_ls_number_restraints                       0
_refine_ls_hydrogen_treatment                      constr
_refine_ls_number_reflns                           9617
_refine_ls_number_parameters                       433
_refine_ls_goodness_of_fit_ref                     1.110
_refine_ls_weighting_scheme                        calc
_refine_ls_weighting_details
           'w = 1/[\s^2^(Fo^2^)+(0.0235P)^2^+9.1689P] where P=(Fo^2^+2Fc^2^)/3'
_atom_sites_solution_hydrogens                     geom
_atom_sites_solution_primary                       direct
_atom_sites_solution_secondary                     difmap
_refine_ls_shift/su_max                            0.001
_refine_diff_density_max                           1.04
_refine_diff_density_min                          -0.80
_refine_ls_extinction_method                       none
_refine_ls_extinction_coef                         ?

loop_
_atom_type_symbol
_atom_type_description
_atom_type_scat_dispersion_real
_atom_type_scat_dispersion_imag
_atom_type_scat_source
  'C' 'C'  0.0033 0.0016 
;
International Tables for Crystallography
(Vol. C, Tables 4.2.6.8 and 6.1.1.4)
;
  'H' 'H'  0.0000 0.0000 
;
International Tables for Crystallography
(Vol. C, Table 6.1.1.4)
;
  'I' 'I'  -0.4742 1.8119 
;
International Tables for Crystallography
(Vol. C, Tables 4.2.6.8 and 6.1.1.4)
;
  'Mg' 'Mg'  0.0486 0.0363 
;
International Tables for Crystallography
(Vol. C, Tables 4.2.6.8 and 6.1.1.4)
;
  'N' 'N'  0.0061 0.0033 
;
International Tables for Crystallography
(Vol. C, Tables 4.2.6.8 and 6.1.1.4)
;
  'O' 'O'  0.0106 0.0060 
;
International Tables for Crystallography
(Vol. C, Tables 4.2.6.8 and 6.1.1.4)
;

#==============================================================================
# ATOMIC COORDINATES AND THERMAL PARAMETERS

loop_
 _atom_site_label
 _atom_site_type_symbol
 _atom_site_fract_x
 _atom_site_fract_y
 _atom_site_fract_z
 _atom_site_U_iso_or_equiv
 _atom_site_adp_type
 _atom_site_occupancy
 _atom_site_site_symmetry_order  
 _atom_site_calc_flag
 _atom_site_refinement_flags_posn
 _atom_site_refinement_flags_adp
 _atom_site_refinement_flags_occupancy
 _atom_site_disorder_assembly
 _atom_site_disorder_group
I1 I 0.22478(3) 0.98111(4) 0.69240(2) 0.05090(13) Uani 1 1 d . . . . .
Mg1 Mg 0.27852(11) 0.79228(14) 0.64303(4) 0.0270(3) Uani 1 1 d . . . . .
O36 O 0.2032(3) 0.6219(3) 0.66019(10) 0.0457(9) Uani 1 1 d . . . . .
N1 N 0.2312(3) 0.8145(3) 0.58655(10) 0.0250(7) Uani 1 1 d . . . . .
N5 N 0.4342(3) 0.7377(3) 0.63416(9) 0.0254(7) Uani 1 1 d . . . . .
C2 C 0.2764(3) 0.7301(4) 0.56237(12) 0.0286(9) Uani 1 1 d . . . . .
C3 C 0.3715(4) 0.6575(4) 0.57135(12) 0.0298(10) Uani 1 1 d . . . . .
H3 H 0.385086 0.587106 0.553788 0.036 Uiso 1 1 calc R U . . .
C4 C 0.4506(3) 0.6699(4) 0.60169(12) 0.0274(9) Uani 1 1 d . . . . .
C6 C 0.1476(4) 0.9051(4) 0.57220(12) 0.0304(10) Uani 1 1 d . . . . .
C7 C 0.0392(4) 0.8726(6) 0.57450(14) 0.0425(12) Uani 1 1 d . . . . .
C8 C -0.0384(4) 0.9666(7) 0.56113(16) 0.0582(16) Uani 1 1 d . . . . .
H8 H -0.113106 0.946458 0.562918 0.070 Uiso 1 1 calc R U . . .
C9 C -0.0087(5) 1.0870(7) 0.54555(17) 0.0642(18) Uani 1 1 d . . . . .
H9 H -0.062238 1.148380 0.536091 0.077 Uiso 1 1 calc R U . . .
C10 C 0.0971(5) 1.1172(6) 0.54382(16) 0.0567(16) Uani 1 1 d . . . . .
H10 H 0.117031 1.201161 0.533334 0.068 Uiso 1 1 calc R U . . .
C11 C 0.1781(4) 1.0300(5) 0.55681(13) 0.0403(11) Uani 1 1 d . . . . .
C12 C 0.0019(4) 0.7418(6) 0.59182(16) 0.0518(14) Uani 1 1 d . . . . .
H12 H 0.067586 0.687115 0.598855 0.062 Uiso 1 1 calc R U . . .
C13 C -0.0588(5) 0.7670(8) 0.62861(19) 0.0705(18) Uani 1 1 d . . . . .
H13A H -0.123854 0.820221 0.622418 0.085 Uiso 1 1 calc R U . . .
H13B H -0.011710 0.816009 0.647171 0.085 Uiso 1 1 calc R U . . .
H13C H -0.079538 0.681088 0.639788 0.085 Uiso 1 1 calc R U . . .
C14 C -0.0679(5) 0.6620(8) 0.5629(2) 0.078(2) Uani 1 1 d . . . . .
H14A H -0.028504 0.648987 0.539278 0.094 Uiso 1 1 calc R U . . .
H14B H -0.135173 0.711028 0.556766 0.094 Uiso 1 1 calc R U . . .
H14C H -0.085079 0.574449 0.573894 0.094 Uiso 1 1 calc R U . . .
C15 C 0.2952(5) 1.0726(6) 0.5554(2) 0.0658(18) Uani 1 1 d . . . . .
H15 H 0.342260 0.993653 0.562006 0.079 Uiso 1 1 calc R U . . .
C16 C 0.3152(9) 1.1805(9) 0.5859(3) 0.124(4) Uani 1 1 d . . . . .
H16A H 0.296748 1.145411 0.611128 0.149 Uiso 1 1 calc R U . . .
H16B H 0.269970 1.258873 0.579564 0.149 Uiso 1 1 calc R U . . .
H16C H 0.391607 1.206716 0.586620 0.149 Uiso 1 1 calc R U . . .
C17 C 0.3241(7) 1.1248(9) 0.5160(2) 0.096(3) Uani 1 1 d . . . . .
H17A H 0.284130 1.207816 0.510358 0.115 Uiso 1 1 calc R U . . .
H17B H 0.304871 1.057504 0.496332 0.115 Uiso 1 1 calc R U . . .
H17C H 0.402047 1.142715 0.515982 0.115 Uiso 1 1 calc R U . . .
C18 C 0.2256(4) 0.7047(5) 0.52199(13) 0.0429(12) Uani 1 1 d . . . . .
H18 H 0.159246 0.761588 0.518917 0.051 Uiso 1 1 calc R U . . .
C19 C 0.1912(5) 0.5593(6) 0.51730(18) 0.0661(18) Uani 1 1 d . . . . .
H19A H 0.255593 0.501995 0.517227 0.079 Uiso 1 1 calc R U . . .
H19B H 0.149254 0.548500 0.492921 0.079 Uiso 1 1 calc R U . . .
H19C H 0.146595 0.533547 0.538734 0.079 Uiso 1 1 calc R U . . .
C20 C 0.3008(6) 0.7426(7) 0.49023(15) 0.0687(18) Uani 1 1 d . . . . .
H20A H 0.364732 0.684527 0.491645 0.082 Uiso 1 1 calc R U . . .
H20B H 0.323281 0.836321 0.493467 0.082 Uiso 1 1 calc R U . . .
H20C H 0.262707 0.731510 0.465098 0.082 Uiso 1 1 calc R U . . .
C21 C 0.5555(4) 0.5969(5) 0.59575(14) 0.0339(10) Uani 1 1 d . . . . .
H21 H 0.607149 0.619645 0.617718 0.041 Uiso 1 1 calc R U . . .
C22 C 0.5372(5) 0.4446(5) 0.5960(2) 0.0585(16) Uani 1 1 d . . . . .
H22A H 0.495369 0.418266 0.572560 0.070 Uiso 1 1 calc R U . . .
H22B H 0.497246 0.419719 0.618645 0.070 Uiso 1 1 calc R U . . .
H22C H 0.607259 0.398509 0.596793 0.070 Uiso 1 1 calc R U . . .
C23 C 0.6080(5) 0.6355(7) 0.55844(18) 0.0607(16) Uani 1 1 d . . . . .
H23A H 0.611747 0.733428 0.556503 0.073 Uiso 1 1 calc R U . . .
H23B H 0.564749 0.599916 0.536446 0.073 Uiso 1 1 calc R U . . .
H23C H 0.681250 0.598037 0.558374 0.073 Uiso 1 1 calc R U . . .
C24 C 0.5267(3) 0.7578(4) 0.66077(12) 0.0258(9) Uani 1 1 d . . . . .
C25 C 0.5955(4) 0.8665(4) 0.65547(13) 0.0305(10) Uani 1 1 d . . . . .
C26 C 0.6897(4) 0.8780(5) 0.67918(14) 0.0374(11) Uani 1 1 d . . . . .
H26 H 0.738987 0.949155 0.675043 0.045 Uiso 1 1 calc R U . . .
C27 C 0.7117(4) 0.7877(5) 0.70830(14) 0.0408(12) Uani 1 1 d . . . . .
H27 H 0.776646 0.795295 0.723798 0.049 Uiso 1 1 calc R U . . .
C28 C 0.6404(4) 0.6872(5) 0.71494(14) 0.0381(11) Uani 1 1 d . . . . .
H28 H 0.655185 0.627024 0.735712 0.046 Uiso 1 1 calc R U . . .
C29 C 0.5462(4) 0.6706(4) 0.69194(13) 0.0309(10) Uani 1 1 d . . . . .
C30 C 0.5704(4) 0.9776(5) 0.62617(14) 0.0437(12) Uani 1 1 d . . . . .
H30 H 0.504215 0.951174 0.610433 0.052 Uiso 1 1 calc R U . . .
C31 C 0.6605(5) 1.0008(7) 0.59921(18) 0.0726(19) Uani 1 1 d . . . . .
H31A H 0.723181 1.038958 0.613558 0.087 Uiso 1 1 calc R U . . .
H31B H 0.636076 1.063104 0.578833 0.087 Uiso 1 1 calc R U . . .
H31C H 0.681052 0.915305 0.587659 0.087 Uiso 1 1 calc R U . . .
C32 C 0.5450(6) 1.1070(5) 0.6480(2) 0.0688(18) Uani 1 1 d . . . . .
H32A H 0.521858 1.176745 0.629544 0.083 Uiso 1 1 calc R U . . .
H32B H 0.609996 1.137084 0.662681 0.083 Uiso 1 1 calc R U . . .
H32C H 0.486975 1.089800 0.665683 0.083 Uiso 1 1 calc R U . . .
C33 C 0.4663(4) 0.5607(5) 0.70255(13) 0.0371(11) Uani 1 1 d . . . . .
H33 H 0.410099 0.553545 0.681068 0.045 Uiso 1 1 calc R U . . .
C34 C 0.4097(5) 0.6033(6) 0.73875(17) 0.0618(16) Uani 1 1 d . . . . .
H34A H 0.462533 0.606756 0.760578 0.074 Uiso 1 1 calc R U . . .
H34B H 0.352861 0.538401 0.744193 0.074 Uiso 1 1 calc R U . . .
H34C H 0.377333 0.692206 0.734724 0.074 Uiso 1 1 calc R U . . .
C35 C 0.5171(5) 0.4240(5) 0.7083(2) 0.0623(17) Uani 1 1 d . . . . .
H35A H 0.460788 0.358473 0.713890 0.075 Uiso 1 1 calc R U . . .
H35B H 0.570516 0.427436 0.729986 0.075 Uiso 1 1 calc R U . . .
H35C H 0.552865 0.397444 0.684900 0.075 Uiso 1 1 calc R U . . .
C37 C 0.2086(5) 0.4930(5) 0.64087(19) 0.0627(16) Uani 1 1 d . . . . .
H37A H 0.281195 0.477230 0.630818 0.075 Uiso 1 1 calc R U . . .
H37B H 0.153496 0.486349 0.619405 0.075 Uiso 1 1 calc R U . . .
C38 C 0.1852(7) 0.3959(7) 0.6728(3) 0.108(3) Uani 1 1 d . . . . .
H38A H 0.150219 0.313871 0.662126 0.129 Uiso 1 1 calc R U . . .
H38B H 0.253061 0.370077 0.687046 0.129 Uiso 1 1 calc R U . . .
C39 C 0.1146(8) 0.4631(9) 0.6977(3) 0.105(3) Uani 1 1 d . . . . .
H39A H 0.126520 0.431396 0.724544 0.127 Uiso 1 1 calc R U . . .
H39B H 0.038071 0.447033 0.689467 0.127 Uiso 1 1 calc R U . . .
C40 C 0.1414(6) 0.6065(7) 0.69471(19) 0.071(2) Uani 1 1 d . . . . .
H40A H 0.074466 0.661019 0.692604 0.086 Uiso 1 1 calc R U . . .
H40B H 0.184871 0.636141 0.717755 0.086 Uiso 1 1 calc R U . . .
C41 C -0.1092(5) 0.2835(7) 0.62590(14) 0.103(3) Uani 1 1 d G . . . .
H41 H -0.096597 0.283348 0.599113 0.124 Uiso 1 1 calc R U . . .
C42 C -0.0657(4) 0.1828(5) 0.6495(2) 0.095(3) Uani 1 1 d G . . . .
H42 H -0.023370 0.113667 0.638791 0.114 Uiso 1 1 calc R U . . .
C43 C -0.0841(5) 0.1830(6) 0.6887(2) 0.101(3) Uani 1 1 d G . . . .
H43 H -0.054325 0.114149 0.704762 0.122 Uiso 1 1 calc R U . . .
C44 C -0.1459(6) 0.2841(9) 0.70427(16) 0.124(4) Uani 1 1 d G . . . .
H44 H -0.158506 0.284313 0.731055 0.149 Uiso 1 1 calc R U . . .
C45 C -0.1894(4) 0.3849(7) 0.6807(3) 0.120(4) Uani 1 1 d G . . . .
H45 H -0.231733 0.453994 0.691377 0.144 Uiso 1 1 calc R U . . .
C46 C -0.1711(5) 0.3846(5) 0.6415(2) 0.106(3) Uani 1 1 d G . . . .
H46 H -0.200779 0.453514 0.625406 0.128 Uiso 1 1 calc R U . . .

loop_
 _atom_site_aniso_label
 _atom_site_aniso_U_11
 _atom_site_aniso_U_22
 _atom_site_aniso_U_33
 _atom_site_aniso_U_23
 _atom_site_aniso_U_13
 _atom_site_aniso_U_12
I1 0.0599(2) 0.0487(2) 0.04391(19) -0.01578(16) -0.00022(15) 0.01137(19)
Mg1 0.0267(8) 0.0279(7) 0.0263(7) -0.0004(6) 0.0008(6) 0.0014(6)
O36 0.045(2) 0.042(2) 0.050(2) 0.0084(16) 0.0068(17) -0.0122(16)
N1 0.0206(18) 0.0250(18) 0.0292(18) -0.0024(14) -0.0010(14) 0.0010(14)
N5 0.0255(18) 0.0212(17) 0.0291(18) -0.0009(14) -0.0038(14) -0.0007(14)
C2 0.030(2) 0.023(2) 0.032(2) -0.0033(17) -0.0012(18) -0.0012(18)
C3 0.035(3) 0.025(2) 0.029(2) -0.0086(17) -0.0003(18) 0.0049(19)
C4 0.028(2) 0.016(2) 0.038(2) 0.0027(17) 0.0012(18) 0.0009(17)
C6 0.030(2) 0.035(3) 0.027(2) -0.0065(18) -0.0058(18) 0.0062(19)
C7 0.030(3) 0.062(3) 0.035(3) -0.009(2) -0.003(2) 0.013(2)
C8 0.035(3) 0.089(5) 0.050(3) -0.005(3) -0.004(2) 0.024(3)
C9 0.064(4) 0.080(5) 0.048(3) 0.005(3) -0.006(3) 0.042(4)
C10 0.077(5) 0.047(3) 0.045(3) 0.003(2) -0.006(3) 0.022(3)
C11 0.048(3) 0.034(2) 0.038(2) 0.001(2) -0.010(2) 0.010(2)
C12 0.028(3) 0.072(4) 0.055(3) -0.004(3) 0.000(2) -0.008(3)
C13 0.052(4) 0.092(5) 0.067(4) 0.008(4) 0.005(3) -0.006(4)
C14 0.049(4) 0.102(6) 0.082(5) -0.013(4) -0.004(3) -0.029(4)
C15 0.059(4) 0.045(3) 0.092(5) 0.033(3) -0.014(3) -0.014(3)
C16 0.163(9) 0.094(6) 0.110(7) 0.026(5) -0.063(7) -0.068(6)
C17 0.085(6) 0.094(6) 0.109(6) 0.040(5) 0.020(5) -0.004(5)
C18 0.043(3) 0.052(3) 0.033(2) -0.014(2) -0.004(2) 0.017(2)
C19 0.061(4) 0.071(4) 0.063(4) -0.025(3) -0.023(3) -0.007(3)
C20 0.086(5) 0.090(5) 0.030(3) 0.000(3) -0.002(3) 0.012(4)
C21 0.027(2) 0.035(3) 0.040(3) -0.005(2) -0.001(2) 0.003(2)
C22 0.053(4) 0.037(3) 0.086(4) 0.003(3) 0.007(3) 0.019(3)
C23 0.043(3) 0.066(4) 0.075(4) 0.002(3) 0.020(3) 0.003(3)
C24 0.025(2) 0.024(2) 0.029(2) -0.0040(16) -0.0008(17) 0.0009(17)
C25 0.028(2) 0.027(2) 0.037(2) -0.0050(18) 0.0017(19) 0.0011(19)
C26 0.027(2) 0.036(3) 0.049(3) -0.008(2) -0.003(2) -0.002(2)
C27 0.030(3) 0.046(3) 0.045(3) -0.012(2) -0.012(2) 0.005(2)
C28 0.038(3) 0.039(3) 0.036(2) 0.001(2) -0.010(2) 0.010(2)
C29 0.034(3) 0.024(2) 0.035(2) -0.0033(18) -0.0004(19) 0.0042(19)
C30 0.043(3) 0.039(3) 0.048(3) 0.009(2) -0.008(2) -0.015(2)
C31 0.075(4) 0.083(5) 0.061(4) 0.019(4) 0.012(3) -0.020(4)
C32 0.089(5) 0.034(3) 0.083(5) 0.011(3) 0.003(4) 0.012(3)
C33 0.044(3) 0.032(3) 0.035(2) 0.0076(19) -0.004(2) -0.003(2)
C34 0.075(4) 0.054(4) 0.057(4) 0.000(3) 0.015(3) -0.022(3)
C35 0.065(4) 0.031(3) 0.089(5) 0.011(3) -0.011(3) 0.010(3)
C37 0.066(4) 0.033(3) 0.089(4) -0.001(3) -0.010(3) -0.014(3)
C38 0.066(5) 0.050(4) 0.207(11) 0.043(6) 0.018(6) -0.015(4)
C39 0.096(6) 0.115(7) 0.106(6) 0.051(6) 0.001(5) -0.047(6)
C40 0.063(4) 0.092(5) 0.060(4) 0.032(4) 0.013(3) -0.020(4)
C41 0.101(7) 0.113(7) 0.092(6) -0.028(6) -0.025(5) -0.007(6)
C42 0.085(6) 0.067(5) 0.130(8) -0.030(5) -0.018(6) -0.008(4)
C43 0.093(6) 0.076(6) 0.133(8) 0.023(6) -0.021(6) -0.040(5)
C44 0.143(10) 0.124(9) 0.112(8) -0.012(7) 0.067(7) -0.040(8)
C45 0.065(5) 0.094(7) 0.206(13) -0.032(8) 0.052(7) -0.020(5)
C46 0.059(5) 0.081(6) 0.176(11) 0.015(6) -0.029(6) -0.005(4)

#==============================================================================
_computing_data_collection
                                'CrystalClear-SM Expert 2.1 b45 (Rigaku, 2015)'
_computing_cell_refinement
                                               'CrystalClear-SM Expert 2.1 b45'
_computing_data_reduction
                                               'CrystalClear-SM Expert 2.1 b45'
_computing_structure_solution
                                      'SHELXT Version 2018/2 (Sheldrick, 2014)'
_computing_structure_refinement
                                      'SHELXL Version 2018/3 (Sheldrick, 2008)'
_computing_publication_material
                                          'CrystalStructure 4.3 (Rigaku, 2018)'
_computing_molecular_graphics                     'CrystalStructure 4.3'

#==============================================================================
# MOLECULAR GEOMETRY

_geom_special_details
;
 All esds (except the esd in the dihedral angle between two l.s. planes)
 are estimated using the full covariance matrix.  The cell esds are taken
 into account individually in the estimation of esds in distances, angles
 and torsion angles; correlations between esds in cell parameters are only
 used when they are defined by crystal symmetry.  An approximate (isotropic)
 treatment of cell esds is used for estimating esds involving l.s. planes.
;

loop_
 _geom_bond_atom_site_label_1
 _geom_bond_atom_site_label_2
 _geom_bond_distance
 _geom_bond_site_symmetry_2
 _geom_bond_publ_flag
I1 Mg1 2.6512(14) . ?
Mg1 N1 2.035(4) . ?
Mg1 N5 2.037(4) . ?
Mg1 O36 2.040(4) . ?
Mg1 C2 2.869(4) . ?
O36 C37 1.453(7) . ?
O36 C40 1.458(7) . ?
N1 C2 1.329(5) . ?
N1 C6 1.445(5) . ?
N5 C4 1.338(5) . ?
N5 C24 1.453(5) . ?
C2 C3 1.404(6) . ?
C2 C18 1.533(6) . ?
C3 C4 1.412(6) . ?
C3 H3 0.9500 . ?
C4 C21 1.510(6) . ?
C6 C7 1.386(7) . ?
C6 C11 1.413(7) . ?
C7 C8 1.406(7) . ?
C7 C12 1.517(8) . ?
C8 C9 1.373(9) . ?
C8 H8 0.9500 . ?
C9 C10 1.346(9) . ?
C9 H9 0.9500 . ?
C10 C11 1.387(7) . ?
C10 H10 0.9500 . ?
C11 C15 1.512(8) . ?
C12 C14 1.522(8) . ?
C12 C13 1.530(8) . ?
C12 H12 1.0000 . ?
C13 H13A 0.9800 . ?
C13 H13B 0.9800 . ?
C13 H13C 0.9800 . ?
C14 H14A 0.9800 . ?
C14 H14B 0.9800 . ?
C14 H14C 0.9800 . ?
C15 C17 1.520(10) . ?
C15 C16 1.524(11) . ?
C15 H15 1.0000 . ?
C16 H16A 0.9800 . ?
C16 H16B 0.9800 . ?
C16 H16C 0.9800 . ?
C17 H17A 0.9800 . ?
C17 H17B 0.9800 . ?
C17 H17C 0.9800 . ?
C18 C19 1.518(8) . ?
C18 C20 1.521(8) . ?
C18 H18 1.0000 . ?
C19 H19A 0.9800 . ?
C19 H19B 0.9800 . ?
C19 H19C 0.9800 . ?
C20 H20A 0.9800 . ?
C20 H20B 0.9800 . ?
C20 H20C 0.9800 . ?
C21 C23 1.524(7) . ?
C21 C22 1.536(7) . ?
C21 H21 1.0000 . ?
C22 H22A 0.9800 . ?
C22 H22B 0.9800 . ?
C22 H22C 0.9800 . ?
C23 H23A 0.9800 . ?
C23 H23B 0.9800 . ?
C23 H23C 0.9800 . ?
C24 C25 1.396(6) . ?
C24 C29 1.402(6) . ?
C25 C26 1.402(6) . ?
C25 C30 1.527(6) . ?
C26 C27 1.373(7) . ?
C26 H26 0.9500 . ?
C27 C28 1.361(7) . ?
C27 H27 0.9500 . ?
C28 C29 1.394(6) . ?
C28 H28 0.9500 . ?
C29 C33 1.531(6) . ?
C30 C31 1.504(8) . ?
C30 C32 1.536(8) . ?
C30 H30 1.0000 . ?
C31 H31A 0.9800 . ?
C31 H31B 0.9800 . ?
C31 H31C 0.9800 . ?
C32 H32A 0.9800 . ?
C32 H32B 0.9800 . ?
C32 H32C 0.9800 . ?
C33 C35 1.511(7) . ?
C33 C34 1.526(8) . ?
C33 H33 1.0000 . ?
C34 H34A 0.9800 . ?
C34 H34B 0.9800 . ?
C34 H34C 0.9800 . ?
C35 H35A 0.9800 . ?
C35 H35B 0.9800 . ?
C35 H35C 0.9800 . ?
C37 C38 1.510(10) . ?
C37 H37A 0.9900 . ?
C37 H37B 0.9900 . ?
C38 C39 1.422(12) . ?
C38 H38A 0.9900 . ?
C38 H38B 0.9900 . ?
C39 C40 1.473(10) . ?
C39 H39A 0.9900 . ?
C39 H39B 0.9900 . ?
C40 H40A 0.9900 . ?
C40 H40B 0.9900 . ?
C41 C42 1.3900 . ?
C41 C46 1.3900 . ?
C41 H41 0.9500 . ?
C42 C43 1.3900 . ?
C42 H42 0.9500 . ?
C43 C44 1.3900 . ?
C43 H43 0.9500 . ?
C44 C45 1.3900 . ?
C44 H44 0.9500 . ?
C45 C46 1.3900 . ?
C45 H45 0.9500 . ?
C46 H46 0.9500 . ?

loop_
 _geom_angle_atom_site_label_1
 _geom_angle_atom_site_label_2
 _geom_angle_atom_site_label_3
 _geom_angle
 _geom_angle_site_symmetry_1
 _geom_angle_site_symmetry_3
 _geom_angle_publ_flag
N1 Mg1 N5 96.74(15) . . ?
N1 Mg1 O36 104.89(15) . . ?
N5 Mg1 O36 105.56(15) . . ?
N1 Mg1 I1 118.47(11) . . ?
N5 Mg1 I1 123.55(11) . . ?
O36 Mg1 I1 105.80(12) . . ?
N1 Mg1 C2 24.74(13) . . ?
N5 Mg1 C2 76.31(13) . . ?
O36 Mg1 C2 96.92(14) . . ?
I1 Mg1 C2 142.52(10) . . ?
C37 O36 C40 108.9(4) . . ?
C37 O36 Mg1 124.9(3) . . ?
C40 O36 Mg1 126.2(4) . . ?
C2 N1 C6 119.5(3) . . ?
C2 N1 Mg1 115.4(3) . . ?
C6 N1 Mg1 124.9(3) . . ?
C4 N5 C24 117.6(3) . . ?
C4 N5 Mg1 116.2(3) . . ?
C24 N5 Mg1 126.1(3) . . ?
N1 C2 C3 123.8(4) . . ?
N1 C2 C18 121.1(4) . . ?
C3 C2 C18 115.1(4) . . ?
N1 C2 Mg1 39.85(19) . . ?
C3 C2 Mg1 85.5(2) . . ?
C18 C2 Mg1 156.3(3) . . ?
C2 C3 C4 131.8(4) . . ?
C2 C3 H3 114.1 . . ?
C4 C3 H3 114.1 . . ?
N5 C4 C3 123.3(4) . . ?
N5 C4 C21 121.4(4) . . ?
C3 C4 C21 115.3(4) . . ?
C7 C6 C11 120.1(4) . . ?
C7 C6 N1 120.9(4) . . ?
C11 C6 N1 118.9(4) . . ?
C6 C7 C8 118.3(5) . . ?
C6 C7 C12 122.4(4) . . ?
C8 C7 C12 119.3(5) . . ?
C9 C8 C7 121.5(6) . . ?
C9 C8 H8 119.2 . . ?
C7 C8 H8 119.2 . . ?
C10 C9 C8 119.4(5) . . ?
C10 C9 H9 120.3 . . ?
C8 C9 H9 120.3 . . ?
C9 C10 C11 122.3(6) . . ?
C9 C10 H10 118.8 . . ?
C11 C10 H10 118.8 . . ?
C10 C11 C6 118.4(5) . . ?
C10 C11 C15 119.4(5) . . ?
C6 C11 C15 122.1(4) . . ?
C7 C12 C14 111.2(5) . . ?
C7 C12 C13 111.0(5) . . ?
C14 C12 C13 110.7(5) . . ?
C7 C12 H12 107.9 . . ?
C14 C12 H12 107.9 . . ?
C13 C12 H12 107.9 . . ?
C12 C13 H13A 109.5 . . ?
C12 C13 H13B 109.5 . . ?
H13A C13 H13B 109.5 . . ?
C12 C13 H13C 109.5 . . ?
H13A C13 H13C 109.5 . . ?
H13B C13 H13C 109.5 . . ?
C12 C14 H14A 109.5 . . ?
C12 C14 H14B 109.5 . . ?
H14A C14 H14B 109.5 . . ?
C12 C14 H14C 109.5 . . ?
H14A C14 H14C 109.5 . . ?
H14B C14 H14C 109.5 . . ?
C11 C15 C17 112.9(5) . . ?
C11 C15 C16 107.6(7) . . ?
C17 C15 C16 110.3(6) . . ?
C11 C15 H15 108.7 . . ?
C17 C15 H15 108.7 . . ?
C16 C15 H15 108.7 . . ?
C15 C16 H16A 109.5 . . ?
C15 C16 H16B 109.5 . . ?
H16A C16 H16B 109.5 . . ?
C15 C16 H16C 109.5 . . ?
H16A C16 H16C 109.5 . . ?
H16B C16 H16C 109.5 . . ?
C15 C17 H17A 109.5 . . ?
C15 C17 H17B 109.5 . . ?
H17A C17 H17B 109.5 . . ?
C15 C17 H17C 109.5 . . ?
H17A C17 H17C 109.5 . . ?
H17B C17 H17C 109.5 . . ?
C19 C18 C20 109.7(5) . . ?
C19 C18 C2 111.0(4) . . ?
C20 C18 C2 112.6(4) . . ?
C19 C18 H18 107.8 . . ?
C20 C18 H18 107.8 . . ?
C2 C18 H18 107.8 . . ?
C18 C19 H19A 109.5 . . ?
C18 C19 H19B 109.5 . . ?
H19A C19 H19B 109.5 . . ?
C18 C19 H19C 109.5 . . ?
H19A C19 H19C 109.5 . . ?
H19B C19 H19C 109.5 . . ?
C18 C20 H20A 109.5 . . ?
C18 C20 H20B 109.5 . . ?
H20A C20 H20B 109.5 . . ?
C18 C20 H20C 109.5 . . ?
H20A C20 H20C 109.5 . . ?
H20B C20 H20C 109.5 . . ?
C4 C21 C23 113.2(4) . . ?
C4 C21 C22 110.4(4) . . ?
C23 C21 C22 108.8(5) . . ?
C4 C21 H21 108.1 . . ?
C23 C21 H21 108.1 . . ?
C22 C21 H21 108.1 . . ?
C21 C22 H22A 109.5 . . ?
C21 C22 H22B 109.5 . . ?
H22A C22 H22B 109.5 . . ?
C21 C22 H22C 109.5 . . ?
H22A C22 H22C 109.5 . . ?
H22B C22 H22C 109.5 . . ?
C21 C23 H23A 109.5 . . ?
C21 C23 H23B 109.5 . . ?
H23A C23 H23B 109.5 . . ?
C21 C23 H23C 109.5 . . ?
H23A C23 H23C 109.5 . . ?
H23B C23 H23C 109.5 . . ?
C25 C24 C29 119.9(4) . . ?
C25 C24 N5 119.4(4) . . ?
C29 C24 N5 120.7(4) . . ?
C24 C25 C26 118.8(4) . . ?
C24 C25 C30 122.9(4) . . ?
C26 C25 C30 118.2(4) . . ?
C27 C26 C25 120.8(4) . . ?
C27 C26 H26 119.6 . . ?
C25 C26 H26 119.6 . . ?
C28 C27 C26 119.9(4) . . ?
C28 C27 H27 120.0 . . ?
C26 C27 H27 120.0 . . ?
C27 C28 C29 121.5(4) . . ?
C27 C28 H28 119.3 . . ?
C29 C28 H28 119.3 . . ?
C28 C29 C24 118.7(4) . . ?
C28 C29 C33 118.6(4) . . ?
C24 C29 C33 122.6(4) . . ?
C31 C30 C25 113.1(5) . . ?
C31 C30 C32 110.6(5) . . ?
C25 C30 C32 108.7(4) . . ?
C31 C30 H30 108.1 . . ?
C25 C30 H30 108.1 . . ?
C32 C30 H30 108.1 . . ?
C30 C31 H31A 109.5 . . ?
C30 C31 H31B 109.5 . . ?
H31A C31 H31B 109.5 . . ?
C30 C31 H31C 109.5 . . ?
H31A C31 H31C 109.5 . . ?
H31B C31 H31C 109.5 . . ?
C30 C32 H32A 109.5 . . ?
C30 C32 H32B 109.5 . . ?
H32A C32 H32B 109.5 . . ?
C30 C32 H32C 109.5 . . ?
H32A C32 H32C 109.5 . . ?
H32B C32 H32C 109.5 . . ?
C35 C33 C34 110.1(5) . . ?
C35 C33 C29 114.1(4) . . ?
C34 C33 C29 108.8(4) . . ?
C35 C33 H33 107.8 . . ?
C34 C33 H33 107.8 . . ?
C29 C33 H33 107.8 . . ?
C33 C34 H34A 109.5 . . ?
C33 C34 H34B 109.5 . . ?
H34A C34 H34B 109.5 . . ?
C33 C34 H34C 109.5 . . ?
H34A C34 H34C 109.5 . . ?
H34B C34 H34C 109.5 . . ?
C33 C35 H35A 109.5 . . ?
C33 C35 H35B 109.5 . . ?
H35A C35 H35B 109.5 . . ?
C33 C35 H35C 109.5 . . ?
H35A C35 H35C 109.5 . . ?
H35B C35 H35C 109.5 . . ?
O36 C37 C38 102.3(6) . . ?
O36 C37 H37A 111.3 . . ?
C38 C37 H37A 111.3 . . ?
O36 C37 H37B 111.3 . . ?
C38 C37 H37B 111.3 . . ?
H37A C37 H37B 109.2 . . ?
C39 C38 C37 106.7(6) . . ?
C39 C38 H38A 110.4 . . ?
C37 C38 H38A 110.4 . . ?
C39 C38 H38B 110.4 . . ?
C37 C38 H38B 110.4 . . ?
H38A C38 H38B 108.6 . . ?
C38 C39 C40 105.6(6) . . ?
C38 C39 H39A 110.6 . . ?
C40 C39 H39A 110.6 . . ?
C38 C39 H39B 110.6 . . ?
C40 C39 H39B 110.6 . . ?
H39A C39 H39B 108.7 . . ?
O36 C40 C39 106.7(7) . . ?
O36 C40 H40A 110.4 . . ?
C39 C40 H40A 110.4 . . ?
O36 C40 H40B 110.4 . . ?
C39 C40 H40B 110.4 . . ?
H40A C40 H40B 108.6 . . ?
C42 C41 C46 120.0 . . ?
C42 C41 H41 120.0 . . ?
C46 C41 H41 120.0 . . ?
C41 C42 C43 120.0 . . ?
C41 C42 H42 120.0 . . ?
C43 C42 H42 120.0 . . ?
C42 C43 C44 120.0 . . ?
C42 C43 H43 120.0 . . ?
C44 C43 H43 120.0 . . ?
C45 C44 C43 120.0 . . ?
C45 C44 H44 120.0 . . ?
C43 C44 H44 120.0 . . ?
C46 C45 C44 120.0 . . ?
C46 C45 H45 120.0 . . ?
C44 C45 H45 120.0 . . ?
C45 C46 C41 120.0 . . ?
C45 C46 H46 120.0 . . ?
C41 C46 H46 120.0 . . ?

loop_
 _geom_torsion_atom_site_label_1
 _geom_torsion_atom_site_label_2
 _geom_torsion_atom_site_label_3
 _geom_torsion_atom_site_label_4
 _geom_torsion
 _geom_torsion_site_symmetry_1
 _geom_torsion_site_symmetry_2
 _geom_torsion_site_symmetry_3
 _geom_torsion_site_symmetry_4
 _geom_torsion_publ_flag
C6 N1 C2 C3 166.9(4) . . . . ?
Mg1 N1 C2 C3 -18.4(5) . . . . ?
C6 N1 C2 C18 -13.6(6) . . . . ?
Mg1 N1 C2 C18 161.1(3) . . . . ?
C6 N1 C2 Mg1 -174.7(5) . . . . ?
N1 C2 C3 C4 -13.4(8) . . . . ?
C18 C2 C3 C4 167.1(5) . . . . ?
Mg1 C2 C3 C4 -25.1(5) . . . . ?
C24 N5 C4 C3 -172.0(4) . . . . ?
Mg1 N5 C4 C3 11.9(5) . . . . ?
C24 N5 C4 C21 10.1(6) . . . . ?
Mg1 N5 C4 C21 -166.0(3) . . . . ?
C2 C3 C4 N5 17.4(8) . . . . ?
C2 C3 C4 C21 -164.6(5) . . . . ?
C2 N1 C6 C7 95.4(5) . . . . ?
Mg1 N1 C6 C7 -78.8(5) . . . . ?
C2 N1 C6 C11 -86.7(5) . . . . ?
Mg1 N1 C6 C11 99.2(4) . . . . ?
C11 C6 C7 C8 0.1(7) . . . . ?
N1 C6 C7 C8 178.1(4) . . . . ?
C11 C6 C7 C12 -178.2(4) . . . . ?
N1 C6 C7 C12 -0.2(7) . . . . ?
C6 C7 C8 C9 1.1(8) . . . . ?
C12 C7 C8 C9 179.4(5) . . . . ?
C7 C8 C9 C10 -1.6(9) . . . . ?
C8 C9 C10 C11 0.9(9) . . . . ?
C9 C10 C11 C6 0.3(8) . . . . ?
C9 C10 C11 C15 -177.7(6) . . . . ?
C7 C6 C11 C10 -0.8(7) . . . . ?
N1 C6 C11 C10 -178.8(4) . . . . ?
C7 C6 C11 C15 177.2(5) . . . . ?
N1 C6 C11 C15 -0.8(7) . . . . ?
C6 C7 C12 C14 -121.7(6) . . . . ?
C8 C7 C12 C14 60.1(7) . . . . ?
C6 C7 C12 C13 114.6(5) . . . . ?
C8 C7 C12 C13 -63.6(6) . . . . ?
C10 C11 C15 C17 -51.0(8) . . . . ?
C6 C11 C15 C17 131.0(6) . . . . ?
C10 C11 C15 C16 70.9(7) . . . . ?
C6 C11 C15 C16 -107.0(6) . . . . ?
N1 C2 C18 C19 -117.1(5) . . . . ?
C3 C2 C18 C19 62.4(6) . . . . ?
Mg1 C2 C18 C19 -86.1(8) . . . . ?
N1 C2 C18 C20 119.5(5) . . . . ?
C3 C2 C18 C20 -61.0(6) . . . . ?
Mg1 C2 C18 C20 150.5(6) . . . . ?
N5 C4 C21 C23 -126.8(5) . . . . ?
C3 C4 C21 C23 55.2(6) . . . . ?
N5 C4 C21 C22 111.0(5) . . . . ?
C3 C4 C21 C22 -67.1(6) . . . . ?
C4 N5 C24 C25 85.4(5) . . . . ?
Mg1 N5 C24 C25 -98.9(4) . . . . ?
C4 N5 C24 C29 -95.6(5) . . . . ?
Mg1 N5 C24 C29 80.1(5) . . . . ?
C29 C24 C25 C26 6.8(6) . . . . ?
N5 C24 C25 C26 -174.3(4) . . . . ?
C29 C24 C25 C30 -170.3(4) . . . . ?
N5 C24 C25 C30 8.6(6) . . . . ?
C24 C25 C26 C27 -3.0(7) . . . . ?
C30 C25 C26 C27 174.2(4) . . . . ?
C25 C26 C27 C28 -1.4(7) . . . . ?
C26 C27 C28 C29 2.1(7) . . . . ?
C27 C28 C29 C24 1.7(7) . . . . ?
C27 C28 C29 C33 -176.4(4) . . . . ?
C25 C24 C29 C28 -6.1(6) . . . . ?
N5 C24 C29 C28 174.9(4) . . . . ?
C25 C24 C29 C33 171.8(4) . . . . ?
N5 C24 C29 C33 -7.1(6) . . . . ?
C24 C25 C30 C31 -126.6(5) . . . . ?
C26 C25 C30 C31 56.2(6) . . . . ?
C24 C25 C30 C32 110.2(5) . . . . ?
C26 C25 C30 C32 -66.9(6) . . . . ?
C28 C29 C33 C35 -51.6(6) . . . . ?
C24 C29 C33 C35 130.5(5) . . . . ?
C28 C29 C33 C34 71.9(6) . . . . ?
C24 C29 C33 C34 -106.0(5) . . . . ?
C40 O36 C37 C38 -20.7(6) . . . . ?
Mg1 O36 C37 C38 155.9(4) . . . . ?
O36 C37 C38 C39 31.2(8) . . . . ?
C37 C38 C39 C40 -29.6(10) . . . . ?
C37 O36 C40 C39 3.6(7) . . . . ?
Mg1 O36 C40 C39 -172.9(5) . . . . ?
C38 C39 C40 O36 16.3(9) . . . . ?
C46 C41 C42 C43 0.0 . . . . ?
C41 C42 C43 C44 0.0 . . . . ?
C42 C43 C44 C45 0.0 . . . . ?
C43 C44 C45 C46 0.0 . . . . ?
C44 C45 C46 C41 0.0 . . . . ?
C42 C41 C46 C45 0.0 . . . . ?


#==============================================================================
# Additional structures and associated data_? identifiers
# should be added at this point if there is more than one 
# structure analysis in the CIF.

_shelx_res_file
;
TITL ASSB76
    shelxl.res
    created by SHELXL-2018/3 at 19:31:16 on 20-Nov-2020
CELL  0.71075 12.36550 9.97260 34.74200 90.00000 92.48000 90.00000
ZERR  4 0.00080 0.00070 0.00200 0.00000 0.01700 0.00000
LATT 1
SYMM    -X, .50+Y, .50-Z
SFAC C H I MG N O
UNIT 172 252 4 4 8 4
L.S. 20
FMAP 2
PLAN 5
WPDB -2
HTAB
BOND $H
CONF
LIST 4
TEMP -100.0
ACTA
SIZE 0.140 0.330 0.340
WGHT    0.023500    9.168901
FVAR       0.31997
I1    3    0.224778    0.981109    0.692401    11.00000    0.05985    0.04872 =
         0.04391   -0.01578   -0.00022    0.01137
MG1   4    0.278522    0.792278    0.643026    11.00000    0.02669    0.02787 =
         0.02632   -0.00038    0.00083    0.00139
O36   6    0.203211    0.621851    0.660195    11.00000    0.04495    0.04241 =
         0.05023    0.00841    0.00680   -0.01220
N1    5    0.231217    0.814513    0.586548    11.00000    0.02056    0.02499 =
         0.02925   -0.00243   -0.00099    0.00096
N5    5    0.434235    0.737714    0.634156    11.00000    0.02548    0.02124 =
         0.02911   -0.00091   -0.00381   -0.00074
C2    1    0.276377    0.730066    0.562368    11.00000    0.02998    0.02343 =
         0.03212   -0.00335   -0.00116   -0.00120
C3    1    0.371478    0.657512    0.571351    11.00000    0.03506    0.02519 =
         0.02900   -0.00856   -0.00026    0.00486
AFIX  43
H3    2    0.385086    0.587106    0.553788    11.00000   -1.20000
AFIX   0
C4    1    0.450609    0.669945    0.601687    11.00000    0.02831    0.01624 =
         0.03758    0.00274    0.00123    0.00088
C6    1    0.147634    0.905091    0.572202    11.00000    0.02960    0.03453 =
         0.02653   -0.00648   -0.00578    0.00624
C7    1    0.039157    0.872620    0.574495    11.00000    0.03045    0.06199 =
         0.03459   -0.00920   -0.00330    0.01278
C8    1   -0.038408    0.966641    0.561132    11.00000    0.03491    0.08914 =
         0.05006   -0.00548   -0.00373    0.02423
AFIX  43
H8    2   -0.113106    0.946458    0.562918    11.00000   -1.20000
AFIX   0
C9    1   -0.008673    1.087010    0.545553    11.00000    0.06364    0.08017 =
         0.04817    0.00532   -0.00575    0.04211
AFIX  43
H9    2   -0.062238    1.148380    0.536091    11.00000   -1.20000
AFIX   0
C10   1    0.097129    1.117181    0.543822    11.00000    0.07720    0.04695 =
         0.04504    0.00271   -0.00620    0.02192
AFIX  43
H10   2    0.117031    1.201161    0.533334    11.00000   -1.20000
AFIX   0
C11   1    0.178069    1.029962    0.556814    11.00000    0.04804    0.03435 =
         0.03751    0.00133   -0.00965    0.01018
C12   1    0.001869    0.741776    0.591824    11.00000    0.02819    0.07165 =
         0.05537   -0.00390   -0.00028   -0.00776
AFIX  13
H12   2    0.067586    0.687115    0.598855    11.00000   -1.20000
AFIX   0
C13   1   -0.058758    0.767045    0.628607    11.00000    0.05249    0.09227 =
         0.06703    0.00811    0.00473   -0.00630
AFIX 137
H13A  2   -0.123854    0.820221    0.622418    11.00000   -1.20000
H13B  2   -0.011710    0.816009    0.647171    11.00000   -1.20000
H13C  2   -0.079538    0.681088    0.639788    11.00000   -1.20000
AFIX   0
C14   1   -0.067935    0.661955    0.562863    11.00000    0.04924    0.10169 =
         0.08230   -0.01270   -0.00378   -0.02932
AFIX 137
H14A  2   -0.028504    0.648987    0.539278    11.00000   -1.20000
H14B  2   -0.135173    0.711028    0.556766    11.00000   -1.20000
H14C  2   -0.085079    0.574449    0.573894    11.00000   -1.20000
AFIX   0
C15   1    0.295179    1.072568    0.555358    11.00000    0.05890    0.04522 =
         0.09186    0.03269   -0.01396   -0.01377
AFIX  13
H15   2    0.342260    0.993653    0.562006    11.00000   -1.20000
AFIX   0
C16   1    0.315159    1.180527    0.585893    11.00000    0.16281    0.09449 =
         0.10981    0.02570   -0.06260   -0.06765
AFIX 137
H16A  2    0.296748    1.145411    0.611128    11.00000   -1.20000
H16B  2    0.269970    1.258873    0.579564    11.00000   -1.20000
H16C  2    0.391607    1.206716    0.586620    11.00000   -1.20000
AFIX   0
C17   1    0.324128    1.124788    0.516013    11.00000    0.08542    0.09432 =
         0.10946    0.04031    0.01982   -0.00417
AFIX 137
H17A  2    0.284130    1.207816    0.510358    11.00000   -1.20000
H17B  2    0.304871    1.057504    0.496332    11.00000   -1.20000
H17C  2    0.402047    1.142715    0.515982    11.00000   -1.20000
AFIX   0
C18   1    0.225638    0.704670    0.521992    11.00000    0.04321    0.05177 =
         0.03322   -0.01428   -0.00436    0.01657
AFIX  13
H18   2    0.159246    0.761588    0.518917    11.00000   -1.20000
AFIX   0
C19   1    0.191222    0.559304    0.517303    11.00000    0.06131    0.07133 =
         0.06332   -0.02542   -0.02312   -0.00730
AFIX 137
H19A  2    0.255593    0.501995    0.517227    11.00000   -1.20000
H19B  2    0.149254    0.548500    0.492921    11.00000   -1.20000
H19C  2    0.146595    0.533547    0.538734    11.00000   -1.20000
AFIX   0
C20   1    0.300769    0.742632    0.490226    11.00000    0.08588    0.09037 =
         0.02952   -0.00013   -0.00193    0.01173
AFIX 137
H20A  2    0.364732    0.684527    0.491645    11.00000   -1.20000
H20B  2    0.323281    0.836321    0.493467    11.00000   -1.20000
H20C  2    0.262707    0.731510    0.465098    11.00000   -1.20000
AFIX   0
C21   1    0.555492    0.596886    0.595747    11.00000    0.02682    0.03466 =
         0.04013   -0.00532   -0.00110    0.00323
AFIX  13
H21   2    0.607149    0.619645    0.617718    11.00000   -1.20000
AFIX   0
C22   1    0.537185    0.444562    0.595955    11.00000    0.05298    0.03657 =
         0.08634    0.00281    0.00660    0.01877
AFIX 137
H22A  2    0.495369    0.418266    0.572560    11.00000   -1.20000
H22B  2    0.497246    0.419719    0.618645    11.00000   -1.20000
H22C  2    0.607259    0.398509    0.596793    11.00000   -1.20000
AFIX   0
C23   1    0.607996    0.635514    0.558438    11.00000    0.04311    0.06582 =
         0.07462    0.00219    0.02024    0.00318
AFIX 137
H23A  2    0.611747    0.733428    0.556503    11.00000   -1.20000
H23B  2    0.564749    0.599916    0.536446    11.00000   -1.20000
H23C  2    0.681250    0.598037    0.558374    11.00000   -1.20000
AFIX   0
C24   1    0.526686    0.757844    0.660765    11.00000    0.02484    0.02376 =
         0.02858   -0.00397   -0.00076    0.00089
C25   1    0.595548    0.866549    0.655473    11.00000    0.02803    0.02652 =
         0.03710   -0.00500    0.00175    0.00111
C26   1    0.689745    0.878001    0.679179    11.00000    0.02706    0.03602 =
         0.04869   -0.00784   -0.00251   -0.00250
AFIX  43
H26   2    0.738987    0.949155    0.675043    11.00000   -1.20000
AFIX   0
C27   1    0.711733    0.787670    0.708302    11.00000    0.02977    0.04626 =
         0.04511   -0.01206   -0.01228    0.00519
AFIX  43
H27   2    0.776646    0.795295    0.723798    11.00000   -1.20000
AFIX   0
C28   1    0.640413    0.687181    0.714944    11.00000    0.03781    0.03937 =
         0.03610    0.00050   -0.00962    0.00969
AFIX  43
H28   2    0.655185    0.627024    0.735712    11.00000   -1.20000
AFIX   0
C29   1    0.546190    0.670603    0.691945    11.00000    0.03382    0.02365 =
         0.03509   -0.00329   -0.00037    0.00416
C30   1    0.570432    0.977618    0.626165    11.00000    0.04314    0.03886 =
         0.04814    0.00880   -0.00777   -0.01533
AFIX  13
H30   2    0.504215    0.951174    0.610433    11.00000   -1.20000
AFIX   0
C31   1    0.660534    1.000762    0.599206    11.00000    0.07496    0.08261 =
         0.06115    0.01857    0.01228   -0.02046
AFIX 137
H31A  2    0.723181    1.038958    0.613558    11.00000   -1.20000
H31B  2    0.636076    1.063104    0.578833    11.00000   -1.20000
H31C  2    0.681052    0.915305    0.587659    11.00000   -1.20000
AFIX   0
C32   1    0.545015    1.107026    0.647994    11.00000    0.08927    0.03369 =
         0.08335    0.01082    0.00278    0.01180
AFIX 137
H32A  2    0.521858    1.176745    0.629544    11.00000   -1.20000
H32B  2    0.609996    1.137084    0.662681    11.00000   -1.20000
H32C  2    0.486975    1.089800    0.665683    11.00000   -1.20000
AFIX   0
C33   1    0.466292    0.560708    0.702549    11.00000    0.04367    0.03208 =
         0.03512    0.00757   -0.00445   -0.00312
AFIX  13
H33   2    0.410099    0.553545    0.681068    11.00000   -1.20000
AFIX   0
C34   1    0.409693    0.603330    0.738748    11.00000    0.07452    0.05432 =
         0.05748    0.00037    0.01521   -0.02185
AFIX 137
H34A  2    0.462533    0.606756    0.760578    11.00000   -1.20000
H34B  2    0.352861    0.538401    0.744193    11.00000   -1.20000
H34C  2    0.377333    0.692206    0.734724    11.00000   -1.20000
AFIX   0
C35   1    0.517075    0.424010    0.708340    11.00000    0.06541    0.03134 =
         0.08879    0.01139   -0.01069    0.01003
AFIX 137
H35A  2    0.460788    0.358473    0.713890    11.00000   -1.20000
H35B  2    0.570516    0.427436    0.729986    11.00000   -1.20000
H35C  2    0.552865    0.397444    0.684900    11.00000   -1.20000
AFIX   0
C37   1    0.208569    0.492962    0.640866    11.00000    0.06556    0.03267 =
         0.08857   -0.00086   -0.01019   -0.01414
AFIX  23
H37A  2    0.281195    0.477230    0.630818    11.00000   -1.20000
H37B  2    0.153496    0.486349    0.619405    11.00000   -1.20000
AFIX   0
C38   1    0.185151    0.395919    0.672815    11.00000    0.06644    0.05046 =
         0.20673    0.04297    0.01759   -0.01539
AFIX  23
H38A  2    0.150219    0.313871    0.662126    11.00000   -1.20000
H38B  2    0.253061    0.370077    0.687046    11.00000   -1.20000
AFIX   0
C39   1    0.114625    0.463123    0.697692    11.00000    0.09566    0.11483 =
         0.10561    0.05097    0.00133   -0.04707
AFIX  23
H39A  2    0.126520    0.431396    0.724544    11.00000   -1.20000
H39B  2    0.038071    0.447033    0.689467    11.00000   -1.20000
AFIX   0
C40   1    0.141393    0.606547    0.694706    11.00000    0.06307    0.09249 =
         0.05981    0.03191    0.01293   -0.01957
AFIX  23
H40A  2    0.074466    0.661019    0.692604    11.00000   -1.20000
H40B  2    0.184871    0.636141    0.717755    11.00000   -1.20000
AFIX  66
C41   1   -0.109164    0.283544    0.625896    11.00000    0.10148    0.11310 =
         0.09246   -0.02839   -0.02466   -0.00661
AFIX  43
H41   2   -0.096597    0.283348    0.599113    11.00000   -1.20000
AFIX  65
C42   1   -0.065666    0.182751    0.649466    11.00000    0.08544    0.06694 =
         0.12973   -0.03024   -0.01843   -0.00757
AFIX  43
H42   2   -0.023370    0.113667    0.638791    11.00000   -1.20000
AFIX  65
C43   1   -0.084054    0.183037    0.688654    11.00000    0.09277    0.07563 =
         0.13340    0.02296   -0.02098   -0.04000
AFIX  43
H43   2   -0.054325    0.114149    0.704762    11.00000   -1.20000
AFIX  65
C44   1   -0.145939    0.284117    0.704272    11.00000    0.14274    0.12351 =
         0.11234   -0.01153    0.06702   -0.04040
AFIX  43
H44   2   -0.158506    0.284313    0.731055    11.00000   -1.20000
AFIX  65
C45   1   -0.189437    0.384911    0.680703    11.00000    0.06492    0.09399 =
         0.20577   -0.03232    0.05155   -0.01968
AFIX  43
H45   2   -0.231733    0.453994    0.691377    11.00000   -1.20000
AFIX  65
C46   1   -0.171050    0.384626    0.641515    11.00000    0.05941    0.08080 =
         0.17584    0.01473   -0.02901   -0.00480
AFIX  43
H46   2   -0.200779    0.453514    0.625406    11.00000   -1.20000
AFIX   0
HKLF 4


REM  ASSB76
REM wR2 = 0.1483, GooF = S = 1.110, Restrained GooF = 1.110 for all data
REM R1 = 0.0676 for 6288 Fo > 4sig(Fo) and 0.1143 for all 9617 data
REM 433 parameters refined using 0 restraints

END

WGHT      0.0268      9.8709

REM No hydrogen bonds found for HTAB generation

REM Highest difference peak  1.040,  deepest hole -0.797,  1-sigma level  0.089
Q1    1   0.2320  0.9684  0.6653  11.00000  0.05    1.04
Q2    1   0.2160  0.9749  0.7214  11.00000  0.05    0.88
Q3    1   0.1325  0.4004  0.6446  11.00000  0.05    0.65
Q4    1   0.2870  1.0874  0.6928  11.00000  0.05    0.61
Q5    1   0.1769  1.0993  0.6866  11.00000  0.05    0.55
;

_shelx_res_checksum   75526

_shelx_hkl_file
;
  -1   0   0    8.70    2.97
  -1   0   1   -5.90    2.92
  -1   0   1   -2.45    2.26
  -1   0  -1    1.09    2.52
  -1   0  -1   -6.56    2.70
   1   0   1   -0.62    2.58
  -1   0  -2 2082.77  104.76
   1   0   2 2242.93  112.44
  -1   0  -2 2218.05  111.14
   1   0   2 2074.39  104.39
  -1   0  -2 1859.05   93.57
   1   0   2 2144.45  108.04
   0  -1   1  968.65   49.48
   0   1   1 1018.63  118.34
   0   1   1  967.77   57.91
   0  -1   1 1046.33  102.34
   0  -1  -1  968.56   49.45
   0   1  -1 1107.96  133.86
   0   1   1 1163.55   64.97
   0  -1  -1 1095.61   59.38
   0  -1  -1 1117.43   58.73
   0   0  -4 3911.69  165.74
   0   0   4 3733.45  157.53
   0   0  -4 3332.46  140.99
   0   0   4 3740.50  157.89
   0   1  -2 3579.05  151.66
   0  -1  -2 4271.86  180.50
   0  -1  -2 3987.15  168.24
   1   0  -3   -3.12    4.25
  -1  -1   0 2064.21  167.01
   1  -1   0 2112.05   89.67
  -1  -1   0 2432.71  104.61
   1  -1   0 2536.49  107.88
   1   1   0 2321.82   99.39
  -1   1   0 1972.50   98.99
  -1   1   0 2856.34  143.49
   1   1  -1 3564.32  151.30
   0  -1  -3  266.81   28.71
   0   1  -3  205.48   26.63
   0  -1   3  233.58   19.31
   0  -1  -3  244.64   20.82
   0   1  -3  293.27   26.53
  -1  -1  -1  252.10   22.50
  -1  -1  -1  220.90   26.39
   1  -1   1  197.33   23.38
   1   1   1  237.65   32.19
   1   1   1  271.26   23.40
   1   0  -4   44.73    5.68
  -1   0   4   39.34    4.56
  -1   0   4   47.38    7.59
   1   0  -4   38.69    5.18
   1   0  -4   56.49    7.82
   1   1  -2  918.02   47.01
   1  -1  -2  807.89   41.52
   1   1  -2  916.45   51.51
  -1   1   2  835.96   42.68
   1  -1   2  729.61   39.12
  -1  -1  -2  772.02   90.15
  -1   1  -2  871.75   44.70
   1   1   2  774.83   39.77
   1  -1   2  778.72   49.25
  -1  -1  -2  830.39   42.51
  -1   0  -4  677.65   36.53
   1   0   4  659.53   35.60
   1   0   4  629.14   33.89
   0   1  -4  117.48   15.81
   0  -1   4   89.20   11.90
   0   1  -4   75.14   10.11
   0  -1   4   87.01   13.73
   0   1   4  100.17   17.66
  -1   1   3   14.79    3.43
   1  -1  -3   15.31    3.13
  -1  -1   3   17.76    3.54
   1   1  -3   15.41    4.64
  -1   1  -3  350.25   28.65
  -1  -1  -3  300.35   24.60
   1  -1   3  289.43   24.98
  -1  -1  -3  329.73   30.48
   1  -1   3  327.06   27.35
   2   0   0 3431.03  145.36
   2   0   0 3696.89  155.48
   2   0   1   -2.45    5.91
   2   0  -2 3092.65  130.69
   2   0  -2 2445.44  105.72
   2   0  -2 3175.45  137.94
  -2   0   2 2912.24  123.43
  -1   1   4 2741.35  115.74
  -1  -1   4 2472.13  104.54
   1  -1  -4 2337.75   98.97
  -1   1   4 3149.59  132.75
   1  -1  -4 2855.91  120.37
   1   1  -4 3025.12  127.66
  -1  -1   4 2667.38  112.57
   0   0   6 2061.86  103.35
   0   0  -6 2171.01   92.57
   0   0  -6 2395.67  101.16
   2   0   2    6.13    3.66
   1  -1   4  464.47   26.02
  -1   1  -4  527.18   34.96
   1   1   4  393.67   32.09
   1   1   4  491.13   26.83
  -1  -1  -4  486.52   41.33
   1  -1   4  502.27   43.69
   0   1  -5  263.99   21.78
   0   1   5  331.54   29.32
   0  -1  -5  369.00   30.51
   0  -1   5  296.81   24.47
   0  -1  -5  353.00   28.88
   0   1  -5  372.84   30.55
   2   0   3   -2.80    3.78
   2   0   3    3.88    4.25
  -2   1   0 1599.56   80.46
   2   1   0 1322.34   97.29
  -2  -1   0 1278.31   65.16
   2  -1   0 1485.47   74.97
  -2   1   0 1138.41   58.36
   2  -1   0 1329.21   67.19
   2   1   0 1290.15   65.46
   1  -1  -5  429.67   34.98
   1   1  -5  428.55   35.16
  -1  -1   5  386.81   31.69
  -1  -1   5  328.15   26.95
   2   1  -1    2.70    3.90
  -2   1   1    4.23    3.57
   2  -1  -1    6.62    4.30
   2  -1   1 1577.05   79.54
   2  -1   1 1472.96   74.35
   2   1   1 1443.61   72.82
  -2   1  -1 1329.18   67.55
  -2   1  -1 1696.12   85.24
   2   1   1 1340.60   68.36
  -2  -1  -1 1419.83   72.41
  -2  -1  -1 1554.95   78.43
  -1   0  -6 2700.22  114.10
  -1   0  -6 2703.06  114.09
   1   0   6 2524.95  107.09
   2   0  -4 3827.20  161.32
   2   0  -4 4263.95  179.37
  -1  -1  -5  277.04   49.45
  -1  -1  -5  511.81   35.35
  -1   1  -5  353.41   29.05
   0   1  -6   17.02    4.17
   0  -1   6   17.76    4.46
   0  -1  -6   29.95    5.81
   0   2   0  710.30   37.65
   0   2   0  854.74   44.97
   0  -2   0  790.01   48.38
  -2   1  -2  454.79   53.20
  -2  -1  -2  418.24   34.36
   2   1   2  378.78   31.07
   2  -1   2  401.42   33.17
   2   0   4   44.65    4.93
  -2   0  -4   60.09    9.81
   2   0   4   40.61    5.31
  -2   1   3 2984.01  125.88
   2   1  -3 2756.87  116.56
   2   1  -3 2444.50  105.39
   2  -1  -3 2580.12  109.14
  -2   1   3 2394.22  101.72
   2   1  -3 2573.15  109.93
   0   2   2 1688.72   85.19
   0   2   2 1567.24   83.65
   0   2  -2 1509.90   76.35
   0  -2   2 1697.65   91.54
   0  -2  -2 1669.14   84.04
   0   2  -2 1723.18   86.68
   2  -1   3 1772.42  102.09
   2   1   3 1765.59   88.90
  -2  -1  -3 1867.23   94.00
  -2   1  -3 2019.14  106.84
   2  -1   3 1649.93   86.35
  -2  -1  -3 1499.36   76.38
  -1   1   6  635.81   34.85
   1  -1  -6  679.70   36.68
   1   1  -6  737.82   39.88
   1  -1  -6  720.12   38.79
  -1  -1   6  617.59   33.48
   1   2   0    8.66    4.11
  -1   2   0   13.60    5.53
   1  -2  -1 1879.17   94.58
  -1   2   1 2024.10  101.61
  -1   2   1 1786.04   90.03
   1   2  -1 1855.76   93.25
   1   2  -1 1694.30   85.35
  -1  -2   1 1972.31   98.98
   0   2  -3  820.61   42.12
   0  -2   3  796.81   41.61
   0  -2   3  664.93   77.48
   0   2   3  732.33   48.17
   0  -2  -3  795.88   41.01
   0   2   3  767.28   45.14
  -1   1  -6  202.03   26.55
   1  -1   6  182.30   25.52
   1   1   6  161.25   28.75
   2  -1  -4  333.32   30.02
   2   1  -4  321.31   26.65
  -2   1   4  369.50   30.37
  -2   1   4  287.52   24.22
  -1  -2   2 1337.59   68.45
   1   2  -2 1331.64   67.43
  -1   2   2 1254.60   69.60
   1  -2  -2 1347.05   68.42
   1   2  -2 1240.60   62.78
  -1   2   2 1463.78   76.14
   1   2   2 1041.76   53.46
  -1  -2  -2 1069.18   54.84
   1  -2   2 1060.60   59.19
  -1   2  -2 1125.80   57.40
   1  -2   2  878.27   45.60
   1   2   2  942.77   48.45
   0  -1  -7  737.51   39.62
   0   1  -7  699.45   43.13
   0   1   7  640.34   34.61
   0  -1   7  604.43   33.94
   0  -1  -7  668.84   36.24
  -2   1  -4  509.10   27.99
   2  -1   4  461.73   25.46
   2  -1   4  430.45   25.61
   2   1   4  409.51   33.85
  -2  -1  -4  424.45  104.71
   0   2   4  518.44   28.69
   0   2  -4  612.24   33.18
   0  -2  -4  554.48   84.71
   0  -2   4  599.83   33.50
   0  -2   4  507.44   27.93
   0   2   4  564.30   31.86
  -1   2   3  505.17   27.81
   1   2  -3  387.24   31.82
  -1   2   3  395.78   31.16
   1  -2  -3  428.51   52.60
   1   2  -3  443.50   52.54
   2   0  -6  917.53   48.63
   2   0  -6  662.08   37.53
  -2   0   6  610.11   35.08
  -1   2  -3   10.39    5.47
   1   2   3    6.76    5.36
   2  -1  -5 1795.69   90.74
  -2   1   5 2186.73   92.63
   2   1  -5 2464.41  104.49
   2  -1  -5 2268.21  263.01
  -1   1   7  239.35   24.92
   1  -1  -7  293.30   26.32
   1   0  -8  924.35  129.82
   1  -1   7 9999.00 1158.13
   3   0   0 2294.00   97.16
   3   0   0 2105.60   93.49
  -3   0   0 2425.71  102.70
  -1   2   4 4476.09  188.45
   1  -2  -4 4586.47  194.87
   1   2  -4 3969.74  169.40
  -1   2   4 4866.63  204.55
   1   2  -4 4623.15  195.47
   3   0   1   58.99   14.76
   0   2  -5 3093.44  130.51
   0   2   5 2666.43  112.84
   0  -2  -5 3136.94  132.77
   0  -2   5 2528.15  107.58
   0  -2   5 3015.33  127.26
   0   2   5 3013.10  127.16
   3   0  -2 1584.93  141.12
   3   0  -2 1431.74  102.47
   3   0  -2 1718.85  126.69
   1   0   8 2475.74  105.35
  -1   0  -8 2785.69  117.46
  -1   0  -8 2573.03  109.42
   0  -1  -8  388.59   41.28
   0   1   8  391.74   45.86
   0  -1  -8  431.22   24.20
   0  -1   8  342.90   43.05
   2  -1  -6 1083.79  119.85
  -2   1   6  989.26   51.81
   2  -1  -6 1244.94   63.86
   2   1  -6 1102.79   58.25
  -2  -2   0 1756.80  119.79
   2  -2   0 1787.41   90.29
   2   2   0 1691.45   85.52
  -2   2   0 1988.24   99.83
   2   2   0 1499.42   96.97
   2  -2   0 1497.50   79.53
  -1  -2   5  344.49   30.17
   1   2  -5  381.71   38.14
   1  -2  -5  376.36   48.24
  -1   2   5  410.48   33.76
   2  -2  -1 2186.67   95.03
   2  -2  -1 2840.17  123.50
  -2   2   1 3196.11  134.81
   2   2  -1 2678.98  114.06
   2   2  -1 2589.82  111.18
  -2  -2   1 2859.02  124.52
   0   0  -9   48.98   18.49
  -2   2  -1 1009.85   52.46
   2  -2   1  944.68   48.55
  -2  -2  -1  960.05   49.38
   2  -2   1  779.11   41.85
   2   2   1  847.34   45.56
   2   2   1  841.64   43.48
  -1  -1   8  657.01  129.40
   1  -1  -8  811.89   43.99
  -1  -1   8  732.59   56.61
  -1   1   8  717.60   39.14
   1  -1  -8  783.54  123.56
   1   1  -8 1086.17   79.99
  -1  -2  -5  527.09  199.39
  -1   2  -5   -3.86    5.47
   2   1   6   88.61   25.64
  -2   1  -6    3.31    4.77
   3   1   0  333.06   27.79
   3   1   0  323.34   36.97
   3  -1   0  407.72   33.73
  -3   1   0  402.89   33.05
   3   1   0  355.22   29.66
   3  -1   0  385.11   34.60
   3  -1  -1  647.29   75.63
   3   1  -1  700.25   36.33
   3   1  -1  708.67   85.87
   3  -1  -1  775.40   40.13
  -3   1   1  816.77   42.16
   3   1  -1  724.25   85.57
   3   0  -4 3221.34  136.03
   3   0  -4 3002.88  126.83
   3   0  -4 2547.18  107.92
   0  -2  -6  265.02   22.91
   0   2   6  217.56   19.66
   0  -2   6  192.54   34.70
   0   2  -6  159.32   21.38
   0   2  -6  239.67   31.50
   0   2   6  246.86   20.79
   3   1   1 8741.88 1013.09
   2   2   2  211.79   18.81
  -2  -2  -2  241.29   21.14
   2  -2   2  181.19   27.96
  -3   1   2 1768.59   88.99
   3   1  -2 1942.39  101.63
   3  -1  -2 1615.19   82.01
   3   1  -2 1496.62   88.22
  -2   2   3   68.73    9.64
  -2   2   3   85.63   12.49
   2  -2  -3   58.15    8.37
  -3   1  -2   37.09    5.95
   3   1   2   30.63    7.36
   2  -1  -7 5047.00  212.75
   2   1  -7 3850.58  169.27
  -2   1   7 4310.25  183.56
   2   1  -7 4874.80  212.83
   2  -1  -7 4700.44  209.73
  -2  -1   7 4062.76  182.57
  -3   0  -4  638.07   34.45
   3   0   4  638.50   34.53
   3   0   4  610.93   33.11
  -3   1   3  649.57   35.33
   3   1  -3  570.46   31.54
   3   1  -3  479.18   26.46
   3  -1  -3  599.74   32.74
   3   1  -3  558.11   31.43
  -3   1   3  497.73   27.21
  -2  -2  -3   10.53    5.77
   2   2   3    2.91    5.76
   2   2   3   19.69    5.25
  -1   2   6 9841.66 1140.92
   2   0  -8 2190.42  109.95
   2   0  -8 1733.62   88.02
  -2   0   8 1655.50   83.36
   0   1  -9 1441.40   74.32
   0  -1  -9 1456.68   74.04
   0  -1  -9 1615.46   81.49
   0   1  -9 1614.93   82.41
   0   1   9 1328.35   70.02
   0  -1   9 1396.94   87.32
  -1  -2  -6 3413.38  179.52
   1  -2   6 3145.79  132.77
   1  -2   6 3029.51  128.25
   1   2   6 3000.17  157.17
   1   2   6 3169.83  143.44
  -1   2  -6 3673.71  154.77
  -2   2   4    2.68    3.65
  -3  -1  -3 1593.08   80.45
   3   1   3 1498.58   75.91
   3  -1   3 1502.06   75.70
  -3  -1  -3 1600.60   80.98
   3  -1   3 1584.26   79.87
  -3   1  -3 1719.04   93.65
   2   1   7 4851.38  204.27
   2  -1   7 5113.09  215.16
  -2   1  -7 5763.05  668.07
  -2  -1  -7 5585.12  647.48
   2  -1   7 5584.76  646.99
  -3   1   4   96.38   13.22
   3  -1  -4  124.92   17.17
   3   1  -4  116.82   16.07
   3   1  -4  112.00   15.19
   0   2   7   72.29   11.33
   0   2  -7   95.32   14.74
   0  -2   7   84.56   11.75
   2  -2   4  774.18   39.95
  -2   2  -4  863.01   44.31
   2   2   4  701.20   36.57
  -2  -2  -4  822.40   43.89
   2  -2   4  714.81   36.95
   1   1  -9 4863.02  204.75
   1  -1  -9 4811.46  203.31
  -1   1   9 4035.37  174.00
  -1  -1   9 3966.00  169.14
   1  -1  -9 4544.38  192.16
   1   1  -9 3839.65  166.00
  -1  -1   9 3604.96  160.71
  -2   0  -8 2495.55  105.65
  -2   0  -8 2463.77  104.61
   2   0   8 2364.42  100.62
   3   0   5    9.50    5.44
   3   0   5    4.05    6.03
   0   0 -10 2057.23  103.79
   0   0 -10 1905.05   96.48
   0   0  10 1633.08   83.25
  -3  -1  -4  158.17   20.99
   3   1   4  148.21   20.39
  -3  -1  -4  166.96   22.38
   3  -1   4  161.55   28.55
  -3   1  -4  165.75   27.90
  -2   2   5  617.50   33.54
  -2  -2   5  494.01   28.77
   2   2  -5  501.95   28.12
   2  -2  -5  540.86   31.00
  -2   2   5  525.43   28.82
   3   0  -6 4748.01  200.40
  -3   0   6 4372.51  184.91
   3   0  -6 5307.29  244.93
  -1  -1  -9 3495.85  148.26
  -1   1  -9 3283.45  139.33
   1  -1   9 3133.11  133.34
   1   1   9 3120.73  134.19
  -1   1  -9 3483.82  146.86
  -1  -1  -9 3371.60  141.94
  -1  -2   7    2.98    2.05
   2   1  -8  247.32   23.60
  -2  -1   8  186.05   25.40
   2  -1  -8  229.28   28.61
   2  -1  -8  201.99   28.55
   3   1  -5  377.12   30.88
   3   1  -5  335.45   27.54
   3   1  -5  331.15   33.23
   1   0 -10 2319.92   99.53
   1   0 -10 2791.05  117.93
  -1   0  10 2195.40   94.59
   1  -2   7 1227.96   62.12
   1   2   7 1214.96   67.72
  -1  -2  -7 1408.06   71.80
  -1   2  -7 1429.15   72.12
   1  -2   7 1203.08   62.04
   1   2   7 1241.68   69.65
  -2   2  -5  224.68   26.89
   2  -2   5  181.46   23.94
   2  -2   5  194.06   25.56
  -2  -2  -5  163.01   21.56
  -2  -2  -5  192.12   29.84
   2   2   5  168.98   23.95
   0   3   0  -10.56    4.54
   0   3   0   -8.28    4.26
   0   3  -1  612.20   33.43
   0   3   1  687.17   37.12
   0   3   1  615.96   71.89
   0   3  -1  726.79   39.16
   0  -3   1  691.93   81.97
   0  -3  -1  667.72   36.03
  -1   0 -10  420.30   34.29
  -1   0 -10  400.92   32.73
   1   0  10  377.71   31.20
   3   0   6  982.60   50.37
   3   0   6 1072.16   57.79
  -3   0  -6 1043.07   53.23
  -2  -1  -8  995.95   52.53
   2  -1   8 1045.88   53.60
   2  -1   8  963.59   51.19
  -2   1  -8 1079.10   55.06
   2   1   8  967.71   50.58
  -2  -1  -8 1043.40   55.43
  -3   1  -5  628.91   34.30
  -3  -1  -5  573.71   31.14
   3  -1   5  569.08   30.94
   3  -1   5  549.42   30.40
   3   1   5  556.83   30.47
  -3  -1  -5  530.27   28.83
   0  -1  10  261.25   27.90
   0  -1 -10  306.57   26.57
   0   1 -10  301.71   26.25
   0   1  10  257.89   23.65
   0  -2  -8 4759.26  201.82
   0  -2   8 4376.17  184.44
   0  -2   8 4123.50  174.58
   0   2   8 4248.58  179.78
   0   2   8 4751.12  201.18
   0   2  -8 5044.09  218.72
   0   3   2  267.30   22.43
   0   3  -2  288.60   23.97
   0  -3   2  288.40   24.32
   0   3   2  247.14   20.73
   0   3  -2  241.48   20.40
   0  -3  -2  281.91   23.81
  -2   2   6 2708.37  114.60
  -2  -2   6 2301.09  116.25
  -2   2   6 2184.83  109.85
   2  -2  -6 2323.47  111.36
   2   2  -6 2526.43  107.04
   3  -1  -6  117.58   16.63
   3   1  -6  109.16   15.07
  -3   1   6  133.05   34.82
   3   1  -6  126.56   17.31
   3   1  -6  107.77   14.70
  -3   0   7   -1.55    4.10
  -1   3   0   -9.04    4.56
  -1  -1  10   27.37   10.75
   1   1 -10   63.83   14.03
  -1  -3   1  811.67   41.87
   1  -3  -1  793.42   41.63
   1   3  -1  719.45   37.62
   1   3  -1  767.54   54.39
  -1   3   1  819.34   42.31
  -1   3   1  683.20   35.57
   0   3   3 1088.27   70.44
   0  -3   3 1164.01   58.97
   0   3   3  995.44   66.59
   0  -3  -3 1213.51   90.11
   0   3  -3 1232.88   62.66
   1   3   1 1698.69   85.82
  -1  -3  -1 1876.65   94.51
   1  -3   1 1823.05  105.32
  -1   3  -1 1989.58  107.12
   1   3   1 1911.21   96.06
   1  -2  -8  959.52   49.44
  -1   2   8  887.54   45.50
   1   2  -8 1111.04   56.80
  -1  -2   8  776.22  104.35
  -1   2   8 1088.41   55.64
   2  -2   6  831.46   46.67
  -2   2  -6  943.42   48.20
   2   2   6  827.22   42.98
   2  -2   6  763.63   48.86
  -3  -2   0 2839.84  120.39
   3  -2   0 2465.71  104.56
   3   2   0 2719.00  117.45
  -3   2   0 3121.63  131.69
   3  -2   0 2908.55  122.99
   3   2   0 2528.76  108.97
   3  -2  -1  427.43   35.15
   3   2  -1  429.06   30.69
   3   2  -1  374.13   31.95
  -3   2   1  466.67   54.63
  -3   2   1  275.76   23.09
  -3  -2   1  459.41   42.25
   2   1  -9  818.85   44.09
  -2  -1   9  764.53   39.85
   2  -1  -9  790.58   42.96
   2  -1  -9  934.06   55.43
  -2   1   9  830.22   42.78
   2   1  -9  895.64   45.92
  -1   3   2 2071.52   89.06
   1   3  -2 2160.72   92.39
   1   3  -2 2284.70   96.74
  -1   3   2 2541.20  109.06
  -1  -3   2 2349.13  147.73
   1  -3  -2 2347.31  102.35
   0   0  11    8.79    6.47
  -3  -2  -1   78.14   12.31
   3   2   1   68.33   11.24
   3  -2   1   65.78   12.61
  -3   2  -1   91.77   13.10
  -1   3  -2  669.65   36.50
   1  -3   2  607.76   34.94
   1  -3   2  545.42   30.07
   1   3   2  642.98   35.00
  -1  -3  -2  668.85   36.54
   1   3   2  567.85   31.42
  -3   2   2    0.11    4.58
   1  -2   8  194.46   23.75
   1  -2   8  201.08   26.21
  -1   2  -8  225.89   19.50
  -1  -2  -8  230.74   20.28
  -1  -1 -10   68.95   11.23
  -1   1 -10   56.20    9.43
  -3   1  -6  214.10   31.39
  -3  -1  -6  213.52   28.32
   3   1   6  176.09   24.69
   3  -1   6  195.38   26.52
  -3  -1  -6  179.92   23.51
  -3   2  -2 1207.86   61.56
   3   2   2  977.66   51.22
   3   2   2  884.40   47.27
   3  -2   2 1016.26   51.80
  -3  -2  -2 1072.86   54.70
   3  -2   2 1100.08   56.08
   0  -3   4  153.13   21.11
   0  -3   4  161.76   22.52
   0   3  -4  184.36   25.25
   0   3   4  386.46   51.89
   3   0   7   26.79    6.39
  -1  -3   3 2146.35  109.71
  -1   3   3 2206.55  112.86
  -1   3   3 1935.41   85.90
   1   3  -3 2001.70  101.37
   1  -3  -3 2143.18  211.77
   1   3  -3 2060.15  194.52
   1   0 -11    6.67    7.85
   4   0   0 2499.56  106.56
  -4   0   0 2868.37  121.69
   4   0   0 2625.71  111.32
  -3   2   3  483.28   26.50
   3   2  -3  392.08   32.40
   3   2  -3  401.01   22.50
   3  -2  -3  440.53   51.60
  -3  -2   3  393.69   35.17
   1   3   3 1502.58   77.00
  -1   3  -3 1771.46   89.26
   1  -3   3 1694.18   85.37
   1  -3   3 1412.78   71.49
  -1  -3  -3 1724.10   86.83
   1   3   3 1492.89   75.59
   2   0 -10 3475.57  147.85
   2   0 -10 4115.15  173.22
  -2   0  10 3243.51  139.31
   3   1  -7  393.42   32.26
   3  -1  -7  415.45   34.04
  -3  -1   7  362.28   29.80
   3   1  -7  429.12   35.01
   3  -1  -7  488.89   26.82
  -4   0  -1   -5.05    4.01
   4   0  -2 2602.35  110.70
  -4   0   2 3180.22  134.15
   4   0  -2 3014.15  127.89
  -2  -1  -9    3.95    6.68
  -2   1  -9    7.50    4.58
   2  -1   9    8.57    5.11
   2  -1   9   11.97    5.79
   3   0  -8   64.51    9.81
  -3   0   8   57.21    8.33
   3   0  -8   64.52    9.38
   0  -2   9  594.73   55.77
   0  -2  -9  785.77   46.39
   0   2   9  653.65   38.58
   0   2  -9  707.25  134.14
  -3  -2  -3   12.12    5.67
  -1   3   4  359.81   29.59
  -1   3   4  411.47   33.72
   1  -3  -4  394.39   32.40
  -4   0  -2   48.91    5.22
   4   0   2   46.94    7.47
   4   0  -3   -2.38    3.80
   2  -2   7  933.51   48.27
  -2  -2  -7 1040.21   53.47
   2   2   7  807.51   42.93
   2  -2   7  838.69   66.93
  -2   2  -7 1090.74   55.62
   3   2  -4  690.89   35.94
   3  -2  -4  757.93   39.19
  -3  -2   4  724.27   39.04
   3   2  -4  759.37   39.43
  -3   2   4  860.56   44.44
   0  -1 -11  626.06   34.34
   0   1 -11  497.49   42.34
   0  -1 -11  571.67   31.31
   0  -1  11  497.70   27.68
   0   1  11  489.43   26.93
   0   1 -11  597.83   32.42
  -1   3  -4   50.91    6.32
   1  -3   4   53.11    9.40
   1  -3   4   59.77   10.10
   0  -3   5 1576.41   80.60
   0  -3   5 1464.73   74.41
   0   3   5 1396.78   76.03
   0   3   5 1613.00   82.14
   0   3  -5 1611.08   85.54
   0  -3  -5 1716.39   86.68
   1  -2  -9  249.45   21.89
  -1   2   9  220.68   29.80
   1   2  -9  279.73   39.85
  -1  -2   9  243.75   21.79
  -1   2   9  267.56   22.38
  -2   0 -10  464.91   25.52
   2   0  10  410.25   33.76
  -2   0 -10  450.87   36.71
   3  -1   7 3052.10  130.50
   3   1   7 2412.98  103.25
   3  -1   7 2933.08  125.65
  -3  -1  -7 2645.23  112.52
  -3   1  -7 3243.20  136.94
  -4   0  -3    3.11    3.64
   1  -1 -11  693.62  107.95
   1   1 -11  682.54   80.12
  -1  -1  11  628.28   36.01
   1   1 -11  812.86   41.82
  -1   1  11  808.41   52.54
   1  -1 -11  743.28   89.38
   4   0  -4  503.11   27.57
   4   0  -4  511.57   27.99
   4   0  -4  464.25   25.50
  -4   1   0  969.88   51.01
   4   1   0  833.27   42.98
   4  -1   0  902.42   61.22
   4   1   0  907.08   46.55
   4   1   0  876.29   45.45
   4  -1   0  923.21   48.33
  -3  -2  -4 1001.76   51.38
   3  -2   4  931.94   80.94
   3  -2   4  944.74   49.79
   3   2   4  920.82   47.57
  -3   2  -4 1066.62   92.61
   4  -1  -1  205.42   44.52
   4   1  -1   54.99    9.00
   4   1  -1   57.59    8.77
   4   1  -1   68.83   10.54
  -2  -1  10  767.78   51.51
  -2   1  10  752.83   39.66
   2   1 -10  960.23   50.31
   2  -1 -10  974.81   50.53
   2  -1 -10  816.33   44.71
   2   1 -10  823.10   70.77
   1   2   9  156.47   20.95
   1  -2   9  180.44   23.58
  -1  -2  -9  180.57   24.00
   1  -2   9  157.64   20.83
   1   2   9  168.09   22.08
  -2  -2   8  893.51   46.07
  -2   2   8  899.83   46.00
   2   2  -8 1045.55   53.59
  -2   2   8  972.95   50.05
   2  -2  -8  944.07   48.43
   4   1   1 1385.69   70.08
   4  -1   1 1621.08   81.67
   4  -1   1 1681.08   84.62
  -4   1  -1 1828.62   92.06
   4   1   1 1661.94   84.10
   4   1  -2  416.42   34.18
   4  -1  -2  444.94   24.72
   4  -1  -2  389.31   22.16
  -4   1   2  482.23   26.47
   4   1  -2  403.81   22.48
   4   1  -2  414.06   34.20
   2   3   0  269.52   22.86
   2   3   0  267.88   22.27
  -2  -3   0  313.28   25.95
   2  -3   0  300.84   24.87
  -1   3   5   -2.62    4.55
   1  -3  -5   -2.83    4.63
  -1   3   5   -3.63    3.35
   3   2  -5  518.22   29.35
   3  -2  -5  519.32   31.32
   3   2  -5  496.56   27.50
  -3   2   5  549.28   29.96
   3   0   8 1393.67  105.70
  -3   0  -8 1584.13  116.58
  -3   0  -8 1464.18   92.00
  -2  -3   1   72.93   10.64
   2  -3  -1   55.38    8.28
   2   3  -1   55.24    8.54
   2   3  -1   58.73    9.06
   3  -1  -8  447.14   43.56
  -3   1   8  348.29   29.73
   3   1  -8  451.38   25.75
  -3  -1   8  394.40   25.36
   3  -1  -8  420.29   36.69
   3   1  -8  342.54   29.70
   2  -3   1  434.29   23.89
   2  -3   1  495.96   27.20
  -2  -3  -1  501.99   27.58
   2   3   1  416.96   23.62
  -2   3  -1  530.07   29.53
   2   3   1  419.94   35.08
   1   3   5  552.09   37.33
  -1  -3  -5  643.73   42.24
   1   3   5  541.78   32.48
  -1   3  -5  642.46   34.86
   1  -3   5  550.45   30.05
   1  -3   5  545.48   29.83
  -2   3   2  808.63   41.61
  -2   3   2  701.35   36.73
   2  -3  -2  767.44   39.81
   2   3  -2  724.05   94.39
   2   3  -2  629.90   76.44
  -2  -3   2  756.41   44.46
   1   1  11  412.61   33.96
  -1   1 -11  469.38   27.69
  -1  -1 -11  418.31   34.10
  -1   1 -11  455.03   25.28
  -1  -1 -11  476.76   26.20
   1  -1  11  420.93   23.45
   0   0 -12  481.31   26.56
   0   0  12  473.84   26.83
   4   1   2  755.83   39.31
   4  -1   2  792.91   40.81
   4  -1   2  890.22   45.71
  -4   1  -2  939.14   48.15
  -4  -1  -2  847.25   43.34
   4   1   2  835.60   43.25
   4   1  -3  566.55   37.36
   4  -1  -3  500.81   28.43
   4  -1  -3  601.82   32.91
   4   1  -3  550.42   30.02
  -4   1   3  646.81   41.38
   4   1  -3  564.38   38.76
   0  -3   6  517.92   28.89
   0   3   6  562.13   31.91
   0  -3   6  536.37   32.87
   0  -3  -6  584.95   34.11
   0   3   6  526.47   29.56
   3   0  -9    1.21    4.61
  -3   0   9   -3.98    3.68
   3   0  -9   -2.18    3.95
   4   0   4 2132.78  247.40
  -4   0  -4 2329.29   98.79
   4   0   4 2273.01  114.09
   4   0  -5   -6.13    5.30
   4   0  -5    3.52    3.93
   4   0  -5    2.23    3.88
  -2  -2  -8 2312.83   98.64
   2  -2   8 2106.03  105.90
  -2   2  -8 2458.45  104.17
   2   2   8 2111.60  106.98
   2  -2   8 2102.38   89.61
  -2   3   3  723.87   39.10
   2   3  -3  719.65   40.11
   2   3  -3  703.80   83.23
  -2  -3   3  857.61   44.57
   2  -3  -3  669.51   57.79
  -2   3   3  672.03   35.27
   0  -2  10 1745.76   88.54
   0   2 -10 2031.71  102.36
   0  -2 -10 2016.90  101.72
   0   2  10 1759.27   89.20
   2  -1  10  250.16   21.46
  -2   1 -10  275.04   34.77
  -2  -1 -10  271.35   23.12
   1   0 -12  179.57   23.69
  -1   0  12  130.56   17.39
   1   0 -12  140.18   18.60
  -4  -1  -3 2155.97  108.10
   4  -1   3 2063.66  103.69
   4   1   3 2134.51  107.46
  -4   1  -3 2371.29  100.37
   4  -1   3 2246.55   95.40
   4   1   3 2077.07  104.68
   4   1  -4   60.80   14.03
   4   1  -4   56.44    8.73
   4   1  -4   56.17   10.65
  -4   1   4   70.60   11.08
  -2  -3  -3 2766.28  117.27
   2  -3   3 2254.47  101.40
  -2   3  -3 3015.92  141.25
   2  -3   3 2566.43  121.03
   2   3   3 2453.66  104.17
   2   3   3 2471.05  105.97
  -3   2   6 1843.86  104.91
   3  -2  -6 1725.69   86.97
   3   2  -6 1542.35   78.32
  -3   2   6 1331.20   67.14
   3   2  -6 1622.98   82.29
   3   2  -6 1494.35   75.91
  -1   3   6   11.85    3.68
  -1  -2  10  505.35   27.96
  -1   2  10  507.83   39.35
   1   2 -10  612.49   33.35
   1  -2 -10  513.84   35.15
  -1   3  -6   -5.80    7.21
  -2   3   4 1506.04   76.16
   2   3  -4 1162.17   64.58
   2  -3  -4 1343.91   82.11
   2   3  -4 1310.58   68.81
  -1   0 -12 1861.31   93.78
  -1   0 -12 1894.97   95.43
   1   0  12 1725.34   87.65
   0   1  12  482.79   28.72
   0  -1 -12  497.86   28.87
   0   1 -12  460.41   33.59
   0   1 -12  502.67   75.95
   0  -1  12  436.85   82.35
  -4   0  -5    1.36    3.72
   4   0  -6   18.79    5.38
   4   0  -6   25.41    5.08
   4   0  -6   15.40    3.83
   2  -2  -9  343.07   72.99
  -2  -2   9  320.41   27.66
  -2   2   9  403.20   33.81
  -2   2   9  333.66   32.91
   2   2  -9  405.15   33.67
  -3   1   9 1844.83   93.94
   3  -1  -9 2481.89  105.00
   3  -1  -9 1959.91  101.00
   3   1  -9 1908.64   96.32
  -3  -1   9 1945.14   98.60
   3   1  -9 2398.07  107.26
  -2   0 -11   -6.61    4.14
  -2   0 -11   -3.55    4.06
   0   3  -7 3008.19  127.49
   0  -3   7 2419.00  102.71
   0  -3  -7 3092.83  130.72
   0   3   7 2956.77  126.32
   0   3   7 2596.46  110.39
   0  -3   7 3120.74  131.68
   4   1   4  130.93   19.47
   4  -1   4  118.74   22.88
   4   1   4  116.06   17.56
  -4  -1  -4  172.68   23.68
  -4   1  -4  143.90   19.21
   4  -1   4  143.39   20.67
   2  -3   4  147.12   21.67
  -2   3  -4  151.41   20.11
   4   1  -5 1450.39   73.19
  -4   1   5 1795.89   97.09
   4   1  -5 1459.77   74.37
   4  -1  -5 1572.90   79.41
   4   1  -5 1652.20   83.42
  -3   0  -9   -5.14    5.52
  -1  -2 -10    8.53    5.17
  -2   1  11 3808.23  161.74
   2   1 -11 4400.70  185.52
   2  -1 -11 4002.73  177.35
   2   1 -11 3356.73  143.61
  -2  -1  11 3639.69  154.88
   2  -1 -11 4119.68  173.47
  -3   2  -6  309.54   28.12
   3   2   6  254.11   21.56
   3  -2   6  276.00   23.68
   3  -2   6  283.17   24.05
  -3  -2  -6  305.91   25.47
   1   1 -12   10.42    5.73
   2  -3  -5 4675.58  197.08
  -2  -3   5 4752.91  200.32
   2   3  -5 4600.17  195.35
  -2   3   5 5095.24  214.69
   2   3  -5 4184.27  178.43
  -2   3   5 4511.54  522.71
   3  -2  -7   -3.02    6.04
   3   0 -10   73.66   10.54
  -3   0  10   53.06    8.14
   3   0 -10   72.12   10.52
  -1  -3   7 3633.75  153.02
   1   3  -7 3517.38  148.85
  -1   3   7 3790.27  160.74
  -1   3   7 3283.39  140.37
  -1  -3   7 2887.38  122.23
   1  -3  -7 3742.72  158.90
  -2   2  -9  110.33   16.17
   2  -2   9   92.70   15.89
   2  -2   9   86.29   12.27
  -1  -1 -12  188.99   24.91
  -1   1 -12  174.04   24.36
  -1  -1 -12  189.75   25.04
   1   1  12  157.55   29.21
  -1   1 -12  191.47   25.23
   1  -1  12  176.75   23.74
   1  -3   7 2156.49   91.91
   1  -3   7 2076.90  104.71
   1   3   7 2117.28  246.01
  -1   3  -7 2589.80  109.58
   1   3   7 2300.84   98.43
  -1  -3  -7 2443.13  103.53
  -2  -3  -5 2340.73  102.35
  -2   3  -5 2435.90  282.44
   2   3   5 1978.61  100.85
   2  -3   5 1980.15   99.43
   2  -3   5 2206.12   93.78
   2   3   5 1968.83  100.41
   4   0   6 4283.40  180.93
  -4   0  -6 4450.22  187.79
   4   0   6 4283.87  180.84
  -4  -1  -5 1540.84   77.78
   4   1   5 1496.07   75.67
   4  -1   5 1490.51   75.06
   4  -1   5 1496.93   75.46
  -4  -1  -5 1594.81   80.63
  -4   1  -5 1673.60   84.38
  -4   0   7   -1.71    3.56
   4   0  -7   -4.71    5.79
   4   1  -6  190.90   18.08
  -4   1   6  223.19   27.12
   4   1  -6  176.80   24.14
  -2   0  12  919.59   47.56
   2   0 -12 1127.67   57.48
   2   0 -12  937.43   48.37
  -2  -1 -11 2334.62   99.60
   2  -1  11 2085.90  105.64
  -2   1 -11 2136.35  108.02
  -2  -1 -11 2330.40   99.36
   2   1  11 2064.79  107.85
  -2   1 -11 2446.00  103.69
   3   1   9  948.65   48.74
  -3   1  -9  992.03   50.87
   3  -1   9  979.46   50.16
  -3  -1  -9  905.17   46.82
   3  -1   9  933.49   47.85
  -3  -1  -9 1035.36   52.91
   0  -3   8  405.58   36.81
   0  -3   8  492.32   28.47
   0   3  -8  509.63   44.84
   0   3   8  458.50   40.56
   0   3   8  497.27   32.00
  -3  -2  -7    0.42    4.66
   3   2   7   -5.55    4.56
   2   3  -6  433.05   27.42
  -2  -3   6  498.53   28.62
  -2   3   6  395.58   22.42
   2   3  -6  496.56   29.38
  -2   3   6  518.01   35.00
   2  -3  -6  458.31   29.53
   1   0 -13   -3.02    5.23
   1  -2 -11   83.54   13.23
  -1  -2  11   49.36   13.86
   1   2 -11   71.92   13.13
   4   2   0  664.97   36.95
   4  -2   0  761.76   39.76
  -4  -2   0  728.94   47.84
   4   2   0  706.61   50.46
   4  -2   0  909.57   72.74
  -4   2   0  820.74   42.28
  -4  -2   1  244.07   21.81
   4   2  -1  199.22   29.78
   4   2  -1  239.40   20.99
  -4   2   1  256.28   27.93
  -2  -2  10  812.55   42.21
  -2   2  10 1073.00   55.00
   2   2 -10  993.95   51.22
  -2   2  10  789.31   77.62
   2  -2 -10  930.90  105.12
   3  -1 -10  209.46   27.43
  -3  -1  10  216.01   19.31
   3   1 -10  266.04   23.20
   3  -1 -10  259.67   22.81
   3   1 -10  184.72   25.05
  -3   1  10  180.57   23.62
  -4  -2  -1  477.19   29.93
   4  -2   1  518.36   30.17
   4   2   1  462.63   25.69
   4   2   1  406.42   47.74
  -4   2  -1  526.15   28.73
   4   2  -2 2046.20   87.45
   4  -2  -2 2536.31  107.69
   4   2  -2 2383.18  101.60
  -4   2   2 2774.08  117.27
   3   2  -8 1218.67   62.16
   3   2  -8 1051.61   53.92
  -3   2   8 1230.56   86.73
  -3  -2   8 1113.53   57.05
   3  -2  -8 1266.95   64.17
  -3   0 -10 2548.26  108.74
  -3   0 -10 2321.86   98.53
   3   0  10 2201.15  113.42
  -1   3   8  231.19   27.32
   1  -3  -8  277.71   31.80
   1   3  -8  270.18   36.41
  -1   3   8  292.40   33.80
   2  -3   6   81.55   12.25
  -2  -3  -6   91.54   14.48
  -2   3  -6   89.95   12.50
   2  -3   6   54.23   11.82
   1   2  11   -4.70    5.21
  -1   0 -13   -2.04    5.51
  -1   0 -13   -2.03    6.46
  -3   3   0    6.40    5.55
  -4  -1  -6    5.42    7.07
   4   1   6   -4.15    5.62
   4  -1   6    4.36    5.48
  -4  -1  -6   -0.26    5.04
  -4   1  -6   -3.09    3.92
  -3  -3   1 1904.70   97.85
   3  -3  -1 1580.96   80.15
   3   3  -1 1782.01   91.76
   3   3  -1 1757.98   94.44
  -3   3   1 2078.92  104.35
   3  -3  -1 1911.11   96.00
   4   1  -7 2142.11  248.53
   4  -1  -7 2288.39   97.67
   4   1  -7 2422.74  102.73
   4   1  -7 2079.96   89.02
  -4   1   7 1931.84   96.91
  -4  -2  -2  458.17   55.07
   4   2   2  428.96   25.84
   4   2   2  403.18   47.58
   4  -2   2  459.32   25.31
  -4   2  -2  496.32   27.14
   4  -2   2  422.05   23.14
  -4   2   3    6.52    0.96
   0  -1 -13 1381.48   70.07
   0   1 -13 1418.73   80.90
   0  -1 -13 1519.87   77.75
   0  -1  13 1282.03   69.07
   0   1 -13 1581.34   80.00
   0   1  13 1366.17   69.53
   2   0  12 1140.75   59.07
  -2   0 -12 1318.40   66.61
  -2   0 -12 1325.95   67.34
  -3   3  -1  458.74   53.65
   3   3   1  389.46   31.88
   3  -3   1  373.16   30.52
  -3  -3  -1  427.72   35.91
   3   3   1  364.65   33.59
   3  -3   1  434.77   50.93
   2   1 -12  104.50   20.06
  -2   1  12   81.48   15.12
  -4   0  -7    1.04    4.08
   4   0  -8  697.67   81.34
  -4   0   8  625.89   72.94
   4   0  -8  815.68   42.08
   3  -3  -2  293.28   26.58
   3   3  -2  253.73   35.96
  -3  -3   2  282.84   33.89
   3   3  -2  283.79   32.69
  -3   3   2  333.83   28.19
   1  -3   8  163.11   35.11
  -1  -3  -8  259.00   24.47
   1  -3   8  213.98   18.47
  -3   0  11    6.18    3.74
   3   0 -11    0.16    6.17
   2   2  10  895.66   50.31
  -2   2 -10  905.56   46.48
  -2  -2 -10  833.37   45.42
   2  -2  10  806.91   41.41
   2  -2  10  854.84   43.98
   3  -3   2   59.94    8.90
   3  -3   2   58.36    8.67
  -3   3  -2   66.60   10.25
  -1  -1  13  698.44   36.40
   1  -1 -13  780.00   40.87
   1   1 -13  567.86   31.06
   1  -1 -13  674.89   36.64
  -1   1  13  593.83   32.27
   1   1 -13  778.84   40.17
   2  -3  -7 1236.18   69.50
  -2   3   7 1310.29   66.37
   2   3  -7 1157.64   59.20
  -2  -3   7 1202.48   61.06
  -2   3   7 1045.00   53.31
  -2  -3   7 1059.72   54.12
  -4   2  -3  262.61   21.93
   4   2   3  304.65   25.34
   4  -2   3  222.80   18.79
   4  -2   3  249.45   21.09
   4   2   3  196.99   24.03
   4   2  -4 1099.45   56.56
   4   2  -4 1134.09   57.92
   4  -2  -4 1233.86   89.91
  -4   2   4 1461.04   74.63
   4   2  -4 1186.80   60.87
   3   3  -3 3381.94  143.89
  -3   3   3 3878.36  163.33
  -3  -3   3 3498.82  149.69
   3   3  -3 3384.32  144.31
   3  -3  -3 3570.11  150.65
   3   2   8    5.33    4.39
   3  -2   8   10.37    4.43
  -3  -2  -8    6.69    5.40
   0   3   9   56.96    9.25
   0  -3  -9   76.03   11.44
   0   3   9   61.67   12.24
   0  -3   9  140.59   22.39
  -3   1 -10  180.25   23.74
   3   1  10  167.47   24.96
  -3  -1 -10  172.73   26.14
   3  -1  10  174.83   23.27
   3  -1  10  187.22   24.64
   3   3   3  144.22   19.33
  -3  -3  -3  173.28   22.84
   3  -3   3  155.87   23.91
   3  -3   3  153.73   20.22
  -3   3  -3  211.53   28.91
  -1   1 -13  240.16   23.89
  -1   1 -13  208.99   26.08
   0   2  12  391.25   32.69
   0   2 -12  479.65   28.42
   0  -2  12  334.42   30.49
   0  -2 -12  448.34   25.17
   0  -2 -12  368.67   30.49
  -2   3  -7  117.43   15.95
   2  -3   7  110.02   14.93
  -2  -3  -7  119.74   16.27
   2   3   7   98.50   14.34
   2  -3   7  101.76   13.79
  -3   3   4   35.61    9.09
   2  -1  12  105.68   24.17
  -2   1 -12  106.97   15.46
  -2  -1 -12  111.70   18.55
   0   4   0  533.11   31.69
   0   4   0  457.73   25.87
   0  -4   0  576.16   31.51
   3   2  -9  554.59   31.15
  -3  -2   9  592.49   32.52
  -3   2   9  756.91   88.53
   3  -2  -9  654.15   36.34
   3   2  -9  676.89   36.92
   4  -1   7   91.46   12.79
   4   1   7   96.62   13.60
  -4  -1  -7   90.80   12.81
  -4  -1  -7   97.91   13.53
   4  -1   7   93.42   13.02
  -4   1  -7  100.04   13.77
   2   0 -13    3.53    4.90
  -2   0  13   -4.95    5.78
   4  -2   4  111.35   15.40
  -4  -2  -4  126.22   17.45
   4  -2   4  115.86   16.86
  -4   2  -4  138.87   18.86
   0   4   1  771.74   40.27
   0   4  -1  897.08   46.02
   0  -4   1  816.12   45.87
   0  -4  -1  867.11   44.51
   0   4  -1  811.61   42.59
   0   4   1  921.73   47.26
   4   2  -5  247.86   21.15
   4   2  -5  253.41   22.02
  -4   2   5  316.47   37.31
   4   2  -5  227.86   19.26
  -2  -2  11  723.65   38.06
  -2   2  11  617.71   75.08
   2  -2 -11  729.39   45.28
   2   2 -11  796.59   48.08
  -1  -3   9 2934.81  124.04
   1  -3  -9 3298.39  140.18
  -1   3   9 3157.49  135.02
   1   3  -9 3566.98  151.28
  -1   3   9 3306.30  140.75
  -1  -3   9 3192.28  135.74
   0   0  14  583.95   31.98
   0   0 -14  641.30   35.14
   0   0 -14  585.63   32.04
  -3  -1  11  425.80   24.75
   3  -1 -11  550.97   35.16
   3   1 -11  470.95   26.29
   3   1 -11  548.93   30.16
  -3   1  11  426.74   23.61
   3  -1 -11  466.49   27.63
   5   0  -1    1.22    5.06
   5   0  -1    8.00    3.74
  -5   0   1   -0.65    5.64
   5   0   0  983.74   50.71
   5   0   0  860.60   45.96
  -5   0   0 1052.43   68.32
  -1   2  12 1715.09   87.07
   1   2 -12 2090.72  105.65
   1  -2 -12 2036.64  103.18
   1  -2 -12 1748.73   89.04
  -1  -2  12 1689.88   85.76
   0   4   2  422.83   35.24
   0   4  -2  516.39   28.35
   0  -4   2  476.61   26.25
   0  -4  -2  478.38   73.60
   0   4  -2  391.68   21.77
   0   4   2  441.03   24.61
  -4   0  -8 1092.09   55.76
   4   0   8 1207.05   61.29
   4   0   8 1079.82   55.26
   4   0  -9   -7.04    6.99
   5   0  -2   28.20    5.48
  -5   0   2   19.78    4.10
   5   0  -2   19.92    3.97
  -3   3  -4   36.10    5.30
   3   3   4    2.61    4.36
   3  -3   4   18.95    5.03
   1  -3   9 1067.14   54.61
  -1   3  -9 1203.78   61.42
   1  -3   9 1029.17   54.82
   1   3   9 1025.54   75.43
  -1  -3  -9 1242.55   63.04
   1   0 -14  774.40   40.73
  -1   0  14  913.14   47.22
   1   0 -14 1097.57   56.04
  -2  -3   8   -0.30    4.94
   2   3  -8   11.70    6.04
   2  -3  -8    0.49    6.10
  -3   3   5 2103.47  109.47
   3   3  -5 1891.23   95.60
  -3  -3   5 2021.92  101.69
   3   3  -5 1968.96   99.60
  -3   3   5 1804.41   92.76
   1   4   0  155.31   23.73
  -1   4   0  146.48   19.36
  -1  -4   0  160.75   21.16
   1  -4   0  145.66   19.24
  -1   4   0  142.67   19.37
  -1   4   1   14.02    5.45
   1   4  -1    3.08    4.77
  -1   4   1    9.27    4.05
   1  -4  -1   -4.64    5.50
   5   0  -3    1.71    6.17
   5   0  -3   -1.23    3.46
  -5   0   3   -2.67    5.12
   0   4  -3   15.92    5.35
   0  -4   3   16.93    4.17
   0   4  -3   14.86    4.43
  -1   4  -1   -0.30    4.09
  -1  -2 -12 1552.50   78.59
  -1   2 -12 1731.01   92.04
   1   2  12 1605.77   82.01
  -1   2 -12 1611.99   82.19
  -1  -2 -12 1643.98   83.44
   1  -2  12 1560.70   79.71
  -5   0  -2  957.38   48.97
   5   0   2  903.02   79.96
   5   0   2  839.77   81.76
  -4   2  -5  200.82   30.23
  -4  -2  -5  165.14   21.65
   4   2   5  161.72   23.29
   4  -2   5  171.77   22.85
   4  -2   5  170.01   24.05
  -4  -2  -5  178.99   24.76
  -4   2   6    7.39    1.07
  -1   4   2  459.96   25.59
  -1   4   2  596.55   32.43
   1   4  -2  578.04   31.51
  -1  -4   2  552.53   30.00
   1  -4  -2  591.47   32.44
   1   4  -2  486.43   26.92
   1   4   2 1563.64   79.52
  -1  -4  -2 1747.29   87.97
   1  -4   2 1431.54   76.27
  -1   4  -2 1826.94   91.88
   1   4   2 1545.10   78.33
   1  -4   2 1652.70   86.21
   3   0 -12   14.63    5.02
  -3   0  12   12.96    4.13
   3   0 -12   10.77    3.59
   2  -1 -13 2622.25  111.24
   2   1 -13 1926.84   98.31
  -2   1  13 2074.52   89.43
   2  -1 -13 2018.65  102.93
  -2  -1  13 2018.64  102.43
   2   1 -13 2520.81  106.95
  -2  -2 -11   87.46   12.80
  -2   2 -11  102.29   13.98
   2  -2  11   92.91   12.67
   2  -2  11   91.00   13.38
  -3  -2  -9    8.59    5.47
  -3   2  -9   13.51    5.45
  -1   0 -14  630.46   34.23
  -1   0 -14  687.76   37.18
   1   0  14  618.62   34.10
   0   1 -14   -1.47    5.16
   5   0  -4 1213.50   61.43
   5   0  -4 1007.89   51.52
  -2   3  -8   11.42    5.55
   2   3   8    6.00    5.46
   2  -3   8    2.14    3.95
  -3  -3  -5  133.35   17.89
   3  -3   5  148.46   19.95
   3  -3   5  135.19   17.90
   3   3   5  102.80   14.30
  -3   3  -5  159.11   21.21
   3   3   5  131.09   17.74
   0  -3  10  440.77   24.30
   0  -3 -10  448.11   25.29
   0   3  10  399.44   33.03
   0   3  10  349.44   29.33
   0  -3  10  362.96   49.01
   0   3 -10  482.01   27.04
   5   1  -1  414.79   38.87
   5  -1  -1  475.04   26.19
   5  -1  -1  406.30   22.51
   5   1  -1  408.65   22.72
  -5   1   1  494.16   27.19
   5   1  -1  386.49   31.72
   5   1   0  306.70   25.38
   5  -1   0  288.89   24.02
  -5   1   0  373.11   30.94
   5   1   0  296.00   26.51
   5  -1   0  312.68   29.87
   0   4   4   18.51    5.24
   0  -4   4   13.70    4.95
   0  -4   4   27.54    4.20
   0   4  -4   21.09    6.41
   0   4   4   13.94    5.44
  -1   4   3   35.94    9.92
   1   4  -3   -6.11    5.65
  -5   0  -3    4.12    3.77
   5   0   3  -13.54    5.61
  -4  -1  -8    3.70    7.69
  -4   1  -8   57.77   10.54
  -4  -1   9 1524.27   76.92
   4  -1  -9 2124.86  106.72
   4   1  -9 1968.03   99.22
  -4   1   9 1675.78   84.75
   4   1  -9 1801.72   91.66
   4  -1  -9 1988.39  100.26
   5  -1  -2  110.78   15.99
   5  -1  -2  109.84   14.75
  -5   1   2  124.40   16.93
   5   1  -2  117.19   16.37
   5   1  -2  108.78   14.83
   5   1  -2  111.38   16.15
   1   4   3  477.63   29.11
  -1   4  -3  527.91   41.51
   1   4   3  433.65   26.90
  -1  -4  -3  482.86   27.94
   1  -4   3  448.60   31.16
   1  -4   3  379.13   32.38
   5   1   1  780.34   42.07
   5   1   1  768.50   39.71
   5  -1   1  869.86   45.38
   5  -1   1  831.70   42.78
  -5   1  -1  925.64   47.43
  -5  -1  -1  852.29   43.62
  -3   3   6   18.70    5.13
  -3  -1 -11  445.08   39.78
  -3   1 -11  469.01   25.86
   3   1  11  379.17   41.84
  -3  -1 -11  439.39   61.63
   3  -1  11  461.64   25.37
   3  -1  11  467.42   25.93
   3   2 -10  157.87   22.74
  -3   2  10  181.53   24.34
  -3  -2  10  137.72   21.13
   3  -2 -10  142.22   19.18
  -1   1  14   19.03    5.66
  -1  -1  14   14.93    6.08
   1   1 -14   25.28    6.72
  -1  -3  10  742.62   39.98
  -1   3  10  771.07   59.12
  -1   3  10  879.72   48.47
   1   3 -10  919.90   47.69
   5   1  -3 1045.25   53.15
   5   1  -3 1173.30   59.57
   5  -1  -3 1200.01   61.49
   5   1  -3 1146.63   58.75
  -5   1   3 1252.90   63.63
   5  -1  -3 1008.86   51.64
   5   1   2  254.13   21.93
   5  -1   2  255.64   21.55
  -5  -1  -2  253.77   21.13
   5   1   2  226.06   19.73
  -5   1  -2  280.38   23.38
   5  -1   2  245.27   21.43
   5   0  -5  -13.97    6.29
   5   0  -5    3.86    3.38
   4   0 -10 1091.38   56.27
   4   0 -10 1440.27   72.78
  -4   0  10 1122.16   57.09
   4  -2   6 2941.24  124.19
   4   2   6 2936.28  124.90
   4  -2   6 3071.94  130.03
  -4  -2  -6 2997.29  128.36
  -4   2  -6 3298.69  139.42
   1  -4  -4 1433.94   72.62
  -1   4   4 1435.25   72.62
   1   4  -4 1518.89   79.08
  -1  -4   4 1344.75   70.69
  -1   4   4 1098.08   56.12
   1   4  -4 1244.01   66.94
   4   2  -7  144.28   19.95
  -4   2   7  133.32   17.69
   4   2  -7  118.18   19.05
  -4   2   7  190.69   25.54
   4   2  -7  182.90   24.66
   4  -2  -7  154.73   25.00
   2   3  -9   45.04    5.64
  -2  -3   9   31.89    5.45
   2  -3  -9   33.13    7.32
  -2  -3   9   36.26    4.93
   0  -2 -13    7.85   11.87
   2  -2 -12  368.65   30.44
   2  -2 -12  361.94   30.19
  -2  -2  12  321.68   27.04
  -2   2  12  275.97   35.57
   2   2 -12  400.15   33.11
   5   0   4 1061.83   55.02
   5   0   4  927.25   47.57
  -5   0  -4 1035.79   53.03
   3   1 -12  548.00   30.08
   3   1 -12  418.18   24.78
  -3  -1  12  444.98   25.63
   3  -1 -12  589.79   32.37
   3  -1 -12  489.59   27.61
  -3   1  12  435.33   24.11
   1  -4   4 1751.91   88.60
  -1   4  -4 2239.93  112.61
   1   4   4 1868.60   95.51
   1   4   4 1959.45   98.62
  -1  -4  -4 2129.82  110.76
   1  -4   4 1907.91   95.97
   0   4  -5  148.42   29.50
   2   1  13 2537.50  107.99
   2  -1  13 2592.49  109.98
  -2   1 -13 2881.79  122.10
  -2  -1 -13 2647.91  112.39
  -2   1 -13 2856.94  121.44
  -2  -1 -13 2545.40  108.42
  -1  -3 -10  406.09   33.92
   1   3  10  337.32   42.90
  -1   3 -10  418.80   35.07
   1   3  10  330.87   27.79
   1  -3  10  335.50   44.39
   1  -3  10  359.08   31.60
   1   1  14  670.09  102.26
  -1  -1 -14  665.06   76.63
  -1   1 -14  635.77   38.05
   1  -1  14  579.83   54.07
  -1   1 -14  639.88   61.67
  -3   3  -6  476.77   26.21
   3  -3   6  375.41   44.39
   3   3   6  390.71   32.86
  -3  -3  -6  454.33   25.07
   3  -3   6  437.95   26.67
   5  -1  -4  491.51   27.26
   5  -1  -4  364.29   20.94
  -5   1   4  487.83   26.72
   5   1  -4  412.86   34.23
   5   1  -4  433.72   37.04
   5   1  -4  399.19   26.03
   2   0 -14    7.32    3.62
  -2   0  14    1.83    4.79
   2   0 -14   17.96    4.22
   5  -1   3   59.01    9.39
   5  -1   3   49.06    7.70
  -5  -1  -3   41.81    4.93
   5   1   3   43.74    9.42
  -5   1  -3   63.60    9.34
  -3   0 -12 1121.46   57.30
  -3   0 -12 1013.21   51.86
   3   0  12  939.64   50.74
  -3   3   7 2473.83  104.69
   3   3  -7 2318.50  100.43
   3  -3  -7 2703.23  114.54
  -3  -3   7 2615.13  110.89
  -3   3   7 2928.91  124.03
   3   3  -7 2597.03  110.88
   2   4   0 2328.75   98.91
  -2  -4   0 2484.59  105.24
  -2   4   0 2570.37  109.50
   2  -4   0 2501.78  106.04
   2  -4   0 1961.46   99.55
   2   4   0 2056.46   87.67
   1  -4  -5  590.40   32.24
   1   4  -5  549.61   35.93
  -1  -4   5  534.14   31.29
  -1   4   5  489.34   27.55
  -1   4   5  439.63   53.81
   1   4  -5  537.79   30.13
  -2   4   1   71.87   53.81
   2   3   9  793.21   45.59
   2  -3   9  873.85   45.05
   2  -3   9  859.10   44.08
  -2   3  -9 1041.94   53.34
   2   3   9  920.50   51.03
   5   0  -6  514.97   28.24
   5   0  -6  439.70   24.49
   5   0  -6  562.94   30.83
  -3   2 -10 1236.57   62.98
   3  -2  10 1114.24   56.72
   3  -2  10 1085.80   55.67
   3   2  10 1092.33   58.75
  -3  -2 -10 1265.77   65.72
   1   4   5  128.48   20.35
   1  -4   5  109.93   15.86
  -1  -4  -5  157.28   24.22
   1   4   5  127.27   22.92
   1  -4   5  139.79   19.83
  -1   4  -5  163.80   22.03
   4  -1   9 3606.05  155.28
  -4  -1  -9 3903.86  165.65
   4   1   9 3612.30  153.32
   4  -1   9 3780.57  162.18
  -4  -1  -9 3607.72  152.22
  -4   1  -9 3772.52  161.15
   5  -1  -5  242.97   20.44
   5   1  -5  259.83   23.44
   5   1  -5  295.82   24.78
   5   1  -5  306.81   25.55
  -5   1   5  336.97   27.86
   5  -1  -5  280.59   25.39
  -2  -4   2   72.83   14.71
  -2   4   2   83.16   12.59
   2  -4  -2   60.97   11.60
   5   0   5   -4.07    5.15
   4   1 -10  109.81   19.01
  -4  -1  10   86.88   15.42
   4  -1 -10  124.89   18.39
  -4   1  10   67.63   10.15
   4  -1 -10  103.21   15.38
  -1   0  15   12.62    9.18
   0   4   6  341.70   28.27
   0  -4   6  364.83   29.98
   0  -4   6  342.11   28.46
   0   4   6  378.00   31.12
   0   4  -6  371.57   36.10
   0  -4  -6  390.70   32.16
   2   2  12   11.74    5.70
  -2  -2 -12   -7.61    4.66
   0  -3 -11  758.43   39.74
   0   3 -11  797.40   41.13
   0  -3  11  768.96   39.64
   0   3  11  758.34   39.79
   0   3  11  710.17   38.20
   0  -3  11  732.31   38.76
  -5   1  -4   52.03    7.73
   2  -4   2  462.99   25.75
   2   4   2  490.20   28.76
   2  -4   2  572.98   31.26
  -2  -4  -2  579.70   31.56
  -2   4  -2  521.06   28.79
   2   4   2  498.69   27.62
   4  -2   7  301.88   25.48
   4   2   7  244.76   34.50
  -4   2  -7  341.66   30.00
  -4  -2  -7  331.24   29.79
   4   2  -8 1080.14   59.39
  -4   2   8 1387.88   70.15
  -4   2   8 1059.70  123.16
   4   2  -8 1033.80   53.86
   4   2  -8 1171.11   62.63
   4  -2  -8 1186.03  137.95
  -3   2  11    6.70    6.12
  -3   2  11    0.34    4.05
   2   4  -3 1514.71   77.21
  -2   4   3 1733.69   87.41
   2  -4  -3 1565.59   78.93
  -2   4   3 1372.42   69.97
  -2  -4   3 1599.31   81.01
   2   4  -3 1401.26   73.20
   3  -3   7 1473.56   80.58
   3   3   7 1546.54   80.02
   3  -3   7 1753.21   89.93
  -3  -3  -7 1809.41   91.41
  -3   3  -7 1912.75   97.15
   2   0  14    2.36    5.31
  -1  -3  11  341.00   28.86
   1  -3 -11  421.56   36.35
   1   3 -11  372.94   31.47
  -1   3  11  349.76   29.84
  -1   3  11  277.48   37.74
  -4  -3   0 1461.07   73.74
   4   3   0 1160.75   61.46
   4   3   0 1197.09   60.84
   4  -3   0 1376.00   71.30
   4  -3   0 1344.49   69.05
  -4   3   0 1640.14   82.65
  -4   3   1  650.19   35.30
   4   3  -1  514.35   32.69
  -4  -3   1  541.48   30.06
   4  -3  -1  620.45   33.98
   4   3  -1  510.79   29.12
   2   3 -10   13.15    5.44
  -2   3  10   24.42    6.07
  -2  -3  10    6.36    3.39
  -2  -3  10   13.90    5.94
   2   4   3    8.17    5.25
  -2  -4  -3   10.43    5.29
   3   1  12  550.20   41.77
   3  -1  12  578.54   31.69
  -3  -1 -12  525.55   29.10
  -3  -1 -12  547.46   31.16
  -3   1 -12  592.18   32.21
  -3   1 -12  551.90   30.82
  -4   0 -10  676.28   36.69
   4   0  10  695.06   81.65
  -4   0 -10  752.55   38.91
  -1  -4   6  221.48   19.71
  -1   4   6  257.35   21.66
  -1   4   6  296.40   25.66
  -1  -4   6  264.60   27.70
   1   4  -6  303.74   25.79
   1  -4  -6  290.61   36.38
   1   0  15    7.73    5.61
   0  -1 -15 1274.58   65.35
   0   1 -15 1082.38   55.90
   0   1  15 1107.35   65.86
   0   1 -15 1290.76   65.34
   0  -1 -15 1196.70   61.22
   0  -1  15 1012.06   52.74
   4  -3   1  528.02   28.90
   4  -3   1  587.29   32.19
  -4   3  -1  635.81   34.76
  -4  -3  -1  587.50   32.27
   4   3   1  521.58   31.63
   4   3   1  507.51   31.35
   4  -3  -2  855.85   46.65
   4   3  -2  769.16   40.51
   4   3  -2  814.35   42.43
  -4  -3   2  848.20   50.18
  -4   3   2 1016.43   52.00
   5   0  -7    7.05    3.64
   5   1  -6   63.56    9.44
   5  -1  -6   57.22    8.73
  -5   1   6   66.56   10.43
   5  -1  -6   63.60    9.87
  -3   3   8   91.55   18.33
   1  -4   6  799.65   41.33
   1  -4   6  718.23   37.30
  -1  -4  -6  845.72   43.41
  -1   4  -6  933.88   47.97
   1   4   6  819.17   42.40
   1   4   6  658.70   77.04
   2   4  -4  239.72   21.21
   2   4  -4  286.57   24.31
  -2   4   4  319.49   26.54
  -2  -4   4  289.61   24.48
   2  -4  -4  329.41   27.50
  -2   4   4  239.49   20.13
   5  -1   5  734.69   37.93
   5  -1   5  714.38   48.22
   5   1   5  733.07   38.46
  -5  -1  -5  746.93   39.35
  -5   1  -5  801.39   41.26
   5   1   5  747.00   43.83
  -1  -3 -11  159.86   21.27
   1   3  11  127.85   17.17
   1   3  11  129.65   18.89
   1  -3  11  135.42   20.10
   5   0   6    7.33    5.46
  -5   0  -6    4.84    3.46
   4  -3   2  125.09   18.57
   4   3   2  109.55   16.74
  -4   3  -2  136.97   18.39
   1   1 -15  678.23   36.86
   1  -1 -15  675.82   36.71
   1   1 -15  492.83   27.44
   1  -1 -15  550.38   30.93
  -1  -1  15  548.58   30.57
  -1   1  15  565.23   31.12
  -4  -3   3  555.94   30.49
   4   3  -3  529.02   29.47
  -4   3   3  634.09   35.16
   4   3  -3  513.62   28.79
   4  -3  -3  563.83   31.08
   3  -1 -13  314.08   26.45
   3   1 -13  321.60   33.03
  -3  -1  13  339.21   28.53
   3  -1 -13  410.41   34.22
   3   1 -13  412.57   50.05
  -3   1  13  313.40   25.92
  -2  -2  13  104.45   14.62
   2  -2 -13  125.64   17.13
   2  -2 -13  105.18   30.33
   2   2 -13  148.97   20.19
  -2   2  13   94.76   13.11
   0  -4   7  166.14   21.96
   0  -4   7  207.00   24.62
   0   4   7  211.53   18.13
   0  -4  -7  240.89   20.76
   0   4   7  184.44   24.35
   0   4  -7  229.13   19.62
   2  -4   4  138.49   18.62
   2   4   4  123.16   16.57
  -2  -4  -4  164.42   21.94
   2  -4   4  159.53   21.32
   2   4   4  138.42   18.71
  -2   4  -4  159.56   21.11
   0  -2 -14 1354.54   68.80
   0   2 -14 1445.77   73.14
   0  -2  14 1176.14   59.77
   0  -2 -14 1197.09   61.90
   0   2 -14 1151.18   59.11
   0   2  14 1118.09   58.40
   5   2  -1  163.27   22.82
  -5   2   1  196.59   26.33
   5   2  -1  134.38   19.42
   5  -2  -1  200.85   19.64
   5  -2   0 2030.54  102.66
   5   2   0 1784.73   93.42
  -5   2   0 2488.17  107.17
   5   2   0 1809.99   92.42
   5  -2   0 2135.60  109.41
   2  -1  14    5.28   13.18
   4  -2   8 1068.74   61.67
  -4   2  -8 1348.76   75.91
  -4  -2  -8 1237.45   69.45
   4   2   8 1136.32   64.55
   4  -2   8 1176.54   66.86
   4  -2  -9  355.68   48.25
  -4   2   9  293.81   36.53
   4   2  -9  506.61   93.90
  -4   2   9  400.94  119.43
   4  -3   3  128.34   18.61
  -4  -3  -3  262.48   82.10
  -4   3  -3  150.08   21.39
   4  -3   3  139.28   19.58
   5   2  -2  361.03  107.31
   5   2  -2  348.72   23.49
   5  -2  -2  304.87   31.21
   5   2  -2  370.45  110.24
  -5   2   2  447.96   30.02
   4   3  -4   47.00   13.00
  -4  -3   4   12.14    7.33
  -2   4   5  259.34   26.38
  -2  -4   5  318.55   32.22
   2   4  -5  282.14   28.75
   2  -4  -5  346.52   35.28
  -2   4   5  369.84   37.94
   2   4  -5  307.81   31.52
  -5  -2  -1  340.61   36.01
   5   2   1  252.21   31.42
   5   2   1  278.48   33.33
  -5   2  -1  383.70   49.72
  -4   1 -10  117.26   17.90
  -4  -1 -10  113.91   20.26
   4  -1  10  119.40   18.38
   3  -2  11   -4.11    4.35
   1   1  15 1070.30   64.30
  -1  -1 -15 1270.25   98.25
  -1   1 -15 1195.44   67.20
  -1   1 -15 1216.26  360.98
  -1  -1 -15 1272.84  384.01
   1  -1  15 1101.59   62.12
  -4  -1  11   11.02    4.39
  -4   1  11   12.02    3.65
   4  -1 -11   16.42    5.12
   1  -2 -14 2399.64  118.08
   1  -2 -14 2396.17  118.38
   1   2 -14 2645.80  129.24
  -1   2  14 2150.79  106.39
  -1  -2  14 2025.11  101.39
  -1  -4   7 1041.91   58.50
  -1   4   7  904.75   51.88
   1   4  -7 1118.46   62.97
  -1   4   7 1102.44   62.34
  -1  -4   7  976.70   55.56
   1  -4  -7 1071.17   60.18
   2   0 -15    0.72    9.51
  -3   0 -13   -7.20    5.12
   3   3   8  308.63   34.35
   3  -3   8  247.56   30.56
  -3  -3  -8  351.23   36.44
  -3   3  -8  349.28   47.20
   3  -3   8  318.36   33.40
  -5   1   7  136.15   19.16
   5   1  -7  148.51   21.01
  -5   1   7  171.99   24.44
   5  -1  -7  164.69   23.82
   5   1  -7  163.89   26.94
   5   1  -7  152.11   21.54
   5   2  -3  100.67   16.41
   5   2  -3  119.03   28.05
   5   2  -3   87.01   13.13
   5   0  -8 1822.72   89.43
  -5   0   8 1427.04   70.65
   5   0  -8 1630.45   80.46
   5   2   2  474.46   31.67
  -5   2  -2  574.16   37.81
   5   2   2  402.53   27.04
  -5  -2  -2  501.94   33.15
   5  -2   2  491.81   32.50
   5  -2   2  408.02   27.11
   1   4   7   11.26    4.81
   1  -4   7    6.46    5.49
  -1  -4  -7   27.48    9.74
  -5  -1  -6   33.12    7.27
   2   4   5  246.43   25.53
   2  -4   5  238.43   24.58
   2  -4   5  238.16   25.13
  -2   4  -5  273.28   27.99
   2   4   5  260.82   26.66
  -2  -4  -5  292.61   29.96
   0   3 -12  711.83  152.86
   0   3  12  633.42   54.48
   0  -3 -12  669.66   41.50
   0  -3  12  556.67   69.04
   0   3  12  736.48   45.07
   3  -3  -9 3007.08  147.20
   3   3  -9 2904.70  142.48
  -3   3   9 2601.97  131.24
  -3   3   9 2440.84  118.79
  -3  -3   9 2524.77  125.23
  -3  -3   9 2826.55  137.41
   3   2 -12  918.49   52.24
   3   2 -12  722.80   41.12
  -3   2  12  713.21   40.67
  -3  -2  12  768.35   44.43
   3  -2 -12  870.88   49.76
   5   0   7    4.85    4.57
   5   0   7    2.19    3.67
  -5   0  -7    1.19    4.01
  -4   3  -4  571.01   56.52
   4  -3   4  489.62   32.73
   4   3   4  456.04   46.16
  -4  -3  -4  527.09   49.64
   4  -3   4  478.57   33.89
  -2   2 -13  181.62   40.17
   2   2  13  164.06   23.77
   2  -2  13  195.15   22.70
  -2  -2 -13  184.35   26.32
  -4  -3   5 1463.56   72.03
   4  -3  -5 1552.98   76.60
   4   3  -5 1157.42   66.02
  -4   3   5 1673.06   82.88
   4   3  -5 1320.11   66.59
   1   2  14 3493.45 1036.69
   1  -2  14 3105.65  159.54
  -1  -2 -14 3923.36 1164.22
  -1  -2 -14 3522.92  176.29
  -1   2 -14 3975.95 1179.88
  -1   2 -14 3387.97  172.73
   0   0 -16 1498.93   79.59
   0   0 -16 1709.78   84.80
   0   0  16 1542.22   77.53
  -2  -3  11   21.59    3.04
  -3   0  14 1906.07  149.12
   3   0 -14 2434.48  128.70
   5  -2  -4 1737.42   85.35
   5   2  -4 1559.72  100.53
   5   2  -4 1782.64   87.30
   5   2  -4 1686.27   82.76
  -5   2   4 2088.34  105.89
  -1  -3  12   58.28   12.26
   1  -3 -12   53.44   14.78
  -1   3  12   39.96   12.21
   5   2   3  106.98   17.65
  -5   2  -3  130.55   19.97
  -5  -2  -3  126.16   19.27
   5  -2   3  112.48   16.28
   2   4  -6    5.59    5.98
  -2   4   6    3.19    6.03
   2   4  -6   -0.57    6.70
  -2   4   6   -3.47    3.62
   4   0 -12  978.22   69.63
  -4   0  12  686.20   46.00
   4   0 -12  864.05   49.27
   1   0 -16 3692.25  180.76
   1   0 -16 3048.86  151.42
  -1   0  16 3309.76  161.85
   2   1 -15 1542.82   77.26
   2  -1 -15 1720.98   87.91
   2   1 -15 1843.03   90.73
  -2   1  15 1607.47   79.51
   2  -1 -15 1718.80   84.18
  -2  -1  15 1466.52   72.75
   3  -1  13    1.90    6.12
   3   1  13   -7.89    6.41
  -3  -1 -13    0.08    4.07
   1   4  -8   -5.38    6.57
   1  -4  -8    1.98    7.46
  -1   3 -12  175.42   24.91
  -1  -3 -12  167.90   23.83
   1  -3  12  149.07   21.32
   1   3  12  152.58   21.81
   1   3  12  137.93   19.45
   2   0  15   52.79   13.20
  -2   0 -15   86.50   13.30
   2   4   6  334.83   34.48
  -2  -4  -6  360.40   36.75
   2  -4   6  293.57   29.91
   2  -4   6  311.64   31.97
   2   4   6  296.18   30.41
  -2   4  -6  370.35   37.54
  -4  -2  -9  284.80   29.69
  -4   2  -9  277.27   30.22
   4   2   9  238.07   26.04
   4  -2   9  293.20   32.74
   4  -2   9  242.94   29.36
  -5   2   5   80.34   11.91
   5   2  -5  159.43   29.54
  -5   2   5  102.71   16.01
   5   2  -5  113.40   21.18
   5  -2  -5   74.50   22.05
  -3  -4   0   69.17   13.98
   3  -4   0   69.10   13.88
   3  -4   0   50.87   10.49
   3   4   0   61.15   12.93
   3   4   0   59.53   12.18
  -3   4   0   75.18   15.66
  -4  -2  10 2821.32  175.47
  -4   2  10 2728.45  132.49
   4   2 -10 3344.07  194.19
  -4   2  10 3751.70  182.18
   4  -2 -10 2848.37  142.29
   4   2 -10 2914.73  153.80
   3  -4  -1  144.00   21.94
   3  -4  -1  115.95   16.54
   3   4  -1  130.59   19.47
  -3  -4   1  143.44   20.39
   3   4  -1  127.10   18.49
   4  -3   5 1913.40   94.61
  -4  -3  -5 2123.75  103.68
  -4   3  -5 2237.58  110.16
   4   3   5 2000.37  101.77
   4  -3   5 2117.84  104.64
  -4  -3   6  695.89  206.73
   4   3  -6  616.45   62.48
   4   3  -6  744.89   44.61
   4  -3  -6  690.29   39.42
  -4   3   6  702.15   40.14
   3   4   1  155.67   22.90
  -3  -4  -1  174.66   32.99
  -3   4  -1  177.55   26.78
   5  -2   4 1415.77   69.79
  -5  -2  -4 1825.13   89.16
  -5   2  -4 1429.99   70.39
   5  -2   4 1546.73   75.93
   5   2   4 1245.54  372.45
   2   3  11 1823.80  100.44
   2  -3  11 1647.87   85.57
  -2  -3 -11 1961.58   96.82
   2  -3  11 1906.83   96.70
  -2   3 -11 2279.09  121.18
   5  -1   7 2354.65  114.73
   5  -1   7 1964.21   96.38
  -5  -1  -7 2406.17  117.70
   5   1   7 1962.35   96.01
  -5   1  -7 2316.81  113.22
  -5  -1  -7 2159.27  105.08
   5   0  -9  -12.09    5.98
  -5   0   9    5.81    4.20
   3  -4  -2  449.24   29.66
   3  -4  -2  549.85   36.19
   3   4  -2  489.29   33.14
  -3  -4   2  520.71   45.70
  -3   4   2  564.67   37.45
   3   4  -2  472.23   32.14
   3   3   9 1072.87   61.14
  -3  -3  -9 1250.49   78.19
  -3   3  -9 1411.83  418.97
   3  -3   9 1250.00  371.01
   3  -3   9 1047.50   59.15
  -1   4  -8   56.75   13.42
   1  -4   8   60.96   12.05
   1  -4   8   60.20   12.44
  -1   0 -16  314.56   54.09
   1   0  16  284.81   30.12
  -1   0 -16  286.70   34.72
   0  -1 -16  386.95  115.42
   0   1 -16  304.79   31.77
   0  -1 -16  311.34   31.95
   0  -1  16  341.57   35.60
   0   1 -16  405.23  120.53
   3  -1 -14   51.47   11.60
  -3   1  14   28.62    7.07
   2   2 -14    6.27    5.41
   2  -2 -14    9.19    4.54
  -2  -2  14   -5.94    4.61
   4  -1  11 1246.13   70.19
  -4  -1 -11 1237.74   69.96
  -4  -1 -11 1074.42   60.94
  -4   1 -11 1204.81   67.87
   4   1  11 1063.29   60.98
   4  -1  11 1172.00   66.56
   3   4   2  808.10  103.07
   3  -4   2  892.69   50.68
   3  -4   2  849.39   47.83
  -3   4  -2 1111.45   62.95
  -3  -4  -2  962.37  106.25
   3   4   2  877.43   96.69
   4  -1 -12  150.24   81.33
  -2   4   7  143.94   20.77
   2   4  -7  129.20   18.85
  -2   4   7  104.14   14.89
   2  -4  -7  123.66   17.84
  -2  -4   7  137.38   19.55
   5   0   8   85.87   13.19
  -5   0  -8   70.83   13.80
   5   0   8   69.25   13.92
   3   4  -3   67.71   14.04
  -3   4   3   67.44   14.09
   3  -4  -3   73.23   14.84
  -3  -4   3   60.62   12.72
   3  -4  -3   60.32   11.93
  -1  -1  16   11.67    6.34
  -3   2 -12 2160.00  105.87
  -3  -2 -12 2093.63  103.72
   3   2  12 2017.37  118.53
   3  -2  12 1860.11   91.14
   3  -2  12 1941.89   94.94
  -3  -2 -12 2179.23  124.82
  -3  -3  10   71.78   25.62
   3  -3 -10   73.67   20.56
  -3   3  10   69.54   22.31
  -5   2   6 3317.54  161.24
  -5   2   6 2117.57  103.10
   5  -2  -6 2744.71  134.62
   5   2  -6 2882.04  140.94
   5   2  -6 2663.86  130.54
   5   2  -6 2246.67  111.42
   0  -4  -9 1642.01   80.69
   0  -4   9 1568.52   80.14
   0   4   9 1583.36   78.86
   0  -4   9 1361.37   92.03
   0   4  -9 1646.22   81.42
   0   4   9 1498.06   74.74
  -2   1 -15  263.87   35.44
   2  -1  15  267.52   27.80
  -2   1 -15  236.19   28.73
  -2  -1 -15  229.78   23.59
  -2  -1 -15  242.35   31.74
   2   1  15  229.17   23.87
   3  -4   3  218.70   36.29
  -3   4  -3  313.71   43.72
  -5   2  -5   11.12    5.61
   5   2   5   35.11   13.70
   5  -2   5    4.28    5.32
   4  -3   6  140.38   20.34
  -4   3  -6  164.40   24.03
  -4  -3  -6  151.01   22.35
  -3   0 -14  206.65   21.37
   3   0  14  195.80   20.62
  -3   0 -14  211.87   21.83
   4   3  -7  396.12   27.04
   4  -3  -7  439.16   65.76
  -4  -3   7  426.40   29.44
  -4   3   7  481.47   32.23
   4   3  -7  426.33   28.69
   1  -2 -15  125.14   25.34
   1   2 -15  163.04   24.38
   1  -2 -15  140.63   26.93
  -1   2  15  108.56   26.62
  -1  -2  15   97.41   26.84
   2   4   7  525.87   36.58
   2   4   7  554.77   39.78
   2  -4   7  538.83   77.46
  -2  -4  -7  683.74   39.65
   2  -4   7  594.53   41.11
  -2   4  -7  655.98   73.73
  -3  -4   4  122.24   19.74
   3  -4  -4   86.40   16.95
  -3   4   4   82.18   25.64
   3   4  -4  127.25   19.27
   3   4  -4   93.20   19.20
   0  -3  13 2385.91  118.54
   0   3  13 2074.19  102.92
   0   3 -13 2656.03  129.81
   0  -3 -13 2428.62  120.14
   0   3  13 2459.35  121.47
   2  -3 -12  669.89   38.67
  -2  -3  12  579.31   37.01
  -2   3  12  562.90   37.62
  -2   3  12  727.72   42.56
   2   3 -12  644.73   55.32
   3  -2 -13   -4.91    5.89
   5   1  -9 1453.74   72.21
   5  -1  -9 1895.10   92.64
   5  -1  -9 1562.17   83.97
  -5   1   9 1348.17   66.80
  -5  -1   9 1391.55   68.40
   5   1  -9 1753.77   86.38
   2   0 -16  893.99   51.08
   2   0 -16 1164.75   66.31
  -2   0  16  948.29   60.42
  -1   1 -16  221.95   24.33
  -1  -1 -16  193.03   23.33
  -1  -1 -16  199.39   22.44
   1  -1  16  216.72   24.77
   1   1  16  196.38   23.26
   1  -4  -9   70.29   14.28
  -1  -4   9   47.42   10.43
  -1   4   9   52.78   10.80
  -1   4   9   75.59   15.06
   1   4  -9   57.34   12.20
  -1  -4   9   65.57   12.84
  -4   0 -12  498.81   32.91
   4   0  12  452.74   30.25
  -4   0 -12  570.56   37.59
   1   3 -13   81.30   12.33
  -1  -3  13   56.27   11.56
   1  -3 -13   66.02   14.11
  -1   3  13   82.03   12.58
  -1   3  13   67.99   14.24
  -2  -2 -14 2460.90  120.48
  -2   2 -14 2666.61  138.81
   2  -2  14 2342.05  120.07
  -2  -2 -14 2635.92  129.12
   2   2  14 2390.70  118.19
  -6   0   1   -4.19    5.43
   6   0  -1   -5.65    4.79
   3   4   4  820.52   46.92
   3  -4   4  828.56   49.37
   3   4   4  930.69   52.77
  -3  -4  -4  975.35   54.98
  -3   4  -4  970.77   59.04
   3  -4   4  821.88   54.76
  -6   0   0  610.71   40.01
   6   0   0  598.75   39.42
   6   0   0  528.38   34.85
   4   2  10   -3.46    5.93
  -4   2 -10  -10.46    4.50
   4  -2  10   -3.71    4.99
   4  -2  10   -2.62    5.16
   1   4   9  129.04   21.87
  -1  -2 -15  263.76   42.24
  -1  -2 -15  363.32  109.16
  -1   2 -15  282.28   34.84
  -1   2 -15  354.92   40.97
   1   2  15  299.57   49.84
   1  -2  15  330.18   41.78
  -4  -2  11  257.09   29.89
  -4   2  11  303.72   33.61
   4  -2 -11  282.25   45.54
  -4   2  11  240.25   25.88
   4   2 -11  340.72   38.63
  -5   0  10   33.50    7.60
   5   0 -10   39.58    9.05
   6   0  -2 1572.40   77.05
  -6   0   2 1626.96   79.66
   6   0  -2 1296.34   64.22
   2   4  -8  510.82   33.92
  -2   4   8  464.74   30.82
  -2  -4   8  452.58   31.11
   2  -4  -8  523.93   34.55
  -2  -4   8  518.01   34.06
  -2   4   8  537.95   35.54
  -3   4   5 1863.74   90.89
  -3   4   5 2368.30  115.72
   3   4  -5 2113.27  103.46
  -3  -4   5 2084.35  102.14
   3   4  -5 1945.91   98.94
   3  -4  -5 2118.98  108.67
  -5   2   7   87.49   15.49
   5  -2  -7   83.74   20.90
   5   2  -7   78.47   14.71
  -5   2   7   61.53   16.03
   6   0   1    2.02    4.75
   6   0   1    3.51    6.51
  -3   3 -10  493.71   32.89
   3  -3  10  372.71   26.14
  -3  -3 -10  620.11   64.53
   3  -3  10  435.09   29.08
  -1  -3 -13   24.26    6.76
   1  -3  13   18.63    7.14
   1   3  13   13.10    4.06
  -1   3 -13   23.10    6.73
  -5   2  -6   73.56   14.78
   5  -2   6   60.45   12.96
   5   2   6   55.94   13.10
  -5  -2  -6   55.05   11.42
   5  -2   6   65.62   13.05
  -5  -2  -6   71.01   14.72
  -5   0  -9   -1.57    3.56
   5   0   9   -6.88    5.36
   5   0   9    8.65    5.53
  -3  -1 -14  291.35   30.37
   3  -1  14  287.46   30.54
  -3   1 -14  285.86   30.13
  -3   1 -14  258.26   26.53
  -2  -3 -12  306.16   34.41
  -2   3 -12  276.69   63.05
   2  -3  12  269.63   32.98
   2  -3  12  250.45   26.16
  -6   0  -2   -1.41    5.42
   4  -3   7    9.20    4.86
   4  -3   7   -5.12    5.62
  -4  -3  -7   -1.09    4.95
   4   3   7    7.71    8.22
  -4   3  -7   -0.63    5.80
  -4   3   8  449.09   43.68
   4   3  -8  373.30  111.12
   4  -3  -8  401.11   27.05
   4   3  -8  382.98   26.02
  -4  -3   8  373.57   37.90
   2  -1 -16   23.87    9.70
   3  -3 -11 1950.93   96.56
  -3  -3  11 1940.66   96.56
  -3   3  11 1800.52   88.53
  -3   3  11 2244.06  110.28
  -3  -3  11 1966.10   96.30
   3   3 -11 2115.04  108.73
   2  -4   8 1891.65   93.12
   2  -4   8 1780.86   89.16
  -2  -4  -8 1961.38   95.98
  -2   4  -8 2139.09  104.71
   2   4   8 1618.87   81.08
   2   4   8 1699.14   84.43
  -3   4  -5  828.19   49.43
   3   4   5  776.04   46.95
   3  -4   5  731.97   42.31
  -3  -4  -5  820.36   46.56
   3   4   5  613.19   53.36
   3  -4   5  690.71   41.94
   0  -4 -10 1488.30   74.33
   0  -4  10 1155.80   65.05
   0   4 -10 1326.90   75.39
   0   4  10 1202.88   75.01
   0   4  10 1343.20  399.04
   0  -4  10 1199.91  356.24
  -4   1 -12  369.29   48.62
  -4  -1 -12  397.72  119.05
  -4  -1 -12  397.40   43.02
  -6   0   4  740.25   42.14
   6   0  -4  558.91   33.27
   6   0  -4  704.39   40.41
   4  -1 -13 1383.00  116.82
   4  -1 -13 1250.06  117.86
  -4   1  13 1014.34   88.10
   4   1 -13 1083.76   61.81
  -4  -1  13  956.05   54.93
   4   1 -13 1339.44   76.02
  -2   0 -16 1019.93   64.96
  -2   0 -16 1009.65   81.11
   2   0  16  907.94   63.92
   6  -1  -1  452.59   29.96
   6  -1  -1  585.72   38.56
   6   1  -1  546.24   36.29
  -6  -1   1  551.31   36.11
  -6   1   1  624.86   41.00
   6   1  -1  507.78   33.76
   6  -1   0    2.50    5.83
   6  -1   0    1.57    4.24
   6   1   0    6.97    6.95
  -6  -1   0    6.30    5.65
   6   1   0    7.21    5.73
  -3   4   6  936.36   53.14
   3  -4  -6  991.56  168.33
  -3  -4   6 1056.16   66.95
   3   4  -6 1035.31   60.24
   3   4  -6 1029.52   87.79
  -3   4   6 1022.63   68.61
  -3   1  15  111.72   16.22
   3   1 -15  125.66   18.01
   3  -1 -15  167.94   23.86
   3  -1 -15  119.37   17.42
  -3  -1  15  102.33   19.23
   5   1 -10   52.81   14.69
   5   1 -10   64.10   15.21
   5  -1 -10   53.27   12.79
   6   1  -2  209.44   26.92
   6  -1  -2  226.50   40.00
   6   1  -2  206.90   21.58
   6   1  -2  230.45   24.11
  -6   1   2  262.95   28.04
   6  -1  -2  193.05   19.89
   6   0   3    7.43    9.61
  -2   2  15   85.43   12.86
   2  -2 -15   87.36   14.01
   2  -2 -15  101.40   15.08
   3  -2  13  322.46   33.92
  -3  -2 -13  378.11  113.02
   3  -2  13  302.90   33.09
  -6   1  -1  889.18   51.99
   6  -1   1  750.91   43.22
   6   1   1  837.22   47.38
   6   1   1  795.48   45.14
   6  -1   1  877.29   54.54
  -6  -1  -1  885.82   49.89
  -1  -4  10    6.79    6.02
  -1   4  10    3.73    8.70
   5  -2  -8  494.51   35.32
   5   2  -8  481.71   39.27
  -5   2   8  399.07   26.62
   5   2  -8  428.15   43.89
  -5   2   8  494.31   32.68
   5   2  -8  437.11   37.84
   6  -1  -3   71.34   10.68
  -6   1   3   83.11   25.59
   6   1  -3   68.94   14.64
   6  -1  -3   75.43   23.17
   0   1 -17   35.73    8.02
   0  -1  17   39.84    9.50
   0   1 -17   34.38    8.21
   0  -1 -17   26.30    9.87
   0  -1 -17   47.81   10.61
   5  -1   9 2120.15  103.59
  -5  -1  -9 2106.38  102.89
   5   1   9 1914.49   94.93
  -5   1  -9 2098.14  103.50
  -5  -1  -9 1904.29   92.82
   5  -1   9 1942.68   95.31
   6   0  -5    5.10    6.65
  -6   0   5   -2.55    6.44
   2  -4  -9   -6.63    6.11
  -2   4   9   -4.47    8.25
   0   5   0   -2.24    5.36
   0   5   0    0.26    6.31
  -6   1  -2  305.59   36.40
   6   1   2  316.23   35.33
   6  -1   2  254.66   28.41
  -6  -1  -2  320.02   34.50
   6   1   2  304.21   32.23
  -2   3  13 1551.08   76.84
   2   3 -13 1446.97   72.23
   2  -3 -13 1424.55   70.75
  -2  -3  13 1188.19  352.88
  -2   3  13 1184.05   71.56
  -5   2  -7   73.14   14.68
  -5  -2  -7   52.67   10.64
   5  -2   7   78.50   11.94
  -5  -2  -7   82.27   12.70
   0   5   1  184.17   26.04
   0   5  -1  188.77   20.32
   0   5   1  170.35   17.93
   0  -5  -1  198.19   20.58
   0   5  -1  200.55   22.12
   0  -5   1  206.05   21.54
  -1   4 -10  949.65   54.24
   1   4  10  781.84   44.99
  -1  -4 -10  905.20   51.35
   1  -4  10  815.57   48.78
   1  -4  10  801.12   45.78
   1   4  10  776.41   44.36
   0   2  16 1848.09   91.44
   0   2 -16 2168.99  106.20
   0   2 -16 1685.49   82.87
   0  -2 -16 2040.55  101.03
   0  -2 -16 1939.53   96.66
   0  -2  16 1819.04   91.52
  -1  -1  17 1425.15   71.30
  -1   1  17 1343.37   67.61
   1   1 -17 1669.29   82.70
   1  -1 -17 1794.18   88.45
   1   1 -17 1131.67   65.33
   1  -1 -17 1391.80   71.25
   5   0 -11   33.00   11.39
  -3  -4  -6  305.14   34.08
   3  -4   6  296.70   30.50
   3   4   6  233.53   24.27
   3  -4   6  277.94   28.64
   3   4   6  287.17   30.59
  -3   4  -6  317.67   32.74
   3  -2 -14  398.87   40.43
   3   2 -14  342.26  101.77
  -3  -2  14  350.72   29.23
   3  -2 -14  395.52   27.58
   3   2 -14  425.41   29.70
  -3   2  14  362.50   24.35
   6   0   4 1972.34   97.07
   6   0   4 2267.69  110.71
  -6   0  -4 2446.65  119.35
  -5   3   1 2807.80  136.86
  -5  -3   1 2536.26  124.00
   5  -3  -1 2458.30  119.92
   5   3  -1 2392.70  117.89
   5   3  -1 2299.38  113.22
  -5   3   0   20.09    7.60
  -5  -3   0   71.95   15.85
   5   3   0   62.53   18.23
  -4   2 -11  125.45   18.17
   4  -2  11  118.41   18.06
   4  -2  11   97.33   14.33
  -4  -2 -11  129.81   27.73
   6   1  -4  208.93   25.11
  -6   1   4  202.01   21.36
   6  -1  -4  190.56   20.96
   6  -1  -4  125.81   18.13
   0   5   2  114.06   18.16
   0   5  -2  138.27   23.45
   0   5   2  122.76   20.08
   0  -5  -2  125.80   20.98
   0   5  -2  158.62   35.94
   3   0  15    0.42    4.67
   4   2 -12 1310.03   73.63
  -4  -2  12  959.11   94.77
  -4   2  12 1054.22   62.75
   4   2 -12 1104.50   64.82
   4  -2 -12 1218.44   69.61
  -4   2  12 1265.65   74.58
   4  -3   8  179.02   19.69
   4  -3   8  183.98   20.71
  -4   3  -8  186.01   26.82
  -4  -3  -8  142.09   20.24
   2   1  16  386.61  115.04
   2  -1  16  325.57   33.22
  -2  -1 -16  390.64   26.17
  -2   1 -16  358.69   36.27
  -2   1 -16  360.49  107.25
  -2  -1 -16  384.19   26.15
  -4   3   9    3.60    3.65
   4  -3  -9    4.45    5.56
  -4   3   9    6.70    5.97
   5   3  -2  917.39   55.32
   5  -3  -2  993.02   86.61
   5   3  -2  828.65   49.51
  -5  -3   2 1086.28   61.46
  -5   3   2 1038.69   75.61
   4   0  13    1.23    6.95
  -4   0 -13    2.17    6.39
  -1  -2  16  558.43   37.59
   1  -2 -16  628.33   41.69
  -1   2  16  578.61   38.73
   1   2 -16  669.08   44.66
   1  -2 -16  646.01   43.74
  -5  -3  -1   12.66    4.75
   5   3   1   16.21    4.03
   5   3   1    9.08    4.87
   5  -3   1   78.26   25.80
  -4   0  14  121.98   17.64
   4   0 -14  131.65   18.99
   3   4  -7  897.01   53.06
  -3   4   7  677.52   38.62
  -3   4   7 1002.05   56.75
   3   4  -7  893.53   51.15
  -3  -4   7  850.45   48.23
   3  -4  -7  870.79   49.32
   3  -3  11  144.55   20.32
   3  -3  11  148.89   21.46
  -3   3 -11  183.96   26.16
   5   0  10   91.97   14.10
  -5   0 -10   88.16   13.67
   1  -3 -14   27.65   10.55
   6   1   3 3664.12 1086.94
  -6  -1  -3 3640.41  176.71
   6  -1   3 3461.00 1027.89
   6  -1   3 3591.33 1065.73
   6   1   3 3411.41 1012.12
  -6   1  -3 3734.95  186.26
   1   5   0  561.77   40.38
  -1   5   0  672.48   64.09
  -1   5   0  635.68   38.83
   1   5   0  649.02   39.80
   1  -5   0  632.05  103.74
  -1  -5   0  691.13   39.93
   2   4   9  433.48   32.06
   2   4   9  479.24   37.64
   2  -4   9  487.54   33.10
   2  -4   9  376.67   27.71
  -2  -4  -9  504.55   72.17
  -2   4  -9  501.52   36.27
   6   0  -6  151.04   21.34
   6   0  -6  153.62   26.50
   6   0  -6  215.27   23.87
   1   5  -1 1086.29   61.77
  -1   5   1 1005.39   59.29
   1   5  -1  932.62   53.31
   1  -5  -1 1107.84   62.50
  -1  -5   1 1017.82   58.58
  -1   5   1  981.10   55.57
   5   3  -3 2321.60  129.90
  -5   3   3 3156.76  157.41
   5   3  -3 2099.10  104.34
   5  -3  -3 2567.53  150.85
  -5  -3   3 2626.30  127.96
   0  -5   3 3078.04  150.38
   0  -5  -3 3191.55  155.76
   0   5  -3 2717.55  136.44
   0   5  -3 2678.60  132.69
   0   5   3 3005.45  146.72
   0   5   3 2697.18  132.71
  -1   5  -1 2090.90  102.28
   1   5   1 1964.08   96.17
   1  -5   1 1862.73   91.90
   1   5   1 1673.30   83.98
  -1   5  -1 1700.14   84.55
  -1  -5  -1 1970.24   96.47
   2   0 -17   -2.53   10.62
  -2  -2 -15  232.43   28.64
   5   3   2   32.39    7.05
   5  -3   2   35.35   11.05
  -5  -3  -2   55.02   11.82
   5   3   2   28.32    7.06
  -1  -1 -17 1346.51  399.84
  -1   1 -17 1469.23   73.18
  -1   1 -17 1242.07   61.66
   1   1  17 1293.24   74.13
  -1  -1 -17 1326.75   66.67
   1  -1  17 1303.17   65.12
  -6   1   5 1714.18   84.33
   6   1  -5 1471.66   72.82
   6   1  -5 1212.13   60.06
   6   1  -5 1523.72   75.55
   6  -1  -5 1603.35   78.64
   6  -1  -5 1042.16   58.94
   1  -5  -2  354.89   48.76
  -1  -5   2  284.04   30.82
   1   5  -2  290.33   30.78
  -1   5   2  221.68   40.82
   1   5  -2  240.07   37.68
  -1   5   2  271.76   42.74
   0  -4  11  199.66   28.07
   0   4  11  240.90   27.24
   0   4  11  201.71   21.71
   0  -4 -11  303.97   32.50
   0  -4  11  252.53   25.82
  -1  -5  -2   56.87   14.87
   1   5   2   62.34   21.23
  -1   5  -2   31.39    9.10
   1  -5   2   18.94    8.86
  -3   3  12  436.13   29.63
  -3   3  12  314.59   50.95
   3  -3 -12  403.54   31.03
  -3  -3  12  417.73   29.89
   3   3 -12  489.81   33.96
   3   0 -16 1370.79   67.83
  -3   0  16 1319.24   65.59
   3   0 -16 1643.16   80.91
  -5   2   9   30.24   10.54
   5   2  -9   32.51    7.90
   5   2  -9   24.20    9.25
   2  -3  13  846.47   47.89
   2   3  13  769.46   44.48
   2  -3  13  806.40   45.77
  -2  -3 -13  902.26   51.16
  -2   3 -13  863.19   48.76
  -1   2 -16   26.99    9.45
   1  -2  16   23.82    6.59
   1   3  14   38.20   10.15
  -1  -3 -14   32.80    9.02
   6   0   5    5.26   20.68
   6   0   5   23.34   13.60
  -6   0  -5    3.17    9.64
   5   1 -11 1471.20   72.85
   5  -1 -11 1494.63   74.15
   5   1 -11 1476.04   75.48
  -5  -1  11 1288.55   75.22
   5  -1 -11 1749.05   85.81
  -5   1  11 1191.48   59.06
   5   3  -4  420.04   32.87
  -5   3   4  496.16   42.81
   5  -3  -4  458.71   35.14
  -5  -3   4  473.60   32.90
   5   3  -4  449.30   32.87
  -6  -1  -4   35.48    8.45
  -6   1  -4   30.76    8.38
   0  -5   4  620.73   46.39
   0   5   4  714.37   47.36
   0   5  -4  710.83   80.50
   0   5   4  796.02   48.30
   0  -5   4  715.18   50.37
   3  -4   7  185.36   27.33
   3  -4   7  169.49   28.39
  -3  -4  -7  203.93   21.50
   3   4   7  179.46   19.27
  -3   4  -7  208.22   21.84
   3   4   7  175.21   24.48
  -1  -5   3 1222.38  362.92
   1  -5  -3 1264.04  122.35
  -1   5   3 1303.81   82.29
   1   5  -3 1121.49   79.29
  -1   5   3 1097.98  346.89
   1   5  -3 1046.69   60.77
   5  -3   3  206.93   21.58
   5  -3   3  194.49   20.10
   5   3   3  159.28   22.55
   5   3   3  166.34   23.23
  -5  -3  -3  196.20   58.64
  -5   3  -3  227.65   23.62
   3  -1  15 1676.15   83.32
  -3  -1 -15 1765.17   86.64
   3   1  15 1518.07   77.39
  -3   1 -15 1765.04   87.05
  -3   1 -15 1657.51   82.23
  -3  -1 -15 1815.51   89.28
  -5  -2  -8  295.55   30.46
  -5  -2  -8  185.60   19.01
   5   2   8  249.81   26.47
   5  -2   8  275.74   28.25
   5  -2   8  235.26   24.40
  -5   2  -8  295.02   30.37
  -1  -4  11  726.67   41.12
  -1   4  11  750.92   61.55
  -1  -4  11  686.70   39.10
   1  -4 -11  936.22   63.04
   1   4 -11  809.82   46.05
  -1   4  11  823.01   51.42
  -4  -1 -13  626.48   41.19
   4   1  13  613.03  182.39
  -4   1 -13  691.72   39.42
  -4  -1 -13  657.91   41.18
   4   4   0 1862.59   92.48
   4   4   0 1981.66   97.53
   4  -4   0 1895.04   92.97
  -4   4   0 2417.77  117.86
  -4  -4   0 2075.03  101.25
   4  -4   0 2314.36  112.92
   4   4  -1  103.56   18.96
   4   4  -1   62.43   17.40
  -4  -4   1  137.09   20.46
  -1  -5  -3   53.69   11.83
   1  -5   3   46.44    9.81
  -1   5  -3   76.92   15.40
   1   5   3   48.23   10.03
   1   5   3   47.36   10.39
   2  -4 -10  570.53   45.72
   2   4 -10  528.27   34.95
  -2   4  10  475.51   31.72
  -2   4  10  605.28   44.26
  -2  -4  10  420.26   28.10
  -2  -4  10  519.89   34.34
  -5  -1 -10    5.02    7.99
  -4  -4  -1   65.69   14.41
   4   4   1   78.56   15.83
   4  -4   1   17.54    7.91
   4   4   1   73.35   20.29
   4   4  -2 1158.20   66.45
  -4  -4   2 1209.49   67.72
   4  -4  -2 1072.44   61.11
  -4   4   2 1373.96   77.05
   4  -4  -2 1366.63  405.55
   4   4  -2 1196.60   67.30
   6   0  -7   26.90   11.96
   6   0  -7    7.21   19.42
   3  -4  -8  589.31   43.94
  -3  -4   8  578.24   38.16
   3   4  -8  583.63   38.97
  -3   4   8  545.56   39.53
   3   4  -8  584.52   39.90
   6   1  -6    0.02    8.29
   6  -1  -6   -8.24    7.28
   0   0  18 2878.19  142.25
   0   0 -18 3430.06  167.77
   0   0 -18 2498.69  127.32
  -2   1  17  458.59   31.07
   2  -1 -17  427.22   28.73
   2   1 -17  456.75   30.40
   2  -1 -17  508.26   33.86
  -2  -1  17  373.86   25.03
   2   1 -17  398.68   26.64
  -4  -3  -9  567.47   37.48
   4  -3   9  505.91   34.07
   4  -3   9  474.52   31.71
   4   3   9  474.47   31.75
  -4   3  -9  618.97   40.94
   5   3  -5  468.80   33.44
  -5   3   5  647.26   54.57
   5  -3  -5  646.60   42.54
  -5  -3   5  582.17   63.95
   1  -4  11   38.50    8.27
   1   4  11   38.38   12.77
  -1  -4 -11   51.02   11.59
   4  -3 -10   -8.84    4.91
  -4   3  10   -2.10    5.72
   3  -2  14 1907.42   94.06
  -3   2 -14 1941.05   95.56
   3   2  14 1775.50   87.88
   3  -2  14 1893.17   92.79
  -3  -2 -14 1672.53   81.66
  -3  -2 -14 1755.18   86.20
   1   5  -4  133.89   32.94
   1   5  -4  135.47   38.64
   4   4   2   51.77   11.17
  -4   4  -2   56.19   12.20
  -4  -4  -2   54.02   13.38
   4  -4   2   59.05   12.31
   4  -4   2   48.61    9.95
  -4   4   3  581.15   97.79
   4   4  -3  530.11   35.77
  -4  -4   3  617.85   40.74
   4  -4  -3  608.61   41.06
   4   4  -3  561.80   37.19
   5   0 -12  827.65   52.51
   5   0 -12  963.01   60.27
  -5   0  12  786.86   50.47
  -5  -3  -4   17.14    7.34
   1   0 -18   17.09    5.91
  -1   0  18   11.83    5.94
  -1  -5  -4  227.78   24.04
   1   5   4  212.47   22.33
  -1   5  -4  216.72   34.69
   1   5   4  191.25   20.51
   1  -5   4  230.25   25.00
   1  -5   4  204.62   22.37
   0   5   5  618.71   36.99
   0   5   5  730.73   43.36
   0  -5   5  633.50   43.94
   0  -5   5  699.07   45.29
   0  -5  -5  777.69   44.53
   0   5  -5  843.88   50.87
   2   2 -16  466.52   31.84
   2  -2 -16  493.88   32.98
   2  -2 -16  446.15   29.85
  -2  -2  16  436.04   77.69
  -2   2  16  417.61   28.05
   6  -1   5  419.74   28.40
   6   1   5  395.40   26.44
  -6  -1  -5  437.64   29.00
  -6   1  -5  452.48   30.07
   6  -1   5  436.59   29.18
   6   1   5  348.79  103.72
  -6   0  -6 1338.87  397.30
   6   0   6 1183.78   68.66
   6   0   6 1101.25   62.06
   2  -3 -14    9.37   10.23
  -2   3  14    7.20    7.96
  -2  -4 -10  967.66   69.21
   2  -4  10  808.94   46.12
  -2   4 -10  900.34   53.93
   2   4  10  801.54   47.11
   2  -4  10  687.42   39.71
   2   4  10  865.75   61.28
  -4   2 -12  130.40   18.89
   4  -2  12  109.08   15.85
   4  -2  12  119.97   18.76
   4   2 -13  417.25   28.75
  -4   2  13  288.38   38.31
  -5   0 -11   -9.95    5.81
  -5   0 -11   -9.65    3.65
   4  -4   3   -1.91    3.78
   4   4   3   52.80   15.14
  -4   4  -3    3.56    5.62
   4  -4   3    3.10    4.43
   6  -2  -1   22.61   11.10
   6  -2  -1    9.47    3.79
  -6   2   1   20.46    6.94
  -4  -4   4   49.25   10.48
   4   4  -4   49.97   10.80
   4   4  -4   46.83   11.19
   6  -2   0   -2.98    6.17
   6   2   0    0.86    5.75
   6   2   0   -4.22    4.37
  -6   2   0   -5.48    6.69
   6  -2   0   -2.70    3.72
   6   2   0   -0.94    5.36
   3  -3  12   33.97    8.06
   3  -3  12   31.74    8.34
  -3   3 -12   33.70    9.16
  -3   2  15   33.16    8.58
   3  -2 -15   34.81    9.83
  -5  -2  10   62.86   12.94
   5  -2 -10   92.94   14.42
   5   2 -10  100.85   15.15
  -5   2  10   96.69   14.88
   5   2 -10   84.07   12.59
   6   2  -2 2384.87  118.67
   6  -2  -2 2738.43  133.66
   6   2  -2 2158.90  107.70
   6   2  -2 2356.28  115.72
   6  -2  -2 1968.01   95.98
  -6   2   2 2892.61  140.96
   0   3  15  691.32   39.92
   0  -3 -15  739.58   42.50
   0  -3  15  662.47   38.59
   0   3  15  683.35   39.29
   0   3 -15  823.46   47.06
  -2  -5   0   91.83   14.07
  -2   5   0   85.24   19.48
   2  -5   0   78.96   12.17
   2  -5   0   97.77   14.77
   2   5   0   69.75   18.57
   2   5   0   74.98   11.80
  -1   5   5   49.44   10.54
  -1  -5   5   43.41   10.45
   1   5  -5   38.02   12.84
   1  -5  -5   51.26   11.42
   3   4   8   47.00   10.59
   3  -4   8   49.56   10.79
  -3  -4  -8   42.90    9.86
   2  -5  -1  211.43   25.77
   2   5  -1  187.41   19.74
  -2   5   1  190.92   27.85
  -2  -5   1  204.77   21.68
   2   5  -1  195.95   20.40
  -5   3   6    6.23    5.35
   5   3  -6  -10.39    7.25
  -6   1   7  542.74   42.18
   6   1  -7  441.12   63.03
   6   1  -7  454.21   66.12
   6   1  -7  408.56   33.92
   6  -2   1   80.53   12.22
   6  -2   1   73.76   22.36
  -6   2  -1  114.12   16.63
   6   2   1   87.77   12.90
   2  -5   1  358.22   24.09
   2  -5   1  384.77   25.68
  -2   5  -1  404.52   27.37
  -2  -5  -1  419.81   32.70
   2   5   1  462.22   32.65
  -4   0 -14  743.68   42.54
   4   0  14  780.04   44.57
  -4   0 -14  802.11   45.67
   0   1 -18   -1.17    3.99
   0  -1  18    2.45    5.92
   0   1 -18    6.83    5.43
   0  -1 -18    0.53    5.40
   0   1  18    9.90    5.78
   1   0  18  468.84   70.75
  -1   0 -18  386.62   26.11
  -1   0 -18  498.47   33.05
   6   0  -8   33.89    7.83
   6   0  -8   31.11    7.58
   4   0 -15  -10.41    4.84
   4   0 -15    2.13    4.27
  -4   0  15   -2.53    5.11
  -1  -5  -5 1390.72   68.75
   1  -5   5 1147.94  340.74
   1   5   5 1095.05   61.65
  -1   5  -5 1406.04  417.40
   1  -5   5 1143.82   65.18
   1   5   5 1284.13  381.10
   6   2  -3   27.74   17.53
   6  -2  -3   22.99   10.47
   6   2  -3   20.97   13.25
  -2   5   2  111.58   17.37
   2  -5  -2  103.41   15.84
   2   5  -2  134.41   24.78
   2   5  -2  122.38   25.33
  -2   5   2  137.39   22.41
   5  -3   5 1903.52   93.20
   5   3   5 1537.48   75.71
  -5   3  -5 1978.49   98.26
   5  -3   5 1787.26   87.26
   5   3   5 1692.67   83.57
  -5  -3  -5 1798.92   88.27
   0   2 -17  303.96   33.37
   0  -2 -17  314.43   38.64
   0   2 -17  323.71   33.36
   0   2  17  283.57   35.15
   0  -2  17  318.48   34.61
   0  -2 -17  313.21   33.75
   5   2   9  350.04  108.84
   5  -2   9  382.95   26.31
  -5  -2  -9  412.11   51.12
   5  -2   9  420.44   28.22
  -5   2  -9  494.88   33.02
   0  -4  12 1031.78   58.01
   0   4 -12 1050.58   59.38
   0  -4 -12 1053.47   60.06
   0   4  12  931.02   52.82
   0  -4  12  956.49   54.33
   0   4  12  988.65   57.00
   1  -3 -15 1025.36   58.33
   1   3 -15 1044.77   59.61
  -1  -3  15  903.69   53.36
  -1   3  15  925.95   53.23
  -1   3  15 1011.02   57.85
  -3   0 -16  250.71   26.03
  -3   0 -16  263.72   27.04
   3   0  16  272.20   28.08
   0  -5   6   32.19    8.64
   0   5   6   37.80   12.04
   5   1 -12   65.24   17.08
   5   1 -12   47.98   12.26
  -3  -4   9    5.17    4.56
   3  -4  -9   17.95   30.98
  -2  -5  -2   11.60    6.66
   6  -2   2   18.40    4.36
  -6  -2  -2   19.64    4.72
   6   2   2   18.53    5.04
  -6  -2  -2   20.04    6.20
  -3   3  13  821.06   46.74
   3  -3 -13  763.61   43.76
  -3   3  13  618.54   37.51
  -3  -3  13  653.57   60.40
   3   3 -13  814.83   46.63
   1  -1 -18  858.33   50.51
   1  -1 -18 1106.13   63.54
   1   1 -18 1041.50   59.53
  -1   1  18  959.01   56.51
  -1  -1  18  842.40   54.34
   1   1 -18  761.64   44.64
   4  -4   4   46.69   10.89
  -4   4  -4   43.24    9.90
   4   4   4   38.61    8.23
   4   4   4   38.89    9.41
   4  -4   4   39.72    8.55
  -4  -4  -4   33.61    8.37
  -4  -4   5    7.88    4.64
   2   1  17   21.61    6.55
  -2  -1 -17   25.01    5.62
  -2   1 -17   19.21    5.75
   2  -1  17   20.24    7.43
  -2  -1 -17   10.88    5.37
  -6  -1  -6   28.68    9.56
   6   1   6   38.79   10.38
   6  -1   6   31.99    9.96
  -2  -4  11   59.89   15.92
   2   4 -11   84.06   13.69
   1   2 -17  653.56   43.49
  -1   2  17  607.48   40.21
   1  -2 -17  604.46   40.05
  -1  -2  17  525.82   36.41
   1  -2 -17  655.28   38.04
  -2   5   3 1463.13   72.89
   2  -5  -3 1826.51   89.69
  -2   5   3 1932.25   95.00
   2   5  -3 1480.89   74.31
  -2  -5   3 1678.10   83.36
   2   5  -3 1523.23   78.18
   1   4 -12  481.76   34.23
  -1   4  12  486.00   33.92
  -1   4  12  439.71   35.12
  -1  -4  12  400.09   40.25
   1  -4 -12  487.13   46.03
   6   2  -4 1080.13   61.10
  -6   2   4 1359.65   76.16
   6   2  -4 1136.38   64.17
   6   2  -4  867.30   49.38
   6  -2  -4 1186.59   66.48
  -6   0  -7    1.53    4.69
  -2   3 -14   83.59   19.60
  -2  -3 -14   60.33   13.04
   2   3  14   48.65   10.24
   2   3  14   39.50   12.24
  -2   2 -16 2454.97  120.46
   2   2  16 2158.49  107.18
  -2   2 -16 1898.29   96.19
   2  -2  16 1981.53   98.66
  -2  -2 -16 2347.93  115.61
  -2  -2 -16 1965.64   96.71
  -5  -1 -11   -2.91    5.24
   5  -1  11    2.03    5.34
   5  -1  11   13.91    5.98
   5   1  11   -2.45    5.29
  -2  -5  -3 1541.66   75.67
   2  -5   3 1593.25   81.38
   2  -5   3 1265.94   65.01
   2   5   3 1426.02   70.20
   2   5   3 1262.24  375.02
  -2   5  -3 1520.52   75.33
  -4  -3 -10  -10.87    6.71
  -1   5   6   93.63   16.59
   1   5  -6  121.16   20.64
   1  -5  -6  112.85   18.21
  -1  -5   6   92.16   18.92
  -1  -5   6  109.65   17.99
  -1   3 -15 1376.39  408.70
   1   3  15 1146.16   64.90
   1   3  15  988.34   57.01
   1  -3  15 1178.83   66.25
  -1  -3 -15 1324.14  393.04
  -1   3 -15 1151.13   65.37
   4  -3 -11  712.69   40.70
  -4   3  11  580.58   37.94
  -4  -3  11  671.41   44.70
  -4   3  11  808.48   45.75
  -4  -3  11  655.08   37.73
   4   3 -11  713.26   40.87
   6  -2   3    1.98    5.13
  -6  -2  -3    4.35    4.87
  -6  -2  -3    1.49    3.41
   6   2   3   -0.03    4.68
   2   0 -18  541.64   54.96
  -2   0  18  488.74   36.01
   2   0 -18  496.73   33.12
   5  -3  -7    0.30    4.86
  -5   3   7    2.63    5.24
   4  -1  14   58.94   13.26
  -4   1 -14   40.28    9.52
  -4  -1 -14   46.10    9.58
  -4   1 -14   30.64    8.00
   4   1  14   45.58   13.13
  -4  -1 -14   53.94   12.42
   1   5   6  540.53   39.99
  -1  -5  -6  538.06   35.60
   1  -5   6  496.97   36.24
   1  -5   6  449.80   33.19
   1   5   6  471.28   37.28
  -1   5  -6  547.52   50.94
   1   1  18  159.14   26.17
  -1   1 -18  189.33   26.99
  -1  -1 -18  191.32   25.58
   1  -1  18  174.46   26.08
   2  -5  -4   61.58   14.81
   2   5  -4   54.11   13.77
  -2   5   4   81.88   13.36
  -6   1   8  230.63   24.66
  -6   1   8  178.07   19.24
   6   1  -8  207.79   23.61
  -1  -4 -12  401.84   27.03
   1  -4  12  316.08   36.57
   1   4  12  367.19   25.08
   1  -4  12  366.18  108.84
  -1   4 -12  400.73  119.15
   1   4  12  314.23   32.25
  -4  -1  15 2574.91  126.49
  -4   1  15 2510.24  127.82
   4   1 -15 2938.11  143.42
   4  -1 -15 3147.96  153.12
   4  -1 -15 2689.99  132.20
   4   1 -15 2691.22  131.63
  -1   2 -17   34.46    8.57
  -1   2 -17   27.28    6.22
  -5   3  -6  471.64   33.37
   5   3   6  369.02   26.99
  -5  -3  -6  425.94   28.87
   5  -3   6  372.92  111.42
   5  -3   6  381.57   25.94
   4   4   5   66.39   14.52
  -4   4  -5   61.06   12.64
   4  -4   5   51.52   11.01
   4  -4   5   42.33   11.21
  -4  -4  -5   72.30   14.82
  -4  -4   6    6.58    4.80
   4  -4  -6   13.85    6.70
  -4   4   6   10.87    5.91
   6   2  -5   38.15    9.95
   6   2  -5   36.03    9.46
   6  -2  -5   27.42    9.99
   5   0 -13   15.64   11.31
   2  -4  11  167.83   31.00
  -2  -4 -11  190.86   61.07
   2  -4  11  185.34   19.58
   2   4  11  164.65   24.67
  -2   4 -11  202.41   62.54
   0   5   7  217.86   47.58
   0  -5   7  138.87   19.69
   0  -5  -7  148.01   29.13
   0  -5   7  162.48   22.77
   0   5  -7  144.01   20.45
   6   0  -9    9.55    5.05
   6   0  -9   27.12   10.28
  -6   0   9   -0.22    5.99
   2  -5   4  308.86   31.71
   2   5   4  345.19   50.42
  -2   5  -4  400.04  124.81
   2   5   4  438.26   29.63
   2  -5   4  365.58  108.96
  -3  -4  -9   13.52    5.12
   3  -4   9   12.71    5.59
   3  -4   9   12.33    5.01
   3   4   9    6.37    4.90
   5   2 -11   17.82    5.81
  -5  -2  11   -4.28    4.29
   6  -2   4  281.05   28.65
  -6   2  -4  281.04   28.66
  -6  -2  -4  285.27   28.99
  -6  -2  -4  278.27   28.72
   6  -2   4  295.37   30.64
   6   2   4  225.20   23.30
   6   1   7  469.72   31.30
  -6   1  -7  510.37   33.93
  -6  -1  -7  452.51   29.88
   6  -1   7  438.03   29.14
   6  -1   7  419.21   35.29
  -5   0 -12  288.97   29.33
  -5   0 -12  296.42   30.22
   5   0  12  278.77   28.44
   4  -2  13   62.82   13.13
   4  -2  13   60.17   14.72
  -4   2 -13   63.83   20.82
   2   5  -5  400.23   27.23
   2  -5  -5  497.98   33.09
   2   5  -5  495.03   33.15
  -2  -5   5  459.95   33.59
  -2   5   5  526.82   35.03
  -2   5   5  339.98   22.93
   4  -2 -14   52.16   11.55
   4   2 -14   55.23   11.24
  -4   2  14   49.83   10.64
  -4  -2  14   35.53    8.22
  -3   4  10   28.46   10.72
   3   4 -10   88.18   23.23
  -3   4  10   20.94    4.50
   5  -2  10  555.48   36.79
  -5  -2 -10  592.19   39.26
   5  -2  10  583.76   38.74
  -5   2 -10  605.45   40.11
   5   2  10  473.27   36.41
  -1   5   7 1395.01   74.53
   1   5  -7 1373.05   68.67
   1  -5  -7 1605.24   78.72
  -1  -5   7 1414.95   69.54
  -1  -5   7 1353.23   75.19
  -1   5   7 1127.27  335.65
   2   3 -15  532.48   35.30
  -2   3  15  503.74   33.46
   2  -3 -15  477.63   31.69
  -2   3  15  382.51   25.62
  -2  -3  15  409.12   27.86
   3  -3  13   55.38   12.03
   3  -3  13   49.87   11.17
  -3  -3 -13   70.84   14.92
   2  -1 -18  118.32   17.64
   2   1 -18  121.02   28.94
   2  -1 -18  159.47   22.82
  -2   1  18  132.70   19.46
   2   1 -18   96.27   16.24
  -3  -1  17 2050.75  101.19
   3  -1 -17 2044.54  102.29
  -3   1  17 2010.57   99.57
   3  -1 -17 2576.89  125.71
   3   1 -17 1890.97   93.88
   3   1 -17 2535.35  124.36
   6   0   8  228.30   23.78
  -6   0  -8  273.47   27.89
   6   0   8  271.82   27.87
   6  -2  -6  116.32   17.83
  -6   2   6  133.15   19.16
   6   2  -6   93.44   14.42
   5   3  -8  163.10   26.46
  -5   3   8  156.73   22.74
   5  -3  -8  160.74   23.28
  -5  -3   8  134.13   22.13
   5   3  -8  132.29   20.29
   2  -2 -17  134.30   21.73
   2  -2 -17  144.16   21.21
  -2   2  17  124.70   18.49
   2   2 -17  150.91   22.51
  -2  -2  17  129.62   19.69
  -1   5  -7  283.29   42.77
   1  -5   7  209.67   31.46
   1  -5   7  258.80   26.93
   1   5   7  234.55   24.37
  -1  -5  -7  282.53   29.38
   1   5   7  274.81   28.44
  -2   5  -5  590.71   38.94
   2  -5   5  395.66   33.95
   2   5   5  458.17   30.75
   2  -5   5  556.08   39.02
  -2  -5  -5  576.21   37.85
   2   5   5  522.00   35.46
   4  -4   6  748.35   42.39
   4   4   6  654.07   42.26
   4   4   6  656.69   37.22
  -4   4  -6  878.27   49.76
  -4  -4  -6  765.05   43.40
   4  -4   6  809.12   46.07
  -4   4   7   90.59   14.02
   4  -4  -7   81.11   13.16
   4   4  -7   97.15   14.98
  -4  -4   7   89.06   13.61
   5   1 -13  264.34   27.26
   5   1 -13  281.32   29.66
  -5   1  13  234.01   24.02
   5  -1 -13  278.54   37.29
   5  -1 -13  260.19   29.38
  -5  -1  13  252.40   25.98
   0  -4 -13    6.61    7.58
   2   4 -12 1254.46   70.47
   2  -4 -12 1252.42   70.82
  -2  -4  12 1082.59   61.43
  -2   4  12  941.35   53.36
  -2   4  12 1255.85   71.26
   3   2 -16  409.45   27.09
  -3  -2  16  465.99   31.28
   3   2 -16  530.58   35.54
   3  -2 -16  442.28   30.46
  -3   2  16  436.88   29.29
   3  -2 -16  554.78   36.76
   5   3   7  759.96   49.86
  -5   3  -7  930.36   52.53
   5  -3   7  732.00   45.38
  -5  -3  -7  777.37   44.87
   5  -3   7  878.68   49.62
   6   1  -9 1129.85   64.64
   6   1  -9  966.87   55.08
  -6   1   9 1103.90   62.10
   6  -1  -9 1290.77   72.64
  -6   1   9 1481.67   72.91
   6   1  -9 1333.58  395.75
   1   0 -19   38.44   20.83
  -2   0 -18 2203.43  111.58
   2   0  18 2009.92  106.69
  -2   0 -18 2004.94  103.57
  -6  -2  -5   95.90   14.20
  -6  -2  -5   84.06   17.69
   6  -2   5   74.77   12.19
   6  -2   5   65.55   14.21
   6   2   5   67.28   20.88
  -6   2  -5   76.30   15.17
   0  -3  16   21.89    6.87
   0   3 -16   35.48    9.77
  -3  -3  14  140.39   29.85
  -3   3  14   52.56   14.46
   3  -3 -14   43.54   12.40
  -4   0 -15    1.35    4.64
  -4   0 -15   -6.01    5.56
  -4   0  16    2.02    4.99
   4   0 -16    4.34    4.71
   4   0 -16   19.01    6.26
   0  -5   8   38.45   11.05
   0   5  -8   47.83   10.64
   0  -5   8   36.99    7.89
   0   5   8   35.78    8.52
  -4  -3 -11  885.80   53.22
   4  -3  11  878.39   49.77
   4   3  11  754.56   42.92
  -4   3 -11  934.54   52.82
   4  -3  11  856.66   48.43
   2   5  -6  297.38   30.52
  -2   5   6  324.92   22.09
  -2  -5   6  358.72   24.27
  -2   5   6  368.09   45.91
   2  -5  -6  359.52   49.58
   2   5  -6  377.59   25.56
  -1   4  13  504.01   34.97
   1  -4 -13  526.54   35.83
  -1  -4  13  422.97   82.39
   1   4 -13  493.88   85.92
  -1   4  13  424.65   31.92
  -4   3  12  414.29   28.69
  -4  -3  12  501.47   33.80
   4   3 -12  605.82   41.39
  -4   3  12  669.88   45.86
  -4  -3  12  468.27   34.49
   4  -3 -12  606.74   40.81
   5  -1  12  119.31   18.90
  -5  -1 -12  106.54   17.51
   5   1  12   76.73   13.32
  -5   1 -12   79.66   15.66
   5  -1  12   90.42   14.92
  -1   3  16  206.06   22.44
   1   3 -16  235.75   31.74
  -1  -3  16  183.82   35.91
  -1   3  16  217.91   24.26
   1  -3 -16  247.52   26.73
   6   0 -10  429.21   28.79
  -6   0  10  398.30   27.48
   6   0 -10  494.49   32.83
   6   2  -7  492.42   33.66
   6  -2  -7  577.12   38.74
  -6   2   7  589.21   39.10
  -6   2   7  404.49   27.38
   6   2  -7  515.23   38.76
   6   2  -7  483.17   35.47
   6  -1   8  455.11   32.57
  -6  -1  -8  504.77   33.26
  -6   1  -8  509.45   33.93
   6  -1   8  494.53   48.42
   6   1   8  468.93   46.66
  -6  -1  -8  560.74   38.35
   3  -4  10  192.57   24.02
   3  -4  10  207.69   21.76
  -3  -4 -10  219.38   26.24
  -3   4 -10  206.40   21.79
   3   4  10  166.04   24.58
   3   4  10  167.57   24.87
   3   0  17   -2.48    7.99
  -3   0 -17    0.53    5.38
   0   2  18  356.28   36.25
   0  -2 -18  420.74   28.59
   0   2 -18  299.86   30.64
   0  -2  18  374.70   25.87
   0  -2 -18  430.52   29.19
   0   2 -18  451.12   36.02
   2   3  15   85.19   12.53
   2   3  15   79.28   12.40
   2  -3  15  104.29   16.35
  -2   3 -15  108.40   18.69
  -2  -3 -15   89.27   13.54
   0   1 -19  309.47   31.49
   0  -1 -19  300.50   30.68
   0  -1  19  380.24   25.89
   0  -1 -19  388.69  115.61
   0   1 -19  389.43   39.37
   0   1  19  363.77  108.23
   2  -5   6  567.76   37.94
   2   5   6  556.95   37.43
  -2   5  -6  720.54   41.10
   2   5   6  586.96   44.12
  -2  -5  -6  681.37   39.09
   2  -5   6  651.56   37.35
   1   0  19   19.83    6.66
   1   4  13  419.87   28.71
  -1   4 -13  498.66   33.63
   1   4  13  439.45   29.95
  -1  -4 -13  466.03   31.39
   1  -4  13  446.78   32.95
   1  -4  13  394.83   37.27
   3  -5   0  141.51   22.78
  -3  -5   0  249.68   26.44
   3  -5   0  151.03   34.91
   3   5   0  219.20   25.85
  -3  -5   1 1752.36   85.84
   3  -5  -1 1393.99   68.85
  -3   5   1 1735.46   85.90
   3  -5  -1 1674.98   83.03
   3   5  -1 1545.28   77.15
   3   5  -1 1361.49   68.98
  -5   2  12  246.36   36.40
   5   2 -12  210.85   21.83
   5   2 -12  257.83   26.46
  -5   2  12  360.75   49.85
  -5  -2  12  198.91   22.88
   2  -4  12   -1.58    5.18
  -2  -4 -12    0.54    6.68
   3   5   1  488.90   32.78
   3  -5   1  504.37   33.34
  -3  -5  -1  632.65   42.65
   3   5   1  559.73   37.49
   3  -5   1  617.92   40.71
  -3   5  -1  670.28   65.92
  -4  -4  -7   34.97    9.75
   1  -2 -18  129.47   19.38
  -1   2  18  112.72   17.04
   1  -2 -18  147.36   21.58
  -1  -2  18  155.02   22.88
   1   2 -18  150.78   22.92
   5   0 -14 1044.00   58.78
  -5   0  14  844.27   47.95
   5   0 -14  966.65   54.72
   4   4  -8  554.39   36.71
  -4   4   8  424.37   34.22
   4   4  -8  511.92   42.53
  -4  -4   8  580.64   38.21
   4  -4  -8  583.67   39.10
  -4   4   8  575.62   38.51
  -1   1  19  711.71   51.45
   1  -1 -19  653.54   38.99
   1  -1 -19  774.03   46.39
   1   1 -19  729.92   42.17
  -1  -1  19  686.61   39.81
   1   1 -19  548.87   36.96
  -5   3   9  762.11   43.12
   5   3  -9  723.20   41.46
   5   3  -9  595.32   34.32
  -5  -3   9  722.35   41.20
   5  -3  -9  737.45   42.04
   3  -5  -2  164.79   23.12
  -3  -5   2  211.36   23.13
   3   5  -2  151.84   22.49
   3   5  -2  189.30   28.49
   2   1  18  116.27   21.19
  -2  -1 -18   97.66   27.11
  -2  -1 -18  110.29   16.88
   1   5   8  381.91   26.86
   1   5   8  344.21   35.42
   1  -5   8  321.51   36.79
   1  -5   8  373.32  111.07
  -1   5  -8  388.78   39.59
  -1  -5  -8  451.65   30.23
  -1   3 -16  188.59   20.49
   1   3  16  209.18   24.82
   1  -3  16  209.15   22.31
   1   3  16  198.12   24.48
  -1   3 -16  263.45   27.84
  -6   2  -6  166.41   23.46
  -6  -2  -6  201.30   39.03
   6  -2   6  159.44   22.87
  -6  -2  -6  270.68   28.26
   6  -2   6  161.04   23.01
   3   4 -11   26.56   16.81
   3  -4 -11   -2.82    6.47
  -3   4  11   -1.95    3.48
  -3   4  11  -10.91    6.92
  -4   1 -15   14.75    4.47
   4   1  15    5.32    9.34
  -4   1 -15    9.45    5.66
  -6   0  -9   11.54    4.63
   6   0   9   -7.89    5.56
  -4  -1  16  156.40   25.65
   4   1 -16  176.65   25.83
   4   1 -16  242.59   28.08
   4  -1 -16  204.71   45.14
   4  -1 -16  151.05   25.15
  -3  -5  -2   34.04    9.26
   3   5   2   62.32   15.09
   3  -5   2   19.35    6.79
  -3   5  -2    6.27    6.24
   3   5   2   29.18    7.79
  -2  -5   7  127.46   18.88
  -2   5   7  114.09   16.50
  -2   5   7  122.33   17.62
   2  -5  -7  143.80   20.78
   2   5  -7  126.10   20.59
  -5  -3  -8   26.31    9.45
   5  -3   8   24.50    7.61
   5  -3   8   29.44    8.05
  -5   2 -11   95.77   15.55
   5   2  11   87.49   15.52
  -5  -2 -11  103.06   15.75
   3   5  -3   41.03    9.33
  -3   5   3   26.70    6.03
   3   5  -3   43.04   10.03
   3  -5  -3   21.22    4.43
   3  -5  -3   35.82    9.48
  -6  -1  10  278.17   28.58
  -6   1  10  219.86   25.27
   6  -1 -10  277.24   32.03
   6   1 -10  258.29   27.42
  -6   1  10  300.13   31.32
   3   0 -18  462.26   30.78
   3   0 -18  602.08   40.84
  -5   0 -13   71.35   14.03
   5   0  13   32.02   11.05
  -5   0 -13   65.43   13.57
   2   0 -19    5.51    5.52
   0  -5  -9  -15.36    5.29
   0   5   9    6.32    4.21
   0   5  -9   -2.31    6.62
  -4   2 -14  824.53   46.89
   4  -2  14  747.93   42.62
   4  -2  14  704.26   39.98
  -4  -2 -14  739.01   42.55
   4   2  14  680.19   39.19
  -4  -2 -14  659.34   37.85
  -3  -1 -17  646.80  192.03
  -3   1 -17  659.05   37.58
   3   1  17  727.89   41.92
  -3  -1 -17  698.08   39.89
   3  -1  17  698.83   40.29
  -3   1 -17  712.29   40.57
  -1  -2 -18   96.37   28.51
  -1   2 -18  107.90   16.01
   1  -2  18   81.09   12.79
  -1   2 -18   90.50   13.30
   6   2  -8  252.85   48.89
   6   2  -8  274.71   28.24
  -6   2   8  329.26   33.89
  -6   2   8  250.27   26.01
   6  -2  -8  283.88   29.56
   6   2  -8  264.74   35.36
   3   5   3  298.99   30.41
  -3   5  -3  360.90   57.65
   3   5   3  273.51   28.11
   3  -5   3  264.94   44.99
  -3  -5  -3  325.13   33.13
   4   2 -15   11.70    5.41
   4   2 -15   26.46    7.48
  -4  -2  15   20.20    7.53
  -1   1 -19  754.47   44.52
  -1  -1 -19  932.17   53.36
  -1   1 -19 1030.70   58.46
   1   1  19  847.21   48.80
   1  -1  19  841.68   48.61
  -1  -1 -19  878.05   49.66
   7   0  -1   14.12    6.23
  -3   3 -14  301.38   67.66
   3  -3  14  320.83   35.23
   3  -3  14  319.98   36.90
  -3  -3 -14  363.91   41.55
   3   3  14  305.33   37.30
  -7   0   0  237.99   24.61
   7   0   0  187.87   19.46
   7   0   0  241.97   25.15
   2  -5   7   64.63   13.20
   2   5   7   48.52   10.45
  -2  -5  -7   89.86   14.55
   2  -5   7   50.57   10.74
  -2   5  -7   77.15   15.85
  -3  -5   4  184.86   19.40
  -3   5   4  204.51   21.71
   3  -5  -4  192.55   20.18
   3   5  -4  176.39   24.72
   3   5  -4  173.68   24.59
   3   2  16   20.67    5.96
  -3  -2 -16   24.30    8.08
  -3  -2 -16   29.55    8.35
   7   0  -2   15.56    4.83
  -7   0   2    6.56    5.61
   2   4 -13   45.07   10.79
  -2  -4  13   41.66   10.90
   5   1 -14   31.24    7.58
   5  -1 -14   51.98   11.96
   5   1 -14   43.12   10.37
  -2   3  16  111.15   16.70
  -2  -3  16   96.35   20.89
   2  -3 -16  135.27   20.02
  -2   3  16  138.55   20.34
   2   3 -16  156.83   25.70
  -1  -5   9 1097.55   70.63
  -1  -5   9 1241.50   80.00
  -1   5   9 1129.34   73.48
   1   5  -9 1290.75   83.36
  -1   5   9 1104.15   72.03
   1  -5  -9 1357.99   87.24
   0   4  14    0.65    4.76
   0   4  14   -0.43    4.33
   0  -4  14    2.44    3.89
  -6   1  -9 1262.01   81.10
   6  -1   9 1132.54   72.92
  -6  -1  -9 1150.71   76.70
  -6  -1  -9 1139.87   73.07
   6   1   9 1122.00   76.91
   6  -1   9 1276.20   81.97
   5   4  -1  280.60   20.17
  -5  -4   1  284.89   20.27
  -5   4   1  335.98   23.97
   5   4  -1  265.07   19.48
   5  -4  -1  331.63   23.67
  -4  -3 -12  147.04   57.83
   4  -3  12  122.61   14.13
  -5  -4   0   50.78    6.68
   5   4   0   32.75    5.11
  -5   4   0   35.43    5.88
   5   4   0   23.41    6.70
   5  -4   0   29.00    4.22
  -4  -3  13 1398.30   90.72
  -4   3  13 1250.02   81.04
  -4  -3  13 1399.06   89.93
   4  -3 -13 1642.91  108.17
  -4   3  13 1518.34   99.07
   4   3 -13 1402.00   90.45
   6  -2   7  480.93   33.09
  -6   2  -7  496.12   33.67
  -6  -2  -7  405.76  157.47
   6  -2   7  428.19   29.14
   6   2   7  395.80   48.56
  -6  -2  -7  424.06   39.16
   4  -4   8  868.06   58.57
   4   4   8  810.30  314.31
   4  -4   8  798.01   54.75
  -4   4  -8  932.27  361.88
  -4  -4  -8  849.62   56.84
  -4   4   9  347.89   31.61
   4   4  -9  342.54   24.91
   4   4  -9  339.87   26.07
  -4  -4   9  362.36   25.61
   4  -4  -9  354.34   58.13
  -4   4   9  318.56   23.24
  -5  -4   2  176.23   16.47
   5   4  -2  159.06   14.87
   5  -4  -2  161.42   15.84
   5   4  -2  150.81   16.67
  -5   4   2  173.89   17.34
   6  -3  -1  517.48   35.22
  -6  -3   1  467.33   31.70
   6   3  -1  444.51   30.64
   6   3  -1  424.07   29.11
  -6   3   1  522.67   35.55
   3   5   4   75.86   10.32
  -3   5  -4  128.81   54.23
  -3  -5  -4  122.35   13.71
   3   5   4   87.73   12.90
   6   3   0  533.18   37.56
   6  -3   0  457.87   31.02
   6  -3   0  530.88   63.57
   6   3   0  488.68   33.69
  -6  -3   0  564.66   38.17
  -6   3   0  582.13   66.51
  -5   4  -1   88.35   11.09
   5  -4   1   83.00   10.66
   5  -4   1   73.39    8.45
  -5  -4  -1  105.55   12.25
   5   4   1   71.45    9.91
   3  -4  11  259.16   19.26
  -3  -4 -11  330.87   24.30
   3   4  11  309.19   27.62
   3  -4  11  299.25   21.98
  -3   4 -11  310.25   32.10
   1   5   9  306.43   22.49
   1   5   9  349.37   24.88
  -1  -5  -9  397.64   28.33
  -1   5  -9  394.10   37.67
   1  -5   9  328.76   23.88
   1  -5   9  348.70   31.70
   3   1 -18   37.22   12.98
  -3   1  18   10.62   11.02
   3   3 -15  518.13   46.12
   3  -3 -15  571.46   38.81
  -3  -3  15  508.45   35.43
  -3   3  15  444.83   30.63
  -3   3  15  480.07   33.09
   7   0   2 1717.41  109.77
   7   0   2 1556.98   99.76
  -7   0  -2 1856.37  118.60
   5  -3 -10  179.14   19.70
   5   3 -10  217.98   22.86
  -5   3  10  161.94   15.89
   5   3 -10  130.84   51.21
  -5   1 -13 1828.45  117.51
   5   1  13 1840.22  118.27
   5  -1  13 1956.42  125.29
   5  -1  13 1894.98  121.39
  -5  -1 -13 1553.30   99.34
  -5  -1 -13 1931.73  123.98
   6  -3  -2   16.27    9.04
   1   4 -14 1605.84  103.59
   1  -4 -14 1576.45  123.53
  -1  -4  14 1350.46   87.61
  -1   4  14 1297.18   88.94
  -1   4  14 1538.34  105.69
  -2   5   8  165.56   16.96
   2  -5  -8  187.18   17.70
  -2  -5   8  167.43   16.07
  -2   5   8  147.34   13.90
   2   5  -8  160.32   15.34
  -2  -5   8  156.04   14.61
   3   5  -5   35.45    8.37
  -3  -5   5   40.18    5.73
   3  -5  -5   40.69    7.04
  -3   5   5   28.63    4.41
   3   5  -5   27.28    5.60
  -3   5   5   49.77    7.07
   2   2 -18 1140.80  106.55
  -2   2  18  814.56   53.57
  -2  -2  18  973.43   90.42
   2  -2 -18 1115.86   76.80
   2  -2 -18 1130.68   78.74
  -2  -1  19   97.10   22.58
   2   1 -19   65.87    6.99
   6  -3   1  738.58   50.06
   6  -3   1  838.13   58.34
  -6  -3  -1  850.56   56.76
  -6   3  -1  886.03   60.82
   6   3   1  681.79   46.09
   6   3   1  756.35   51.94
   7   0  -4   62.95    8.81
  -7   0   4   64.16    6.81
   7   0  -4   31.95    4.35
  -3  -2  17  146.60   15.61
   3  -2 -17  256.12   24.35
   3   2 -17  200.35   19.33
   3  -2 -17  161.59   18.38
  -3   2  17  188.43   18.93
  -5  -4   3   85.99   11.63
   5  -4  -3   94.27   14.80
  -5   4   3  140.05   15.28
   5   4  -3   90.18   19.98
   5   4  -3   85.59   12.67
   5   4   2  821.48   53.19
  -5   4  -2  892.33   59.49
   5   4   2  667.95   45.05
   5  -4   2  786.80   50.75
   5  -4   2  893.87   57.66
  -5  -4  -2  818.17   54.70
   6   3  -3  138.29   14.71
  -6  -3   3  153.16   16.82
   6  -3  -3   99.07   11.49
   6   3  -3  136.15   53.52
  -6   3   3  118.65   13.83
  -4   0 -16  283.78   20.38
  -4   0 -16  270.30   19.47
   4   0  16  278.22   26.69
   0   3  17  368.82   28.73
   0   3  17  415.62  161.25
   0   3 -17  470.11   32.17
   0  -3  17  454.52   31.31
   0  -3 -17  462.07   32.48
  -7   1   1  183.54   17.16
  -7  -1   1  188.00   17.69
   7  -1  -1  178.08   17.10
   7   1  -1  192.48   18.29
   7   1  -1  160.71   17.67
   7  -1  -1  138.28   13.32
  -5  -3  -9   84.49   10.55
   5  -3   9   79.74   17.15
   5  -3   9   83.88   11.34
   6   0  10  236.03   17.33
   6   0  10  252.62   98.12
  -6   0 -10  239.43   92.97
   4   0 -17   34.56    9.07
  -7  -1   0   25.94    4.39
   7   1   0   26.51    4.61
   7  -1   0   24.89    4.63
  -7   1   0   31.34    5.05
   7   1   0   37.62    5.91
   7  -1   0   35.39    8.51
   5   2 -13   11.73    7.77
   5   2 -13    7.68    4.76
  -5  -2  13   -3.91    5.38
   7   1  -2   90.57   11.90
   7   1  -2   35.22    6.67
  -7  -1   2   63.98    8.60
   0   0 -20 1270.64   83.41
   0   0 -20 1447.10   93.81
   0   0  20 1501.15   96.66
  -3  -4  12  133.36   13.31
   3  -4 -12  164.92   15.89
  -3  -4  12  157.48   16.61
  -3   4  12  147.13   13.91
  -3   4  12  182.71   17.71
   3   4 -12  171.92   32.69
  -6   3  -2   83.44   22.20
   6   3   2  100.21   12.57
   6  -3   2   80.76    9.28
   6   3   2   76.74   10.41
  -6  -3  -2  102.65   11.84
  -6   2   9   68.80    8.73
   6   2  -9   68.63    9.11
   6   2  -9   59.78    9.47
   6   2  -9   61.43    6.31
   6  -2  -9   75.47   10.59
   2  -4  13  247.99   17.74
  -2  -4 -13  278.84   20.59
   2   4  13  249.38   20.73
  -2   4 -13  306.68   22.44
   2   4  13  193.70   17.99
   2  -4  13  224.43   20.45
   7   0   3   15.58   10.12
  -7   0  -3    2.29    6.18
   1   4  14  866.02   59.20
  -1   4 -14  989.50   64.39
   1   4  14  949.83   61.63
   1  -4  14  908.43   58.62
   1  -4  14  990.09   72.56
  -1  -4 -14 1055.27   68.35
  -6  -1  11  179.29   16.93
   6  -1 -11  231.09   22.62
   6   1 -11  215.96   19.90
  -6   1  11  164.39   15.20
   6   1 -11  211.01   19.93
   6  -1 -11  188.80   26.33
  -7   1  -1  108.85   12.20
  -7  -1  -1  112.26   12.46
   7   1   1   95.27   11.30
   7  -1   1  110.70   12.74
   7   1   1  113.11   12.74
   7  -1   1   99.91   11.11
   1  -3 -17  453.72   31.33
  -1   3  17  430.93   30.02
  -1   3  17  393.46   29.40
   1   3 -17  519.03   41.22
  -1  -3  17  436.73   37.51
   5   4  -4  278.89   26.72
   5  -4  -4  226.08   20.85
  -5   4   4  272.07  105.75
  -5  -4   4  227.61   23.53
   5   4  -4  270.22   26.60
   2  -5   8   90.28   10.64
  -2   5  -8  121.92   13.88
   2   5   8   82.02    9.73
   2   5   8   96.98   11.90
  -2  -5  -8  108.79   13.18
   2  -5   8   87.18   12.51
   3  -5   5 1606.44  103.34
  -3  -5  -5 1635.59  104.72
   3  -5   5 1401.73   89.83
  -3   5  -5 1772.19  113.36
   3   5   5 1439.74   92.26
   3   5   5 1560.83  100.28
  -7  -1   3  769.61   51.53
  -7   1   3  842.29   56.44
   7   1  -3  727.35   48.82
   7   1  -3  665.73   44.86
   7  -1  -3  768.22   51.51
   7  -1  -3  620.24   42.08
   0  -5  10   35.72   10.33
   0   5  10   20.82    6.12
   0  -5 -10   37.50    8.15
   0   5 -10   39.37    7.88
   0  -5  10   34.40    5.76
   1   0 -20 1493.75   97.57
  -1   0  20 1762.41  120.25
   1   0 -20 2014.98  130.25
   7   0  -5   20.93   10.40
  -7   0   5   -8.45    5.58
   7   0  -5   -3.77    4.33
  -6  -3   4  164.73   16.42
   6   3  -4  124.20   15.06
   6   3  -4  138.67   54.31
  -6   3   4  137.10   15.68
   6  -3  -4  113.24   13.10
  -5  -4  -3   47.61    6.90
   5   4   3   45.77    7.42
   5   4   3   45.97   11.67
   5   0 -15   18.41   11.05
   2   3  16   54.24    7.55
   2   3  16   40.98    4.77
   2  -3  16   64.11    9.01
  -2  -3 -16   71.35   10.03
   5  -2  12 1516.22   98.11
  -5   2 -12 1649.38  107.75
   5   2  12 1532.71   98.88
   5  -2  12 1570.32  102.74
  -5  -2 -12 1691.04  108.32
  -3   5   6    7.50    4.63
   3  -5  -6    2.40    6.96
   3   5  -6   -3.82    8.25
  -3   5   6    4.39    5.72
  -3  -5   6    4.21    4.64
  -7  -1  -2  173.80   16.34
  -7   1  -2  172.43   16.37
   7  -1   2  150.95   20.98
   7   1   2  169.17   16.19
   7  -1   2  150.35   14.18
   7   1   2  152.45   14.58
   6   3   3  341.51   24.12
   6   3   3  349.31   24.87
  -6  -3  -3  419.38   29.67
   6  -3   3  425.00   30.03
  -6   3  -3  430.09   30.90
   6  -3   3  353.97   25.14
  -7   1   4   23.20    7.78
   7   1  -4   36.20    7.37
   7  -1  -4   24.10    5.27
  -3   0 -18  533.90   36.37
   3   0  18  525.45   36.05
  -3   0 -18  598.04   40.95
  -6  -2  -8  263.20   19.41
   6  -2   8  265.45   19.68
   6   2   8  225.22   20.90
   6  -2   8  243.93   17.77
  -6   2  -8  256.91   99.76
  -6  -2  -8  259.02   18.70
  -1  -5  10  556.69   37.66
   1   5 -10  660.27   45.11
   1  -5 -10  693.66   47.43
  -1  -5  10  582.38   40.13
  -1   5  10  564.51   40.84
  -1   5  10  608.57   56.67
   0  -2 -19   33.88    6.63
   0  -2 -19   12.17    6.44
   0   2 -19   28.06    7.53
   0   2  19   28.89    8.36
  -7   0  -4 1031.76   66.34
   7   0   4  998.66   64.85
   7   0   4  911.61   58.71
  -4   4  -9  -20.09    7.87
  -4   1 -16  111.30   12.03
   4   1  16  115.04   13.56
  -4  -1 -16  129.66   13.94
  -4  -1 -16  113.46   12.66
  -4   1 -16  132.22   14.40
   4  -1  16  140.34   15.70
  -1   3 -17  471.38   32.31
   1   3  17  586.46   40.34
   1  -3  17  568.78   38.87
  -1   3 -17  650.00   44.08
   1   3  17  530.49   36.22
  -1  -3 -17  632.67   50.02
  -5  -4   5  487.45   33.81
  -5   4   5  499.13   37.91
   5   4  -5  423.10   32.16
   5  -4  -5  454.34   31.05
   5   4  -5  434.76   30.11
   5   0  14    1.41    9.43
  -4  -4  10   87.05   10.60
   4  -4 -10   95.40   11.57
  -4  -4  10   97.32   13.55
  -4   4  10  101.51   11.82
  -4   4  10   92.26   11.27
   4   4 -10  110.42   13.59
   6   0 -12 2976.79 1153.83
   6   0 -12 3181.39  202.88
  -6   0  12 2115.14  135.32
  -6  -1 -10   33.74    4.97
  -6   1 -10   40.04    7.72
   6  -1  10   21.72    7.86
  -6  -1 -10   51.80   11.10
   4   1 -17  164.87   15.41
   4   1 -17  184.85   17.94
   4  -1 -17  173.94   18.80
  -4  -1  17  150.16   15.51
  -4   1  17  143.92   14.52
   4  -1 -17  155.83   14.81
  -6  -3   5 1066.23   68.50
   6  -3  -5 1130.01   72.59
   6   3  -5  997.88   64.41
   6   3  -5  954.89   62.93
  -6   3   5 1213.21   78.22
   2   5  -9    8.64    5.48
  -2  -5   9   15.90    7.02
  -2  -5   9    8.41    4.83
   5   4   4  731.27   49.49
   5  -4   4  715.46   47.77
   5  -4   4  738.49   49.62
   5   4   4  589.57   47.27
  -5   4  -4  874.86   58.52
  -5  -4  -4  776.26   66.57
   0   1  20   -5.02    8.15
   0  -1 -20   -5.85    7.48
   0  -1 -20    6.25    7.99
   7   0  -6  829.70  322.10
   7   0  -6  745.62   49.97
  -7   0   6  897.49   58.36
   1  -2 -19   57.85    8.11
  -1   2  19   57.23    7.12
   1   2 -19   70.21    7.59
   1  -2 -19   74.19    9.72
  -1   0 -20  797.45   53.77
  -1   0 -20  665.92   45.45
   1   0  20  848.51  329.04
  -2   2 -18  344.68   27.88
   2  -2  18  357.67   44.85
  -2   2 -18  347.05   24.54
  -2  -2 -18  353.18   24.88
   2   2  18  351.14   25.41
  -2  -2 -18  354.91   30.79
   7   1   3  169.61   15.80
   7  -1   3  215.76   21.39
  -7   1  -3  220.72   21.86
  -7  -1  -3  191.34   17.65
   7  -1   3  200.97   18.37
   7   1   3  191.46   17.85
  -1  -5 -10  192.21   18.32
   1  -5  10  262.01   25.71
   1   5  10  172.01   26.73
  -2   1 -19  376.61   26.56
  -2  -1 -19  351.16   26.25
   2   1  19  441.39  171.66
   2  -1  19  390.45   29.25
  -2  -1 -19  404.80   29.25
  -2   1 -19  395.56   27.78
  -5   3  11 1674.10  107.84
   5   3 -11 1313.89   84.54
  -5  -3  11 1286.08   83.06
   5  -3 -11 1478.74   95.73
   5   3 -11 1407.94   90.79
   3  -5   6  324.64   41.15
  -3  -5  -6  469.25   32.83
   3  -5   6  374.01   34.75
  -3   5  -6  436.73   61.61
   3   5   6  391.46   29.68
  -2  -4  14  -16.80    6.29
   6   3   4    2.62    3.79
   6  -3   4   -0.62    5.38
  -6  -3  -4    4.52    5.60
   6   3   4    0.22    7.13
  -6   3  -4    3.32    6.00
   1   1 -20   35.91    6.45
   1  -1 -20  233.82   91.99
   1   1 -20   59.65   12.06
  -1  -1  20   74.25   15.65
   4   2 -16  461.05   31.50
   4  -2 -16  496.48   49.31
  -4  -2  16  437.41   30.13
   4  -2 -16  525.95   49.78
  -4   2  16  448.88   41.28
   4   2 -16  540.86   36.78
   7   1  -5  224.98   16.60
   7   1  -5  284.17   21.02
   7  -1  -5  212.67   36.43
   7  -1  -5  341.20   49.60
   7   1  -5  289.46   21.27
  -7   1   5  328.16   41.02
   3  -3  15 1722.66  111.73
  -3   3 -15 2222.57  142.52
   3   3  15 2044.52  132.98
   3  -3  15 1964.18  126.40
  -3  -3 -15 1956.54  128.42
   5   1 -15  144.59   13.66
  -5  -1  15  153.00   15.90
  -5   1  15  145.38   14.34
   5   1 -15  169.67   16.07
   5  -1 -15  174.76   16.42
   5  -1 -15  159.58   14.92
   4  -3  13 1149.69   74.06
   4  -3  13 1080.95   69.59
   4   3  13 1083.64   70.23
  -4  -3 -13 1201.47   77.46
  -4   3 -13 1238.16   79.62
  -3  -4 -12  893.64   57.95
  -3   4 -12  969.07   62.65
   3   4  12  840.02   54.93
   3  -4  12  721.51   48.86
   3  -4  12  845.89   54.95
  -3   5   7   -0.96    3.92
   3   5  -7   13.99    7.41
   3  -5  -7   14.73    7.36
  -3   5   7    5.76    5.94
  -6   2  10  752.14   50.72
  -6   2  10  507.38   34.21
   6  -2 -10  670.24   45.44
   6   2 -10  631.30   42.56
   6   2 -10  593.63   40.14
   6   2 -10  513.99   35.02
   3   0 -19    0.94    6.04
  -3   0  19  -14.71    4.90
   3   0 -19   -3.20    4.66
   5   3  10  123.35   14.55
  -5  -3 -10  159.51   15.45
   5  -3  10  129.71   17.24
   5  -3  10  138.63   17.62
  -5   3 -10  153.10   60.97
   0  -4  15  140.03   55.11
   0   4  15  133.90   18.45
   0   4 -15  155.70   16.64
   2   5   9  579.95   40.40
  -2   5  -9  649.76   44.10
   2  -5   9  551.39   37.15
   2   5   9  566.50   38.35
   2  -5   9  536.74   36.81
  -2  -5  -9  601.54   41.62
  -5  -4   6  435.30   30.28
   5  -4  -6  476.13   42.90
   5   4  -6  441.76   30.55
  -5   4   6  519.37   35.50
   5   4  -6  468.13   31.78
  -3  -1 -18    1.16    5.04
  -3  -1 -18   -2.79    6.15
  -3   1 -18   -6.32    6.79
   3   1  18   -1.46    7.16
  -7   0  -5   -4.90    4.37
   7   0   5   11.17    7.77
  -6  -3   6  219.91   28.03
   6   3  -6  230.85   22.80
  -6   3   6  219.83   27.93
   6   3  -6  241.31   19.81
   3   2  17    6.18    6.12
  -3  -2 -17    7.32    7.12
  -6   0 -11    2.08    4.19
  -2   3  17   25.51    5.61
   2   3 -17   45.76    6.94
  -2  -3  17   18.95    8.11
   2  -3 -17   36.25    6.60
  -2   3  17   21.18    5.10
   7   1   4   16.15    7.30
  -7  -1  -4   36.58    5.05
   7   1   4   36.15    8.05
   7  -1   4    9.02    6.51
   2   0 -20   91.66   10.42
  -2   0  20   85.98   10.06
   2   0 -20  113.92   13.46
  -1   2 -19   10.04    5.27
  -1   2 -19   17.43    8.14
   1  -2  19    7.49    5.90
  -1  -2 -19   19.36    6.61
   1   2  19   30.82    6.88
   5  -4   5  -17.30    7.01
   5  -1  14  187.04   19.40
  -5  -1 -14  149.24   25.52
  -5   1 -14  178.80   22.73
   5   1  14  171.64   23.34
   6  -1 -12   70.53    8.94
  -6   1  12   47.20    7.41
   6   1 -12   60.04    6.12
   6  -1 -12   67.70    8.23
   6   1 -12   69.20    9.14
  -6  -1  12   55.16    5.89
  -1   4  15   55.29   63.13
  -1   4  15  106.39   34.29
   1   4 -15   94.90   12.73
   0  -5 -11  737.27   49.58
   0   5 -11  716.95   48.27
   0   5  11  639.66   43.85
   0   5  11  668.07   45.13
   0  -5  11  593.76   40.65
   0  -5  11  603.70   40.48
   7   0  -7    4.48    5.29
   7   0  -7   24.98    8.02
   3  -4 -13  374.25   27.01
  -3   4  13  346.93   25.49
   3   4 -13  429.56   31.96
  -3   4  13  318.83   23.16
  -3  -4  13  335.46   28.71
   3   3 -16   53.03    8.34
   3  -3 -16   54.51    8.28
   7   1  -6  116.96   12.65
  -7   1   6  139.54   33.39
   7   1  -6  132.73   15.47
   7   1  -6  133.52   15.92
   7  -1  -6  125.15   12.31
   5  -2 -14  236.74   21.92
  -5   2  14  199.58   19.32
   5   2 -14  272.74   20.11
   5   2 -14  215.98   19.60
  -5  -2  14  189.37   17.69
  -1  -1 -20   83.02   10.83
   1  -1  20   59.83   14.33
  -1  -1 -20   90.45   12.22
  -1   1 -20   72.94   11.27
  -1   1 -20  102.01   12.69
   1   1  20   83.65   13.79
  -6   3  -5    1.47    5.31
   6   3   5   -6.00    5.63
  -6  -3  -5   -1.14    5.38
  -6  -2  -9   18.03    7.91
   3  -5   7  801.45   54.03
   3   5   7  797.11   60.61
  -3   5  -7  840.76   56.26
  -3  -5  -7  856.35   57.34
   3  -5   7  702.39   47.07
   3   5   7  677.27   45.42
   2  -4  14   27.74    8.80
   2  -4  14   27.07    5.14
  -2  -4 -14   30.50    6.39
  -2   4 -14   20.44   12.12
   2   4  14   18.26    8.33
  -1   5  11  231.35   21.34
  -1   5  11  258.67   19.76
   1   5 -11  240.69   22.19
  -1  -5  11  228.42   18.02
   1  -5 -11  240.10   25.60
  -1  -5  11  232.74   20.99
   4  -5   0  133.44   51.98
   4   5   0  165.02   15.73
   4   5   0  203.50   19.35
  -4   5   0  170.24   21.76
  -4  -5   0  187.46   17.69
  -4  -5   1   24.54    5.62
  -4   5   1   26.28    5.79
   4   5  -1   11.50    6.46
   4  -5  -1   23.03    6.41
   4   5  -1   15.87    6.79
   2   5 -10   -2.23    7.11
  -2  -5  10   -4.23    7.40
  -2  -5  10   -0.57    3.72
  -4   4 -10  197.26   19.00
   4   4  10  162.53   15.58
   4  -4  10  187.03   17.43
   4  -4  10  192.25   18.10
  -4  -4 -10  193.40   18.13
   3  -1 -19 1695.60  109.43
  -3  -1  19 1658.25  106.51
   3   1 -19 1613.81  103.76
   3   1 -19 1798.79  115.44
   3  -1 -19 2078.28  133.05
  -3   1  19 1629.93  104.87
   1   4  15  118.04   14.22
   1  -4  15  119.09   15.67
  -1  -4 -15  148.31   58.52
   1   4  15  126.52   17.22
   1  -4  15  124.92   13.26
  -1   4 -15  147.13   17.00
   3  -2 -18  131.89   16.73
  -3   2  18  146.12   15.92
   3   2 -18  116.12   12.38
  -3  -2  18  130.04   50.90
   3  -2 -18  128.03   15.99
   3   2 -18  163.52   15.97
  -4   4  11  320.76   23.10
  -4  -4  11  236.94   17.59
  -4  -4  11  262.31   19.63
   4  -4 -11  307.09   22.12
   4   4 -11  274.94   19.94
  -4   4  11  240.22   17.20
   5  -2  13   23.83    7.22
  -5   2 -13   -8.85    7.17
   4  -5   1  770.77   69.01
   4  -5   1  641.68   54.80
   4   5   1  652.04   43.85
   4   5   1  639.49   43.63
  -4   5  -1  811.75   54.37
  -4  -5  -1  789.99   52.88
   4  -5  -2   -2.59    6.91
  -4   5   2   11.65    7.73
  -4  -5   2    8.19    5.86
   4   5  -2   17.90    7.31
  -5   4   7   59.81    7.90
   5  -4  -7   62.02    7.99
   5   4  -7   92.02   10.98
  -5  -4   7   63.91    6.72
   2  -2 -19 1198.16   99.55
   2   2 -19 1426.95   92.42
   2   2 -19  965.86   65.06
  -2   2  19  997.53   66.88
   2  -2 -19 1193.36   82.21
  -2  -2  19 1147.64   77.42
  -4   0 -17   -7.60    5.08
   4   0  17   -0.65    7.99
  -4   0 -17  -10.11    4.86
   6   3  -7 1253.25   81.31
  -6   3   7 1538.18   98.46
   6   3  -7 1081.68   70.38
   6  -3  -7 1391.10   89.78
  -6  -3   7 1231.10   79.16
   3   5  -8  267.53   21.16
   3   5  -8  299.78   22.59
   3  -5  -8  298.06   24.14
  -3   5   8  259.38  101.28
  -3  -5   8  297.40   22.50
  -3   5   8  223.18   16.46
  -7   1  -5  967.51   62.20
  -7  -1  -5  976.92   62.80
   7   1   5  929.17   60.00
   7  -1   5  920.34   59.34
   7   1   5  919.60   59.52
   7  -1   5  954.54   62.34
   4   0 -18 2051.27  130.95
   4   0 -18 1873.69  120.08
  -4   0  18 1902.30  122.16
   7   0   6   13.95    6.47
   7   0   6   15.40    7.07
  -7   0  -6   28.08    5.17
   0   3  18  180.06   17.07
   0  -3  18  196.60   19.67
   0  -3 -18  182.20   17.84
   0   3 -18  220.92   21.54
   6  -1  11 1331.94   85.57
  -6  -1 -11 1361.32   87.31
  -6   1 -11 1286.21   82.72
   6  -1  11 1108.97   71.69
   6   1  11 1291.02   83.09
  -6  -1 -11 1137.89   72.99
  -5   0  16  710.81   47.90
   5   0 -16  788.34   53.00
   5   0 -16  943.90   60.93
   1   5  11    7.25    5.38
   1   5  11    3.14    4.33
  -1  -5 -11    0.78    5.45
   1  -5  11    4.56    4.15
   5  -4   6  152.18   14.28
  -5   4  -6  173.59   31.37
  -5  -4  -6  162.92   24.62
   5   4   6  170.02   17.50
   5  -4   6  158.86   15.70
  -7   2   1   40.71    8.23
   7  -2  -1   38.87    6.69
   7  -2  -1   23.78    5.72
   7   2  -1   69.44   11.20
   4  -5   2  821.24   55.17
   4   5   2  782.86   61.69
  -4  -5  -2  832.54   56.16
   4  -5   2  691.25   46.53
  -4   5  -2  828.91   56.04
   4   5   2  781.23   53.46
   4  -5  -3  218.43   20.42
  -4   5   3  317.42   25.44
   4  -5  -3  260.08   29.58
  -4  -5   3  290.79   20.83
   4   5  -3  276.20   19.71
   4   5  -3  267.65   19.84
   7  -2   0 1101.33   70.97
  -7   2   0 1399.95   89.73
   7   2   0 1128.27   72.58
   7  -2   0 1286.57   82.46
   7   2   0 1213.90   77.97
  -5   3  12   36.52   15.05
   5   3 -12   39.72    9.62
   5   3 -12   16.47    7.48
  -5  -3  12   10.78    9.65
   5  -3 -12   25.20   16.03
  -7   2   2  214.49   19.87
   7  -2  -2  199.08   19.00
   7   1  -7   50.57    5.26
   7  -1  -7   58.65   11.81
  -7   1   7   65.03    7.46
   7  -1  -7   37.66    4.81
   7   1  -7   48.52    6.17
   7   1  -7   50.26    5.73
   0   6   0  216.20   21.37
   0   6   0  220.98   16.63
   0  -6   0  207.96   19.47
  -1  -3  18  171.29   17.41
   1  -3 -18  183.66   17.81
  -1   3  18  176.20   17.13
   1   3 -18  212.65   19.68
   0   6   1  869.52   56.52
   0   6  -1  851.15   54.96
   0   6   1  831.97   55.88
   0  -6   1  800.00   55.01
   0   6  -1  928.94   60.44
   0  -6  -1  837.73   54.02
   7   0  -8 1268.20   81.57
   7   0  -8 1237.35   79.46
   7   0  -8  876.25   57.31
   6  -2 -11  190.86   17.96
   6   2 -11  197.53   19.20
  -6   2  11  138.25   13.20
  -6  -2  11  150.63   14.57
  -6   2  11  202.40   18.86
  -2   3 -17   90.43   10.56
   2  -3  17   87.72   10.99
   2   3  17   71.92   10.30
  -2  -3 -17   86.97   11.23
   2   3  17   72.57    8.83
  -2   3 -17   79.33    9.08
   7  -2   1   40.37    7.55
  -7  -2  -1   16.14    7.36
   7  -2   1   18.99    4.86
  -7   2  -1   14.28    9.64
  -6   3  -6   18.64    7.71
   6   3   6   11.28    9.42
   6  -3   6   26.98    6.32
   6  -3   6   16.88    6.89
   7  -2  -3   -1.01    3.39
  -7   2   3   11.40    6.08
   7   2  -3   14.72    7.22
   2  -5  10  106.82   13.50
   2   5  10  105.30   14.22
  -2  -5 -10  145.44   17.36
   2  -5  10   99.15   17.67
   2   5  10   77.06   13.31
  -2   5 -10  132.33   16.96
   0   6  -2  285.75   22.13
   0   6   2  274.27   34.89
   0   6  -2  308.99   22.72
   0  -6   2  294.80   21.55
   0   6   2  300.38   53.84
  -5   0 -15    2.71    5.39
   5   0  15    0.47    5.51
  -5   0 -15    3.48    4.02
   5  -3  11  158.05   14.82
   5   3  11  148.59   16.53
  -5   3 -11  210.43   21.67
  -5  -3 -11  167.49   17.11
   5  -3  11  172.46   17.20
   4  -5   3 1722.42  110.29
   4   5   3 1710.62  110.73
  -4   5  -3 1982.41  128.34
   4   5   3 1736.61  111.64
  -4  -5  -3 1934.26  123.85
   4  -5   3 2115.36  135.07
  -4   5   4  177.86   23.15
  -4  -5   4  170.97   18.04
   4   5  -4  141.26   55.02
   4   5  -4  150.75   19.22
   4  -5  -4  133.86   53.03
   4  -5  -4  250.89  102.79
  -2   0 -20  154.79   60.27
   2   0  20  152.67   15.48
  -2   0 -20  141.21   55.03
  -7   2  -2  918.32  357.26
   7   2   2  813.54   53.23
   7  -2   2  774.26   51.69
   7  -2   2  904.50   58.44
  -7  -2  -2  713.18   47.65
  -2   4  15   -0.85    4.95
   2  -4 -15    4.78    5.35
  -2   4  15    9.89    6.52
  -2  -4  15   68.12   31.38
  -3  -4 -13  637.97   44.91
   3   4  13  515.40   58.28
   3  -4  13  608.81   41.85
  -3   4 -13  650.43   53.96
   3  -4  13  604.58   41.25
   3  -5   8    8.12    7.03
  -3  -5  -8   34.77    6.32
   3   5   8   33.59    7.89
   4   1  17  291.71   21.12
  -4  -1 -17  292.09   20.80
  -4   1 -17  290.54   20.59
  -4  -1 -17  328.65   23.86
  -4   1 -17  291.95   20.84
   4  -1  17  278.40   20.39
  -1   6   0   47.08    6.14
  -1   6   0   50.89    6.37
   1  -6   0   59.33    6.32
   7  -2  -4  131.77   12.44
  -7   2   4  217.11   20.29
   7   2  -4  172.70   16.62
   7   2  -4  135.95   13.07
   7   2  -4  164.49   15.28
   7  -2  -4  197.58   18.70
  -1   6   1   10.99    6.56
   1  -6  -1   12.42    7.93
  -1   6   1    8.49    5.10
   4  -1 -18  147.69   14.06
   4   1 -18  151.57   15.75
  -4  -1  18  140.04   13.81
  -4   1  18  148.43   14.22
   4   1 -18  184.43   17.66
   4  -1 -18  196.14   18.56
   4   3  14  107.27   14.31
   4  -3  14  130.63   14.14
  -4  -3 -14  134.98   17.01
  -4   3 -14  120.18   13.52
   4  -3  14  112.98   15.23
   0   6   3   40.12    5.78
   0  -6  -3   46.05    8.90
   0  -6   3   39.02    5.86
   0   6  -3   36.26    5.84
  -7  -1  -6  174.61   17.56
   7   1   6  180.25   20.89
   7  -1   6  138.17   15.07
   7   1   6  151.56   24.33
   7  -1   6  237.38   22.64
  -7   1  -6  180.08   24.27
  -1  -6  -1   95.19   11.43
   1  -6   1   87.38   10.88
   1  -3  18   39.68    6.93
  -1  -3 -18   42.91   11.01
   5  -4  -8  495.82   33.69
  -5   4   8  554.42   37.68
   5   4  -8  408.88  160.37
  -5  -4   8  434.65   30.21
   5   4  -8  436.06  171.82
   6   3  -8   55.26   12.33
   6   3  -8   50.65    6.15
   6   3  -8   69.18   10.68
   6   0  12  690.29   46.61
  -6   0 -12  774.14   51.85
  -6   0 -12  782.64   52.28
   4   3 -15   98.50   11.54
  -4   3  15  102.51   11.33
  -4  -3  15  120.46   13.76
   4  -3 -15  108.29   12.50
  -3   0 -19  148.45   22.79
  -3   0 -19   86.23   22.67
   5  -1 -16  154.85   16.60
   5   1 -16  139.07   54.19
   5  -1 -16  146.78   14.35
  -5  -1  16  115.87   14.20
  -5   1  16  109.55   11.95
   5   1 -16  155.99   60.82
  -4  -2 -16 1011.76   65.21
  -4   2 -16 1328.13   85.43
   4  -2  16 1139.33   73.96
  -4  -2 -16 1315.13   84.88
  -6  -1  13  180.39   17.41
   6  -1 -13  222.79   20.83
  -6   1  13  155.22   17.75
   6   1 -13  243.14   22.45
   6   1 -13  209.29   19.88
   6  -1 -13  224.05   20.66
   0  -5  12  209.61   19.05
   0   5  12  176.31   20.85
   0  -5 -12  262.69   20.00
   0   5  12  200.55   26.05
   0   5 -12  227.13   31.69
   0  -5  12  186.72   21.40
  -6   2 -10  450.81   30.73
   6  -2  10  441.94   30.23
  -6  -2 -10  446.28  173.16
   6   2  10  389.85  151.39
   6  -2  10  444.74   30.35
   4   2 -17  200.38   19.36
   4  -2 -17  129.88   42.71
   4  -2 -17  168.73   20.75
  -4  -2  17  146.44   22.48
  -1  -6   2   78.01    9.39
   1  -6  -2   79.52   10.49
  -1   6   2   88.18   11.78
   1   6  -2   84.49   12.70
  -1   6   2   50.16    5.71
   1   6  -2   60.85    8.08
  -7   0  -7   21.78    5.51
   7   0   7    4.58    6.01
   7   0   7   20.87    6.78
   3  -3  16  243.04   40.93
   3  -3  16  335.17   24.80
  -3   3 -16  320.53   25.44
   3  -5  -9 1076.08   71.38
   3   5  -9 1082.53   70.44
  -3  -5   9  971.81   63.36
  -3  -5   9  928.33   60.77
  -3   5   9  883.83   57.37
  -3   5   9 1017.80   67.09
   0   2 -20  341.51   24.72
   0  -2 -20  466.38   32.16
   0  -2 -20  519.92   35.37
   0   2  20  496.85   34.16
   0  -2  20  421.83   28.91
   0   2 -20  476.98   32.64
   1  -6   2  518.91   36.03
   1   6   2  612.14   42.40
  -1  -6  -2  677.68   46.02
   1   6   2  605.54   41.67
  -1   6  -2  742.52   50.99
  -5  -4  -7   94.14   10.99
   5  -4   7   75.80   15.63
   5  -4   7   86.04   10.48
   5   4   7   73.10   14.98
   4  -5   4  412.73   39.25
   4  -5   4  439.97  181.57
  -4  -5  -4  528.15   56.21
   4   5   4  452.36   32.96
   4   5  -5  214.26   20.90
  -4   5   5  232.04   25.04
   4  -5  -5  234.74   24.73
  -4  -5   5  237.83   21.75
   4  -5  -5  146.95   15.61
   4   5  -5  207.45   19.77
   7   1  -8    3.59    3.91
   7   1  -8   15.10    6.84
   7  -1  -8   12.06    6.07
   7   1  -8  -10.27    6.10
  -7   1   8    1.68    4.02
  -7   1   8   13.53    7.36
  -7  -2  -3  114.47   12.53
  -7  -2  -3  144.21   56.29
  -7   2  -3  126.54   21.77
   0  -4 -16 1157.72   78.94
   0  -4  16  892.91   59.38
   0   4  16  886.91   62.88
   0   4  16  809.92   57.20
   0   4 -16 1034.63   67.59
  -2   2 -19  247.02   17.89
  -2  -2 -19  216.67   20.19
   2  -2  19  257.59   24.61
  -2   2 -19  259.56  100.86
   2   2  19  240.34   22.84
  -2  -2 -19  276.53   21.26
   3   4 -14 1215.79   78.45
  -3  -4  14  981.60   65.43
  -3   4  14 1326.90   85.49
  -3   4  14  952.39   61.84
   3  -4 -14 1234.78   79.55
   1   2 -20  174.17   18.15
  -1   2  20  154.39   15.17
  -1  -2  20  164.42   16.29
   1  -2 -20  130.62   14.17
   1  -2 -20  149.96   16.77
   1   2 -20  107.35   11.63
   7   2  -5   -0.89    7.60
   7   2  -5   25.18    7.32
   7   2  -5   21.25    6.14
  -4   4 -11  354.17   25.49
   4   4  11  267.13   21.29
   4  -4  11  289.19   20.71
  -4  -4 -11  312.96   22.38
   4  -4  11  299.53   21.62
   1  -5 -12  375.12   27.21
  -1   5  12  318.10   23.39
  -1   5  12  343.18   24.51
   1   5 -12  365.79   26.41
  -1  -5  12  317.75   22.92
  -1  -5  12  305.35   21.46
   0   6   4    0.00    5.68
   0   6   4    0.80    4.35
   0   6  -4   19.36    8.93
   0  -6   4   18.67    5.92
   1   6  -3  623.73   47.60
  -1   6   3  748.89   50.42
   1   6  -3  686.30   47.21
   1  -6  -3  760.54   51.24
  -1  -6   3  720.32   48.40
  -1   6   3  674.87   45.33
   6  -3   7  234.08   16.96
   6   3   7  214.80   28.50
  -6   3  -7  234.49   21.41
  -6  -3  -7  214.30   23.43
   6  -3   7  228.83   21.24
  -4  -4  12  304.45   21.53
   4   4 -12  317.23   23.16
   4  -4 -12  326.26   25.34
  -4   4  12  230.14   16.66
  -4  -4  12  287.46   21.48
  -4   4  12  331.74   29.45
   7   0  -9   24.19    9.64
   7   0  -9   26.13    5.44
  -5   2  15  186.80   17.37
   5  -2 -15  242.75   94.75
   5   2 -15  269.99   20.59
   5   2 -15  219.85   20.63
  -5  -2  15  202.52   19.21
   5   1  15 1245.48   81.46
  -5   1 -15 1351.23   86.74
  -5  -1 -15 1342.68   86.76
   5  -1  15 1440.96   92.69
  -5  -1 -15 1272.48   81.59
  -5   1 -15 1268.58   81.40
   0  -1  21  989.41   77.29
   0   1  21  862.81   55.86
   0  -1 -21 1103.89   71.19
   0  -1 -21  883.59   57.49
  -2  -1 -20   27.35    6.69
  -2   1 -20   24.46    5.92
  -2  -1 -20    9.12    9.08
   2  -1  20   13.35    8.34
  -1   6  -3 2353.86  152.61
   1   6   3 2102.37  137.57
   1   6   3 1793.09  118.44
   1  -6   3 1889.65  120.68
   1  -6   3 1684.75  108.91
  -1  -6  -3 2261.26  150.40
  -1   4  16  279.00   23.22
  -2   3  18  101.77   11.76
   2   3 -18  122.08   13.75
   2  -3 -18  103.08   12.75
  -2   3  18   86.06   10.07
  -2  -3  18   99.68   12.24
   1  -1 -21  176.64   17.10
   1  -1 -21  226.12   24.97
   1   1 -21  229.25   23.60
  -1  -1  21  170.45   19.22
  -1   1  21  203.40   23.78
   1   1 -21  184.39   17.22
   3   0 -20   61.08    6.09
  -3   0  20   55.78    6.81
   3   0 -20   93.77   11.32
  -3   2 -18  817.88   54.98
  -3  -2 -18  721.51   48.35
  -3   2 -18  689.15   46.21
   3   2  18  755.52   51.08
  -3  -2 -18  728.41   48.94
   3  -2  18  757.82   50.87
  -3   3  17  561.39   51.83
   3   3 -17  586.13   40.06
   3  -3 -17  590.69   51.60
  -3   3  17  459.84   32.36
  -3  -3  17  429.25   29.55
   1   5  12   10.73    6.56
   1   5  12    3.32    4.25
   1  -5  12   13.34    7.26
   1  -5  12    1.24    4.00
  -1   5 -12   18.93    8.63
  -1  -5 -12    6.70    5.50
   2  -4  15  440.97   41.54
   2   4  15  318.18   24.87
  -2   4 -15  413.47   30.88
   2   4  15  338.72   24.58
  -2  -4 -15  430.94   30.74
   2  -4  15  397.62   34.87
  -6  -1 -12  341.14   24.74
  -6   1 -12  366.02   25.97
   6  -1  12  314.42   24.16
  -6  -1 -12  313.52   22.21
   6   1  12  306.69   22.78
   6  -1  12  338.48   24.42
  -3  -1 -19  230.42   21.48
  -3   1 -19  253.47   27.89
  -3   1 -19  267.06   32.45
   3  -1  19  271.77   37.82
   3   1  19  251.82   98.05
  -3  -1 -19  259.11   20.22
  -7  -2  -4   57.27    6.36
   7   2   4   43.98    7.12
   7  -2   4   44.46    6.49
   7  -2   4   35.98    8.02
  -7  -2  -4   35.25    4.78
   5  -2  14  308.21   22.04
  -5  -2 -14  310.52   22.92
   5  -2  14  312.19   22.86
   5   2  14  307.09   22.38
  -5   2 -14  320.54   22.92
   4   5   5  545.32   37.33
  -4   5  -5  805.99   54.51
   4   5   5  585.01   41.04
   4  -5   5  649.18   46.53
   4  -5   5  772.64   58.45
  -4  -5  -5  698.92   47.19
   1   6  -4  365.98   29.24
  -1   6   4  389.98   31.34
   1  -6  -4  419.81   54.86
   1   6  -4  415.31   31.64
  -1  -6   4  465.25   43.80
  -1   6   4  445.49   32.19
  -6   2  12  114.37   12.30
   6   2 -12  147.20   57.38
  -6  -2  12  111.34   12.70
   6  -2 -12  165.55   16.32
  -6   2  12  182.08   17.53
   6   2 -12  138.55   13.72
   4   5  -6  416.66   29.86
  -4   5   6  358.29   27.24
   4   5  -6  433.90   30.10
   4  -5  -6  410.72   29.66
  -4  -5   6  414.99   29.52
   5   3 -13  124.11   13.30
  -5  -3  13  113.93   12.84
   5   3 -13  164.46   16.10
  -5   3  13  184.65   17.90
   6   0 -14    2.53    6.10
  -6   0  14    4.53    3.97
   7  -1   7 1256.12   80.70
  -7  -1  -7 1123.54   76.30
   7  -1   7 1271.93   81.66
   7   1   7 1107.87   71.55
   7   1   7 1058.13   70.52
  -7   1  -7 1191.46   78.24
   2  -5  11  818.17   56.80
   2  -5  11  968.09   62.76
  -2  -5 -11  977.60   63.85
   2   5  11  877.24   56.99
  -2   5 -11 1214.97   78.33
   2   5  11  950.94   62.83
   1  -6   4  378.60   33.10
  -1  -6  -4  483.46   34.04
   1   6   4  435.86   30.14
  -1   6  -4  465.18   32.68
   1   6   4  404.22  157.64
   1  -6   4  362.49   34.78
  -7   2   6  692.94   47.47
   7   2  -6  510.25   34.69
   7   2  -6  591.04   39.92
   7  -2  -6  678.41   47.34
   7   2  -6  626.87   42.69
   6  -3  -9  201.48   19.11
  -6   3   9  213.71   20.04
   6   3  -9  152.72   14.30
   6   3  -9  183.14   17.07
   6   3  -9  197.53   18.69
   0   6   5  108.05   12.36
   0   6  -5  125.15   13.93
   0  -6  -5  120.67   13.92
   0  -6   5  116.98   12.79
   0  -6   5  105.02   11.96
   0   6   5  116.32   12.94
  -1  -2 -20  296.83   21.34
  -1  -2 -20  310.29   22.61
   1   2  20  297.09   21.62
   1  -2  20  288.34   20.94
  -1   2 -20  301.53   21.80
  -1   2 -20  301.30   21.84
  -5  -4   9   90.81   10.57
  -5   4   9   97.70   11.94
   5  -4  -9   75.53    9.67
   5   4  -9   87.61   16.01
   3   5   9  294.71   21.09
   3  -5   9  326.38   23.28
  -3   5  -9  387.48   27.53
   3   5   9  294.32   21.30
   3  -5   9  309.13   22.33
  -3  -5  -9  361.15   25.61
  -1   4 -16  155.58   60.71
   1   4  16  143.76   14.62
   1  -4  16  114.63   13.14
  -1  -4 -16  144.95   15.77
   1   4  16  137.81   15.44
  -2   0  21   -3.60    5.56
   2   0 -21   -1.17    4.50
   2   0 -21   -7.11    6.01
   7   0   8  815.86   54.72
   7   0   8  653.84   44.19
  -7   0  -8  797.24   53.27
   7   1  -9    8.88    7.61
  -7   1   9   19.85    8.45
   7  -1  -9   17.15    8.09
   7   1  -9   17.97    7.15
   7   1  -9   15.94    7.03
  -7   1   9    2.48    4.64
   5  -4   8  170.39   16.03
  -5  -4  -8  153.85   60.09
  -5   4  -8  190.82   18.28
   5  -4   8  166.21   15.81
   5   4   8  235.61   91.65
   5   3  12  102.99   13.10
   5  -3  12   96.31   11.15
  -5  -3 -12  120.59   14.49
   5   0 -17  -13.67    6.78
   5   0 -17   -2.09    7.70
  -1   1 -21   18.29    4.50
  -1  -1 -21   -1.21    3.91
  -1   1 -21   26.77    6.60
   1   1  21    3.75    5.42
   1  -1  21   17.12    7.78
  -1  -1 -21   11.33    5.52
   3  -5 -10  364.14   26.51
  -3  -5  10  357.67   27.18
  -3   5  10  356.37   27.18
  -3   5  10  271.42   20.57
   3   5 -10  430.97  167.30
  -3  -5  10  353.73   26.29
  -3   2  19   56.44    5.66
   3  -2 -19   73.19   10.12
  -3  -2  19   66.63    8.88
   3   2 -19   79.38    9.85
   3   2 -19   48.74    6.33
   3  -2 -19   67.49    9.70
  -2  -6   0 1010.72   65.68
   2   6   0  912.19   67.82
   2   6   0  941.97   61.27
   2  -6   0  850.53   55.64
  -2   6   0 1083.11   74.10
   2  -6   0 1015.07   70.33
  -1   6   5  447.87   32.14
   1  -6  -5  644.10   43.39
  -1  -6   5  581.52   40.04
  -1   6   5  484.16   35.42
   1   6  -5  603.37   48.85
   1   6  -5  585.44   41.53
  -4   0 -18  231.44   21.09
   4   0  18  227.42   20.91
  -4   0 -18  229.85   21.08
  -2  -6   1  648.03   50.91
   2   6  -1  566.69   39.37
   2  -6  -1  840.03  325.85
  -2   6   1  793.44   53.66
   2   6  -1  601.90   47.49
   3  -1 -20   48.94    9.89
  -3   1  20   15.15    8.18
  -3  -1  20   12.25    8.69
   7   2   5  125.42   14.31
   7  -2   5  108.15   12.13
  -7   2  -5  125.70   13.69
  -7  -2  -5  100.25   11.03
   7  -2   5   98.35   11.47
  -7  -2  -5   97.29   11.73
   4   0 -19   16.78   11.44
  -6  -3  -8    8.02    7.84
  -6   3  -8   17.21    7.62
   6   3   8   12.81    7.89
   6  -3   8   -3.98    5.04
   2   6   1  422.44   30.03
  -2   6  -1  440.07   31.07
   2   6   1  526.00   36.75
   2  -6   1  332.99   25.62
   2  -6   1  393.13   27.91
  -2  -6  -1  469.48   32.69
  -6  -2 -11   13.35    6.83
   6  -2  11    4.62    6.43
   7   0 -10  328.72   23.62
   7   0 -10  292.34   21.03
  -7   0  10  250.31   18.09
   0   3 -19   61.33    8.93
   0  -3 -19   59.49    6.44
   0  -3 -19   72.64   10.00
   0  -3  19   45.74    7.87
   1  -6   5  347.69   26.68
   1   6   5  381.27   29.89
   1  -6   5  379.62   26.71
  -1  -6  -5  384.17   27.00
   1   6   5  369.94   32.13
  -1   6  -5  398.06   28.49
   2   2 -20 1127.89   73.21
  -2  -2  20  883.91   58.25
  -2   2  20  724.24   52.18
   2  -2 -20  810.37  314.95
   2   2 -20  685.99   51.61
   2  -2 -20 1042.33   71.51
   2   6  -2  430.98   29.88
   2   6  -2  537.38   43.54
  -2   6   2  532.77   41.63
  -2   6   2  497.37   45.17
  -2  -6   2  547.22   37.09
   2  -6  -2  508.77   44.88
   4  -5   6   69.10    9.49
   4   5   6   69.30    8.67
   4   5   6   85.20   12.13
  -4  -5  -6   83.21   11.16
   3  -4  14  433.22   29.45
  -3  -4 -14  515.20   37.80
  -3   4 -14  533.16   36.39
   3  -4  14  466.02   32.04
   4   5  -7 1112.42   71.57
  -4   5   7 1220.69   82.02
  -4  -5   7 1118.47   71.96
   4  -5  -7 1203.01   82.72
   4   5  -7 1037.95   66.97
   0   5  13  379.07   27.15
   0  -5  13  408.09   28.57
   0  -5 -13  419.11   29.71
   0   5  13  403.56  156.65
   0   5 -13  412.95   34.15
   0  -5  13  357.74   25.03
  -6  -1  14  318.31   24.58
   6  -1 -14  336.46   28.34
   6   1 -14  417.30   30.66
   6  -1 -14  333.20   28.60
   6   1 -14  302.45   22.34
   0   6   6   58.57    6.03
   0   6  -6   66.84    7.36
   0  -6   6   71.75    9.72
   0  -6   6   65.97    7.96
   0   6   6   75.65    9.74
   0  -6  -6   66.53    7.18
  -6   0 -13    8.30    7.80
  -6   0 -13   -2.39    4.31
   7  -2  -7    2.82    6.29
   2  -5 -12  247.01   24.16
  -2  -5  12  228.43   20.62
  -2  -5  12  243.90   20.02
  -2   5  12  245.74   23.04
   2   5 -12  218.65   30.45
  -2   5  12  175.97   16.62
   2  -6   2  264.90   21.27
   2   6   2  273.05   20.86
   2  -6   2  228.87   17.74
  -2  -6  -2  290.26   20.85
  -2   6  -2  312.83   22.70
   2   6   2  277.65   31.66
   5   0  16   20.52    5.54
  -5   0 -16   23.54    5.79
  -5   0 -16   12.65    5.60
   1  -3 -19   83.47   11.00
  -1   3  19   77.55    9.81
  -2   3 -18    4.63    4.91
  -2  -4  16  392.70  152.49
   2   4 -16  450.75  174.90
   2  -4 -16  424.51   29.77
  -2   4  16  450.82   31.02
  -2   4  16  336.36   23.93
   2  -1 -21 1522.30   98.27
   2   1 -21 1685.49  108.22
   2  -1 -21 1548.07   99.11
  -2  -1  21 1441.19   93.24
   2   1 -21 1444.99   93.17
  -2   1  21 1487.51   95.77
   4   3  15   20.34   11.42
  -4   3 -15   12.71    7.66
   4  -3  15   15.55    7.15
   4  -3  15   12.66    5.63
   2   6  -3  585.31   39.66
   2   6  -3  603.96   41.21
  -2  -6   3  635.97   42.81
   2  -6  -3  628.16   56.61
  -2   6   3  580.65   39.85
  -2   6   3  556.24   38.03
  -4  -3  16   44.81    6.43
   4  -3 -16   54.34    9.49
  -4   3  16   40.91    5.85
  -4   3  16   51.78    6.36
   4   3 -16   57.12    7.69
   4  -4  12  132.46   51.67
  -4  -4 -12  149.58   58.44
   4   4  12  167.67   16.77
   4  -4  12  166.70   15.71
  -4   4 -12  173.22   16.40
  -4  -4  13   13.70    5.68
   4   4 -13   32.95    7.07
  -4  -4  13   17.18    9.18
  -4   4  13   10.75    5.49
  -4   4  13   25.07    5.59
  -7   1  -8   36.43    5.98
   7  -1   8   37.53    8.48
  -1  -5  13    0.49    6.82
   1   5 -13   -4.06    7.00
  -1   5  13    0.30    4.80
  -6  -4   1   88.64   11.08
   6   4  -1   75.01   10.25
  -6   4   1   34.74   12.91
   6   4  -1   66.43   12.32
   5  -1 -17  165.90   19.62
  -5   1  17  126.67   49.38
  -5  -1  17  136.63   13.67
   5  -1 -17  175.11   18.54
   5   1 -17  172.36   16.91
   5   1 -17  139.46   54.75
   6  -4   0  463.54   31.78
  -6   4   0  489.06   33.51
  -6  -4   0  429.57   36.45
   6   4   0  376.51   26.76
   6   4   0  380.81   33.99
   2   6   3   19.43    6.79
   2   6   3   20.07    5.58
  -2  -6  -3   17.47    8.20
  -1  -6   6  319.19   23.14
   1   6  -6  388.87   27.59
  -1  -6   6  289.61   20.90
  -1   6   6  343.70   27.73
   1  -6  -6  359.19   34.83
  -1   6   6  320.50   27.40
   6   3 -10   12.12    5.71
  -6   3  10   13.96    8.92
   6   3 -10   -2.31    6.16
   6   3 -10   23.03    7.17
   6  -3 -10   35.59   18.20
   3   4 -15  469.05   32.98
  -3   4  15  424.72   30.76
   3  -4 -15  425.63   30.96
  -3  -4  15  377.21  146.82
  -3   4  15  309.47   35.13
   5   4 -10  198.02   18.37
  -5  -4  10  205.91   18.76
   5  -4 -10  209.87   19.94
  -5   4  10  207.86   19.27
   5   4 -10  199.10   19.25
   6  -4  -2  611.02   43.44
   6   4  -2  472.66   32.81
  -6   4   2  633.73   44.68
  -6  -4   2  641.99   43.44
   6   4  -2  522.64   36.26
  -4   1 -18    7.43    7.18
  -4   1 -18   -7.59    8.04
  -6  -4  -1   13.64    7.29
   4   1 -19   10.41    6.58
   4  -1 -19    3.78    5.43
  -4   1  19    4.64    3.94
   4  -1 -19   11.38    6.46
   4   1 -19    1.99    4.66
   3  -5  10  176.29   16.57
   3  -5  10  186.92   17.29
  -3  -5 -10  182.32   17.68
  -3   5 -10  189.68   17.88
   3   5  10  124.04   16.99
   3   5  10  163.06   15.78
   4   2 -18  236.36   17.04
  -4  -2  18  246.77   18.26
  -4   2  18  261.96   18.99
   4  -2 -18  290.84   21.33
   4  -2 -18  345.30   24.99
   4   2 -18  332.38   24.07
   1   6   6   24.17    7.84
   1   6   6   21.70    5.51
  -1  -6  -6   19.65    9.74
  -7  -2  -6  158.18   15.79
   7  -2   6  169.72   23.80
   7  -2   6  168.98   24.89
   7   2   6  143.06   16.95
  -7   2  -6  158.31   22.61
  -3   3 -17  868.30   58.64
  -3  -3 -17  855.40  331.68
   2   6  -4   55.19    7.14
  -2  -6   4   33.07    5.75
  -2   6   4   61.72   10.71
   2   6  -4   47.27    6.56
   2  -6  -4   63.01    7.59
  -2   6   4   36.73    7.33
   7   1 -10   40.66   13.34
   7   1 -10   28.69    5.62
   7  -1 -10   23.18    9.67
   5  -2 -16  773.72   52.45
  -5   2  16  642.37   43.44
  -5  -2  16  702.95   50.85
   5   2 -16  798.26   61.73
   5   2 -16  718.02   48.73
  -1   3 -19  218.38   19.84
   1  -3  19  253.03   19.02
  -1  -3 -19  259.41   19.06
  -1   3 -19  221.69   29.91
   6   4  -3  344.23   32.87
  -6  -4   3  430.26   30.28
   6  -4  -3  345.57   49.57
  -6   4   3  345.55   26.65
   6   4  -3  338.84   26.40
   6   2 -13  331.88   23.42
  -6  -2  13  342.53   24.63
  -6   2  13  267.13   19.14
   6   2 -13  423.96   29.91
   6  -2 -13  350.65   25.18
  -6   2  13  394.10   27.95
   2   0  21    0.22    6.62
   0   4  17  292.57   34.86
   0   4  17  283.88   26.95
   0  -4 -17  296.55   31.97
   0   4 -17  262.02   44.83
   1   5  13   16.51    6.21
   1  -5  13   19.13    3.97
   1   5  13    7.20    6.18
  -1   5 -13   27.96    6.70
  -1  -5 -13   11.34    6.50
   1  -5  13   12.37    6.80
   5  -4   9   29.00    8.27
  -5  -4  -9   65.12    9.96
   7   0   9    3.44    7.95
  -7   0  -9   15.80    7.02
   2  -5  12  349.53   26.17
  -2  -5 -12  442.80  172.07
   2   5  12  368.92   71.96
   2   5  12  341.60   26.43
  -2   5 -12  449.05   34.86
   2  -5  12  381.84   27.18
   6   1  13  459.69   37.61
  -6   1 -13  506.23   34.30
   6  -1  13  447.94   30.53
   6  -1  13  475.61   33.13
  -6  -1 -13  529.46   36.16
  -6  -1 -13  430.10  166.82
  -5   1 -16   11.88    6.93
   6   4   2   49.21    9.56
   6  -4   2   75.70    9.55
   6  -4   2  129.48   19.25
  -6  -4  -2   51.16   10.22
  -6   4  -2   77.16   13.29
   6   4   2   45.87    5.83
   4   5   7   59.96    6.33
  -4  -5  -7   75.48   11.13
  -4   5  -7   96.63   12.17
   4  -5   7   65.26    6.47
   4  -5   7   58.71    6.84
   4   5   7   71.55   12.88
   0   6   7   42.06    6.19
   0  -6  -7   50.23    9.93
   0  -6   7   39.34    6.60
   0   6  -7   51.04    6.73
   5   3 -14   32.78    4.92
  -5  -3  14   48.45    7.33
   5   3 -14   47.71    6.34
   4   5  -8  301.65   22.14
  -4   5   8  343.13   56.07
   4   5  -8  303.72   22.10
   4  -5  -8  347.74   38.48
  -4  -5   8  330.46   23.81
  -4   5   8  317.51   23.42
   2  -6   4  269.71   19.80
   2   6   4  267.81   20.52
  -2   6  -4  336.03   23.92
   2  -6   4  319.61   32.12
  -2  -6  -4  292.17   21.14
   2   6   4  300.79   21.81
   3   0  20  858.49   65.42
  -3   0 -20  945.11   63.86
  -3   0 -20  929.25   61.39
   7   2  -8  858.45   55.62
   7   2  -8  892.06   57.74
  -7   2   8  666.30   45.49
   7   2  -8  885.07   57.34
  -7   2   8 1079.94   69.57
   7  -2  -8 1027.61   67.73
  -1   0  22 1674.07  108.11
   1   0 -22 1482.35   97.35
   1   0 -22 2073.35  133.00
   1  -4 -17   33.13    6.37
  -1   4  17   46.12    6.34
  -1   4  17   43.30    6.43
   1   4 -17   23.73    6.97
  -3   5  11  470.49   32.07
   3   5 -11  631.92   42.73
   3  -5 -11  707.90   47.81
  -3  -5  11  640.87   43.48
  -3   5  11  667.54   45.39
  -3  -5  11  603.41   40.56
   6   0 -15   -3.83    4.39
  -6   0  15   -1.33    4.41
   6   0 -15    6.76    6.83
  -6  -3  -9  157.03   23.54
   6  -3   9  102.77   12.25
  -6   3  -9   90.14   10.80
   6  -3   9   93.74   10.78
  -6   4   4  302.43   27.97
  -6  -4   4  305.61   31.26
   6   4  -4  257.07   23.20
   6  -4  -4  290.54   21.12
   6   4  -4  273.24   20.01
  -5  -2 -15   16.55    8.79
   5  -2  15   33.93    7.43
  -5   2 -15   19.96    6.56
   5  -2  15   19.67    5.11
   7   0 -11    5.12    6.06
  -7   0  11   -7.06    4.66
   7   0 -11    6.58    7.03
   2  -4  16  563.69   44.96
   2   4  16  563.40   38.60
  -2   4 -16  668.91   47.38
   2   4  16  646.46   44.14
   2  -4  16  575.16   38.93
  -2  -4 -16  667.50   45.46
   0   2  21  105.80   13.18
   0   2 -21   86.25   10.10
   0  -2  21  101.06   12.29
   0   2 -21  140.03   15.62
  -2  -2 -20   21.46    4.83
   2  -2  20   17.56    8.59
  -2   2 -20   20.72    5.80
  -2   2 -20   18.49    8.54
   2   6  -5   79.57   10.48
   2   6  -5   59.51    7.43
  -2  -6   5   71.33    8.64
  -2   6   5   47.91    5.20
  -2   6   5   71.45   14.89
   2  -6  -5   79.68   10.51
   3   3 -18    9.84    7.45
  -3   3  18   18.18   12.37
  -3  -3  18  -17.12    6.92
  -3   3  18   -7.58    8.82
   3  -3 -18   76.02   33.44
  -5   3 -13  919.51   59.45
   5   3  13  774.84  300.50
   5  -3  13  757.25   53.48
   5  -3  13  904.75   62.28
  -5  -3 -13  853.23   58.10
   1  -6  -7   69.04   12.16
   1   6  -7   69.78    9.15
  -1  -6   7   52.19    7.34
  -1  -6   7   65.18    8.01
   6  -4   3  124.92   14.04
  -6   4  -3  128.52   35.33
   6  -4   3  157.28   15.38
   6   4   3  108.07   11.83
  -6  -4  -3  162.45   15.73
   6   4   3  156.57   16.20
   1   2 -21   53.41    7.00
   1   2 -21  112.53   13.96
  -1  -2  21   83.10   11.30
  -1   2  21   75.94   11.26
   1  -2 -21   89.02   12.88
   1  -2 -21   69.74   10.40
   2  -3 -19    2.44    5.54
   2   3 -19   -2.68    6.23
  -2  -3  19  -10.08    8.03
  -2   3  19   -8.56    7.23
   6  -2  12  116.23   14.23
  -6  -2 -12  109.77   21.32
   6  -2  12  112.66   12.83
  -6   2 -12  126.18   13.95
  -3   2 -19   -7.00    6.90
   3  -2  19    8.99    8.34
   1   6   7   79.02    9.80
  -1  -6  -7   84.06   11.02
  -1   6  -7   84.97   17.92
   1   6   7   68.64    9.61
   1  -6   7   71.04    9.32
   1   4  17   -7.63    4.72
  -2  -1 -21 1195.84   64.78
   2  -1  21 1196.61   65.21
  -2  -1 -21  995.43   53.60
  -2   1 -21 1303.11   70.02
   2   1  21 1093.29   59.60
  -2   1 -21 1105.10   59.76
   2  -6   5  489.18   33.38
   2   6   5  446.21   40.53
   2  -6   5  447.38   30.76
  -2  -6  -5  537.49   36.47
   2   6   5  467.11   40.30
  -2   6  -5  515.86   34.95
   7   3  -1  422.38   28.95
  -7  -3   1  460.96   32.26
   7  -3  -1  510.98   34.80
   7   3  -1  409.96  159.17
  -7   3   1  518.13   35.36
   7  -1   9  176.51   17.05
   7  -1   9  161.69   15.94
  -7  -1  -9  148.90   13.86
   7   1   9  146.49   14.77
  -7   1  -9  181.42   16.87
  -7  -1  -9  162.12   16.04
  -6   4   5  301.18   21.75
  -6  -4   5  326.30   23.29
   6   4  -5  289.93   21.08
   6  -4  -5  346.20   24.94
   6   4  -5  283.10   20.67
  -7  -3   0  169.82   16.23
  -7   3   0  173.83   16.41
   7   3   0  144.79   14.54
   7  -3   0  169.26   16.30
   7   3   0  147.14   14.43
   7  -3   0  119.66   12.81
   0  -1 -22   57.53   14.83
   0  -1 -22   57.42   15.18
   0   1  22   55.54   15.28
   7  -2   7   43.33   15.44
   7   2   7    0.34    4.91
  -7  -2  -7    9.72    5.34
   7  -3  -2   96.88   12.36
  -7  -3   2  145.21   57.16
   7   3  -2   87.22   14.03
   7   3  -2  121.75   19.31
  -7   3   2   99.56   15.63
   3   0 -21   16.37   10.01
  -3   0  21    2.55    5.80
   3   0 -21   -7.30    5.66
  -2  -5  13  404.71   30.90
   2  -5 -13  467.20   37.54
   2   5 -13  500.87   38.75
  -2   5  13  528.97   40.67
  -2   5  13  408.43   32.33
  -1   0 -22 1358.94   73.37
   1   0  22 1327.38   72.14
  -1   0 -22 1119.81   61.32
  -3  -1 -20   90.44   11.98
   3   1  20   85.44   12.76
  -3  -1 -20   84.41   10.81
   6   3 -11   -6.33    4.24
   6   3 -11    0.24    6.51
   6   3 -11    1.38    5.89
   6  -3 -11   26.97   21.75
   7  -3   1    6.24    7.52
   7   3   1    5.97    9.81
   7   3   1   36.26    9.65
   7  -3   1   -0.96    3.68
   1   1 -22    5.13    4.98
  -1   1  22    7.46    6.42
   1   1 -22   27.17   12.06
  -5  -4  11   23.33   11.45
  -5   4  11   26.26   12.81
   5   4 -11   32.41   13.99
  -5  -4  11   19.15    8.88
   0   5  14  270.47   22.15
   0  -5  14  245.49   17.35
   0   5 -14  313.63   23.30
   0  -5 -14  282.91   20.78
   0   5  14  269.24   29.32
   0  -5  14  268.75   21.10
   6   1 -15 1297.61   70.87
  -6   1  15 1085.94   58.55
   6  -1 -15 1435.94   77.06
   6   1 -15 1255.92   68.63
   6  -1 -15 1278.49   68.99
  -6  -1  15 1156.93   63.06
   5   0 -18  293.50   20.55
  -5   0  18  278.61   21.41
   5   0 -18  345.59   26.55
   7   3  -3  870.05   48.70
   7  -3  -3 1022.24   55.29
   7   3  -3  871.88   47.96
  -7  -3   3 1005.22   58.98
  -7   3   3 1025.74   55.21
   6  -4   4  557.25   41.49
   6   4   4  439.10   33.35
   6   4   4  405.78   30.55
   6  -4   4  481.02   35.81
  -6   4  -4  557.81   41.61
  -6  -4  -4  532.80   39.76
  -5  -5   1  452.08   33.73
  -5   5   1  492.96   36.92
   5  -5  -1  376.00   28.45
   5  -5  -1  414.59   31.20
   5   5  -1  423.47   31.72
   5   5  -1  396.66   30.34
   0  -6   8  489.61   36.87
   0   6  -8  548.55   40.86
   0  -6   8  514.44   38.48
   0   6   8  440.69   36.35
   0  -6  -8  565.45   46.36
   0   6   8  477.32   38.40
  -5  -5   0  122.69   13.78
   5   5   0   90.75   11.98
  -5   5   0  124.12   14.00
   5  -5   0  104.37   11.70
   5   5   0  132.72   14.47
   5  -5   0  125.30   14.13
   6   0  14   46.98   12.47
  -6   0 -14   49.71   13.23
  -6   0 -14   35.39   15.18
   2   6  -6   29.57   14.19
   2  -6  -6   46.61   12.23
  -2  -6   6   37.43    9.92
   2   6  -6   31.91   13.63
  -4  -5  -8   69.02   17.52
   4  -5   8   45.49   13.60
   4   5   8   57.53   17.51
   4  -5   8   44.73   16.39
   7   2  -9  222.29   16.35
   7   2  -9  253.54   18.26
  -7   2   9  297.97   32.85
   7  -2  -9  287.18   25.33
   7   2  -9  269.20   20.11
  -7   1  11 1626.78   86.89
   7  -1 -11 1389.69   74.30
  -7   1  11 1184.27   63.81
   7   1 -11 1478.14   78.98
  -7  -1  11 1037.87   55.84
   7   1 -11 1338.54   72.07
  -4   5   9  278.77   21.90
   4  -5  -9  366.32   33.48
   4   5  -9  353.93   27.23
   4   5  -9  332.71   26.15
  -4  -5   9  347.64   26.35
  -4   5   9  423.52   37.47
   5   5  -2  239.17   17.96
  -5  -5   2  233.50   17.04
   5  -5  -2  220.02   35.44
  -5   5   2  228.36   43.30
   5   5  -2  221.38   16.03
   4  -4  13   86.26   10.34
   4  -4  13   89.56   11.04
  -4  -4 -13  101.85   14.11
   4   4  13   80.69   14.34
   5   5   1   25.02   11.76
   5  -5   1   20.53   10.10
   5  -5   1   21.89    9.34
  -5   5  -1   13.68    8.02
   5   5   1   35.50   14.52
  -5  -5  -1   40.29   11.43
  -1   2 -21  153.51   16.50
   1  -2  21  159.85   18.75
  -1  -2 -21  131.20   14.62
  -1   2 -21  176.46   20.08
   1   2  21  182.01   15.41
   4   4 -14  262.37   18.74
  -4   4  14  315.66   22.31
  -4   4  14  224.49   16.07
  -4  -4  14  280.04   22.16
   4  -4 -14  267.71   19.29
  -4  -4  14  263.03   18.38
   3   5  11   34.77    8.92
  -3   5 -11   29.62   14.18
  -3  -5 -11   38.83   16.61
   3  -5  11   44.78   11.37
   3   5  11   32.05   13.66
   7  -3   2  146.81   15.46
   7  -3   2  176.27   20.69
  -7   3  -2  175.82   18.49
   7   3   2  191.47   42.40
  -7  -3  -2  148.55   33.76
  -5   4 -10 1223.35   67.40
   5  -4  10 1056.50   56.78
  -5  -4 -10 1081.42   58.27
   5  -4  10 1187.05   65.58
   5   4  10 1016.83   54.90
  -1  -5  14   13.61    8.40
   1   5 -14    8.68    8.80
   7   0  10 1027.72   55.41
   7   0  10  944.40   51.16
  -7   0 -10 1036.96   55.83
   8   0  -1   35.35    9.53
  -8   0   1   23.01   10.52
   8   0  -1   39.56   14.20
   2   0 -22   32.50   13.53
   2   0 -22   28.16   11.86
   3   2 -20   87.78   18.24
  -3   2  20   57.22   14.09
   3  -2 -20   61.60   15.43
   3   2 -20   53.68   13.17
  -3  -2  20   71.85   31.00
   3  -2 -20   83.98   34.03
   7   3  -4  225.92   17.01
  -7  -3   4  284.15   20.40
   7  -3  -4  247.46   19.50
   7   3  -4  185.43   17.17
  -7   3   4  253.94   18.78
   8   0   0   82.99   15.32
  -8   0   0   84.55   11.60
   8   0   0   75.77   31.41
   6   4  -6   21.25    9.71
  -6   4   6   11.71    7.47
   6   4  -6   30.09   13.69
  -6  -4   6   14.67    7.58
   6  -4  -6   12.59    7.93
   8   0  -2  194.22   15.54
   8   0  -2  184.19   14.11
  -8   0   2  222.10   16.54
   5   5  -3  277.37   20.23
   5   5  -3  248.70   25.66
  -5  -5   3  290.08   20.89
  -5   5   3  407.92   35.22
  -4   0 -19   -7.86    5.04
   4   0  19  -10.08    6.79
  -4   0 -19  -12.51    5.06
  -1   6   8   40.02   11.96
  -1   6   8   26.33   11.34
   1   6  -8   46.04   12.50
  -1  -6   8   35.69    9.41
   1  -6  -8   45.92   12.18
  -1  -6   8   15.75    8.88
   2  -4 -17   48.84   14.57
  -2   4  17   62.58   18.76
   2   4 -17   59.96   18.07
  -2   6  -6  106.69   21.40
   2  -6   6   87.79   11.51
  -2  -6  -6  129.48   14.45
   2  -6   6   91.82   14.78
   2   6   6  109.01   12.36
   2   6   6  132.13   15.15
   5  -5   2   31.45   13.54
   5  -5   2   29.78   12.26
   5   5   2   39.07   10.89
   5   5   2   28.75   11.95
  -5   5  -2   44.20   12.18
  -5  -5  -2   37.65   15.58
   4   0 -20  651.87   35.60
  -4   0  20  618.50   34.19
   4   0 -20  815.57   44.56
   4  -3  16   32.74   13.61
   4  -3  16   29.11   12.94
  -4  -3 -16   79.71   34.36
  -4   3 -16   28.46   13.82
  -5   0 -17    2.75    4.71
   5   0  17   -8.27    7.28
  -5   0 -17    1.51    5.16
  -3  -6   0    0.83    5.41
   3   6   0   -0.58    6.05
   3   6   0    5.84    4.99
   3  -6  -1    4.87    5.20
   3   6  -1   17.83    8.76
  -3  -6   1   13.83    8.10
   6  -3  10    5.23    9.05
   6  -3  10   14.48    7.67
  -6   3 -10   27.07   13.60
  -4   3  17   -2.38    4.37
   4  -3 -17   -0.89    6.23
  -4   3  17   -0.95    5.62
   8   0   1    0.38    4.17
  -8   0  -1   -2.74    4.12
   8   0   1   -6.63    6.91
  -6   2  14   77.76   19.06
  -6   2  14   71.14    8.44
   6   2 -14   76.15    9.39
   6   2 -14   87.05   11.12
  -6  -2  14   73.28    9.37
   8   0  -3   11.31   16.74
  -8   0   3    1.95    5.21
   8   0  -3    7.74    5.75
   3  -1 -21  228.86   16.98
   3  -1 -21  245.88   17.80
   3   1 -21  223.14   16.38
   3   1 -21  177.89   13.28
  -3   1  21  234.84   17.10
  -3  -1  21  225.00   16.50
   3  -6   1  503.53   37.77
   3  -6   1  655.60   41.19
  -3  -6  -1  612.05   33.70
  -3   6  -1  660.60   39.71
   3   6   1  507.96   38.25
   3   6   1  608.49   33.65
   0  -3 -20    1.80    5.66
   0   3  20   10.77    7.50
   3  -5 -12   47.18   13.64
  -3  -5  12   34.17    8.99
   3   5 -12   52.57   13.68
  -3   4  16  666.94   36.62
  -3   4  16  838.78   45.73
   3  -4 -16  749.13   49.54
  -3  -4  16  707.36   38.95
   3   4 -16  783.16   42.85
   1  -1  22   32.14   14.03
   1   1  22   28.17   12.66
  -1   1 -22    8.89    6.21
  -3   6   2  335.78   25.99
   3  -6  -2  265.02   18.87
   3   6  -2  288.08   22.78
   3   6  -2  268.29   19.40
  -3  -6   2  298.87   21.13
   3  -6  -2  305.00  120.78
   2  -5  13  155.59   16.38
   2  -5  13  162.76   17.94
   2   5  13  149.55   20.85
   2   5  13  149.80   16.27
  -2  -5 -13  187.41   17.04
  -2   5 -13  222.18   17.20
  -7  -3  -3  141.07   14.79
   7   3   3  137.12   17.55
   7  -3   3  173.48   21.06
   7  -3   3  133.27   15.34
  -7  -3  -3  153.88   16.50
   1  -6   8   26.46   11.73
   1  -6   8   17.71    8.56
  -1  -5 -14  -17.51    6.60
  -1   5 -14   -4.37    6.11
   1   5  14    0.20    5.24
   1   5  14    6.53    6.17
   1  -5  14  -10.71    3.88
   6   4   5  252.06   24.86
   6  -4   5  228.28   23.01
  -6  -4  -5  315.48  125.02
  -6   4  -5  303.93   22.95
   7   0 -12  240.59   17.49
  -7   0  12  171.87   12.89
   7   0 -12  211.17   15.78
   2   2 -21   49.91   13.68
  -2  -2  21   37.48   11.64
  -2   3 -19  276.94   19.58
   2  -3  19  253.73   39.12
  -2  -3 -19  233.82   22.83
  -2   3 -19  272.72   19.34
   2   3  19  250.89   25.65
  -5  -5   4  393.81   29.82
   5   5  -4  344.48   30.74
   5   5  -4  335.84   26.83
   5  -5  -4  356.43   40.17
  -5   5   4  457.93   37.67
   5  -1 -18  123.96   15.92
   5   1 -18  136.56   17.22
   5  -1 -18  100.66   14.35
   5   1 -18   67.67   17.88
   1  -3 -20   -3.12    6.61
  -1   3  20   -4.11    6.29
   7   3  -5  619.54   33.93
  -7  -3   5  703.36   38.17
   7  -3  -5  717.11   39.20
   7   3  -5  681.18   37.51
  -7   3   5  714.75   41.43
   3   6   2  374.41   29.26
   3  -6   2  264.75   30.42
   3   6   2  273.06   19.70
  -3  -6  -2  389.47   30.06
   3  -6   2  322.62   25.34
   6   1  14   54.20   14.42
   6  -1  14   69.08   17.05
  -6  -1 -14   71.73   18.19
  -6  -1 -14   68.58   16.35
   5   5   3    0.16    4.28
   5  -5   3   -9.98    6.08
   5  -5   3    1.66    4.28
   5   5   3   -1.82    7.39
  -5   5  -3    5.60    6.95
  -7  -2  -8   48.94   13.16
   7   2   8   30.46   12.87
  -7  -2  -8   43.27   10.69
  -7   2  -8   57.48   15.96
   8   0   2   17.62    9.03
  -8   0  -2   22.47    9.86
   8   0   2   19.54    9.46
  -5  -3  15   34.29    9.88
   5   3 -15   57.59   14.55
   5   3 -15   45.10   11.30
  -2  -6   7   29.32   12.43
   2  -6  -7   23.31   11.08
   8   0  -4 1208.15   67.80
   8   0  -4  968.56   52.66
  -8   0   4 1382.47   73.86
  -3   6   3  434.12   33.05
   3   6  -3  386.02   40.03
   3  -6  -3  380.74   28.86
  -3  -6   3  383.12   28.97
   3   6  -3  386.89   30.74
   3  -6  -3  310.55   23.82
  -5  -2  17  182.76   14.97
   5   2 -17  253.97   22.76
  -5   2  17  186.40   15.00
   5   2 -17  191.22   16.07
   5  -2 -17  190.03   16.06
  -7   1 -10   13.73    7.65
  -4  -2 -18  226.12   16.77
  -4   2 -18  231.58   17.11
  -4   2 -18  227.37   16.50
   4  -2  18  210.43   16.71
   4   2  18  190.25   14.49
  -4  -2 -18  199.35   14.34
   8   1  -1  459.77   53.52
   8  -1  -1  488.97   37.43
  -8   1   1  426.73   33.56
   8   1  -1  310.59   36.31
  -8  -1   1  480.33   44.00
   8  -1  -1  331.14   26.46
   6   4  -7  131.61   14.83
  -6  -4   7  138.91   14.66
   6  -4  -7  138.94   15.90
   6   4  -7  112.67   13.51
  -6   4   7  148.16   16.35
   6   0 -16   48.94   15.03
  -6   0  16   42.97   10.78
   6   0 -16   52.35   14.29
   2   1 -22   34.04   16.34
   2  -1 -22   42.43   12.53
  -2  -1  22   25.28   14.45
   0  -6   9  102.39   13.20
   0  -6  -9  122.76   15.19
   0  -6   9   87.81   11.15
   0   6   9  166.24   17.97
   3   3  18  138.34   17.46
   3   3  18   85.63   10.21
  -3   3 -18  144.37   16.41
  -3  -3 -18  133.54   15.72
   3  -3  18  127.79   15.92
  -3   3 -18  116.81   12.68
   4  -2 -19  129.72   14.61
  -4  -2  19  106.73   19.93
  -4   2  19   98.02   11.07
   4   2 -19  145.71   16.29
   4  -2 -19  158.69   18.43
   4   2 -19  107.06   11.78
   8  -1   0    8.14    6.45
   8   1  -2   12.79    7.79
  -8   1   2   12.88    7.37
   0  -4  18  853.93   46.91
   0   4  18  865.28   49.38
   0   4  18  912.20   50.01
   0   4 -18 1022.94   56.91
   0  -4 -18  974.18   53.23
   4   1  19 1007.86   55.09
  -4  -1 -19 1015.49   55.26
  -4   1 -19 1042.84   56.28
  -4  -1 -19 1040.13   56.26
   4  -1  19  994.43   54.22
  -4   1 -19 1091.67   59.18
   7   2 -10  269.01   19.44
   7   2 -10  207.05   16.19
  -7   2  10  284.28   22.95
  -7   2  10  183.83   13.36
   7   2 -10  261.61   19.52
   7  -2 -10  229.61   26.27
   3  -6   3 1233.40   66.37
   3  -6   3  883.60   64.19
  -3  -6  -3 1094.26   61.51
   3   6   3 1043.19   58.98
  -3   6  -3 1263.56   67.98
   3   6   3 1072.40   58.08
  -7  -3  -4   32.24   14.44
  -7  -3  -4   -3.20    4.15
   7   3   4    7.75    7.56
   4   5   9  439.57   33.54
  -4  -5  -9  492.54   37.16
  -4   5  -9  464.92   35.35
   4  -5   9  454.33   40.38
   4  -5   9  416.65   37.99
   4  -1 -20  217.73   16.77
   4   1 -20  151.85   16.74
  -4   1  20  147.53   22.76
  -4  -1  20  158.61   63.23
   4   1 -20  192.41   15.41
   4  -1 -20  172.66   14.07
   5  -5  -5   44.22   12.62
   5   5  -5   42.40   12.98
   5   5  -5   56.64   15.80
  -5  -5   5   96.16   11.87
  -5  -1 -17  553.88  219.95
  -5   1 -17  568.34  224.76
   5  -1  17  547.17   40.91
  -5   1 -17  569.12   31.42
  -5  -1 -17  506.91   37.74
  -5   3 -14  172.28   24.86
   5  -3  14  162.54   26.10
   5  -3  14  195.58   15.27
  -5  -3 -14  193.08   16.20
  -4  -5  10   73.88   10.05
   4  -5 -10   69.16   17.39
  -4  -5  10   63.00   15.48
  -4   5  10   43.63   11.25
   4   5 -10   68.72   17.79
  -4   5  10   77.61   19.15
   6   3 -12   23.66   10.73
  -6  -3  12    6.56    5.97
   6  -3 -12   20.10   10.59
   6   3 -12   -0.32    5.43
  -6   3  12    2.86    6.92
  -8   0  -3   -7.57    4.78
   8   0   3   -0.80    5.72
  -2  -6  -7  296.26   20.87
   2  -6   7  255.68   22.46
  -2   6  -7  301.48   22.58
   2   6   7  283.66   21.45
   2   6   7  249.36   18.21
   2  -6   7  266.88   18.92
   3   6  -4  483.69   36.24
   3   6  -4  553.47   30.55
  -3  -6   4  550.84  217.83
  -3   6   4  611.32   42.67
   3  -6  -4  608.03   33.46
   8   1   1  650.07   37.96
  -8   1  -1  690.60   37.51
   8   1   1  621.75   34.46
   8  -1   1  600.54   32.73
   8  -1   1  726.89   39.60
  -8  -1  -1  653.61   35.43
   8   1  -3   51.22   13.35
  -8   1   3   44.35   12.19
   8  -1  -3   47.60   12.06
   8   1  -3   51.98   13.51
   8  -1  -3   69.49   17.27
  -8  -1   3   60.14   14.85
  -5  -4  12   35.75   14.53
  -5  -4  12   19.04    9.45
  -5   4  12   29.97   14.91
   5   4 -12   24.35   11.26
   6  -2  13  179.69   14.15
  -6  -2 -13  231.84   17.92
  -6   2 -13  208.92   19.22
   6   2  13  196.47   15.71
   6  -2  13  208.31   15.89
  -5  -5  -4  110.32   15.38
   5   5   4  109.77   13.73
   5   5   4   81.97   10.06
   5  -5   4   96.62   11.03
   5   2  16  412.90   31.60
  -5   2 -16  420.14   31.56
   5  -2  16  436.43   33.07
   5  -2  16  478.10   36.03
  -5  -2 -16  426.17   42.75
  -1   4  18   30.84   13.18
  -1  -4  18   13.44    7.78
  -1   4  18   20.30   10.14
   1  -4 -18   14.87    8.46
   1   4 -18   24.86   11.66
  -7   3   6   70.00   17.44
   7   3  -6   73.27   10.60
   7   3  -6   62.98   16.01
  -1   3 -20   99.22   11.18
   1  -3  20  122.06   15.40
  -1  -3 -20  104.06   12.88
  -1  -3 -20   88.81   11.55
  -1   3 -20  112.30   13.18
   7   1 -12   78.06   32.65
  -7   1  12   21.24   12.99
   7   1 -12   30.02   14.87
   2   4  17   83.80   11.32
  -2   4 -17  132.12   15.70
   2   4  17  118.39   14.45
   2  -4  17  124.91   14.99
   2  -4  17  128.20   13.75
  -2  -4 -17  131.37   15.34
   6  -4   6 1482.25   78.96
   6  -4   6 1402.71   74.76
  -6   4  -6 1621.06   86.75
  -6  -4  -6 1481.51   79.28
   6   4   6 1368.08   73.11
  -1   6   9    9.90    7.79
   1  -6  -9   -0.68    7.01
  -1  -6   9    8.54    6.32
  -1   6   9    1.22    4.75
  -1  -6   9    4.45    5.18
   2  -5 -14  387.27   36.32
   2   5 -14  427.57   32.86
  -2   5  14  446.95   50.17
  -2  -5  14  313.04   26.20
  -2   5  14  325.07   31.64
  -8  -1  -2   19.92    9.48
   8  -1   2   -6.02    4.67
  -8   1  -2    8.85    6.68
   8  -1   2   31.84   14.91
  -8   1   4   33.11   14.27
  -8  -1   4   45.84   11.87
   8   1  -4   23.26   10.26
   8   1  -4   35.00   15.01
   8  -1  -4   29.81   12.42
   8  -1  -4   40.39   11.28
   5  -4  11  144.04   16.34
   5   4  11  181.07   15.76
  -5  -4 -11  207.97   17.37
  -5   4 -11  157.06   17.69
   3   6   4  886.68   53.84
   3  -6   4  799.89   43.37
  -3   6  -4  944.08   51.21
   3  -6   4  791.80   43.74
  -3  -6  -4  979.95   53.30
   3   6   4  808.91   44.23
  -2   0 -22  129.84   14.30
   2   0  22  110.15   13.56
  -2   0 -22  115.55   13.26
   7   0  11  -13.12    7.21
  -7   0 -11   -0.19    5.00
  -3   5 -12   61.95   31.60
  -3  -5 -12    6.44    7.05
   3   5  12   -3.42    6.08
   1   6   9  107.43   13.62
  -1  -6  -9  112.57   25.59
   1  -6   9  122.28   14.92
  -1   6  -9  124.04   16.02
   1  -6   9  104.39   12.03
  -3   3  19  356.02   28.00
   3  -3 -19  304.42  120.59
  -3  -3  19  276.65  109.75
  -3   3  19  239.50   17.31
   3   3 -19  330.45   26.56
  -3   0 -21   -7.73   12.23
  -2  -6   8  222.64   17.89
   2   6  -8  243.60   19.94
   2  -6  -8  215.31   15.98
  -2   6   8  187.73   14.08
  -2  -6   8  208.24   17.81
   0   5 -15  161.73   26.77
   0   5  15  175.32   13.65
   0  -5 -15  186.53   16.39
   0  -5  15  149.89   16.92
   0   5  15  184.09   13.95
   3   6  -5   57.30   15.36
  -3  -6   5   39.74   10.83
  -3   6   5   56.84   14.23
   3   6  -5   54.08   14.35
  -3   6   5   44.32   12.07
  -5  -5   6   10.50    6.42
   5  -5  -6    8.78    8.24
   5   5  -6    4.40    7.92
   5   5  -6    7.31    6.48
   6  -1 -16   10.85   13.48
   6   1 -16   47.40   27.16
   8   0   4  159.26   17.28
   8   0   4  138.97   15.28
  -8   0  -4  182.61   13.56
   0   0  23   -4.89    9.35
   7   3   5  700.58   38.32
   7  -3   5  747.70   40.75
   7  -3   5  695.46   37.67
  -7  -3  -5  704.42   38.49
  -7   3  -5  795.57   43.21
  -7  -3  -5  631.51   34.32
  -8   0   6 1288.17   68.93
   8   0  -6 1064.15   57.32
   8   0  -6 1213.73   65.20
   4   4  14  344.95   26.80
  -4  -4 -14  416.85   31.95
   4  -4  14  365.80   28.27
  -4   4 -14  387.94   29.42
   4  -4  14  406.66   30.92
  -1  -4 -18  141.93   19.13
   1   4  18  112.12   12.62
  -1   4 -18  157.88   22.51
   1   4  18  115.32   15.42
   1  -4  18  128.22   14.99
   6   3  11  681.89   37.62
   6  -3  11  681.27   37.15
  -6  -3 -11  663.51   36.54
   6  -3  11  691.66   38.20
  -6   3 -11  752.32   41.40
  -6   4   8   40.66   19.69
  -6  -4   8   36.55   15.05
   6   4  -8   32.47   14.13
   6   4  -8   33.89   14.82
  -4  -4  15   53.82   13.91
   4   4 -15   55.74   14.91
  -4   4  15   56.89   14.92
   4  -4 -15   70.19   17.89
   2  -3 -20   72.95   18.06
  -2   3  20   58.85   14.32
   2   3 -20   97.64   12.13
  -2  -3  20   79.42   10.55
  -6   0 -15    7.41    8.01
   6   0  15    9.78    8.43
   5   5   5  495.61   37.43
   5  -5   5  544.22   29.84
   5  -5   5  499.45   37.81
  -5  -5  -5  548.84   44.52
  -5   5  -5  586.61   43.67
   5   5   5  422.62   32.32
   7   2   9   80.55   10.95
  -7   2  -9   79.72   10.13
  -7  -2  -9   90.06   13.62
   7  -2   9   87.55   10.92
   7  -2   9   79.83   10.02
   8  -1   3  602.39   33.16
  -8   1  -3  582.49   43.27
  -8  -1  -3  588.62  232.89
   8   1   3  551.81   43.17
   8   1   3  541.53   47.37
   8  -1   3  552.67   30.40
   0   2 -22    3.29    4.13
   0  -2 -22    4.86    5.72
   0  -2 -22   -2.14    4.87
   0   2  22    8.34    6.58
   0  -2  22   -0.71    8.52
   8   1  -5   51.63   12.91
  -8   1   5   77.00   18.90
  -8  -1   5   56.16   13.92
   8   1  -5   67.69   16.99
   8  -1  -5   41.89   10.77
   8  -1  -5   65.07   16.67
   7  -3  -7    0.49    6.25
   7   3  -7   -2.37    7.21
   7   3  -7   10.64    7.67
  -7   3   7   10.96    8.58
   3  -5 -13   74.21   18.15
  -3  -5  13   73.40   10.05
   3   5 -13   88.20   11.01
  -3   5  13   55.14   13.41
  -3   5  13   72.93   18.43
   7   0 -13    7.60    7.21
   7   0 -13   -3.71    5.92
  -3   2 -20  686.93   38.37
  -3  -2 -20  708.37   43.76
  -3   2 -20  632.88   35.35
   3  -2  20  848.09   46.45
  -3  -2 -20  633.33   36.10
  -1   2  22  644.14   35.78
   1  -2 -22  686.61   38.04
   1   2 -22  691.96   37.96
   1   2 -22  463.34   34.96
  -1  -2  22  675.09   37.28
   1  -2 -22  601.34   35.43
   5   0 -19    8.23    6.46
   5   0 -19   28.39   13.71
  -2   6  -8  244.18   18.68
   2  -6   8  194.13   15.09
   2   6   8  228.89   18.58
  -2  -6  -8  239.55   17.40
   2   6   8  222.07   16.17
   2  -6   8  206.25   19.66
   6   2 -15  211.98   16.18
  -6   2  15  210.84   15.70
  -6   2  15  148.48   58.89
  -6  -2  15  144.77   16.04
   6   2 -15  179.05   13.72
   6  -2 -15  182.99   13.99
  -3  -6  -5   69.73   18.05
   3  -6   5   10.90    7.85
   3   6   5   67.88   17.08
   0  -6  10  491.90   36.68
   0   6  10  507.85   38.77
   0  -6 -10  545.46   40.74
   0  -6  10  466.76   35.52
   0   6 -10  562.96   42.24
   0   6  10  514.49   38.63
  -6   4  -7  236.12   19.70
   6  -4   7  200.01   16.80
   6  -4   7  202.66   15.64
   6   4   7  277.00   20.82
  -6  -4  -7  255.12   23.92
  -2   5 -14  100.92   13.70
   2   5  14   71.29   28.85
   2   5  14   70.40   31.59
  -2  -5 -14   96.39   14.91
   2  -5  14   69.99   16.87
   7   2 -11   43.28   11.59
  -7   2  11   54.02   14.21
   7   2 -11   46.42   12.18
   7  -2 -11   46.70   12.32
  -7   2  11   31.29   13.04
   7   2 -11   38.94   13.84
  -2   1 -22  123.55   15.50
  -2   1 -22   98.09   12.11
   2  -1  22  104.77   15.33
  -7  -1 -11  297.14   43.89
  -7   1 -11  301.91   23.04
  -7  -1 -11  268.29   20.06
   7  -1  11  312.24  123.67
   7  -1  11  265.17   19.08
  -3  -6   6  428.07   32.12
  -3   6   6  509.88   38.15
   3  -6  -6  431.22   32.57
  -3   6   6  358.03   27.09
   3   6  -6  435.81   33.00
   3   6  -6  418.47   31.57
   4   5  10  490.74   37.05
   4  -5  10  500.36   37.77
  -4   5 -10  487.47   37.64
   4  -5  10  446.89   34.07
  -4  -5 -10  486.96   36.64
   3   0 -22  846.18   46.19
   3   0 -22  696.96   38.03
  -3   0  22  651.68   35.97
   1   5  15  212.66   15.73
   1   5  15  213.82   15.79
   1  -5  15  198.51   14.35
  -1  -5 -15  250.82   18.82
   1  -5  15  239.22   21.36
  -1   5 -15  251.58   19.63
  -4   5  11   78.11   18.81
  -4  -5  11   54.51   14.29
   4   5 -11   72.85   17.93
   4  -5 -11   73.36   18.50
  -4  -5  11   68.98   16.51
  -4   5  11   49.57   12.14
  -3  -1 -21   15.34    7.66
  -3  -1 -21    9.76    7.59
   3   1  21    2.39    6.16
  -8   0  -5  -11.68    4.30
   8   0   5    8.42    8.49
   8   0   5    8.44    7.15
  -8   0   7   70.48   18.71
   8   0  -7   23.86   10.52
   2   4 -18 1146.67   61.90
   2  -4 -18 1194.42   64.81
  -2   4  18 1047.97   57.14
  -2  -4  18 1140.20   61.58
  -2   4  18 1016.93   55.28
  -5  -5   7   14.36    7.43
  -5   5   7    6.19    6.76
   5   5  -7   12.88    7.91
   5   5  -7   -0.06    6.76
   5  -5  -7    7.81    7.13
   4  -3  17  107.72   12.48
  -4   3 -17  102.75   12.41
  -4  -3 -17   98.81   12.26
   4   3  17   82.65   12.44
   4  -3  17   83.62   10.49
   8   1   4   28.22   13.44
  -8   1  -4   21.31   10.53
  -8  -1  -4    5.87    5.48
   8   1   4    8.21    6.40
   8  -1   4   60.28   16.07
   0  -1 -23  296.21   23.34
   0   1 -23  358.26   27.66
   0   1 -23  299.91   23.08
   0   1  23  332.12   26.13
   0  -1  23  356.60   28.01
   0  -1 -23  329.58   28.25
   3   4 -17   24.47   12.55
  -3  -4  17    1.55    7.40
  -1  -6  10  167.65   13.25
   1  -6 -10  215.46   16.59
  -1   6  10  176.77   13.70
   1   6 -10  197.50   14.78
  -1   6  10  161.03   12.32
  -1  -6  10  161.99   16.80
   8  -1  -6   26.31   12.47
   8   1  -6   26.07   11.95
   8   1  -6   44.98   12.89
  -8   1   6   33.09   14.27
   8  -1  -6   24.21   10.46
   8   1  -6   25.89   11.59
  -4   3  18   21.18    9.52
  -4   3  18    5.30    5.99
   4  -3 -18    3.04    6.04
  -4  -3  18    4.36    8.51
  -7  -3  -6   56.84   15.12
  -7  -3  -6    9.31    5.33
  -7   3  -6    0.69    8.04
   7   3   6   42.19   17.18
  -6  -1 -15   27.09   11.18
  -6  -1 -15   24.20   11.42
   6   1  15   36.34   11.35
  -5   0 -18  268.89   19.38
   5   0  18  264.03   19.33
  -5   0 -18  259.95   18.40
  -6   3  13  413.93   31.64
   6  -3 -13  369.24   28.25
   6   3 -13  320.39   24.52
   6   3 -13  352.22   26.78
  -6  -3  13  328.14   25.28
   1   1 -23  179.59   19.68
   1   1 -23  157.45   12.28
  -1  -1  23  132.53   14.91
  -1   1  23  194.49   25.40
   1  -1 -23  205.65   25.50
   1  -1 -23  139.99   24.91
  -5  -5  -6  239.07   17.50
  -5   5  -6  244.71   18.74
   5   5   6  170.62   13.12
   5   5   6  212.38   16.33
   5  -5   6  199.64   15.13
  -2   6   9  246.07   17.68
  -2  -6   9  203.11   14.71
  -2  -6   9  247.25   19.67
  -2   6   9  273.83   24.72
   2   6  -9  233.82   36.59
   2  -6  -9  279.12   22.12
  -5  -4  13    4.30    7.36
  -5  -4  13   11.51    6.73
   5   4 -13   33.29   14.63
  -5   4  13   30.27   14.47
  -3   2  21  216.92   16.18
  -3  -2  21  211.34   16.28
   3  -2 -21  204.34   15.41
   3   2 -21  235.60   17.77
   3  -2 -21  249.56   18.41
   1  -2  22  813.97   49.24
  -1   2 -22  746.86   42.59
  -1   2 -22  858.50   51.90
  -1  -2 -22  906.81   49.21
  -1  -2 -22  853.16   46.65
   1   2  22  880.19   48.21
  -4   0 -20  286.76   20.43
  -4   0 -20  264.23   19.10
   4   0  20  288.52   22.00
  -7   1  13  720.66   39.56
   7   1 -13 1021.58   55.25
  -7  -1  13  868.98   47.41
   7   1 -13  988.01   53.35
   6   4  -9   45.89   13.08
   6   4  -9   66.35   16.60
  -6  -4   9   45.42   11.34
  -6   4   9   44.63   12.10
   7   3  -8   80.31   10.64
  -7   3   8   61.51   16.25
   7  -3  -8   54.76   14.42
   7   3  -8   61.27   16.10
  -1   6 -10   68.86   17.48
   1   6  10   58.72   15.42
   1  -6  10   51.33   13.93
  -4   0  21   -5.21    6.92
   5  -1 -19 1108.25   59.91
   5   1 -19  903.21   49.28
   5  -1 -19  924.48   50.44
  -5   1  19  856.24   46.67
  -5  -1  19  869.79   48.52
   5   1 -19 1108.90   63.29
   3  -6   6  124.53   13.64
  -3  -6  -6  160.48   17.70
   3  -6   6  150.56   16.30
   3   6   6  156.03   17.79
  -3   6  -6  168.54   18.04
   3   6   6  128.40   16.88
   5   2 -18  171.02   23.20
  -5   2  18  154.04   12.22
   5   2 -18  163.59   13.98
   5  -2 -18  182.46   19.67
  -5  -2  18  175.54   15.80
   6   0 -17   18.24   10.64
   6  -2  14  959.15   51.98
  -6   2 -14  904.91   48.78
  -6  -2 -14  950.16   51.49
   6  -2  14  996.89   53.75
   6   2  14  833.04   45.73
   2   0 -23   13.23    7.55
   2   0 -23   13.28    7.92
  -2   0  23    9.27    7.70
   5  -3  15  574.89   31.79
   5   3  15  567.14   31.97
  -5  -3 -15  622.47   34.69
   5  -3  15  612.53   33.74
  -5   3 -15  680.90   37.33
   5   4  12  789.02   44.48
   5  -4  12  879.22   52.47
  -5   4 -12 1000.91   61.78
   5  -4  12  908.01   49.09
  -5  -4 -12  947.37   51.49
   0  -3 -21  375.11   28.56
   0   3  21  327.77   25.45
   0  -3  21  338.98   34.53
   0  -3 -21  358.19   27.66
   0   3 -21  378.26   32.62
  -2   3 -20   26.81   11.90
   2  -3  20   34.73   15.33
  -2  -3 -20   20.72    9.71
  -2  -3 -20   29.45   13.95
  -2   3 -20   22.62   10.15
   3   6  -7   21.58   10.02
   3  -6  -7   25.44   11.90
  -3   6   7   10.84    6.29
  -3  -6   7   14.96    8.03
   3   6  -7   24.96   11.48
   3  -1 -22   37.13   15.60
  -3   1  22   38.89   10.81
   3   1 -22   31.27   13.32
   3  -1 -22   29.15   13.17
  -3  -1  22   44.66   12.91
   7   0  12  159.82   12.37
  -7   0 -12  169.65   12.69
  -8  -1  -5   12.90    6.96
  -8   1  -5   -3.77    6.36
   8   1   5   21.78   10.43
   8  -1   5    9.69    7.97
   8  -1   5    6.44    6.24
   8   1   5   17.96    9.47
   2   5 -15  585.42   32.76
  -2  -5  15  529.31   32.52
   2  -5 -15  616.78   34.29
  -2   5  15  575.48  227.79
  -2   5  15  534.88  212.51
  -7   2 -10  590.14   33.84
   7  -2  10  583.95   32.63
   7  -2  10  541.68   40.47
  -7  -2 -10  569.71  225.98
   7   2  10  551.87   33.81
  -3  -5 -13  233.76   18.78
   3   5  13  257.96   19.00
   3  -5  13  198.18   14.94
  -3   5 -13  257.19   34.95
   3  -5  13  217.19   17.96
   8  -1  -7  334.26   25.30
   8  -1  -7  428.37   32.46
  -8   1   7  439.32   33.32
   8   1  -7  326.36   24.99
   8   1  -7  364.37   27.62
   8   1  -7  357.82   27.22
   8   2  -1   59.72   21.94
  -8   2   1   25.46   12.33
   1  -3 -21  179.67   13.82
   1   3 -21  231.58   17.58
   1  -3 -21  184.87   14.23
  -1   3  21  172.41   13.37
  -8   0  -6  331.47   25.18
   8   0   6  279.38  110.64
   8   0   6  340.19   26.33
   2  -6   9  206.72   17.13
   2  -6   9  195.12   15.46
   2   6   9  199.77   15.20
   2   6   9  204.94   17.63
  -2   6  -9  219.70   38.82
  -2  -6  -9  249.44   18.94
   2   2 -22   26.17   11.75
  -2  -2  22   28.25   12.90
   8   0  -8  108.83   12.06
  -8   0   8  134.79   14.77
   8   0  -8  135.98   15.17
   8   2   0    1.95    6.29
   8   2   0   23.55   11.77
  -8  -2   0   18.69    8.95
   6  -4   8  207.06   17.76
  -6   4  -8  235.12   17.17
  -6  -4  -8  217.35   17.62
   6  -4   8  234.69   17.18
  -8   2   2 1276.59   69.12
   8   2  -2 1060.66   57.18
   8  -2  -2  894.74   51.97
   8  -2  -2 1128.96   64.39
   8   2  -2 1138.06   61.18
  -4  -2 -19    1.75    6.25
  -4   2 -19   11.24    6.55
   4  -2  19    1.14    6.69
  -4   2 -19  -10.41    5.59
  -5   5   8   13.57    8.61
  -5  -5   8   25.97   11.49
   5  -5  -8   21.93   10.42
   5   5  -8   34.30   14.49
   5   5  -8   15.00    9.91
  -1  -1 -23  418.91   31.87
   1   1  23  437.08   33.38
  -1   1 -23  481.90   36.37
  -1  -1 -23  395.12   30.30
  -1   1 -23  400.51   30.98
   1  -1  23  417.37   31.60
   6  -3  12   81.54   11.51
  -6  -3 -12  103.85   13.04
  -6   3 -12  100.42   13.66
   6  -3  12  101.28   13.80
   0  -4  19   17.46   11.46
   3   3  19   24.55   11.82
   4  -2 -20  432.92   32.98
   4   2 -20  376.62   28.53
   4   2 -20  505.93   38.29
   4  -2 -20  423.15   32.29
  -4  -2  20  405.80   31.06
  -4   2  20  391.40   29.70
  -5   1 -18   27.76   13.24
  -5   1 -18    6.21    6.10
   5  -1  18   16.03   10.06
  -5  -1 -18   15.11    8.78
   5  -2  17    1.35    9.18
  -5  -2 -17    6.86    8.69
   5   2  17    5.07    7.81
   8  -2   1   30.18   12.62
  -8  -2  -1   26.89   11.42
  -8   2  -1   31.88   13.75
   8   2   1   35.15   14.84
   8   2   1   41.58   11.18
   8  -2   1   34.64   15.11
  -7  -3  -7  718.98   39.26
   7   3   7  647.59   35.74
  -7   3  -7  697.15   38.19
   7  -3   7  658.15   35.91
   7  -3   7  684.55   37.53
   8   2  -3   91.44   11.83
  -8   2   3   56.12   15.05
   8   2  -3   71.02   29.65
   8  -2  -3   71.50   18.76
   0   6 -11  219.77   16.46
   0  -6 -11  224.17   17.53
   0   6  11  196.33   14.99
   0  -6  11  211.80   16.37
   0  -6  11  211.64   15.31
  -5   5  -7  814.01   54.51
   5   5   7  607.59   35.40
  -5  -5  -7  749.19   53.90
   5  -5   7  756.43   41.55
   5  -5   7  647.38   35.17
  -4   1 -20    7.93    8.79
  -1  -4  19    0.90    5.95
   1   4 -19   13.81    8.49
  -1   4  19    1.37    6.37
   1  -4 -19   10.80    7.73
  -1   4  19    1.95    5.84
   2   4  18  383.88   29.60
  -2   4 -18  516.40   39.01
  -2  -4 -18  487.88   39.90
   2   4  18  422.64   32.98
   2  -4  18  476.92   35.93
   7   2 -12   16.55    8.69
  -7  -2  12   29.52   12.45
   7  -2 -12   25.88   12.28
  -7   2  12   25.15   12.01
   7   2 -12   37.18   16.26
  -7   2  12    4.45    4.34
   0   5  16  249.85   18.01
   0  -5  16  222.75   17.12
   0   5 -16  282.25   21.11
   0   5  16  220.27   18.71
   0  -5 -16  249.02   18.21
   7   0 -14  559.74   42.00
   7   0 -14  556.83   41.82
  -7   0  14  413.79   31.49
  -4  -1  21  464.94   36.23
   4   1 -21  627.04   35.53
   4  -1 -21  637.25   35.23
  -4   1  21  508.22  201.06
   4  -1 -21  518.84   38.98
   4   1 -21  532.80   40.28
  -3  -5  14   13.20    9.95
  -3   5  14   18.38    9.05
  -3   5  14   13.93    6.99
   3   5 -14   23.84   11.56
   3  -5 -14   20.21   10.54
   4   4  15  394.54   30.89
  -4   4 -15  394.27   41.13
   4  -4  15  338.64   43.03
   4  -4  15  379.98   30.68
   6   1 -17 1190.65   67.15
  -6   1  17 1031.72   55.96
   6   1 -17 1120.91   60.38
   6  -1 -17 1374.19   73.63
  -6  -1  17 1042.98   56.42
   6  -1 -17 1109.08   60.35
   4   4 -16   15.34    9.77
  -4   4  16   32.78   14.66
  -4   4  16   44.54   16.11
  -4  -4  16   12.32    8.49
  -4  -5 -11  269.77   19.99
   4   5  11  252.80   18.92
  -4   5 -11  285.89   21.32
   4  -5  11  206.89   15.25
   4  -5  11  260.18   20.77
   3   6   7    6.46    5.85
  -3  -6  -7   16.31    9.56
   3  -6   7  -13.38    6.23
   3  -6   7   -0.95    5.79
  -3   6  -7    1.35    5.83
   4  -5 -12   50.96   14.18
  -4   5  12   60.82   15.99
  -4   5  12   28.56   11.80
  -4  -5  12   34.39   15.58
  -4  -5  12   37.20    9.56
   4   5 -12   37.03   15.91
   7   3  -9  421.68   32.13
   7   3  -9  438.92   33.15
   7   3  -9  466.64   35.23
  -7   3   9  499.50   37.62
   7  -3  -9  509.80   38.40
   2   1 -23  447.60   33.73
   2  -1 -23  481.18   36.47
   2  -1 -23  466.20   35.07
  -2   1  23  421.35   31.72
   2   1 -23  564.06   42.35
  -2  -1  23  446.27   33.93
   8   2   2  163.32   18.31
  -8   2  -2  173.89   18.36
  -8  -2  -2  152.11   16.30
   8  -2   2  126.71   13.97
   8   2   2  176.66   14.43
   8  -2   2  177.01   21.36
   8   2  -4 1060.94   57.22
   8   2  -4  864.33   47.57
  -8   2   4 1155.73   62.22
   8   2  -4  983.84   53.48
   8  -2  -4 1121.77   61.61
   1   6 -11   26.07   13.03
  -1   6  11   28.20   17.34
  -1  -6  11   33.10   15.05
  -1   6  11   11.19    7.69
  -1  -6  11   12.78    6.94
   4  -6   0   54.92   13.75
   4  -6   0   61.62   16.64
  -4  -6   0   89.47   10.67
   4  -6  -1  208.48   15.88
   4  -6  -1  275.35   20.61
  -4  -6   1  289.75   20.64
   4   6  -1  226.77   51.35
  -4   6   1  290.28   21.28
   4   6  -1  241.34   25.75
  -2   6  10   93.73   11.87
  -2  -6  10  111.28   13.67
  -2   6  10   96.36   11.34
   2   6 -10  118.00   13.55
  -2  -6  10   99.28   11.33
   2  -6 -10  115.97   16.23
   1  -5 -16  251.53   19.38
  -1   5  16  246.90   18.46
  -1   5  16  204.31   32.29
   1   5 -16  239.85   36.42
  -1  -5  16  232.08   23.95
  -1   3 -21   68.51   27.55
   1  -3  21  102.40   13.33
  -1  -3 -21   86.34   12.56
   1   3  21   84.34   14.34
  -1  -3 -21   83.22    9.92
  -1   3 -21  103.01   18.24
  -7   1 -12   59.65   17.30
   7  -1  12   81.64   11.28
  -7  -1 -12   79.84    9.30
  -7  -1 -12   82.79   11.46
   6   4 -10  270.08   19.29
  -6   4  10  338.31   26.47
   6   4 -10  300.14   23.47
  -6  -4  10  278.07   19.78
   6  -4 -10  344.59   26.89
   6   0  16  757.70   41.08
  -6   0 -16  733.46   39.83
  -6   0 -16  904.81   49.06
   4   6   1  441.10   33.24
   4  -6   1  395.48   29.83
  -4   6  -1  575.10   57.70
   4   6   1  493.46   36.93
  -4  -6  -1  535.37   39.99
   4  -6   1  500.64   38.59
  -4   6   2  727.23   39.64
   4   6  -2  642.42   35.17
  -4  -6   2  686.29   37.56
   4  -6  -2  676.83   37.01
   4   6  -2  594.19   34.16
   4  -6  -2  512.78   38.94
   8   1   6   31.99   14.20
  -8  -1  -6   40.12   10.29
   8  -1   6   30.99   13.91
   8  -1   6   28.15   12.69
  -8   1  -6   32.92   13.74
   8   1   6   33.42   14.02
   6   2 -16   -4.88    9.33
   6   2 -16    8.33    7.27
  -6  -2  16    5.30    8.00
  -6   2  16    4.47    4.60
  -6   2  16    4.90    6.11
   6  -2 -16   -2.37    6.89
   3   6  -8   36.28   15.39
  -3   6   8   10.46    5.69
  -3  -6   8   20.20    9.23
   3  -6  -8   14.40    8.72
  -3  -3  20  129.01   15.55
  -3   3  20  112.28   13.42
   3   3 -20  159.87   18.42
   3  -3 -20  130.21   15.82
   8   1  -8   25.81   12.24
   8  -1  -8   40.04   11.59
   8   1  -8   35.30   15.09
   8  -1  -8   20.88    9.30
  -8   1   8    5.80    6.71
   8   1  -8   31.43   26.59
   3  -4  17   55.95   15.06
  -3  -4 -17   73.35   18.15
   3  -4  17   54.87   15.00
   3   4  17   65.07   16.83
  -3   4 -17   66.28   19.29
   2  -5  15    3.07    4.51
   2   5  15    1.40    5.28
  -2  -5 -15    7.39    6.77
  -2   5 -15   10.89    8.57
   1   4  19   85.81   13.34
  -1  -4 -19  100.08   17.77
   1   4  19   81.09   11.18
  -1   4 -19  106.77   20.83
  -1   6 -11  291.26   21.13
   1   6  11  276.68   20.17
   1  -6  11  283.34   20.49
   1  -6  11  251.49   18.60
   1   6  11  303.94   23.98
  -1  -6 -11  300.40   22.00
   8   0   7   -7.26    6.10
  -4  -6  -2   19.04   10.37
   4   6   2   24.50   11.20
   4   6   2   29.78   14.13
   4   6  -3  146.98   16.51
  -4  -6   3  144.34   15.50
   4   6  -3  155.63   16.86
   8   2   3  213.15   16.80
   8  -2   3  172.91   13.13
   8  -2   3  232.74   17.46
  -8   2  -3  251.13   18.92
  -8  -2  -3  217.28   17.81
   8   0  -9    7.72    5.77
   8   0  -9    7.93    6.94
  -8   0   9   12.47    8.73
  -6   3  14   11.30    8.55
  -6  -3  14    5.49    7.16
   6   3 -14   37.31   16.89
   8   2  -5  126.67   14.81
   8   2  -5   99.40   12.42
   8   2  -5   97.75   11.95
  -5   4  14  781.56   43.34
   5   4 -14  738.33   40.51
  -5  -4  14  729.62   39.50
   5  -4 -14  713.85   39.10
  -5  -4  14  617.79   33.98
   5   5  -9  426.91   32.28
  -5  -5   9  417.33   31.34
   5   5  -9  381.44   29.09
   5  -5  -9  435.22   32.78
  -5   5   9  515.00   38.62
  -1  -5 -16  127.83   14.64
   1  -5  16  102.48   11.18
   1   5  16   80.61   14.14
   1   5  16  104.86   13.85
   1  -5  16  126.10   15.23
  -1   5 -16  137.49   16.04
  -7   1  14   11.97    7.03
  -7  -1  14   -1.29    6.72
   7   1 -14   29.22   13.88
   7   1 -14   11.28    8.57
  -3   0 -22 1918.84  758.46
  -3   0 -22 1799.62   97.86
   3   0  22 1781.79   96.99
   2   3 -21  244.11   18.21
  -2  -3  21  173.69   13.72
  -2   3  21  156.06   17.21
   2  -3 -21  150.33   16.15
   2  -3 -21  167.25   18.15
   6  -4   9    2.40    6.44
  -6   4  -9   15.71    9.26
  -6  -4  -9   32.49   17.80
   2  -6  10  486.15   36.92
   2   6  10  477.39   36.25
   2  -6  10  536.94   30.64
  -2  -6 -10  587.68  232.48
  -2   6 -10  618.70  244.88
   2   6  10  462.35   36.09
   5   0 -20  278.05   19.99
  -5   0  20  240.55   18.68
   5   0 -20  349.40   27.44
  -7  -3  -8   44.03   13.61
   7  -3   8   -6.01    5.88
  -7   3  -8   15.71    8.12
   7  -3   8   14.46    9.17
   5  -5   8  445.50   33.55
   5  -5   8  432.38   32.99
  -5  -5  -8  469.14   38.80
   5   5   8  502.09   39.32
  -5   5  -8  529.30   40.01
  -4  -6  -3   -4.25    7.82
   4  -6   3    6.92    5.69
   4   6   3    9.39    6.59
   4   6   3   -9.96    7.76
   4  -6   3    5.54    4.78
   4  -6  -4   23.79   10.03
   4  -6  -4    5.42    7.06
  -4  -6   4   15.39    9.30
  -5  -3  17   83.67   32.19
   5  -3 -17   29.12   12.99
   2  -2  22  302.99   23.71
  -2  -2 -22  273.98   21.20
  -2   2 -22  309.41   21.83
   2   2  22  275.22   28.17
  -2   2 -22  274.94   19.49
  -2  -2 -22  289.37   25.88
  -7   2 -11  274.49   19.86
  -7  -2 -11  291.55   24.51
   7  -2  11  270.14   29.71
   7  -2  11  292.00   22.91
   7   2  11  285.15   25.57
  -6   1 -16  154.09   16.66
  -6   1 -16  164.93   17.45
  -6  -1 -16  157.36   19.90
   6   1  16  179.30   14.68
   6  -1  16  176.65   13.94
  -6  -1 -16  128.47   14.50
   3   4 -18   40.93   13.34
  -3  -4  18    8.91    7.28
  -3   4  18   22.66   10.31
  -3   4  18   28.33   12.20
  -3  -2 -21   93.67   16.03
  -3   2 -21   72.50   25.12
  -3  -2 -21   77.73   13.47
   3  -2  21   86.93   11.71
  -3   2 -21   77.98   13.71
  -5  -4 -13  475.67   36.50
   5  -4  13  501.75   37.90
  -5   4 -13  499.45   37.59
   5   4  13  507.50   39.69
   5  -4  13  442.90   33.53
   0   0 -24  798.88   45.48
   0   0 -24  898.32   49.90
   0   0  24  851.92   46.93
  -4  -3 -18   33.61   14.88
  -3  -6  -8   40.07   11.71
   3   6   8   26.17   11.36
   3   6   8   20.13   10.48
   3  -6   8   26.26   12.23
   2   4 -19   61.64   17.25
   2  -4 -19   44.45   16.30
   8  -2   4  818.86   44.38
  -8  -2  -4  867.83   46.77
  -8   2  -4  990.79   53.24
  -8  -2  -4  858.47   46.49
   8   2   4  829.89   45.39
   8  -2   4  947.73   51.18
   0   2  23   26.85   12.11
   0  -2 -23    2.64    6.85
   0  -2 -23   14.42    9.32
   0   2 -23   17.01    9.41
  -4   3  19    8.51    6.73
   4   3 -19    2.09    7.46
  -4   3  19   -9.35    5.12
   4  -3 -19  -14.17    7.07
   7   0  13   -6.43    6.72
  -7   0 -13    6.85    5.48
  -7   0 -13   -1.19    7.12
   8   2  -6   21.42   10.70
   8   2  -6   46.21   12.39
   8   2  -6   22.79   12.13
   8  -2  -6   13.12    7.84
   1   0 -24  489.94   36.93
  -1   0  24  524.05   39.92
   1   0 -24  564.63   42.12
  -7   3  10   75.29   19.28
   7   3 -10   74.77   10.64
   6  -2  15   16.75   11.84
   1   2 -23   26.14   13.34
  -7   4   1  358.47   27.62
   7  -4  -1  350.39   27.05
   7   4  -1  313.82   24.79
   7   4  -1  275.43  109.41
  -7  -4   1  334.43   25.82
   8   1   7  327.86   24.98
   8  -1   7  370.10   28.33
   8  -1   7  402.12   30.98
  -8  -1  -7  358.66   27.09
   8   1   7  366.76   27.84
  -8   1  -7  390.60   29.96
   0  -6  12   24.50   10.42
   0  -6  12   31.72   14.18
   0  -6 -12   31.88   14.02
   0   6  12   25.93   11.53
   0   6 -12   34.08   15.14
   0   6  12   15.60    9.23
  -3  -5 -14  106.31   13.37
   3  -5  14  101.64   11.84
   3  -5  14   95.85   14.03
   3   5  14  127.45   14.77
  -3   5 -14  103.40   15.80
   7   4   0  159.83   12.64
  -7  -4   0  168.16   37.02
   7   4   0  143.17   16.57
  -7   4   0  165.64   17.98
  -8   1   9  444.26   33.29
  -8   1   9  627.74   34.62
   8   1  -9  543.06   31.57
   8  -1  -9  546.98   40.85
   8   1  -9  484.13   28.29
   8   1  -9  574.90   33.69
   6  -3  13  384.85   29.27
   6   3  13  404.33   31.08
   6  -3  13  356.50   27.16
  -6   3 -13  383.31   29.00
  -6  -3 -13  412.24   31.33
   7   4  -2   24.25   10.99
  -7  -4   2   32.31   14.30
   7   4  -2   25.85   12.70
   7  -4  -2   42.28   11.65
  -5   0 -19    0.62    4.85
   5   0  19    6.81    9.25
  -5   0 -19   -8.70    6.67
  -3  -6   9  298.15   23.63
  -3   6   9  269.43   20.80
   3  -6  -9  335.18   26.07
  -3  -6   9  315.27   23.98
   3   6  -9  322.89   25.17
   5  -3  16   62.30   15.74
  -5   3 -16   60.74   16.08
   5  -3  16   53.35   13.54
  -5  -3 -16   60.94   15.85
   5   3  16   56.04   16.01
  -6   0  18  748.25   42.08
   6   0 -18  942.69   51.45
  -7   2  13   51.70   12.57
  -7   2  13  104.20   12.87
  -7  -2  13   53.91   16.30
   7   2 -13   79.27   33.29
   7  -2 -13   69.82   17.65
  -4  -6  -4    1.00    8.14
   4   6   4   -0.19    8.19
   4  -6  -5   18.36    8.13
  -4   6   5   25.95   11.86
   4  -6  -5   13.28    8.22
  -2   5  16  169.85   13.69
  -2  -5  16  177.77   20.48
  -2   5  16  215.23   17.42
   2  -5 -16  222.81   17.41
   2   5 -16  212.07   20.19
   6  -4 -11  172.64   27.48
   6   4 -11  145.99   17.75
  -6   4  11  186.83   21.32
   6   4 -11  205.18   19.33
  -6  -4  11  133.06   14.76
  -3  -1 -22    8.44    5.33
  -3   1 -22   12.20    8.09
  -3  -1 -22   19.11    9.28
   3   1  22   15.86    8.78
   3  -1  22    8.01    7.93
  -3   0  23    1.14    6.32
   3   0 -23   -1.73    6.32
   7   4   1  437.61   35.03
   7  -4   1  564.20   42.13
  -7   4  -1  560.78   55.06
  -7  -4  -1  553.12   41.31
   7   4   1  569.38   31.95
  -2   6  11  178.42   13.49
  -2  -6  11  241.03   19.08
   2  -6 -11  263.51   19.38
  -2  -6  11  200.50   23.01
  -2   6  11  240.06   17.52
   2   6 -11  311.76   31.52
   5   2 -19  -13.26    5.16
  -5   2  19   -4.20    5.68
  -2   1 -23  502.99   37.69
   2  -1  23  575.09   32.34
  -2   1 -23  517.70   39.09
   2   1  23  513.55   41.19
  -2  -1 -23  551.70  218.26
  -2  -1 -23  601.98   33.31
   7  -4  -3   70.98   17.84
   7   4  -3   52.14   12.91
   7   4  -3   51.95   13.48
  -7  -4   3   74.48   18.33
   8   0   8  270.24   23.68
   8   0   8  228.93   18.83
  -8   0  -8  262.78   18.86
   4  -5  12  208.74   16.00
  -4  -5 -12  213.84   16.08
   4  -5  12  178.29   13.61
  -4   5 -12  222.32   17.02
   4   5  12  188.64   20.03
   1  -6 -12  464.92   35.15
  -1  -6  12  361.04   28.47
  -1   6  12  368.30   28.22
  -1   6  12  518.83   38.94
   1   6 -12  523.31   42.65
   5  -1 -20  208.24   30.17
   5  -1 -20  101.49   27.18
   4   5 -13  162.02   17.51
  -4   5  13  167.77   18.07
  -4  -5  13  145.79   15.32
  -4  -5  13  151.50   16.59
   4  -5 -13  145.04   15.95
  -4   5  13  117.09   12.57
  -8   0  10  168.97   12.83
   8   0 -10  205.75   15.36
   7   0 -15   -1.14    9.01
  -6  -5   1   57.92   14.51
   6   5  -1   58.34   14.52
  -6   5   1   80.99   20.23
   6   5  -1   58.30   14.86
  -6   5   0   -5.57    8.10
   6   5   0    5.32    6.52
   6   5   0   18.68    9.06
   6  -5   0   -3.63    6.07
  -3   2  22  423.89   31.99
   3  -2 -22  523.23   39.50
  -3  -2  22  503.18   39.06
   3   2 -22  585.16   45.01
   3  -2 -22  622.41   34.42
  -4   0 -21   15.99   11.73
  -4   0 -21    1.95   12.22
  -3  -5  15   41.75   12.67
   3  -5 -15   56.29   14.46
  -3   5  15   58.87   14.40
  -3   5  15   91.79   11.23
   3   5 -15   72.02   18.03
  -7  -4  -2  787.11   42.89
  -7   4  -2  823.29   44.70
   7  -4   2  630.50   34.32
   7   4   2  628.93   34.70
   7  -4   2  678.71   37.15
   7   4   2  716.99   52.89
  -5   5  10   43.58   12.32
  -5  -5  10   51.78   13.05
   5  -5 -10   36.52   16.70
   5   5 -10   69.75   17.86
   5   5 -10   65.77   16.64
   6   5  -2   21.61    9.31
  -6   5   2   37.97   16.55
  -6  -5   2   32.91   14.16
   6   5  -2   38.16   11.90
   6  -5  -2   23.46   12.29
   0   1 -24   32.92   15.16
   0   1  24   23.20   13.29
   0  -1 -24   31.40   15.13
   0   1 -24   31.56   14.10
   0  -1  24   28.38   15.73
   8   2   5  129.17   20.32
  -8  -2  -5  149.82   17.02
  -8  -2  -5  121.75   13.29
   8  -2   5  108.53   15.07
   4   0 -22   35.20   17.23
  -8   2   7  112.32   13.46
   8   2  -7  112.39   12.96
   8   2  -7  115.20   14.06
   8  -2  -7  117.72   13.49
  -8   2   7   77.26    8.80
   8   2  -7  100.26   11.82
   6   5   1  319.07   24.52
  -6   5  -1  426.41   32.46
  -6  -5  -1  340.57   25.82
   6   5   1  305.92   23.63
   6  -5   1  343.86   26.21
  -1   0 -24  464.48   35.27
  -1   0 -24  466.31   37.48
   1   0  24  458.95   34.84
   7  -4  -4   29.83   13.29
  -7   4   4    8.47    8.19
  -7  -4   4   14.01    7.56
   7   4  -4   28.06   11.91
   7   4  -4   15.98    8.34
   7   1  13  832.53   45.60
  -7  -1 -13  710.52   38.48
  -7  -1 -13  883.58   48.03
  -7   1 -13  837.96   45.39
   7  -1  13  829.42   44.94
   7  -1  13  872.14   47.30
   1   1 -24   92.69   11.00
  -1  -1  24  101.99   14.19
   1  -1 -24   90.65   18.40
   1   1 -24   99.30   12.08
   1  -6  12  451.94   37.13
   1   6  12  455.54   34.97
  -1   6 -12  474.82   38.33
  -1  -6 -12  485.88   37.37
   1  -6  12  397.77   30.03
   1   6  12  468.97   35.54
  -1  -2 -23   10.48   10.19
  -1   2 -23   50.91   27.73
   6   5  -3   52.96   13.62
  -6  -5   3   66.10   16.42
   6  -5  -3   67.73   17.21
   6   5  -3   62.02   16.00
  -6   5   3   58.78   15.47
  -4  -4 -16 1075.84   58.48
  -4   4 -16 1169.03   63.19
   4  -4  16  976.02   52.98
   4   4  16 1079.86   59.12
   4  -4  16  994.38   54.08
   5   2  18  391.01   30.08
   5  -2  18  366.94   28.17
  -5  -2 -18  384.20   29.32
  -5   2 -18  413.44   31.45
  -5   2 -18  415.56   31.45
  -2  -3 -21  313.34   24.62
  -2  -3 -21  278.26   19.66
  -2   3 -21  353.39   27.44
   2   3  21  276.81   20.34
  -2   3 -21  288.10   20.32
   2  -3  21  321.81   24.96
   0  -5 -17   72.78   18.03
   0  -5  17   69.63   18.64
   0   5  17   49.68   13.61
   0   5 -17   91.70   12.55
  -5   5  -9    3.81    9.80
  -5  -5  -9   43.12   16.15
   5  -5   9   43.01   12.22
   5  -5   9   64.21   17.73
   5   5   9   49.34   17.94
   7  -3   9   43.91   12.47
   7  -3   9   48.77   12.52
  -7   3  -9   45.40   12.31
  -7  -3  -9   57.11   14.73
   4   6   5  508.23   38.25
   4  -6   5  557.55   38.97
   4  -6   5  651.72   44.10
   4   6   5  516.42   44.92
  -4   6  -5  786.75   44.57
  -4  -6  -5  580.37   43.63
   4  -6  -6   27.40   13.09
   4   6  -6   36.81   18.96
  -4  -6   6   72.71   20.75
   4  -6  -6   18.59    8.30
  -4   6   6   21.21   10.44
  -6   4 -10  105.67   21.97
  -6  -4 -10   73.27   22.67
   6   4  10   60.38   18.95
  -4   4  17  131.21   14.81
   4  -4 -17   78.20   33.71
  -4   4  17  116.56   18.14
   0  -3 -22   85.62   13.58
   0  -3  22   69.01   19.41
   0  -3 -22   94.60   13.06
   0   3  22   75.44   10.39
  -5  -1 -19  215.61   15.53
  -5  -1 -19  227.89   17.19
  -5   1 -19  209.06   16.06
   5  -1  19  205.73   15.61
   5   1  19  206.01   15.55
  -5   1 -19  235.90   17.29
   0  -7   0   -6.99    5.26
   0  -4 -20  162.66   19.51
   0   4  20  173.73   14.68
   0  -4  20  143.20   18.20
   0   4 -20  181.80   17.80
   6  -5   2  192.95   34.67
  -6  -5  -2  244.40   17.92
   6   5   2  148.23   16.13
  -6   5  -2  202.89   37.02
   6   5   2  226.04   26.10
   6  -5   2  171.18   13.16
   2   6  11   56.99   14.39
  -2   6 -11   33.70   17.25
   2  -6  11   50.81   13.42
  -2  -6 -11   29.28   13.94
   2   6  11   37.68   10.20
   2  -6  11   31.11   14.67
  -6   1  18   -9.31    6.45
   6  -1 -18    7.79    8.52
  -4   2 -20   38.08   19.31
   4  -2  20   48.83   20.36
  -4  -2 -20    9.49    5.32
  -4  -2 -20    0.44    6.59
  -4   2 -20   26.87   19.75
   0   7   1   49.99   13.31
   0  -7  -1   30.64   13.51
   0   7  -1   56.89   16.65
   0   7   1   27.75   12.28
   0  -7   1   30.04   14.19
  -3  -3 -20    6.35    6.90
   3   3  20   -3.82    7.43
  -3   3 -20   -9.27    6.68
  -3   3 -20   -5.87    4.68
   3  -6   9  288.56   20.92
   3   6   9  251.61   17.96
  -3   6  -9  259.87   20.98
   3  -6   9  232.91   16.92
   3   6   9  276.43   19.95
  -3  -6  -9  282.90   20.89
   7  -4   3   78.63   33.27
  -7  -4  -3   93.50   12.25
   7  -4   3   51.74   12.69
   7   4   3   94.92   11.34
   7   4   3   72.58   23.09
  -7   4  -3   67.20   17.20
   4  -2 -21    4.06   10.47
  -3   1  23    8.56    6.42
   3  -1 -23   13.57    8.15
  -3  -1  23    1.85    7.33
  -1   3  22  116.25   14.22
  -1  -3  22  118.17   13.64
   1  -3 -22  123.34   14.32
   1   3 -22  140.27   15.48
   1  -3 -22  127.98   14.82
  -1   5  17  469.93   35.69
   1  -5 -17  555.80   41.80
  -1   5  17  544.32   41.35
  -1  -5  17  457.39   35.02
   1   5 -17  501.73   37.78
   2   4  19   13.54   10.65
   2   0 -24  540.79   33.63
   2   0 -24  415.88   18.87
  -2   0  24  425.53   19.76
  -6   3  15  589.92   44.01
  -6  -3  15  476.17   39.93
   6   3 -15  522.76   30.69
   6   3 -15  676.61   37.82
   6   2 -17   -3.98    5.86
   6  -2 -17   31.13   13.88
  -6   2  17   12.19    6.39
  -6   2  17    8.49    7.30
   1  -4 -20  398.26   31.95
  -1  -4  20  390.71   31.40
  -1   4  20  411.39   18.64
  -1   4  20  442.65   20.20
   1   4 -20  433.12   34.42
  -8  -1  -8   15.03    8.21
   8   1   8   13.26    7.82
   8  -1   8   10.04    7.64
  -8   1  -8   25.22   11.44
   8  -1   8   -1.55    8.53
   7  -4  -5  206.26   20.50
   7   4  -5  203.55   15.81
  -7   4   5  239.05   17.69
   7   4  -5  195.01   15.03
  -7  -4   5  213.32   15.78
  -6   5   4   11.35    8.23
   6   5  -4   18.63    9.43
  -6  -5   4    6.04    7.66
   6   5  -4   -2.74    8.47
   6  -5  -4    0.50    5.99
   0  -7  -2  106.88   13.84
   0  -7   2  106.31   13.51
   0   7  -2  111.10   15.20
   0   7   2  114.51   14.19
   0   7  -2  101.51   13.47
   0   7   2   96.05   12.29
   2  -2 -23   19.61    8.44
  -8   1  10   21.27    9.25
  -8   1  10   18.36    9.80
   5  -4 -15    1.54   12.00
  -5   4  15   -2.26   12.61
   5   4 -15   66.70   20.34
   7   3 -11  395.62   32.15
   7   3 -11  356.96   29.37
   7   3 -11  384.99   33.62
  -7   3  11  449.76   35.61
  -2   5 -16  109.68   14.17
   2  -5  16   89.28    7.74
   2  -5  16   80.78   19.72
  -2  -5 -16   82.42   20.88
   2   5  16   90.94   12.58
   2   5  16   72.13   17.84
   7   1 -15   17.84    8.67
   7   1 -15    1.55   10.35
  -7  -2 -12  531.63   33.64
   7   2  12  470.38   30.30
  -7   2 -12  608.89   37.45
   7  -2  12  537.96   33.28
   7  -2  12  566.90   35.17
   4   1  21  696.32   42.95
  -4  -1 -21  660.27   41.27
  -4   1 -21  764.38   46.72
  -4   1 -21  749.83   45.79
   4  -1  21  681.93   42.67
  -4  -1 -21  648.95   40.21
   3   6 -10    9.61    9.26
  -3  -6  10   -0.09    7.87
   3  -6 -10   -6.66    7.74
   6   5   3  509.93   34.22
  -6   5  -3  547.62   34.03
   6   5   3  387.01   31.03
  -6  -5  -3  506.03   31.18
   6  -5   3  547.62   34.02
   6  -5   3  465.09   28.71
  -4   1  22   15.50    8.96
   4  -1 -22   20.04   13.88
   4   1 -22   45.20   19.45
   8  -2   6  585.40   35.90
  -8  -2  -6  635.91   38.98
  -8   2  -6  629.29   38.56
   8  -2   6  566.67   34.82
  -8  -2  -6  493.45   30.20
   8   2   6  510.42   32.63
  -1   7   0  280.44   22.99
  -1   7   0  295.40   24.47
  -1  -7   0  320.63   29.65
   1  -7   0  317.30   25.52
  -1  -1 -24  140.00   19.74
   1  -1  24  136.83   17.66
  -1   1 -24  162.88   19.76
  -1  -1 -24   87.35   21.03
  -1   1 -24  124.37   15.57
   1   1  24  142.41   18.68
   3  -4  18  488.67   31.34
  -3   4 -18  510.06   33.54
   3  -4  18  500.09   30.78
  -3  -4 -18  500.48   31.11
   3   4  18  424.69   19.64
   8   2  -8  107.11   17.39
   8  -2  -8  103.63   14.00
  -8   2   8  100.33    8.69
   8   2  -8  108.41   13.88
   8   2  -8  101.34   12.85
   1  -7  -1   43.69   11.63
   1   7  -1   51.36   14.00
  -1   7   1   74.01   18.74
   1   7  -1   44.29   12.27
  -1   7   1   68.16   17.57
   0  -7  -3  121.56   15.94
   0   7   3   98.17   13.44
   0   7   3  113.34   15.51
   0  -7   3  110.72   24.89
  -1   7  -1  102.33   13.40
   1   7   1  128.19   16.06
   1  -7   1   87.22   10.42
  -1  -7  -1  105.97   13.90
   7   4   4  110.00   13.21
  -7   4  -4  159.22   19.28
   7  -4   4  172.80   10.34
   7   4   4  150.78   18.39
   7  -4   4  152.70   14.32
  -7  -4  -4  173.08   17.01
   8   0   9    9.26    9.76
   1  -5  17  316.50   29.19
  -1  -5 -17  403.94   33.17
   1   5  17  324.28   28.39
   1   5  17  271.30   25.21
  -1   5 -17  375.81   30.44
   5  -4  14   -4.17    6.16
   5   4  14    7.31    7.59
  -5   4 -14  -10.23    7.83
  -5  -4 -14    3.10    7.99
   5  -4  14   -6.63    5.43
  -4   6  -6  394.23   33.34
   4  -6   6  391.13   31.78
   4  -6   6  323.79   26.25
   4   6   6  363.15   46.04
   6  -4 -12 1107.38   67.05
  -6  -4  12 1043.18   63.59
  -6   4  12 1290.82   78.45
   6   4 -12 1029.02   63.01
  -6  -4  12 1083.88   65.25
   4  -6  -7   39.77   12.54
   4   6  -7   21.16   11.27
  -4   6   7   32.85   11.53
   6   5  -5   32.13   11.13
  -6   5   5   22.36    9.70
  -6  -5   5   41.30   12.07
   6  -5  -5   26.24   10.21
   6   5  -5   19.32    9.20
   8   0 -11   34.18   12.35
   8   0 -11   61.94   17.19
  -1  -7   2  100.84   13.43
  -1   7   2  100.81   12.81
   1   7  -2  123.08   16.02
  -1   7   2  129.55   16.88
   1  -7  -2  123.18   16.19
   1   7  -2  129.07   16.04
   0  -6  13   69.63   18.46
   0  -6  13   83.21   20.32
   0   6  13   86.31   21.46
   0  -6 -13   71.15   18.20
   0   6 -13   76.97   21.35
   0   6  13   91.84   12.48
  -3  -3  21  391.40   31.70
   3   3 -21  459.30   36.95
   3  -3 -21  408.65   32.98
  -3   3  21  320.53   26.14
   2  -6 -12   65.74   17.65
  -2   6  12   48.01   13.86
   1  -7   2  137.19   16.78
   1   7   2  134.79   16.42
  -1   7  -2  160.07   27.33
   1  -7   2  166.12   16.55
   1   7   2  161.88   15.80
  -1  -7  -2  144.37   18.59
   1   3  22  113.88   18.16
   1  -3  22  144.56   19.30
  -1   3 -22  147.53   17.44
  -1  -3 -22  107.03   13.43
  -1  -3 -22  135.02   16.70
  -1   3 -22  190.53   18.78
  -7   4   6  277.67   26.03
   7   4  -6  234.50   23.04
   7  -4  -6  312.69   32.41
   7   4  -6  253.23   23.26
  -7  -4   6  281.50   25.69
   1   4  20 1014.44   62.02
   1  -4  20 1128.36   67.84
  -1   4 -20 1215.77   73.93
  -1  -4 -20 1251.53   52.52
   1   4  20 1196.55   50.12
  -7   0 -14   -2.21    6.04
   7   0  14   10.52    7.67
  -7   0 -14   -4.09    4.42
   7   2 -14  124.16   25.69
   7  -2 -14  120.96   16.35
   7   2 -14   81.51   16.71
  -7  -2  14   92.18   20.18
  -7   2  14  115.96   15.08
  -7   2  14   73.87   18.91
  -5  -5  11  318.50   27.34
   5  -5 -11  357.20   30.67
  -5  -5  11  332.93   35.97
  -5   5  11  460.41   37.42
   5   5 -11  406.50   32.74
   2  -1 -24    0.17    8.03
  -2   1  24    4.91    6.57
   2  -1 -24   -0.55    6.51
   2   1 -24    2.62    5.67
  -2  -1  24  -15.35    7.32
   2   1 -24   14.86    6.03
   5  -3 -18   44.53   13.45
  -5   3  18   10.62    5.98
   5   3 -18   15.03    5.83
  -6  -5  -4  236.00   28.73
   6   5   4  214.60   20.39
  -6   5  -4  240.22   22.69
   6  -5   4  155.79   17.02
   6   5   4  186.16   17.58
   6  -5   4  189.82   22.77
   0   7  -4  375.59   31.03
   0   7   4  380.64   30.55
   0  -7   4  384.30   31.20
   0  -7  -4  375.24   32.67
   0   7   4  363.93   29.15
   0  -7   4  334.49   30.20
   6   3  14    7.23    7.21
   6  -3  14    0.33    6.21
  -6   3 -14   -2.65    5.26
   6  -3  14   -1.85    5.60
  -6  -3 -14   17.03    8.72
  -1  -7   3   91.08   12.20
   1   7  -3  106.26   13.99
  -1   7   3   83.91   25.20
   1  -7  -3   85.61   25.94
  -1   7   3   85.98   12.66
   1   7  -3   68.90   17.36
  -1   6  13   27.79   11.92
  -1   6  13   37.94    7.20
   1  -6 -13   33.03   12.15
   3  -5  15  162.40   15.97
  -3  -5 -15  192.94   19.11
   3  -5  15  136.63   17.33
   3   5  15  161.96   17.62
  -3   5 -15  193.28   19.39
  -6  -1 -17  156.15   18.34
  -6   1 -17  159.16   18.67
   6   1  17  190.46   19.96
  -6   1 -17  180.01   17.26
  -6  -1 -17  174.41   17.29
   6  -1  17  183.61   17.78
   4  -5  13   79.04   20.08
  -4  -5 -13   76.36   19.72
   4  -5  13   98.52   13.03
   4   5  13   93.28   13.09
  -4   5 -13   58.42   20.40
  -1  -7  -3  350.78   28.05
   1  -7   3  349.74   28.36
   1  -7   3  310.21   25.17
   1   7   3  327.23   28.01
   1   7   3  321.53   25.91
   4   5 -14  146.90   19.08
  -4   5  14  154.44   20.17
  -4  -5  14  114.23   15.44
  -4   5  14   79.02   19.50
   4  -5 -14  114.71   15.01
  -6  -2 -16  412.44   32.89
  -6   2 -16  383.14   30.57
   6  -2  16  403.78   32.14
   6  -2  16  395.90   31.87
   3  -4 -19   75.75   19.63
  -3   4  19   60.81   15.60
  -3   4  19   86.78   22.13
   5  -5  10   92.35   14.37
  -5   5 -10   90.96   23.23
  -5  -5 -10   69.65   17.69
   5   5  10   71.65   18.92
   5  -5  10   77.99   22.76
   5   0 -21   -1.77    8.42
   7  -3  10   16.83    7.20
   7  -3  10    8.66    8.06
  -7  -3 -10   80.67   20.48
  -7   3 -10    7.68    6.96
   8   3  -1  380.32   30.54
   8   3  -1  370.13   29.89
  -8  -3   1  427.55   34.71
   8  -3  -1  435.68   38.31
  -8   3   1  417.89   33.12
   2  -3 -22   20.56   10.43
  -2  -3  22   16.75   10.81
   2   3 -22   35.07   13.41
   2  -3 -22   24.59   10.75
  -7   4  -5   39.19   12.34
   7   4   5   62.25   16.32
  -7  -4  -5   48.39   13.21
   7  -4   5   54.64   14.82
   7  -4   5   41.68   11.79
   8   3   0  333.17   27.33
  -8   3   0  318.84   25.85
   8   3   0  288.34   25.32
   8  -3   0  261.42   28.86
  -8  -3   0  329.95   36.72
   6  -5  -6  179.00   17.64
  -6   5   6  171.75   20.58
   6   5  -6  169.01   16.71
  -6  -5   6  171.72   20.25
   6   5  -6  185.24   17.79
   8   3  -2  110.96   13.69
   8  -3  -2  111.99   30.87
   8   3  -2  146.52   18.47
  -8  -3   2  137.76   16.92
   3  -6  10  139.50   17.04
  -3  -6 -10  130.14   17.16
   3  -6  10  116.05   14.60
   3   6  10  132.92   19.32
  -3   6 -10  123.18   16.12
   3   6  10   86.95   14.51
   4   3  19  361.54   29.19
  -4   3 -19  414.01   34.42
   4  -3  19  378.22   30.47
  -4   3 -19  367.40   29.45
  -4  -3 -19  412.79   33.22
  -6  -4 -11   15.54    8.62
   6  -4  11   26.09   10.55
  -2   5  17  146.61   17.74
   2   5 -17  186.50   17.88
  -2  -5  17  151.99   15.13
   2  -5 -17  178.56   17.65
  -2   5  17  103.89   14.80
   7   0 -16  294.02   27.35
   7   0 -16  285.68   14.08
  -7   0  16  251.80   12.51
   2  -4 -20  550.32   34.63
  -2   4  20  457.77   29.01
  -2  -4  20  552.06   34.37
   2   4 -20  618.49   38.26
  -8  -1  -9  574.82   35.07
   8  -1   9  585.90   35.81
  -8   1  -9  707.30   43.11
   8   1   9  581.73   36.07
   8  -1   9  638.25   39.04
  -4   3  20   83.58   10.78
  -4   3  20  137.17   17.21
  -4  -3  20   76.28   21.12
   4  -3 -20  120.04   15.38
  -5   3 -17   90.81    6.81
  -5  -3 -17  119.29   19.51
   5  -3  17  108.95   13.84
   5  -3  17   96.29   12.97
   5   3  17  145.05   20.07
  -1   6 -13  282.95   26.32
   1   6  13  206.89   26.98
   1   6  13  204.47   36.42
   1  -6  13  240.27   22.53
  -1  -6 -13  233.88   22.16
   1  -6  13  216.80   19.93
  -8  -2  -7    8.32    7.22
  -8  -2  -7    6.38    5.06
   1   7  -4    4.81    6.55
   1  -7  -4    2.03    6.85
  -1   7   4    2.29    7.35
   1   7  -4    4.40    6.51
  -1   7   4   18.94    8.94
  -3   0 -23   15.74    9.45
  -8   1  11   78.75    5.75
   8   1 -11   85.38   21.33
   8  -1 -11   97.51   13.43
   8   1 -11   84.11   24.34
  -8  -1  11   63.92   16.31
  -8   2   9   26.07    9.52
   8  -2  -9   40.36   12.16
   8  -3   1  439.25   35.58
  -8  -3  -1  434.51   34.64
   8  -3   1  336.65   26.70
  -8   3  -1  447.88   35.59
   8   3   1  386.95   39.12
   8  -3  -3    3.94    7.89
  -8  -3   3   17.94    7.92
   8   3  -3    9.19    6.51
   8   3  -3    8.99    7.02
  -6   0  19  118.37   33.26
   6   0 -19  211.38   25.49
  -2   6 -12   13.76   10.25
   2   6  12   11.05    6.83
   2   6  12   -0.26    5.96
  -2  -6 -12   23.17    9.31
   2  -6  12   42.46   13.98
  -7   4   7  511.70   35.94
  -7  -4   7  452.46   35.82
   7  -4  -7  444.45   45.21
   7   4  -7  430.17   34.08
   7   4  -7  423.47   34.07
  -4   6  -7  497.35   26.05
  -4  -6  -7  472.93   38.78
   4  -6   7  457.56   23.46
   4   6   7  412.34   34.17
   4   6   7  565.79   47.20
   4  -6   7  435.47   19.37
  -3   5  16  107.49   14.92
   3   5 -16  104.76   15.04
  -3   5  16   53.40   13.96
   3  -5 -16   74.29   20.22
  -3  -5  16   78.80   20.54
  -1  -7  -4   33.74   11.32
   1   7   4   38.35   11.51
   1  -7   4   22.43    8.22
   1  -7   4   18.05    8.59
   0  -7   5  476.13   30.76
   0   7   5  454.50   33.72
   0   7  -5  556.18   36.03
   0  -7   5  545.30   37.69
   0   7   5  524.48   32.60
   0  -7  -5  538.92   33.61
  -4  -6   8   64.04   16.53
  -4   6   8  118.61   15.48
   4   6  -8   78.96   20.15
   4   6  -8   76.05   19.20
   4  -6  -8  108.66   14.74
  -7  -1 -14   -3.20    4.46
  -7   1 -14   -7.74    6.09
   7   1  14   -1.12    7.79
  -7  -1 -14   29.07   12.03
   7  -1  14    7.05    8.00
   7  -1  14   -9.74    7.30
  -2   0 -24 1200.70   73.11
  -2   0 -24 1105.42   67.61
   2   0  24 1167.88   71.05
   6  -5   5  251.05   23.35
   6   5   5  235.24   25.87
  -6  -5  -5  242.13   22.48
  -6   5  -5  254.24   23.44
   6  -5   5  214.63   19.91
   7   3 -12   34.00    8.48
   7   3 -12   43.03   13.06
   7  -3 -12   43.77   12.56
  -7  -3  12   23.23    8.70
  -7   3  12   37.48   13.02
   3   2  22  330.73   27.11
   3  -2  22  367.39   29.48
  -3   2 -22  336.14   27.05
  -3  -2 -22  335.03   27.78
  -3   2 -22  347.26   27.82
  -3  -2 -22  305.72   24.58
  -3  -6  11    3.40    4.73
  -3  -6  11   -7.93    7.95
  -3   6  11   20.94    9.27
   3   6 -11   -5.72    6.87
  -3   6  11   -3.51    3.92
   3  -6 -11  -11.62    7.68
  -2   2 -23  201.99   23.20
   2  -2  23  276.89   14.25
   2   2  23  247.41   30.23
  -2   2 -23  275.87   25.24
  -2  -2 -23  269.40   13.65
  -2  -2 -23  252.62   23.41
  -5   2  20    0.18    4.85
   5   0  20  519.06   32.31
  -5   0 -20  485.39   20.91
  -5   0 -20  601.36   37.21
  -8   3  -2   85.85   21.72
  -8  -3  -2  105.55   13.99
   8  -3   2   83.75   20.99
   8   3   2   98.46   15.52
   8  -3   2   73.33   17.97
  -8  -3  -2   70.74   17.49
  -8  -3   4  135.23   16.74
  -8   3   4  171.46   24.05
   8   3  -4   62.45   17.09
   8  -3  -4  143.72   23.09
   8   3  -4  124.61   15.51
   0  -2  24  356.00   29.12
   0  -2 -24  324.89   26.72
   0   2 -24  290.13   23.44
   0  -2 -24  394.47   31.90
   0   2 -24  372.74   30.00
   0   2  24  327.33   26.74
   8   0  10   -0.23    6.48
  -8   0 -10   -1.43    5.07
  -5  -1  21  265.11   22.14
   5  -1 -21  263.28   40.52
   5  -1 -21  252.48   34.33
   5   1 -21  310.05   15.93
   0   0 -25   16.09   16.32
   0   0  25   99.06   17.70
   0   0 -25   33.63   19.48
  -2  -7   0    5.73    8.05
   2   7   0    8.69    6.72
  -1  -7   5   48.57   13.21
  -1   7   5   41.38   11.86
  -1   7   5   42.97   11.94
   1   7  -5   44.16   12.02
   1  -7  -5   55.18   15.13
  -4   4 -17  108.75   24.00
   4  -4  17   92.49   15.18
  -4  -4 -17  108.22   16.04
   4  -4  17   99.53   12.97
   2  -7  -1   88.73   15.28
   2  -7  -1  114.67   16.09
   2   7  -1   58.96   15.52
   2   7  -1   57.69   15.10
  -2  -7   1   53.61   14.43
  -6  -5   7  322.00   25.74
   6  -5  -7  304.20   24.68
  -6   5   7  354.97   30.54
   6   5  -7  316.69   28.42
   6   5  -7  306.71   24.91
  -6   3  16   -4.44    5.42
  -6   3  16   24.23    9.82
   6   3 -16   33.23   12.26
  -8   0  12  961.75   58.66
   8   0 -12 1262.75   76.66
  -7   2 -13    3.92    7.16
  -7  -2 -13    4.81    8.05
   7  -2  13    1.21    7.47
   7  -2  13   -7.29    6.58
   1  -2 -24  807.08   49.33
   1   2 -24  762.72   46.72
  -1  -2  24  717.64   44.38
  -1   2  24  704.69   45.66
   1  -2 -24  592.24   37.46
   4  -4 -18  525.52   33.43
  -4   4  18  638.61   39.37
  -4   4  18  415.57   33.22
  -4  -4  18  495.20   35.20
   4   4 -18  579.95   38.12
   2   7   1  154.36   20.03
   2  -7   1   80.50   20.75
   1   0 -25   10.89    8.21
   1   0 -25    1.44    7.25
   7  -4   6   14.25    6.45
   7   4   6   12.43    8.37
  -7   4  -6    4.55    6.95
   7  -4   6   12.73    9.94
   0   5  18   25.46    9.50
   0   5  18    3.44    5.78
   0  -5  18   74.27   23.32
   0  -5 -18    2.16    7.08
   7   1 -16   34.61   11.39
  -7   1  16   21.35    7.75
  -7  -1  16   18.07    8.49
   7   1 -16   34.44   10.90
   1   7   5   51.95   14.18
   1  -7   5   26.46    9.69
  -1   7  -5   47.55   13.20
   1  -7   5   37.27   10.84
  -1  -7  -5   30.36   10.21
   1   7   5   31.62   10.63
   5   4 -16 1240.28   51.55
   5  -4 -16 1306.94   54.64
  -5  -4  16 1070.94   65.31
  -6  -4  13  245.03   22.71
   6   4 -13  277.87   26.40
  -6  -4  13  212.60   20.71
   6  -4 -13  236.45   23.35
  -6   4  13  280.94   28.44
  -2   7   2   39.79   12.21
   2   7  -2   30.78   10.65
   2  -7  -2   40.51   11.98
   2   7  -2   29.65    9.64
  -2  -7   2   21.47    8.71
  -3   1 -23  416.00   33.19
   3  -1  23  448.30   39.70
  -3  -1 -23  382.11   30.25
   3   1  23  501.69   31.44
  -3  -1 -23  430.90   34.77
  -3   1 -23  491.38   31.42
  -8   3  -3   59.29   16.91
  -8  -3  -3   52.94   13.39
   8  -3   3   40.36   10.76
   8   3   3   74.29   19.31
  -8  -3  -3   79.84   20.23
   8  -3   3   57.56   16.00
   8   3  -5  387.55   31.02
   8   3  -5  394.65   31.64
   8  -3  -5  687.37   44.31
  -3   0  24  240.89   22.46
   3   0 -24  224.25   20.89
   3   0 -24  247.87   22.82
   6   1 -19  121.97   17.98
   6  -1 -19   27.54   12.09
   6  -1 -19   43.68   12.99
   0   7   6  390.40   37.70
   0   7  -6  435.68   36.86
   0  -7   6  386.61   30.97
   0   7   6  430.36   34.24
   0  -7  -6  433.19   34.77
   0  -7   6  382.16   31.73
  -5  -5  12  909.74   54.83
  -5  -5  12  895.10   55.17
  -5   5  12 1003.71   64.17
   5  -5 -12  989.89   61.83
   5   5 -12  951.92   63.02
  -5   2 -19  267.19   14.20
  -5   2 -19  234.00   24.50
  -5  -2 -19  271.49   25.22
   5   2  19  245.67   33.80
   5  -2  19  264.32   24.84
   2  -7   2  467.79   29.44
  -2  -7  -2  501.01   30.99
   2  -7   2  482.79   30.04
   2   7   2  432.79   19.61
   2   7   2  484.00   32.40
  -2   6  13  351.02   29.07
   2   6 -13  403.64   32.15
  -2  -6  13  334.71   28.60
   2  -6 -13  399.97   34.57
  -1   5  18  202.34   20.21
  -1   5  18  245.19   24.72
   1   5 -18  263.03   25.13
   1  -5 -18  254.37   24.49
   6   2 -18  190.09   18.37
  -6   2  18  150.89   14.36
  -6  -2  18  158.67   15.78
   6  -2 -18  169.65   16.53
   6   2 -18  182.05   17.09
   7  -4  -8  364.41   29.21
  -7   4   8  368.38   38.74
   7   4  -8  299.60   33.21
   7   4  -8  362.97   29.23
  -7  -4   8  348.49   27.84
   2   1  24   22.22   10.44
  -2  -1 -24   42.69   12.04
   2  -1  24   27.07   11.92
  -2   1 -24   38.29   10.77
  -2  -1 -24   32.97   10.84
   2   5  17   31.59    9.79
  -2   5 -17   30.67   10.35
  -2  -5 -17   32.06   10.71
   2  -5  17   35.95    4.98
   2  -5  17   34.96   12.12
   2   5  17   19.24   10.43
  -4   0 -22  391.34   32.74
  -4   0 -22  389.37   32.04
   4   0  22  389.88   32.39
   3  -2 -23   -8.90    7.68
   6   5   6    4.23    7.59
  -6  -5  -6   16.02    8.44
   6  -5   6    5.27    5.61
   0   6  14  118.64   15.68
   0   6  14  102.67   13.09
   0   6 -14  128.63   21.92
   0  -6 -14  116.14   14.66
   0  -6  14  108.90   17.03
   2   7  -3   21.33    8.51
  -2   7   3    9.96    6.11
   2   7  -3   21.30    9.29
   2  -7  -3    6.78    7.70
  -2   7   3   16.44    8.78
   4   0 -23    0.97    5.06
  -4   0  23    3.57    5.37
   8  -2   8   76.16   19.10
  -8  -2  -8    1.83    4.08
  -8  -2  -8    0.63    6.33
  -5  -6   1  121.08   18.84
   5   6  -1  132.10   16.88
   5  -6  -1  126.14   16.53
  -5   6   1  118.14   25.53
   5   6   0  220.63   28.90
  -5   6   0  394.94   31.67
   5   6   0  314.34   25.59
   5  -6   0  354.53   28.74
  -5  -6   0  362.95   31.16
   5  -6   0  299.99   24.10
   5  -1  20   13.44    6.74
  -5  -1 -20    4.38    4.71
  -5   1 -20    7.16    5.98
  -5   1 -20   -9.14    5.31
   4  -6   8  166.33    9.59
  -4   6  -8  231.54   21.94
   4   6   8  216.82   20.78
   4  -6   8  196.13   18.79
  -4  -6  -8  226.84   21.35
   4   6   8  165.83   15.91
  -8   2  10  306.79   15.11
   8   2 -10  296.97   44.31
   5  -4  15   25.47    8.84
   5  -4  15   30.13   10.35
  -5   4 -15   31.34   10.67
  -5  -4 -15   37.79   12.34
  -6   0 -18  136.72   18.64
  -6   0 -18  124.78   15.90
  -5   5 -11  228.19   21.57
   5  -5  11  218.02   20.28
  -5  -5 -11  225.06   21.23
   5  -5  11  209.66   19.87
   5   5  11  231.19   22.05
  -4  -6   9  127.59   15.81
  -4   6   9   69.39   17.10
   4  -6  -9  125.10   16.48
   4   6  -9  149.50   21.64
  -4   6   9  117.43   16.21
   4   6  -9  135.95   17.60
   7  -2 -15  251.47   23.55
   7   2 -15  231.71   22.11
   7   2 -15  233.96   22.10
  -7   2  15  144.66   14.57
  -7  -2  15  221.01   21.10
  -7   2  15  260.43   24.42
   0   4  21   14.80    7.23
   0  -4  21   57.07   25.87
   0  -4 -21   32.29   11.33
  -5  -6   2   34.53   11.54
   5   6  -2   14.16    8.32
   2   4  20  244.60   22.35
  -2   4 -20  259.55   23.58
   2  -4  20  294.78   24.11
   2   4  20  266.37   22.34
  -2  -4 -20  325.79   27.47
  -2   4 -20  343.01   27.87
  -2  -3 -22    4.33    5.66
   2  -3  22  -25.42    7.31
   2   3  22    5.30    9.32
  -2   3 -22    4.61    7.54
  -2  -3 -22  -17.59    8.40
  -2   3 -22   -6.84    4.60
   7   3  11   26.62    9.84
   7  -3  11   20.09    7.66
   7  -3  11   15.86    8.15
  -7  -3 -11   12.25    8.83
  -2  -7  -3   33.97   11.65
   2   7   3   29.48   10.40
   2   7   3   79.27   20.00
  -2   7  -3   34.14   12.04
  -5   6  -1   32.34   11.63
   5   6   1   51.59   13.47
   5   6   1   49.14   13.85
  -5  -6  -1   66.22   17.33
   5  -6   1   42.63   12.04
  -1   7   6   81.24   20.42
  -1  -7   6   58.43   16.31
   1   7  -6   55.93   23.22
   1  -7  -6   88.59   22.85
  -1  -7   6   87.89   11.51
  -1   7   6   57.11   14.75
   3   6  11  116.42   14.26
  -3  -6 -11  174.41   20.89
  -3   6 -11  139.57   35.11
   3  -6  11  134.10   17.69
   3  -6  11  133.70   25.70
   3   6  11  162.26   16.23
  -4  -2 -21   41.70   11.04
  -4   2 -21  109.44   23.30
  -4   2 -21   70.67   24.00
   4   2  21   28.86   10.85
  -4  -2 -21   42.89   12.21
   4  -2  21  127.79   31.66
   3   3  21   41.69   11.72
  -3   3 -21   38.36    6.81
  -3  -3 -21   48.83   14.45
   3  -3  21   50.86   14.02
  -3   3 -21   53.21   13.89
  -1   6  14   49.41   13.19
  -1   6  14   35.18    5.89
   1  -6 -14   55.79   15.20
   1   6 -14   70.38   19.78
   8  -1  10  288.06   23.48
  -8  -1 -10  266.72   12.47
  -8  -1 -10  304.85   24.97
   8  -1  10  313.41   25.68
  -8   1 -10  314.29   25.32
   8   1  10  266.59   23.08
   0  -1 -25   68.52   17.43
   0   1 -25   58.36   15.02
   0  -1 -25   68.62   17.53
   0  -1  25   59.04   19.11
   0   1 -25   78.19   19.54
   0   1  25   74.07   20.22
  -7   0 -15   -1.50    5.93
  -7   0 -15    5.63    5.12
   7   0  15    1.10    7.05
   4  -2 -22  504.13   31.36
   4  -2 -22  600.87   37.23
  -4   2  22  529.55   32.75
  -4  -2  22  502.56   32.32
   4   2 -22  597.14   38.14
  -1   4  21   60.19   16.51
   1  -4 -21   43.09   13.92
  -1   4  21   68.46   19.20
  -8   1  12    1.75    4.77
   8   3   4   -7.94    8.51
   8  -3   4   -0.41    4.77
  -8  -3  -4   -3.51    4.30
  -8  -3  -4    1.55    7.18
   0   3  23  792.46   48.61
   0  -3 -23  787.29   48.71
   0   3 -23  894.78   54.84
   0  -3  23  809.52   49.95
   0  -3 -23  824.31   50.71
  -1   2 -24  101.87   12.57
  -1  -2 -24  115.83   14.53
  -1   2 -24  121.66   15.24
   1   2  24  113.51   14.23
   1  -2  24  102.10   13.35
  -1  -2 -24  109.96   14.57
   9   0  -1    6.81    7.47
   8   3  -6  114.44   15.80
   8   3  -6   82.87   11.86
  -8   3   6  116.82   15.53
   4  -5  14  210.88   19.62
   4   5  14  194.11   19.14
  -4  -5 -14  193.54   18.55
  -4   5 -14  206.45   20.20
   4  -5  14  178.82   17.26
   5  -6  -3   62.88   20.09
   5   6  -3   10.41    7.87
   1  -7   6  130.76   17.36
   1   7   6  111.95   14.40
   1   7   6  129.03   16.16
   1  -7   6  106.87   13.99
  -1  -7  -6  149.78   18.61
   1   1 -25  336.76   26.98
  -1   1  25  403.34   32.45
   1  -1 -25  423.81   33.77
   1   1 -25  395.60   31.74
   1  -1 -25  410.75   33.02
  -1  -1  25  377.24   30.42
  -1   0 -25   -6.40    7.29
   1   0  25    6.51    9.27
   9   0  -2  149.11   18.06
   9   0  -2  150.59   14.61
  -9   0   2  157.11   18.76
   1   5  18  272.47   22.49
   1  -5  18  313.51   25.94
   1   5  18  322.53   26.57
  -1   5 -18  370.00   41.05
  -1  -5 -18  338.49   28.99
   2  -7  -4  167.55   16.72
   2   7  -4  187.40   18.29
   2   7  -4  193.07   18.48
  -2   7   4  122.52   14.95
  -2   7   4  190.48   25.37
  -6   5   8   77.14   19.49
  -6  -5   8   79.59   19.79
   6  -5  -8   61.68   16.28
   6   5  -8  128.42   16.19
   9   0   0  367.93   30.12
   9   0   0  435.83   35.55
  -9   0   0  522.58   32.33
   6  -4  12  117.01   14.98
  -6  -4 -12  142.76   17.94
   6  -4  12  149.72   18.12
  -6   4 -12  133.92   17.28
  -4  -5  15  755.74   46.45
   4   5 -15  798.02   49.03
  -4   5  15  758.55   46.91
   4  -5 -15  869.29   53.71
  -3  -4 -19  167.40   21.01
  -3   4 -19  192.65   19.65
   3  -4  19  151.66   19.75
   3   4  19  148.38   19.06
   5  -6   2  337.43   26.83
  -5   6  -2  421.63   35.27
   5   6   2  390.12   31.60
  -5  -6  -2  358.20   28.58
   5  -6   2  433.78   34.49
   5   6   2  320.85   25.90
   6  -3  15    1.28    5.57
   6  -3  15   10.75    8.58
  -6  -3 -15    1.25    7.91
   6   3  15   -6.14    6.27
   1   3 -23    1.88    7.28
   1  -3 -23   18.29    9.48
  -1  -3  23   -1.39    6.23
  -1   3  23    0.82    9.34
   7   4   7   77.82   19.60
   7  -4   7   95.44   13.14
  -7  -4  -7   90.84   22.52
  -7   4  -7   91.68   26.92
   7  -4   7   83.84   23.65
  -3   5 -16  367.44   31.41
   3   5  16  339.02   27.41
   3  -5  16  329.31   26.51
  -3  -5 -16  349.14   28.41
   3  -5  16  334.04   27.37
   3  -1 -24   15.36    8.24
  -3   1  24    5.64    6.29
   3  -1 -24    6.95    6.71
   9   0  -3    1.63    5.68
   9   0  -3    7.36    5.46
  -9   0   3    7.82    6.16
  -3  -6  12   62.80   16.73
  -3  -6  12   62.33   15.49
  -3   6  12   53.92   13.65
   3  -6 -12   72.36   19.50
  -3   6  12   65.23   19.04
   3   6 -12   72.87   18.93
   0   7   7  215.74   36.34
   0  -7   7  180.55   17.59
   0   7  -7  225.69   21.37
   0   7   7  254.59   26.75
   0  -7  -7  310.77   30.88
   0  -7   7  152.19   17.96
   9   0   1    1.34    6.16
   9   0   1   25.78   10.47
  -7  -3  13   98.87   21.03
   7   3 -13  107.33   16.47
  -7   3  13  151.72   18.71
   7  -3 -13  125.88   15.81
   7   3 -13  130.24   16.06
   2   6  13   16.59    7.28
  -2  -6 -13   13.56    9.40
   2   6  13   48.23   13.11
   2  -6  13   10.44    6.39
  -2   6 -13   18.21    9.01
  -2   7  -4  486.30   22.88
   2  -7   4  432.49   27.16
   2  -7   4  421.96   33.75
   2   7   4  469.88   29.58
  -2  -7  -4  442.51   34.89
   2   7   4  491.29   30.53
   1   6  14  155.14   18.55
   1   6  14  198.43   20.67
   1  -6  14  191.03   18.54
   1  -6  14  161.82   15.13
  -1  -6 -14  209.73   19.82
   4  -1  22   44.55   14.60
  -4   1 -22   26.10    9.72
  -4   1 -22   36.55   11.83
   5  -3 -19  543.47   33.64
  -5   3  19  367.50   29.15
   5   3 -19  549.26   34.15
  -5  -3  19  489.96   33.62
   2   2 -24  219.57   26.49
   2  -2 -24  182.27   17.43
   2  -2 -24  197.93   18.94
  -2  -2  24  169.71   18.78
  -2   2  24  169.39   16.78
   2   0 -25    0.73    6.66
  -2   0  25   -1.08    7.66
   5   6  -4  145.87   26.31
  -5  -6   4  150.15   24.92
   5   6  -4  121.98   19.05
  -5   6   4  120.44   22.70
   5  -6  -4  143.61   20.76
  -4   1  23  952.84   57.84
   4   1 -23 1132.80   69.12
   4  -1 -23  965.36   59.24
   4  -1 -23 1061.72   64.75
   4   1 -23  849.19   52.03
  -4  -1  23  960.73   59.17
   5   6   3  222.42   21.03
   5  -6   3  241.94   25.82
   5  -6   3  203.38   18.89
  -5  -6  -3  235.70   21.75
  -5   6  -3  205.60   19.84
   5   6   3  147.29   17.74
  -6  -5  -7   19.87    8.26
  -6   5  -7    6.07    9.25
   6  -5   7   13.79    6.25
   6  -5   7    4.69    8.17
   7   4  -9   85.54    8.62
  -7  -4   9   80.83   20.35
   7  -4  -9   42.80   12.65
   7   4  -9   55.17   14.49
  -7   4   9   74.61   19.84
   6  -2  17    1.32    6.41
  -6   2 -17   -2.61    5.41
   6  -2  17   -5.19    6.60
  -6   1 -18    7.26    7.71
   6   1  18   46.51   14.83
   6  -1  18   34.41   13.29
  -6  -1 -18   28.14   11.92
  -9   0   4   -0.51    6.76
   9   0  -4    3.44    6.70
   9   0  -4    6.80    5.64
   7   0 -17   -2.27    7.68
   7   0 -17   10.14    7.65
   8   0  11   17.77   10.63
  -8   0 -11    6.48    6.62
   8   0  11    8.92    7.98
  -2   7   5  492.15   33.53
   2   7  -5  487.79   30.27
  -2   7   5  379.87   20.68
   2  -7  -5  504.71   33.77
  -2  -7   5  485.55   30.15
   2   7  -5  508.09   35.62
  -9   0  -2  349.24   27.97
   9   0   2  328.30   26.59
   9   0   2  365.74   29.69
   1  -4  21   24.46   12.36
  -3  -3  22   57.76   15.44
  -3   3  22   49.15   13.98
   3   3 -22   55.70   15.02
   3  -3 -22   75.05   19.41
  -1  -7   7  256.49   13.37
  -1  -7   7  267.84   23.99
   1  -7  -7  271.73   24.95
   1   7  -7  298.30   24.38
  -1   7   7  327.89   27.07
  -1   7   7  242.26   22.36
  -8  -3  -5    6.88    5.04
   8   3   5    1.19    7.56
  -8  -3  -5    9.01    8.76
  -7  -1 -15  338.28   27.26
   7   1  15  364.86   29.36
  -7   1 -15  321.48   26.02
   7  -1  15  356.50   29.13
  -7  -1 -15  283.30   13.05
   8   3  -7  426.78   20.73
   8  -3  -7  501.01   31.32
  -8   3   7  574.23   36.08
   8   3  -7  462.90   28.73
   8   3  -7  486.62   30.32
  -2   5  18    8.61    5.69
  -2  -5  18  -13.39    8.08
   2   5 -18    0.26    7.87
   2  -5 -18    0.95    7.17
  -2   5  18    3.83    6.89
   3   4 -20  617.23   38.18
  -3   4  20  620.62   39.01
  -3   4  20  457.66   28.56
  -3  -4  20  526.90   32.61
   3  -4 -20  606.23   37.56
   9   1  -1  175.58   17.09
  -9  -1   1  194.21   18.30
  -9   1   1  199.88   19.02
   9   1  -1  167.25   16.31
   9  -1  -1  149.82   14.23
   9  -1  -1  179.93   17.36
  -3   5  17  616.70   38.26
  -3   5  17  497.20   30.83
   3  -5 -17  620.42   38.59
   3   5 -17  688.92   46.35
  -3  -5  17  605.42   41.98
  -1   1 -25  451.94   28.34
  -1   1 -25  513.08   32.49
   1   1  25  512.85   32.58
   1  -1  25  521.43   33.04
  -1  -1 -25  485.30   30.72
  -1  -1 -25  494.03   31.12
   9   1  -2   66.88   17.11
  -9   1   2   59.69   15.44
   9  -1  -2   47.55   12.62
  -9  -1   2   57.47   14.79
   9   1  -2   57.20   15.17
   9  -1  -2   63.25   16.39
  -1   3 -23  127.06   19.36
   1   3  23   97.31   15.84
  -1  -3 -23  111.31   14.49
   1  -3  23  102.81   25.71
  -1  -3 -23  104.51   15.47
   9  -1   0   30.45   11.81
  -9  -1   0   16.27    7.12
  -9   1   0   20.46    8.28
   9   1   0   12.98    7.53
   9   1   0   13.35    7.24
   4   6   9   35.84    6.84
   4  -6   9   23.14    9.31
  -4   6  -9   25.88   10.21
  -4  -6  -9   47.85   13.51
  -8  -2  -9  -10.37    7.43
   8  -2   9  -14.15    8.16
   8   2   9    3.87    6.57
  -8   2  -9   -5.35    6.39
  -1   7  -7  447.64   36.50
   1   7   7  374.41   30.39
   1  -7   7  391.44   32.25
   1   7   7  394.99   31.36
  -1  -7  -7  421.21   33.45
   1  -7   7  415.02   29.57
  -5   3 -18   32.74   11.10
   5  -3  18   33.91   11.23
   5  -3  18   20.74    8.51
  -5   6   5   17.83   11.44
   5  -6  -5   25.61    9.71
   2   7   5  311.81   27.97
   2   7   5  275.33   37.90
   2  -7   5  271.73   22.26
   2  -7   5  271.30   13.72
  -2   7  -5  279.56   26.30
  -2  -7  -5  305.29   24.92
   4   6 -10  569.28   35.68
  -4  -6  10  573.78   37.53
  -4  -6  10  538.01   40.63
  -4   6  10  411.73   25.54
  -4   6  10  746.46   46.15
   4  -6 -10  599.70   36.93
  -8   2  11   35.94   11.72
   8   2 -11   59.64   16.05
   8  -2 -11   44.57   12.36
   8   2 -11   48.77   13.77
   5  -5 -13  158.07   21.71
  -5   5  13  188.79   22.33
  -5  -5  13  136.29   16.43
  -5  -5  13  124.47   26.24
   9   0  -5   23.45    9.14
  -9   0   5    8.91    7.75
   9   0  -5   -2.77    5.51
   6  -4 -14  314.64   26.16
  -6   4  14  327.77   27.12
  -6  -4  14  278.09   27.77
   6   4 -14  284.52   17.14
  -6  -4  14  262.87   23.91
  -9   1   3  343.89   28.21
   9  -1  -3  346.11   28.48
   9   1  -3  310.63   25.20
   9   1  -3  333.58   27.01
   9  -1  -3  262.84   21.45
  -9  -1   3  359.50   28.72
   5  -6   4  212.29   20.19
   5   6   4  145.72   17.51
  -5  -6  -4  184.16   17.51
   5   6   4  168.38   21.29
  -5   6  -4  181.63   21.72
   5  -6   4  155.05   14.84
   5   0 -22  274.70   25.29
  -5   0  22  215.48   20.00
   5   0 -22  288.53   26.89
  -9  -1  -1    3.96    5.45
   9  -1   1    2.94    7.23
  -9   1  -1   20.55    8.62
   9   1   1   -4.80    6.49
   9   1   1   11.98    7.89
   4  -3  20  197.30   32.27
  -4   3 -20  196.47   19.58
  -4  -3 -20  160.97   50.84
  -4   3 -20  163.74   16.06
   4   3  20  175.82   18.41
   6  -5  -9  629.81   38.87
  -6   5   9  686.73   42.09
  -6  -5   9  568.03   34.73
   6   5  -9  549.73   34.00
   6   5  -9  580.86   35.78
   9   0   3   -5.55    6.85
  -9   0  -3    4.79    5.80
   6   0 -20  483.04   40.74
  -6   0  20  445.05   37.21
   7  -2  14  138.17   22.70
  -7   2 -14  137.73   17.09
  -7  -2 -14  135.11   18.63
   7  -2  14  115.84   20.48
  -4   3  21   36.70   12.39
  -4   3  21   42.61   11.77
   4  -3 -21   22.85    8.73
   2   4 -21   46.56   13.70
  -2  -4  21   32.41   12.00
   2  -4 -21   27.04   11.06
  -2  -1  25  178.54   17.57
   2   1 -25  202.84   19.42
   2  -1 -25  168.78   16.17
   2   1 -25  145.91   17.34
   2  -1 -25  172.25   20.52
  -2   1  25  176.69   17.09
  -2  -6  14    7.65    7.27
   2   6 -14   20.07    9.74
  -6   3  17  195.72   18.05
   6   3 -17  310.47   25.13
  -6  -3  17  251.14   21.17
   6   3 -17  230.46   21.17
   0   7   8   68.68   21.01
   0  -7   8   46.42   13.10
   0  -7   8   29.99    9.90
   0   7   8   96.95   20.97
   0   7  -8   59.37   15.49
  -2   7   6  209.61   21.06
  -2   7   6  184.30   26.25
   2   7  -6  248.00   23.11
   2   7  -6  265.88   24.75
  -2  -7   6  220.68   21.32
   2  -7  -6  257.56   23.90
  -7   4  -8  318.04   25.86
   7  -4   8  301.22   24.34
   7  -4   8  325.47   26.45
  -7  -4  -8  284.68   25.97
   7   4   8  251.84   23.96
  -2  -3  23  866.04   54.15
   2  -3 -23  868.01   52.82
   2   3 -23 1031.13   63.55
   2  -3 -23  890.81   54.69
  -2   3  23  930.94   57.13
   9   1  -4   19.63    9.13
   9  -1  -4   18.25    7.51
  -9  -1   4   19.63    8.29
   9   1  -4   31.85   11.50
   5  -5  12   80.39   21.10
   5   5  12   71.64   21.57
  -5  -5 -12   84.09   21.63
   5  -5  12   92.18   12.33
   7   1 -17   -3.25    6.74
   7   1 -17   16.20    8.45
   5  -4 -17  104.55   16.75
   5   4 -17  116.17   17.68
  -5   4  17  114.22   16.38
  -5  -4  17  121.02   17.38
  -8  -1 -11  668.11   40.67
   8  -1  11  782.26   47.90
  -8  -1 -11  876.34   53.80
  -8   1 -11  658.29   40.00
   8   1  11  789.09   48.81
   8  -1  11  690.74   44.88
  -9   1  -2   28.26    9.80
   9   1   2   22.81    8.06
   9   1   2   38.50   11.58
  -9  -1  -2   26.57    9.47
   9  -1   2   39.06   11.98
   9  -1   2   36.09   10.29
  -3   6 -12  530.90   33.42
  -3  -6 -12  465.48   37.02
   3   6  12  359.67   28.67
   3  -6  12  413.02   33.76
   3  -6  12  430.20   34.60
   3   6  12  456.51   28.87
  -7  -3 -12   20.24    9.25
   7  -3  12   13.11    6.30
   7   3  12    5.71    8.15
  -8   1  13  117.58   20.13
   8   1 -13   72.06   21.97
  -8  -1  13  102.75   17.13
   8   1 -13   53.09   16.65
   0   6  15   17.97    7.52
   0   6  15   18.65    8.24
   0  -6 -15   24.81    9.81
   5  -2 -21   95.54   17.15
   5   2 -21   62.66   16.19
  -5   2  21   76.33   18.91
   5   2 -21  105.23   21.23
   4  -4  18  247.87   23.07
   4  -4  18  229.75   20.96
  -4  -4 -18  264.11   24.74
  -4   4 -18  250.56   23.22
  -8  -3  -6  261.79   24.60
   8  -3   6  219.63   20.18
   8  -3   6  209.28   19.74
  -8   3  -6  223.95   23.48
   8   3   6  237.88   22.14
   5   6  -6  175.16   17.19
  -5   6   6  204.09   20.07
   5  -6  -6  159.01   19.87
  -5  -6   6  160.17   18.88
   5   6  -6  164.79   16.67
   9   0  -6  139.66   17.13
   9   0  -6  127.27   15.68
  -9   0   6  134.54   16.44
   4  -4 -19   32.08   12.90
  -4   4  19   32.85   12.30
   8   3  -8   49.45   13.02
   8  -3  -8   39.86    8.99
  -8   3   8   30.05   10.47
   8   3  -8   76.33   20.04
   8   3  -8   51.80   14.17
   6  -5   8   41.45   12.96
   6  -5   8   57.02   14.89
  -6  -5  -8   76.05   19.27
  -1  -7   8  331.39   27.47
  -1   7   8  355.87   30.34
  -1   7   8  508.32   31.67
   1   7  -8  452.60   37.02
   1  -7  -8  426.64   34.00
  -1  -7   8  408.46   21.65
   7   4 -10  128.17   16.58
  -7  -4  10  109.07   13.41
   7  -4 -10  102.65   14.47
   7   4 -10  102.50   13.30
  -7   4  10  149.94   19.43
   0   5  19  142.26   18.34
   0  -5 -19  185.93   18.59
   0  -5  19  153.17   18.80
   0   5 -19  172.90   21.09
   0   5  19  133.71   16.51
  -5   0 -21   -5.36    5.69
   7  -2 -16  235.94   22.45
   7   2 -16  236.95   21.98
  -7   2  16  162.31   15.23
  -7  -2  16  177.99   17.07
   7   2 -16  235.22   22.23
   2   7   6   17.98    7.79
   2  -7   6    7.05    7.35
  -2  -7  -6   19.01    8.03
   2   7   6   13.28    6.22
   2  -7   6   25.52    9.05
   9   0   4   14.63    9.73
  -9   0  -4   10.92    8.02
   5  -6   5   87.23   12.28
   5   6   5  100.01   13.64
  -5  -6  -5  115.77   15.02
  -5   6  -5  116.43   16.77
   5   6   5   82.22   20.20
   5  -6   5   99.64   15.42
  -3   0 -24    4.74    5.69
   3   7   0  257.13   26.03
   3  -7   0  256.27   13.83
  -3  -7   0  338.46   27.23
   3  -7   0  358.11   30.67
   3   7   0  320.88   26.06
  -3   7   0  463.68   36.72
  -3  -7   1  252.47   23.33
   3  -7  -1  206.35   21.54
   3   7  -1  234.96   37.70
   3   7  -1  249.38   23.20
   3  -7  -1  232.06   29.08
  -3   7   1  300.18   18.15
   3  -2  23   10.26    7.72
   3   2  23   66.10   19.28
  -3   2 -23   32.74   10.72
  -3  -2 -23   21.24    8.97
  -3   2 -23   11.31    7.21
  -3  -2 -23   54.77   16.68
   1   6 -15  344.86   30.81
  -1   6  15  321.55   25.96
  -1   6  15  336.21   27.30
  -1  -6  15  319.24   28.58
   1  -6 -15  373.91   30.25
   9   1  -5  228.10   26.79
  -9   1   5  217.34   20.23
   9  -1  -5  168.43   15.80
  -9  -1   5  237.35   23.92
   9   1  -5  173.52   16.80
   9  -1  -5  241.88   22.50
  -6  -2  19   -4.10    8.25
   6   2 -19   26.04   10.98
  -6   4 -13  125.18   16.99
   6  -4  13  107.93   14.71
   6  -4  13  116.26   15.70
   6   4  13  108.54   19.32
  -6  -4 -13  108.66   19.93
   3  -7   1   10.99    8.63
  -3   7  -1    8.89    8.71
   3  -7   1   26.50    9.58
   3   7   1   41.15   15.95
   5  -4  16    3.96    7.22
  -5   4 -16  -19.51    6.50
   5  -4  16   17.96    8.88
  -3   6  13  184.17   18.75
  -3   6  13  118.31   14.45
  -3  -6  13  158.22   16.60
   3  -6 -13  164.60   20.83
   5   1 -22   16.94    7.14
   5  -1 -22   14.95    6.73
   5   1 -22   36.42   12.68
   9  -1   3  114.37   14.04
   9   1   3  135.60   17.17
   9   1   3  150.29   19.65
   9  -1   3  167.52   16.60
  -9  -1  -3  129.77   15.93
  -9   1  -3  147.81   18.17
   6   1 -20   54.55   17.93
   6  -1 -20   50.01   13.90
  -6   1  20   46.97   13.12
  -6  -1  20   64.05   16.75
   6  -1 -20   59.32   16.08
  -1  -5  19  566.74   35.18
   1  -5 -19  643.95   40.13
   1   5 -19  655.41   40.58
  -1   5  19  688.79   42.52
  -1   5  19  528.36   34.28
   3  -7  -2  542.99   37.44
  -3   7   2  582.07   35.67
   3  -7  -2  472.51   29.48
   3   7  -2  513.03   34.42
   3   7  -2  536.10   33.26
  -3  -7   2  505.06   31.23
   2  -5  18    1.37    3.93
   2  -5  18    9.09    7.86
  -2  -5 -18   13.70   10.95
  -2   5 -18    8.16    7.20
   2   5  18    3.74    4.31
   2   5  18    8.94    7.14
  -1   7  -8  111.33   15.28
   1  -7   8  115.00   14.85
   1   7   8  110.37   22.47
  -1  -7  -8  129.37   16.58
   1   7   8   99.33   13.44
   1  -7   8   94.13   11.84
   2  -2  24  388.11   31.39
  -2   2 -24  342.38   27.50
  -2  -2 -24  365.00   29.45
   2   2  24  364.34   29.55
  -2  -2 -24  366.12   29.34
  -2   2 -24  351.26   28.19
   7   3 -14   24.67    9.28
  -7  -3  14   32.98    7.81
  -7   3  14   32.35   11.12
   7  -3 -14   53.13   14.38
   7   3 -14   43.29   14.05
  -2   0 -25   20.06    9.41
  -4  -5 -15   34.33   12.71
   4  -5  15   20.46    7.62
   4  -5  15   31.34   10.86
  -4   5 -15   11.51    7.91
   4  -5 -16  461.42   38.29
   4   5 -16  381.26   35.88
  -4   5  16  422.05   35.18
   7   0  16   34.43    8.13
  -7   0 -16   43.10   13.12
  -7   0 -16   40.46   10.74
   3  -7   2   84.59   21.53
  -3   7  -2   86.43   21.72
   3  -7   2   69.73   17.33
   5   2  20  609.20   39.45
  -5  -2 -20  607.64   38.60
   5  -2  20  572.31   35.67
  -5   2 -20  545.35   33.81
  -5   2 -20  641.23   39.55
  -2   6 -14  378.32   30.29
   2   6  14  284.42   23.04
  -2  -6 -14  323.52   26.71
   2  -6  14  304.67   24.72
   2   6  14  300.54   24.57
   2  -6  14  276.18   12.90
  -2   7   7  152.64   17.36
   2  -7  -7  201.38   19.22
  -2  -7   7  178.06   17.00
   2   7  -7  191.76   18.30
  -2  -7   7  184.26   18.00
  -2   7   7  233.91   22.48
   3  -7  -3  184.61   17.58
  -3  -7   3  206.55   21.97
   3   7  -3  196.58   19.42
  -3   7   3  215.08   38.26
   3   7  -3  244.59   23.05
   3  -7  -3  249.53   23.26
   4  -6  10   20.40    7.96
  -4   6 -10   11.97    9.81
   4  -6  10   17.69    7.44
  -4  -6 -10   13.67    9.17
  -6   5  10  201.66   19.61
   6   5 -10  193.74   19.23
   6   5 -10  180.84   17.79
   6  -5 -10  174.28   17.25
  -6  -5  10  183.90   17.24
   6  -3  16  261.28   24.53
   6  -3  16  268.09   25.09
  -6   3 -16  237.76   22.40
  -6  -3 -16  274.62   25.73
   8   0  12  653.65   40.94
  -8   0 -12  593.20   36.30
   1   6  15   21.35    7.63
  -1   6 -15   33.26   11.66
   1  -6  15   19.17    6.85
   1   6  15   24.01    9.93
   1  -6  15   24.79    9.23
  -1  -6 -15   30.00   10.53
   4  -6 -11  185.76   18.30
  -4  -6  11  165.70   15.86
  -4  -6  11  168.27   18.27
   4   6 -11  177.78   17.87
  -4   6  11  113.20   15.05
  -4   6  11  154.43   20.96
   6   0  19   -8.09    6.70
  -6   0 -19   -5.18    4.33
   9   0  -7   -0.89    5.98
   9   0  -7   -5.98    6.65
  -9   0   7   -2.34    6.03
   8   2  10    7.60    7.36
  -8  -2 -10   -1.44    8.23
  -8   2 -10    2.31    6.45
   8  -2  10    3.50    6.77
   8  -2  10    0.84    5.73
   0  -2  25   18.34   10.31
   0  -2 -25   56.55   16.83
   0   2  25   32.33   14.15
   0   2 -25   44.32   13.32
   0  -2 -25   46.33   15.81
   5   6  -7  107.23   13.55
  -5   6   7   72.20   22.40
   5   6  -7  106.25   14.57
  -5  -6   7   81.74   20.66
   5  -6  -7   69.62   21.18
   8   0 -14  446.51   37.32
  -8   0  14  376.76   30.15
   8   2 -12  158.18   19.15
  -8  -2  12  142.88   17.87
  -8   2  12  192.19   19.26
   8   2 -12  163.75   16.02
   8  -2 -12  166.37   21.48
   9  -1  -6   86.83   11.01
  -9  -1   6  121.11   15.37
  -9   1   6  103.70   13.37
   9  -1  -6   83.86   21.28
   9   1  -6  123.77   15.70
   0  -7   9   23.36    9.60
   0   7   9    2.42    6.68
   0  -7   9   14.86    5.78
   0   7   9   27.50   10.32
   0   7  -9   28.35   11.07
  -1  -2  25   26.09   11.24
   1  -2 -25   43.73   13.80
  -1   2  25   28.41   11.49
   1   2 -25   36.80   12.60
  -3  -5 -17  143.49   18.28
   3   5  17  131.54   28.86
  -3   5 -17  183.19   18.67
   3  -5  17  162.60   15.38
  -9   0  -5   -6.77    4.22
   9   0   5   -2.47    7.00
  -3   7  -3   23.46    9.18
   5  -1  21  187.67   18.13
  -5  -1 -21  195.73   18.23
  -5  -1 -21  212.99   20.21
  -5   1 -21  202.86   19.08
  -5   1 -21  201.96   18.88
   0   0  26  205.69   19.95
   0   0 -26  176.59   17.18
   0   0 -26  224.27   21.11
   9  -1   4   55.68   15.84
   9   1   4   61.46   17.44
   9  -1   4   22.22    8.45
  -9  -1  -4   39.25   10.97
   9   1   4   31.19   10.55
   1  -5  19  394.75   31.41
  -1  -5 -19  481.42   24.49
   1   5  19  453.09   34.86
   1   5  19  366.52   34.53
  -1   5 -19  492.46   22.41
   2  -4  21   -3.11    7.54
  -2   4 -21   -4.58    4.22
  -2  -4 -21  -16.05   19.00
  -3   1 -24  126.56   16.53
  -3  -1 -24  113.65   13.96
  -3   1 -24  105.24   14.19
  -3  -1 -24  104.49   13.79
  -5  -6  -6   22.64    9.55
   5  -6   6   -3.46    8.20
   5  -6   6    2.34    7.79
  -5   6  -6   15.38    9.63
  -8  -3  -7  144.76   17.66
  -8   3  -7  156.13   19.97
   8   3   7  156.49   20.83
   8  -3   7  144.43   18.03
   8  -3   7  181.48   18.34
   7   4   9   36.53   11.64
  -7  -4  -9   54.59   14.89
   7  -4   9   18.56    7.78
   2   7   7   15.99    7.29
  -2  -7  -7   30.28   11.01
   2   7   7   29.02    9.62
  -1   0  26   34.96    5.96
   1   0 -26   24.40    8.23
   1   0 -26   39.72    6.34
   4   0  23   17.80   11.68
  -3   7   4  298.14   16.92
   3  -7  -4  193.37   18.09
   3  -7  -4  272.23   25.38
   3   7  -4  213.71   19.79
   3   7  -4  235.53   21.96
  -3  -7   4  249.48   22.84
   8   3  -9  168.37   17.13
   8   3  -9  207.47   19.68
   8  -3  -9  161.76   31.33
  -8   3   9  178.14   31.63
   8   3  -9  199.69   18.66
   3   0 -25    9.64    7.65
   0   4 -22   99.82   16.15
   0   4  22   90.68   11.90
   0   4  22   98.13   13.38
   0  -4 -22   85.48   21.40
   0  -4  22   91.35   18.72
   3  -2 -24  388.07   31.11
   3   2 -24  407.13   34.87
  -3  -2  24  336.15   28.40
   3  -2 -24  376.99   30.37
  -3   2  24  367.48   29.64
  -4   0  24  124.70   15.78
   4   0 -24  109.25   13.86
   4   0 -24  141.88   18.68
   5   5 -14  257.82   25.98
  -5   5  14  309.66   25.28
  -5  -5  14  234.43   21.37
   5  -5 -14  281.78   27.71
  -5  -5  14  251.85   24.56
  -3  -4 -20  390.58   31.50
   3   4  20  328.29   28.35
   3  -4  20  375.94   32.28
  -3   4 -20  421.36   34.25
  -3   4 -20  277.26   23.36
   3  -3  22   20.70   13.28
  -3   3 -22   20.42    8.73
  -3   3 -22   24.74    8.80
   3   3  22   20.96    9.42
  -3  -3 -22   22.82    7.86
  -4  -2 -22  585.49   36.29
   4  -2  22  586.64   41.59
  -4   2 -22  508.27   32.19
  -4   2 -22  494.54   34.76
  -4  -2 -22  451.68   28.18
   7   0 -18  114.39   14.62
   7   0 -18  114.42   16.67
  -7   0  18   81.94    6.58
  -1  -7   9  532.50   33.65
  -1   7   9  598.90   39.02
  -1  -7   9  553.09   34.62
  -1   7   9  542.65   33.42
   1   7  -9  623.74   39.98
   1  -7  -9  673.17   41.64
  -1   4  22  822.40   50.46
  -1  -4  22  785.99   48.17
   1  -4 -22  821.93   53.18
  -1   4  22  765.84   47.02
   1   4 -22  916.24   57.38
  -2  -3 -23  194.71   20.09
   2   3  23  190.30   18.74
  -2   3 -23  171.62   16.18
   2  -3  23  204.71   19.92
  -2   3 -23  238.23   23.94
  -2  -3 -23  175.20   16.52
   2  -1  25   11.40   10.39
  -2  -1 -25   12.88    6.95
  -2  -1 -25    9.81    8.58
  -2   1 -25    4.09    5.34
   2   1  25   20.20    8.57
  -2   1 -25   21.16    8.08
   6  -4 -15   20.93   10.70
  -6  -5  -9  616.79   38.17
   6  -5   9  588.21   36.98
   6  -5   9  564.17   34.54
  -6   5  -9  641.91   39.58
   6   5   9  516.99   32.27
  -4  -2  23   32.04   11.31
   4  -2 -23   33.54   13.56
   4  -2 -23   44.65   14.46
  -4   2  23   33.53    6.20
   4   2 -23   30.96   12.55
   5   3 -20   40.38   14.83
  -5   3  20   25.76    9.78
  -7  -1 -16  -10.00    7.80
  -7   1 -16    9.99    8.27
  -7   1 -16   -3.74    5.73
   7  -1  16   -5.89    7.54
  -6   2 -18   49.88   13.75
   6  -2  18   49.49   13.81
  -6  -2 -18   92.42   15.94
  -6   2 -18   39.43   11.32
  -7   4  11   52.34   14.99
  -7  -4  11  107.10   13.57
   7   4 -11   76.47   20.03
   3  -7   4   57.53   16.88
  -3  -7  -4   51.87   14.60
   3   7   4   50.86   13.41
  -3   7  -4   42.18   13.27
   3   7   4   60.80   16.26
   3  -7   4   54.12   17.37
   1  -7   9  219.94   21.47
   1   7   9  259.13   13.16
  -1  -7  -9  254.98   23.69
   1   7   9  251.62   23.73
  -1   7  -9  248.85   34.32
   1  -7   9  236.40   33.05
  -8  -1 -12  -10.31    4.54
  -8   1 -12   -1.10    6.27
   8  -1  12  -10.92   10.49
   8  -1  12    9.97    7.95
  -3   5  18  248.83   23.05
  -3  -5  18  324.77   29.61
   3  -5 -18  290.70   15.71
   3   5 -18  345.12   32.25
  -3   5  18  263.48   43.52
  -5  -5 -13  271.61   25.18
   5  -5  13  258.69   24.06
   5  -5  13  253.83   23.22
   5   5  13  233.79   23.98
  -5   5 -13  270.29   25.00
   6  -1  19  553.65   34.67
  -6   1 -19  524.20   32.38
   6   1  19  548.06   33.86
  -6  -1 -19  457.13   36.05
  -6   1 -19  535.48   33.42
  -6  -1 -19  611.88   37.79
   0  -3 -24  464.53   30.49
   0  -3  24  475.63   30.49
   0   3  24  441.60   30.19
   0   3 -24  479.28   21.95
   0  -3 -24  464.40   31.15
   9  -1  -7  191.96   18.60
   9   1  -7  149.23   18.82
  -9   1   7  188.92   18.27
  -9  -1   7  186.51   17.83
   9  -1  -7  136.42    7.87
   9   1  -7  146.63   14.21
  -2  -7   8   23.08   10.59
  -2   7   8   44.83   13.13
  -2  -7   8   18.22    7.61
   2  -7  -8   29.75   15.47
   2  -6 -15   91.15   27.49
   2   6 -15   84.59   22.02
  -2   6  15   89.69   24.47
  -3  -6 -13    7.90    9.19
  -3   6 -13   10.97   12.58
  -7   2 -15   55.93   20.18
   7  -2  15   80.00   20.86
   7  -2  15   70.04   20.37
  -7  -2 -15   76.05   19.26
   7   2  15   54.83   15.60
   9   0  -8  362.03   29.00
   9   0  -8  450.91   21.72
  -9   0   8  469.96   26.19
   3  -7  -5  115.78   22.93
   3   7  -5   86.42    7.74
   3   7  -5   84.59   22.42
  -3   7   5  126.39   17.68
  -3  -7   5  107.48   13.62
   2  -5 -19   85.68   22.65
  -2  -5  19   75.01   19.16
   2   5 -19  108.65   14.91
  -2   5  19   66.72   16.63
  -2   5  19  110.26   13.87
  -9  -2   1  113.44   14.37
   9   2  -1  100.10   13.50
  -9   2   1   86.12   21.89
   9  -2  -1  102.41   14.47
   9   2  -1  113.37   15.20
   9  -2  -1   62.02   15.95
  -7   3 -13  206.04   20.35
   7   3  13  178.85   18.45
   7  -3  13  202.61   18.95
  -7  -3 -13  195.35   31.04
   7  -3  13  141.78   24.35
  -1   3  24  110.05   14.91
   1  -3 -24  129.66   16.35
   1  -3 -24  114.34   15.70
   1   3 -24   83.58   21.20
  -1  -2 -25    9.70    9.06
  -1   2 -25    1.62    7.02
  -1  -2 -25    5.78    5.80
  -1   2 -25   18.46    6.53
   1   2  25   12.36    7.16
   1  -2  25   23.69   10.16
   9   1   5  765.06   46.50
  -9  -1  -5  817.31   49.40
   9  -1   5  779.17   47.24
   9   1   5  795.78   48.40
   9  -1   5  822.43   49.78
  -9   1  -5  907.48   54.87
   9   2  -2  361.47   29.17
   9  -2  -2  271.44   22.15
  -9   2   2  388.68   31.73
  -9  -2   2  380.03   30.14
   9  -2  -2  393.47   32.05
   9   2  -2  321.49   26.05
   5  -6  -8  574.64   37.95
   5   6  -8  545.21   34.00
  -5  -6   8  537.76   34.06
  -5   6   8  651.90   41.29
   5   6  -8  527.20   32.64
   9   2   0  617.48   38.00
   9  -2   0  526.07   32.59
   9  -2   0  699.84   42.79
   9   2   0  651.77   39.94
  -9   2   0  690.66   42.04
  -9  -2   0  711.74   43.37
   0  -1 -26   40.85   11.42
   0  -1  26   46.76   12.07
   0  -1 -26   52.75   13.58
   0   1 -26   44.58   11.79
   0   1 -26   30.46    8.35
   0   1  26   43.37   11.94
  -9   0  -6   43.51   11.81
   9   0   6   26.39    8.70
   9   0   6   51.67   14.16
  -7  -5   1  344.79   27.72
   7  -5  -1  383.43   31.06
   7   5  -1  301.88   24.51
  -7   5   1  396.94   32.22
   7   5  -1  315.07   25.67
   7  -5   0   23.28    9.74
  -7  -5   0   60.39   14.60
  -7   5   0   17.34   10.26
   7   5   0   60.15   13.85
   7   5   0   31.85   13.24
   1   1 -26   25.77   10.17
   1  -1 -26   34.50   20.06
  -1   1  26   21.29    8.45
  -1  -1  26   20.12   10.08
   4   1  23   27.94   11.85
  -4  -1 -23   30.83    9.18
  -4  -1 -23   27.52   10.16
  -3  -1  25  236.27   21.24
   3  -1 -25  234.58   20.90
   3   1 -25  243.94   21.35
   3   1 -25  294.20   26.97
  -3   1  25  206.12   22.91
   3  -1 -25  258.13   27.81
  -1   0 -26  205.73   23.02
  -1   0 -26  192.80   21.58
   1   0  26  198.02   23.04
   7  -5  -2   10.89    9.29
  -7  -5   2   21.17    9.74
  -7   5   2   15.92    9.06
   7   5  -2    6.74    6.83
   9   2  -3   51.72   12.90
   9   2  -3   18.02    8.15
  -9  -2   3   45.00   13.08
  -5   3 -19   18.34    9.24
   5  -3  19   33.34    9.88
   5   3  19   17.54    8.26
  -5  -3 -19    6.36    7.86
   3  -4 -21  -13.26    7.90
   3   4 -21   -7.16    7.37
  -6  -3  18  129.52   15.47
  -6   3  18  110.55   16.33
   6   3 -18  181.43   20.32
   6   3 -18  143.40   15.90
  -5  -6  -7   46.70   13.81
  -5   6  -7   48.79   12.63
   5   6   7   29.59   11.12
   5  -6   7   44.07   10.95
   5  -6   7   51.29   12.84
   9  -2   1   39.60   12.44
   9  -2   1   11.72    6.21
   9   2   1   27.80   11.09
   9   2   1   41.04   11.42
  -9  -2  -1   26.45    9.30
  -9   2  -1   20.17    8.45
  -1   4 -22  809.09   57.86
   1   4  22  744.56   53.31
   1   4  22  747.68   53.76
  -1  -4 -22  809.90   58.01
   1  -4  22  802.21   57.64
   4   1 -24   32.88   11.36
   4  -1 -24   29.76   10.70
  -6   5  11   -6.97    7.44
   0   6  16  252.12   22.75
   0   6  16  232.20   25.09
   0  -6  16  254.74   22.61
   0   6 -16  280.46   24.78
   0  -6 -16  283.62   25.50
  -7  -1  18   63.16   14.76
   7   1 -18   83.74   18.89
   7   1 -18   85.89   13.35
  -3  -3  23   45.98   12.69
  -3   3  23   55.76   13.41
   3   3 -23   29.05   10.10
   3  -3 -23   39.16   11.06
   3  -3 -23   23.71    8.94
  -7  -5  -1   33.59   11.38
   7   5   1   25.65    8.12
   7  -5   1   26.72   10.20
   7   5   1   28.32   10.05
  -7   5  -1   39.21   11.37
   2   2 -25    2.67    9.87
  -2   2  25    3.11    7.16
   2  -2 -25   -5.39    9.12
  -3  -6  14  700.41   50.31
   3   6 -14  712.85   51.03
  -3   6  14  685.60   49.26
   3  -6 -14  670.97   48.28
  -3   6  14  477.32   34.51
  -2   7  -8   76.95   22.09
  -2  -7  -8   62.48   15.11
   2   7   8   36.73    9.85
   2   7   8   54.99   12.97
  -3   7  -5   38.37   11.38
  -3  -7  -5   43.94   12.45
   3  -7   5   13.35   12.31
   3   7   5   21.59    8.81
   3   7   5   46.05   12.63
   3  -7   5   34.99   10.58
  -5   4  18  191.60   20.75
  -5  -4  18  232.10   21.81
   5  -4 -18  285.73   25.58
   5   4 -18  267.37   24.36
  -7  -5   3  132.08   18.34
   7  -5  -3  134.21   19.11
  -7   5   3  119.20   17.01
   7   5  -3  115.05   17.14
   7   5  -3  101.02   15.92
   0  -7 -10   10.45    8.81
   0   7 -10    6.60    7.28
   0   7  10   -3.48    7.31
   0  -7  10    3.15    7.77
  -8   3  -8  139.35   22.12
   8   3   8  103.69   15.41
   8  -3   8  168.47   20.92
   8  -3   8  176.23   20.51
  -8  -3  -8   87.21   13.25
  -4  -6 -11   47.79   12.26
   4  -6  11   58.79   13.72
   4   6  11   47.75   12.65
  -4   6 -11   66.76   16.14
   4  -6  11   60.82   13.94
   6  -4  14  234.64   26.79
   6  -4  14  188.43   24.34
  -6   4 -14  269.11   24.80
  -6  -4 -14  259.57   23.83
   6   4  14  193.32   25.06
   6   0 -21    8.14    9.01
  -6   0  21  -11.45    5.34
  -4  -6  12  122.20   17.76
  -4   6  12  130.40   21.17
   4   6 -12  122.05   17.60
  -4  -6  12   88.89   12.71
   4  -6 -12  119.62   22.50
  -8   3  10   -1.64    7.01
   8   3 -10   12.05    7.81
   8   3 -10   26.05    8.93
   8   3 -10    7.63    6.15
   2   0 -26  191.52   21.31
   2   0 -26  169.59   18.68
  -2   0  26  180.86   20.44
   9  -2  -4  215.96   26.13
   9   2  -4  172.89   19.47
  -9   2   4  221.40   25.14
   9   2  -4  192.94   21.37
   7   3 -15   46.84   12.94
   7  -3 -15   45.01   11.93
  -7  -3  15   98.18   14.91
  -7   3  15   46.29   11.87
   7   3 -15   53.27   12.22
  -7   2  17   -6.64    4.95
  -7  -2  17    5.63    9.52
  -8   2 -11   15.64    7.38
   8   2  11   10.63    7.49
  -8  -2 -11   10.98    7.61
  -1   6  16   84.06   13.16
   1   6 -16  103.21   15.98
  -1   6  16   99.71   14.88
  -1  -6  16   73.06   19.56
   1  -6 -16   95.37   14.61
   9  -2   2  387.67  201.99
   9   2   2  333.52   29.18
   9  -2   2  328.23   28.38
  -9   2  -2  445.04   32.68
   9   2   2  350.41   30.50
  -9  -2  -2  394.30   28.64
   3   7  -6   58.14   22.41
   3  -7  -6   -6.61    7.14
  -3   7   6   12.85    5.65
   3   7  -6   84.73   26.04
  -3   7   6    5.53    5.78
  -4   3 -21  675.84   48.40
  -4  -3 -21  677.51   48.46
   4  -3  21  704.45   50.49
   4   3  21  730.77   52.61
  -4   3 -21  791.46   56.58
   7   5   2   79.00   15.68
   7   5   2   67.09   15.93
  -7  -5  -2   63.50   16.54
  -8  -2  13   39.25   12.39
   8  -2 -13  116.83   18.55
   7  -4  10  657.73   47.00
  -7  -4 -10  652.18   46.78
   7  -4  10  627.11   44.76
  -7   4 -10  687.16   48.99
  -4   3  22    1.69    6.17
   4  -3 -22   13.46    9.56
   9   1  -8   36.85   10.82
  -9   1   8   15.68   12.88
   9  -1  -8   -9.48    8.93
   9  -1  -8    9.68    5.11
   9   1  -8   14.84    7.65
   8  -4  -1   29.83   10.55
  -8  -4   1   14.99    7.38
   8   4  -1   23.34    8.99
  -8   4   1   43.66   12.05
   8   4  -1   19.18    9.45
  -5   0  23  -10.68    9.83
  -2   4  22   13.08    6.91
   2  -4 -22   12.54    8.08
  -2  -4  22   10.29    6.79
   2   4 -22   26.13   10.38
  -1   3 -24   10.43    9.24
  -1  -3 -24   -4.06    7.20
  -1  -3 -24   -5.38    7.08
   1   3  24    3.74    6.89
   1  -3  24   11.55    8.85
   7  -5  -4  138.03   19.31
   7   5  -4   99.96   14.91
  -7  -5   4  128.49   18.15
   7   5  -4  115.99   16.98
  -7   5   4  121.73   19.07
   8   4   0  101.12   14.28
  -8  -4   0  111.56   17.73
   8  -4   0  120.41   17.89
  -8   4   0  122.03   17.63
   8   4   0  110.41   17.33
   1  -7 -10  392.28   34.32
  -1  -7  10  398.28   29.46
  -1  -7  10  345.42   30.05
  -1   7  10  365.24   31.63
  -1   7  10  333.61   29.06
   1   7 -10  368.02   41.82
   8   4  -2  196.81   21.34
  -8   4   2  225.43   24.72
   8  -4  -2  235.55   25.97
  -8  -4   2  200.77   22.21
  -8   0 -13    2.75    5.07
  -8   0 -13   24.53   10.76
   4  -4  19   12.04    6.72
   4  -4  19   -2.32    5.48
  -4  -4 -19    1.55    8.28
  -4   4 -19    7.72    6.01
  -2   6 -15   16.05    9.62
  -2  -6 -15   -7.32    8.04
   9  -1   6   69.40   16.37
  -9  -1  -6   71.23   16.02
   9   1   6  121.34   18.56
  -9   1  -6   75.88   17.28
   9  -1   6   76.24   21.41
  -4   4  20  611.91   44.36
   4   4 -20  555.33   40.10
  -4   4  20  418.22   30.30
   4  -4 -20  508.07   37.57
  -4  -4  20  531.90   38.77
   9   0  -9  105.70   18.14
   4  -5  16   -8.63    7.67
  -4  -5 -16   10.13    9.57
   5  -4  17  126.35   17.83
   5  -4  17  137.23   19.25
  -5  -4 -17  143.35   22.23
   8   0 -15   21.35    9.09
  -8   0  15   -8.75    5.64
  -6  -5 -10  102.93   16.04
  -4  -5  17  315.90   28.28
   4   5 -17  310.70   27.76
  -4   5  17  222.61   25.48
   4  -5 -17  407.08   31.16
   2  -7  -9   -3.31    7.81
  -2   7   9   -2.20    6.73
  -2   7   9    4.20    4.40
  -2  -7   9    3.45    4.82
  -2  -7   9    0.49    8.13
   9   2  -5   40.89   11.58
   9   2  -5   27.15    9.11
   9  -2  -5   26.84   10.04
   9   2  -5   20.42    7.84
  -9   2   5   29.18   10.61
  -8   4  -1   35.78   11.85
   8   4   1   30.72    7.98
  -8  -4  -1   24.84    9.34
   8   4   1   41.38   11.43
   8  -4   1   16.51    8.12
  -8  -4   3  178.53   20.13
   8  -4  -3  144.83   26.18
   8   4  -3  121.27   17.45
  -8   4   3  163.07   18.54
   8   4  -3  119.14   16.48
  -1  -1 -26   65.88   18.57
  -1   1 -26   41.09   11.39
   1   1  26   63.90   18.56
  -1  -1 -26   33.44   15.03
   0   5  20  147.67   17.81
   0   5  20  160.58   19.63
   5   2 -22  241.36   27.18
  -5   2  22  166.55   18.44
   5  -2 -22  183.52   20.47
  -5  -2  22  168.87   18.98
   5   2 -22  187.36   20.25
   9  -2   3   53.47   12.46
   9   2   3   78.34   12.25
  -9  -2  -3   48.46   11.28
   9  -2   3   75.32   18.86
  -9   2  -3   56.23   13.71
  -6   2  20  550.27   41.53
  -6  -2  20  571.20   41.37
   6   2 -20  642.06   45.88
   6   2 -20  775.00   55.69
   5   6  -9  210.06   23.38
  -5   6   9  233.91   25.41
   5  -6  -9  262.57   23.79
  -5  -6   9  215.93   23.20
   5   6  -9  219.05   28.78
   9   0   7    2.85    5.05
   9   0   7   14.98    8.98
  -9   0  -7   -0.89    5.23
   7  -5   3  293.59   26.53
   7   5   3  175.43   22.15
  -7  -5  -3  216.69   23.98
  -7   5  -3  214.27   25.68
   7   5   3  133.81   15.27
   1   6  16   69.35   15.77
   1   6  16   69.24   15.97
   1  -6  16   78.72   14.24
  -1  -6 -16   98.85   14.79
  -1   6 -16   65.18   19.41
   1   7  10  328.85   31.30
  -1   7 -10  413.37   30.61
  -1  -7 -10  388.89   33.83
   1  -7  10  366.55   31.63
   1  -7  10  361.95   27.37
   1   7  10  360.15   34.37
   7  -4 -12   16.73    7.92
   7   4 -12   -1.43    8.27
  -7   4  12    7.15    6.92
  -7  -4  12    9.22    5.68
   2  -5  19   99.48   13.83
   2  -5  19  112.13   16.90
  -2  -5 -19  115.11   16.36
  -2   5 -19  118.36   20.57
   2   5  19   91.15   12.92
   2   5  19  125.79   17.55
   7   0  17   -8.69    7.65
  -7   0 -17   -1.59    4.83
  -7   0 -17   -5.73    6.81
  -2  -3  24  124.98   19.04
   2  -3 -24  135.15   20.65
   2   3 -24  152.24   80.70
  -2   3  24  141.19   18.93
   2  -3 -24  158.78   19.76
  -3  -7  -6  161.33   19.16
   3  -7   6  123.48   18.43
   3   7   6  158.32   18.15
   3  -7   6  133.22   18.54
  -3   7  -6  166.04   18.80
   3   7   6  215.04   24.20
  -1   5  20   95.46   16.07
   1   5 -20  131.53   18.93
  -1  -5  20  132.46   19.32
   1  -5 -20  179.01   20.41
   7   5  -5   71.94   17.31
  -7  -5   5   80.01   17.89
   7   5  -5   80.67   12.33
  -7   5   5   85.26   19.54
   6  -1 -21   52.39   12.37
   6   1 -21   50.48   12.17
  -6  -1  21   49.69   13.12
   6   1 -21   80.82   18.75
   6  -1 -21   67.01   16.26
  -8   4  -2   17.15    8.44
   8  -4   2   33.01   11.63
   5   5 -15   15.69    7.73
  -5  -5  15   -1.17    7.92
   6  -3  17  854.63   60.76
  -6  -3 -17  806.01   58.13
  -6   3 -17  847.36   60.49
   6  -3  17  779.26   55.55
  -2   1  26   20.00    8.19
  -2  -1  26   14.75    9.38
   2  -1 -26   -2.42    6.77
   2   1 -26   20.03    9.33
   2   1 -26    5.72    5.21
   2  -1 -26    2.47    5.33
  -5  -6  -8   60.46   14.99
   5   6   8   39.16   12.02
   5  -6   8   27.71    9.37
   8  -4  -4  342.51   30.18
  -8   4   4  339.03   31.60
   8   4  -4  313.71   27.42
   8   4  -4  336.64   29.52
  -8  -4   4  354.47   31.10
  -5   0 -22  227.74   24.43
   5   0  22  253.23  134.97
  -5   0 -22  271.79   24.49
   3  -7  -7   29.40   10.57
  -3  -7   7   54.84   13.35
  -3   7   7   39.64   10.69
  -3   7   7   15.18    6.10
   5  -1 -23   13.15    7.66
   5   1 -23    6.99    7.82
  -5  -1  23    9.30    9.09
   5  -1 -23   18.08    9.20
  -5   1  23   31.70   10.10
   5   1 -23   19.52    7.30
  -2   7  -9   82.87   21.03
  -2  -7  -9   66.72   18.79
   2   7   9   76.90   12.13
   2   7   9   60.38   14.23
   2  -7   9   69.41   17.21
   2  -7   9   70.42   15.46
  -6   4  16  251.46   27.49
   6   4 -16  219.33   27.73
   6  -4 -16  236.39   25.71
  -6  -4  16  171.67   19.69
  -6  -4  16  271.46   26.70
   9  -2  -6  260.98  136.10
  -9   2   6  257.25   27.63
   9   2  -6  233.44   20.90
   9   2  -6  205.28   22.71
   9   2  -6  228.24  119.04
  -3  -5 -18   32.21   10.77
   3  -5  18   20.20    7.60
   3   5  18    9.40    7.79
  -3   5 -18   23.25    9.57
  -8  -1 -13   18.78    6.52
   8  -1  13    2.60    7.80
  -8   1 -13   -0.59    5.54
   8   1  13   12.38    8.00
   8  -1  13    8.21    6.19
  -8  -1 -13    4.62    8.24
  -5   2 -21  113.90   16.68
  -5  -2 -21  117.02   18.00
   5   2  21  120.20   18.80
  -5   2 -21  111.78   16.58
   5  -2  21  101.09   17.17
   7  -5   4  470.87   35.61
  -7  -5  -4  429.41   31.38
  -7   5  -4  483.17   36.78
   7  -5   4  368.91   27.00
   7   5   4  390.65   30.17
  -9  -2  -4   75.58   16.62
   9   2   4   95.85   15.41
   9  -2   4   72.05   16.24
  -9   2  -4   85.84   13.52
   9  -2   4   88.66   13.77
  -8   3  -9  159.15   18.55
   8  -3   9  127.99   19.23
  -8  -3  -9  141.10   19.71
   8   3   9  164.02   18.94
   8  -3   9  131.63   14.94
  -9   1   9   17.66    8.82
   9  -1  -9    2.14    8.38
  -9   1   9    1.82    4.81
   9   1  -9   18.46    9.10
   9   1  -9   11.64    8.48
  -3   2 -24    6.34    5.78
  -3  -2 -24   -7.21    7.35
  -3   2 -24   10.40    8.38
   3  -2  24   -9.61    7.55
  -3  -2 -24   -3.42    5.45
   3   2  24   -0.35   10.05
   8   1 -15  221.20   24.54
  -8   1  15  155.59   17.10
  -8  -1  15  171.83   19.21
   8  -1 -15  182.60   20.57
   8   1 -15  175.87   19.13
   5  -5  14   80.37   11.85
  -5  -5 -14   98.98   16.07
  -5   5 -14   99.17   16.34
   5   5  14   87.34   13.58
   5  -5  14   86.00   13.65
   3  -6  14   57.33   12.79
   3  -6  14   69.90   17.27
  -3   6 -14   74.28   19.22
   3   6  14   92.85   15.64
  -3  -6 -14  117.80   16.89
   6   0  20   35.15   10.73
  -6   0 -20   35.03    8.73
  -6   0 -20   35.19   10.17
  -6  -5  12   41.70   16.47
   6  -5 -12   26.94    9.62
  -6   5  12   15.65    8.82
  -8   3  11   34.36   12.08
   8   3 -11   16.34    8.42
   8   3 -11   13.07    7.73
   8   3 -11   12.44    6.58
   8   4   3   66.72   17.25
   8  -4   3   31.48   11.63
  -8  -4  -3  111.89   27.53
  -8   4  -3   31.56   11.05
  -3   0 -25   -9.94    6.14
   3   0  25   -8.65    8.77
  -3   0 -25  -10.64    5.53
   8   4  -5  149.75   17.29
   8  -4  -5  134.99   20.55
  -8   4   5  149.93   21.75
   8   4  -5  141.48   16.32
  -8  -4   5  152.11   17.25
   0  -7 -11  535.83   39.43
   0   7 -11  542.51   39.35
   0   7  11  475.84   34.53
   0   7  11  479.18   35.70
   0  -7  11  482.24   35.01
   0  -7  11  461.02   33.47
   7   5  -6  158.52   18.73
  -7   5   6  156.32   21.54
   7   5  -6  141.94   16.59
   7  -5  -6  154.13   19.91
  -7  -5   6  141.90   19.34
  -7   0  19   -2.42    5.80
   7   0 -19    6.58    6.27
   1  -5  20   67.12   15.84
  -1  -5 -20   86.17   16.63
  -1   5 -20   73.72   17.52
   1   5  20   61.34   14.37
   1   5  20   57.43   17.55
   7  -3  14  366.61   27.01
   7   3  14  305.40   28.84
  -7   3 -14  361.83   31.92
  -7  -3 -14  389.30   28.93
   7  -3  14  327.93   28.79
   9  -1   7  141.76   16.49
   9   1   7  149.03   18.98
   9   1   7  147.06   16.94
  -9   1  -7  154.63   17.22
   9  -1   7  154.87   17.84
  -9  -1  -7  145.37   16.18
   2   6 -16   54.25   13.91
  -2   6  16   26.03    8.71
  -2   6  16   19.17    7.56
   2  -6 -16   21.11    8.75
   7   1  17   97.26   14.60
  -7  -1 -17  106.01   15.28
  -7   1 -17   89.71   12.69
   7  -1  17  103.23   14.74
  -7   1 -17  108.48   15.56
   2  -2  25   89.22   13.96
  -2  -2 -25   76.32   17.48
  -2  -2 -25   72.56   17.09
   2   2  25   73.49   17.83
  -4   6 -12   17.61    9.81
   4  -6  12   10.05    7.50
  -4  -6 -12   21.65    9.27
   4  -6  12   10.40    6.68
   7   2  16  253.84   22.90
  -7  -2 -16  262.76   23.45
   7  -2  16  294.25   27.36
   7  -2  16  219.40   25.50
  -7   2 -16  259.73   25.08
   3   7   7  259.26   28.01
   3  -7   7  255.47   22.95
  -3  -7  -7  256.93   27.80
  -3   7  -7  266.64  140.02
   3  -7   7  219.30   23.54
   3   7   7  253.36   22.38
   4   6 -13  100.76   18.04
  -4  -6  13  102.43   16.03
  -4   6  13   94.24   13.87
   4  -6 -13  118.60   17.49
   1  -7 -11  435.06   32.35
   1   7 -11  387.56   33.68
  -1   7  11  375.92   40.12
  -1   7  11  339.02   34.90
  -1  -7  11  351.96   26.40
  -1  -7  11  311.33   26.87
   6  -6  -1  292.11   25.96
  -6   6   1  329.65   36.46
   6   6  -1  276.80   24.25
   6   6  -1  252.82   23.88
  -6  -6   1  347.53   30.82
  -4   7   0   39.67   11.35
   4  -7   0   27.57   10.23
  -4  -7   0   41.42   10.98
   4   7   0   35.28    9.33
   4  -7   0   27.17    9.61
   4  -7  -1    5.27    5.67
  -4   7   1    1.11    7.36
   4  -7  -1   14.14    5.87
  -2   4 -22  143.47   19.95
   2   4  22  210.82   22.63
   2  -4  22  128.10   18.27
  -2  -4 -22  231.42   26.63
  -5  -1 -22   43.43   11.42
   5  -1  22   25.57   10.13
   5   1  22   28.79   12.28
  -5   1 -22   27.56    9.15
  -5  -1 -22   32.11   10.12
  -5   1 -22   31.95   17.70
   2   0  26  423.42   33.34
  -2   0 -26  397.95   29.42
  -2   0 -26  509.42   38.93
   6   6   0  332.75   29.53
  -6   6   0  402.02   34.85
  -6  -6   0  377.21   33.32
   6  -6   0  361.14   31.76
   6   6   0  311.23   27.86
  -2   7  10   -5.30    5.44
  -2  -7  10  -11.43    9.16
   2  -7 -10    0.43    7.29
  -2   7  10   31.86   11.08
  -7   4 -11   68.08   16.11
   7  -4  11   70.26   18.20
  -7  -4 -11   80.77   43.74
   7  -4  11   54.45   13.33
  -9   0  -8   47.64   11.17
   9   0   8   50.59   12.43
   9   0   8   45.68   11.62
  -8  -2 -12   15.57    7.80
   8   2  12   -0.74    6.75
  -8   2 -12    4.88    6.14
   3   5 -19  538.05   42.12
  -3   5  19  428.56   33.05
  -3  -5  19  481.57   35.66
  -3   5  19  529.96   39.07
   3  -5 -19  538.95   39.53
   3   4  21   21.31   10.12
  -3  -4 -21   11.64    8.52
  -3   4 -21   18.30    9.24
  -3   4 -21   14.19    5.99
   3  -4  21   15.36    9.50
  -3   6  15  549.69   40.45
  -3  -6  15  437.27   32.60
  -3   6  15  340.40   36.27
   3  -6 -15  493.63   36.92
   5  -6 -10   -3.38    6.80
  -5  -6  10   -0.12    4.85
  -5   6  10   18.40    8.75
   5   6 -10   -0.02    6.57
  -6   2 -19   20.38    8.70
  -6   2 -19   47.26   11.98
   6  -2  19   38.69   10.97
   6  -6  -2  404.38   30.00
  -6  -6   2  356.59   33.88
   6   6  -2  359.87   32.74
   6   6  -2  313.53   27.27
  -6   6   2  393.44   34.21
   9   2  -7   14.30    7.88
   9   2  -7    9.71    7.48
   5   3 -21  450.07   33.52
  -5   3  21  480.22   34.93
   5  -3 -21  448.72   32.81
  -5  -3  21  403.04   29.96
  -5   3  21  359.98   26.35
   4   7   1  101.56   14.26
  -4  -7  -1  123.45   17.78
   4  -7   1   84.62   12.33
   4   7   1  105.51   16.01
   4  -7   1  114.71   18.28
  -4   7  -1  151.58   21.34
  -4  -7   2   72.76   17.29
   4   7  -2   78.27   13.96
  -4   7   2  104.51   15.45
   4  -7  -2   59.01   13.27
   4  -7  -2  106.43   15.43
  -8  -2  14  368.37   27.49
   8   2 -14  429.03   33.07
   8  -2 -14  421.58   31.13
   8   2 -14  429.79   31.41
  -6   6  -1   55.66   14.48
   6  -6   1   47.30   13.96
  -6  -6  -1   64.56   16.64
   6   6   1  144.17   23.40
   6   6   1   95.29   14.35
  -3   7   8   55.11   12.75
   3   7  -8   80.62   12.97
   3  -7  -8   64.92   17.16
  -3  -7   8   63.27   14.37
  -3   7   8  106.89   16.27
  -8   4  -4  352.32   31.00
  -8  -4  -4  302.25   26.72
   8  -4   4  293.80   26.34
   8  -4   4  280.94   24.40
   8   4   4  273.09   25.15
   0   4 -23   -0.07    8.51
   0  -4  23    9.38    8.93
   0   4  23    8.09    6.06
   0  -4 -23    4.63    7.88
   0   4  23   -3.85    8.24
  -7  -5  -5  327.81   29.00
  -7   5  -5  328.96   29.09
   7  -5   5  238.11   22.33
   7  -5   5  326.01   31.00
   7   5   5  283.18   31.90
   8   4  -6  144.45   17.25
  -8  -4   6  165.27   18.56
   8   4  -6  148.83   16.73
   8  -4  -6  199.17   22.43
  -8   4   6  186.12   21.51
   9  -2   5   75.98   17.94
  -9  -2  -5   60.02   17.07
  -9   2  -5   65.30   15.75
  -9  -2  -5   53.97   12.38
   9  -2   5   63.07   14.70
  -6  -5 -11  365.76   31.81
   6  -5  11  407.28   33.59
  -6   5 -11  426.39   32.02
   6  -5  11  343.50   32.42
   0   2 -26  759.09   54.22
   0  -2 -26  734.52   53.05
   0  -2  26  715.24   51.37
   0   2  26  601.64   45.11
   0  -2 -26  660.17   48.12
  -7  -3  16    3.64    5.78
  -7   3  16    4.65    6.32
   7   3 -16    2.39    4.32
   7  -3 -16   11.16    9.51
   7   3 -16   18.15    8.45
  -2  -5  20   81.50   13.60
  -2   5  20   64.73   15.41
   2   5 -20   75.56   18.01
  -2   5  20   64.70   15.05
   2  -5 -20   63.59   15.68
  -6   4 -15  454.37   36.57
   6  -4  15  490.10   40.41
   6  -4  15  439.44   40.28
   6   4  15  493.34   36.09
  -6  -4 -15  474.30   34.76
   6   6  -3  209.45   23.53
   6   6  -3  246.29  128.88
   6  -6  -3  222.95   24.52
  -6  -6   3  226.19   29.03
  -6   6   3  281.06   25.34
   0  -6 -17  184.62   21.01
   0  -6  17  152.18   24.64
   0   6 -17  172.37   30.63
   0   6  17  155.10   18.71
   0   6  17  191.36   21.76
  -1  -4  23  174.20   20.22
  -1   4  23  224.73   24.54
   1  -4 -23  201.46   24.80
  -1   4  23  155.60   19.13
   1   4 -23  207.30   23.22
   1   7  11  131.50   27.97
  -1   7 -11  150.69   21.00
   1   7  11  150.40   17.98
   1  -7  11  124.06   18.05
  -1  -7 -11  142.29   35.18
   1  -7  11  122.38   16.80
  -5   6  -9  565.79   41.45
   5  -6   9  467.53   35.27
  -5  -6  -9  580.83   41.89
   5   6   9  549.23   39.95
   5  -6   9  479.77   35.73
  -6  -1 -20  -11.69    7.25
  -6   1 -20   -9.89    4.61
   6  -1  20    9.92    9.92
  -6   1 -20   -4.72    6.80
   4   0  24  450.09   34.18
  -4   0 -24  411.88   30.08
  -4   0 -24  430.80   31.41
   4  -7   2  121.82   16.84
  -4   7  -2  142.00   21.17
   4  -7   2  157.45   18.38
  -4  -7  -2  155.26   17.86
   4   7   2  128.08   17.61
   4   7   2  116.23   17.60
  -3  -3 -23  156.24   19.61
  -3  -3 -23  180.52   26.39
   3  -3  23  171.43   19.46
  -3   3 -23  189.24   21.02
  -3   3 -23  149.35   16.71
  -4   7   3   15.85    9.08
  -4  -7   3   17.23    7.98
   4  -7  -3   20.28    8.39
   4  -7  -3    4.17    4.30
  -1   2  26  186.89   20.97
   1   2 -26  193.15   21.80
   1  -2 -26  149.70   17.55
   1  -2 -26  227.91   25.29
  -1  -2  26  168.71   19.12
   4  -2  23    0.62    8.89
  -3   2  25   45.57   11.63
   3   2 -25   63.14   15.75
  -3  -2  25   70.29   17.45
   3  -2 -25   49.49   12.55
   3  -2 -25   54.39   13.38
  -3   1 -25  711.76   51.03
  -3  -1 -25  640.37   45.64
  -3   1 -25  716.74   51.56
  -3  -1 -25  729.64   52.25
   3  -1  25  788.71   56.72
   3   1  25  798.44   57.14
  -6  -3  19   10.24    6.57
   6   3 -19   19.23    8.98
   6   3 -19   12.27    5.46
  -6   3  19    4.02    5.20
   7   5  -7  201.38   22.53
   7  -5  -7  232.45   25.39
  -7  -5   7  216.09   23.42
   7   5  -7  174.47   19.30
  -7   5   7  238.09   28.96
   4   0 -25    7.19    6.63
   4   0 -25   60.33   15.10
  -4   0  25   59.65   15.33
   6   6   2    7.16    4.85
  -6   6  -2   10.26    8.09
   6   6   2    9.10   10.87
  -6  -6  -2   27.20    9.75
   6  -6   2   16.60    8.35
  -4   2  24   23.52    8.01
   4   2 -24   36.29   20.11
  -7  -4  13   11.68    5.98
  -7   4  13   23.26    8.68
   7  -4 -13   23.75    9.31
   7   4 -13   33.81   18.79
  -7  -1  19  320.22   28.53
  -7   1  19  267.25   24.35
   7   1 -19  339.08   29.30
   7   1 -19  423.73   32.08
   7  -1 -19  407.20   47.51
   3   0 -26  149.78   31.11
   3   0 -26  150.83   17.12
   2   3  24    3.49    8.22
  -2  -3 -24   -3.30    5.01
  -2   3 -24   -2.56    7.61
  -2  -3 -24  -13.65    6.10
   2  -3  24   -6.15    7.77
  -2   3 -24    4.23    4.65
  -8   0 -14  331.90   29.13
  -8   0 -14  303.64   26.30
   8   0  14  293.11   25.75
   7   2 -18  599.53   43.04
  -7  -2  18  465.67   35.63
  -7   2  18  457.00   33.43
   7  -2 -18  574.07   41.93
   7   2 -18  558.88   40.56
   1  -6 -17  221.78   24.85
  -1   6  17  166.03   19.23
  -1  -6  17  203.55   24.12
   1   6 -17  193.77   22.34
   0   0 -27    2.15    6.91
   0   0  27   15.70    8.69
  -5   4  19  148.20   21.06
  -5   4  19  104.79   15.64
  -5  -4  19  107.90   22.44
   5  -4 -19  147.41   17.25
   5   4 -19  143.31   22.07
   9   1 -10   57.28   14.23
   9  -1 -10   24.19   10.00
   9   1 -10   23.69    9.35
  -9   1  10   21.50    7.54
   9   1 -10   24.76    8.41
  -9   1  10   20.41    8.94
  -2  -7 -10  100.85   17.49
  -2   7 -10  129.06   19.06
   2   7  10  122.78   17.21
   2  -7  10   90.78   14.05
   2   7  10   85.35   13.05
   2  -7  10   82.31   13.88
  -8   0  16   21.96    7.52
   8   0 -16   50.17   12.66
  -1   0  27    8.99    9.66
   1   0 -27   -3.89    6.67
   1   0 -27   -0.09    5.61
  -6   6   4  100.43   22.39
   6  -6  -4   85.67   18.22
  -6  -6   4  104.01   16.43
   6   6  -4  124.24   18.77
   6   6  -4   83.66   14.01
  -5   3 -20   88.22   13.55
   5   3  20   74.65   12.05
   5  -3  20   76.52   17.13
  -5  -3 -20   78.07   19.16
  -5   3 -20   80.12   12.19
   2  -6  16   52.12   12.22
  -2  -6 -16   35.07   11.99
  -2   6 -16   61.90   15.77
   4  -7   3   94.28   14.75
  -4  -7  -3  117.55   16.91
   4   7   3   95.67   14.02
   4   7   3   88.68   13.93
  -4   7  -3  103.85   15.29
   4  -7   3   76.96   18.06
  -4   7   4   56.10   13.46
   4  -7  -4   63.82   14.25
   4  -7  -4   74.98   17.10
  -4  -7   4   79.91   12.29
   4   7  -4   90.49   13.88
   4   7  -4   64.15   14.83
   2   1  26  106.88   15.88
   2  -1  26  102.18   19.52
  -2  -1 -26   78.76   11.70
  -2   1 -26   82.24   14.67
  -2  -1 -26   89.53   12.60
  -2   1 -26  114.23   18.32
   3  -4 -22  293.86   26.11
  -3  -4  22  304.29   43.27
  -3   4  22  219.42  114.52
  -3   4  22  293.72   26.25
   9  -1   8  244.56  127.66
  -9  -1  -8  207.70   22.36
   9   1   8  216.55   24.11
   9  -1   8  197.38   21.33
  -9   1  -8  222.82   24.20
   6  -6   3  283.43   25.54
  -6  -6  -3  272.77   24.23
   6  -6   3  245.30   21.56
   6   6   3  222.58   23.81
  -6   6  -3  282.57   25.50
   6   6   3  256.17   23.21
  -8   3 -10    6.15    6.90
   8  -3  10    5.35    6.39
  -8  -4  -5   47.88   12.26
   8  -4   5    7.43    9.11
   8   4   5   57.37   14.83
  -8   4  -5    1.91    9.51
   0  -3  25   -4.12    7.93
   0   3 -25    7.73    7.10
   9   2  -8  207.48   22.57
   9   2  -8  256.55   22.88
   9  -2  -8  220.96   31.91
  -9   2   8  287.96   29.60
   9   2  -8  252.68   22.86
   8   4  -7   60.96   16.62
   8   4  -7   59.36   14.01
   8  -4  -7   68.47   19.58
  -8   4   7   60.34   15.77
  -8  -4   7   88.49   13.65
  -3   7  -8  309.43   27.83
  -3  -7  -8  264.19  137.81
   3  -7   8  245.44  128.20
   3  -7   8  244.13   32.11
   3   7   8  195.78   23.41
   4  -5  17   45.01   11.14
  -4  -5 -17    3.08    7.20
   4  -5  17   20.92   11.29
   4   5  17   -7.76    8.62
  -4   5 -17   41.47   11.72
  -8   3  12   63.43   15.03
   8   3 -12   53.08   13.11
   8   3 -12   52.85   12.82
   8   3 -12   44.92   12.06
   4  -5 -18  221.48   25.00
   4   5 -18  243.75  127.29
  -4   5  18  175.16   20.81
  -4  -5  18  237.60   21.92
   1   3 -25  602.60   44.21
  -1   3  25  525.47   38.68
  -1  -3  25  490.03   36.00
   1  -3 -25  492.06   45.19
   1  -3 -25  591.15   42.75
   7   5   6  236.03   26.00
  -7  -5  -6  264.73   23.83
  -7   5  -6  256.29   28.32
   7  -5   6  188.16   20.58
   7  -5   6  232.03   25.73
   6   0 -22   27.36    9.04
  -6   0  22    6.63    7.29
   6   0 -22   10.73    9.63
   1   4  23  138.56   18.25
  -1  -4 -23  164.18   20.32
  -1   4 -23  169.48   21.82
   1  -4  23  203.09   24.04
   1   4  23  139.04   16.49
  -5  -5  16   76.43   23.90
  -5   5  16   51.55   17.60
  -9   2  -6  321.61   28.08
   9  -2   6  279.00   24.46
  -9  -2  -6  282.35   25.43
   9   2   6  309.99   30.34
   9  -2   6  318.65   27.92
  -9  -2  -6  292.37   25.41
   5  -4  18  473.24   34.70
  -5   4 -18  477.04   34.96
  -5  -4 -18  458.83   34.59
   5  -4  18  479.57   34.87
  -6   5  13  182.09   26.80
   6   5 -13  174.04   31.76
   6  -5 -13  160.75   19.31
  -6  -5  13  148.14   22.85
   1   6  17  140.32   16.61
   1   6  17  132.90   18.23
  -1   6 -17  157.57   82.38
  -1  -6 -17  145.45   20.98
   0   7 -12  462.43   34.07
   0   7  12  395.39   29.67
   0  -7  12  312.43   27.09
   0   7  12  354.05   38.79
   0  -7 -12  434.78   32.13
   0  -7  12  374.37   36.58
  -4  -1 -24    3.70    8.47
   4   1  24   39.63   11.46
  -4  -1 -24   15.61    7.17
  -6   6   5  103.97   17.18
   6   6  -5   85.54   13.00
   6   6  -5  102.25   14.85
  -6  -6   5  116.02   16.52
   6  -6  -5  128.31   18.82
  -3   3  24   52.87   12.52
   3   3 -24   60.87   16.17
   3  -3 -24   67.23   15.74
   3  -3 -24   50.75   13.00
  -1   2 -26   -2.30    5.07
  -1   2 -26   -8.70    7.84
  -1  -2 -26   -4.91    6.43
   1   2  26   10.35    8.06
   1  -2  26   31.45   11.20
   3  -7  -9  372.40   33.14
  -3   7   9  261.20   23.58
  -3   7   9  346.73   30.80
  -3  -7   9  319.65   45.06
  -3  -7   9  283.80   25.62
   3   7  -9  358.11   38.86
   4   1 -25  373.47   32.56
   4  -1 -25  344.62   31.15
   4   1 -25  308.06   26.75
  -4  -1  25  268.96   23.77
  -4   1  25  310.13   28.67
   4  -1 -25  447.05   33.03
   4  -4  20    0.08    7.00
  -4   4 -20   10.73    8.09
  -4  -4 -20   -9.45    7.85
   4   4  20    7.68    7.13
  -4   7  -4  396.96   35.07
   4   7   4  296.55   26.11
  -4  -7  -4  319.92   27.86
   4   7   4  311.18   27.75
   4  -7   4  294.81   26.17
   4  -7   4  347.48   31.56
  -4  -7   5  283.84   28.10
   4  -7  -5  334.66   29.51
   4   7  -5  268.46   24.76
   4   7  -5  255.73   25.10
  -4   7   5  269.08  140.41
   7  -5  -8   17.37    9.66
  -7  -5   8   40.71   10.33
   7   5  -8   26.85    9.66
   7   5  -8   35.30    9.12
  -7   5   8   32.37   13.16
   9   0   9   30.88   13.69
   9   0   9   32.69   12.22
  -9   0  -9   36.66   12.27
   3  -1 -26   49.16   12.73
  -3   1  26   63.40   16.04
   3   1 -26   84.12   23.20
  -3  -1  26   95.38   24.95
   3  -1 -26   62.97   16.26
   8  -1  14  250.19  130.47
  -8   1 -14  230.12  120.02
   8   1  14  268.31   31.11
   8  -1  14  279.34   25.00
  -8  -1 -14  240.19  125.34
   4  -4 -21  270.87   24.57
  -4   4  21  282.74   25.64
  -4  -4  21  262.86   25.65
   4   4 -21  316.30   28.50
  -4   4  21  191.92   25.69
   4   3  22   49.32   13.96
   4  -3  22   37.52   12.79
  -4  -3 -22   55.21   14.20
  -4   3 -22   53.24   13.21
  -4   3 -22   37.93   11.84
  -2   7  11  278.79   24.32
   2  -7 -11  336.14   29.62
  -2  -7  11  260.58   22.80
   2   7 -11  326.64   28.64
  -2   7  11  323.03   28.49
  -2  -7  11  324.05   28.66
  -5  -6  11   24.68    9.82
  -5   6  11   -5.69    6.09
   5   6 -11   14.64    8.19
   5  -6 -11   18.57    8.43
   0  -1  27  208.79   23.10
   0   1 -27  213.23   23.05
   0  -1 -27  221.02   23.94
   0  -1 -27  217.88   24.03
   0   1 -27  236.23   25.70
   0   1  27  216.17   23.88
  -7   0 -18   99.51   13.96
   7   0  18  118.80   17.04
  -7   0 -18  135.66   18.92
   4   3 -23  775.22   57.13
  -4  -3  23  643.83   47.24
  -4   3  23  625.03   44.83
   4  -3 -23  718.88   51.73
   6  -6   4   69.18   36.43
   6   6   4   83.81   15.69
  -6   6  -4   78.97   17.95
  -6  -6  -4  100.75   14.95
   6  -6   4   97.63   14.61
   8   1 -16    4.40    5.96
   8   1 -16   26.79    9.78
   8  -1 -16   11.38    8.97
  -6  -4  17   19.44    9.69
   6  -4 -17    9.79    9.17
  -6   4  17    5.35    8.17
   1   1 -27  360.05   27.01
   1  -1 -27  469.51   34.51
   1   1 -27  536.50   38.75
  -1   1  27  463.66   33.84
  -1  -1  27  462.06   34.06
   1  -1 -27  516.03   37.76
   1  -7 -12   17.55    8.79
  -1   7  12    2.70    6.36
   1   7 -12    0.89    8.21
  -1  -7  12    7.23    5.27
   6   2 -21   25.49    9.16
   6   2 -21   58.22   14.93
  -6  -2  21   12.88    8.84
   3   6  15  136.19   17.06
  -3   6 -15  115.26   16.63
   3  -6  15  108.36   15.12
   3  -6  15  100.89   14.97
  -3  -6 -15  132.31   19.44
   2  -4 -23   69.87   16.72
  -2   4  23   72.31   16.34
  -2   4  23   83.45   12.89
   2   2 -26  837.06   60.10
   2  -2 -26  892.85   63.59
  -2  -2  26  706.69   51.17
   2  -2 -26  682.68   48.98
  -2   2  26  750.87   53.87
   5  -5  15  105.13   15.49
  -5   5 -15  133.66   19.26
   5  -5  15  102.21   14.92
   5   5  15  110.13   16.31
  -5  -5 -15  100.45   15.37
  -1   0 -27   -1.49    8.29
   1   0  27   11.50   11.51
   6  -3  18   -5.08    8.07
   6  -3  18   19.51   10.43
  -6  -3 -18   94.91   45.91
  -6   3 -18   -4.24    9.10
   0  -5 -21  873.56   62.44
   0   5  21  759.51   54.62
   0   5 -21  874.97   62.47
   0  -5  21  818.86   58.75
   0   5  21  845.10   60.67
   4  -6  13  -26.13    6.72
   4   6  13   -0.19    7.31
   2   5  20   70.11   37.89
   2  -5  20   61.29   17.16
  -2  -5 -20   85.40   14.19
   5   0 -24  156.00   17.43
   5   0 -24  170.42   19.38
  -5   0  24  131.20   18.69
   4  -6 -14   35.07   19.68
  -4   6  14   48.49   12.12
  -4  -6  14   42.28   11.94
   7  -4  12  149.08   17.82
   7  -4  12  129.77   17.95
  -7  -4 -12  154.69   18.25
  -7   4 -12  133.12   25.79
  -5   6 -10  200.09   23.05
   5  -6  10  177.53   21.92
  -5  -6 -10  207.34   23.15
   5  -6  10  194.33   23.82
   7   3  15  344.87  179.97
   7  -3  15  327.11   30.86
  -7  -3 -15  333.90   29.53
   7  -3  15  344.69   32.27
  -7   3 -15  348.06   30.77
  -1   5  21   14.94    6.85
  -1  -5  21    4.45    6.94
   1  -5 -21   21.41    9.24
   1   5 -21    9.09    9.01
  -1   5  21   17.38    8.57
   8  -4   6  868.10   61.60
  -8  -4  -6  714.81   50.91
   8  -4   6  647.89   46.23
   8   4   6  765.12   54.79
  -8   4  -6  912.05   64.67
  -5  -2  23   10.22    8.10
   5  -2 -23   29.96   12.83
   5   2 -23   51.47   14.23
  -5   2  23   23.74   10.15
  -9   3   1   24.17    9.97
   9   3  -1   15.41    7.42
  -9  -3   1   34.53   10.45
   2   0 -27    6.55    6.90
  -2   0  27    6.68    7.44
   2   0 -27    5.53    6.93
   8   4  -8    6.60    5.75
   8   4  -8    2.43    6.79
  -8   4   8  -18.86   10.59
   8  -4  -8  -11.15    7.69
   6  -6  -6  -10.94    7.55
   6   6  -6   17.66    6.74
   6   6  -6    8.49    7.62
  -6   6   6   10.36   10.86
  -6  -6   6    7.41    5.88
   8   2  13   88.27   14.97
  -8  -2 -13  105.26   15.81
   8  -2  13   85.75   13.12
   1  -3  25  542.63   39.39
  -1  -3 -25  576.60   41.63
   1   3  25  601.38   43.36
  -1   3 -25  624.83   45.35
  -1  -3 -25  585.24   42.23
   9   3  -2   28.11   11.75
   9   3  -2   77.41   12.25
  -9   3   2   34.95   12.54
  -9  -3   2   49.56   12.99
   9  -3  -2   60.29   15.20
   6   1 -22   -0.60    7.99
   6  -1 -22    6.81    8.02
   6  -1 -22   13.55    7.78
   6   1 -22   15.21    7.20
  -6  -1  22   -6.75    7.98
   1  -7  12   33.50   10.20
  -1  -7 -12   46.34   17.30
  -1   7 -12   21.17    8.63
   1   7  12   46.58   11.47
   1  -7  12   31.04    9.60
   2  -6 -17  191.72   21.25
  -2   6  17  232.26   25.28
  -2   6  17  132.19   18.14
   2   6 -17  185.02   21.45
  -2  -6  17  167.04   24.25
   9   3   0   98.79   14.38
  -9  -3   0  124.90   18.12
  -9  -3   0  108.70   15.37
  -9   3   0  108.89   19.79
   9  -3   0  145.02   24.26
   9  -1 -11  191.87   27.41
   9   1 -11  210.80   23.00
  -9   1  11  147.98   18.36
   9   1 -11  168.56   18.61
   9   1 -11  225.90   24.83
  -9   1  11  260.01   30.02
   6  -5  12   49.03   12.46
   6  -5  12   54.80   13.71
  -6  -5 -12   89.13   15.91
  -6   5 -12   67.71   17.07
   3  -5  19  335.90   29.11
  -3  -5 -19  391.21   34.03
   3  -5  19  374.47  195.13
  -3   5 -19  350.98   30.69
   3   5  19  324.23   28.72
   9   2  -9   58.65   14.21
   9   2  -9   35.26    9.59
   9   2  -9   42.70   11.00
  -9   2   9   31.25   10.63
   8   2 -15  126.19   17.31
  -8  -2  15  100.76   15.54
   8   2 -15  123.72   18.38
   4  -7   5   70.65   17.95
   4   7   5   94.21   14.65
   4   7   5   77.04   11.59
  -4   7  -5   58.00   15.49
   4  -7   5   70.19   17.18
  -4  -7  -5   89.02   13.71
   4  -7  -6  103.10   24.52
  -4   7   6  174.52   21.01
   4   7  -6  206.68   24.49
   4   7  -6  171.86   22.04
   7  -5   7  128.34   19.17
  -7  -5  -7  139.34   19.48
  -7   5  -7  141.44   20.06
   7  -5   7  107.30   16.00
  -9  -3   3  539.71   38.70
  -9   3   3  688.00   49.34
   9   3  -3  498.60   36.17
   9  -3  -3  612.54   44.50
  -3   6  16  321.71   28.12
  -3  -6  16  373.73   28.11
   3  -6 -16  382.17   33.57
  -3   6  16  388.64   33.88
  -2   7 -11  371.04   50.39
   2   7  11  404.99   30.00
   2   7  11  329.64   28.93
   2  -7  11  386.41   28.52
  -2  -7 -11  395.48   34.70
   2  -7  11  368.88   32.90
   9  -3   1  107.56   20.20
  -9   3  -1   85.38   45.66
   9   3   1  100.66   15.90
  -9  -3  -1   83.14   16.85
  -9  -3  -1   90.90   13.06
  -9  -2  -7   22.83    7.52
  -3   7  -9  510.87   37.34
   3  -7   9  419.00   30.61
  -3  -7  -9  401.77   34.75
   3  -7   9  404.05   29.39
   3   7   9  414.53   33.19
   3   7   9  331.34   28.62
  -9  -1  -9    6.92    5.06
   9  -1   9   -8.25    8.65
  -9   1  -9    5.52    7.77
  -6   6  -5  136.36   19.18
  -6  -6  -5  150.00   20.54
   6  -6   5  141.20   20.05
   6  -6   5   98.53   13.98
  -7   0  20  189.74   20.53
   7   0 -20  281.86   24.57
   7   0 -20  326.20   28.93
  -7  -4  14  229.13   24.58
  -7  -4  14  195.40   21.73
   7   4 -14  215.84   23.41
  -7   4  14  275.79   24.76
   7  -4 -14  217.24   23.99
   7   2  17  -11.22    8.49
  -7  -2 -17    8.30    8.78
   2   3 -25  269.24   29.46
   2  -3 -25  232.21   25.75
  -2  -3  25  235.62  124.30
   2  -3 -25  268.34   24.26
  -2   3  25  251.59   22.79
  -7  -1 -18   11.83    8.65
   7   1  18    8.26    7.80
  -7   1 -18   -4.62    6.02
  -7   1 -18    3.78    7.02
   7  -1  18  -15.80    7.48
   5   0  23    9.31    8.11
  -5   0 -23   -3.89    6.00
  -5   0 -23   -2.07    6.64
   7   5  -9  213.83   23.38
  -7  -5   9  236.60   25.29
  -7   5   9  328.20   29.85
   7   5  -9  192.54   21.71
   7  -5  -9  360.70   33.82
  -1  -1 -27  440.28   34.60
  -1   1 -27  386.87   28.36
  -1   1 -27  497.20   36.40
  -1  -1 -27  478.06   35.50
   1   1  27  429.35   34.14
   1  -1  27  491.61   35.89
   9  -3  -4   95.23   18.12
  -9  -3   4  121.90   17.33
   9   3  -4   95.48   19.40
   9   3  -4  114.91   16.31
  -9   3   4  171.62   21.32
  -6   0 -21   -1.42    7.75
  -7  -3  17  144.83   16.68
   7   3 -17  168.03   19.04
  -7   3  17  149.99   20.71
   7   3 -17  142.72   15.81
   7  -3 -17  156.45   17.85
   5  -1 -24   33.96   13.32
  -5   1  24    2.92    7.92
   5   1 -24    4.56    4.27
   5  -1 -24    6.68    6.38
   5   1 -24   11.23    9.36
  -5  -2 -22  109.06   15.97
  -5   2 -22  122.34   17.56
   5  -2  22  116.47   18.52
  -5   2 -22  117.13   17.42
   5   2  22  119.22   17.74
   8   3  11  186.81   21.23
   8  -3  11  160.52   17.86
   8  -3  11  190.67   21.14
  -8   3 -11  197.27   22.09
  -8  -3 -11  194.72   21.49
   9  -3   2  100.93   15.23
  -9  -3  -2   85.68   13.51
  -9   3  -2   85.45   13.42
   9  -3   2   65.16   14.91
   9   3   2  107.69   15.99
  -9  -3  -2  111.68   16.81
  -1  -5 -21   -0.03    8.34
   1   5  21    7.59    6.33
   1   5  21   24.78   10.42
  -9   0  12  171.47   22.72
  -3  -7  10  314.34   43.32
  -3  -7  10  263.99   28.52
  -3   7  10  263.31   25.52
   3   7 -10  305.03   28.33
   3  -7 -10  312.69   37.36
  -3   7  10  368.35   32.42
   6   4  16  477.96   49.83
  -6   4 -16  565.29   40.89
   6  -4  16  503.97   44.10
   6  -4  16  476.47   34.83
  -6  -4 -16  474.89   34.73
  -8  -3  13   -9.88    8.89
   8   3 -13   15.10    7.15
   8   3 -13    7.72    6.27
  -8   3  13   14.45    7.48
   6   6  -7   86.29   13.62
  -6  -6   7   86.72   12.29
   6  -6  -7  111.20   16.48
  -6   6   7   87.74   13.54
   6   6  -7   96.44   13.72
   3  -5 -20   29.22   13.08
  -3   5  20   51.15   13.25
  -8   0 -15   -2.74    5.56
  -8   0 -15    0.79    8.73
   2   1 -27    0.72    7.50
   2  -1 -27   -6.50    8.44
   2   1 -27    3.77    4.94
  -2  -1  27   -0.30    8.17
  -2   1  27    4.91    7.20
   0   6  18  315.25   27.55
   0   6  18  275.21   24.71
   0  -6 -18  355.15   31.26
   0  -6  18  307.88   27.45
   0   6 -18  357.24   31.71
   8   0 -17    6.12    8.25
  -9   0 -10 1732.77  121.77
   9   0  10 1643.71  855.75
   9   0  10 1842.03  129.46
  -8  -4  -7  104.90   16.13
  -4  -7  -6  279.66   24.92
   4  -7   6  302.70   27.05
   4  -7   6  244.27   21.62
   4   7   6  227.93   24.67
  -4   7  -6  307.14   27.04
   6   2  20  261.49   23.50
  -6   2 -20  243.33   21.75
  -6  -2 -20  266.24   23.72
   6  -2  20  250.72   22.72
  -6   2 -20  258.11   23.07
  -4   7   7  709.98   50.83
   4   7  -7  681.95   48.82
   4   7  -7  682.63   49.90
  -4  -7   7  678.28   48.42
   4  -7  -7  819.56   58.45
   9   3  -5  237.61   21.27
   9   3  -5  254.14   22.58
   9  -3  -5  293.30   27.42
  -9   3   5  331.76   29.12
   8  -4  -9   13.26    8.24
  -8   4   9   13.83    9.09
   8   4  -9   35.83   14.14
  -8  -4   9   53.86   14.45
   0  -7  13  330.26   28.64
   0  -7 -13  473.48   34.62
   0   7 -13  468.01   41.26
   0   7  13  382.70   28.51
   0  -7  13  444.88   35.22
   6  -5 -14  455.61   35.41
  -6  -5  14  388.28   33.31
   6   5 -14  426.39   31.59
  -6  -5  14  440.51   33.55
  -3   2 -25   70.74   15.74
   3   2  25   35.86   10.02
  -3   2 -25   64.29   16.51
  -3  -2 -25   71.24   37.51
  -3  -2 -25   69.58   15.94
   3  -2  25   71.31   16.69
   5  -6 -12  201.11   23.27
  -5  -6  12  183.80   20.33
  -5  -6  12  177.09   29.76
   5   6 -12  192.64   26.23
  -5   6  12  265.00   23.92
  -2   7  12   52.28   12.08
   2  -7 -12   50.07   13.26
  -2   7  12   99.37   22.08
  -2  -7  12   94.97   14.97
   1  -6 -18  -12.34    8.70
  -1  -6  18    9.80    7.25
   1   6 -18  -14.01    6.52
  -5   3  22  334.58   29.52
   5   3 -22  306.41   27.53
   5  -3 -22  282.79   26.36
  -5   3  22  235.43   21.31
   7   2 -19  171.21   20.08
  -7  -2  19  128.20   16.49
  -7   2  19  111.67   15.67
   7   2 -19  165.06   18.51
   7  -2 -19  147.20   18.23
   9   3   3  635.87   47.45
   9  -3   3  713.10   54.31
  -9  -3  -3  696.35   49.78
  -9   3  -3  719.37   53.77
  -9  -3  -3  613.31   43.95
   9  -3   3  523.92   37.64
   6   3 -20    1.34    7.68
   7   1 -20  180.74   21.43
   7  -1 -20  118.12   17.64
   7  -1 -20  143.62   20.39
   7   1 -20  110.62   16.26
  -7   1  20   86.94   13.19
   3   4  22  263.03   23.62
   3  -4  22  278.05   25.12
  -3   4 -22  296.61   26.94
  -3   4 -22  231.58   24.83
  -3  -4 -22  281.57   25.55
   2  -6  17  291.08   25.27
   2   6  17  271.27   24.59
   2   6  17  383.68   28.37
  -2  -6 -17  401.45   34.84
   2  -6  17  381.79   28.35
  -2   6 -17  379.78   33.27
   6  -6   6  358.12   26.67
  -6   6  -6  475.91   37.97
   6  -6   6  440.39   34.25
   6   6   6  407.93   30.52
  -6  -6  -6  470.07   34.29
  -2  -5  21  470.02   36.16
   2  -5 -21  483.04   35.42
  -2   5  21  397.44   29.10
   2   5 -21  514.64   39.94
  -2   5  21  474.59   34.85
  -2  -4 -23   29.07   14.09
   2   4  23   24.35   10.49
   9   2 -10  103.52   14.72
  -9   2  10  135.33   19.16
   9   2 -10  107.77   15.65
   9   2 -10  114.97   16.48
  -3   0 -26  287.89   25.16
  -3   0 -26  261.03   23.13
   3   0  26  271.72   24.50
  -5  -1 -23  511.93   37.33
  -5   1 -23  467.34   34.04
   5  -1  23  493.41   35.70
  -5  -1 -23  471.35   34.02
  -5   1 -23  543.76   39.12
   5   1  23  504.02   36.74
  -5   4  20  225.96   25.19
   5  -4 -20  190.00   21.72
  -5  -4  20  157.34   22.17
   5   4 -20  166.79   20.11
  -5   4  20  150.85   16.93
   7  -5   8   10.66    6.90
   7  -5   8   19.02    7.19
  -7   5  -8    3.81    7.74
   1   7 -13  108.14   29.13
  -1   7  13   27.66    9.31
   1  -7 -13   18.75    9.13
  -1   7  13   34.68    9.02
   5  -6  11   23.86    9.53
   5  -6  11   28.72   11.01
  -5  -6 -11   45.21   12.92
  -6  -1 -21  117.14   16.16
  -6   1 -21  136.71   18.69
   6  -1  21  210.83   23.60
  -6  -1 -21  147.45   17.19
   6   1  21  189.69   21.29
  -6   1 -21  155.08   17.55
  -5   5  17 1040.66   74.89
   5   5 -17  837.87   64.17
  -5  -5  17  697.99   54.28
  -2   2 -26  389.27   33.99
  -2   2 -26  334.02   28.93
  -2  -2 -26  365.51   27.06
   2   2  26  349.05   30.92
  -2  -2 -26  375.21   32.56
   2  -2  26  417.10   30.67
   9   1 -12  313.51   29.63
   9  -1 -12  362.53   32.54
   9   1 -12  321.25   28.18
  -9   1  12  423.22   33.23
  -9  -1  12  261.13   23.25
  -9   1  12  322.45   28.80
   9   2   8  217.81   24.08
   9  -2   8  232.06   25.49
  -9  -2  -8  210.73   23.34
  -9   2  -8  260.83   23.33
   9  -2   8  204.90   22.13
   0   4  24  230.44  120.20
   0   4  24  254.79   22.96
   0  -4 -24  314.70   28.14
   0   4 -24  321.32   28.40
   0  -4  24  306.37   29.49
  -4  -5 -18  232.76   25.70
   4  -5  18  212.20   23.66
  -4   5 -18  222.44   27.49
   4  -5  18  226.36   25.28
   9   3  -6    3.79    7.14
   9  -3  -6   13.69    8.65
  -8   1 -15  364.12   26.65
  -8  -1 -15  411.92   30.87
   8  -1  15  409.69   30.54
   8  -1  15  430.82   31.64
   8   1  15  336.91  175.70
  -4  -5  19  -10.16    8.02
   4   5 -19    6.79    8.31
   7   4  13  284.15   25.59
  -7  -4 -13  296.35   26.64
   7  -4  13  251.84   23.45
   7  -4  13  279.57   24.61
  -7   4 -13  278.52   24.72
  -1  -4  24  201.99   29.18
  -1   4  24  200.23   28.27
   1   4 -24  194.34   25.44
   1  -4 -24  199.21   25.80
  -1   4  24  184.33   21.59
   3  -7  10   69.25   18.09
  -3  -7 -10   75.14   17.24
  -3   7 -10   86.44   47.37
   3  -7  10   73.41   17.12
   3   7  10   99.57   14.11
   4  -6  14  142.80   17.65
   4   6  14  137.85   16.12
   4  -6  14  153.55   19.36
  -4  -6 -14  157.21   21.74
  -4   6 -14  171.21   22.84
   1   6  18   13.33    6.74
  -1  -6 -18   18.13    9.37
   1   6  18   16.74    8.07
   6  -6  -8  236.07   25.94
  -6  -6   8  211.80   22.90
   6   6  -8  187.41   21.42
   6   6  -8  187.99   20.64
  -6   6   8  243.13   27.08
   7   5 -10   79.77   13.00
   7   5 -10   68.17   16.44
  -7   5  10   28.80   15.80
  -7  -5  10   41.51   10.67
  -4  -6  15  106.35   15.96
  -4   6  15  157.65   18.69
   4  -6 -15  119.54   17.93
   4   6 -15  112.64   17.02
  -5   3 -21   91.58   13.48
  -5  -3 -21   93.97   14.72
   5  -3  21   89.50   13.87
  -5   3 -21   98.74   15.95
   5   3  21   81.54   13.40
   9   3   4  329.00   31.55
   9  -3   4  299.63   26.56
   9  -3   4  266.06   23.66
  -9  -3  -4  404.92   29.50
  -9   3  -4  371.24   32.30
  -8  -1  17  347.21   25.64
  -8   1  17  322.91   28.01
   8  -1 -17  407.97   29.90
   8   1 -17  469.11   34.21
   8   1 -17  367.79   31.74
   9  -1  10   11.86    8.28
  -9  -1 -10   -1.09    4.85
  -3   3 -24   -4.46    7.93
   3  -3  24    5.38    7.65
  -1  -7 -13   23.97   10.58
   1  -7  13   32.08    9.69
  -1   7 -13   32.53   11.64
   1  -7  13   31.31    9.75
   1   7  13   32.91    9.32
   2   0  27   17.92   19.26
  -2   0 -27   85.35   14.47
  -2   0 -27  116.32   18.57
  -4  -2 -24  502.02   37.25
  -4   2 -24  514.87   37.43
  -4   2 -24  498.05   36.94
  -4  -2 -24  439.89   32.20
   4   2  24  542.69   39.80
   4  -2  24  516.22   38.83
   3  -6  16  -13.57    7.02
  -3  -6 -16   -2.51    9.17
  -3   6 -16   -5.35    6.70
   3  -6  16    0.70    4.88
   3   6  16  -19.56   12.61
  -2  -7 -12  543.35   39.77
   2   7  12  566.07   40.96
  -2   7 -12  589.86   42.49
   2  -7  12  489.61   35.24
   2   7  12  372.88   27.29
   2  -7  12  464.56   35.91
   6  -5  13    6.26    5.16
   6  -5  13   16.73    8.75
  -6  -5 -13   -2.28    7.74
  -6   5 -13   19.11    8.71
  -5  -4 -19    8.18   11.49
   5  -4  19   10.96    7.00
   5  -4  19   12.96    7.97
   0   8   0  175.50   23.14
   0   8   0  219.56   23.90
   0  -8   0  249.44   24.10
  -4   0 -25    2.02    6.00
   4   0  25  -13.14   13.37
  -4   0 -25    2.67    5.12
  -5   5 -16  371.41   32.66
   5  -5  16  355.42   30.77
  -5  -5 -16  370.82   32.34
   5  -5  16  346.12   30.03
   5   5  16  367.52   28.42
  -4  -7  -7   75.21   18.38
   4  -7   7   17.88    7.55
   4  -7   7    5.07    6.73
   4   7   7   55.56   13.32
  -4   7  -7   32.58   10.58
   6   4 -18  374.99   32.65
   6  -4 -18  414.33   30.66
  -6  -4  18  374.25   28.03
   4   7  -8  288.96   25.76
  -4   7   8  403.05   35.54
   4   7  -8  314.99   27.75
   4  -7  -8  375.68   33.08
  -4  -7   8  294.04   25.81
   0  -8  -1  144.36   17.04
   0  -8   1  136.49   23.64
   0   8   1  170.31   19.17
   0   8  -1  135.20   23.31
   0   8  -1  197.99   24.86
   0   8   1  154.64   18.18
  -3  -2  26   91.55   13.89
  -3   2  26   64.13   16.24
   3  -2 -26   81.92   18.77
   3  -2 -26   77.23   13.34
   3   2 -26   62.37   14.76
   8   2  14  664.13   48.02
   8  -2  14  632.43   45.21
  -8  -2 -14  659.72   47.45
  -8   2 -14  651.77   46.65
   4   0 -26   76.17   11.61
   4   0 -26   77.27   17.81
  -4   0  26   51.24   13.88
  -3   4  23  299.46   26.78
  -3  -4  23  290.57   36.39
  -3   4  23  234.67   21.09
   3   4 -23  372.75   37.27
   3  -4 -23  280.12   24.92
   0  -2 -27    8.45    8.16
   0  -2 -27   -7.94    8.14
   0   2  27  -10.56   10.81
   3  -7 -11  170.53   20.07
  -3   7  11  108.81   18.66
  -3   7  11  176.23   27.41
  -3  -7  11  139.95   18.35
   3   7 -11  175.30   20.72
  -3  -7  11  150.98   19.41
  -2   3 -25   69.09   15.33
  -2   3 -25  101.25   15.12
  -2  -3 -25   87.39   13.56
   2   3  25   90.85   13.75
  -2  -3 -25   74.84   11.20
   2  -3  25   78.35   41.40
   3  -1  26  148.30   16.56
  -3   1 -26  120.49   13.74
  -3  -1 -26  104.06   57.70
   3   1  26  138.84   16.57
  -3   1 -26  118.03   19.89
  -3  -1 -26  112.08   13.61
  -8  -2  16   10.25    7.93
   8   2 -16   11.94    5.88
   8   2 -16   -4.18    7.98
  -8   4  -8  536.36   38.69
   8  -4   8  532.08   38.11
  -8  -4  -8  541.66   39.25
   8  -4   8  506.41   36.90
  -1   2  27   98.49   13.93
   1   2 -27   93.11   13.74
  -1  -2  27   88.51   12.46
   1  -2 -27  125.89   14.53
   1  -2 -27   86.89   12.38
   7  -3  16  330.97   32.78
  -7  -3 -16  217.35   35.59
  -7   3 -16  344.99   40.97
   7  -3  16  287.35   29.35
   7   3  16  225.90   21.17
   0   8   2   52.24   15.24
   0   8  -2  122.86   18.72
   0  -8  -2   65.08   16.71
   0   8   2   67.66   15.96
  -6   6  -7  255.93   28.31
   6   6   7  236.35   37.29
  -6  -6  -7  253.12   27.31
   6  -6   7  202.31   23.05
   6  -6   7  223.82   25.81
   8   4 -10  242.95   22.94
   8   4 -10  268.00   24.06
  -8   4  10  310.05   27.43
  -8  -4  10  272.45   24.87
   8  -4 -10  250.64   27.13
   6   0 -23   -5.35    5.98
   6   0 -23  -10.78    7.26
  -6   0  23    7.49    7.58
  -9   0  13   14.14    8.81
   7   4 -15   91.41   13.74
  -7  -4  15   50.57   13.20
  -7  -4  15   73.48   16.56
   7  -4 -15   83.19   14.08
   7   0  19    5.71    8.40
  -7   0 -19    2.85    7.91
  -3   0  27    7.12    8.03
   3   0 -27   -0.31    6.39
   3   0 -27    1.92    7.62
   4   4  21   11.36    8.14
  -4   4 -21   25.88   10.72
  -4   4 -21   10.25    6.75
   8  -3  12   -9.97    5.08
   8  -3  12   -8.56    7.07
  -8  -3 -12   10.24    9.12
   8   3  12    0.22    6.90
  -8   3 -12  -13.29    6.50
  -6   3 -19  912.76   64.61
   6  -3  19  908.07   64.16
   6  -3  19  841.22   59.49
  -6  -3 -19  816.66   57.75
   9   3  -7   -1.30    6.08
   9  -3  -7    3.24    7.34
   9   3  -7    1.51    7.23
   4  -4 -22  147.08   23.77
  -4   4  22  146.14   15.42
  -4  -4  22  175.40   17.58
   4   4 -22  160.82   17.43
  -4   4  22  110.88   11.89
   2   6 -18  454.03   40.11
   2  -6 -18  550.08   39.82
  -2  -6  18  478.22   40.29
  -2   6  18  469.54   34.16
  -2   6  18  340.87   25.40
  -8  -3  14   21.06   11.46
   8   3 -14   26.82   10.29
  -8   3  14   20.77   11.17
   8   3 -14   28.63   12.21
   1   8   0   10.10    8.16
  -1   8   0   18.33   11.18
  -1  -8   0   37.32   14.05
   1  -8   0   -2.44    7.23
   1   8   0   12.89    9.04
   1   4  24   -3.60    5.38
  -1  -4 -24  -10.88    8.80
  -1   4 -24   -2.60    6.83
   1  -4  24   -7.16    7.77
   1   4  24   11.19    8.17
  -3  -6  17   59.55   11.13
  -3   6  17   65.84   10.09
  -1   8   1   15.09    9.91
   1   8  -1   -3.32    7.31
  -1   8   1   10.63    8.36
   1  -8  -1    7.33    7.60
   0   0 -28  455.12   33.35
   0   0 -28  435.56   32.00
   0   0  28  499.13   36.13
   0  -8  -3   76.63   11.64
   0   8   3   75.21   11.51
   0   8   3   66.72   10.55
   0  -8   3   58.54    8.98
   0  -8   3   63.90    9.57
   0   8  -3   63.37   12.29
   9  -3   5  393.91   28.97
   9  -3   5  289.40   25.43
  -9   3  -5  384.34   28.34
   9   3   5  321.81   30.64
  -9  -3  -5  408.45   29.96
  -1  -8  -1   29.59   11.94
   1  -8   1   37.62   13.77
   1   8   1   22.37   13.99
  -1   8  -1   33.71   13.49
   1  -8   1   32.66   13.43
   1   8   1   34.74   12.85
   9   0  11   21.27   16.96
  -9   0 -11    5.72    6.77
   6   2 -22  369.13   26.63
  -6   2  22  353.71   25.70
   6   2 -22  412.26   29.99
  -6  -2  22  371.63   27.61
   9   2 -11    8.71    7.41
   9   2 -11   -7.66    9.24
  -9   2  11   25.65   14.45
   9   2 -11    1.48    5.60
   0  -3 -26   45.38   16.43
   0   3 -26   61.48   10.64
   0  -3 -26   41.48   15.17
   0  -3  26   50.79   18.45
   0   3  26   31.63   12.43
   1   0 -28  109.46   14.16
  -1   0  28   96.65   13.83
   1   0 -28  105.34   12.14
  -2  -5 -21 1005.30   70.80
  -2   5 -21 1024.47   73.67
   2   5  21 1003.42   70.86
   2  -5  21 1044.49   73.85
   2  -1  27   72.72   20.99
  -2  -1 -27  107.06   11.97
  -2   1 -27  122.08   17.80
  -2  -1 -27   90.07   11.71
   2   1  27   82.62   12.21
  -7   5  -9   -3.15    7.89
   7   5   9    2.71    7.72
   7  -5   9    1.70    5.26
   7  -5   9   10.64    8.59
   1   3 -26  467.00   34.18
   1  -3 -26  435.62   32.38
   1  -3 -26  457.11   33.45
  -1  -3  26  431.94   32.02
  -1   3  26  434.97   32.03
  -5   6  13   50.85   18.10
   5  -6 -13   41.85   20.83
   1   8  -2   17.37    9.93
  -1   8   2   -5.07    6.36
  -1  -8   2    4.58    8.39
   1  -8  -2    0.40    9.02
   1   8  -2   10.21   10.08
  -1   8   2   21.78    9.65
  -4   3 -23   86.36   10.84
   4   3  23   82.84   12.08
   4  -3  23   96.13   12.71
  -4  -3 -23  104.74   14.06
  -4   3 -23   93.39   12.39
  -3  -3  25   99.05   55.01
  -3   3  25   87.18   11.84
   3   3 -25  139.30   16.47
   3  -3 -25  139.19   15.29
   3  -3 -25  106.48   12.60
   0  -5 -22   76.07   13.56
   0   5 -22  107.04   15.31
   0  -5  22   97.80   14.83
   0   5  22   98.18   14.19
   0   5  22   67.10   13.80
  -1   8  -2   68.06   11.89
   1  -8   2   48.19   17.88
  -1  -8  -2   52.56   29.60
   1  -8   2   48.76    8.77
   1   8   2   89.96   12.79
  -4  -1 -25    9.82    7.72
  -4   1 -25   22.12   12.00
  -4  -1 -25   24.72   11.01
  -4   1 -25   26.57   11.40
  -2   7  13  568.75   40.58
  -2   7  13  486.81   35.04
   2  -7 -13  606.90   43.60
  -2  -7  13  537.42   40.60
 -10   0   1   -8.81    6.97
  10   0  -1   -2.43    4.62
  -4  -3  24  170.27   19.02
   4   3 -24  215.22   19.89
  -4   3  24  168.80   18.22
   4  -3 -24  191.26   19.49
  -6   6   9   22.46   12.03
   6   6  -9   60.73   11.35
   6  -6  -9   28.20   14.08
   6   6  -9   54.20   30.50
  -6  -6   9   24.70   12.35
  -3  -5 -20   -2.01    8.09
   3   5  20    9.43    9.38
   3  -5  20    4.15    7.96
   3  -5  20   -4.28    4.89
  10   0  -2  110.37   11.85
  10   0  -2  114.05   12.94
 -10   0   2  125.28   13.56
  -9   2  -9  141.00   16.39
   9  -2   9  128.23   15.49
  -9  -2  -9  144.48   15.93
   9  -2   9  114.99   15.58
   9   2   9  138.97   14.68
   4   1 -26    9.17    9.93
  -4  -1  26   19.62   11.40
   4   1 -26   13.98    8.31
   4  -1 -26   39.96   16.46
   7   3 -18   26.70   10.15
   7   3 -18   46.07   16.68
   7  -3 -18   25.06   12.11
  -7   3  18   39.32   14.86
  -7  -3  18   15.88    9.53
 -10   0   0    6.36    8.17
  10   0   0   -3.22    4.91
  -1   5  22   62.63    8.97
   1  -5 -22   77.45   11.24
  -1  -5  22   70.62   11.09
  -1   5  22   49.55    9.14
   0  -7  14  302.37  166.09
   0  -7 -14  353.30  195.99
   0   7  14  286.00   29.47
   0   7 -14  378.91   30.08
   0   7  14  339.74   25.57
  -2   4  24  470.07   33.91
  -2  -4  24  415.81   30.61
   2  -4 -24  450.68   33.17
   2   4 -24  457.15   33.35
  -2   4  24  425.88   31.20
  -7   2 -18  551.41   39.58
   7  -2  18  501.69   36.20
   7   2  18  476.28   34.49
  -7  -2 -18  525.20   37.92
   6  -5 -15  364.73   26.80
  -6  -5  15  306.70   26.14
  -6  -5  15  301.20   27.23
  -6   5  15  398.45   29.91
   6   5 -15  363.88   27.38
   5   7  -1  223.32   19.52
   5  -7  -1  232.30   21.17
  -5   7   1  260.06   23.08
  -5  -7   1  234.18   25.70
   5   7  -1  227.47   23.17
   5   7   0  245.51   24.37
   5  -7   0  204.05   18.43
  -5   7   0  247.95   22.87
   5   7   0  195.89   19.23
  -5  -7   0  229.88   21.82
 -10   0   3   22.27   12.86
  10   0  -3   17.49    9.89
   0  -8  -4   38.72   15.05
   0  -8   4   22.11   13.41
   0   8   4   40.57   15.08
   0   8   4   39.56   14.36
   0  -8   4   16.28    9.49
   0   8  -4   32.29   12.75
  -1   8   3   65.55   10.33
   1  -8  -3   80.34   12.56
   1   8  -3   81.62   11.60
  -1   8   3   93.39   12.97
   1   8  -3   93.63   12.20
  -1  -8   3   77.49   12.62
   4  -7   8   51.05   28.64
   4   7   8   51.59   19.31
  -4   7  -8   69.02   11.25
   4   7   8   60.01    8.97
   4  -7   8   55.52    9.59
  -4  -7  -8   55.56   21.10
  -6  -1  23  131.71   15.18
   6   1 -23  145.57   15.00
   6  -1 -23  177.52   18.07
   6  -1 -23  190.75   20.22
  -6   1  23  137.31   14.57
   6   1 -23  181.28   19.15
   6  -4  17  158.91   16.82
  -6   4 -17  123.28   14.36
   6  -4  17  118.36   13.68
  -6  -4 -17  133.49   15.40
  -1   2 -27    3.69    6.95
  -1  -2 -27   -7.94   10.43
  -1  -2 -27    0.32    7.45
  -7  -5  11  523.84   37.22
   7   5 -11  566.49   40.49
  -7   5  11  663.30   47.44
   7   5 -11  581.91   41.64
   5   0 -25   -5.28    7.48
  -5   0  25    3.46    8.16
   5   0 -25    5.84    5.57
  -5  -6 -12  505.04   36.76
   5   6  12  441.69   33.13
   5  -6  12  493.67   35.78
  -5   6 -12  542.60   39.12
   5  -6  12  484.83   34.68
   7   0 -21    0.96    7.03
   7   0 -21  -10.68    5.71
  -7   0  21  -12.76    5.17
   9   1 -13  229.32   20.26
  -9   1  13  253.53   22.89
   9  -1 -13  261.61   23.68
  -9  -1  13  189.33   17.31
  -9   1  13  174.68   17.38
   9   1 -13  228.23   22.82
   4  -7  -9   17.39   11.25
   7   1  19   44.35   16.34
  -7   1 -19   -2.15    5.82
  -7   1 -19    4.98    9.07
   7  -1  19   18.66   10.88
  -8   0 -16   36.20   12.97
   8   0  16   47.81   27.02
  -8   0 -16   45.24   17.05
  -3   1  27  773.38   55.12
  -3  -1  27  964.74   68.36
   3   1 -27  978.76   70.26
   3  -1 -27  858.03   61.12
   3  -1 -27  766.34   54.52
   5  -7  -2  238.71   24.28
  -5   7   2  238.08   21.25
   5   7  -2  243.87   25.98
  -5  -7   2  223.97   19.91
   5   7  -2  251.92   22.15
   5  -2 -24 1540.35  843.01
  -5   2  24 1311.20  717.65
  -5  -2  24 1001.55   70.74
   5   2 -24 1081.39   76.30
   5  -2 -24 1240.35  678.97
  10   0   1   20.65   11.08
   1   8   3  223.56   20.66
  -1  -8  -3  254.91   22.72
   1  -8   3  240.99   26.13
   1   8   3  276.12   24.48
  -1   8  -3  273.36   23.97
   1  -8   3  263.77   23.16
   5  -7   1   51.19   28.47
   5  -7   1   40.13   15.42
  -5  -7  -1   60.48    9.63
   5   7   1   68.23    9.42
   5   7   1   52.45   21.97
   3   7  11  210.83   19.47
   3  -7  11  188.31   17.64
  -3  -7 -11  189.76   19.25
   3  -7  11  181.98   20.54
  -3   7 -11  193.30   22.25
   3   7  11  156.93   15.81
   1   7 -14  105.49   26.90
  -1   7  14  111.49   13.39
   1  -7 -14   96.12   13.94
  -1   7  14   83.31   11.28
  -8   0  18   49.04   27.49
   8   0 -18   68.74   13.39
   9  -3  -8   10.10    9.07
   9   3  -8    3.43    6.53
   9   3  -8   13.81   10.10
  10   0  -4  282.63   24.74
 -10   0   4  295.91   26.00
  10   0  -4  237.42   21.18
   2  -2 -27   45.99   17.80
  -2   2  27   34.87   15.80
   2  -2 -27   34.38   14.51
   6  -6   8  213.66   18.66
  -6  -6  -8  280.49   24.89
   6  -6   8  267.35   23.81
  -6   6  -8  272.16   24.28
   0   1 -28   84.78   11.87
   0  -1 -28   67.14   10.85
   0  -1  28   76.27   11.45
   0  -1 -28   94.86   14.98
   0   1 -28   63.71   10.27
  -5   7   3  362.42   31.10
   5   7  -3  285.06   24.56
   5  -7  -3  316.05   27.77
  -5  -7   3  295.14   25.70
   5   7  -3  269.77   23.65
   9   1  11  118.19   13.11
  -9  -1 -11  121.90   12.66
  -9   1 -11  135.20   14.93
   9  -1  11  152.16   16.37
  -9  -1 -11  144.88   15.70
   9  -1  11  164.11   17.21
   0   6  19  443.38   36.35
   0   6  19  407.99   33.82
   0   6 -19  552.41   39.88
   0  -6  19  478.57   34.92
   0  -6 -19  514.31   37.68
   1   1 -28    7.16    8.35
  -1   1  28    2.16    6.82
   1  -1 -28    5.66    7.40
  -1  -1  28    7.01   10.43
   1  -1 -28   15.25    9.33
   5  -7   2    4.64    5.09
   5   7   2    6.31    6.25
   5   7   2  -23.37    7.86
  -5  -7  -2   26.60   16.05
   5  -7   2    5.54    7.20
   8  -4   9   -6.92    7.61
  -8  -4  -9   26.35   11.93
   8  -4   9   -2.19    5.41
  -8   4  -9    5.33    8.72
  -9   3  -6   12.36    8.91
   9  -3   6   -3.14    5.08
   9  -3   6    0.52    8.62
   9   3   6   30.61   12.90
  -1  -8   4  209.94   19.62
  -1   8   4  191.66  105.18
   1   8  -4  200.26   18.39
  -1   8   4  173.58   16.00
   1  -8  -4  196.78   18.30
  10   0   2  204.94   18.93
 -10   0  -2  197.70   19.92
  10   0   2  181.59   18.16
   8  -4 -11    4.14    7.52
  -8   4  11   11.73    9.39
  -8  -4  11    9.80    6.80
   8   4 -11   26.40   11.68
   8   4 -11   16.07   10.16
  -1   0 -28  226.44   19.82
   1   0  28  273.48   26.33
  -1   0 -28  260.23   23.16
  -1  -3 -26   47.91   20.15
   1  -3  26   68.49   12.77
  -1  -3 -26   58.86   10.51
  -1   3 -26   82.78   12.50
   1   3  26   72.65   13.02
  -3   5  21   42.84   16.20
  -3   5  21   33.87   12.97
  -3  -5  21   10.09    8.23
   3   5 -21   -7.98    8.26
   3  -5 -21   39.85   15.54
  -3  -7  12  541.09   39.48
  -3   7  12  624.83   44.88
  -3   7  12  424.07   30.64
   3  -7 -12  537.19   39.40
  10  -1  -1  146.38   16.10
  10   1  -1  107.93   12.34
  10   1  -1  116.88   13.51
  10  -1  -1  101.58   11.06
 -10  -1   1  112.17   12.09
 -10   1   1  129.33   14.21
   1   5  22   18.52   12.24
   1   5  22   27.37   11.15
   1  -8   4  279.39   24.07
   1   8   4  440.70   33.21
  -1   8  -4  406.07   30.76
   1  -8   4  372.59   27.72
  -1  -8  -4  347.70   26.07
   1   8   4  329.62   27.27
  -6   0 -22  203.37   18.35
  -6   0 -22  186.28   18.43
   6   0  22  244.76   21.78
   0   8   5   22.61   12.11
   0   8   5  -17.34    8.19
   0  -8  -5   -4.41    7.96
   0  -8   5   32.81   15.10
   0  -8   5   27.67   13.41
  -1  -6  19   20.63   11.83
   1   6 -19   10.90    9.68
   1  -6 -19   22.11   13.67
  -1   6  19   -2.11    5.86
   2   6  18  388.21   28.79
  -2   6 -18  405.34   40.14
   2  -6  18  434.89   41.64
  -2  -6 -18  428.91   31.64
   7  -4  14  136.24   14.64
   7  -4  14  118.77   18.02
  -7  -4 -14  135.45   15.29
  -7   4 -14  164.38   18.22
   7   4  14  129.83   14.53
   2  -7  13  274.07   24.05
  -2  -7 -13  325.32   28.53
   2  -7  13  256.62   22.28
   2   7  13  259.12   22.69
  -2   7 -13  344.62   30.04
  10   1  -2    6.35    6.90
 -10  -1   2   -1.25    6.70
  10   1  -2   19.45   11.82
 -10   1   2   25.43   15.39
  10  -1  -2   12.01    7.15
   1  -7  14   51.60   17.76
   1   7  14   57.31    9.13
   1  -7  14   59.80   10.69
  -1  -7 -14   55.25   19.84
  -1   7 -14   78.07   13.18
   1   7  14   53.08   10.63
   7  -2 -20  114.02   12.76
   7   2 -20   86.37   11.31
   7   2 -20   79.66   11.57
  -7   2  20   46.50   26.01
  -7  -2  20   99.51   12.58
 -10   1   0   -5.98    7.26
  10   1   0   -8.79    6.67
  10  -1   0   10.67    6.59
  10   1   0   11.31    8.54
  10  -1   0    4.89    8.33
  -2   0  28  456.52   33.32
   2   0 -28  501.06   36.47
   2   0 -28  459.41   33.40
  -4  -6 -15   30.21   14.35
   4  -6  15   -0.03    5.04
   4   6  15   10.44    9.17
  -5   7   4  173.35   24.07
   5   7  -4  162.75   16.89
   5  -7  -4  208.21   19.33
  -5  -7   4  183.72   18.68
   5   7  -4  161.59   18.10
 -10   0   5   15.53    9.89
  10   0  -5   -7.01    6.82
   5  -5 -18  274.53   25.61
   5   5 -18  300.31   27.91
  -5  -5  18  246.99   26.21
   5   0  24   44.96   17.36
  -5   0 -24   46.34   16.21
  -5   0 -24   64.11   10.40
   5   2  23   11.24    8.84
   5  -2  23   10.17    9.05
  -5   2 -23   12.63    9.87
  -5  -2 -23   -0.06    8.10
  -5   2 -23   21.19   10.91
   4   6 -16  433.43   31.66
   4  -6 -16  422.12   30.85
  -4  -6  16  415.83   31.21
  -4   6  16  390.26   28.69
  10  -1  -3   91.05   50.16
  10   1  -3  122.56   14.21
 -10   1   3  131.73   14.15
  10  -1  -3  127.26   13.99
  10   1  -3  102.25   11.86
 -10  -1   3  126.50   14.26
   6  -5  14   26.92   10.92
   6  -5  14   29.43   11.94
  -6  -5 -14   46.09   16.99
  -6   5 -14   20.06   11.38
   6   5  14   12.63   10.08
   6   3 -21   11.73    9.17
  -6   3  21    3.48    5.34
  -6  -3  21  -14.09    7.41
  -5  -7  -3   44.34   16.95
   5  -7   3   23.97   13.23
   5   7   3    8.84    6.69
   5  -7   3   20.67   10.17
   2  -3 -26  166.15   17.60
  -2  -3  26  205.58   18.98
  -2   3  26  187.84   17.56
   2  -3 -26  200.05   19.16
   2   3 -26  204.67   21.08
   5   1 -25   26.18   14.21
   5   1 -25   31.70   11.69
  -5  -1  25   19.68   10.90
  -5   1  25   18.49   10.69
   5  -1 -25   29.03   11.78
   7  -1 -21  781.00   55.72
   7  -1 -21  650.41   46.78
  -7  -1  21  556.90   40.27
   7   1 -21  643.05   45.89
  -7   1  21  540.26   38.77
   7   1 -21  793.90   56.45
   6   2  21   -1.84    9.73
   6  -2  21    1.64    8.48
  -6  -2 -21    3.83    8.50
  -6   2 -21   -7.21    8.85
  -6   2 -21    8.78    7.10
  -8   1 -16   14.86    9.18
   8  -1  16   37.95   14.92
  -8   1 -16   26.57   11.44
  -8  -1 -16   48.64   18.45
  -9   0  14  596.33   42.54
   9   0 -14  772.66   55.19
 -10  -1  -1  152.23   15.72
  10  -1   1  158.11   18.19
  10   1   1  143.00   14.83
  10   1   1  145.02   16.94
 -10   1  -1  168.86   17.89
  10  -1   1  140.03   16.04
   9   2 -12   52.72    8.98
   9   2 -12   50.68   18.21
  -9   2  12   52.56   18.73
  10   0   3   34.47   13.95
  10   0   3   24.52   10.50
   6  -6 -10  508.71   40.49
  -6  -6  10  430.80   31.02
  -6   6  10  551.86   39.97
   6   6 -10  411.05   30.72
   6   6 -10  429.41   31.37
   8   1 -18   -6.28    6.21
   8  -1 -18    6.78    7.44
   8   1 -18    9.42    8.19
  -8   1  18    3.34    5.68
   5  -4 -21   17.96   12.03
  -5   4  21   48.50   19.17
  -5  -4  21   11.67    9.46
   7   5  10  153.16   16.79
  -7  -5 -10  154.84   16.79
   7  -5  10  160.01   16.35
   7  -5  10  154.08   16.52
  -7   5 -10  166.86   17.47
   2   8   0  131.74   17.76
   2  -8   0  143.93   15.59
   2  -8   0  110.58   12.03
  -2   8   0  137.23   15.30
   2   8   0  148.54   15.91
  -2  -8   0  160.97   18.11
  -1  -8   5  387.98   28.04
   1  -8  -5  426.86   31.56
   1   8  -5  422.73   31.48
  -1   8   5  425.65   33.25
  -1  -8   5  334.05   25.05
  -1   8   5  329.43   26.92
  -8   5   1  118.11   65.50
   8   5  -1  117.97   12.57
   8   5  -1  106.56   58.79
  -8  -5   1  134.59   17.09
   8  -5  -1  132.64   15.55
  -2  -8   1  247.85   33.62
   2   8  -1  243.06   21.65
   2  -8  -1  206.09   20.64
   2   8  -1  221.74   42.11
   2  -8  -1  155.82   15.75
  -2   8   1  307.99   27.01
   5   3 -23   43.11   16.48
   5  -3 -23   70.75   14.33
  -2  -5  22  179.38   19.12
  -2   5  22  132.23   25.04
  -2   5  22  215.05   23.45
   2   5 -22  227.13   21.10
 -10  -1   4   71.22   10.54
  10  -1  -4   78.83   11.62
  10  -1  -4   62.03    8.99
  10   1  -4   76.38   11.16
  10   1  -4   91.81   15.61
 -10   1   4   87.00   11.85
  -8   2 -15    6.64    7.76
   8   2  15    1.99    9.63
   8  -2  15   -4.25    8.29
  -8   5   0  116.49   64.22
   8   5   0   94.31   51.92
   8  -5   0  111.63   15.01
   8   5   0  110.18   13.54
  -8  -5   0   95.60   12.70
   8   5  -2  105.58   58.27
  -8   5   2  156.70   16.61
   8   5  -2  108.83   13.60
  -8  -5   2  122.06   13.35
   8  -5  -2  160.17   17.08
   2   8   1   38.37   14.35
   2   8   1   32.17   12.69
  -2   8  -1   34.88   13.61
  -2  -8  -1   41.05   15.46
   2  -8   1   24.30   10.13
   2  -8   1   27.30   10.78
   8   3  13   10.20    8.97
  -8  -3 -13   18.26   11.70
  -3  -6 -17   64.62   10.54
  -3   6 -17   36.53   18.06
   3  -6  17   34.56   15.06
   3  -6  17   43.59   15.38
   4  -5  19  143.02   16.01
  -4   5 -19  167.17   18.03
  -4  -5 -19  159.19   17.44
   4  -5  19  136.84   14.35
   7  -4 -16  371.16   27.56
   7   4 -16  360.93   26.46
  -7  -4  16  346.60  189.81
  -7  -4  16  342.21   25.73
   1   8   5  561.89   39.98
  -1   8  -5  626.22   49.62
   1  -8   5  559.06   39.88
   1  -8   5  660.65   49.91
  -1  -8  -5  683.11   48.65
   1   8   5  624.82   47.70
   8   2 -17   15.30   10.11
  -8  -2  17    0.52    6.37
   8   2 -17   -2.75    5.06
   1   6  19  108.18   13.00
  -1   6 -19  133.89   18.38
   1   6  19   88.69   11.80
  -1  -6 -19  108.38   15.43
  -4  -7  -9   28.35   12.08
   4  -7   9   22.38   14.05
   4   7   9   35.39   14.04
   4  -7   9   28.08   10.85
  -9   0 -12  115.95   12.72
   4   5 -20   31.22   12.55
   9   3  -9   11.07    7.54
   9   3  -9    7.97    7.14
  -9   3   9   12.54    8.68
   9  -3  -9   27.57   11.82
   9   3  -9   14.48   10.05
   9  -2  10  117.68   14.88
  -9  -2 -10  117.44   13.99
   9   2  10  115.43   13.29
  -9   2 -10   95.37   14.09
   9  -2  10  109.02   12.63
   5   7  -5  134.04   14.76
  -5   7   5  135.43   15.20
   5  -7  -5  125.20   14.16
  -5  -7   5  134.39   14.13
   5   7  -5  109.41   12.17
   5   5  17   28.02   12.21
   5  -5  17    9.80    8.46
   5  -5  17    8.49    6.44
  -5  -5 -17    7.55   10.09
  -5   5 -17   -2.68    7.13
  -2   8   2  563.56   40.20
  -2  -8   2  608.07   43.56
   2   8  -2  586.11   41.74
   2   8  -2  528.40   38.01
   2  -8  -2  485.60   34.76
   2  -8  -2  535.95   39.94
   8  -3 -15  275.92   26.00
  -8  -3  15  228.99   20.69
   8   3 -15  283.71   24.89
  -8   3  15  289.61   24.85
   8   3 -15  247.16   21.44
  -4   7  10  245.86   22.42
   4   7 -10  179.47   18.34
  -4  -7  10  194.05   18.14
   4  -7 -10  214.30   19.51
  -4  -7  10  160.85   16.15
  10  -1   2   16.94   13.43
  10  -1   2   11.74    7.96
 -10  -1  -2   12.88    8.88
  10   1   2   13.14    9.00
   3   4  23   65.93   11.78
  -3   4 -23   74.31   10.92
  -3  -4 -23   65.08   11.58
  -3   4 -23   54.35    8.05
   3  -4  23   60.72   10.28
  10   0  -6  568.57   40.39
 -10   0   6  801.60   56.44
  10   0  -6  819.35   57.97
   1   1  28   -1.57    9.42
  -1  -1 -28   10.25    8.42
   1  -1  28    2.17    8.92
  -1   1 -28   17.03   10.48
  -1  -1 -28   -6.99    7.85
  -1   1 -28    2.02    6.24
  -8  -5  -1  110.83   13.15
   8   5   1  121.67   14.07
  -8   5  -1  109.40   14.49
   8   5   1   88.06   11.20
   8  -5   1  126.19   14.32
   8  -5  -3    7.65    8.20
  -8   5   3  -10.03    7.48
   8   5  -3   22.08   12.86
   8   5  -3   -2.31    6.01
  -8  -5   3   12.31    9.26
   6  -4 -19   70.98   12.23
   6   4 -19   88.97   12.92
   0  -8  -6  238.18   23.69
   0   8   6  222.06   20.57
   0  -8   6  194.90   17.44
   0   8  -6  239.69   23.12
   0   8   6  253.61   23.11
   0  -8   6  191.34   19.14
  -5  -7  -4  256.22   22.88
   5   7   4  210.97   18.46
  -5   7  -4  212.89   21.66
   5  -7   4  232.66   21.38
   5  -7   4  202.29   17.68
  -2   8  -2    5.79    9.17
   2  -8   2   13.19    8.93
   2   8   2   15.85    9.06
   2  -8   2   17.17   11.01
  -6  -1 -22  126.55   14.03
   6  -1  22  125.56   14.62
  -6   1 -22  123.54   13.35
  -6   1 -22  140.41   14.83
   6   1  22  128.26   14.62
  -5   6  14   14.58   10.13
   5   6 -14   22.96   16.14
   5  -6 -14   -2.53    7.91
  -9   3  -7   -1.04    7.15
   9  -3   7    2.64    6.95
   9   3   7   25.95   13.86
   9  -3   7    4.27    5.24
   2  -4  24  627.95   48.07
   2   4  24  483.34   35.12
  -2   4 -24  819.43   58.32
  -2  -4 -24  649.32   46.62
   7   5 -12  336.64   25.23
  -7   5  12  335.66   47.72
   7   5 -12  355.16   26.25
  -7  -5  12  314.60   27.35
  -7   3 -17  433.16   31.68
  -7  -3 -17  428.10   31.25
   7  -3  17  468.58   34.57
   7  -3  17  407.47   30.90
   7   3  17  408.96   30.22
   2   1 -28   17.21    9.06
   2   1 -28   16.56   13.93
 -10   1   5    5.37   10.44
 -10  -1   5    8.26    8.46
  10  -1  -5   10.63    6.75
  10   1  -5   -8.99    7.31
  10  -1  -5   -5.77    7.15
  10   1  -5    0.28    6.75
  -2  -7  14   52.21   10.97
   2  -7 -14   68.21   11.58
  -2   7  14   51.67   18.32
  -2  -8   3  321.34   23.71
   2  -8  -3  452.44   33.52
   2   8  -3  438.12   31.92
   2   8  -3  348.56   26.08
  -2   8   3  468.20   34.09
  -6  -6  -9  104.36   16.01
   6  -6   9   93.68   11.91
  -6   6  -9  106.25   14.56
   6  -6   9   95.50   12.98
  -3  -2 -26    7.33    8.13
  -3  -2 -26    9.34    6.81
  -3   2 -26   20.26   11.34
   3   2  26    8.82    7.96
   3  -2  26    3.83    7.66
  -3   2 -26   12.08    7.93
   5  -1  24   48.27   18.24
  -5  -1 -24   36.16   14.89
  -5   1 -24   18.94   10.85
   5   1  24   47.36   18.33
  10   0   4  718.84   51.07
  10   0   4  662.30   47.02
 -10   0  -4  602.14   42.56
  -5  -4 -20  322.05   29.10
   5  -4  20  323.65  177.26
   5  -4  20  347.03   26.00
  -5   4 -20  317.36   27.36
  -8  -5  -2   65.29   10.27
   8  -5   2   53.04   18.83
  -8   5  -2   64.70   10.95
   8   5   2   67.62   13.40
   8   5  -4   39.75   15.56
  -8  -5   4   58.73   11.03
   8  -5  -4   65.70   12.59
  -8   5   4   64.45   10.56
   8   5  -4   52.69    8.03
   9   1 -14   27.19   11.02
  -9  -1  14   -7.78    6.59
   9   1 -14   19.86   11.68
  -9   1  14   16.68   10.69
   5  -3  22   58.93   12.24
  -5  -3 -22   20.63   11.61
  -5   3 -22   73.50   10.73
   5   3  22   19.66   12.87
  -5   3 -22   76.58   11.01
   2  -8   3   -6.37    7.51
  -2  -8  -3   -0.63    6.52
   2   8   3   -3.91    7.97
   2  -8   3   10.51    8.22
  -3   7 -12   31.46   15.60
   3   7  12   29.95   12.76
   3  -7  12   31.65   12.62
  -3  -7 -12   26.16   13.72
  -1  -8   6   60.02    9.71
   1   8  -6   68.66   10.99
   1  -8  -6   86.74   13.58
  -1  -8   6   39.34   15.51
  10   1   3   92.62   12.16
 -10  -1  -3  100.19   12.80
  10  -1   3   92.47   11.80
 -10   1  -3  103.02   13.39
  10  -1   3   89.09   12.71
  10   1   3  100.11   13.17
   3   6 -18   30.39   13.04
  -3  -6  18   20.73   12.54
   3  -6 -18   42.76   16.96
  -3   6  18   13.69    9.31
  -3   6  18   16.27    9.15
   5  -6  13    4.32    6.27
  -5  -6 -13   24.90   13.97
   5  -6  13   15.14    9.27
  -5   6 -13    8.17    9.82
  -8   4 -10   -2.54    8.08
  -8  -4 -10   10.78    9.32
   8   4  10    6.82    8.76
   8  -4  10   -1.39    5.93
   8  -4  10   14.32    9.56
   0   7  15   22.94   11.76
   0  -7 -15   32.16   14.11
   0   7 -15   28.87   12.98
   0  -7  15    2.77    6.68
   0   4  25  200.36   18.21
   0  -4  25  197.30   18.31
   0   4  25  202.34   19.08
   0  -4 -25  179.49   18.75
   0   4 -25  201.66  110.73
  -2  -6  19  360.38   29.25
   2  -6 -19  446.33   33.32
  -2   6  19  322.64  176.87
   2   6 -19  438.87   33.30
  -2   6  19  394.68   29.01
   5   7  -6  180.27   18.52
   5  -7  -6  171.58   25.53
  -5  -7   6  169.94   17.03
   5   7  -6  163.86   17.19
  -6   5  16   30.23   12.79
  -6  -5  16   37.33   16.50
  -8   4  12  171.67   17.75
   8   4 -12  142.55   15.55
   8  -4 -12  142.65   15.21
   8   4 -12  132.21   14.17
  -8  -4  12  136.36   14.35
  -3   0 -27  -12.84    7.59
   3   0  27   10.60    9.69
   1   8   6  370.55   27.23
   1  -8   6  236.43   21.70
  -1  -8  -6  360.10   26.58
   1  -8   6  269.20   23.68
   1   8   6  328.78   43.50
  -1   8  -6  390.35   29.52
  -1  -4  25  253.65   24.38
  -1   4  25  239.03   22.27
   1   4 -25  269.74   29.21
  -1   4  25  264.71   29.59
   1  -4 -25  263.04   29.17
   7   0  20  315.23   28.15
  -7   0 -20  293.75   26.41
  -7   0 -20  229.92   20.16
  -2  -8   4   36.98   13.58
   2   8  -4   46.87   17.25
  -2   8   4   88.45   48.82
   2   8  -4   56.52    9.11
 -10   0   7   41.57   16.23
  10   0  -7   27.38   10.40
   9  -1  12  282.89   25.47
  -9  -1 -12  324.78   29.40
   9  -1  12  287.75   27.42
   9   1  12  294.33  161.36
  -9   1 -12  236.35   20.99
   5  -7   5   51.60   18.70
   5   7   5   32.78   11.81
  -5  -7  -5   48.04   17.34
   5  -7   5   47.18   16.50
  -2  -2 -27    1.94    7.18
  -2  -2 -27    5.21    9.17
   2   2  27   17.02   12.31
  -2   2 -27   12.84    9.91
   7   6  -1    2.50    5.67
   7  -6  -1   21.34   14.29
  -7   6   1   34.35   14.49
  -7  -6   1   43.12   16.13
  -6   3 -20   15.75    9.75
  -6  -3 -20   24.21   16.22
   6  -3  20    2.89    9.33
   1   7 -15  256.39   22.64
  -1  -7  15  242.65   21.68
  -1   7  15  205.03   19.48
   1  -7 -15  310.62   27.63
  -1   7  15  198.59   18.62
   8  -5   3  139.44   15.63
  -8   5  -3  131.96   14.89
  -8  -5  -3  141.54   15.50
   8   5   3  124.31   14.59
  -7  -6   0  603.59   43.11
   7  -6   0  618.19   48.33
   7   6   0  491.67   35.26
  -7   6   0  724.76   54.10
  10  -1  -6   15.32    8.38
  10  -1  -6    2.97    6.72
 -10   1   6   -5.23    8.30
  -3  -3 -25  237.38   20.89
   3  -3  25  281.17   26.26
  -3   3 -25  295.22   26.94
   3   3  25  301.55   26.54
  -3   3 -25  205.29   18.68
  -3  -3 -25  274.83   24.74
  -3   4  24  252.34   22.18
   3   4 -24  260.47   24.64
   3  -4 -24  253.00   22.51
  -3   4  24  222.34   20.04
  -3  -4  24  245.08   23.07
   7  -6  -2   -1.55   10.48
   7   6  -2   15.18    8.93
   7   6  -2   10.38    8.81
  -7  -6   2    1.21    7.02
  -7   6   2   17.28   11.25
   4   2  25   16.47   12.02
  -4  -2 -25    0.97    7.83
  -4   2 -25   -9.49    9.03
  -3   7  13   47.53   31.01
  -3  -7  13   -9.90    8.73
   0   8   7   86.39   13.51
   0  -8  -7  162.48   21.73
   0  -8   7   77.97   11.44
   0   8  -7  139.92   15.56
   0   8   7   94.08   16.14
   0  -8   7   85.75   11.18
   7   3 -19  116.07   12.27
   7  -3 -19  155.93   17.67
  -7  -3  19  116.88   13.18
   7   3 -19  158.62   16.36
  -7   3  19  174.73   20.14
   2  -8   4   -9.21    7.10
   2  -8   4   10.51    8.30
   6   0 -24   25.77    9.84
   6   0 -24    4.71    8.21
  -6   0  24    6.20    8.16
  -6  -6  11  172.27   17.70
   6   6 -11  203.66   19.15
   6   6 -11  207.78   20.71
   6  -6 -11  198.03   26.40
   4   2 -26  570.34   41.13
  -4  -2  26  444.49   33.39
   4  -2 -26  546.51   39.27
   4  -2 -26  555.34   40.20
  -4   2  26  436.51   32.07
  -4   4 -22  209.70   19.10
  -4  -4 -22  216.52   19.58
   4   4  22  210.87   19.71
  -4   4 -22  202.09   18.27
   4  -4  22  187.87   19.16
   7   6   1  241.26   21.77
  -7   6  -1  269.13   24.63
   7   6   1  261.05   31.39
   7  -6   1  221.78   20.15
  -7  -6  -1  285.86   25.91
  10   0   5   46.39   17.45
 -10   0  -5    1.70    5.64
  10   0   5    3.92    6.61
   9   3 -10   28.29   11.34
   9   3 -10   15.04    9.09
   9  -3 -10   37.07   14.50
  -9   3  10   12.11    9.91
   9   3 -10   -6.36    7.09
   4   4 -23   56.97   32.17
  -4   4  23   58.93    8.81
  -4   4  23   57.69   10.91
   4  -4 -23   45.57   17.18
   7  -6  -3    1.34    8.20
  -7   6   3   23.56   13.52
   7   6  -3   18.93    9.65
   7   6  -3   11.52   10.09
  -7  -6   3   21.12   11.43
  10  -1   4    1.49    6.83
  10   1   4    2.24    5.88
 -10   1  -4   10.54   11.06
  10   1   4   11.77    9.49
  10  -1   4   18.15   12.12
 -10  -1  -4   -2.68    5.69
  -8   0 -17    1.50    7.06
   8   0  17    0.97    6.64
  -8   0 -17    2.09    5.11
  -4   0 -26  170.27   17.55
  -4   0 -26  147.18   14.97
   4   0  26  196.81   20.48
   2   7  14    9.98    7.06
  -2   7 -14   -0.45    7.72
   2  -7  14    6.14    6.90
   2  -7  14   -4.21    5.11
  -2  -7 -14    3.55    9.38
   6  -2 -23  -10.85    7.81
   6   2 -23   -2.02    5.15
  -6   2  23   10.29    7.68
   6   2 -23    6.05    9.93
  -6  -2  23   13.51   10.22
  -6   4 -18  235.66   21.07
   6  -4  18  224.77   20.27
   6  -4  18  237.42   21.02
  -6  -4 -18  253.43   22.71
   9   2 -13   44.26   16.13
  -9  -2  13   35.02   13.46
   9   2 -13   62.86   11.07
  -9   2  13   58.90   33.17
  -7  -2 -19   36.02   14.46
   7   2  19   38.78   16.16
   7  -2  19   41.46   17.81
   3  -2 -27    1.71    9.12
  -3  -2  27   11.65   10.11
   3  -2 -27   -0.89    6.34
   3   2 -27    8.31    8.48
   4   0 -27    8.56    6.91
  -4   0  27   -0.10    6.78
   4   0 -27   10.37    8.51
   2   5  22  294.27   27.26
  -2  -5 -22  308.62   28.89
  -2   5 -22  316.45   28.15
   2  -5  22  292.35   26.38
  -2   0 -28    3.58    6.04
   2   3  26   83.20   11.88
  -2  -3 -26   53.67    8.08
  -2   3 -26   76.74   11.11
   2  -3  26   77.09   11.79
  -2  -3 -26   64.65   10.29
   8   0 -19   -0.54    5.67
  -8   0  19    8.10    6.05
   8   0 -19   16.22   10.85
   7  -5  11  222.72   24.12
   7  -5  11  214.99   19.02
  -7   5 -11  249.78   26.77
   7   5  11  212.62   22.12
  -7  -5 -11  292.55   25.86
   2   8  -5   18.93   10.88
  -2   8   5    5.70   10.48
  -2  -8   5   -0.64    5.17
   2   8  -5    4.54    9.24
   4   7  10  561.04   41.17
  -4  -7 -10  563.92   40.88
  -4   7 -10  641.08   45.94
   4  -7  10  529.21   42.67
   4  -7  10  531.09   43.80
   9  -3   8   45.32   16.96
  -9   3  -8   40.52   15.46
   9  -3   8   10.69    6.93
  -1  -7 -15  305.61   26.97
   1   7  15  255.44   22.32
  -1   7 -15  325.71   29.96
   1  -7  15  295.81   26.45
   1   7  15  274.42   23.86
   4  -7 -11   97.13   13.50
  -4  -7  11  102.72   11.53
  -4  -7  11   94.80   13.40
   4   7 -11  136.16   15.45
  -4   7  11   97.61   13.32
   3   5  21   31.69   12.80
  -3   5 -21   42.51   16.57
   3  -5  21   53.34   30.19
  -3  -5 -21   50.52   18.33
   7  -6   2   59.66   10.58
  -7  -6  -2   83.20   13.27
   7   6   2   50.60    8.50
  -7   6  -2   66.90   11.28
   7   6   2   75.28   16.52
  -1  -8   7  440.45   31.76
  -1  -8   7  371.04   27.39
  -1   8   7  372.37   31.14
   1  -8  -7  411.28   32.36
   1   8  -7  461.71   33.63
  -1   8   7  494.56   37.42
  -7  -4 -15   68.72   11.80
  -7   4 -15   84.69   13.53
   7   4  15   54.25   12.75
   7  -4  15   82.16   12.46
   7  -4  15   67.83    9.78
   5   7  -7  181.81   18.77
   5  -7  -7  174.81   30.06
  -5  -7   7  183.41   18.17
   5   7  -7  205.72   18.54
   9   0 -15   22.08   13.06
  -9   0  15   -3.72    6.51
   8  -5   4   25.50   16.48
  -8  -5  -4   42.42   15.79
  -8   5  -4   31.53   13.02
   8   5   4   20.74   13.64
   0   5 -23  215.24   20.81
   0  -5 -23  201.93   18.78
   0   5  23  209.87   18.80
   0   5  23  173.88   17.45
   0  -5  23  195.54   18.45
  -3   1 -27  182.95   18.92
  -3  -1 -27  173.02   17.47
   3  -1  27  190.43   20.38
   3   1  27  200.66  110.18
  -3  -1 -27  143.11   15.01
  -3   1 -27  143.21   14.87
   9  -4  -1  115.02   63.49
  -9  -4   1  133.95   15.20
   9   4  -1  105.13   11.51
  -9   4   1  103.32   13.41
   7   6  -4   75.23   10.00
  -7   6   4   97.08   13.19
   7   6  -4   71.81   11.30
  -7  -6   4   90.38   12.34
   7  -6  -4   68.44   10.86
   0  -2 -28  335.10  183.65
   0   2 -28  408.98   30.25
   0  -2 -28  322.76  176.83
   0  -2  28  401.84   30.03
   0   2  28  349.09   26.47
   1  -4  25   51.67   19.40
  -1  -4 -25   34.65   14.03
  -1   4 -25   22.94   13.03
   1   4  25   50.05    9.96
   1   4  25   43.77   15.59
   9   4  -2  274.99   24.28
  -9  -4   2  294.56   25.70
   9  -4  -2  339.74   31.83
   9   4  -2  280.34   24.23
  -9   4   2  336.26   30.15
   9   2  11  -12.80    9.37
   9  -2  11   -4.47    9.70
   9  -2  11    6.67    7.55
  -9  -2 -11   14.10   10.16
  -9   2 -11   15.71   10.14
   7   1  20    6.89    8.86
   7  -1  20   23.56   15.71
  -7  -1 -20    1.32    8.67
  -7   1 -20   10.11    8.81
   9   4   0  237.73   20.94
   9   4   0  266.80   26.56
  -9   4   0  326.51   28.30
  -9  -4   0  291.92   25.60
   9  -4   0  305.62   27.95
  -7   0  22   17.59    9.84
   7   0 -22   20.94   11.96
   7   0 -22   41.26   15.04
 -10  -1   7  146.52   19.32
  10  -1  -7   94.40   10.57
  10   1  -7  113.12   15.85
  10   1  -7  117.54   18.34
 -10   1   7  122.45   14.10
  -1   2  28  339.35   25.56
  -1  -2  28  305.12   27.33
   1  -2 -28  264.29   23.19
   1   2 -28  358.26  196.39
   1  -2 -28  383.52   28.36
   1   8   7   62.07   16.14
   1  -8   7   39.21   14.19
   1  -8   7   35.37   13.14
  -1   8  -7   60.48   10.17
   1   8   7   53.05    8.48
  -6   5 -15   -1.46    7.59
   6  -5  15    3.39    7.56
  -6  -5 -15    3.28    7.89
   6  -5  15    1.57    8.18
 -10   0   8  110.30   61.00
  10   0  -8   94.59   11.08
  -4  -6 -16  145.01   16.26
   4  -6  16  143.62   14.89
   4  -6  16  135.16   15.53
  -4   6 -16  148.85   18.37
   4   6  16  129.98   14.37
  -1   5  23   74.43   10.21
  -1  -5  23   64.30   13.16
   1  -5 -23   48.53   18.46
  -1   5  23   64.51   12.07
   5   7   6  128.75   15.40
  -5  -7  -6  146.70   15.50
   5  -7   6  194.35   20.10
  -5   7  -6  223.79   21.25
   5  -7   6  185.76   17.31
   2  -8   5   -1.87    6.48
   2   8   5   22.72   15.63
   3   0 -28   36.44   14.59
  -3   0  28   39.35   16.42
   3   0 -28   45.48   16.53
   4  -3  24    3.57    7.87
   4   3  24   22.49   12.44
  -4   3 -24   17.14   10.74
  -4   3 -24   -0.28    5.90
  -4  -3 -24   23.12   12.73
   6  -6  10    7.75    9.04
   6   6  10    2.27   14.22
   6  -6  10   12.10    8.18
  -6   6 -10   18.45   12.59
   4   6 -17   74.00   11.46
  -4  -6  17   58.27   15.87
   4  -6 -17   50.39   20.91
  -4   6  17   39.34   15.02
   9  -4  -3  185.19   23.18
  -9   4   3  168.08   23.20
  -9  -4   3  146.38   15.73
   9   4  -3  139.42   16.36
   9   4  -3  102.18   19.57
   4   3 -25  441.87   34.30
   4  -3 -25  397.25   30.46
  -4   3  25  352.42   25.99
  -4  -3  25  346.85   32.69
   0   6 -20   15.38   11.82
   0   6  20   73.51   10.40
   0  -6 -20   26.81   14.47
   0  -6  20   16.20   11.02
   0   6  20   64.03   10.98
  10  -2  -1   31.30   13.24
 -10   2   1   24.81   13.33
 -10  -2   1   21.62   11.13
  10   2  -1   13.14    8.77
   9  -4   1  252.30   25.17
   9   4   1  249.85   23.16
  -9  -4  -1  270.59   23.59
   9   4   1  201.44   17.88
  -9   4  -1  283.04   25.26
   7   5 -13  166.95   17.54
  -7  -5  13  155.59   15.95
  -7  -5  13  165.14   18.24
  -7   5  13  148.88   20.53
  -9   0 -13   30.96   12.14
   9   0  13   26.15   11.38
  -9   0 -13   50.47   28.89
 -10   2   2   45.31   16.75
  10  -2  -2   28.57   13.10
 -10  -2   2   42.89   15.41
  -7   6  -3   86.66   12.27
   7  -6   3   85.83   12.21
  -7  -6  -3  103.74   15.10
  -3   3  26   27.46   11.88
   3   3 -26   14.61   10.78
  -6  -1  24   69.63   10.97
   6   1 -24   88.35   14.31
  -6   1  24   57.55    8.78
   6  -1 -24   81.36   19.05
   6  -1 -24   86.67   11.97
   6   1 -24   59.56    8.89
   8  -3  14  211.07   19.56
  -8  -3 -14  230.02   21.41
   8  -3  14  211.56   18.90
  -8   3 -14  196.65   17.98
   8   3  14  229.42   20.99
  10  -2   0   -4.14    4.80
  10   2   0    6.89    7.13
 -10  -2   0    0.59    5.16
 -10   2   0   10.81    8.90
  10  -2   0   -0.03    7.89
   2  -6  19  493.04   36.45
  -2  -6 -19  573.42   41.79
  -2   6 -19  592.12   44.41
   2   6  19  445.57   37.47
   0  -3 -27    6.34    9.88
   0  -3  27   -0.46    7.64
   0   3 -27   -3.04    8.70
   0  -3 -27   -2.78    6.86
   5   5 -19  460.49   33.94
   5  -5 -19  476.63   34.78
  -5  -5  19  407.83   30.67
  -2   4  25   17.40   11.28
  -2  -4  25    7.84   11.88
   2   4 -25   14.70   10.61
  -2   4  25    8.67    8.76
   2  -4 -25    8.56    9.51
  10  -1   5    8.44   13.05
 -10   1  -5    9.10    9.68
   8   3 -16   10.42    8.31
   8   3 -16   40.19   15.08
  -8  -3  16    7.35    9.23
   1   6 -20  187.18   19.80
   1  -6 -20  220.03   20.84
  -1   6  20  164.09   17.42
  -1  -6  20  173.97   27.89
   0  -8   8   95.81   12.78
   0  -8  -8  101.96   16.72
   0   8   8   86.30   13.43
   0   8   8  114.99   14.27
   0  -8   8   72.08   10.70
   0   8  -8   94.33   12.76
   1   3 -27  340.07   29.76
   1  -3 -27  321.50   28.11
  -1   3  27  320.10   24.42
  -1  -3  27  331.52  181.80
   1  -3 -27  289.60   25.42
   7   6  -5   18.00   12.16
  -7   6   5   12.39   10.16
   7   6  -5   15.31    8.53
   7  -6  -5   12.10    8.85
  -7  -6   5    9.68    7.93
   8   1  17   92.83   51.39
  -8  -1 -17  118.04   13.36
  -8   1 -17  107.41   13.49
   8  -1  17   89.65   12.62
  -8   1 -17   93.50   11.88
 -10   2   3   41.14   17.10
  10  -2  -3   37.31   15.83
  -4  -1 -26   30.82   11.82
   4  -1  26   41.28   15.81
   4   1  26   33.32   13.68
  -4   1 -26   46.63   16.98
  -4   1 -26   43.01   16.01
  -4  -1 -26   46.38   16.71
   2  -8  -6   85.88   12.23
  -2   8   6   92.02   12.70
  -2   8   6   77.64   11.45
  -2  -8   6  106.38   12.29
   2   8  -6   88.92   12.29
 -10   0  -6   43.32   15.31
  10   0   6   17.02   10.93
  10   0   6   24.33    9.97
  -5  -6  15  345.70   26.24
   5   6 -15  359.67   26.39
  -5   6  15  374.33   27.90
   5  -6 -15  420.67   30.89
   5  -2 -25   75.93   16.92
  -5  -2  25   58.38   11.62
  -5   2  25   22.40   15.73
   5   2 -25   71.02   15.35
   9   4  -4   26.29   11.61
  -9  -4   4   24.83   11.82
   9   4  -4   21.16   10.96
  -9   4   4   25.46   16.93
   9  -4  -4   38.21   15.51
   7   2 -21    8.66    6.29
   7   2 -21   19.28   11.20
   7  -2 -21    4.94    8.03
   7   4 -17   87.64   12.34
  -7  -4  17   47.82   27.52
   7  -4 -17   69.12   15.10
  -7  -4  17   38.00   13.68
  -8  -2 -16  397.45   29.20
  -8   2 -16  393.00   28.60
   8  -2  16  439.61   31.96
   8  -2  16  420.95   30.50
   8   2  16  356.26   26.67
   0   0 -29   -1.50    8.22
   0   0  29   -0.25    8.01
   0   0 -29    2.66    6.82
   4  -1 -27   14.32    9.49
   4  -1 -27   -7.89    8.47
  -4   1  27   -8.89    6.38
   4   1 -27    2.26    7.47
  -4  -1  27   11.15    9.94
   4   1 -27   -1.49    4.85
 -10   2  -1  100.93   13.41
  10  -2   1   49.57   27.78
  10   2   1   69.39   10.37
 -10  -2  -1   71.93   10.10
  10  -2   1   87.83   13.50
  -2  -1 -28   81.52   12.21
   2  -1  28   63.55   10.90
  -2   1 -28   61.39   13.18
   2   1  28   68.34   12.04
  -2   1 -28   42.02   17.71
  -2  -1 -28   60.23    9.72
  -8   1  19  119.56   12.92
   8  -1 -19  181.50   19.23
   8   1 -19  155.54   16.16
   8   1 -19  176.36   18.56
  -8  -1  19  132.03   14.56
   8  -1 -19  168.37   17.40
  -8   4 -11   68.34   11.95
  -8  -4 -11   49.80   19.55
   8  -4  11   38.85   15.44
   8  -4  11   43.61   15.94
   8   4  11   36.28   15.13
   9   4   2   82.06   12.43
  -9  -4  -2   61.55    9.78
   9  -4   2   85.40   12.39
  -9   4  -2   68.97   11.23
  -9  -4  -2   67.85    9.33
   5   0 -26  113.50   12.60
   5   0 -26  160.17   17.02
  -5   0  26  117.00   12.89
  -3   5  22   91.15   15.26
  -3   5  22   60.14   10.16
   3   5 -22   83.84   14.54
  -3  -5  22   81.68   11.69
   1   0 -29   -4.40    6.00
   1   0 -29   14.37   11.32
  -1   0  29    6.67    8.72
   8   2 -18  123.74   13.08
   8   2 -18  129.57   17.30
  -8   2  18  160.60   18.82
  -8  -2  18  121.42   13.79
   8  -4 -13   98.34   14.46
  -8  -4  13   90.33   11.76
  -8   4  13   98.85   13.61
   8   4 -13  102.79   13.25
  -8  -4  13   87.08   13.10
  -8  -5  -5   78.00   11.79
   8  -5   5   75.31   11.03
   8   5   5   73.10   10.94
  -8   5  -5   62.65   10.84
   2  -7 -15   20.34   10.96
  -2   7  15   20.23   11.38
  -2   7  15   25.08   15.29
  -2  -7  15   23.90   11.32
   3  -7  13  253.97   22.27
   3  -7  13  261.93   22.95
   3   7  13  251.38   22.47
  -3  -7 -13  275.64   24.60
  -3   7 -13  267.74   23.87
  -8  -5   7  207.52   20.46
   8   5  -7  185.57   20.31
  -8   5   7  235.64   22.72
   8   5  -7  193.21   18.41
  -9  -1  15  200.55   18.16
   9  -1 -15  291.82   25.70
  -9   1  15  302.68   26.55
   9   1 -15  276.48   24.10
  -9   1  15  202.23   18.01
   9   1 -15  290.16   25.39
  10  -2  -4  335.09   28.89
 -10   2   4  362.39   26.78
   3  -6  18  158.37   16.84
  -3   6 -18  216.22   20.29
   3   6  18  164.62   17.15
  -3  -6 -18  183.26   19.69
   3  -6  18  146.23   15.05
   6   3 -22  118.01   14.11
  -6  -3  22   92.09   51.82
   5   7  -8   55.74   14.39
   1   8  -8   69.58   10.97
  -1  -8   8   49.33    9.69
  -1   8   8   62.02   10.16
   1  -8  -8   59.62   15.39
  -1  -8   8   57.25    9.10
   1   5  23  365.86   27.22
   1  -5  23  385.17   29.73
  -1   5 -23  368.92   27.39
   1   5  23  327.23   27.98
  -1  -5 -23  374.28   27.77
   9  -3 -11  245.25   22.26
   9   3 -11  236.22   20.90
  -9   3  11  286.59   25.45
   9   3 -11  201.97   17.97
   9   3 -11  217.69   19.65
   7   1 -22   37.47   15.58
   7  -1 -22   25.85   12.91
  -7   1  22   30.87   12.11
   7   1 -22   48.18   18.16
  -7  -1  22   20.45   12.27
   7  -1 -22   58.40   20.82
  -7   6  -4  101.37   14.83
   7  -6   4   98.37   13.77
  -7  -6  -4   81.79   12.20
   2  -8   6  138.62   15.84
  -2  -8  -6  152.33   16.72
   2  -8   6  137.06   15.67
   2   8   6  142.59   15.75
 -10   1   8   53.34   22.42
  10   1  -8   40.54   14.75
  10  -1  -8   41.79   16.95
  10   1  -8   76.40   12.13
 -10  -1   8   75.48   11.67
   5   5  18   29.61   12.18
   5  -5  18   11.56    8.58
  -5  -5 -18   12.60   10.55
  -3  -8   0   11.48    8.30
  -3   8   0   38.19   14.59
   3   8   0   15.07   10.44
   3   8   0   11.34    7.81
  -5  -6 -14   14.48    9.69
   5  -6  14    5.33    6.30
  -5   6 -14   -1.01   10.89
   5  -6  14   14.50    9.57
   3  -8  -1    8.89    7.53
   3  -8  -1   -7.00    8.00
   3   8  -1  -28.43    9.95
   3   8  -1   10.39    7.61
  -3  -8   1    1.00    6.75
  10  -2   2   82.29   11.08
  10   2   2   85.63   11.54
 -10   2  -2  107.16   14.40
 -10  -2  -2   98.12   12.69
  10  -2   2  140.46   17.64
   6   0  23   11.98   12.09
   3  -1 -28  127.20   17.04
  -3  -1  28   95.62   13.07
   3   1 -28  125.60   14.44
   3  -1 -28  116.94   14.63
   3   1 -28   90.17   14.20
  -3   1  28  114.67   15.01
  -6  -6  12   51.15   17.97
   6  -6 -12   33.61   15.31
  -6  -6  12   45.83   18.85
  -1   2 -28  275.32   24.49
  -1  -2 -28  274.74   23.85
   1   2  28  226.03   20.52
   1  -2  28  265.50   23.77
  -1  -2 -28  230.12   23.29
  -1   2 -28  199.04   17.64
   9  -4  -5   44.00   16.71
  -9   4   5   34.95   13.88
   3  -8   1  212.51   19.95
  -3   8  -1  256.94   23.14
  -3  -8  -1  233.95   20.81
   3   8   1  259.23   23.12
   3   8   1  218.85   19.45
   3  -8   1  196.17   17.94
  -5   4  22  803.07   56.95
   5   4 -22  772.67   54.87
  -5   4  22  611.58   43.58
  -5  -4  22  663.78   47.08
   5  -4 -22  786.09   55.71
  -5  -7  -7   98.48   13.49
   5  -7   7  104.21   14.53
   5  -7   7   98.93   54.58
   5   7   7  103.23   15.40
  -5   7  -7   99.69   20.92
 -10   0   9   50.29   18.98
  10   0  -9   21.65    8.91
  -4  -5 -20   25.45   13.47
  -4   5 -20    9.71   10.16
  -7   6   6  123.84   14.17
   7  -6  -6  126.79   14.78
  -7  -6   6  103.55   15.63
   7   6  -6   82.14   24.88
   7   6  -6  117.52   16.47
  -6  -2 -22  361.71   27.15
   6  -2  22  398.34   29.61
   6   2  22  338.56   25.78
  -6   2 -22  337.67   24.84
  -6   2 -22  363.70   26.94
  -9  -4  -3    3.86    9.17
  -9   4  -3   11.38    9.21
   9  -4   3   15.77   11.40
   9   4   3    6.11    9.04
   6  -4 -20   43.97   16.62
  -6   4  20   28.87   12.82
   1   6  20  450.54   33.42
   1   6  20  455.88   33.58
  -1   6 -20  508.88   48.70
  -1  -6 -20  527.72   38.80
   1  -6  20  476.57   36.18
  -3  -8   2    3.58    7.06
   3  -8  -2    6.40    8.57
   3  -8  -2   -3.88    4.60
   9  -1  13  620.68   44.40
  -9  -1 -13  683.47   48.89
  -9   1 -13  634.17   45.37
   9   1  13  647.75   46.33
   9  -1  13  709.70   51.49
   9  -3   9   -0.69    6.73
   9  -3   9    3.36    5.39
  -9   3  -9   23.23   12.24
   1   8   8   15.19    9.64
   1  -8   8   26.83   11.27
   1  -8   8   15.14    8.60
  -1   8  -8   10.06   10.03
   1   8   8   10.27    7.69
  -1  -8  -8    8.74    8.09
   0  -7  16  201.90   18.89
   0   7  16  157.39   16.88
   0   7 -16  186.56   21.17
   0   7  16  176.37   17.92
   0  -7 -16  174.88   19.12
   4  -5 -21    3.11    9.35
  -3  -7  14   79.41   11.88
  -3   7  14   82.48   13.42
  -3   7  14   98.40   12.82
  -2  -2  28  331.76   25.11
   2  -2 -28  379.48   28.23
   2  -2 -28  301.93   26.19
   2   2 -28  370.10   31.42
  -2   2  28  276.52   24.27
   7  -3  18   12.59    9.06
  -7  -3 -18    8.98    9.52
  -7   3 -18   -0.36    7.24
   7  -3  18   -6.88    7.19
 -10  -2   5  112.78   13.58
 -10   2   5   98.87   13.80
  10  -2  -5   95.86   13.01
  10   2  -5   69.76   11.31
   5  -2  24  -20.13    6.38
  -5  -2 -24    0.63    7.72
  -5   2 -24   13.17    8.77
  -5   2 -24   -0.02    6.73
   5   2  24  -17.41    8.46
  -6  -5  17   27.90   12.14
  -6   5  17   26.46   11.06
   4   7  11  426.49   33.80
  -4   7 -11  503.01   37.78
   4  -7  11  392.06   29.06
  -4  -7 -11  489.35   35.51
   4  -7  11  441.27   32.11
  -3  -8  -2  162.82   17.78
   3  -8   2  147.63   18.23
  -3   8  -2  126.33   17.16
   3   8   2  133.30   14.37
   3   8   2  140.67   19.60
   3  -8   2  116.36   12.62
  10  -1   6   25.89   11.74
 -10  -1  -6   22.45   11.58
  10   1   6   34.03   14.33
  -4   7  12  174.44   18.76
  -4  -7  12  154.50   16.80
   4   7 -12  187.18  102.87
  -2  -5  23  242.63   23.25
   2  -5 -23  319.92   28.74
  -2   5  23  244.91   23.54
  -2   5  23  305.13   27.87
   2   5 -23  260.31   23.13
  -2  -8   7  184.51   24.62
  -2   8   7  252.63   23.12
   2  -8  -7  184.61   19.07
  -2   8   7  190.55   17.46
   2   8  -7  224.51   25.88
  -1  -3 -27  489.07   35.59
   1  -3  27  459.51   36.05
  -1  -3 -27  466.07   35.22
  -1   3 -27  453.99   33.76
   1   3  27  422.49   31.44
  -5   0 -25   12.98   10.81
   0   1 -29  358.74   27.18
   0  -1 -29  393.25   28.92
   0  -1  29  508.21   37.58
   0   1  29  479.74   35.22
   0   1 -29  557.33   40.51
   0  -1 -29  471.32   34.42
   3  -8  -3    7.82   10.60
  -3  -8   3   16.81   10.79
   3  -8  -3   12.88    7.95
  -5  -3  24  269.91   24.26
  -5   3  24  272.59   26.44
   5   3 -24  287.10   25.27
   5  -3 -24  368.87   28.75
  -9  -2  14    1.19    6.28
  -9   2  14    6.08    8.06
   9   2 -14   -1.99    7.45
   9   2 -14   23.33   10.58
  -1   7  16  122.23   16.90
   1  -7 -16  151.13   17.29
   1   7 -16  172.83   18.64
  -1   7  16  153.44   17.19
  -1  -7  16  133.10   23.09
   5   1 -26  209.59   21.48
   5   1 -26  165.65   16.60
   5  -1 -26  214.15   22.26
   5  -1 -26  158.36   16.62
  -5  -1  26  173.61   21.37
  -5   1  26  156.80   16.73
   1  -1 -29   31.46   12.87
   1   1 -29   40.28   16.49
   1  -1 -29   34.14   12.71
  -1   1  29   29.77   12.65
  -7  -5 -12  293.56   26.17
   7  -5  12  283.27   24.95
   7  -5  12  232.92   20.40
  -7   5 -12  266.44   23.66
  10  -2   3   48.70   18.33
 -10   2  -3   58.55   10.79
  10   2   3   47.01   16.75
  10  -2   3   33.92   12.74
   3  -6 -19    0.09    7.79
  -3   6  19   -3.11    5.64
  -3   6  19    5.64    7.51
   3   6 -19   32.88   15.43
  -3  -6  19    8.18    8.66
 -10   0  -7   10.83    8.06
  10   0   7    5.25    9.32
  10   0   7    8.51    7.82
   8   5   6   42.24   17.93
   8  -5   6   -5.49    8.34
  -8   5  -6   -5.36    9.33
  -8  -5  -6   -0.08   11.30
  -1   0 -29    0.73    7.16
  -9   4   6   57.70   32.89
  -9  -4   6   64.85   11.92
   9  -4  -6   52.73   18.84
   9   4  -6   61.36    9.61
   9   4  -6   88.91   16.99
   0   8   9  137.55   18.00
   0  -8   9  138.02   17.85
   0  -8   9  132.76   16.97
   0   8  -9  157.70   22.70
   0  -8  -9  135.07   17.92
   0   8   9  151.89   19.62
   7  -6   5   -7.85    7.77
  -7  -6  -5   15.16   11.06
   7   6   5   -1.68    9.22
  -7   6  -5    1.50    8.56
  -2  -3  27   -4.47    7.54
   2  -3 -27    3.62    6.62
  -2   3  27   -6.96    7.46
  -8   5   8  152.98   17.65
  -8  -5   8  130.70   14.73
   8   5  -8  116.86   17.82
   8   5  -8  171.84   17.97
  -6  -6 -11   48.31   13.07
   6  -6  11   42.60   10.38
   6   6  11   33.01   13.00
  -6   6 -11   49.08   12.74
   6  -6  11   64.85   13.12
   2   7  15   -0.45    4.99
  -2  -7 -15   11.59    9.36
   2   7  15   -7.89    9.59
   2  -7  15    4.47    5.42
  -2   7 -15   11.36    9.41
   2  -7  15   -4.80    7.98
  -3   8  -3  184.43   22.91
   3  -8   3  140.17   17.86
   3   8   3  155.89   19.43
   3  -8   3  166.72   20.80
  -3  -8  -3  157.63   19.92
   5  -4  21   33.56   12.08
  -5   4 -21   24.07    9.52
  -5  -4 -21   18.19   13.08
  -2   6  20  188.31  100.50
   2   6 -20  212.38   25.35
  -2  -6  20  168.47   22.44
  -2   6  20  152.19   25.48
   2  -6 -20  196.80  103.17
  -9  -4  -4    8.88    9.50
   9  -4   4   14.76   10.02
  -9  -2 -12  110.18   16.38
   9  -2  12  130.29   17.12
   9  -2  12  119.27   16.39
   9   2  12  138.67   18.33
  -9   2 -12  111.88   15.12
  -3  -4 -24   24.48    9.69
   3   4  24   17.87   11.58
   2   0 -29   23.39    7.85
  -2   0  29    3.59    7.85
   6  -1  23   25.30    9.65
  -6   1 -23   36.67   10.27
  -6  -1 -23   38.26   11.81
  -6   1 -23   34.46    9.85
   6   1  23   34.70   10.89
 -10   2   6  228.48   23.63
 -10  -2   6  172.36   18.07
  10   2  -6  144.86   18.34
  10  -2  -6  162.99   21.09
   2  -8   7  135.37   19.63
   2   8   7  146.22   18.93
  -2  -8  -7  155.20   19.74
   2  -8   7  158.83   21.54
  -2   8  -7  254.32   27.14
   3  -8  -4  384.46   30.90
  -3  -8   4  342.94   26.47
   3   8  -4  354.49   28.58
   3  -8  -4  261.40   26.08
  -7  -6   7  258.05   27.07
   7  -6  -7  267.26   27.52
   7   6  -7  275.66   30.25
  -7   6   7  289.28   30.59
   7   6  -7  362.60   29.11
   9   0 -16  158.50   20.41
  -9   0  16  125.20   16.10
  10   1  -9  300.83   24.28
 -10  -1   9  333.23   26.00
 -10   1   9  234.41   23.32
 -10   1   9  332.67   26.66
  10   1  -9  280.88   22.17
  -5  -7   9  237.82   24.17
  -5   7   9  304.00   30.93
   5   7  -9  259.72   29.71
   5   7  -9  245.37   26.44
   1   7  16   25.08    9.76
  -1   7 -16   -3.22   11.83
   1   7  16   21.59    8.12
   1  -7  16    8.54    7.72
  -1  -7 -16   11.22    9.70
  -7   3  20   62.63   15.14
  -7  -3  20   29.60   13.44
   7   3 -20   42.24   12.00
   7   3 -20   35.45    9.71
   7  -3 -20   30.61   10.23
  -7   5  14  116.56   17.07
  -7  -5  14  115.76   14.83
   7   5 -14  134.50   70.72
   7  -5 -14  112.32   15.47
  -7  -5  14  110.13   17.12
   1   8  -9  124.25   20.87
  -1   8   9  148.95   18.96
  -1   8   9  119.01   15.75
   1  -8  -9  125.13   16.40
  -1  -8   9  108.72   16.64
   2   4  25   95.03   13.67
   2  -4  25  116.52   16.71
  -2  -4 -25  144.40   19.07
  -2   4 -25  120.22   16.52
   2   4  25  133.09   18.69
  -5   3 -23  355.81   27.58
   5   3  23  317.28   25.00
   5  -3  23  312.52   24.85
  -5  -3 -23  342.71   27.04
  -5   3 -23  306.95   23.74
   7   0  21    8.56    7.86
 -10   2  -4  407.89   31.14
 -10  -2  -4  359.86   27.51
  10  -2   4  403.79   31.38
  10   2   4  348.59   26.83
  10  -2   4  310.54   24.08
   7  -4  16   81.13   12.09
   7   4  16   39.31   11.41
  -7   4 -16   44.01   11.78
   7  -4  16   73.90   11.68
  -7  -4 -16   35.61   11.58
  -8   0 -18   42.00   11.44
   8   0  18   55.37   12.53
  -8   0 -18   16.43    7.25
   5  -7   8  205.25   20.86
   5   7   8  187.53   98.54
  -5  -7  -8  243.64   25.35
   5  -7   8  204.97   21.59
  -5   7  -8  223.90   23.23
  -6   3 -21   70.91   15.23
   6  -3  21   74.41   12.57
  -6   3 -21   77.51   11.06
  -6  -3 -21   83.27   12.81
   5  -1  25  599.20   45.33
  -5   1 -25  559.38   42.50
  -5  -1 -25  609.78   46.19
   5   1  25  694.44   52.11
  -5   1 -25  571.78   43.24
  -5  -1 -25  496.83   37.38
  10   0 -10  222.09   22.53
 -10   0  10  305.99   30.58
   3  -8   4   91.11   12.31
   3   8   4   96.76   12.98
  -3   8  -4  115.61   16.22
   3  -8   4   74.74   11.13
  -3  -8  -4   97.94   15.91
   3   8   4  100.27   15.54
  -9   0 -14  279.06   28.21
   9   0  14  298.35   23.66
  -9   0 -14  233.97   23.28
   9   3 -12   36.30    9.68
   9   3 -12   25.11    8.74
   9  -3 -12   64.54   16.12
  -9   3  12    7.83    9.62
  -8   0  20   97.65   12.98
   8   0 -20  135.06   17.72
   8   0 -20  121.42   15.79
   1  -8   9   27.62    9.66
   1  -8   9   31.10   11.40
  -1   8  -9   47.42   11.36
   1   8   9   24.95    8.20
   1   8   9   23.17    8.81
   6  -5  16  -10.47    7.59
   6  -5  16   -5.52    7.36
  -6   5 -16   -2.59    7.22
[truncated: 655,766 more chars]
