# Supplementary material for: Umpolung of an Aliphatic Ketone to a Magnesium Ketone‐1,2‐diide Complex with Vicinal Dianionic Charge
Source: Angew Chem Int Ed Engl. 2022 Jul 11;61(34):e202204472. doi: 10.1002/anie.202204472 (PMC9541192; doi:10.1002/anie.202204472)
Supplement: Supplementary file 14 — Supporting Information [file ANIE-61-0-s009.cif]

data_51
_audit_creation_date                               2019-12-11
_audit_creation_method                            'by CrystalStructure 4.3'

_publ_section_references
;
    ENTER OTHER REFERENCES

    Rigaku (2018). CrystalStructure. Version 4.3. 
    Rigaku Corporation, Tokyo, Japan.

    Sheldrick, G. M. (2014). Acta Cryst. (2014). A70, C1437.
    SHELXT Version 2018/2

    Sheldrick, G.M. (2008) SHELXL Version 2018/3, Acta Cryst. A64, 112-122.

    Rigaku (1998). REQAB. 
    Rigaku Corporation, Tokyo, Japan.

;


_chemical_formula_sum                             'C43 H72 Mg N2 O'
_chemical_formula_moiety                          'C43 H72 Mg N2 O'
_chemical_formula_weight                           657.36
_chemical_melting_point                            ?

#==============================================================================
# CRYSTAL DATA
_space_group_crystal_system                        triclinic
_space_group_name_H-M_alt                         'P -1'
_space_group_name_Hall                            '-P 1'
_space_group_IT_number                             2
loop_
_space_group_symop_id
_space_group_symop_operation_xyz
1   '+X,+Y,+Z'
2   '-X,-Y,-Z'
#------------------------------------------------------------------------------
_cell_length_a                                     12.1464(14)
_cell_length_b                                     12.9556(12)
_cell_length_c                                     14.5770(10)
_cell_angle_alpha                                  66.436(7)
_cell_angle_beta                                   77.284(9)
_cell_angle_gamma                                  87.734(10)
_cell_volume                                       2048.0(4)
_cell_formula_units_Z                              2
_cell_measurement_reflns_used                      5150
_cell_measurement_theta_min                        2.10
_cell_measurement_theta_max                        27.50
_cell_measurement_temperature                      93
#------------------------------------------------------------------------------
_exptl_crystal_description                         prism
_exptl_crystal_colour                              colorless
_exptl_crystal_size_max                            0.100
_exptl_crystal_size_mid                            0.100
_exptl_crystal_size_min                            0.050
_exptl_crystal_density_diffrn                      1.066
_exptl_crystal_density_meas                        ?
_exptl_crystal_density_method                     'not measured'
_exptl_crystal_F_000                               728.00
_exptl_absorpt_coefficient_mu                      0.076
_exptl_absorpt_correction_type                     multi-scan
_exptl_absorpt_process_details                    'REQAB (Rigaku, 1998)'
_exptl_absorpt_correction_T_min                    0.679
_exptl_absorpt_correction_T_max                    0.996

#==============================================================================
# EXPERIMENTAL DATA

_diffrn_ambient_temperature                        93
_diffrn_radiation_type                            'Mo K\a'
_diffrn_radiation_wavelength                       0.71075
_diffrn_measurement_device_type                   'Rigaku XtaLAB P200'
_diffrn_measurement_method                         \w
_diffrn_detector_area_resol_mean                   5.814
_diffrn_reflns_number                              44855
_diffrn_reflns_av_unetI/netI                       0.0382
_diffrn_reflns_av_R_equivalents                    0.0720
_diffrn_reflns_theta_max                           25.369
_diffrn_reflns_theta_min                           2.051
_diffrn_reflns_theta_full                          25.242
_diffrn_measured_fraction_theta_max                0.997
_diffrn_measured_fraction_theta_full               0.998
_diffrn_reflns_Laue_measured_fraction_max          0.997
_diffrn_reflns_Laue_measured_fraction_full         0.998
_diffrn_reflns_point_group_measured_fraction_max   0.997
_diffrn_reflns_point_group_measured_fraction_full  0.998
_diffrn_reflns_limit_h_min                        -14
_diffrn_reflns_limit_h_max                         14
_diffrn_reflns_limit_k_min                        -15
_diffrn_reflns_limit_k_max                         15
_diffrn_reflns_limit_l_min                        -17
_diffrn_reflns_limit_l_max                         17
_diffrn_standards_number                           0
_diffrn_standards_interval_count                   .
_diffrn_standards_decay_%                          ?
_reflns_number_total                               7508
_reflns_number_gt                                  6088
_reflns_threshold_expression                       F^2^>2.0\s(F^2^)
_reflns_Friedel_coverage          0.000
_reflns_Friedel_fraction_max      .
_reflns_Friedel_fraction_full     .

#==============================================================================
# REFINEMENT DATA

_refine_special_details
;
    Refinement was performed using all reflections. The weighted 
    R-factor (wR) and goodness of fit (S) are based on F^2^.
    R-factor (gt) are based on F. The threshold expression of
    F^2^ > 2.0 sigma(F^2^) is used only for calculating R-factor (gt).
;
_refine_ls_structure_factor_coef                   Fsqd
_refine_ls_R_factor_all                            0.0859
_refine_ls_R_factor_gt                             0.0751
_refine_ls_wR_factor_ref                           0.2323
_refine_ls_wR_factor_gt                            0.2205
_refine_ls_number_restraints                       0
_refine_ls_hydrogen_treatment                      constr
_refine_ls_number_reflns                           7508
_refine_ls_number_parameters                       439
_refine_ls_goodness_of_fit_ref                     1.056
_refine_ls_weighting_scheme                        calc
_refine_ls_weighting_details
           'w = 1/[\s^2^(Fo^2^)+(0.1496P)^2^+0.8932P] where P=(Fo^2^+2Fc^2^)/3'
_atom_sites_solution_hydrogens                     geom
_atom_sites_solution_primary                       direct
_atom_sites_solution_secondary                     difmap
_refine_ls_shift/su_max                            0.000
_refine_diff_density_max                           0.86
_refine_diff_density_min                          -0.52
_refine_ls_extinction_method                       none
_refine_ls_extinction_coef                         ?

loop_
_atom_type_symbol
_atom_type_description
_atom_type_scat_dispersion_real
_atom_type_scat_dispersion_imag
_atom_type_scat_source
  'C' 'C'  0.0033 0.0016 
;
International Tables for Crystallography
(Vol. C, Tables 4.2.6.8 and 6.1.1.4)
;
  'H' 'H'  0.0000 0.0000 
;
International Tables for Crystallography
(Vol. C, Table 6.1.1.4)
;
  'Mg' 'Mg'  0.0486 0.0363 
;
International Tables for Crystallography
(Vol. C, Tables 4.2.6.8 and 6.1.1.4)
;
  'N' 'N'  0.0061 0.0033 
;
International Tables for Crystallography
(Vol. C, Tables 4.2.6.8 and 6.1.1.4)
;
  'O' 'O'  0.0106 0.0060 
;
International Tables for Crystallography
(Vol. C, Tables 4.2.6.8 and 6.1.1.4)
;

#==============================================================================
# ATOMIC COORDINATES AND THERMAL PARAMETERS

loop_
 _atom_site_label
 _atom_site_type_symbol
 _atom_site_fract_x
 _atom_site_fract_y
 _atom_site_fract_z
 _atom_site_U_iso_or_equiv
 _atom_site_adp_type
 _atom_site_occupancy
 _atom_site_site_symmetry_order  
 _atom_site_calc_flag
 _atom_site_refinement_flags_posn
 _atom_site_refinement_flags_adp
 _atom_site_refinement_flags_occupancy
 _atom_site_disorder_assembly
 _atom_site_disorder_group
Mg1 Mg 0.54662(6) 0.52227(6) 0.88904(6) 0.0314(2) Uani 1 1 d . . . . .
O36 O 0.42892(13) 0.42607(13) 1.00551(12) 0.0340(4) Uani 1 1 d . . . . .
N1 N 0.53432(15) 0.64781(16) 0.74403(14) 0.0334(4) Uani 1 1 d . . . . .
N5 N 0.67295(15) 0.44219(16) 0.82316(14) 0.0329(4) Uani 1 1 d . . . . .
C2 C 0.62718(19) 0.6758(2) 0.66849(18) 0.0354(5) Uani 1 1 d . . . . .
C3 C 0.72482(19) 0.6142(2) 0.67163(17) 0.0359(5) Uani 1 1 d . . . . .
H3 H 0.789610 0.654248 0.621111 0.043 Uiso 1 1 calc R U . . .
C4 C 0.74417(19) 0.5045(2) 0.73559(18) 0.0345(5) Uani 1 1 d . . . . .
C6 C 0.43568(19) 0.7115(2) 0.72214(17) 0.0358(5) Uani 1 1 d . . . . .
C7 C 0.3504(2) 0.6668(2) 0.69550(18) 0.0396(5) Uani 1 1 d . . . . .
C8 C 0.2559(2) 0.7284(2) 0.6748(2) 0.0452(6) Uani 1 1 d . . . . .
H8 H 0.197707 0.698340 0.656935 0.054 Uiso 1 1 calc R U . . .
C9 C 0.2452(2) 0.8335(2) 0.6797(2) 0.0481(6) Uani 1 1 d . . . . .
H9 H 0.180676 0.875185 0.664680 0.058 Uiso 1 1 calc R U . . .
C10 C 0.3283(2) 0.8763(2) 0.7064(2) 0.0455(6) Uani 1 1 d . . . . .
H10 H 0.320057 0.947643 0.710559 0.055 Uiso 1 1 calc R U . . .
C11 C 0.4250(2) 0.8182(2) 0.72772(19) 0.0393(5) Uani 1 1 d . . . . .
C12 C 0.3570(2) 0.5530(2) 0.6878(2) 0.0450(6) Uani 1 1 d . . . . .
H12 H 0.432001 0.522294 0.699165 0.054 Uiso 1 1 calc R U . . .
C13 C 0.3450(3) 0.5626(3) 0.5819(3) 0.0715(9) Uani 1 1 d . . . . .
H13A H 0.268938 0.585412 0.572700 0.086 Uiso 1 1 calc R U . . .
H13B H 0.357193 0.489358 0.577414 0.086 Uiso 1 1 calc R U . . .
H13C H 0.401173 0.619032 0.528200 0.086 Uiso 1 1 calc R U . . .
C14 C 0.2644(3) 0.4710(2) 0.7696(3) 0.0568(7) Uani 1 1 d . . . . .
H14A H 0.190405 0.499654 0.758659 0.068 Uiso 1 1 calc R U . . .
H14B H 0.272064 0.462961 0.837581 0.068 Uiso 1 1 calc R U . . .
H14C H 0.270965 0.397344 0.765182 0.068 Uiso 1 1 calc R U . . .
C15 C 0.5132(2) 0.8726(2) 0.7555(2) 0.0438(6) Uani 1 1 d . . . . .
H15 H 0.580022 0.824708 0.761377 0.053 Uiso 1 1 calc R U . . .
C16 C 0.5530(3) 0.9922(2) 0.6745(2) 0.0543(7) Uani 1 1 d . . . . .
H16A H 0.491545 1.043295 0.675922 0.065 Uiso 1 1 calc R U . . .
H16B H 0.574488 0.990601 0.606281 0.065 Uiso 1 1 calc R U . . .
H16C H 0.618337 1.018892 0.689873 0.065 Uiso 1 1 calc R U . . .
C17 C 0.4658(3) 0.8790(2) 0.8595(2) 0.0518(7) Uani 1 1 d . . . . .
H17A H 0.442337 0.802935 0.912026 0.062 Uiso 1 1 calc R U . . .
H17B H 0.400500 0.926210 0.854912 0.062 Uiso 1 1 calc R U . . .
H17C H 0.524247 0.911796 0.878199 0.062 Uiso 1 1 calc R U . . .
C18 C 0.6350(2) 0.7789(2) 0.56681(19) 0.0422(6) Uani 1 1 d . . . . .
H18 H 0.565572 0.821645 0.573891 0.051 Uiso 1 1 calc R U . . .
C19 C 0.6378(3) 0.7432(3) 0.4784(2) 0.0587(8) Uani 1 1 d . . . . .
H19A H 0.705287 0.701080 0.469616 0.070 Uiso 1 1 calc R U . . .
H19B H 0.639663 0.810305 0.415000 0.070 Uiso 1 1 calc R U . . .
H19C H 0.570072 0.695165 0.493769 0.070 Uiso 1 1 calc R U . . .
C20 C 0.7373(2) 0.8579(2) 0.5424(2) 0.0543(7) Uani 1 1 d . . . . .
H20A H 0.731943 0.928787 0.484446 0.065 Uiso 1 1 calc R U . . .
H20B H 0.806701 0.822249 0.524583 0.065 Uiso 1 1 calc R U . . .
H20C H 0.738950 0.873509 0.602624 0.065 Uiso 1 1 calc R U . . .
C21 C 0.8551(2) 0.4596(2) 0.69368(19) 0.0391(5) Uani 1 1 d . . . . .
H21 H 0.864150 0.383398 0.746404 0.047 Uiso 1 1 calc R U . . .
C22 C 0.8523(2) 0.4464(2) 0.5939(2) 0.0477(6) Uani 1 1 d . . . . .
H22A H 0.840622 0.519701 0.541629 0.057 Uiso 1 1 calc R U . . .
H22B H 0.790258 0.392654 0.607138 0.057 Uiso 1 1 calc R U . . .
H22C H 0.924131 0.418576 0.569478 0.057 Uiso 1 1 calc R U . . .
C23 C 0.9578(2) 0.5355(2) 0.6757(2) 0.0447(6) Uani 1 1 d . . . . .
H23A H 0.954937 0.550381 0.737047 0.054 Uiso 1 1 calc R U . . .
H23B H 0.957019 0.606961 0.616894 0.054 Uiso 1 1 calc R U . . .
H23C H 1.027108 0.497873 0.661785 0.054 Uiso 1 1 calc R U . . .
C24 C 0.69326(19) 0.3244(2) 0.87119(18) 0.0363(5) Uani 1 1 d . . . . .
C25 C 0.7789(2) 0.2885(2) 0.92693(18) 0.0383(5) Uani 1 1 d . . . . .
C26 C 0.8002(2) 0.1746(2) 0.9649(2) 0.0474(6) Uani 1 1 d . . . . .
H26 H 0.857837 0.149342 1.002439 0.057 Uiso 1 1 calc R U . . .
C27 C 0.7397(3) 0.0973(2) 0.9494(2) 0.0539(7) Uani 1 1 d . . . . .
H27 H 0.758327 0.020517 0.972683 0.065 Uiso 1 1 calc R U . . .
C28 C 0.6516(3) 0.1326(2) 0.8997(2) 0.0504(7) Uani 1 1 d . . . . .
H28 H 0.608363 0.078761 0.891308 0.060 Uiso 1 1 calc R U . . .
C29 C 0.6251(2) 0.2449(2) 0.86203(19) 0.0414(6) Uani 1 1 d . . . . .
C30 C 0.84589(19) 0.3712(2) 0.94675(19) 0.0375(5) Uani 1 1 d . . . . .
H30 H 0.839817 0.448271 0.893963 0.045 Uiso 1 1 calc R U . . .
C31 C 0.9713(2) 0.3488(3) 0.9382(2) 0.0501(6) Uani 1 1 d . . . . .
H31A H 1.003390 0.345573 0.871601 0.060 Uiso 1 1 calc R U . . .
H31B H 0.980239 0.276759 0.993411 0.060 Uiso 1 1 calc R U . . .
H31C H 1.010717 0.409635 0.944073 0.060 Uiso 1 1 calc R U . . .
C32 C 0.7930(2) 0.3712(2) 1.0521(2) 0.0442(6) Uani 1 1 d . . . . .
H32A H 0.796028 0.295918 1.105431 0.053 Uiso 1 1 calc R U . . .
H32B H 0.714103 0.391350 1.054720 0.053 Uiso 1 1 calc R U . . .
H32C H 0.835002 0.426279 1.063599 0.053 Uiso 1 1 calc R U . . .
C33 C 0.5245(2) 0.2803(2) 0.8119(2) 0.0429(6) Uani 1 1 d . . . . .
H33 H 0.491842 0.344560 0.828360 0.051 Uiso 1 1 calc R U . . .
C34 C 0.5579(2) 0.3231(3) 0.6953(2) 0.0510(7) Uani 1 1 d . . . . .
H34A H 0.489686 0.337591 0.667551 0.061 Uiso 1 1 calc R U . . .
H34B H 0.600312 0.266138 0.676059 0.061 Uiso 1 1 calc R U . . .
H34C H 0.605190 0.393058 0.667359 0.061 Uiso 1 1 calc R U . . .
C35 C 0.4312(2) 0.1878(2) 0.8539(2) 0.0519(7) Uani 1 1 d . . . . .
H35A H 0.455974 0.128179 0.829871 0.062 Uiso 1 1 calc R U . . .
H35B H 0.363156 0.219391 0.829707 0.062 Uiso 1 1 calc R U . . .
H35C H 0.414212 0.156113 0.929088 0.062 Uiso 1 1 calc R U . . .
C37 C 0.3553(2) 0.3350(2) 1.02427(19) 0.0386(5) Uani 1 1 d . . . . .
H37A H 0.395016 0.264193 1.048021 0.046 Uiso 1 1 calc R U . . .
H37B H 0.335508 0.344396 0.959124 0.046 Uiso 1 1 calc R U . . .
C38 C 0.2481(2) 0.3250(2) 1.10315(19) 0.0393(5) Uani 1 1 d . . . . .
H38A H 0.204788 0.392872 1.076419 0.047 Uiso 1 1 calc R U . . .
H38B H 0.267969 0.323128 1.166100 0.047 Uiso 1 1 calc R U . . .
C39 C 0.1734(2) 0.2210(2) 1.1310(2) 0.0506(7) Uani 1 1 d . . . . .
H39A H 0.214348 0.152808 1.162424 0.061 Uiso 1 1 calc R U . . .
H39B H 0.157245 0.220061 1.067617 0.061 Uiso 1 1 calc R U . . .
C40 C 0.0620(3) 0.2171(3) 1.2055(3) 0.0641(8) Uani 1 1 d . . . . .
H40A H 0.021358 0.284737 1.174911 0.077 Uiso 1 1 calc R U . . .
H40B H 0.077394 0.214254 1.269662 0.077 Uiso 1 1 calc R U . . .
H40C H 0.015754 0.149884 1.219711 0.077 Uiso 1 1 calc R U . . .
C41 C -0.1292(4) 0.8807(5) 0.1411(6) 0.137(2) Uani 1 1 d . . . . .
H41A H -0.073263 0.935694 0.085535 0.165 Uiso 1 1 calc R U . . .
H41B H -0.193673 0.920044 0.162643 0.165 Uiso 1 1 calc R U . . .
H41C H -0.155110 0.827475 0.116857 0.165 Uiso 1 1 calc R U . . .
C42 C -0.0790(6) 0.8207(4) 0.2260(4) 0.124(2) Uani 1 1 d . . . . .
H42A H -0.020082 0.773596 0.206541 0.149 Uiso 1 1 calc R U . . .
H42B H -0.137357 0.769943 0.284146 0.149 Uiso 1 1 calc R U . . .
C43 C -0.0281(4) 0.8977(5) 0.2587(6) 0.126(2) Uani 1 1 d . . . . .
H43A H 0.027460 0.950308 0.199071 0.151 Uiso 1 1 calc R U . . .
H43B H -0.088119 0.943030 0.279473 0.151 Uiso 1 1 calc R U . . .
C44 C 0.0250(6) 0.8457(4) 0.3381(4) 0.121(2) Uani 1 1 d . . . . .
H44A H 0.078711 0.794381 0.318902 0.145 Uiso 1 1 calc R U . . .
H44B H -0.033103 0.797709 0.398341 0.145 Uiso 1 1 calc R U . . .
C45 C 0.0836(7) 0.9097(7) 0.3701(10) 0.315(10) Uani 1 1 d . . . . .
H45A H 0.147364 0.950667 0.312250 0.378 Uiso 1 1 calc R U . . .
H45B H 0.032547 0.967328 0.380943 0.378 Uiso 1 1 calc R U . . .
C46 C 0.1265(6) 0.8598(5) 0.4555(6) 0.146(3) Uani 1 1 d . . . . .
H46A H 0.209206 0.869419 0.435993 0.175 Uiso 1 1 calc R U . . .
H46B H 0.103846 0.779213 0.488065 0.175 Uiso 1 1 calc R U . . .
H46C H 0.097499 0.894865 0.503785 0.175 Uiso 1 1 calc R U . . .

loop_
 _atom_site_aniso_label
 _atom_site_aniso_U_11
 _atom_site_aniso_U_22
 _atom_site_aniso_U_33
 _atom_site_aniso_U_23
 _atom_site_aniso_U_13
 _atom_site_aniso_U_12
Mg1 0.0290(4) 0.0327(4) 0.0343(4) -0.0176(3) -0.0031(3) 0.0025(3)
O36 0.0317(8) 0.0361(8) 0.0369(8) -0.0200(7) -0.0020(6) -0.0005(6)
N1 0.0308(9) 0.0344(10) 0.0367(10) -0.0173(8) -0.0053(8) 0.0027(8)
N5 0.0325(9) 0.0331(10) 0.0365(10) -0.0187(8) -0.0057(8) 0.0031(8)
C2 0.0347(12) 0.0369(12) 0.0368(12) -0.0185(10) -0.0049(9) 0.0001(9)
C3 0.0321(11) 0.0392(12) 0.0352(12) -0.0167(10) -0.0011(9) -0.0006(9)
C4 0.0312(11) 0.0399(12) 0.0388(12) -0.0232(10) -0.0066(9) 0.0029(9)
C6 0.0337(11) 0.0376(12) 0.0331(11) -0.0135(10) -0.0032(9) 0.0043(9)
C7 0.0349(12) 0.0449(13) 0.0362(12) -0.0161(10) -0.0025(9) 0.0015(10)
C8 0.0330(12) 0.0553(15) 0.0443(14) -0.0180(12) -0.0064(10) 0.0020(11)
C9 0.0359(13) 0.0487(15) 0.0493(15) -0.0125(12) -0.0045(11) 0.0098(11)
C10 0.0389(13) 0.0393(13) 0.0503(15) -0.0144(11) -0.0019(11) 0.0075(11)
C11 0.0373(12) 0.0359(12) 0.0398(12) -0.0129(10) -0.0041(10) 0.0051(10)
C12 0.0363(13) 0.0550(15) 0.0531(15) -0.0310(13) -0.0109(11) 0.0034(11)
C13 0.084(2) 0.082(2) 0.063(2) -0.0434(18) -0.0182(18) 0.0003(19)
C14 0.0525(16) 0.0482(16) 0.0698(19) -0.0253(14) -0.0106(14) 0.0029(13)
C15 0.0405(13) 0.0357(13) 0.0547(15) -0.0194(11) -0.0079(11) 0.0054(10)
C16 0.0506(16) 0.0385(14) 0.0681(19) -0.0192(13) -0.0063(13) 0.0024(12)
C17 0.0556(16) 0.0430(14) 0.0624(17) -0.0277(13) -0.0116(13) 0.0028(12)
C18 0.0401(13) 0.0426(13) 0.0383(13) -0.0140(11) -0.0028(10) 0.0071(10)
C19 0.0697(19) 0.0649(19) 0.0391(14) -0.0191(13) -0.0131(13) 0.0170(15)
C20 0.0459(15) 0.0402(14) 0.0584(17) -0.0087(12) 0.0039(12) 0.0007(11)
C21 0.0350(12) 0.0432(13) 0.0396(13) -0.0201(10) -0.0034(10) 0.0072(10)
C22 0.0417(14) 0.0581(16) 0.0489(15) -0.0321(13) -0.0014(11) 0.0069(12)
C23 0.0329(12) 0.0562(16) 0.0458(14) -0.0244(12) -0.0033(10) 0.0054(11)
C24 0.0361(12) 0.0361(12) 0.0384(12) -0.0209(10) -0.0012(9) 0.0052(9)
C25 0.0358(12) 0.0399(13) 0.0399(12) -0.0200(10) -0.0032(10) 0.0073(10)
C26 0.0478(14) 0.0429(14) 0.0550(15) -0.0235(12) -0.0130(12) 0.0140(11)
C27 0.0624(17) 0.0368(14) 0.0664(18) -0.0250(13) -0.0155(14) 0.0115(12)
C28 0.0597(17) 0.0388(14) 0.0616(17) -0.0292(13) -0.0137(13) 0.0034(12)
C29 0.0467(14) 0.0400(13) 0.0418(13) -0.0233(11) -0.0050(11) 0.0038(11)
C30 0.0330(12) 0.0400(12) 0.0402(12) -0.0188(10) -0.0044(9) 0.0046(10)
C31 0.0376(13) 0.0558(16) 0.0584(16) -0.0264(13) -0.0080(12) 0.0092(12)
C32 0.0435(13) 0.0477(14) 0.0434(14) -0.0224(11) -0.0048(11) 0.0009(11)
C33 0.0466(14) 0.0418(13) 0.0473(14) -0.0261(11) -0.0086(11) 0.0021(11)
C34 0.0484(15) 0.0619(17) 0.0505(15) -0.0320(13) -0.0082(12) 0.0026(13)
C35 0.0514(15) 0.0465(15) 0.0686(18) -0.0339(14) -0.0132(13) 0.0007(12)
C37 0.0353(12) 0.0395(12) 0.0459(13) -0.0239(11) -0.0051(10) -0.0013(10)
C38 0.0353(12) 0.0408(13) 0.0442(13) -0.0222(11) -0.0035(10) 0.0002(10)
C39 0.0374(13) 0.0475(15) 0.0668(18) -0.0279(13) -0.0013(12) -0.0018(11)
C40 0.0450(16) 0.0621(19) 0.080(2) -0.0334(17) 0.0077(15) -0.0092(14)
C41 0.074(3) 0.089(3) 0.211(7) -0.030(4) -0.018(4) 0.022(3)
C42 0.187(6) 0.077(3) 0.100(4) -0.046(3) 0.000(4) 0.039(4)
C43 0.079(3) 0.075(3) 0.191(7) -0.039(4) 0.004(4) 0.003(2)
C44 0.169(6) 0.073(3) 0.103(4) -0.047(3) 0.029(4) -0.007(4)
C45 0.179(8) 0.156(7) 0.429(16) 0.154(9) -0.213(10) -0.109(6)
C46 0.124(5) 0.110(4) 0.164(6) -0.017(4) -0.021(4) -0.032(4)

#==============================================================================
_computing_data_collection
                                'CrystalClear-SM Expert 2.1 b45 (Rigaku, 2015)'
_computing_cell_refinement
                                               'CrystalClear-SM Expert 2.1 b45'
_computing_data_reduction
                                               'CrystalClear-SM Expert 2.1 b45'
_computing_structure_solution
                                      'SHELXT Version 2018/2 (Sheldrick, 2014)'
_computing_structure_refinement
                                      'SHELXL Version 2018/3 (Sheldrick, 2008)'
_computing_publication_material
                                          'CrystalStructure 4.3 (Rigaku, 2018)'
_computing_molecular_graphics                     'CrystalStructure 4.3'

#==============================================================================
# MOLECULAR GEOMETRY

_geom_special_details
;
 All esds (except the esd in the dihedral angle between two l.s. planes)
 are estimated using the full covariance matrix.  The cell esds are taken
 into account individually in the estimation of esds in distances, angles
 and torsion angles; correlations between esds in cell parameters are only
 used when they are defined by crystal symmetry.  An approximate (isotropic)
 treatment of cell esds is used for estimating esds involving l.s. planes.
;

loop_
 _geom_bond_atom_site_label_1
 _geom_bond_atom_site_label_2
 _geom_bond_distance
 _geom_bond_site_symmetry_2
 _geom_bond_publ_flag
Mg1 O36 1.9647(17) . ?
Mg1 O36 1.9846(17) 2_667 ?
Mg1 N5 2.092(2) . ?
Mg1 N1 2.123(2) . ?
Mg1 Mg1 3.0045(14) 2_667 ?
O36 C37 1.408(3) . ?
N1 C2 1.335(3) . ?
N1 C6 1.449(3) . ?
N5 C4 1.332(3) . ?
N5 C24 1.439(3) . ?
C2 C3 1.402(3) . ?
C2 C18 1.534(3) . ?
C3 C4 1.398(3) . ?
C3 H3 0.9500 . ?
C4 C21 1.544(3) . ?
C6 C7 1.402(3) . ?
C6 C11 1.415(3) . ?
C7 C8 1.390(4) . ?
C7 C12 1.521(4) . ?
C8 C9 1.391(4) . ?
C8 H8 0.9500 . ?
C9 C10 1.366(4) . ?
C9 H9 0.9500 . ?
C10 C11 1.395(4) . ?
C10 H10 0.9500 . ?
C11 C15 1.513(4) . ?
C12 C14 1.519(4) . ?
C12 C13 1.537(4) . ?
C12 H12 1.0000 . ?
C13 H13A 0.9800 . ?
C13 H13B 0.9800 . ?
C13 H13C 0.9800 . ?
C14 H14A 0.9800 . ?
C14 H14B 0.9800 . ?
C14 H14C 0.9800 . ?
C15 C17 1.533(4) . ?
C15 C16 1.541(4) . ?
C15 H15 1.0000 . ?
C16 H16A 0.9800 . ?
C16 H16B 0.9800 . ?
C16 H16C 0.9800 . ?
C17 H17A 0.9800 . ?
C17 H17B 0.9800 . ?
C17 H17C 0.9800 . ?
C18 C20 1.528(4) . ?
C18 C19 1.528(4) . ?
C18 H18 1.0000 . ?
C19 H19A 0.9800 . ?
C19 H19B 0.9800 . ?
C19 H19C 0.9800 . ?
C20 H20A 0.9800 . ?
C20 H20B 0.9800 . ?
C20 H20C 0.9800 . ?
C21 C23 1.529(4) . ?
C21 C22 1.538(3) . ?
C21 H21 1.0000 . ?
C22 H22A 0.9800 . ?
C22 H22B 0.9800 . ?
C22 H22C 0.9800 . ?
C23 H23A 0.9800 . ?
C23 H23B 0.9800 . ?
C23 H23C 0.9800 . ?
C24 C25 1.410(3) . ?
C24 C29 1.410(3) . ?
C25 C26 1.390(4) . ?
C25 C30 1.521(3) . ?
C26 C27 1.381(4) . ?
C26 H26 0.9500 . ?
C27 C28 1.384(4) . ?
C27 H27 0.9500 . ?
C28 C29 1.388(4) . ?
C28 H28 0.9500 . ?
C29 C33 1.522(4) . ?
C30 C31 1.526(3) . ?
C30 C32 1.528(3) . ?
C30 H30 1.0000 . ?
C31 H31A 0.9800 . ?
C31 H31B 0.9800 . ?
C31 H31C 0.9800 . ?
C32 H32A 0.9800 . ?
C32 H32B 0.9800 . ?
C32 H32C 0.9800 . ?
C33 C34 1.524(4) . ?
C33 C35 1.521(4) . ?
C33 H33 1.0000 . ?
C34 H34A 0.9800 . ?
C34 H34B 0.9800 . ?
C34 H34C 0.9800 . ?
C35 H35A 0.9800 . ?
C35 H35B 0.9800 . ?
C35 H35C 0.9800 . ?
C37 C38 1.507(3) . ?
C37 H37A 0.9900 . ?
C37 H37B 0.9900 . ?
C38 C39 1.517(3) . ?
C38 H38A 0.9900 . ?
C38 H38B 0.9900 . ?
C39 C40 1.525(4) . ?
C39 H39A 0.9900 . ?
C39 H39B 0.9900 . ?
C40 H40A 0.9800 . ?
C40 H40B 0.9800 . ?
C40 H40C 0.9800 . ?
C41 C42 1.425(9) . ?
C41 H41A 0.9800 . ?
C41 H41B 0.9800 . ?
C41 H41C 0.9800 . ?
C42 C43 1.470(8) . ?
C42 H42A 0.9900 . ?
C42 H42B 0.9900 . ?
C43 C44 1.372(9) . ?
C43 H43A 0.9900 . ?
C43 H43B 0.9900 . ?
C44 C45 1.384(12) . ?
C44 H44A 0.9900 . ?
C44 H44B 0.9900 . ?
C45 C46 1.362(10) . ?
C45 H45A 0.9900 . ?
C45 H45B 0.9900 . ?
C46 H46A 0.9800 . ?
C46 H46B 0.9800 . ?
C46 H46C 0.9800 . ?

loop_
 _geom_angle_atom_site_label_1
 _geom_angle_atom_site_label_2
 _geom_angle_atom_site_label_3
 _geom_angle
 _geom_angle_site_symmetry_1
 _geom_angle_site_symmetry_3
 _geom_angle_publ_flag
O36 Mg1 O36 80.94(7) . 2_667 ?
O36 Mg1 N5 117.51(8) . . ?
O36 Mg1 N5 120.78(8) 2_667 . ?
O36 Mg1 N1 130.71(8) . . ?
O36 Mg1 N1 117.49(7) 2_667 . ?
N5 Mg1 N1 92.74(8) . . ?
O36 Mg1 Mg1 40.72(5) . 2_667 ?
O36 Mg1 Mg1 40.22(5) 2_667 2_667 ?
N5 Mg1 Mg1 129.80(7) . 2_667 ?
N1 Mg1 Mg1 137.00(7) . 2_667 ?
C37 O36 Mg1 135.30(14) . . ?
C37 O36 Mg1 125.13(14) . 2_667 ?
Mg1 O36 Mg1 99.06(7) . 2_667 ?
C2 N1 C6 117.04(19) . . ?
C2 N1 Mg1 117.50(15) . . ?
C6 N1 Mg1 125.30(14) . . ?
C4 N5 C24 117.58(18) . . ?
C4 N5 Mg1 118.62(15) . . ?
C24 N5 Mg1 123.61(14) . . ?
N1 C2 C3 124.5(2) . . ?
N1 C2 C18 122.2(2) . . ?
C3 C2 C18 113.3(2) . . ?
C4 C3 C2 131.7(2) . . ?
C4 C3 H3 114.1 . . ?
C2 C3 H3 114.1 . . ?
N5 C4 C3 123.9(2) . . ?
N5 C4 C21 122.4(2) . . ?
C3 C4 C21 113.7(2) . . ?
C7 C6 C11 120.0(2) . . ?
C7 C6 N1 119.5(2) . . ?
C11 C6 N1 120.5(2) . . ?
C8 C7 C6 119.2(2) . . ?
C8 C7 C12 118.3(2) . . ?
C6 C7 C12 122.5(2) . . ?
C7 C8 C9 121.0(2) . . ?
C7 C8 H8 119.5 . . ?
C9 C8 H8 119.5 . . ?
C10 C9 C8 119.5(2) . . ?
C10 C9 H9 120.2 . . ?
C8 C9 H9 120.2 . . ?
C9 C10 C11 121.8(2) . . ?
C9 C10 H10 119.1 . . ?
C11 C10 H10 119.1 . . ?
C10 C11 C6 118.4(2) . . ?
C10 C11 C15 118.2(2) . . ?
C6 C11 C15 123.4(2) . . ?
C14 C12 C7 110.2(2) . . ?
C14 C12 C13 108.7(2) . . ?
C7 C12 C13 111.8(2) . . ?
C14 C12 H12 108.7 . . ?
C7 C12 H12 108.7 . . ?
C13 C12 H12 108.7 . . ?
C12 C13 H13A 109.5 . . ?
C12 C13 H13B 109.5 . . ?
H13A C13 H13B 109.5 . . ?
C12 C13 H13C 109.5 . . ?
H13A C13 H13C 109.5 . . ?
H13B C13 H13C 109.5 . . ?
C12 C14 H14A 109.5 . . ?
C12 C14 H14B 109.5 . . ?
H14A C14 H14B 109.5 . . ?
C12 C14 H14C 109.5 . . ?
H14A C14 H14C 109.5 . . ?
H14B C14 H14C 109.5 . . ?
C11 C15 C17 109.9(2) . . ?
C11 C15 C16 112.6(2) . . ?
C17 C15 C16 108.9(2) . . ?
C11 C15 H15 108.5 . . ?
C17 C15 H15 108.5 . . ?
C16 C15 H15 108.5 . . ?
C15 C16 H16A 109.5 . . ?
C15 C16 H16B 109.5 . . ?
H16A C16 H16B 109.5 . . ?
C15 C16 H16C 109.5 . . ?
H16A C16 H16C 109.5 . . ?
H16B C16 H16C 109.5 . . ?
C15 C17 H17A 109.5 . . ?
C15 C17 H17B 109.5 . . ?
H17A C17 H17B 109.5 . . ?
C15 C17 H17C 109.5 . . ?
H17A C17 H17C 109.5 . . ?
H17B C17 H17C 109.5 . . ?
C20 C18 C19 110.4(2) . . ?
C20 C18 C2 111.9(2) . . ?
C19 C18 C2 111.1(2) . . ?
C20 C18 H18 107.8 . . ?
C19 C18 H18 107.8 . . ?
C2 C18 H18 107.8 . . ?
C18 C19 H19A 109.5 . . ?
C18 C19 H19B 109.5 . . ?
H19A C19 H19B 109.5 . . ?
C18 C19 H19C 109.5 . . ?
H19A C19 H19C 109.5 . . ?
H19B C19 H19C 109.5 . . ?
C18 C20 H20A 109.5 . . ?
C18 C20 H20B 109.5 . . ?
H20A C20 H20B 109.5 . . ?
C18 C20 H20C 109.5 . . ?
H20A C20 H20C 109.5 . . ?
H20B C20 H20C 109.5 . . ?
C23 C21 C22 109.7(2) . . ?
C23 C21 C4 111.54(19) . . ?
C22 C21 C4 111.9(2) . . ?
C23 C21 H21 107.9 . . ?
C22 C21 H21 107.9 . . ?
C4 C21 H21 107.9 . . ?
C21 C22 H22A 109.5 . . ?
C21 C22 H22B 109.5 . . ?
H22A C22 H22B 109.5 . . ?
C21 C22 H22C 109.5 . . ?
H22A C22 H22C 109.5 . . ?
H22B C22 H22C 109.5 . . ?
C21 C23 H23A 109.5 . . ?
C21 C23 H23B 109.5 . . ?
H23A C23 H23B 109.5 . . ?
C21 C23 H23C 109.5 . . ?
H23A C23 H23C 109.5 . . ?
H23B C23 H23C 109.5 . . ?
C25 C24 C29 120.4(2) . . ?
C25 C24 N5 121.0(2) . . ?
C29 C24 N5 118.6(2) . . ?
C26 C25 C24 118.4(2) . . ?
C26 C25 C30 120.2(2) . . ?
C24 C25 C30 121.4(2) . . ?
C27 C26 C25 121.5(3) . . ?
C27 C26 H26 119.3 . . ?
C25 C26 H26 119.3 . . ?
C26 C27 C28 119.5(2) . . ?
C26 C27 H27 120.2 . . ?
C28 C27 H27 120.2 . . ?
C29 C28 C27 121.3(3) . . ?
C29 C28 H28 119.3 . . ?
C27 C28 H28 119.3 . . ?
C28 C29 C24 118.6(2) . . ?
C28 C29 C33 120.1(2) . . ?
C24 C29 C33 121.3(2) . . ?
C25 C30 C31 113.8(2) . . ?
C25 C30 C32 109.7(2) . . ?
C31 C30 C32 110.3(2) . . ?
C25 C30 H30 107.6 . . ?
C31 C30 H30 107.6 . . ?
C32 C30 H30 107.6 . . ?
C30 C31 H31A 109.5 . . ?
C30 C31 H31B 109.5 . . ?
H31A C31 H31B 109.5 . . ?
C30 C31 H31C 109.5 . . ?
H31A C31 H31C 109.5 . . ?
H31B C31 H31C 109.5 . . ?
C30 C32 H32A 109.5 . . ?
C30 C32 H32B 109.5 . . ?
H32A C32 H32B 109.5 . . ?
C30 C32 H32C 109.5 . . ?
H32A C32 H32C 109.5 . . ?
H32B C32 H32C 109.5 . . ?
C29 C33 C34 112.8(2) . . ?
C29 C33 C35 113.1(2) . . ?
C34 C33 C35 109.6(2) . . ?
C29 C33 H33 107.0 . . ?
C34 C33 H33 107.0 . . ?
C35 C33 H33 107.0 . . ?
C33 C34 H34A 109.5 . . ?
C33 C34 H34B 109.5 . . ?
H34A C34 H34B 109.5 . . ?
C33 C34 H34C 109.5 . . ?
H34A C34 H34C 109.5 . . ?
H34B C34 H34C 109.5 . . ?
C33 C35 H35A 109.5 . . ?
C33 C35 H35B 109.5 . . ?
H35A C35 H35B 109.5 . . ?
C33 C35 H35C 109.5 . . ?
H35A C35 H35C 109.5 . . ?
H35B C35 H35C 109.5 . . ?
O36 C37 C38 113.22(19) . . ?
O36 C37 H37A 108.9 . . ?
C38 C37 H37A 108.9 . . ?
O36 C37 H37B 108.9 . . ?
C38 C37 H37B 108.9 . . ?
H37A C37 H37B 107.7 . . ?
C37 C38 C39 113.5(2) . . ?
C37 C38 H38A 108.9 . . ?
C39 C38 H38A 108.9 . . ?
C37 C38 H38B 108.9 . . ?
C39 C38 H38B 108.9 . . ?
H38A C38 H38B 107.7 . . ?
C38 C39 C40 112.3(2) . . ?
C38 C39 H39A 109.1 . . ?
C40 C39 H39A 109.1 . . ?
C38 C39 H39B 109.1 . . ?
C40 C39 H39B 109.1 . . ?
H39A C39 H39B 107.9 . . ?
C39 C40 H40A 109.5 . . ?
C39 C40 H40B 109.5 . . ?
H40A C40 H40B 109.5 . . ?
C39 C40 H40C 109.5 . . ?
H40A C40 H40C 109.5 . . ?
H40B C40 H40C 109.5 . . ?
C42 C41 H41A 109.5 . . ?
C42 C41 H41B 109.5 . . ?
H41A C41 H41B 109.5 . . ?
C42 C41 H41C 109.5 . . ?
H41A C41 H41C 109.5 . . ?
H41B C41 H41C 109.5 . . ?
C41 C42 C43 111.7(5) . . ?
C41 C42 H42A 109.3 . . ?
C43 C42 H42A 109.3 . . ?
C41 C42 H42B 109.3 . . ?
C43 C42 H42B 109.3 . . ?
H42A C42 H42B 107.9 . . ?
C44 C43 C42 114.8(5) . . ?
C44 C43 H43A 108.6 . . ?
C42 C43 H43A 108.6 . . ?
C44 C43 H43B 108.6 . . ?
C42 C43 H43B 108.6 . . ?
H43A C43 H43B 107.5 . . ?
C43 C44 C45 120.0(5) . . ?
C43 C44 H44A 107.3 . . ?
C45 C44 H44A 107.3 . . ?
C43 C44 H44B 107.3 . . ?
C45 C44 H44B 107.3 . . ?
H44A C44 H44B 106.9 . . ?
C46 C45 C44 120.4(7) . . ?
C46 C45 H45A 107.2 . . ?
C44 C45 H45A 107.2 . . ?
C46 C45 H45B 107.2 . . ?
C44 C45 H45B 107.2 . . ?
H45A C45 H45B 106.9 . . ?
C45 C46 H46A 109.5 . . ?
C45 C46 H46B 109.5 . . ?
H46A C46 H46B 109.5 . . ?
C45 C46 H46C 109.5 . . ?
H46A C46 H46C 109.5 . . ?
H46B C46 H46C 109.5 . . ?

loop_
 _geom_torsion_atom_site_label_1
 _geom_torsion_atom_site_label_2
 _geom_torsion_atom_site_label_3
 _geom_torsion_atom_site_label_4
 _geom_torsion
 _geom_torsion_site_symmetry_1
 _geom_torsion_site_symmetry_2
 _geom_torsion_site_symmetry_3
 _geom_torsion_site_symmetry_4
 _geom_torsion_publ_flag
C6 N1 C2 C3 -171.3(2) . . . . ?
Mg1 N1 C2 C3 13.0(3) . . . . ?
C6 N1 C2 C18 6.7(3) . . . . ?
Mg1 N1 C2 C18 -168.96(17) . . . . ?
N1 C2 C3 C4 15.6(4) . . . . ?
C18 C2 C3 C4 -162.5(2) . . . . ?
C24 N5 C4 C3 168.7(2) . . . . ?
Mg1 N5 C4 C3 -16.1(3) . . . . ?
C24 N5 C4 C21 -9.3(3) . . . . ?
Mg1 N5 C4 C21 165.94(16) . . . . ?
C2 C3 C4 N5 -14.1(4) . . . . ?
C2 C3 C4 C21 164.1(2) . . . . ?
C2 N1 C6 C7 98.7(3) . . . . ?
Mg1 N1 C6 C7 -86.0(2) . . . . ?
C2 N1 C6 C11 -81.4(3) . . . . ?
Mg1 N1 C6 C11 93.8(2) . . . . ?
C11 C6 C7 C8 0.0(3) . . . . ?
N1 C6 C7 C8 179.9(2) . . . . ?
C11 C6 C7 C12 179.8(2) . . . . ?
N1 C6 C7 C12 -0.4(3) . . . . ?
C6 C7 C8 C9 0.2(4) . . . . ?
C12 C7 C8 C9 -179.5(2) . . . . ?
C7 C8 C9 C10 -0.7(4) . . . . ?
C8 C9 C10 C11 0.8(4) . . . . ?
C9 C10 C11 C6 -0.6(4) . . . . ?
C9 C10 C11 C15 179.4(2) . . . . ?
C7 C6 C11 C10 0.1(3) . . . . ?
N1 C6 C11 C10 -179.7(2) . . . . ?
C7 C6 C11 C15 -179.8(2) . . . . ?
N1 C6 C11 C15 0.3(3) . . . . ?
C8 C7 C12 C14 -65.5(3) . . . . ?
C6 C7 C12 C14 114.8(3) . . . . ?
C8 C7 C12 C13 55.5(3) . . . . ?
C6 C7 C12 C13 -124.3(3) . . . . ?
C10 C11 C15 C17 67.3(3) . . . . ?
C6 C11 C15 C17 -112.8(3) . . . . ?
C10 C11 C15 C16 -54.2(3) . . . . ?
C6 C11 C15 C16 125.7(3) . . . . ?
N1 C2 C18 C20 125.5(2) . . . . ?
C3 C2 C18 C20 -56.3(3) . . . . ?
N1 C2 C18 C19 -110.6(3) . . . . ?
C3 C2 C18 C19 67.6(3) . . . . ?
N5 C4 C21 C23 -123.9(2) . . . . ?
C3 C4 C21 C23 57.9(3) . . . . ?
N5 C4 C21 C22 112.8(3) . . . . ?
C3 C4 C21 C22 -65.3(3) . . . . ?
C4 N5 C24 C25 77.3(3) . . . . ?
Mg1 N5 C24 C25 -97.7(2) . . . . ?
C4 N5 C24 C29 -103.1(2) . . . . ?
Mg1 N5 C24 C29 81.9(2) . . . . ?
C29 C24 C25 C26 5.2(3) . . . . ?
N5 C24 C25 C26 -175.2(2) . . . . ?
C29 C24 C25 C30 -174.0(2) . . . . ?
N5 C24 C25 C30 5.6(3) . . . . ?
C24 C25 C26 C27 -0.2(4) . . . . ?
C30 C25 C26 C27 179.1(2) . . . . ?
C25 C26 C27 C28 -3.5(4) . . . . ?
C26 C27 C28 C29 2.2(5) . . . . ?
C27 C28 C29 C24 2.8(4) . . . . ?
C27 C28 C29 C33 -177.3(3) . . . . ?
C25 C24 C29 C28 -6.5(4) . . . . ?
N5 C24 C29 C28 173.9(2) . . . . ?
C25 C24 C29 C33 173.6(2) . . . . ?
N5 C24 C29 C33 -6.0(3) . . . . ?
C26 C25 C30 C31 40.2(3) . . . . ?
C24 C25 C30 C31 -140.5(2) . . . . ?
C26 C25 C30 C32 -83.8(3) . . . . ?
C24 C25 C30 C32 95.4(3) . . . . ?
C28 C29 C33 C34 -96.0(3) . . . . ?
C24 C29 C33 C34 83.9(3) . . . . ?
C28 C29 C33 C35 29.1(3) . . . . ?
C24 C29 C33 C35 -151.0(2) . . . . ?
Mg1 O36 C37 C38 -153.21(17) . . . . ?
Mg1 O36 C37 C38 36.8(3) 2_667 . . . ?
O36 C37 C38 C39 -174.6(2) . . . . ?
C37 C38 C39 C40 -176.2(3) . . . . ?
C41 C42 C43 C44 -178.0(6) . . . . ?
C42 C43 C44 C45 174.9(8) . . . . ?
C43 C44 C45 C46 173.2(9) . . . . ?


#==============================================================================
# Additional structures and associated data_? identifiers
# should be added at this point if there is more than one 
# structure analysis in the CIF.

_shelx_res_file
;
TITL ASSB51
    shelxl.res
    created by SHELXL-2018/3 at 11:15:58 on 11-Dec-2019
CELL  0.71075 12.14640 12.95560 14.57700 66.43600 77.28400 87.73400
ZERR  2 0.00140 0.00120 0.00100 0.00700 0.00900 0.01000
LATT 1
SFAC C H MG N O
UNIT 86 144 2 4 2
L.S. 20
FMAP 2
PLAN 5
WPDB -2
HTAB
BOND $H
CONF
LIST 4
TEMP -180.0
ACTA
SIZE 0.050 0.100 0.100
WGHT    0.149600    0.893200
FVAR       0.39864
MG1   3    0.546621    0.522267    0.889039    11.00000    0.02899    0.03274 =
         0.03428   -0.01757   -0.00306    0.00251
O36   5    0.428917    0.426071    1.005507    11.00000    0.03172    0.03609 =
         0.03694   -0.02000   -0.00204   -0.00055
N1    4    0.534321    0.647810    0.744031    11.00000    0.03083    0.03443 =
         0.03675   -0.01732   -0.00531    0.00272
N5    4    0.672954    0.442188    0.823156    11.00000    0.03255    0.03308 =
         0.03649   -0.01873   -0.00568    0.00307
C2    1    0.627177    0.675820    0.668493    11.00000    0.03473    0.03692 =
         0.03681   -0.01849   -0.00493    0.00013
C3    1    0.724823    0.614188    0.671628    11.00000    0.03215    0.03923 =
         0.03516   -0.01670   -0.00110   -0.00060
AFIX  43
H3    2    0.789610    0.654248    0.621111    11.00000   -1.20000
AFIX   0
C4    1    0.744171    0.504488    0.735592    11.00000    0.03124    0.03990 =
         0.03884   -0.02322   -0.00665    0.00285
C6    1    0.435681    0.711550    0.722142    11.00000    0.03367    0.03762 =
         0.03313   -0.01349   -0.00316    0.00428
C7    1    0.350359    0.666813    0.695503    11.00000    0.03489    0.04492 =
         0.03618   -0.01612   -0.00249    0.00153
C8    1    0.255881    0.728433    0.674765    11.00000    0.03302    0.05532 =
         0.04429   -0.01799   -0.00641    0.00198
AFIX  43
H8    2    0.197707    0.698340    0.656935    11.00000   -1.20000
AFIX   0
C9    1    0.245250    0.833500    0.679731    11.00000    0.03588    0.04873 =
         0.04932   -0.01245   -0.00451    0.00980
AFIX  43
H9    2    0.180676    0.875185    0.664680    11.00000   -1.20000
AFIX   0
C10   1    0.328347    0.876310    0.706411    11.00000    0.03892    0.03929 =
         0.05031   -0.01442   -0.00188    0.00747
AFIX  43
H10   2    0.320057    0.947643    0.710559    11.00000   -1.20000
AFIX   0
C11   1    0.424983    0.818199    0.727720    11.00000    0.03730    0.03589 =
         0.03981   -0.01287   -0.00410    0.00515
C12   1    0.357029    0.552984    0.687787    11.00000    0.03634    0.05502 =
         0.05315   -0.03100   -0.01092    0.00338
AFIX  13
H12   2    0.432001    0.522294    0.699165    11.00000   -1.20000
AFIX   0
C13   1    0.344993    0.562565    0.581935    11.00000    0.08427    0.08223 =
         0.06325   -0.04340   -0.01815    0.00034
AFIX 137
H13A  2    0.268938    0.585412    0.572700    11.00000   -1.20000
H13B  2    0.357193    0.489358    0.577414    11.00000   -1.20000
H13C  2    0.401173    0.619032    0.528200    11.00000   -1.20000
AFIX   0
C14   1    0.264399    0.470959    0.769556    11.00000    0.05247    0.04816 =
         0.06979   -0.02534   -0.01057    0.00285
AFIX 137
H14A  2    0.190405    0.499654    0.758659    11.00000   -1.20000
H14B  2    0.272064    0.462961    0.837581    11.00000   -1.20000
H14C  2    0.270965    0.397344    0.765182    11.00000   -1.20000
AFIX   0
C15   1    0.513180    0.872618    0.755522    11.00000    0.04045    0.03567 =
         0.05470   -0.01936   -0.00785    0.00537
AFIX  13
H15   2    0.580022    0.824708    0.761377    11.00000   -1.20000
AFIX   0
C16   1    0.553013    0.992238    0.674528    11.00000    0.05060    0.03847 =
         0.06810   -0.01917   -0.00634    0.00243
AFIX 137
H16A  2    0.491545    1.043295    0.675922    11.00000   -1.20000
H16B  2    0.574488    0.990601    0.606281    11.00000   -1.20000
H16C  2    0.618337    1.018892    0.689873    11.00000   -1.20000
AFIX   0
C17   1    0.465795    0.878962    0.859541    11.00000    0.05557    0.04304 =
         0.06245   -0.02765   -0.01159    0.00282
AFIX 137
H17A  2    0.442337    0.802935    0.912026    11.00000   -1.20000
H17B  2    0.400500    0.926210    0.854912    11.00000   -1.20000
H17C  2    0.524247    0.911796    0.878199    11.00000   -1.20000
AFIX   0
C18   1    0.635024    0.778860    0.566805    11.00000    0.04006    0.04258 =
         0.03833   -0.01403   -0.00282    0.00710
AFIX  13
H18   2    0.565572    0.821645    0.573891    11.00000   -1.20000
AFIX   0
C19   1    0.637756    0.743153    0.478372    11.00000    0.06965    0.06490 =
         0.03905   -0.01909   -0.01308    0.01701
AFIX 137
H19A  2    0.705287    0.701080    0.469616    11.00000   -1.20000
H19B  2    0.639663    0.810305    0.415000    11.00000   -1.20000
H19C  2    0.570072    0.695165    0.493769    11.00000   -1.20000
AFIX   0
C20   1    0.737329    0.857943    0.542428    11.00000    0.04585    0.04022 =
         0.05837   -0.00873    0.00393    0.00075
AFIX 137
H20A  2    0.731943    0.928787    0.484446    11.00000   -1.20000
H20B  2    0.806701    0.822249    0.524583    11.00000   -1.20000
H20C  2    0.738950    0.873509    0.602624    11.00000   -1.20000
AFIX   0
C21   1    0.855069    0.459625    0.693678    11.00000    0.03498    0.04321 =
         0.03962   -0.02009   -0.00339    0.00717
AFIX  13
H21   2    0.864150    0.383398    0.746404    11.00000   -1.20000
AFIX   0
C22   1    0.852266    0.446443    0.593935    11.00000    0.04165    0.05805 =
         0.04892   -0.03208   -0.00135    0.00690
AFIX 137
H22A  2    0.840622    0.519701    0.541629    11.00000   -1.20000
H22B  2    0.790258    0.392654    0.607138    11.00000   -1.20000
H22C  2    0.924131    0.418576    0.569478    11.00000   -1.20000
AFIX   0
C23   1    0.957754    0.535526    0.675740    11.00000    0.03289    0.05622 =
         0.04583   -0.02436   -0.00326    0.00539
AFIX 137
H23A  2    0.954937    0.550381    0.737047    11.00000   -1.20000
H23B  2    0.957019    0.606961    0.616894    11.00000   -1.20000
H23C  2    1.027108    0.497873    0.661785    11.00000   -1.20000
AFIX   0
C24   1    0.693262    0.324410    0.871190    11.00000    0.03615    0.03615 =
         0.03837   -0.02087   -0.00121    0.00523
C25   1    0.778856    0.288512    0.926926    11.00000    0.03575    0.03994 =
         0.03995   -0.02001   -0.00322    0.00733
C26   1    0.800246    0.174612    0.964937    11.00000    0.04780    0.04292 =
         0.05498   -0.02350   -0.01301    0.01404
AFIX  43
H26   2    0.857837    0.149342    1.002439    11.00000   -1.20000
AFIX   0
C27   1    0.739667    0.097313    0.949426    11.00000    0.06238    0.03681 =
         0.06644   -0.02503   -0.01551    0.01151
AFIX  43
H27   2    0.758327    0.020517    0.972683    11.00000   -1.20000
AFIX   0
C28   1    0.651576    0.132567    0.899748    11.00000    0.05972    0.03880 =
         0.06156   -0.02919   -0.01366    0.00336
AFIX  43
H28   2    0.608363    0.078761    0.891308    11.00000   -1.20000
AFIX   0
C29   1    0.625121    0.244926    0.862028    11.00000    0.04675    0.03997 =
         0.04177   -0.02333   -0.00498    0.00382
C30   1    0.845886    0.371162    0.946746    11.00000    0.03295    0.04002 =
         0.04016   -0.01884   -0.00438    0.00464
AFIX  13
H30   2    0.839817    0.448271    0.893963    11.00000   -1.20000
AFIX   0
C31   1    0.971279    0.348779    0.938192    11.00000    0.03765    0.05575 =
         0.05842   -0.02641   -0.00803    0.00923
AFIX 137
H31A  2    1.003390    0.345573    0.871601    11.00000   -1.20000
H31B  2    0.980239    0.276759    0.993411    11.00000   -1.20000
H31C  2    1.010717    0.409635    0.944073    11.00000   -1.20000
AFIX   0
C32   1    0.793012    0.371179    1.052071    11.00000    0.04346    0.04766 =
         0.04339   -0.02244   -0.00481    0.00092
AFIX 137
H32A  2    0.796028    0.295918    1.105431    11.00000   -1.20000
H32B  2    0.714103    0.391350    1.054720    11.00000   -1.20000
H32C  2    0.835002    0.426279    1.063599    11.00000   -1.20000
AFIX   0
C33   1    0.524545    0.280295    0.811913    11.00000    0.04664    0.04178 =
         0.04733   -0.02610   -0.00855    0.00214
AFIX  13
H33   2    0.491842    0.344560    0.828360    11.00000   -1.20000
AFIX   0
C34   1    0.557909    0.323087    0.695321    11.00000    0.04841    0.06190 =
         0.05050   -0.03205   -0.00824    0.00261
AFIX 137
H34A  2    0.489686    0.337591    0.667551    11.00000   -1.20000
H34B  2    0.600312    0.266138    0.676059    11.00000   -1.20000
H34C  2    0.605190    0.393058    0.667359    11.00000   -1.20000
AFIX   0
C35   1    0.431169    0.187767    0.853876    11.00000    0.05136    0.04651 =
         0.06857   -0.03388   -0.01323    0.00072
AFIX 137
H35A  2    0.455974    0.128179    0.829871    11.00000   -1.20000
H35B  2    0.363156    0.219391    0.829707    11.00000   -1.20000
H35C  2    0.414212    0.156113    0.929088    11.00000   -1.20000
AFIX   0
C37   1    0.355259    0.335044    1.024273    11.00000    0.03531    0.03946 =
         0.04590   -0.02393   -0.00506   -0.00128
AFIX  23
H37A  2    0.395016    0.264193    1.048021    11.00000   -1.20000
H37B  2    0.335508    0.344396    0.959124    11.00000   -1.20000
AFIX   0
C38   1    0.248052    0.325042    1.103155    11.00000    0.03527    0.04084 =
         0.04418   -0.02220   -0.00354    0.00024
AFIX  23
H38A  2    0.204788    0.392872    1.076419    11.00000   -1.20000
H38B  2    0.267969    0.323128    1.166100    11.00000   -1.20000
AFIX   0
C39   1    0.173357    0.220981    1.130979    11.00000    0.03739    0.04749 =
         0.06678   -0.02786   -0.00130   -0.00180
AFIX  23
H39A  2    0.214348    0.152808    1.162424    11.00000   -1.20000
H39B  2    0.157245    0.220061    1.067617    11.00000   -1.20000
AFIX   0
C40   1    0.062017    0.217119    1.205472    11.00000    0.04503    0.06208 =
         0.08017   -0.03340    0.00773   -0.00924
AFIX 137
H40A  2    0.021358    0.284737    1.174911    11.00000   -1.20000
H40B  2    0.077394    0.214254    1.269662    11.00000   -1.20000
H40C  2    0.015754    0.149884    1.219711    11.00000   -1.20000
AFIX   0
C41   1   -0.129183    0.880664    0.141130    11.00000    0.07353    0.08888 =
         0.21144   -0.03017   -0.01825    0.02155
AFIX 137
H41A  2   -0.073263    0.935694    0.085535    11.00000   -1.20000
H41B  2   -0.193673    0.920044    0.162643    11.00000   -1.20000
H41C  2   -0.155110    0.827475    0.116857    11.00000   -1.20000
AFIX   0
C42   1   -0.079016    0.820723    0.225991    11.00000    0.18732    0.07652 =
         0.09987   -0.04572    0.00006    0.03862
AFIX  23
H42A  2   -0.020082    0.773596    0.206541    11.00000   -1.20000
H42B  2   -0.137357    0.769943    0.284146    11.00000   -1.20000
AFIX   0
C43   1   -0.028121    0.897655    0.258659    11.00000    0.07910    0.07495 =
         0.19130   -0.03858    0.00369    0.00252
AFIX  23
H43A  2    0.027460    0.950308    0.199071    11.00000   -1.20000
H43B  2   -0.088119    0.943030    0.279473    11.00000   -1.20000
AFIX   0
C44   1    0.024952    0.845663    0.338106    11.00000    0.16881    0.07347 =
         0.10336   -0.04704    0.02901   -0.00702
AFIX  23
H44A  2    0.078711    0.794381    0.318902    11.00000   -1.20000
H44B  2   -0.033103    0.797709    0.398341    11.00000   -1.20000
AFIX   0
C45   1    0.083552    0.909743    0.370089    11.00000    0.17870    0.15573 =
         0.42890    0.15368   -0.21257   -0.10880
AFIX  23
H45A  2    0.147364    0.950667    0.312250    11.00000   -1.20000
H45B  2    0.032547    0.967328    0.380943    11.00000   -1.20000
AFIX   0
C46   1    0.126542    0.859806    0.455474    11.00000    0.12385    0.10971 =
         0.16427   -0.01685   -0.02125   -0.03183
AFIX 137
H46A  2    0.209206    0.869419    0.435993    11.00000   -1.20000
H46B  2    0.103846    0.779213    0.488065    11.00000   -1.20000
H46C  2    0.097499    0.894865    0.503785    11.00000   -1.20000
AFIX   0
HKLF 4


REM  ASSB51
REM wR2 = 0.2323, GooF = S = 1.056, Restrained GooF = 1.056 for all data
REM R1 = 0.0751 for 6088 Fo > 4sig(Fo) and 0.0859 for all 7508 data
REM 439 parameters refined using 0 restraints

END

WGHT      0.1371      0.9702

REM No hydrogen bonds found for HTAB generation

REM Highest difference peak  0.865,  deepest hole -0.518,  1-sigma level  0.067
Q1    1  -0.0076  0.9763  0.1516  11.00000  0.05    0.86
Q2    1   0.0564  0.9386  0.4733  11.00000  0.05    0.70
Q3    1  -0.0574  0.7810  0.3187  11.00000  0.05    0.64
Q4    1   0.1191  0.8698  0.3290  11.00000  0.05    0.50
Q5    1   0.5428  0.5850  0.8137  11.00000  0.05    0.46
;

_shelx_res_checksum   99610

_shelx_hkl_file
;
  -1   0  -1  849.20   28.11
   1   0   1  842.66   27.92
  -1   0  -1  786.47   26.12
  -1  -1  -1 2215.44   72.53
   1   1   1 2695.52   88.40
  -1  -1  -1 2536.34   85.92
   1   1   1 2589.38   84.64
   1  -1   0    0.25    0.54
   1  -1   0   -0.08    1.13
  -1   1   0   -1.33    1.41
   1  -1   0   -0.07    0.59
  -1   1   0    0.17    1.37
  -1   1   0   -0.50    1.20
   1   1   0 1233.86   40.77
  -1  -1   0 1043.48   34.44
  -1  -1   0 1090.80   36.67
  -1  -1   0  998.95   33.12
  -1  -1   0 1074.01   35.46
  -1  -1   0 1245.48   40.99
   1   0  -1   71.72    4.99
  -1   0   1   65.43    4.66
  -1   0   1   73.56    5.16
  -1   0   1   72.05    5.05
   1   0  -1   73.35    5.28
  -1   0   1   66.14    4.75
   1   0  -1   80.15    5.85
   1   0  -1   65.35    4.67
   1  -1  -1   -0.20    1.30
   1  -1  -1    0.38    0.72
   1  -1  -1    0.91    1.49
  -1   1   1   -1.17    1.15
   0  -1   1    1.41    1.52
   0  -1   1    3.82    1.21
   0  -1   1    3.25    0.95
   0  -1   1    3.35    1.50
   0   1  -1    1.75    1.33
   0   1  -1    0.25    1.52
   0   1  -1    4.23    1.16
   0   1   2  926.52   30.70
   0  -1  -2 1002.05   33.34
   0  -1  -2 1051.29   35.11
   0  -1  -2  804.75   26.61
   0  -1  -2 1042.22   34.66
   0  -1  -2  901.78   29.82
   0   1   2  852.77   28.19
   1  -1   1  213.47   12.23
  -1   1  -1  212.43   12.17
   1  -1   1  183.04   10.43
  -1   1  -1  197.59   11.41
   1  -1   1  210.38   12.05
   1  -1   1  207.55   11.96
  -1   1  -1  224.83   12.90
  -1   1  -1  229.57   13.15
  -1  -1  -2  385.74   21.94
   1   1   2  393.78   22.13
   1   1   2  379.11   21.40
  -1  -1  -2  447.45   16.07
  -1  -1  -2  420.96   15.60
  -1  -1  -2  455.51   15.59
  -1  -1  -2  391.42   22.00
   1   1   2  440.14   16.02
   0   0  -2 1049.31   34.61
   0   0   2 1013.18   33.40
   0   0   2  985.96   32.60
   0   0  -2  939.34   31.04
   0   0  -2  878.94   29.11
   0   0  -2  949.84   31.41
   0   0   2  878.78   29.12
   0   0  -2 1069.53   35.50
   0   0   2  950.02   31.38
   0  -2  -1   10.09    1.15
   0   2   1   10.59    1.20
   0   2   1    9.10    1.60
   0  -2  -1    7.78    1.75
   0  -2  -1    8.96    1.47
   0   2   1    8.97    1.02
   0  -2  -1    9.26    1.05
  -1   0  -2   45.22    3.25
  -1   0  -2   49.99    3.72
  -1   0  -2   58.36    4.42
   1   0   2   44.96    3.33
  -1   0  -2   45.90    3.54
  -1   0  -2   51.15    3.76
   1   0   2   52.82    3.86
  -1   0  -2   48.71    4.23
   1   0   2   45.64    3.28
   0  -2   0  364.54   20.70
   0  -2   0  291.98   16.55
   0  -2   0  319.20   18.44
   0   2   0  366.47   20.65
   0  -2   0  351.63   19.85
   0  -2   0  381.72   21.53
   0   2   0  369.11   20.83
   2   0   0   -0.66    1.33
  -2   0   0    2.45    1.23
   2   0   0    0.56    1.26
  -2   0   0   -0.39    1.43
   2   0   0   -0.06    0.77
   2   0   0    0.44    1.17
  -2   0   0    0.09    0.72
  -2   0   0   -0.13    1.19
   2   0   1   75.52    5.27
  -2   0  -1   76.65    5.44
  -2   0  -1   73.56    5.14
   2   0   1   65.79    4.73
   2   0   1   77.37    5.38
  -2   0  -1   75.87    5.41
   2   0   1   79.43    5.70
  -2   0  -1   81.45    5.83
   2   0   1   82.67    5.88
  -2   0  -1   82.45    5.83
   1   1  -1  418.10   15.12
   1   1  -1  433.05   15.58
  -1  -1   1  373.97   21.07
   1   1  -1  452.93   15.45
  -1  -1   1  414.60   23.34
  -1  -1   1  416.31   15.04
  -1  -1   1  375.12   21.15
   1   1  -1  372.40   21.00
  -1  -1   1  321.92   18.27
   1   1  -1  372.31   20.99
  -1  -2  -1    3.81    0.97
   1   2   1    3.47    0.92
  -1  -2  -1    3.05    1.23
  -1  -2  -1    3.94    0.98
   1   2   1    3.65    0.94
  -1  -2  -1    5.06    1.56
   1   2   1    3.24    0.75
  -1  -2  -1    2.87    0.77
  -1  -2  -1    3.11    0.88
   1   2   1    3.76    0.86
   0   2   2   87.67    6.14
   0  -2  -2   93.81    6.37
   0   2   2   98.30    6.64
   0  -2  -2   88.29    6.00
   0  -2  -2   99.25    6.88
   0  -2  -2   95.85    6.49
  -2  -1  -1    1.59    0.80
  -2  -1  -1    1.13    0.68
   2   1   1    1.70    1.23
  -2  -1  -1    2.64    1.31
  -2  -1  -1    1.55    1.21
  -2  -1  -1    1.61    0.75
  -2  -1  -1    4.27    1.21
   2   1   1    1.08    1.17
  -2  -1  -1    1.54    0.70
   2   1   1    1.04    0.78
  -2  -1  -1    3.51    1.54
  -1   2   1   39.68    2.93
   1  -2  -1   40.04    2.94
   1  -2  -1   37.18    2.82
  -1   2   1   37.85    2.86
   1  -2  -1   40.54    3.07
  -1   2   1   38.39    2.88
   1  -2  -1   34.82    2.61
   1  -2  -1   39.24    2.96
  -1   2   1   41.06    3.06
   1  -2  -1   32.71    2.58
   1  -1  -2  448.42   15.06
   1  -1  -2  442.29   15.95
  -1   1   2  446.54   15.95
   1  -1  -2  477.17   16.23
   1  -1  -2  518.67   17.37
   1  -1  -2  439.50   15.79
   1  -1  -2  441.83   16.30
  -1   1   2  456.64   15.40
  -1   1   2  507.19   16.99
   1  -2   0  107.51    6.41
   1  -2   0   76.84    5.28
   1  -2   0  111.46    6.55
   1  -2   0  107.75    6.37
   1  -2   0   98.23    6.75
   1  -2   0   91.79    6.29
   1  -2   0   83.66    5.68
  -1   2   0  109.31    6.44
  -1   2   0  103.97    4.19
  -1   2   0  111.78    6.65
  -1  -2  -2    3.41    1.11
  -1  -2  -2    4.14    0.99
  -1  -2  -2    3.26    0.71
   1   2   2    3.91    1.01
   1   2   2    4.20    0.89
  -1  -2  -2    3.99    0.84
   2  -1   0  216.41   12.37
   2  -1   0  263.42   15.12
  -2   1   0  271.27   15.47
  -2   1   0  268.34   15.30
  -2   1   0  260.99   14.97
  -2   1   0  249.21   14.23
  -2   1   0  255.00   14.52
   2  -1   0  239.03   13.65
   2  -1   0  271.56   15.50
   1   0  -2 1093.70   36.09
  -1   0   2 1156.80   38.06
   1   0  -2 1064.40   35.14
   1   0  -2 1270.87   42.19
  -1   0   2 1040.16   34.42
   1   0  -2 1159.89   38.18
  -1   0   2 1069.18   35.30
  -1   0   2 1101.83   36.38
   1   0  -2 1095.60   36.35
   1   2   0   48.00    3.47
  -1  -2   0   49.89    3.80
   1   2   0   44.24    3.22
  -1  -2   0   42.54    3.11
  -1  -2   0   49.71    3.57
  -1  -2   0   46.69    3.41
  -1  -2   0   50.83    3.74
   1   2   0   52.97    3.85
  -1  -2   0   33.59    2.51
  -1  -2   0   41.35    3.03
  -2  -1   0  276.46   15.75
  -2  -1   0  265.38   15.05
   2   1   0  344.68   19.62
  -2  -1   0  313.39   18.40
  -2  -1   0  249.83   14.19
   2   1   0  275.25   15.60
  -2  -1   0  328.57   18.62
   2   1   0  317.94   18.14
   2   1   0  294.96   16.71
  -2  -1  -2  241.57   13.97
  -2  -1  -2  233.54   13.38
  -2  -1  -2  249.92   14.44
   2   1   2  249.67   14.40
  -2  -1  -2  211.12   12.05
   2   1   2  192.36   11.38
  -2  -1  -2  232.35   13.25
   2   1   2  255.51   14.52
   2   1   2  239.13   13.58
  -2  -1  -2  230.58   13.12
   2   1   2  215.33   12.27
  -2  -1  -2  247.05   14.08
  -2   1  -1   18.28    2.09
   2  -1   1   15.93    1.65
  -2   1  -1   16.72    1.70
  -2   1  -1   14.57    1.53
  -2   1  -1   17.71    1.91
   2  -1   1   13.26    1.44
  -2   1  -1   16.22    1.66
   2  -1   1   14.62    1.50
   2  -1   1   15.41    1.61
   2  -1   1   16.30    1.92
  -2   0   1   66.26    4.65
  -2   0   1   67.09    4.73
   2   0  -1   65.87    4.62
  -2   0   1   75.21    5.38
   2   0  -1  100.42    7.63
   2   0  -1   63.42    4.66
  -2   0   1   73.90    5.09
   2   0  -1   75.82    5.44
  -2   0  -2    3.82    0.96
  -2   0  -2    5.60    2.41
  -2   0  -2    2.03    1.17
   2   0   2    3.83    1.39
  -2   0  -2    3.40    1.35
   2   0   2    2.82    0.95
   2   0   2    3.03    0.84
  -2   0  -2    3.14    1.16
  -2   1   1   62.75    4.46
   2  -1  -1   69.04    5.36
   2  -1  -1   56.61    4.03
   2  -1  -1   67.82    4.86
   2  -1  -1   63.81    4.52
  -2   1   1   70.42    5.03
   2  -1  -1   59.51    4.25
  -2   1   1   55.72    4.02
  -2   1   1   67.89    4.77
   0  -1   2  821.77   27.31
   0   1  -2  922.96   31.11
   0   1  -2  795.00   26.40
   0  -1   2  841.74   27.94
   0  -1   2  745.20   24.77
   0   1  -2  827.06   27.42
   0  -1   2  853.68   28.27
  -1   1  -2  987.28   32.67
   1  -1   2  873.00   28.90
  -1   1  -2  962.01   32.23
   1  -1   2  853.99   28.25
   1  -1   2  924.97   30.62
   1  -1   2  908.50   30.04
   1  -1   2  893.54   29.59
  -1   1  -2  885.15   29.36
   1  -2  -2 1280.72   42.15
   1  -2  -2 1436.31   47.33
  -1   2   2 1229.83   40.46
   1  -2  -2 1110.55   36.58
   1  -2  -2 1190.19   39.20
  -1  -1  -3   61.09    4.30
  -1  -1  -3   63.96    4.66
  -1  -1  -3   62.85    4.42
  -1  -1  -3   59.08    4.13
   1   1   3   59.20    4.11
  -1  -1  -3   63.14    4.41
   1   1   3   65.14    4.56
   1   1   3   60.27    4.23
  -1  -1  -3   57.88    4.77
   0  -1  -3    3.91    0.90
   0   1   3    3.65    0.91
   0  -1  -3    3.89    1.40
   0   1   3    4.02    0.86
   0  -1  -3    3.64    1.18
   0   1   3    4.02    1.10
   0  -1  -3    4.03    0.92
   0   1   3    3.58    0.86
   0  -1  -3    3.65    0.92
   0  -1  -3    3.76    0.87
   0  -1  -3    3.93    0.73
   0   2  -1  271.37   15.39
   0  -2   1  289.73   16.42
   0  -2   1  296.79   16.83
   0   2  -1  339.76   19.22
   0  -2   1  333.48   18.86
   0  -2   1  293.72   16.69
   0  -2   1  265.02   15.23
   0   2  -1  330.47   18.66
   0   2  -1  272.08   15.53
  -1   2  -1 1332.61   44.29
   1  -2   1 1351.86   44.65
   1  -2   1 1169.12   39.56
   1  -2   1 1309.98   43.11
  -1   2  -1 1462.81   48.12
   1  -2   1 1470.79   48.36
  -1   2  -1 1227.72   40.47
   1  -2   1 1297.05   42.74
  -1   2  -1 1302.81   43.83
   2   2   1  446.37   16.22
  -2  -2  -1  447.88   15.68
  -2  -2  -1  379.10   21.39
  -2  -2  -1  474.68   16.08
  -2  -2  -1  368.25   20.76
   2   2   1  367.34   20.69
   2   2   1  448.09   15.57
  -2  -2  -1  445.75   16.32
   2   2   1  424.57   15.37
   2   2   1  353.84   20.08
   0  -2  -3  615.75   20.45
   0   2   3  615.53   20.45
   0  -2  -3  681.92   22.86
   0  -2  -3  693.95   23.08
   0  -2  -3  713.22   23.98
   0   2   3  680.22   22.52
   0  -2  -3  693.84   22.97
   0   2   3  677.69   22.61
   0  -2  -3  722.02   24.90
   0   2   3  665.44   22.43
  -1  -2  -3  456.59   15.29
   1   2   3  456.76   15.29
  -1  -2  -3  493.22   16.86
  -1  -2  -3  475.78   16.24
  -1  -2  -3  499.98   17.58
  -1  -2  -3  483.69   16.26
   1   2   3  509.57   17.18
  -2  -2  -2  728.40   27.15
  -2  -2  -2  671.16   22.91
   2   2   2  618.03   20.59
  -2  -2  -2  600.96   20.05
   2   2   2  631.35   21.03
  -2  -2  -2  625.78   20.86
   2   2   2  639.50   21.58
  -2  -2  -2  602.48   23.10
   2   2   2  747.33   25.07
  -1   0  -3 1127.59   37.93
  -1   0  -3  894.46   29.57
   1   0   3  885.37   29.23
  -1   0  -3  997.21   34.05
   1   0   3 1094.74   36.16
   1   0   3  999.47   33.66
  -1   0  -3 1146.07   37.86
   0   0   3  559.91   18.76
   0   0  -3  586.86   20.06
   0   0   3  611.77   20.69
   0   0  -3  531.83   17.92
   0   0  -3  569.07   19.48
   0   0  -3  545.25   18.28
   0   0   3  550.64   18.40
   0   0   3  594.08   20.06
   0   0   3  552.30   18.51
   2  -2   0  411.21   23.19
   2  -2   0  363.95   20.54
   2  -2   0  457.64   15.52
  -2   2   0  363.78   20.56
  -2   2   0  473.77   16.03
  -2   2   0  477.46   16.07
  -2   2   0  419.90   15.18
  -2   2   0  367.90   20.76
   2  -2   0  475.29   16.17
   2  -2   0  471.51   15.99
   2  -2   0  405.88   22.87
  -2   2   0  465.72   15.81
   2   1  -1  766.85   25.51
   2   1  -1  842.92   28.08
   2   1  -1  772.88   25.64
  -2  -1   1  810.43   27.49
  -2  -1   1  785.46   26.15
  -2  -1   1  886.73   29.28
   2   1  -1  931.57   31.24
   2   1  -1  767.43   25.68
  -2  -1   1  778.46   27.76
   2   1  -1  786.26   26.23
   0  -3  -1  244.97   13.95
   0  -3  -1  187.06   10.69
   0  -3  -1  233.20   13.36
   0  -3  -1  207.16   11.85
   0  -3  -1  221.62   12.64
   0   3   1  220.84   12.60
   0  -3  -1  219.88   12.53
   0   3   1  239.94   13.73
   1   1  -2   67.28    4.71
   1   1  -2   65.42    4.60
  -1  -1   2   61.87    4.38
  -1  -1   2   72.71    5.05
  -1  -1   2   60.30    4.30
   1   1  -2   75.10    5.32
  -1  -1   2   65.02    4.54
   1   1  -2   72.42    5.16
  -2   2   1 1583.14   51.94
   2  -2  -1 1729.14   56.83
  -2   2   1 1676.01   55.07
  -2   2   1 1610.46   52.92
   2  -2  -1 1752.97   57.62
   2  -2  -1 1767.32   58.14
   2  -2  -1 1533.18   50.40
   2  -2  -1 1590.94   52.28
   1   2  -1  232.26   18.55
  -1  -2   1  334.63   18.99
  -1  -2   1  343.60   19.49
  -1  -2   1  324.33   18.32
   1   2  -1  332.61   18.78
   0  -3  -2  199.60   11.35
   0  -3  -2  231.44   13.22
   0  -3  -2  200.43   11.41
   0  -3  -2  221.40   12.61
   0  -3  -2  205.48   11.69
   0  -3  -2  224.89   12.85
   0   3   2  208.88   11.95
   0  -3  -2  237.17   13.56
   0  -3  -2  216.85   12.41
   2  -1   2 3207.06  104.96
  -2   1  -2 3351.03  109.50
  -2   1  -2 3571.68  116.80
   2  -1   2 3333.47  108.83
  -2   1  -2 3667.10  129.50
  -2   1  -2 3069.62  101.58
  -2   1  -2 3541.81  117.01
   2  -1   2 3698.13  120.83
   2  -1   2 3689.07  134.96
   2  -1   2 3337.46  109.00
   2   1   3  276.43   15.68
  -2  -1  -3  280.64   16.07
  -2  -1  -3  273.96   15.99
  -2  -1  -3  278.85   16.44
   2   1   3  295.63   17.06
  -2  -1  -3  272.26   15.43
   2   1   3  288.16   16.31
  -2  -1  -3  299.96   17.03
   2   1   3  243.01   13.75
  -2  -1  -3  270.90   15.40
  -2   1   2 3544.23  115.79
  -2   1   2 3869.11  126.68
   2  -1  -2 3303.30  107.89
   2  -1  -2 3581.85  117.49
   2  -1  -2 3374.83  110.22
  -2   1   2 3330.31  108.84
  -2   1   2 3824.34  124.83
   2  -1  -2 3754.72  122.84
   1  -1  -3  727.06   24.86
  -1   1   3  676.90   22.43
   1  -1  -3  672.73   22.38
   1  -1  -3  753.55   25.07
   1  -1  -3  686.55   22.84
  -1   1   3  704.61   23.45
  -1   1   3  747.47   24.83
  -1   1   3  727.52   24.35
  -1  -3  -2 1170.36   38.50
  -1  -3  -2 1316.71   44.32
  -1  -3  -2 1276.45   42.05
  -1  -3  -2 1275.74   41.96
  -1  -3  -2 1371.65   45.55
  -1  -3  -2 1166.88   38.45
  -1  -3  -2 1437.61   48.10
   1   3   2 1291.60   42.56
  -1  -3  -2 1411.28   48.31
  -1  -3  -2 1267.10   41.78
  -2  -2   0  104.65    4.16
  -2  -2   0  109.83    6.48
   2   2   0  114.55    6.76
  -2  -2   0  104.00    4.13
   2   2   0  120.61    7.08
  -2  -2   0  127.33    7.60
   2   2   0  108.50    6.36
  -2  -2   0   97.96    6.85
   2   2   0  107.41    4.25
   2   2   0  124.55    7.43
  -2  -2   0  119.16    6.97
  -1  -3  -1 1335.96   44.15
  -1  -3  -1 1285.45   44.90
   1   3   1 1300.24   43.02
  -1  -3  -1 1201.35   39.94
  -1  -3  -1 1021.33   34.61
  -1  -3  -1 1166.38   40.00
   1   3   1 1151.36   38.00
  -1  -3  -1 1064.20   35.11
  -1  -3  -1 1223.66   40.57
  -3   0  -1  798.76   26.46
  -3   0  -1  919.99   31.07
  -3   0  -1  862.14   28.62
   3   0   1  979.68   32.40
  -3   0  -1  949.36   32.51
   3   0   1  984.81   32.92
   3   0   1  782.56   25.94
   3   0   1  968.39   32.33
  -3   0  -1  915.57   30.87
   3   0   1  895.28   29.72
   1  -3  -1 4310.84  150.90
  -1   3   1 4182.77  147.50
  -1   3   1 3732.47  121.90
   1  -3  -1 3986.30  130.21
  -1   3   1 4457.47  155.99
   1  -3  -1 4322.44  150.95
   1  -3  -1 3773.38  123.83
  -1   3   1 4271.73  149.17
   1  -3  -1 4145.43  146.51
  -1   3   1 3638.38  118.74
   2   0  -2 2925.57   96.03
  -2   0   2 2505.09   81.97
   2   0  -2 2539.27   83.11
   2   0  -2 2836.92   93.13
  -2   0   2 2798.84   91.46
  -2   0   2 2564.89   84.28
   2   0  -2 2299.44   75.57
  -2   0   2 2387.87   78.43
   2   0  -2 2478.25   81.09
   0   3   0  781.86   26.33
   0  -3   0  674.19   22.45
   0  -3   0  776.20   26.02
   0  -3   0  691.83   23.26
   0   3   0  757.76   25.56
   0   3   0  760.97   25.48
   0  -3   0  623.55   21.27
   0   3   0  608.38   20.31
  -2   0  -3   36.83    2.85
   2   0   3   37.03    2.77
  -2   0  -3   34.91    2.76
   2   0   3   33.94    2.58
   2   0   3   38.09    2.93
   2   0   3   39.00    3.34
   2   0   3   34.49    2.53
  -2   0  -3   35.22    2.96
  -2   0  -3   33.00    2.51
   2   0   3   39.20    3.06
  -2   0  -3   37.36    3.24
   3   0   0   22.91    2.44
  -3   0   0   19.32    1.72
   3   0   0   23.35    2.23
  -3   0   0   23.38    2.12
  -3   0   0   20.37    2.36
   3   0   0   20.53    2.04
   3   0   0   22.27    2.08
   3   0   0   18.93    1.64
  -3   0   0   17.89    1.54
   3   0   0   18.82    1.63
  -2   2  -1  670.08   22.36
   2  -2   1  614.21   20.55
  -2   2  -1  661.94   22.18
  -2   2  -1  611.12   20.50
   2  -2   1  622.75   20.83
  -2   2  -1  660.25   22.45
   2  -2   1  639.40   21.40
   2  -2   1  676.73   24.01
  -1   2   3 2168.75   70.93
   1  -2  -3 2028.87   66.43
   1  -2  -3 2256.09   73.80
   1  -2  -3 2448.09   80.25
  -1   2   3 2193.55   71.94
   1  -2  -3 2436.29   81.31
   1  -2  -3 1984.88   64.99
  -2  -2  -3  121.22    7.09
   2   2   3  119.20    7.06
  -2  -2  -3  127.44    7.43
  -2  -2  -3  133.52    7.77
  -2  -2  -3  136.56    8.10
  -2  -2  -3  123.68    7.44
  -2  -2  -3  117.14    6.77
   2   2   3  129.13    7.58
  -2  -2  -3  134.66    8.02
   3   1   1   -0.14    1.12
  -3  -1  -1    0.08    0.75
   3   1   1    0.26    0.71
  -3  -1  -1   -0.03    0.93
  -3  -1  -1    0.19    0.74
  -3  -1  -1   -0.14    1.33
   3   1   1    0.85    1.16
  -3  -1  -1   -0.33    1.09
  -3  -1  -1    0.47    1.23
   3   1   1   -0.61    1.41
   1  -3  -2  566.28   19.00
   1  -3  -2  570.48   19.16
  -1   3   2  550.98   18.49
   1  -3  -2  562.60   18.88
  -1   3   2  493.05   16.56
   1  -3  -2  528.95   17.71
  -1   3   2  539.76   18.05
   1  -3  -2  546.52   18.30
  -1   3   2  581.31   19.98
  -2   2   2   71.66    5.00
  -2   2   2   85.79    5.91
   2  -2  -2   83.27    5.75
   2  -2  -2   73.52    5.18
   2  -2  -2   88.74    6.17
   2  -2  -2   86.69    6.06
   2  -2  -2   78.61    5.47
   1  -3   0  826.04   27.56
   1  -3   0  766.59   25.43
  -1   3   0  924.68   30.74
  -1   3   0  916.18   30.55
   1  -3   0  927.62   30.71
   1  -3   0  901.77   30.13
  -1   3   0  827.22   27.67
  -1   3   0  721.00   23.97
   1  -3   0  916.21   30.48
  -1   0   3 1719.52   56.43
  -1   0   3 1779.89   58.90
   1   0  -3 1600.93   52.63
   1   0  -3 1517.75   50.43
   1   0  -3 1670.13   55.18
   1   0  -3 1641.57   55.12
  -1   0   3 1542.61   50.88
   1   0  -3 1593.42   52.76
  -1   0   3 1597.39   52.61
  -1   0   3 1432.44   48.67
   3  -1   0   24.03    1.90
  -3   1   0   27.32    1.67
   3  -1   0   25.78    1.99
   3  -1   0   26.35    1.60
   3  -1   0   28.13    2.00
   3  -1   0   28.99    2.49
  -3   1   0   27.85    1.73
  -3   1   0   29.70    2.47
  -3   1   0   22.04    1.89
  -3   1   0   24.41    1.98
  -3   1   0   24.60    1.95
  -3  -1  -2 1643.24   60.04
   3   1   2 1518.92   50.33
  -3  -1  -2 1677.77   57.69
   3   1   2 1452.85   48.10
  -3  -1  -2 1502.48   49.86
  -3  -1  -2 1605.09   52.73
   3   1   2 1842.70   60.52
   3   1   2 1782.60   60.05
   0  -3  -3  481.32   16.09
   0   3   3  477.72   15.95
   0  -3  -3  511.72   17.16
   0  -3  -3  445.11   15.91
   0  -3  -3  503.91   17.04
   0  -3  -3  514.83   17.26
   0  -3  -3  519.50   17.54
   0  -3  -3  469.16   15.85
   3   0   2  250.44   14.25
  -3   0  -2  225.72   13.35
   3   0   2  220.90   12.59
  -3   0  -2  220.07   12.57
   3   0   2  195.49   11.17
   3   0   2  222.99   12.73
  -3   0  -2  205.97   11.94
  -3   0  -2  229.22   13.09
  -3   0  -2  210.64   12.42
  -3   0  -2  236.89   13.77
   3   0   2  221.30   12.83
  -1  -3  -3  194.92   11.37
  -1  -3  -3  205.23   11.68
   1   3   3  182.94   10.49
  -1  -3  -3  203.58   11.79
  -1  -3  -3  201.11   11.42
  -1  -3  -3  223.72   12.96
   1   3   3  181.21   10.34
  -1  -3  -3  206.82   11.80
  -3   1  -1  490.76   16.61
  -3   1  -1  469.23   16.05
   3  -1   1  402.41   22.65
  -3   1  -1  429.13   15.77
   3  -1   1  480.89   16.24
   3  -1   1  451.50   15.52
   3  -1   1  454.38   15.33
  -3   1  -1  496.24   16.79
  -3   1  -1  484.33   16.88
  -3   1  -1  449.36   15.22
   3  -1   1  471.22   15.91
   1  -2   2  174.05   10.03
   1  -2   2  198.68   11.41
   1  -2   2  215.04   12.27
   1  -2   2  194.28   11.27
   1  -2   2  182.78   10.46
  -1   2  -2  186.68   10.75
   1  -2   2  190.08   10.93
  -1   2  -2  201.53   11.61
  -1   2  -2  209.87   12.00
  -1   2  -2  204.40   11.80
   0  -2   2    5.78    1.10
   0   2  -2    6.26    1.04
   0   2  -2    7.65    1.52
   0  -2   2    5.16    1.42
   0   2  -2    7.13    0.98
   0  -2   2    7.82    1.05
   0   2  -2    6.65    1.00
   0  -2   2    6.23    1.09
   0  -2   2    6.76    1.06
   0   2  -2    6.38    0.95
   0  -2   2    6.54    1.13
  -1   1  -3  832.20   28.29
  -1   1  -3  719.38   24.37
   1  -1   3  792.43   26.91
  -1   1  -3  824.50   27.43
   1  -1   3  780.80   26.35
   1  -1   3  847.04   28.18
   1   3   0   23.62    1.89
  -1  -3   0   22.37    1.82
  -1  -3   0   27.60    1.55
  -1  -3   0   28.15    1.71
   1   3   0   28.54    2.27
  -1  -3   0   19.29    1.79
   1   3   0   17.01    1.51
  -1  -3   0   21.56    1.77
  -1  -3   0   26.37    1.61
  -1  -3   0   21.47    1.82
   1   3   0   22.79    1.95
  -3  -1   0  198.85   11.68
   3   1   0  170.54    9.79
   3   1   0  187.12   10.78
   3   1   0  195.61   11.56
   3   1   0  183.69   10.75
  -3  -1   0  162.42    9.34
   3   1   0  188.18   10.87
  -3  -1   0  161.61    9.36
   3   1   0  193.23   11.20
   3   1   0  161.81    9.39
  -3  -1   0  187.22   10.82
   0  -1   3 1112.91   38.46
   0  -1   3 1087.27   36.17
   0   1  -3 1167.14   38.72
   0  -1   3 1287.25   43.04
   0  -1   3 1221.85   40.87
   0   1  -3 1275.64   45.71
   0  -1   3 1237.93   40.87
   0   1  -3 1230.68   40.97
   1   1   4  574.56   19.82
   1   1   4  642.73   21.46
   1   1   4  550.41   18.74
  -1  -1  -4  575.86   20.59
  -1  -1  -4  627.36   21.36
  -1  -1  -4  633.26   21.87
  -1  -1  -4  610.34   21.18
   1   1   4  592.31   20.61
   2   3   2 1151.62   38.40
   2   3   2 1010.05   33.38
  -2  -3  -2 1118.88   37.16
  -2  -3  -2 1006.56   34.74
  -2  -3  -2 1248.84   44.96
  -2  -3  -2 1215.02   42.51
  -2  -3  -2 1083.33   37.08
  -2  -3  -2  999.34   33.34
   2   3   2 1030.12   34.36
   1   2   4   36.15    2.83
   1   2   4   38.16    2.85
  -1  -2  -4   37.16    2.78
   1   2   4   39.42    2.93
  -1  -2  -4   33.63    2.49
  -1  -2  -4   34.53    2.79
   1   2   4   33.70    2.49
  -1  -2  -4   37.54    2.87
  -1  -2  -4   33.68    2.74
  -1  -2  -4   37.66    2.82
  -3   1   1   89.15    6.14
  -3   1   1   89.12    6.16
   3  -1  -1   84.43    5.81
   3  -1  -1   87.56    6.07
   3  -1  -1   93.89    6.63
  -3   1   1   89.86    6.34
   3  -1  -1   82.08    5.71
  -3   1   1  102.97    4.29
   3  -1  -1  101.44    7.05
  -3   1   1   78.60    5.48
  -3   0   1   26.11    2.32
   3   0  -1   25.62    2.04
  -3   0   1   29.18    2.44
  -3   0   1   28.93    2.22
   3   0  -1   24.65    2.03
  -3   0   1   22.18    1.76
   3   0  -1   23.73    1.87
  -3   0   1   23.64    1.92
   3   0  -1   25.35    1.93
   3   0  -1   31.20    2.72
   3   0  -1   23.65    1.86
   3   0  -1   27.65    1.94
   0   2   4  291.43   17.01
   0   2   4  261.57   14.80
   0  -2  -4  263.93   14.93
   0   2   4  295.68   16.80
   0  -2  -4  297.88   17.14
   0  -2  -4  281.09   15.96
   0  -2  -4  301.43   17.51
   0  -2  -4  278.94   16.04
   0  -2  -4  294.02   16.59
  -2  -3  -1    4.84    0.88
   2   3   1    4.02    1.06
  -2  -3  -1    3.40    1.33
  -2  -3  -1    4.64    1.10
  -2  -3  -1    4.22    1.05
   2   3   1    4.15    0.91
   2   3   1    4.10    0.89
   2   3   1    3.89    0.92
  -2  -3  -1    3.60    0.91
  -2  -3  -1    3.17    0.81
   2   2  -1  405.20   22.96
  -2  -2   1  349.80   20.50
   2   2  -1  415.69   23.49
  -2  -2   1  454.79   15.48
  -2  -2   1  483.03   16.41
  -2  -2   1  394.34   22.53
  -2  -2   1  355.24   20.06
   2   2  -1  416.56   15.64
   2   2  -1  406.10   23.37
   2   2  -1  425.20   15.53
   2   1  -2 1733.38   57.26
   2   1  -2 1490.81   49.31
   2   1  -2 1623.29   53.57
  -2  -1   2 1873.55   61.50
   2   1  -2 1605.97   53.40
  -2  -1   2 1531.29   51.36
   2   1  -2 1713.65   56.57
  -2  -1   2 1651.02   54.44
  -2  -1   2 1517.52   50.01
  -3  -2  -2  243.39   13.90
   3   2   2  258.57   14.66
  -3  -2  -2  271.66   15.45
   3   2   2  252.18   14.30
  -3  -2  -2  307.26   17.46
  -3  -2  -2  262.93   15.20
   3   2   2  266.22   15.13
   3   2   2  249.16   14.33
  -3  -2  -2  280.19   16.08
  -3  -2  -2  301.77   17.59
   1  -3  -3  284.99   16.10
  -1   3   3  331.26   18.70
   1  -3  -3  357.12   20.20
  -1   3   3  323.02   18.25
   1  -3  -3  334.49   18.89
   1  -3  -3  327.22   18.46
  -2   3   1 2589.24   84.78
  -2   3   1 2231.54   73.24
   2  -3  -1 2029.32   66.49
  -2   3   1 2411.48   78.93
   2  -3  -1 2476.08   81.25
   2  -3  -1 2324.32   76.16
   2  -3  -1 2574.05   84.51
   2  -3  -1 2451.28   80.22
  -2   3   1 2456.22   81.14
   2  -3  -1 2293.49   75.09
   3   2   1   38.49    2.84
  -3  -2  -1   39.55    2.95
   3   2   1   40.30    2.93
   3   2   1   46.13    3.54
  -3  -2  -1   44.27    3.44
   3   2   1   44.30    3.30
  -3  -2  -1   44.95    3.44
   3   2   1   44.06    3.44
   3   2   1   42.73    3.14
  -3  -2  -1   40.19    3.21
  -3  -2  -1   37.40    2.78
   3   1   3   30.62    2.37
   3   1   3   31.07    2.44
  -3  -1  -3   29.29    2.41
   3   1   3   30.88    2.78
   3   1   3   32.60    2.44
  -3  -1  -3   27.49    1.88
  -3  -1  -3   27.13    1.51
  -3  -1  -3   30.77    2.57
   3   1   3   31.59    2.43
   3   1   3   32.54    2.77
  -3  -1  -3   28.89    2.34
  -2   1  -3  356.29   20.27
  -2   1  -3  353.12   19.90
   2  -1   3  379.25   21.67
  -2   1  -3  408.41   23.10
   2  -1   3  342.18   19.89
   2  -1   3  387.21   21.77
   2  -1   3  440.76   15.90
   2  -1   3  411.23   23.13
  -2   1  -3  472.65   15.94
  -2   1  -3  417.19   16.36
   0  -3   1   19.48    1.64
   0  -3   1   23.10    1.95
   0  -3   1   18.57    1.59
   0   3  -1   18.35    1.54
   0   3  -1   22.70    2.22
   0  -3   1   23.22    1.89
   0   3  -1   21.28    1.73
   0   3  -1   22.38    1.98
   0  -3   1   16.11    1.95
  -3   1  -2   72.77    5.09
  -3   1  -2   74.39    5.20
  -3   1  -2   71.53    5.17
   3  -1   2   73.41    5.12
   3  -1   2   79.86    5.84
  -3   1  -2   80.58    5.61
   3  -1   2   70.20    4.88
  -3   1  -2   56.44    3.96
  -3   1  -2   63.78    4.44
   3  -1   2   77.88    5.38
  -3   1  -2   72.63    5.21
   2   3   3  162.90    9.52
  -2  -3  -3  145.38    8.88
  -2  -3  -3  141.03    8.11
  -2  -3  -3  167.09   10.00
  -2  -3  -3  152.24    8.80
  -2  -3  -3  164.19    9.70
  -2  -3  -3  164.70    9.61
   2  -2   2 2410.61   78.97
   2  -2   2 2640.57  100.47
  -2   2  -2 2615.15   86.44
  -2   2  -2 2295.53   75.60
  -2   2  -2 2453.26   81.26
   2  -2   2 2518.97   82.51
  -2   2  -2 2234.44   76.06
  -2   2  -2 2904.05   95.52
   2  -2   2 2448.70   83.33
   2  -2   2 2702.47   88.83
   1   2  -2  236.69   13.81
  -1  -2   2  272.12   15.44
  -1  -2   2  224.81   12.99
   1   2  -2  253.79   14.53
  -1  -2   2  248.77   14.46
   1   2  -2  246.13   14.23
  -1  -2   2  221.56   12.84
  -1  -2   2  249.00   14.29
   1   2  -2  263.32   15.21
  -1  -2   2  248.63   14.31
   1  -3   1   44.57    3.31
   1  -3   1   42.21    3.13
   1  -3   1   49.29    3.55
  -1   3  -1   39.97    2.94
   1  -3   1   41.67    3.07
  -1   3  -1   43.61    3.25
   1  -3   1   34.91    2.76
  -1   3  -1   38.67    2.90
  -1   3  -1   39.53    2.99
  -2  -1  -4  435.13   16.05
   2   1   4  411.10   23.65
   2   1   4  379.00   21.43
   2   1   4  390.44   22.75
  -2  -1  -4  379.83   22.01
  -2  -1  -4  419.08   16.03
  -2  -1  -4  377.73   22.48
  -2  -1  -4  358.53   20.82
   2   1   4  336.76   19.68
   2   1   4  374.31   21.30
  -2   3   0   65.53    4.63
  -2   3   0   54.26    3.92
   2  -3   0   58.16    4.19
  -2   3   0   68.33    4.77
   2  -3   0   61.66    4.36
   2  -3   0   59.76    4.26
   2  -3   0   45.58    3.34
   2  -3   0   67.53    4.79
  -2   3   0   67.11    4.76
  -3   2   0    0.06    0.80
  -3   2   0    0.05    1.39
  -3   2   0    0.29    0.89
   3  -2   0   -0.10    0.96
   3  -2   0    0.11    0.84
  -3   2   0   -0.20    0.68
  -3   2   0    0.06    0.62
   3  -2   0   -1.12    1.31
   3  -2   0   -0.56    1.19
   3  -2   0    0.70    0.78
  -3   2   0   -0.25    0.84
   3  -2   0   -0.06    0.46
  -2   1   3  158.99    9.19
   2  -1  -3  155.00    8.94
  -2   1   3  172.81    9.89
   2  -1  -3  164.82    9.47
  -2   1   3  165.62    9.65
   2  -1  -3  153.86    8.88
   2  -1  -3  169.38    9.91
  -2   1   3  153.62    8.88
  -2   1   3  185.27   10.87
   2  -1  -3  166.92    9.89
  -2   1   3  159.79    9.25
   2   2   4 1347.96   49.62
  -2  -2  -4 1295.96   42.95
  -2  -2  -4 1372.44   47.43
   2   2   4 1312.93   43.55
   2   2   4 1440.25   48.27
  -2  -2  -4 1456.25   49.09
  -2  -2  -4 1425.83   48.47
  -2  -2  -4 1423.68   47.73
   2   2   4 1286.90   43.48
   1   0   4    9.93    1.42
  -1   0  -4    8.30    1.19
  -1   0  -4    9.49    1.10
   1   0   4   10.49    1.21
  -1   0  -4   11.23    1.30
   1   0   4   11.38    1.20
   1   0   4   12.44    1.24
   1   0   4    9.50    1.04
  -1   0  -4   11.22    1.38
  -3   0  -3   29.96    2.31
  -3   0  -3   28.38    2.20
   3   0   3   33.62    2.77
   3   0   3   32.82    2.48
   3   0   3   34.17    2.60
   3   0   3   31.96    2.43
  -3   0  -3   34.19    2.76
  -3   0  -3   35.36    2.66
  -3   0  -3   29.64    2.21
  -3   0  -3   31.68    2.68
  -3   0  -3   29.45    2.30
  -3   0  -3   33.35    2.59
   2  -3  -2    1.52    0.80
   2  -3  -2    0.79    0.73
  -2   3   2    0.45    0.71
   2  -3  -2    0.95    0.73
   2  -3  -2    0.87    0.97
   2  -3  -2    0.96    0.79
  -2   3   2    0.86    0.70
   2  -3  -2    0.83    0.89
  -2   3   2    0.84    0.74
  -2   3   2    5.28    1.05
   3  -2  -1  500.66   16.79
  -3   2   1  545.74   18.37
   3  -2  -1  574.80   19.36
   3  -2  -1  526.15   17.68
  -3   2   1  533.13   17.91
  -3   2   1  624.68   20.96
  -3   2   1  493.01   16.60
   3  -2  -1  567.74   19.21
  -1  -1   3  798.82   27.00
   1   1  -3  844.76   28.86
   1   1  -3  709.57   23.60
  -1  -1   3  731.09   25.53
  -1  -1   3  751.52   25.54
  -1  -1   3  735.70   24.50
   1   1  -3  782.51   26.13
   1   1  -3  701.97   23.39
   1   1  -3  693.39   23.21
  -1  -1   3  709.79   25.20
  -1  -1   3  812.37   27.05
   2  -2  -3   47.05    3.42
   2  -2  -3   46.59    3.37
   2  -2  -3   52.99    3.88
   2  -2  -3   49.42    3.94
  -2   2   3   48.81    3.47
  -2   2   3   49.35    3.63
   2  -2  -3   53.09    3.78
  -2   2   3   43.20    3.12
  -3  -2  -3  153.76    8.94
   3   2   3  150.91    8.79
  -3  -2  -3  166.63   10.00
   3   2   3  149.14    8.68
  -3  -2  -3  160.44    9.23
  -3  -2  -3  135.62    8.32
   3   2   3  152.10    9.30
  -3  -2  -3  178.60   10.88
  -3  -2  -3  154.43    8.92
   3   2   3  146.60    8.92
   3   2   3  163.08    9.73
  -3  -2  -3  165.68    9.55
   3   1  -1  181.18   10.44
  -3  -1   1  174.25   10.07
  -3  -1   1  188.86   10.98
  -3  -1   1  201.66   11.74
   3   1  -1  196.64   11.24
  -3  -1   1  206.42   11.81
   3   1  -1  179.74   10.31
  -3  -1   1  196.39   11.25
   3   1  -1  189.82   10.85
   3   1  -1  213.22   12.49
   3   1  -1  216.20   12.59
  -1  -3  -4  973.14   32.16
  -1  -3  -4  981.69   33.79
  -1  -3  -4 1016.54   34.02
  -1  -3  -4  950.05   31.40
   1   3   4  981.25   32.65
  -1  -3  -4 1022.89   35.92
   1   3   4  999.35   33.22
   1   3   4  952.69   31.44
  -1  -3  -4  974.16   33.98
   0   0  -4    1.84    0.98
   0   0  -4    1.63    0.90
   0   0   4    2.02    0.71
   0   0   4    1.23    0.88
   0   0   4    2.21    0.75
   0   0   4    3.18    1.46
   0   0  -4    1.93    1.17
   0   0   4    1.37    0.86
   0   0   4    2.73    1.72
  -3   2  -1   98.16    6.76
  -3   2  -1  106.18    4.24
   3  -2   1  105.14    4.24
   3  -2   1   96.50    6.62
   3  -2   1  109.45    6.44
  -3   2  -1   89.07    6.14
  -3   2  -1  121.32    7.21
   3  -2   1   86.86    5.97
   3  -2   1  103.57    4.42
  -3   2  -1  106.47    4.32
  -3   2  -1  112.17    6.65
  -3   2  -1  107.90    6.42
   0  -4  -2  128.55    7.42
   0  -4  -2  116.87    6.82
   0   4   2  112.86    6.57
   0  -4  -2  127.24    7.39
   0  -4  -2  121.91    7.14
   0  -4  -2  115.02    6.65
   0  -4  -2  138.86    8.08
   0  -4  -2  132.12    7.68
   0  -4  -2  141.49    8.24
   0  -4  -2  137.97    8.14
   0  -4  -2  126.49    7.42
   0  -3  -4   11.44    1.09
   0  -3  -4   10.43    1.19
   0  -3  -4   10.86    1.24
   0   3   4   11.95    1.19
   0   3   4   10.69    1.02
   0  -3  -4   11.60    1.17
   0  -3  -4   10.33    1.07
   0  -3  -4   10.10    1.02
   2   3   0   22.32    1.80
   2   3   0   26.54    1.73
   2   3   0   23.33    1.87
  -2  -3   0   22.80    1.83
  -2  -3   0   25.12    2.17
  -2  -3   0   19.85    1.66
  -2  -3   0   26.41    1.71
  -2  -3   0   21.48    1.73
   2   3   0   24.63    1.95
  -2  -3   0   26.53    1.48
   2   3   0   28.47    2.47
   3   2   0   47.95    3.50
  -3  -2   0   52.87    4.01
  -3  -2   0   39.25    3.09
   3   2   0   47.67    3.60
   3   2   0   48.49    3.66
  -3  -2   0   43.01    3.13
   3   2   0   47.93    3.45
   3   2   0   51.88    3.94
   3   2   0   53.08    3.81
  -3  -2   0   50.98    3.62
  -1  -3   1    3.63    0.85
  -1  -3   1    3.03    0.86
   1   3  -1    3.88    0.90
  -1  -3   1    2.87    0.80
   1   3  -1    2.78    0.74
  -1  -3   1    2.42    0.69
   1   3  -1    3.30    0.82
  -1  -3   1    2.79    0.79
   1   3  -1    2.49    0.89
  -1   2   4   11.06    1.17
   1  -2  -4    9.73    1.13
  -1   2   4    8.58    0.97
   1  -2  -4    9.55    1.20
   1  -2  -4   10.53    1.11
  -1   2   4   10.95    1.26
  -1   2   4    9.58    1.11
   1  -2  -4    9.54    1.05
  -1   2   4    9.40    0.93
   1  -2  -4    9.37    1.02
   1  -1  -4  417.92   15.06
  -1   1   4  465.64   15.93
  -1   1   4  399.68   22.46
   1  -1  -4  439.85   16.50
   1  -1  -4  450.81   15.50
  -1   1   4  464.73   15.85
   1  -1  -4  440.03   15.79
  -1   1   4  465.05   15.71
   0  -4  -1  100.23    6.84
   0   4   1   95.40    6.49
   0   4   1   85.00    5.85
   0   4   1   86.92    5.96
   0   4   1   80.70    5.54
   0  -4  -1   77.58    5.32
   0  -4  -1   89.36    6.61
   0   4   1   82.16    5.70
   0  -4  -1   95.73    6.54
   0  -4  -1   85.98    5.92
   0  -4  -1   82.84    5.73
   2   0  -3   46.37    3.35
   2   0  -3   44.90    3.26
  -2   0   3   43.23    3.07
   2   0  -3   46.61    3.38
  -2   0   3   46.97    3.44
  -2   0   3   52.67    3.93
  -2   0   3   46.20    3.58
  -2   0   3   50.22    3.55
   2   0  -3   47.78    3.44
   2   0  -3   48.64    3.68
   2   0  -3   48.00    3.67
   3  -1  -2  141.57    8.35
  -3   1   2  133.07    7.75
  -3   1   2  144.12    8.31
   3  -1  -2  126.92    7.39
   3  -1  -2  140.87    8.37
  -3   1   2  145.17    8.59
   3  -1  -2  126.87    7.47
   3  -1  -2  124.65    7.24
  -3   1   2  130.57    7.60
  -2   0  -4    0.49    0.59
  -2   0  -4   -0.62    1.09
   2   0   4   -0.16    1.10
  -2   0  -4    0.04    0.98
   2   0   4    0.14    0.84
  -2   0  -4   -0.28    1.10
   2   0   4   -0.62    0.68
   2   0   4    5.93    1.49
   2   0   4   -0.06    0.54
   2   0   4   -0.17    0.83
  -2   0  -4   -0.22    0.89
  -1  -4  -2  183.45   10.59
  -1  -4  -2  172.37    9.98
   1   4   2  179.97   10.37
  -1  -4  -2  146.20    8.84
  -1  -4  -2  160.77    9.24
   1   4   2  149.19    8.59
  -1  -4  -2  166.27    9.65
  -1  -4  -2  193.19   11.24
   1   4   2  171.85    9.85
  -1  -4  -2  145.52    8.39
   1   4   2  171.74   10.07
   2  -3   1    2.43    0.88
  -2   3  -1    2.42    0.87
  -2   3  -1    2.45    0.82
  -2   3  -1    2.38    0.69
   2  -3   1    2.58    0.89
   2  -3   1    2.11    0.80
  -2   3  -1    2.21    0.84
   0  -4  -3   16.16    1.33
   0   4   3   14.86    1.26
   0  -4  -3   17.90    1.48
   0  -4  -3   17.53    1.57
   0   4   3   15.11    1.29
   0  -4  -3   16.79    1.44
   0  -4  -3   16.54    1.38
   0  -4  -3   17.64    1.55
   0  -4  -3   17.98    1.57
   0  -4  -3   15.76    1.33
  -3   0   2  312.34   17.93
   3   0  -2  279.68   16.20
   3   0  -2  299.96   16.98
  -3   0   2  335.05   18.90
  -3   0   2  289.93   16.58
  -3   0   2  274.11   15.59
  -3   0   2  292.46   16.61
   3   0  -2  283.73   16.10
   3   0  -2  318.68   18.18
   3   0  -2  348.87   19.86
  -1   4   2   39.89    2.96
   1  -4  -2   38.84    2.87
  -1   4   2   35.32    2.57
   1  -4  -2   42.37    3.16
  -1   4   2   39.58    2.95
   1  -4  -2   35.34    2.57
   1  -4  -2   33.38    2.51
   1  -4  -2   41.83    3.05
  -1   4   2   41.14    3.01
   1  -4  -2   41.61    3.08
   1  -4  -2   34.13    2.48
   1  -4  -1    6.86    1.17
  -1   4   1    6.90    0.96
   1  -4  -1    6.50    0.97
   1  -4  -1    8.27    1.05
   1  -4  -1    9.08    1.17
  -1   4   1    6.71    0.91
   1  -4  -1    6.39    0.86
   1  -4  -1    8.84    1.07
  -1   4   1    8.41    1.06
  -2  -3  -4 1087.55   38.78
   2   3   4 1095.58   38.92
  -2  -3  -4 1066.98   35.87
   2   3   4 1122.85   38.04
  -2  -3  -4 1126.05   41.64
  -2  -3  -4 1070.18   35.37
   2   3   4  952.19   31.67
  -2  -3  -4  957.42   32.79
  -1  -4  -3    5.49    0.89
  -1  -4  -3    4.12    0.75
  -1  -4  -3    5.64    0.85
  -1  -4  -3    4.80    0.84
  -1  -4  -3    3.65    0.66
  -1  -4  -3    4.76    0.69
  -1  -4  -3    4.16    0.69
  -1  -4  -3    4.51    0.81
  -1  -4  -1   43.55    3.24
  -1  -4  -1   34.67    2.56
   1   4   1   31.93    2.51
  -1  -4  -1   36.03    2.90
  -1  -4  -1   40.13    3.03
   1   4   1   34.84    2.57
   1   4   1   35.68    2.59
  -1  -4  -1   37.92    2.82
   1   4   1   41.17    3.08
  -1  -4  -1   44.49    3.30
  -1  -4  -1   37.06    2.75
  -3   2   2  996.68   33.15
   3  -2  -2  926.28   30.79
  -3   2   2  887.21   29.43
  -3   2   2  779.97   25.94
   3  -2  -2  824.65   27.32
  -3   2   2  762.67   25.47
   3  -2  -2  913.50   30.46
   3  -2  -2  808.05   26.80
   4   0   1  304.94   17.33
  -4   0  -1  228.48   13.09
   4   0   1  267.74   15.19
  -4   0  -1  256.20   14.58
  -4   0  -1  267.13   15.23
  -4   0  -1  304.22   17.69
   4   0   1  324.89   18.40
   4   0   1  301.06   17.57
  -4   0  -1  285.13   16.23
  -4   0  -1  324.79   18.70
   4   0   1  292.40   16.91
   1  -2   3   15.99    1.54
  -1   2  -3   16.44    1.45
   1  -2   3   16.54    1.45
   1  -2   3   15.54    1.50
   1  -2   3   17.44    1.53
   1  -2   3   16.55    1.63
  -1   2  -3   15.75    1.45
  -1   2  -3   16.68    1.46
   1  -2   3   17.07    1.44
   1  -2   3   17.43    1.50
   3   3   2  711.39   24.70
   3   3   2  774.28   25.73
   3   3   2  824.23   30.35
  -3  -3  -2  800.24   28.43
  -3  -3  -2  738.64   25.09
  -3  -3  -2  773.79   27.48
  -3  -3  -2  821.09   29.11
  -3  -3  -2  867.80   33.27
  -3  -3  -2  788.71   28.43
  -3  -3  -2  887.95   29.62
  -2   3   3    1.36    0.66
   2  -3  -3    1.76    0.74
   2  -3  -3    1.56    0.74
  -2   3   3    2.02    0.72
   2  -3  -3    1.74    0.83
  -2   3   3    1.75    0.64
   2  -3  -3    1.62    0.79
   2  -3  -3    1.59    0.59
  -3   1  -3   61.03    4.55
  -3   1  -3   70.08    4.91
  -3   1  -3   64.53    4.46
  -3   1  -3   80.49    5.59
  -3   1  -3   75.49    5.27
   3  -1   3   63.71    4.48
  -3   1  -3   59.17    4.16
   3  -1   3   71.14    4.92
   3  -1   3   63.60    4.83
  -3   1  -3   67.70    4.97
   3  -1   3   69.62    4.82
   1  -3  -4   45.45    3.23
   1  -3  -4   54.55    3.91
  -1   3   4   54.10    3.88
  -1   3   4   50.77    3.61
   1  -3  -4   53.38    3.75
  -1   3   4   52.17    3.65
   1  -3  -4   58.97    4.24
   1  -3  -4   48.57    3.44
   1  -3  -4   55.96    3.99
  -3  -1  -4   31.00    2.47
   3   1   4   30.09    2.32
   3   1   4   28.80    2.17
  -3  -1  -4   28.23    1.51
   3   1   4   31.59    2.63
  -3  -1  -4   29.53    2.47
  -3  -1  -4   27.36    1.92
  -3  -1  -4   31.36    2.41
   3   1   4   26.27    1.92
   0  -2   3    7.06    1.15
   0   2  -3    7.00    0.98
   0   2  -3    6.71    0.91
   0  -2   3    6.78    1.04
   0  -2   3    6.48    0.95
   0   2  -3    6.33    0.95
   0   2  -3    6.38    0.88
   0   2  -3    5.70    0.82
   0  -2   3    7.09    1.04
   0  -2   3    7.79    1.15
  -1   0   4    6.56    0.99
  -1   0   4    6.97    0.89
  -1   0   4    6.71    1.21
   1   0  -4    6.01    0.89
   1   0  -4    6.46    1.05
   1   0  -4    6.17    1.20
   1   0  -4    6.48    0.80
  -1   0   4    6.89    1.03
   1   0  -4    6.15    1.00
   4   1   1  239.93   13.97
   4   1   1  292.95   16.87
  -4  -1  -1  218.06   12.54
  -4  -1  -1  213.57   12.51
  -4  -1  -1  253.93   14.80
   4   1   1  234.83   13.36
  -4  -1  -1  239.49   14.33
   4   1   1  253.12   14.42
   4   1   1  274.09   15.66
   4   1   1  220.56   12.64
  -4  -1  -1  227.66   13.02
   0  -4   0  168.14    9.73
   0  -4   0  216.54   12.42
   0  -4   0  142.58    8.50
   0  -4   0  181.85   10.54
   0   4   0  179.99   10.80
   0  -4   0  175.85   10.24
   0   4   0  204.35   11.76
   0   4   0  171.75   10.01
   0   4   0  161.44    9.27
   0  -4   0  211.90   12.26
   0   4   0  192.61   11.12
   0   4   0  162.74    9.48
   4   0   0   47.13    3.37
   4   0   0   51.90    3.95
  -4   0   0   57.32    4.19
  -4   0   0   44.49    3.37
  -4   0   0   49.03    3.59
   4   0   0   49.66    3.52
   4   0   0   46.39    3.38
   4   0   0   52.66    3.93
   4   0   0   48.73    3.50
   4   0   0   49.00    3.58
  -4   0   0   42.05    3.04
  -4  -1  -2    2.31    1.20
  -4  -1  -2    2.15    0.59
   4   1   2    3.88    1.02
   4   1   2    1.16    0.45
   4   1   2    2.24    1.19
  -4  -1  -2    1.06    0.74
  -4  -1  -2    2.34    1.10
  -4  -1  -2    1.83    0.84
   4   1   2    1.09    0.69
  -4   0  -2  386.61   22.00
   4   0   2  384.96   21.77
  -4   0  -2  336.92   19.12
   4   0   2  435.57   16.31
  -4   0  -2  429.40   16.75
   4   0   2  400.03   22.67
  -4   0  -2  401.33   23.36
   4   0   2  441.78   15.94
   4   0   2  486.84   16.40
  -4   0  -2  417.31   15.23
   4   0   2  392.59   22.14
  -4   0  -2  420.71   16.24
  -4   0  -2  422.48   15.31
  -3   2  -2  436.97   15.75
   3  -2   2  471.01   18.36
  -3   2  -2  383.95   22.24
  -3   2  -2  484.49   16.55
   3  -2   2  386.25   21.94
  -3   2  -2  483.97   16.62
   3  -2   2  487.53   16.54
   3  -2   2  474.26   16.02
  -3   2  -2  427.41   15.65
   3  -2   2  364.69   23.33
   3  -2   2  484.39   16.32
  -3  -2  -4  171.25   10.52
   3   2   4  168.24    9.95
  -3  -2  -4  174.71   10.03
  -3  -2  -4  166.57    9.96
   3   2   4  154.97    9.04
   3   2   4  175.60   10.32
   3   2   4  171.51   10.26
  -3  -2  -4  168.14   10.12
  -3  -2  -4  179.77   10.43
  -3  -2  -4  145.81    9.00
  -3  -3  -3   40.38    2.94
  -3  -3  -3   38.25    2.82
  -3  -3  -3   32.91    2.73
   3   3   3   36.93    2.71
   3   3   3   38.35    2.85
   3   3   3   38.82    2.83
  -3  -3  -3   40.85    2.97
  -3  -3  -3   39.27    3.12
  -3  -3  -3   40.02    3.17
  -3  -3  -3   33.92    2.52
   3   3   3   39.42    3.06
  -2  -2   2   49.53    3.64
  -2  -2   2   53.15    3.87
   2   2  -2   54.16    4.03
  -2  -2   2   56.36    4.00
   2   2  -2   57.43    4.09
   2   2  -2   50.33    3.67
  -2  -2   2   51.53    3.64
   2   2  -2   53.33    3.86
  -2  -2   2   47.81    3.49
   2   2  -2   50.42    3.60
  -2  -2   2   52.09    3.86
  -3  -3  -1  159.98    9.78
   3   3   1  139.51    8.77
  -3  -3  -1  142.16    8.21
   3   3   1  140.24    8.10
   3   3   1  145.67    8.68
  -3  -3  -1  155.60    9.26
   3   3   1  147.63    8.85
  -3  -3  -1  139.26    8.17
   3   3   1  126.85    7.89
  -3  -3  -1  143.59    8.94
  -3  -3  -1  148.77    8.78
  -1   1  -4    1.62    0.86
  -1   1  -4    1.76    0.69
   1  -1   4    2.40    0.89
  -1   1  -4    1.77    0.88
   1  -1   4    2.68    1.09
  -1   1  -4    1.62    0.65
  -1   1  -4    1.51    0.83
   1  -1   4    1.53    0.87
   1  -1   4    1.47    0.80
   1  -1   4    2.37    0.71
  -1   4   3    0.86    0.57
   1  -4  -3    0.56    0.63
   1  -4  -3    1.29    0.77
  -1   4   3    1.32    0.59
   1  -4  -3    0.86    0.71
   1  -4  -3    1.38    0.73
   1  -4  -3    0.95    0.64
   1  -4  -3    0.50    0.52
   1  -3   2    4.09    0.80
  -1   3  -2    3.41    0.74
   1  -3   2    3.65    0.86
  -1   3  -2    2.99    0.81
   1  -3   2    2.57    0.77
  -1   3  -2    3.45    0.81
   1  -3   2    3.16    0.89
   1  -3   2    3.45    0.89
   1  -3   2    3.51    0.85
   1  -3   2    3.76    0.73
  -1   3  -2    3.58    0.80
   4  -1   1   27.76    1.53
   4  -1   1   28.21    1.92
  -4   1  -1   29.29    2.30
   4  -1   1   26.93    1.47
  -4   1  -1   27.07    1.87
  -4   1  -1   26.31    1.99
  -4   1  -1   30.17    2.42
   4  -1   1   31.29    2.45
  -4   1  -1   28.71    2.21
  -4   1  -1   31.27    2.54
   4  -1   1   27.19    1.40
   4  -1   1   29.08    2.31
  -4   1  -1   24.96    1.91
  -1   4   0   62.06    4.34
   1  -4   0   64.12    4.46
   1  -4   0   80.17    5.55
  -1   4   0   77.36    5.37
   1  -4   0   76.22    5.37
   1  -4   0   70.67    4.90
   1  -4   0   64.13    4.68
   1  -4   0   57.34    4.18
  -1   4   0   56.85    4.05
   1  -4   0   67.30    4.78
  -1   4   0   63.98    4.52
  -1  -2  -5  138.49    8.17
  -1  -2  -5  136.45    7.99
   1   2   5  124.12    7.28
   1   2   5  126.10    7.51
  -1  -2  -5  125.21    7.61
   1   2   5  123.62    7.41
   1   2   5  130.76    7.75
  -1  -2  -5  114.73    7.05
  -1  -2  -5  138.85    8.13
  -1  -2  -5  116.09    7.01
  -1  -2  -5  125.51    7.26
  -4   1   0   60.74    4.27
  -4   1   0   54.64    3.97
   4  -1   0   64.46    4.50
   4  -1   0   69.40    5.01
   4  -1   0   68.99    4.87
   4  -1   0   62.01    4.32
   4  -1   0   75.83    5.38
  -4   1   0   69.08    4.88
  -4   1   0   76.30    5.36
  -4   1   0   69.83    4.90
   0   3  -2   91.85    6.38
   0  -3   2   85.68    5.85
   0  -3   2   89.56    6.31
   0  -3   2   92.78    6.37
   0  -3   2   80.47    5.64
   0   3  -2   82.96    5.77
   0   3  -2   85.29    5.94
   0   3  -2   91.21    6.44
   0  -3   2   95.82    6.55
   0   3  -2   94.06    7.23
   0  -3   2   99.11    6.80
  -2  -4  -2   58.86    4.60
  -2  -4  -2   75.52    5.40
  -2  -4  -2   65.67    4.61
  -2  -4  -2   69.86    5.00
  -2  -4  -2   58.19    4.07
   2   4   2   76.05    5.37
  -2  -4  -2   65.55    4.54
   2   4   2   65.92    4.93
   2   4   2   67.99    4.79
   2   4   2   68.34    4.77
  -2  -4  -2   53.60    4.09
   3  -3  -1 1109.95   36.67
  -3   3   1 1276.44   42.12
  -3   3   1 1106.20   36.53
   3  -3  -1 1218.11   40.28
  -3   3   1 1150.23   37.94
   3  -3  -1 1034.16   34.13
  -3   3   1 1205.81   39.97
  -3   3   1 1006.08   33.25
   3  -3  -1 1194.02   39.52
   2  -2   3  433.65   15.75
  -2   2  -3  372.89   22.74
   2  -2   3  339.43   22.24
  -2   2  -3  411.75   23.78
  -2   2  -3  455.06   15.55
   2  -2   3  412.89   23.81
  -2   2  -3  397.49   22.59
   2  -2   3  385.56   21.68
  -2   2  -3  373.06   21.04
  -2   2  -3  380.38   21.57
   2  -2   3  411.60   23.21
  -3   3   0    1.95    0.88
   3  -3   0    1.32    0.83
   3  -3   0    1.26    0.74
  -3   3   0    2.04    0.77
  -3   3   0    1.93    0.72
  -3   3   0    2.21    0.88
   3  -3   0    1.93    0.79
   3  -3   0    2.12    0.86
  -3   3   0    1.35    0.82
   3  -3   0    1.87    1.10
   3  -3   0    1.42    0.91
  -2  -4  -3   19.69    1.60
  -2  -4  -3   22.48    1.80
  -2  -4  -3   23.02    1.98
  -2  -4  -3   21.23    1.67
  -2  -4  -3   20.24    1.73
  -2  -4  -3   23.89    2.00
   2   4   3   20.66    1.77
  -1  -1  -5    0.91    0.66
   1   1   5    0.05    0.70
  -1  -1  -5    0.49    0.57
  -1  -1  -5   -0.06    0.68
   1   1   5    0.29    0.93
   1   1   5    0.15    0.54
  -1  -1  -5   -0.14    0.89
   1   1   5    0.64    0.67
   0   1  -4   99.33    6.89
   0   1  -4  108.44    6.45
   0   1  -4  106.04    4.47
   0  -1   4  104.92    4.15
   0   1  -4  104.29    4.27
   0  -1   4  111.09    6.61
   0  -1   4  101.99    7.05
   0  -1   4  120.98    7.10
   0  -1   4  110.40    6.63
   3   2  -1   17.73    1.87
   3   2  -1   14.11    1.29
  -3  -2   1   14.91    1.35
  -3  -2   1   17.19    1.45
   3   2  -1   15.03    1.46
  -3  -2   1   15.29    1.56
   3   2  -1   15.72    1.41
  -3  -2   1   14.40    1.72
   3   2  -1   15.50    1.44
   3   2  -1   14.82    1.55
   2   1  -3   10.85    1.35
  -2  -1   3   10.32    1.16
   2   1  -3    9.69    1.12
  -2  -1   3   10.63    1.25
  -2  -1   3    9.41    0.91
  -2  -1   3   10.75    1.38
   2   1  -3    9.45    1.01
   2   1  -3   10.46    1.09
   2   1  -3   10.76    1.14
  -2  -1   3   12.08    1.15
   2   1  -3    9.41    1.03
   1   4   4  129.38    7.60
   1   4   4  129.25    7.53
  -1  -4  -4  143.49    8.39
  -1  -4  -4  137.10    8.09
  -1  -4  -4  137.12    7.91
  -1  -4  -4  137.61    7.90
  -1  -4  -4  136.96    7.95
  -1  -4  -4  120.50    7.05
   0   2   5   31.02    2.56
   0  -2  -5   28.41    2.17
   0  -2  -5   28.38    2.50
   0  -2  -5   29.32    2.73
   0   2   5   38.23    2.91
   0   2   5   29.77    2.27
   0  -2  -5   34.46    2.59
   0  -2  -5   31.18    2.36
  -3   0  -4   39.37    2.90
   3   0   4   44.23    3.18
   3   0   4   39.26    2.91
  -3   0  -4   37.49    2.99
  -3   0  -4   42.53    3.11
   3   0   4   42.73    3.35
   3   0   4   46.44    3.40
  -3   0  -4   40.01    2.89
   3   0   4   40.14    2.86
  -3   0  -4   39.67    3.18
  -3   0  -4   39.99    2.99
   1   4   0   21.85    1.96
  -1  -4   0   20.01    1.96
  -1  -4   0   30.53    2.37
  -1  -4   0   25.26    1.94
  -1  -4   0   32.31    2.52
   1   4   0   27.21    1.55
  -1  -4   0   29.99    2.40
  -1  -4   0   25.41    1.96
   1   4   0   23.80    1.82
   1   4   0   33.23    2.59
  -1  -4   0   19.98    1.75
   2   3  -1   89.86    6.16
   2   3  -1   88.34    6.82
   2   3  -1   84.12    5.85
  -2  -3   1   84.76    5.83
   2   3  -1   85.97    6.01
  -2  -3   1   86.56    6.05
  -2  -3   1   81.62    5.65
  -2  -3   1   91.43    6.48
  -2  -3   1   84.99    6.00
  -4  -1   0   20.87    1.76
   4   1   0   20.95    1.74
   4   1   0   25.43    2.16
   4   1   0   23.22    1.79
  -4  -1   0   23.45    1.80
   4   1   0   21.04    1.93
   4   1   0   24.56    1.98
   4   1   0   21.40    1.71
  -4  -1   0   18.65    1.53
   4   1   0   25.38    2.26
  -4  -1   0   24.62    2.17
   0  -4  -4   30.03    2.27
   0   4   4   27.72    1.49
   0  -4  -4   30.31    2.29
   0  -4  -4   29.07    2.30
   0  -4  -4   26.59    1.43
   0  -4  -4   29.07    2.27
   0  -4  -4   28.18    1.45
   0  -4  -4   26.22    1.95
   3   1  -2 1011.89   33.92
   3   1  -2  995.14   33.20
  -3  -1   2  938.47   31.55
   3   1  -2  937.14   32.75
  -3  -1   2 1024.69   34.30
   3   1  -2 1060.82   35.90
   3   1  -2  988.52   33.35
  -3  -1   2 1010.26   33.74
   3   1  -2  958.35   32.31
  -3  -1   2  929.97   32.91
  -2   1  -4  137.40    8.05
   2  -1   4  121.27    7.44
   2  -1   4  153.54    9.04
   2  -1   4  158.67    9.20
  -2   1  -4  145.93    8.65
   2  -1   4  171.48    9.94
   2  -1   4  136.63    8.79
  -2   1  -4  136.38    8.02
  -2   1  -4  154.82    8.99
   2  -1   4  138.07    8.38
   2  -1   4  141.26    8.15
   2   2   5  350.79   20.34
   2   2   5  308.23   18.16
  -2  -2  -5  316.57   18.35
   2   2   5  268.59   15.52
   2   2   5  293.00   16.78
  -2  -2  -5  310.01   17.69
  -2  -2  -5  316.82   18.47
  -2  -2  -5  293.27   17.41
   2   2   5  297.60   16.88
  -2  -2  -5  303.86   17.88
  -2   4   1  216.62   12.45
   2  -4  -1  186.51   10.70
   2  -4  -1  187.64   10.75
   2  -4  -1  203.14   11.64
   2  -4  -1  214.08   12.30
  -2   4   1  221.06   12.67
   2  -4  -1  219.09   12.49
  -2   4   1  185.99   10.66
   2  -4  -1  230.88   13.24
  -2   4   1  226.79   12.95
  -2   4   1  185.27   10.74
  -4  -1  -3  167.85    9.98
   4   1   3  165.32    9.59
   4   1   3  179.41   10.53
   4   1   3  198.69   12.37
  -4  -1  -3  185.86   10.73
  -4  -1  -3  136.19    8.39
  -4  -1  -3  180.27   10.76
  -4  -1  -3  177.17   10.37
  -4  -1  -3  171.41    9.90
   4   1   3  201.21   11.63
   4   1   3  162.38   10.03
   4   1   3  174.30   10.03
   2   4   1   90.81    6.41
  -2  -4  -1   69.36    4.97
  -2  -4  -1   87.17    6.14
   2   4   1   74.68    5.50
  -2  -4  -1   76.53    5.32
   2   4   1   81.88    5.70
  -2  -4  -1   86.76    6.13
   2   4   1   67.48    4.77
   2   4   1   83.04    5.86
  -2  -4  -1   82.09    5.77
  -2  -4  -1   68.32    4.75
   1   3   5   93.85    6.41
  -1  -3  -5  100.50    6.87
  -1  -3  -5  103.37    4.20
  -1  -3  -5  103.96    4.20
  -1  -3  -5   98.07    6.88
  -1  -3  -5   96.44    6.50
  -1  -3  -5   89.44    6.06
   1   3   5  105.24    4.31
  -1  -3  -5   87.93    6.11
   0   1   5    2.57    1.17
   0  -1  -5    5.01    0.79
   0  -1  -5    4.24    0.81
   0  -1  -5    3.59    0.84
   0   1   5    4.24    0.84
   0  -1  -5    4.47    1.35
   0  -1  -5    3.92    0.70
   0   1   5    4.45    0.80
   0   1   5    4.49    1.11
  -4  -2  -2   -1.01    1.17
   4   2   2   -0.16    0.93
   4   2   2   -0.07    0.98
  -4  -2  -2    0.16    0.64
   4   2   2    0.09    0.66
  -4  -2  -2    0.22    0.50
   4   2   2    0.18    0.62
  -4  -2  -2    0.20    0.65
  -4  -2  -2    0.84    1.17
  -4  -2  -2    0.37    1.07
   4  -1   2    0.19    0.58
  -4   1  -2   -0.22    0.63
  -4   1  -2    0.31    0.81
   4  -1   2    0.41    0.84
  -4   1  -2    0.40    0.70
   4  -1   2    0.33    0.79
  -4   1  -2    0.64    0.57
   4  -1   2    0.50    0.63
   4  -1   2   -0.05    1.10
  -4   1  -2    0.43    1.05
  -4   1  -2    0.17    0.52
  -4   1  -2    0.74    0.81
   4  -1   2    0.19    0.55
  -2  -1  -5   56.69    4.08
  -2  -1  -5   54.90    4.00
  -2  -1  -5   56.36    4.21
   2   1   5   58.03    4.08
   2   1   5   56.14    4.08
   2   1   5   57.55    4.07
   2   1   5   56.59    3.96
  -2  -1  -5   57.70    4.41
  -2  -1  -5   64.37    4.57
   2   1   5   55.63    4.25
   2  -4  -2  619.40   20.69
   2  -4  -2  489.35   16.73
  -2   4   2  612.74   20.52
   2  -4  -2  571.02   19.15
   2  -4  -2  599.66   20.21
   2  -4  -2  526.44   17.59
  -2   4   2  579.40   19.66
   2  -4  -2  618.45   20.94
  -2   4   2  486.87   16.28
   2  -4  -2  528.44   17.67
  -2   4   2  552.70   18.62
  -2   2   4  672.46   22.43
   2  -2  -4  699.80   24.72
  -2   2   4  723.53   24.37
  -2   2   4  739.57   24.74
   2  -2  -4  711.81   23.82
   2  -2  -4  658.97   21.93
  -2   2   4  614.24   20.52
   2  -2  -4  592.03   20.47
   2  -2  -4  645.89   21.50
  -1  -2   3  156.19    9.36
   1   2  -3  158.24   10.78
  -1  -2   3  157.82    9.19
  -1  -2   3  179.63   10.39
   1   2  -3  146.30    8.61
   1   2  -3  157.87    9.28
  -1  -2   3  164.29   10.02
  -1  -2   3  159.44    9.45
  -1  -2   3  168.64    9.94
   1   2  -3  165.47   10.29
   1   2  -3  149.69    8.72
  -4   1   1  275.18   15.84
  -4   1   1  246.00   14.26
  -4   1   1  292.72   16.77
   4  -1  -1  257.09   14.77
   4  -1  -1  255.64   14.50
   4  -1  -1  277.70   15.77
  -4   1   1  296.40   16.90
  -4   1   1  255.78   14.75
   4  -1  -1  250.45   14.50
   4  -1  -1  247.32   14.10
   4  -1  -1  295.25   16.86
  -4   1   1  225.26   12.85
   2  -1  -4   43.63    3.36
  -2   1   4   45.14    3.45
  -2   1   4   43.21    3.18
  -2   1   4   44.29    3.34
  -2   1   4   41.88    3.10
  -2   1   4   44.63    3.20
   2  -1  -4   42.69    3.11
   2  -1  -4   43.36    3.17
   2  -1  -4   43.40    3.19
   2  -1  -4   39.44    2.89
  -2   1   4   41.32    2.94
   2  -1  -4   39.64    2.99
  -2   3  -2   37.19    2.85
  -2   3  -2   45.50    3.34
   2  -3   2   35.12    2.60
   2  -3   2   37.92    2.86
  -2   3  -2   42.34    3.15
   2  -3   2   34.44    2.83
   2  -3   2   41.80    3.11
  -2   3  -2   37.53    2.85
   2  -3   2   39.38    2.93
  -2   3  -2   37.03    2.77
  -2   3  -2   36.86    2.87
   3  -3  -2  697.63   23.37
  -3   3   2  701.48   23.36
  -3   3   2  656.98   21.94
   3  -3  -2  673.78   22.64
   3  -3  -2  721.62   24.10
   3  -3  -2  695.88   23.20
   3  -3  -2  645.72   21.51
  -3   3   2  632.51   21.12
   4   0  -1   68.65    5.01
   4   0  -1   62.64    4.45
  -4   0   1   60.73    4.36
   4   0  -1   60.15    4.39
   4   0  -1   61.87    4.32
  -4   0   1   61.32    4.46
   4   0  -1   68.91    4.98
  -4   0   1   71.10    5.06
   4   0  -1   58.06    4.14
  -4   0   1   55.15    3.89
  -4   0   1   69.40    4.80
   4   0  -1   66.29    4.60
   3   3   4  341.89   20.01
  -3  -3  -4  283.21   16.55
  -3  -3  -4  335.20   20.35
   3   3   4  305.88   18.05
  -3  -3  -4  310.58   17.74
  -3  -3  -4  298.16   16.91
  -3  -3  -4  339.99   19.57
  -3  -3  -4  341.88   19.83
  -3  -3  -4  313.31   18.47
  -3  -3  -4  314.91   18.05
   3  -1  -3    1.60    1.30
   3  -1  -3    1.53    1.02
   3  -1  -3    1.64    0.63
   3  -1  -3    1.68    0.71
  -3   1   3    1.58    0.84
  -3   1   3    2.08    0.91
  -3   1   3    1.81    0.73
  -3   1   3    1.61    0.65
   3  -1  -3    1.35    0.79
  -3   1   3    1.91    1.03
  -4   0  -3    3.78    1.08
  -4   0  -3    4.02    0.68
   4   0   3    5.08    0.88
   4   0   3    3.44    1.15
  -4   0  -3    4.90    0.90
   4   0   3    4.51    0.74
   4   0   3    5.56    0.85
  -4   0  -3    4.65    0.80
   4   0   3    4.94    0.99
  -4   0  -3    4.79    0.83
  -4   0  -3    5.21    0.89
   4   0   3    5.03    0.80
  -4   0  -3    4.91    1.01
   4   0   3    5.07    1.02
  -4  -2  -1    1.33    0.73
  -4  -2  -1    1.02    0.71
   4   2   1    1.58    1.08
   4   2   1    0.70    0.89
   4   2   1    1.14    0.49
   4   2   1    1.24    0.73
  -4  -2  -1    0.65    0.57
   4   2   1    1.85    0.72
   4   2   1    1.58    0.67
  -4  -2  -1    2.09    1.13
  -4  -2  -1    0.38    1.02
   4   2   1   -0.52    1.15
   0  -3  -5   -0.10    0.59
   0  -3  -5   -0.12    0.87
   0   3   5    0.11    0.55
   0  -3  -5    0.14    0.51
   0   3   5    0.25    0.55
   0   3   5    0.31    0.65
   0  -3  -5   -0.08    0.64
   0  -3  -5    0.22    0.64
   0  -3  -5    0.17    0.69
   1   3  -2  320.56   18.60
   1   3  -2  322.09   18.63
  -1  -3   2  302.49   18.15
  -1  -3   2  352.71   20.47
  -1  -3   2  308.02   18.35
  -1  -3   2  318.01   18.17
  -1  -3   2  325.69   19.31
   1   3  -2  311.15   17.96
   1   3  -2  334.94   20.24
  -1  -3   2  343.30   19.78
  -3   3  -1  616.18   21.09
   3  -3   1  566.44   19.03
   3  -3   1  487.11   16.40
   3  -3   1  600.15   21.26
   3  -3   1  585.74   19.67
  -3   3  -1  586.07   19.99
   3  -3   1  567.88   19.06
  -3   3  -1  544.32   18.28
  -3   3  -1  622.88   20.98
   3   3   0  137.52    8.45
  -3  -3   0  106.08    4.83
  -3  -3   0  127.52    7.68
  -3  -3   0  129.26    7.66
   3   3   0  139.05    8.28
   3   3   0  133.21    8.40
   3   3   0  132.06    8.01
  -3  -3   0  152.66    9.20
  -3  -3   0  151.10    8.80
  -3   2   3   68.33    4.76
  -3   2   3   72.14    5.09
   3  -2  -3   76.01    5.41
  -3   2   3   73.18    5.09
   3  -2  -3   76.67    5.40
   3  -2  -3   68.83    4.80
   3  -2  -3   69.80    4.84
   3  -2  -3   69.59    4.84
   4   2   3    4.31    0.71
   4   2   3    4.37    1.06
  -4  -2  -3    4.96    1.11
   4   2   3    4.65    0.81
  -4  -2  -3    4.38    1.09
   4   2   3    4.34    1.13
  -4  -2  -3    4.46    0.94
  -4  -2  -3    4.51    0.83
   4   2   3    4.77    0.83
   4   2   3    4.52    0.73
  -2   4   0   60.72    4.32
   2  -4   0   56.19    3.95
  -2   4   0   67.25    4.76
  -2   4   0   67.15    4.69
  -2   4   0   65.90    4.66
   2  -4   0   64.78    4.62
   2  -4   0   70.10    4.88
   2  -4   0   49.36    3.53
   2  -4   0   56.26    4.00
  -2   4   0   51.65    3.65
   2  -4   0   70.86    5.00
  -2  -4  -4   69.49    4.77
  -2  -4  -4   70.55    4.91
   2   4   4   68.31    4.89
  -2  -4  -4   62.29    4.65
   2   4   4   75.34    5.32
  -2  -4  -4   70.82    5.10
  -2  -4  -4   64.97    4.53
  -2  -4  -4   70.65    5.05
   4  -2   0   21.30    1.81
  -4   2   0   20.07    1.59
  -4   2   0   18.95    1.57
   4  -2   0   21.82    1.76
  -4   2   0   21.19    1.79
  -4   2   0   24.05    2.01
   4  -2   0   22.70    1.95
   4  -2   0   20.60    1.77
   4  -2   0   22.14    2.01
  -4   2   0   19.20    1.61
   4  -2   0   19.05    1.55
  -4   2   0   22.40    1.90
   2   3   5  167.88    9.77
  -2  -3  -5  165.64    9.62
   2   3   5  171.19   10.34
  -2  -3  -5  170.32   10.22
  -2  -3  -5  162.39    9.75
  -2  -3  -5  167.40    9.89
   2   3   5  158.43    9.20
  -2  -3  -5  147.81    9.04
   2   3   5  145.46    8.62
  -2  -3  -5  163.66    9.46
   1   0   5  121.36    7.14
  -1   0  -5  104.85    5.52
   1   0   5  127.76    7.45
  -1   0  -5  118.37    7.16
   1   0   5  130.21    7.71
   1   0   5  115.89    7.57
   1   0   5  123.51    7.33
  -1   0  -5  101.36    6.94
  -1   0  -5  143.53    8.54
   0  -4   1   71.25    5.05
   0   4  -1   82.52    5.85
   0   4  -1   81.53    5.64
   0   4  -1   92.39    6.43
   0   4  -1   81.80    6.08
   0  -4   1  108.65    6.45
   0  -4   1  116.11    6.83
   0   4  -1   77.28    5.39
   0  -4   1   85.98    6.09
   0  -4   1  101.25    6.97
   0   4  -1  102.05    7.15
  -1   4   4   84.81    5.76
  -1   4   4   83.49    5.72
   1  -4  -4   89.93    6.19
   1  -4  -4   87.42    5.99
  -1   4   4   74.12    5.08
   1  -4  -4   75.14    5.13
   1  -4  -4   87.51    5.98
   1  -4  -4   81.94    5.59
   1  -4  -4   95.72    6.56
  -1   4   4   86.94    6.00
   4  -2   1  347.39   20.09
   4  -2   1  289.81   16.39
  -4   2  -1  351.64   20.38
  -4   2  -1  356.15   20.18
  -4   2  -1  329.54   18.76
  -4   2  -1  345.95   19.59
  -4   2  -1  357.89   20.40
   4  -2   1  332.94   18.93
  -4   2  -1  272.08   15.43
   4  -2   1  337.80   19.11
   4  -2   1  323.21   18.64
  -4   2  -1  281.98   16.03
  -1   4  -1   79.87    5.56
   1  -4   1   74.86    5.22
  -1   4  -1   77.64    5.74
   1  -4   1  101.03    6.92
  -1   4  -1   74.35    5.15
   1  -4   1   80.84    5.68
  -1   4  -1   77.53    5.42
   1  -4   1   65.29    4.75
   1  -4   1   90.78    6.26
   1   1  -4  334.79   19.51
   1   1  -4  313.12   17.85
   1   1  -4  335.77   19.17
  -1  -1   4  361.13   20.71
  -1  -1   4  345.87   20.33
  -1  -1   4  337.91   19.24
  -1  -1   4  347.92   19.74
   1   1  -4  361.22   20.74
   1   1  -4  356.80   20.78
  -1  -1   4  384.92   21.86
  -1  -1   4  352.33   20.16
  -2   3   4  140.16    8.22
   2  -3  -4  135.25    7.83
   2  -3  -4  136.83    8.05
  -2   3   4  136.07    7.84
   2  -3  -4  115.26    6.68
   2  -3  -4  125.00    7.25
   2  -3  -4  132.77    7.78
  -2   3   4  119.26    6.94
  -3   0   3   11.50    1.09
  -3   0   3   11.76    1.39
   3   0  -3    9.95    1.03
   3   0  -3    9.00    1.19
  -3   0   3    9.97    1.17
  -3   0   3    9.70    1.10
   3   0  -3    9.66    1.32
   3   0  -3    9.48    1.07
  -3   0   3   10.01    1.27
  -3   0   3   10.24    1.03
   3   0  -3   10.59    1.16
   4  -2  -1   48.61    3.58
  -4   2   1   53.89    3.98
  -4   2   1   45.28    3.30
   4  -2  -1   44.27    3.18
  -4   2   1   49.84    3.61
   4  -2  -1   49.17    3.62
  -4   2   1   55.49    4.01
   4  -2  -1   43.70    3.14
   4  -2  -1   51.33    3.84
  -4   2   1   49.92    3.62
   1  -2  -5   83.14    5.92
   1  -2  -5   89.61    6.11
  -1   2   5   94.31    6.47
  -1   2   5   87.78    5.93
  -1   2   5   82.23    5.72
   1  -2  -5   83.11    5.70
  -1   2   5   95.60    6.52
   1  -2  -5  100.68    6.88
  -1   2   5   86.53    6.37
   2  -4  -3    6.77    0.95
   2  -4  -3    5.63    0.92
  -2   4   3    5.17    0.71
  -2   4   3    5.97    0.88
   2  -4  -3    6.20    0.94
   2  -4  -3    5.97    0.85
  -2   4   3    5.43    0.73
   2  -4  -3    6.38    0.82
   2  -4  -3    5.48    0.76
   2   0  -4   40.77    2.97
  -2   0   4   41.95    3.06
   2   0  -4   45.52    3.29
  -2   0   4   48.16    3.42
  -2   0   4   45.44    3.47
  -2   0   4   39.62    2.82
   2   0  -4   49.71    3.75
   2   0  -4   45.13    3.25
   2   0  -4   41.75    3.01
  -2   0   4   46.53    3.51
   2   0  -4   47.15    3.44
   3  -2   3   27.49    1.37
  -3   2  -3   26.61    1.60
   3  -2   3   28.57    2.20
   3  -2   3   29.53    2.29
   3  -2   3   26.01    2.00
  -3   2  -3   31.80    2.45
   3  -2   3   28.29    1.49
  -3   2  -3   23.41    1.96
  -3   2  -3   26.03    2.07
   3  -2   3   23.12    2.10
  -3   2  -3   24.99    1.86
   2   0   5   43.68    3.17
   2   0   5   33.60    2.82
  -2   0  -5   37.74    3.01
  -2   0  -5   34.46    2.53
   2   0   5   37.71    2.85
  -2   0  -5   37.68    2.84
   2   0   5   37.71    2.74
   2   0   5   44.63    3.25
  -2   0  -5   40.84    3.11
   4   1  -1   45.82    3.48
   4   1  -1   44.53    3.22
   4   1  -1   45.22    3.24
  -4  -1   1   37.71    2.78
  -4  -1   1   44.70    3.26
  -4  -1   1   58.41    4.48
  -4  -1   1   45.12    3.48
   4   1  -1   50.65    3.70
  -4  -1   1   48.23    3.42
   4   1  -1   44.65    3.22
   4   1  -1   47.27    3.58
   4   1  -1   44.45    3.30
  -4  -1   1   42.30    3.20
   0   0   5 1006.25   36.45
   0   0   5  903.62   31.72
   0   0  -5  968.30   37.34
   0   0   5 1033.66   35.93
   0   0   5 1062.43   35.55
   0   0   5  998.20   38.43
   0   0  -5  940.22   34.13
   0   0  -5 1000.19   36.89
   0   0   5 1023.59   35.37
  -2  -4   0   10.39    1.14
  -2  -4   0   15.46    1.34
  -2  -4   0   11.34    1.14
   2   4   0   13.10    1.26
   2   4   0   14.87    1.48
  -2  -4   0   12.26    1.21
   2   4   0    8.41    1.13
   2   4   0   15.12    1.42
  -2  -4   0   15.58    1.40
  -2  -4   0   13.72    1.28
   2   4   0   12.56    1.22
   2   4   0   11.57    1.10
   4   2   0   29.81    2.50
  -4  -2   0   25.43    1.99
  -4  -2   0   25.33    2.05
   4   2   0   29.00    2.27
   4   2   0   32.75    2.50
  -4  -2   0   30.66    2.56
   4   2   0   28.31    2.52
   4   2   0   26.74    2.10
  -4  -2   0   29.43    2.21
   4   2   0   26.88    2.07
  -4  -2   0   25.33    2.20
   1  -1  -5 2015.15  101.68
  -1   1   5 2024.86  100.83
   1  -1  -5 1990.72   99.28
   1  -1  -5 2050.10  101.77
  -1   1   5 2281.43   22.36
   1  -1  -5 2043.13  101.05
   1  -1  -5 2177.02   37.85
  -1   1   5 1991.51   97.71
  -3  -2  -5    0.24    0.76
   3   2   5    0.12    0.69
   3   2   5   -0.14    0.82
  -3  -2  -5   -0.25    0.58
   3   2   5    0.49    0.62
   3   2   5    0.07    0.49
  -3  -2  -5    0.30    1.04
  -3  -2  -5   -0.24    0.70
   3   2   5    0.39    0.64
   3   2   5    0.14    0.50
  -3  -2  -5    0.35    0.55
  -3  -2  -5    0.05    0.71
   0  -5  -2   23.93    1.84
   0   5   2   20.37    1.70
   0  -5  -2   26.80    2.16
   0  -5  -2   23.81    1.93
   0  -5  -2   21.48    1.76
   0  -5  -2   20.40    1.66
   0  -5  -2   26.08    2.05
   0  -5  -2   22.09    1.90
   0   5   2   22.33    1.78
   0  -5  -2   24.76    1.99
   0  -5  -2   20.89    1.69
   0   5   2   20.72    1.69
  -3   1  -4   60.88    1.70
   3  -1   4   56.40    4.47
  -3   1  -4   69.83    4.80
   3  -1   4   68.52    4.65
   3  -1   4   56.83    4.07
   3  -1   4   67.78    4.66
  -3   1  -4   62.45    4.32
   3  -1   4   67.95    4.55
   3  -1   4   69.06    4.72
  -3   1  -4   60.28    1.46
  -3   1  -4   59.60    4.51
  -3   1  -4   63.53    4.65
  -3  -1  -5   81.01    5.58
  -3  -1  -5   72.23    5.20
   3   1   5   74.68    5.04
  -3  -1  -5   79.06    5.40
   3   1   5   75.26    5.22
   3   1   5   71.95    4.82
  -3  -1  -5   75.41    5.08
  -3  -1  -5   71.23    4.96
   3   1   5   78.97    5.49
  -3  -1  -5   73.15    4.95
   3   1   5   73.48    5.52
  -4  -1  -4    6.66    0.85
   4   1   4    7.33    0.85
   4   1   4    7.14    0.83
  -4  -1  -4    5.01    1.15
  -4  -1  -4    6.42    1.06
  -4  -1  -4    5.13    1.02
  -4  -1  -4    6.45    0.85
  -4  -1  -4    5.94    0.75
  -4  -1  -4    5.78    0.65
   4   1   4    7.07    0.97
   4   1   4    6.03    1.18
  -4  -1  -4    6.49    1.01
   4   1   4    7.30    1.15
  -3  -4  -2  145.20    9.74
  -3  -4  -2  143.71    9.89
   3   4   2  139.20    9.68
   3   4   2  142.92   11.25
   3   4   2  142.93    9.42
  -3  -4  -2  135.35    9.01
  -3  -4  -2  169.55    8.66
  -3  -4  -2  142.06   10.20
   3   4   2  108.74    8.34
  -3  -4  -2  137.56    9.05
  -3  -4  -2  118.82    8.03
   3   4   3  163.63    8.61
  -3  -4  -3  127.31    9.35
   3   4   3  145.02   10.41
  -3  -4  -3  165.53    8.52
  -3  -4  -3  159.89    8.63
   3   4   3  158.42    8.13
  -3  -4  -3  172.41    9.43
  -3  -4  -3  163.81    9.15
  -3  -4  -3  170.38    8.89
  -4   1  -3   50.86    3.67
  -4   1  -3   56.37    4.08
  -4   1  -3   46.35    3.34
   4  -1   3   51.88    3.66
  -4   1  -3   55.56    3.97
  -4   1  -3   46.88    3.38
  -4   1  -3   48.16    3.60
   4  -1   3   54.05    3.83
   4  -1   3   57.66    4.44
  -4   1  -3   55.79    4.20
   4  -1   3   52.65    3.79
   4  -1   3   51.29    3.91
  -4   1  -3   46.41    3.26
  -1   3   5  197.48   10.02
   1  -3  -5  184.05    9.31
   1  -3  -5  202.25   10.36
   1  -3  -5  203.03   10.36
  -1   3   5  175.84    9.53
   1  -3  -5  193.72   10.21
   1  -3  -5  180.48    9.11
   1  -3  -5  217.95   10.98
  -1   3   5  204.30   10.24
   0  -5  -3  114.71    7.62
   0  -5  -3  116.52    7.77
   0  -5  -3   95.63    6.36
   0  -5  -3  100.08    6.59
   0  -5  -3  104.86    6.95
   0  -5  -3  108.91    7.19
   0  -5  -3  110.42    7.34
   0  -5  -3  101.44    6.68
   0   5   3   98.82    6.51
   0  -5  -3  101.63    6.68
  -1  -4  -5    3.56    0.85
   1   4   5    2.82    0.62
  -1  -4  -5    3.40    0.69
  -1  -4  -5    3.39    0.65
  -1  -4  -5    3.01    0.63
  -1  -4  -5    3.08    0.92
  -1  -4  -5    3.39    0.64
  -1  -4  -5    3.25    0.72
  -1  -4   1   69.43    4.79
   1   4  -1   52.86    4.00
  -1  -4   1   60.93    1.72
  -1  -4   1   57.18    4.06
   1   4  -1   56.09    3.98
  -1  -4   1   52.42    3.83
  -1  -4   1   62.05    4.32
   1   4  -1   65.75    4.58
  -3   3   3   81.11    5.41
  -3   3   3   95.87    6.38
   3  -3  -3   88.09    5.88
   3  -3  -3   93.96    6.34
   3  -3  -3   89.43    5.96
   3  -3  -3   96.01    6.47
   3  -3  -3   87.22    5.83
  -3   3   3   81.48    5.47
   1   5   2   16.57    1.08
   1   5   2   16.82    1.17
  -1  -5  -2   17.76    1.15
   1   5   2   16.61    1.15
  -1  -5  -2   17.12    1.11
  -1  -5  -2   17.82    1.29
  -1  -5  -2   19.16    1.24
   1   5   2   19.89    1.08
   1   5   2   17.40    1.07
  -1  -5  -2   16.93    1.07
  -1  -5  -2   20.70    1.78
   1   5   2   14.07    1.10
  -1  -5  -2   17.80    1.28
   4  -1  -2   25.66    1.99
   4  -1  -2   22.91    1.86
   4  -1  -2   21.78    1.74
   4  -1  -2   25.06    2.17
   4  -1  -2   23.13    1.91
  -4   1   2   24.31    1.97
  -4   1   2   25.81    2.25
   4  -1  -2   21.25    1.79
  -4   1   2   21.70    1.76
   4  -1  -2   24.63    2.23
   1   5   3   81.52    5.96
  -1  -5  -3   80.16    5.32
  -1  -5  -3   85.94    5.73
  -1  -5  -3   86.98    5.85
  -1  -5  -3   88.47    5.85
  -1  -5  -3   89.66    6.06
  -1  -5  -3   82.49    5.61
  -1  -5  -3   83.74    5.61
   1   5   3   86.94    5.78
  -1  -5  -3   91.81    6.21
  -1  -5  -3   79.41    5.33
   4   2   4   79.49    5.69
  -4  -2  -4   76.53    5.17
  -4  -2  -4   77.33    5.60
   4   2   4   71.92    4.86
  -4  -2  -4   79.01    5.36
   4   2   4   80.78    5.50
  -4  -2  -4   78.00    5.51
  -4  -2  -4   66.79    4.80
   4   3   2   37.57    2.74
  -4  -3  -2   38.79    2.87
  -4  -3  -2   38.03    3.00
   4   3   2   43.63    3.50
  -4  -3  -2   40.61    3.24
  -4  -3  -2   40.78    3.13
  -4  -3  -2   42.08    3.15
  -4  -3  -2   41.07    3.00
   4   3   2   48.08    3.67
   2  -4   1   19.27    1.22
  -2   4  -1   23.75    1.94
  -2   4  -1   20.01    1.12
  -2   4  -1   17.99    1.12
   2  -4   1   22.15    1.90
   2  -4   1   14.35    0.98
   2  -4   1   19.88    1.09
  -2   4  -1   22.50    1.97
   2  -4   1   18.26    1.03
  -2   4  -1   18.17    1.21
   0   4   5   30.28    2.32
   0  -4  -5   25.58    1.96
   0  -4  -5   30.01    2.23
   0   4   5   29.98    2.21
   0  -4  -5   27.79    2.18
   0  -4  -5   27.14    2.09
   0  -4  -5   28.30    2.19
   0  -4  -5   26.59    2.16
   0  -4  -5   21.90    1.70
   0   5   1   19.65    1.02
   0  -5  -1   17.74    1.29
   0   5   1   21.38    1.88
   0   5   1   17.95    1.21
   0  -5  -1   19.90    0.99
   0   5   1   18.62    1.12
   0  -5  -1   19.83    1.09
   0  -5  -1   22.35    1.81
   0   5   1   22.28    1.79
   0  -5  -1   19.67    1.01
   0  -5  -1   16.66    1.23
  -4   2  -2   21.09    1.88
  -4   2  -2   24.25    2.01
   4  -2   2   25.20    2.33
  -4   2  -2   18.33    1.12
   4  -2   2   19.53    1.46
  -4   2  -2   23.00    1.99
   4  -2   2   21.83    1.75
  -4   2  -2   17.62    1.08
  -4   2  -2   23.94    1.95
  -4   2  -2   23.42    1.97
   4  -2   2   24.72    2.03
   4  -2   2   23.45    1.89
  -1   2  -4    4.88    0.79
  -1   2  -4    4.42    0.74
   1  -2   4    4.68    0.88
   1  -2   4    4.77    0.76
   1  -2   4    5.55    0.98
   1  -2   4    4.18    0.84
   1  -2   4    4.81    0.78
  -1   2  -4    3.90    0.74
  -1   5   2  180.12    9.22
   1  -5  -2  194.57   10.08
   1  -5  -2  158.60    8.13
   1  -5  -2  185.16    9.40
   1  -5  -2  183.39    9.43
   1  -5  -2  181.95    9.29
   1  -5  -2  184.85    9.46
   1  -5  -2  169.39    8.62
  -1   5   2  168.98    8.62
   1  -5  -2  174.77    8.82
   3  -3   2    1.33    0.71
   3  -3   2    0.81    0.68
   3  -3   2    1.32    1.00
   3  -3   2    0.90    0.77
  -3   3  -2    1.69    0.78
  -3   3  -2    1.15    0.72
   3  -3   2    1.43    0.65
   3  -3   2    1.11    0.65
  -3   3  -2    1.55    0.73
  -3   3  -2    1.02    0.62
  -3   3  -2    1.12    0.58
  -3  -2   2  461.00   23.42
  -3  -2   2  478.22   23.99
   3   2  -2  418.13   20.79
   3   2  -2  421.79   22.28
   3   2  -2  434.31   26.67
   3   2  -2  444.42   22.19
   3   2  -2  525.69   26.07
   3   2  -2  495.91   25.41
  -3  -2   2  452.01   22.69
  -3  -2   2  448.88   23.07
  -3  -2   2  428.40   22.44
   4   3   3  625.02   33.30
  -4  -3  -3  557.86   27.62
  -4  -3  -3  572.48   30.11
   4   3   3  564.70   27.91
  -4  -3  -3  578.01   31.35
  -4  -3  -3  580.00   28.99
  -4  -3  -3  657.76   32.65
  -4  -3  -3  573.57   29.91
  -1   3  -3  146.84    2.87
   1  -3   3  110.79    7.42
  -1   3  -3  121.80    8.10
   1  -3   3  142.04    9.52
  -1   3  -3  151.32    3.98
   1  -3   3  125.55    8.29
   1  -3   3  142.39    9.52
  -1   3  -3  132.14    8.94
   1  -3   3  138.99    9.11
   1  -3   3  132.02    9.29
   1  -3   3  141.65    9.68
   4   0  -2   37.87    2.83
  -4   0   2   41.73    3.21
  -4   0   2   41.62    3.08
   4   0  -2   42.62    3.26
   4   0  -2   39.09    2.85
   4   0  -2   31.21    2.39
   4   0  -2   43.02    3.12
   4   0  -2   38.74    2.81
  -4   0   2   36.28    2.67
  -4   0   2   42.81    3.07
   4   0  -2   44.85    3.45
  -3  -3  -5   80.34    5.53
  -3  -3  -5   78.59    5.28
   3   3   5   77.76    5.54
  -3  -3  -5   83.98    5.98
  -3  -3  -5   80.68    5.39
   3   3   5   81.78    5.61
   3   3   5   74.78    5.35
  -3  -3  -5   81.25    5.83
  -3  -3  -5   75.54    5.13
   2   2  -3   94.31    6.28
  -2  -2   3  109.00    7.22
   2   2  -3   98.89    6.76
  -2  -2   3  102.94    6.83
  -2  -2   3   96.98    6.52
  -2  -2   3  101.15    6.98
  -2  -2   3   98.67    6.73
   2   2  -3  110.37    7.29
   2   2  -3   94.73    6.72
  -2  -2   3   97.07    6.67
  -4   0  -4  145.28    9.55
  -4   0  -4  116.26    8.00
   4   0   4  149.17    2.87
  -4   0  -4  130.69    8.64
   4   0   4  141.55    9.24
  -4   0  -4  142.52    9.37
  -4   0  -4  132.60    8.81
   4   0   4  143.80    9.71
  -4   0  -4  121.11    8.36
  -4   0  -4  131.47    8.58
  -4   0  -4  146.32    2.97
   4   0   4  151.19    2.62
   4   0   4  145.41    9.67
  -4   2   2    1.53    0.98
   4  -2  -2    0.94    1.02
  -4   2   2    1.18    0.74
   4  -2  -2    1.21    0.58
  -4   2   2    0.79    0.73
   4  -2  -2    0.64    0.68
   4  -2  -2    0.95    0.97
  -4   2   2    2.09    0.76
   4  -2  -2    1.34    0.65
   4  -2  -2    0.69    0.68
   3  -4  -1    1.57    0.67
   3  -4  -1    1.64    0.74
  -3   4   1    1.74    0.84
  -3   4   1    1.87    0.70
   3  -4  -1    1.68    0.79
  -3   4   1    1.69    0.52
   3  -4  -1    1.49    0.64
   3  -4  -1    1.50    0.79
  -3   4   1    2.14    0.73
   2   4   5   31.09    2.40
   2   4   5   30.72    2.46
   2   4   5   28.94    2.29
  -2  -4  -5   25.54    1.97
  -2  -4  -5   27.90    2.35
   2   4   5   27.03    2.03
  -2  -4  -5   27.35    2.05
  -2  -4  -5   29.29    2.26
  -2  -4  -5   31.93    2.44
  -2  -4  -5   29.38    2.41
   2   3  -2  215.76   10.95
  -2  -3   2  231.01   12.30
  -2  -3   2  201.57   10.40
   2   3  -2  233.97   12.13
  -2  -3   2  233.09   12.35
   2   3  -2  229.78   11.80
   2   3  -2  225.96   12.97
  -2  -3   2  232.67   12.25
  -2  -3   2  209.68   10.78
  -2  -3   2  229.14   12.04
  -3  -4  -1   19.90    1.07
   3   4   1   21.70    1.84
   3   4   1   19.83    1.44
  -3  -4  -1   21.09    1.93
  -3  -4  -1   23.37    1.85
  -3  -4  -1   19.94    1.01
   3   4   1   18.67    1.38
   3   4   1   20.22    1.01
  -3  -4  -1   21.67    1.77
  -3  -4  -1   18.18    1.68
  -3  -4  -4  102.86    6.86
  -3  -4  -4  113.27    7.86
  -3  -4  -4  106.06    7.07
   3   4   4  114.47    7.94
   3   4   4  111.21    7.41
  -3  -4  -4   97.38    6.82
  -3  -4  -4   94.24    6.66
  -3  -4  -4  104.57    6.89
   0  -3   3  207.16   10.84
   0   3  -3  203.28   14.58
   0   3  -3  220.88   12.47
   0   3  -3  223.77   11.92
   0  -3   3  218.56   11.65
   0   3  -3  199.20   10.30
   0   3  -3  226.64   13.10
   0  -3   3  231.61   12.05
   0  -3   3  235.24   12.29
   0  -3   3  227.72   11.57
   1  -5  -1   17.26    1.13
   1  -5  -1   21.26    1.84
   1  -5  -1   15.26    1.02
   1  -5  -1   19.09    1.13
  -1   5   1   20.40    1.75
   1  -5  -1   18.68    1.18
   1  -5  -1   16.22    1.15
  -1   5   1   15.28    1.05
   1  -5  -1   17.00    1.36
  -1   5   1   16.91    1.24
   1  -5  -1   18.90    1.16
   0  -2   4  287.26   14.63
   0   2  -4  287.54   15.14
   0   2  -4  279.82   14.15
   0   2  -4  288.85   16.10
   0  -2   4  341.25   17.16
   0   2  -4  311.55   16.33
   0  -2   4  315.06   16.60
   0   2  -4  337.43   17.78
   0  -2   4  312.17   16.68
   0  -2   4  308.05   15.89
   1  -5  -3    2.77    0.55
   1  -5  -3    3.22    0.76
  -1   5   3    2.78    0.56
   1  -5  -3    2.59    0.58
   1  -5  -3    2.60    0.66
   1  -5  -3    3.59    0.81
  -1   5   3    3.85    0.75
   1  -5  -3    3.46    0.72
   1  -5  -3    3.12    0.64
  -3  -3   1   18.53    1.17
  -3  -3   1   19.90    1.08
  -3  -3   1   18.21    1.25
   3   3  -1   24.44    2.27
   3   3  -1   20.06    1.15
   3   3  -1   21.25    1.72
   3   3  -1   19.94    1.04
  -3  -3   1   22.75    2.05
  -3  -3   1   19.13    1.31
   3   3  -1   19.97    1.31
   3   3  -1   19.65    1.08
  -3  -3   1   20.92    1.85
  -1  -5  -1   55.58    4.10
   1   5   1   49.61    3.99
   1   5   1   63.52    4.53
   1   5   1   54.65    3.84
  -1  -5  -1   59.59    4.21
  -1  -5  -1   57.75    4.24
   1   5   1   56.16    4.10
  -1  -5  -1   60.75    1.79
  -1  -5  -1   52.56    4.18
  -1  -5  -1   64.63    4.48
  -1  -5  -1   48.54    4.39
  -4  -3  -1   32.60    2.44
   4   3   1   34.76    2.58
   4   3   1   29.26    2.35
  -4  -3  -1   34.49    2.76
   4   3   1   37.65    3.00
   4   3   1   37.42    3.16
  -4  -3  -1   37.17    2.74
   4   3   1   36.23    2.66
   4   3   1   37.17    2.77
  -4  -3  -1   32.67    2.50
   2  -2   4    3.11    0.79
   2  -2   4    3.09    0.81
  -2   2  -4    3.93    0.75
  -2   2  -4    4.21    0.90
   2  -2   4    3.47    0.85
   2  -2   4    3.43    0.59
  -2   2  -4    3.29    0.63
   2  -2   4    3.19    0.61
   2  -2   4    3.32    0.93
  -2   2  -4    3.64    0.74
  -2   2  -4    4.34    0.90
   2  -2   4    3.65    0.68
   1   5   4   22.28    1.75
  -1  -5  -4   24.27    1.82
   1   5   4   25.39    2.01
  -1  -5  -4   25.22    1.98
  -1  -5  -4   29.56    2.29
   1   5   4   23.11    1.91
  -1  -5  -4   25.74    2.01
  -1  -5  -4   23.80    1.84
  -1  -5  -4   25.34    2.03
  -1  -5  -4   26.33    1.98
   1   5   4   24.00    1.90
   0  -5  -4   27.57    2.20
   0   5   4   24.72    1.92
   0  -5  -4   25.87    2.02
   0  -5  -4   25.87    2.04
   0   5   4   23.40    1.79
   0  -5  -4   22.91    1.81
   0  -5  -4   25.66    1.95
   0  -5  -4   26.61    2.03
   0  -5  -4   24.34    1.87
   0  -5  -4   24.79    1.88
  -3   4   2   12.07    1.10
  -3   4   2   10.97    0.93
   3  -4  -2    9.80    0.91
   3  -4  -2   10.56    1.11
  -3   4   2   10.19    1.00
   3  -4  -2    8.77    0.94
  -3   4   2   10.46    0.99
   3  -4  -2   10.16    0.94
   3  -4  -2   10.46    0.94
   3  -4  -2   11.75    1.15
  -3   4   2    9.73    0.84
   3   0   5   47.19    3.57
   3   0   5   45.47    3.35
  -3   0  -5   47.51    3.42
  -3   0  -5   44.11    3.28
  -3   0  -5   44.00    3.16
   3   0   5   46.49    3.40
   3   0   5   46.61    3.81
  -3   0  -5   42.59    3.22
  -3   0  -5   40.15    3.12
   3   0   5   49.11    3.46
   3   1  -3  108.93    7.36
   3   1  -3  115.40    7.61
   3   1  -3  122.20    8.65
   3   1  -3   94.63    6.53
  -3  -1   3  116.43    7.84
  -3  -1   3  115.96    7.68
   3   1  -3  118.58    7.84
  -3  -1   3  120.61    8.11
   3   1  -3  118.45    7.91
  -3  -1   3  123.45    8.21
   3   1  -3  127.50    8.42
  -3  -1   3  111.64    7.40
  -3   4   0   58.27    4.17
  -3   4   0   61.94    4.25
   3  -4   0   55.13    3.94
   3  -4   0   53.27    3.82
  -3   4   0   46.50    3.31
  -3   4   0   54.15    3.88
   3  -4   0   55.47    4.07
   3  -4   0   58.54    4.19
   1   0  -5  204.38   11.41
  -1   0   5  204.46   10.68
   1   0  -5  190.59   10.03
  -1   0   5  200.30   10.19
   1   0  -5  184.80    9.87
   1   0  -5  188.91    9.65
  -1   0   5  213.26   11.22
   4  -3   0  116.46    7.73
   4  -3   0  112.86    7.45
  -4   3   0  128.36    8.50
  -4   3   0   95.68    6.35
   4  -3   0  127.33    8.52
  -4   3   0  141.38    9.31
  -4   3   0  117.54    7.76
   4  -3   0  103.52    6.82
  -4   3   0  121.53    8.03
   4  -3   0  115.42    7.62
  -4   3   0  129.74    8.53
  -1  -2  -6   64.27    4.68
  -1  -2  -6   94.25    6.41
   1   2   6   71.83    4.85
   1   2   6   76.04    5.26
  -1  -2  -6   77.71    5.39
  -1  -2  -6   94.41    6.40
   1   2   6   83.59    5.77
  -1  -2  -6   77.61    5.25
   1   2   6   87.39    5.95
  -1  -2  -6   83.60    5.69
  -1  -2  -6   81.54    5.79
  -5   0  -1    4.99    0.63
   5   0   1    5.04    0.85
   5   0   1    4.98    1.26
  -5   0  -1    4.88    0.97
   5   0   1    4.74    0.68
  -5   0  -1    4.36    0.67
  -5   0  -1    5.54    0.91
   5   0   1    5.33    0.68
  -5   0  -1    4.92    0.86
   5   0   1    5.16    0.85
   5   0   1    5.44    1.22
  -5   0  -1    4.38    0.74
   5   0   1    4.85    0.67
  -2   3  -3   53.18    3.95
  -2   3  -3   54.86    3.97
   2  -3   3   57.06    4.13
  -2   3  -3   73.02    5.05
   2  -3   3   54.39    3.85
  -2   3  -3   60.41    1.81
   2  -3   3   62.34    4.30
   2  -3   3   59.49    4.14
   2  -3   3   53.93    4.35
  -2   3  -3   55.19    3.92
   2  -3   3   51.11    3.71
   2  -4  -4  130.40    8.55
  -2   4   4  133.16    8.69
   2  -4  -4  159.98    8.24
  -2   4   4  152.19    2.24
   2  -4  -4  144.59    9.42
   2  -4  -4  149.00    2.32
   2  -4  -4  156.40    8.03
  -2   4   4  139.38    9.11
  -2   4   4  154.28    7.96
   2  -4  -4  131.86    8.61
  -4   3   1  199.30   10.17
   4  -3  -1  163.10    8.48
   4  -3  -1  162.31    8.33
   4  -3  -1  164.20    8.40
  -4   3   1  178.26    9.12
  -4   3   1  156.88    8.05
   4  -3  -1  179.50    9.22
  -4   3   1  164.47    8.43
   4  -3  -1  140.44    9.19
  -2  -5  -3  174.89   10.09
  -2  -5  -3  212.29   10.81
  -2  -5  -3  201.64   10.39
  -2  -5  -3  177.35   11.36
   2   5   3  165.87   11.12
  -2  -5  -3  222.06   11.77
  -2  -5  -3  189.18   10.76
  -2  -5  -3  183.33    9.81
  -2  -5  -3  195.80   10.01
   2   5   3  174.28    9.16
   2   5   3  193.58   10.33
  -1   1  -5  176.09    9.23
  -1   1  -5  195.29   10.55
  -1   1  -5  197.37   10.82
   1  -1   5  209.71   10.71
  -1   1  -5  170.76    9.12
   1  -1   5  208.16   10.73
   1  -1   5  201.13   10.32
   1  -1   5  175.65    9.43
   1  -1   5  172.35    9.93
  -1   1  -5  162.19    9.70
   1  -1   5  184.26    9.64
  -4  -3  -4    0.75    0.63
   4   3   4    1.26    0.81
  -4  -3  -4    0.78    0.80
  -4  -3  -4    1.19    0.64
  -4  -3  -4    1.38    0.95
   4   3   4    1.53    0.58
  -4  -3  -4    0.89    0.85
  -4  -3  -4    1.08    0.67
   4   3   4    0.83    0.56
  -4  -3  -4    0.66    1.00
   5   0   2  353.13   17.68
  -5   0  -2  343.80   17.48
   5   0   2  364.42   19.70
  -5   0  -2  315.67   16.92
  -5   0  -2  279.59   14.18
   5   0   2  315.31   15.84
  -5   0  -2  329.08   16.56
  -5   0  -2  318.92   16.16
   5   0   2  408.56   20.36
   5   0   2  314.28   15.78
  -5   0  -2  307.45   16.11
   5   1   2   19.73    1.18
  -5  -1  -2   14.68    1.05
  -5  -1  -2   14.32    1.08
  -5  -1  -2   18.94    1.28
  -5  -1  -2   18.16    1.12
   5   1   2   19.17    1.23
  -5  -1  -2   18.38    1.60
   5   1   2   18.86    1.63
   5   1   2   18.34    1.22
  -5  -1  -2   18.52    1.32
  -5  -1  -2   18.15    1.45
   5   1   2   18.23    1.15
   2   5   2  108.66    7.56
   2   5   2  100.04    7.93
  -2  -5  -2  111.47    7.43
  -2  -5  -2  120.36    8.15
  -2  -5  -2  102.29    6.82
   2   5   2   88.72    5.94
  -2  -5  -2   93.30    7.32
  -2  -5  -2   90.53    6.17
   2   5   2  105.81    7.34
  -2  -5  -2   84.88    6.12
  -2  -5  -2   94.15    6.95
  -1  -3  -6  918.93   45.75
  -1  -3  -6  810.60   40.25
  -1  -3  -6  881.14   43.58
  -1  -3  -6  799.49   40.65
   1   3   6  766.09   39.21
  -1  -3  -6  919.78   47.74
   1   3   6  843.25   42.12
  -1  -3  -6  765.68   38.89
  -1  -3  -6  936.52   47.31
   1   3   6  949.54   47.15
  -1  -3  -6  990.34   50.50
   2   2   6   16.72    1.02
  -2  -2  -6   18.94    1.26
   2   2   6   16.44    1.06
  -2  -2  -6   15.29    1.39
   2   2   6   16.59    1.35
  -2  -2  -6   18.25    1.24
  -2  -2  -6   16.87    1.57
   2   2   6   18.02    1.21
  -2  -2  -6   18.86    1.27
   2   1  -4    1.17    0.56
   2   1  -4    1.11    0.58
  -2  -1   4    0.98    0.87
  -2  -1   4    0.83    0.60
   2   1  -4    0.93    0.62
  -2  -1   4    0.91    0.79
  -2  -1   4    1.15    0.65
   2   1  -4    0.84    0.85
   3  -2  -4  192.96    9.77
  -3   2   4  193.70    9.88
  -3   2   4  208.26   10.52
   3  -2  -4  220.60   11.37
   3  -2  -4  174.51    8.94
  -3   2   4  207.71   10.89
   3  -2  -4  196.26    9.95
   3  -2  -4  197.03   10.16
  -3   2   4  202.77   10.29
  -1   4   5    1.23    0.58
  -1   4   5    1.09    0.59
   1  -4  -5    1.13    0.51
   1  -4  -5    1.43    0.61
  -1   4   5    1.10    0.69
   1  -4  -5    1.35    0.75
   1  -4  -5    0.93    0.62
   1  -4  -5    1.15    0.63
   1  -4  -5    1.32    0.60
  -5  -1  -1    2.39    0.56
   5   1   1    2.20    0.68
   5   1   1    2.18    0.56
   5   1   1    2.09    1.19
  -5  -1  -1    2.39    0.94
   5   1   1    2.20    1.03
   5   1   1    2.63    0.81
  -5  -1  -1    2.21    0.77
   5   1   1    2.33    0.74
  -5  -1  -1    1.97    0.72
  -5  -1  -1    1.63    0.56
  -1   4  -2  227.26   13.46
   1  -4   2  274.22   14.31
   1  -4   2  262.40   15.05
  -1   4  -2  288.81   15.09
   1  -4   2  268.50   13.70
   1  -4   2  345.21   17.33
   1  -4   2  286.27   15.19
  -1   4  -2  264.28   13.52
   1  -4   2  317.13   17.52
   1  -4   2  277.88   14.53
  -1   4  -2  268.43   13.92
   3  -1  -4    7.75    0.81
   3  -1  -4    6.36    0.97
  -3   1   4    7.62    0.94
  -3   1   4    7.83    0.75
  -3   1   4    7.86    1.07
   3  -1  -4    7.91    1.20
  -3   1   4    8.79    1.22
   3  -1  -4    7.62    0.91
  -3   1   4    7.81    0.80
  -3   1   4    7.67    0.93
   3  -1  -4    7.12    0.82
   0   5   0  186.15   11.48
   0  -5   0  163.09    8.46
   0   5   0  175.79    9.10
   0  -5   0  179.54    9.39
   0  -5   0  223.71   12.04
   0   5   0  216.14   11.23
   0   5   0  163.58   11.83
   0   5   0  160.39    8.27
   0   5   0  170.97   10.11
   0  -5   0  166.25    9.44
   0  -5   0  154.12    8.74
   2  -2  -5  513.38   25.96
   2  -2  -5  490.82   24.56
  -2   2   5  484.69   23.94
  -2   2   5  477.11   23.74
   2  -2  -5  447.66   22.21
   2  -2  -5  427.83   21.74
  -2   2   5  530.92   26.50
  -2   2   5  495.63   25.36
  -2   2   5  514.25   25.59
   2  -2  -5  565.53   28.22
   2  -2  -5  457.88   22.79
   0  -2  -6    0.81    0.63
   0  -2  -6    1.62    0.67
   0   2   6    0.70    0.68
   0  -2  -6    1.57    0.72
   0   2   6   -0.94    0.82
   0  -2  -6   -0.84    1.19
   0  -2  -6    1.23    0.64
   0  -2  -6   -1.54    1.24
   0   2   6    1.18    0.99
  -5   1  -1   89.77    6.10
   5  -1   1   91.24    6.30
  -5   1  -1   72.52    4.89
   5  -1   1   80.74    5.40
  -5   1  -1   87.15    5.87
  -5   1  -1   93.95    6.38
   5  -1   1   80.85    5.66
  -5   1  -1   77.73    5.32
   5  -1   1   88.46    5.97
  -5   1  -1   79.82    5.36
   2  -1   5  177.76    9.34
   2  -1   5  162.85    9.01
   2  -1   5  157.39    9.30
  -2   1  -5  146.09    2.78
  -2   1  -5  179.63    9.49
   2  -1   5  151.31    2.74
  -2   1  -5  145.42    9.53
   2  -1   5  162.52    8.44
   2  -1   5  131.87    8.93
   2  -1   5  158.82    9.18
  -2   1  -5  144.11   10.34
  -5   0   0   73.63    5.20
  -5   0   0   74.88    5.30
   5   0   0   87.38    6.13
   5   0   0   82.09    5.81
  -5   0   0   67.65    4.62
   5   0   0   74.30    5.00
  -5   0   0   78.62    5.37
   5   0   0   62.62    4.41
   5   0   0   72.29    4.95
   5   0   0   78.95    5.32
   5   0   0   78.78    5.34
  -5   0   0   68.23    4.63
  -5   0   0   70.38    4.91
  -1  -1  -6   26.92    2.15
   1   1   6   22.99    2.11
  -1  -1  -6   18.64    1.38
   1   1   6   24.30    1.94
  -1  -1  -6   25.54    2.10
   1   1   6   20.85    1.73
   1   1   6   22.65    1.83
  -1  -1  -6   23.33    1.90
   1   1   6   26.67    2.09
   0  -4   2   77.59    5.36
   0  -4   2   64.50    4.41
   0   4  -2   77.42    5.47
   0   4  -2   69.55    4.90
   0   4  -2   78.24    5.70
   0   4  -2   68.48    5.39
   0  -4   2   75.22    5.22
   0  -4   2   78.55    5.39
   0  -4   2   71.58    4.88
   0  -4   2   72.51    5.04
   0   4  -2   70.70    4.90
   4  -3   1  124.17    8.19
  -4   3  -1  122.69    8.42
   4  -3   1  120.04    8.10
  -4   3  -1  130.82    8.74
  -4   3  -1  127.35    8.38
   4  -3   1   98.97    6.58
  -4   3  -1  117.74    7.80
  -4   3  -1  141.33    9.32
   4  -3   1  124.13    8.25
  -4   3  -1  128.37    8.50
   4  -3   1  104.11    6.85
   0   1  -5   23.40    1.91
   0  -1   5   28.24    2.30
   0  -1   5   28.37    2.27
   0   1  -5   25.32    2.13
   0  -1   5   26.03    2.02
   0   1  -5   22.68    1.88
   0   1  -5   24.14    1.96
   0  -1   5   28.85    2.22
   0  -1   5   24.17    2.03
   2   4  -1   60.90    1.63
  -2  -4   1   62.54    4.39
  -2  -4   1   66.45    4.61
   2   4  -1   57.58    4.09
  -2  -4   1   60.20    2.20
  -2  -4   1   67.54    4.70
  -2  -4   1   61.85    3.01
   2   4  -1   53.00    4.64
   2   4  -1   62.50    5.18
   2   4  -1   66.24    5.27
   1  -5   0   56.82    3.99
   1  -5   0   80.29    5.56
  -1   5   0   61.65    1.54
  -1   5   0   59.47    4.53
  -1   5   0   73.97    5.05
   1  -5   0   65.36    4.50
   1  -5   0   61.60    1.98
  -1   5   0   59.03    4.15
   1  -5   0   69.55    4.97
  -2  -3  -6   13.32    1.36
   2   3   6   13.19    1.20
   2   3   6   13.29    0.97
  -2  -3  -6   13.49    1.12
   2   3   6   13.99    1.09
  -2  -3  -6   13.20    0.94
  -2  -3  -6   12.43    1.15
   2   3   6   12.65    0.95
  -2  -3  -6   14.06    0.99
   2   3   6   13.37    0.96
  -2  -3  -6   12.70    1.01
  -2  -5  -4   20.61    1.68
  -2  -5  -4   22.78    1.92
  -2  -5  -4   20.00    0.91
   2   5   4   19.61    1.38
   2   5   4   18.92    1.34
  -2  -5  -4   22.84    1.85
  -2  -5  -4   19.12    1.32
  -2  -5  -4   18.79    1.35
  -2  -5  -4   18.91    1.11
  -2  -5  -4   21.50    1.73
  -4  -1   2  216.39   11.28
  -4  -1   2  187.49    9.72
   4   1  -2  208.16   10.67
  -4  -1   2  217.87   11.14
   4   1  -2  215.13   10.93
  -4  -1   2  222.70   11.38
   4   1  -2  213.07   10.85
   4   1  -2  192.93   10.31
   4   1  -2  228.66   12.68
  -4  -1   2  226.04   11.91
   4   1  -2  204.69   10.86
   5  -1   0    0.82    0.53
   5  -1   0    0.88    0.73
  -5   1   0    1.09    0.71
  -5   1   0    0.43    0.50
  -5   1   0    0.83    0.49
  -5   1   0    1.13    0.90
   5  -1   0    0.99    0.55
  -5   1   0    0.88    0.82
   5  -1   0    1.24    0.65
   5  -1   0    1.15    1.04
  -5   1   0    0.63    1.00
   5  -1   0    0.93    1.04
  -5   1   0    0.47    0.68
   2  -5  -2  210.58   10.75
  -2   5   2  198.93   10.14
  -2   5   2  185.95    9.40
   2  -5  -2  181.27    9.30
   2  -5  -2  203.21   10.39
   2  -5  -2  169.60    8.59
  -2   5   2  194.37    9.91
  -2   5   2  194.68    9.99
   2  -5  -2  199.08   10.19
   2  -5  -2  185.95    9.48
   2  -5  -2  169.76    8.59
  -1  -3   3  605.24   30.39
  -1  -3   3  501.55   25.39
   1   3  -3  540.57   28.29
  -1  -3   3  552.54   28.34
  -1  -3   3  508.72   28.84
   1   3  -3  587.69   29.08
   1   3  -3  576.83   32.09
  -1  -3   3  559.01   29.22
   1   3  -3  539.31   33.92
   1   3  -3  562.72   29.01
   1   3  -3  564.19   29.23
  -1  -3   3  570.76   29.58
   0  -3  -6  251.24   12.93
   0   3   6  263.42   13.21
   0  -3  -6  230.76   11.81
   0   3   6  251.45   12.95
   0  -3  -6  224.52   12.35
   0   3   6  239.23   12.56
   0  -3  -6  250.68   12.68
   0  -3  -6  214.51   10.83
   0  -3  -6  278.35   14.45
   1  -5  -4    1.17    0.64
  -1   5   4    0.95    0.64
   1  -5  -4    0.75    0.43
  -1   5   4    0.84    0.53
   1  -5  -4    1.12    0.56
  -1   5   4    0.80    0.51
   1  -5  -4    1.02    0.58
   1  -5  -4    1.28    0.74
   1  -5  -4    1.04    0.67
  -2  -1  -6   36.30    2.68
   2   1   6   37.48    2.70
   2   1   6   39.69    2.94
   2   1   6   37.65    2.79
  -2  -1  -6   45.77    3.46
   2   1   6   45.61    3.29
  -2  -1  -6   39.70    2.94
   2   1   6   39.23    3.19
  -2  -1  -6   35.35    2.86
  -2  -1  -6   39.25    3.02
   5   1   3    2.69    1.05
   5   1   3    3.15    0.65
  -5  -1  -3    2.43    0.89
  -5  -1  -3    2.65    0.68
  -5  -1  -3    2.08    1.11
  -5  -1  -3    2.39    0.73
  -5  -1  -3    3.44    0.69
   5   1   3    3.52    1.47
   5   1   3    3.17    1.02
  -5  -1  -3    3.14    0.73
   5   1   3    4.75    0.77
   5   1   3    2.62    0.65
  -2   5   1    1.51    0.72
   2  -5  -1    0.91    0.57
   2  -5  -1    1.20    0.75
   2  -5  -1    1.64    0.67
   2  -5  -1    1.07    0.84
  -2   5   1    1.49    0.73
   2  -5  -1    1.17    0.79
  -2   5   1    0.93    0.53
   2  -5  -1    1.15    0.75
  -2   5   1    1.39    0.70
  -2   5   1    0.67    0.70
   2  -5  -1    0.94    0.56
  -2   1   5  558.86   28.96
   2  -1  -5  556.80   30.73
   2  -1  -5  593.63   30.99
   2  -1  -5  588.69   29.51
  -2   1   5  628.66   31.72
   2  -1  -5  563.65   29.18
  -2   1   5  570.03   28.36
  -2   1   5  620.14   30.90
   2  -1  -5  552.18   27.46
   2  -1  -5  526.17   26.05
  -2   1   5  565.02   28.09
  -1  -2   4  482.45   25.59
  -1  -2   4  439.98   23.45
   1   2  -4  474.74   24.57
   1   2  -4  456.64   24.26
  -1  -2   4  484.41   24.37
  -1  -2   4  472.67   24.94
  -1  -2   4  450.87   22.95
   1   2  -4  467.23   29.63
   1   2  -4  419.42   22.97
   1   2  -4  440.87   24.24
  -1  -2   4  504.83   25.52
   4  -3  -2  164.21    8.40
   4  -3  -2  171.32    8.86
  -4   3   2  158.50    8.14
  -4   3   2  170.81    8.72
   4  -3  -2  160.94    8.20
   4  -3  -2  145.02    9.49
   4  -3  -2  159.74    8.23
   4  -3  -2  164.31    8.38
   4  -3  -2  182.46    9.37
  -4   3   2  181.01    9.32
  -4   3   2  179.80    9.18
  -3   4   3   43.17    3.17
  -3   4   3   43.74    3.16
  -3   4   3   37.03    2.71
   3  -4  -3   42.52    3.12
   3  -4  -3   35.00    2.63
   3  -4  -3   44.09    3.23
   3  -4  -3   40.31    2.95
   4  -2   3   50.05    3.72
  -4   2  -3   50.52    3.62
   4  -2   3   68.43    5.00
   4  -2   3   53.63    3.79
  -4   2  -3   65.84    4.55
  -4   2  -3   59.13    4.11
  -4   2  -3   54.66    4.22
  -4   2  -3   67.28    4.67
   4  -2   3   61.95    4.26
  -4   2  -3   49.39    3.51
  -4   2  -3   62.52    4.49
   4  -2   3   58.03    4.08
  -2   3   5  282.90   14.08
   2  -3  -5  306.08   15.72
  -2   3   5  259.77   13.06
   2  -3  -5  305.49   15.52
  -2   3   5  311.72   15.92
   2  -3  -5  267.46   13.40
   2  -3  -5  265.08   13.36
  -4  -2  -5   60.07    1.54
   4   2   5   62.15    4.49
   4   2   5   66.75    4.64
   4   2   5   57.00    4.06
  -4  -2  -5   66.83    4.63
  -4  -2  -5   51.58    3.67
  -4  -2  -5   53.67    4.15
   4   2   5   49.61    3.50
  -4  -2  -5   51.56    3.85
   3  -4   1  340.78   17.18
  -3   4  -1  375.09   18.76
   3  -4   1  367.56   18.49
  -3   4  -1  300.46   15.42
  -3   4  -1  315.93   16.06
  -3   4  -1  361.25   18.96
  -3   4  -1  343.35   17.50
   3  -4   1  341.15   17.30
   5  -1   2   71.40    4.88
   5  -1   2   59.85    1.71
  -5   1  -2   68.96    4.70
   5  -1   2   63.17    4.29
  -5   1  -2   57.93    4.09
  -5   1  -2   73.24    5.03
  -5   1  -2   63.78    4.56
  -5   1  -2   68.03    4.71
  -5   1  -2   69.35    4.89
   5  -1   2   68.02    4.91
   5  -1   2   77.14    5.23
  -5   1  -2   57.83    4.05
   5  -1   2   66.81    4.53
  -4   1  -4  135.33    9.65
  -4   1  -4  166.92    8.82
   4  -1   4  141.50    9.39
  -4   1  -4  158.27    8.33
   4  -1   4  159.25    8.21
  -4   1  -4  127.58    8.49
  -4   1  -4  142.07    9.28
  -4   1  -4  134.50    9.07
  -4   1  -4  145.68    9.57
  -4   1  -4  142.03    9.33
   4  -1   4  152.74    7.83
   4  -1   4  142.45    9.72
   3   4   0   52.56    4.29
   3   4   0   53.70    3.97
  -3  -4   0   50.16    3.64
   3   4   0   41.76    3.08
  -3  -4   0   52.58    4.33
  -3  -4   0   47.15    3.42
  -3  -4   0   54.85    3.92
  -3  -4   0   53.58    4.05
   3   4   0   54.09    4.30
  -3  -4   0   39.98    3.06
  -3  -4  -5 1398.08   69.99
  -3  -4  -5 1255.50   65.72
   3   4   5 1239.92   71.07
   3   4   5 1378.67   72.24
  -3  -4  -5 1208.31   67.10
  -3  -4  -5 1180.35   60.15
   3   4   5 1268.96   63.79
  -3  -4  -5 1233.33   66.05
  -3  -4  -5 1446.72   72.38
  -3  -4  -5 1300.64   65.79
  -3  -4  -5 1431.61   73.75
   4   3   0  244.18   13.35
   4   3   0  273.68   13.85
   4   3   0  269.64   14.30
  -4  -3   0  258.32   13.79
  -4  -3   0  228.24   11.63
   4   3   0  270.78   13.56
  -4  -3   0  265.47   13.53
   4   3   0  254.13   15.77
  -4  -3   0  258.23   13.28
   4   3   0  260.17   13.25
  -4  -3   0  234.16   12.33
   4   1   5   79.06    5.56
  -4  -1  -5   71.63    5.17
  -4  -1  -5   72.28    4.95
  -4  -1  -5   72.18    4.90
   4   1   5   68.31    4.68
  -4  -1  -5   67.72    4.58
  -4  -1  -5   70.41    4.83
  -4  -1  -5   70.99    4.94
   4   1   5   77.44    5.34
  -4  -1  -5   59.80    2.24
  -4  -1  -5   66.52    4.57
   4   1   5   74.22    5.06
  -3   3   4   18.22    1.23
   3  -3  -4   19.62    1.29
   3  -3  -4   20.08    1.23
  -3   3   4   21.15    1.72
   3  -3  -4   20.14    1.24
  -3   3   4   21.56    1.85
   3  -3  -4   19.60    1.26
  -3   3   4   16.78    1.06
  -5   0  -3  144.80    9.54
   5   0   3  166.25    8.97
  -5   0  -3  155.82    8.17
   5   0   3  171.45    9.62
  -5   0  -3  156.92    8.35
  -5   0  -3  160.12    8.33
  -5   0  -3  124.19    8.20
  -5   0  -3  167.56    8.60
   5   0   3  148.00    2.34
   5   0   3  151.38    2.36
  -5   0  -3  145.52    9.82
   5   0   3  163.27    8.49
   5   0   3  143.15    9.38
   5   0   3  163.19    8.41
  -2  -5  -1  241.35   12.30
  -2  -5  -1  202.56   12.93
   2   5   1  243.33   16.18
   2   5   1  227.03   14.70
   2   5   1  253.90   12.87
   2   5   1  272.54   15.33
  -2  -5  -1  297.68   15.60
  -2  -5  -1  256.00   16.93
  -2  -5  -1  253.22   12.88
  -2  -5  -1  262.51   13.60
  -2  -5  -1  317.42   16.37
   2   5   1  275.08   14.23
  -5  -2  -2    6.44    0.69
  -5  -2  -2    6.11    0.82
   5   2   2    6.40    0.75
  -5  -2  -2    6.33    0.82
  -5  -2  -2    7.46    0.90
  -5  -2  -2    6.09    1.07
   5   2   2    5.88    0.81
  -5  -2  -2    7.70    1.24
   5   2   2    6.92    0.80
   5   2   2    6.53    1.17
  -1  -5   0   81.68    5.89
   1   5   0   74.93    5.86
  -1  -5   0   66.59    4.55
   1   5   0   65.96    5.57
   1   5   0   66.92    4.54
   1   5   0   70.26    4.75
  -1  -5   0   74.21    5.05
  -1  -5   0   60.51    1.79
  -1  -5   0   62.17    4.55
  -3   2  -4   29.06    2.36
   3  -2   4   28.82    2.47
   3  -2   4   36.21    2.74
  -3   2  -4   36.63    2.77
   3  -2   4   35.47    2.56
  -3   2  -4   30.97    2.34
  -3   2  -4   38.80    2.88
   3  -2   4   35.29    2.61
   3  -2   4   31.80    2.43
  -3   2  -4   34.61    2.64
  -3   2  -4   33.01    2.52
   3  -2   4   33.46    2.52
   5   1   0   36.59    2.76
   5   1   0   39.72    3.17
  -5  -1   0   39.71    3.10
   5   1   0   37.74    2.79
  -5  -1   0   38.25    3.04
   5   1   0   40.53    3.28
   5   1   0   42.09    3.14
   5   1   0   38.55    2.83
  -5  -1   0   39.33    2.86
  -5  -1   0   34.77    2.60
  -5  -1   0   40.26    3.05
   5   1   0   37.90    2.77
  -2   4  -2  112.21    7.40
   2  -4   2  111.91    7.51
   2  -4   2  108.96    7.42
   2  -4   2  107.79    7.40
  -2   4  -2   99.46    6.70
   2  -4   2  115.29    7.81
  -2   4  -2  123.52    8.21
   2  -4   2   98.58    6.81
  -2   4  -2  101.17    6.82
   2  -4   2  113.74    7.58
  -4   1   3  558.37   27.84
   4  -1  -3  569.15   28.42
   4  -1  -3  451.40   22.42
   4  -1  -3  496.16   24.56
  -4   1   3  558.27   27.83
  -4   1   3  500.39   25.05
   4  -1  -3  530.21   27.23
  -4   1   3  528.87   26.30
   4  -1  -3  461.71   23.65
  -4   1   3  502.80   25.30
   4  -1  -3  501.69   24.93
   4  -1  -3  479.06   23.73
  -2   5   3   11.41    0.85
  -2   5   3   13.19    1.04
   2  -5  -3   13.40    1.09
   2  -5  -3   11.91    0.88
   2  -5  -3   10.87    0.92
   2  -5  -3   12.85    0.94
   2  -5  -3   11.80    0.97
  -2   5   3   12.55    0.94
   2  -5  -3   12.93    1.11
   2  -5  -3   11.59    0.88
  -1  -5  -5    0.18    0.56
  -1  -5  -5   -0.10    0.75
  -1  -5  -5    0.29    0.48
   1   5   5    0.12    0.60
  -1  -5  -5    0.61    0.63
   1   5   5    0.32    0.56
  -1  -5  -5    0.07    0.76
  -1  -5  -5    0.54    0.57
  -1  -5  -5    0.53    0.58
   4  -2  -3  335.89   16.73
   4  -2  -3  343.85   17.12
  -4   2   3  354.85   17.69
  -4   2   3  400.84   20.12
   4  -2  -3  361.71   18.18
   4  -2  -3  314.77   16.32
  -4   2   3  369.62   18.44
   4  -2  -3  367.59   18.35
  -4   2   3  335.76   17.10
   4  -2  -3  377.27   18.97
   4  -2  -3  291.82   14.68
  -4   2   3  344.60   17.25
  -5  -2  -3   14.89    1.02
   5   2   3   17.07    1.15
   5   2   3   16.30    1.07
  -5  -2  -3   16.43    1.18
   5   2   3   15.44    1.11
   5   2   3   15.35    1.35
   5   2   3   16.30    1.42
  -5  -2  -3   16.36    1.14
  -5  -2  -3   15.81    1.40
  -5  -2  -3   13.91    0.99
  -5  -2  -3   14.99    1.36
   3   0  -4   28.44    2.41
  -3   0   4   33.22    2.70
  -3   0   4   31.00    2.29
   3   0  -4   26.79    2.11
   3   0  -4   29.84    2.35
   3   0  -4   31.59    2.43
  -3   0   4   30.11    2.45
  -3   0   4   31.98    2.39
   3   0  -4   31.83    2.44
  -3   0   4   32.08    2.50
   3   0  -4   30.15    2.29
  -3   0   4   29.30    2.28
  -1  -4  -6   41.05    2.94
   1   4   6   49.43    3.49
  -1  -4  -6   43.18    3.30
   1   4   6   50.19    3.59
  -1  -4  -6   55.15    3.95
  -1  -4  -6   44.22    3.38
  -1  -4  -6   51.76    3.68
  -1  -4  -6   45.92    3.58
  -1  -4  -6   50.11    3.50
  -1  -4   2   60.85    2.40
   1   4  -2   66.82    4.65
   1   4  -2   66.50    5.12
  -1  -4   2   70.46    4.91
  -1  -4   2   68.75    5.05
  -1  -4   2   58.09    4.14
  -1  -4   2   66.78    4.70
  -1  -4   2   67.59    4.82
   1   4  -2   58.15    4.30
   3  -3   3   67.70    5.20
  -3   3  -3   77.26    5.29
  -3   3  -3   74.06    5.04
  -3   3  -3   64.31    4.47
  -3   3  -3   84.11    5.71
   3  -3   3   69.20    4.77
  -3   3  -3   73.95    5.08
   3  -3   3   71.47    4.99
   3  -3   3   73.94    5.04
  -3   3  -3   60.52    2.08
   3  -3   3   68.07    4.62
   3  -3   3   81.05    5.43
   3   2   6   58.50    4.07
   3   2   6   53.42    3.91
  -3  -2  -6   67.95    4.68
   3   2   6   53.58    4.10
  -3  -2  -6   62.71    4.63
  -3  -2  -6   64.12    4.44
   3   2   6   53.52    3.89
  -3  -2  -6   62.54    4.42
   3   2   6   65.00    4.57
  -3  -2  -6   59.62    4.29
   3   2   6   61.84    1.81
  -3  -2  -6   52.81    3.89
   0  -5  -5  681.36   34.31
   0   5   5  649.72   32.04
   0  -5  -5  703.48   34.83
   0  -5  -5  676.66   35.24
   0  -5  -5  699.43   34.90
   0  -5  -5  671.60   33.29
   0   5   5  656.06   32.91
   0  -5  -5  629.93   31.45
   0  -5  -5  652.89   32.28
   5   2   1    6.28    0.90
  -5  -2  -1    5.26    1.04
   5   2   1    6.05    1.15
   5   2   1    6.40    0.83
  -5  -2  -1    5.71    0.84
   5   2   1    6.25    0.84
  -5  -2  -1    4.78    0.79
   5   2   1    5.48    0.75
   5   2   1    7.98    1.11
  -5  -2  -1    5.84    0.84
   5   2   1    6.96    1.17
  -5  -2  -1    5.74    0.67
  -4  -4  -3  753.27   37.43
   4   4   3  836.15   45.91
  -4  -4  -3  760.36   41.41
   4   4   3  653.77   36.33
  -4  -4  -3  844.90   43.24
   4   4   3  832.76   41.35
  -4  -4  -3  926.71   46.06
  -4  -4  -3  839.82   42.68
  -4  -4  -3  835.76   41.31
  -4  -4  -3  761.10   42.87
  -4  -4  -3  833.33   45.44
   5  -1  -1   48.93    3.66
   5  -1  -1   38.72    2.98
  -5   1   1   49.07    3.58
  -5   1   1   40.80    2.95
   5  -1  -1   44.18    3.19
  -5   1   1   44.46    3.23
   5  -1  -1   52.83    3.98
  -5   1   1   46.16    3.35
   5  -1  -1   48.55    3.46
  -5   1   1   51.01    3.85
  -5   1   1   50.40    3.73
   5  -1  -1   46.39    3.37
   5  -1  -1   44.54    3.18
  -2   5   0   25.98    2.01
   2  -5   0   31.29    2.44
   2  -5   0   29.11    2.18
   2  -5   0   23.57    1.93
  -2   5   0   29.65    2.31
  -2   5   0   31.90    2.43
   2  -5   0   35.47    2.64
   2  -5   0   25.44    2.05
   2  -5   0   27.18    2.08
  -2   5   0   24.65    2.00
  -5   0   1  200.29   10.28
  -5   0   1  203.67   10.70
   5   0  -1  215.41   11.16
   5   0  -1  234.09   12.10
   5   0  -1  205.51   11.08
   5   0  -1  257.13   13.61
   5   0  -1  222.90   11.55
  -5   0   1  226.55   11.61
  -5   0   1  252.92   13.08
   5   0  -1  223.50   11.40
  -5   0   1  225.85   11.80
   5   0  -1  218.20   11.00
   3  -1   5  122.79    8.29
  -3   1  -5  116.35    8.35
  -3   1  -5  112.85    7.44
   3  -1   5  125.23    8.38
   3  -1   5  122.91    8.27
   3  -1   5  126.51    8.30
  -3   1  -5  121.89    8.14
   3  -1   5  120.00    8.77
  -3   1  -5  116.07    8.17
  -3   1  -5  100.78    7.06
  -4  -3  -5   -0.32    1.11
   4   3   5   -0.01    0.74
  -4  -3  -5    0.25    0.62
   4   3   5   -0.06    0.67
  -4  -3  -5   -0.19    0.88
  -4  -3  -5    0.70    0.69
  -4  -4  -2   -0.03    0.57
  -4  -4  -2   -0.05    0.72
   4   4   2    0.61    0.58
  -4  -4  -2   -0.22    0.59
   4   4   2    0.50    0.74
  -4  -4  -2   -0.08    0.90
  -4  -4  -2    0.35    0.86
   4   4   2    0.17    0.54
   4   4   2    0.57    0.60
  -4  -4  -2    0.42    0.56
  -4  -4  -2    0.78    0.83
   4   4   2   -0.22    0.68
  -4   3  -2    0.95    0.73
  -4   3  -2   -0.30    0.63
   4  -3   2    0.35    0.63
  -4   3  -2    0.62    0.69
  -4   3  -2    0.38    0.63
   4  -3   2    0.59    0.65
   4  -3   2    1.06    1.08
  -4   3  -2    0.18    0.69
   4  -3   2    0.49    0.69
   4  -3   2    0.18    0.50
  -5   2  -1  456.92   23.07
   5  -2   1  436.64   21.69
  -5   2  -1  364.12   18.11
  -5   2  -1  374.35   18.96
   5  -2   1  370.86   18.45
  -5   2  -1  444.86   22.12
   5  -2   1  385.19   19.23
  -5   2  -1  441.27   22.34
   5  -2   1  416.99   21.90
  -5   2  -1  357.66   17.94
   5  -2   1  367.59   18.73
   5  -2   1  335.95   16.69
   1  -2  -6  112.98    7.64
   1  -2  -6  106.55    7.04
   1  -2  -6   92.26    6.48
  -1   2   6  103.65    6.93
   1  -2  -6  102.58    6.79
   1  -2  -6   86.99    5.80
  -1   2   6  102.77    6.97
  -1   2   6  104.37    6.96
  -1   2   6   91.16    6.62
   0   4   6    7.92    0.84
   0  -4  -6    7.75    0.78
   0  -4  -6    9.68    0.90
   0  -4  -6    7.66    0.94
   0  -4  -6    8.74    0.89
   0  -4  -6    6.35    0.87
   0  -4  -6    7.74    0.81
   0  -4  -6    8.95    0.77
  -2  -4  -6  130.66    8.76
   2   4   6  110.14    7.46
   2   4   6  116.39    7.67
  -2  -4  -6  115.23    7.75
  -2  -4  -6  116.31    8.11
   2   4   6  122.30    8.24
  -2  -4  -6  107.93    7.50
  -2  -4  -6  112.92    7.58
   3   3   6  114.18    7.81
   3   3   6   88.31    6.35
  -3  -3  -6  106.38    7.37
  -3  -3  -6  115.96    7.69
  -3  -3  -6  103.78    7.43
  -3  -3  -6  116.16    7.86
   3   3   6  112.09    7.47
  -3  -3  -6  112.94    7.61
   3   3   6  114.51    7.80
   3   3   6  106.69    7.44
   1   0   6   38.14    2.92
  -1   0  -6   34.03    2.67
   1   0   6   35.24    2.65
   1   0   6   30.10    2.64
  -1   0  -6   33.36    2.51
  -1   0  -6   33.45    2.57
  -1   0  -6   39.30    3.17
   1   0   6   40.28    2.98
   1   0   6   33.10    2.71
   4   0  -3    3.64    0.90
  -4   0   3    4.64    0.74
  -4   0   3    4.32    0.68
  -4   0   3    3.83    0.94
  -4   0   3    3.52    0.69
   4   0  -3    4.32    0.71
   4   0  -3    3.53    0.70
  -4   0   3    3.04    0.87
  -4   0   3    4.38    1.01
   4   0  -3    3.78    1.09
   4   0  -3    4.17    0.70
   4   0  -3    3.20    0.69
  -2  -5  -5    3.72    0.57
  -2  -5  -5    4.06    0.74
   2   5   5    3.64    0.79
  -2  -5  -5    4.56    0.72
  -2  -5  -5    3.37    0.85
  -2  -5  -5    3.88    0.71
  -2  -5  -5    4.37    0.70
  -2  -5  -5    3.77    0.85
   2   5   5    3.71    0.65
  -3  -1  -6  385.95   19.63
  -3  -1  -6  325.92   16.82
  -3  -1  -6  309.38   15.67
   3   1   6  347.51   17.70
   3   1   6  305.13   16.73
  -3  -1  -6  324.49   17.29
   3   1   6  340.07   17.35
  -3  -1  -6  375.60   19.28
  -3  -1  -6  339.13   18.35
   3   1   6  330.60   17.39
   3   1   6  350.30   18.40
  -3  -5  -3  154.70    8.39
   3   5   3  151.05    3.40
  -3  -5  -3  127.37    8.77
  -3  -5  -3  134.52   10.22
  -3  -5  -3  144.06    9.51
  -3  -5  -3  159.48    8.54
  -3  -5  -3  152.12    2.56
  -3  -5  -3  155.49    8.64
   3   5   3  110.95    8.92
   1   1  -5  147.07    2.45
  -1  -1   5  153.66    8.08
   1   1  -5  151.45    5.04
   1   1  -5  130.20    8.63
   1   1  -5  153.95    8.43
   1   1  -5  163.65    8.71
   1   1  -5  141.25    9.94
  -1  -1   5  155.04    8.50
  -1  -1   5  172.50    8.82
  -1  -1   5  150.38    3.52
  -1  -1   5  155.23    8.62
  -1  -1   5  158.19    8.28
  -4   0  -5   41.81    3.13
   4   0   5   44.32    3.29
   4   0   5   39.92    3.13
  -4   0  -5   40.20    2.97
  -4   0  -5   42.73    3.06
   4   0   5   37.73    3.24
   4   0   5   44.01    3.18
  -4   0  -5   43.29    3.19
   4   0   5   43.73    3.20
  -4   0  -5   38.04    3.03
  -4   0  -5   43.79    3.18
   4   0   5   44.80    3.37
  -4   0  -5   39.80    3.20
  -1   3   6  148.92    2.39
   1  -3  -6  139.78    9.32
  -1   3   6  146.26    2.02
  -1   3   6  128.59    8.45
   1  -3  -6  127.17    8.71
  -1   3   6  119.35    8.17
   1  -3  -6  164.97    8.53
   1  -3  -6  132.91    8.66
   1  -3  -6  135.64    8.94
  -1   3   6  152.49    2.88
   2   0  -5  194.94   10.19
  -2   0   5  199.07   10.75
   2   0  -5  188.90    9.73
   2   0  -5  174.74    8.93
   2   0  -5  191.70    9.91
  -2   0   5  199.90   10.30
  -2   0   5  191.63    9.89
   2   0  -5  189.48   10.77
  -2   0   5  202.03   10.48
   2   0  -5  185.81   10.24
  -5  -1  -4   72.57    5.23
  -5  -1  -4   72.30    4.92
  -5  -1  -4   73.34    5.01
   5   1   4   79.93    5.90
  -5  -1  -4   82.96    5.58
  -5  -1  -4   71.54    5.14
   5   1   4   86.37    5.88
   5   1   4   83.07    5.66
  -5  -1  -4   81.10    5.67
  -5  -1  -4   84.57    5.76
   5   1   4   82.06    5.86
   5   1   4   89.85    6.12
  -4  -4  -4  132.25    9.37
   4   4   4  119.14    8.51
  -4  -4  -4  129.33    8.57
  -4  -4  -4  142.88    9.37
  -4  -4  -4  117.83    8.13
  -4  -4  -4  137.33    9.09
  -4  -4  -4  132.87    8.77
   4   4   4  131.18    9.37
   4   4   4  127.67    8.41
  -4  -4  -4  103.75    7.16
  -4  -4  -4  129.00    8.64
  -2   0  -6   26.48    2.03
   2   0   6   32.44    2.81
  -2   0  -6   29.53    2.28
   2   0   6   32.78    2.60
   2   0   6   32.40    2.43
  -2   0  -6   28.36    2.37
   2   0   6   40.07    2.95
   2   0   6   31.77    2.37
  -2   0  -6   34.75    2.77
   2   0   6   30.67    2.47
  -2   0  -6   35.86    2.81
  -5   1  -3  132.33    9.09
   5  -1   3  147.68    3.98
   5  -1   3  127.77    8.38
  -5   1  -3  114.58    7.55
   5  -1   3  133.74    8.92
  -5   1  -3  124.57    8.86
   5  -1   3  134.58    8.84
  -5   1  -3  113.36    7.51
  -5   1  -3  131.53    8.67
  -5   1  -3  124.00    8.41
   5  -1   3  131.31    8.67
  -5   1  -3  132.15    8.73
   5  -1   3  133.60    9.08
   5  -1   3  141.58    9.27
   3   3  -2   92.97    7.20
  -3  -3   2   94.00    6.39
  -3  -3   2   92.48    6.56
  -3  -3   2   92.82    6.42
   3   3  -2   97.80    6.76
   3   3  -2   94.29    6.51
   3   3  -2  101.28    6.80
  -3  -3   2   98.61    6.70
   3   3  -2   96.70    7.20
  -3  -3   2  100.07    6.64
  -3  -3   2   89.38    6.13
   3   3  -2  114.15    7.61
  -3  -2   3   22.15    1.82
  -3  -2   3   19.66    0.82
  -3  -2   3   21.49    1.74
   3   2  -3   22.18    1.78
   3   2  -3   21.31    2.00
   3   2  -3   21.02    1.74
   3   2  -3   20.08    1.05
  -3  -2   3   23.73    2.02
  -3  -2   3   19.88    1.34
   3   2  -3   22.68    2.00
   3   5   2   49.64    3.53
  -3  -5  -2   41.51    3.37
  -3  -5  -2   62.47    4.47
  -3  -5  -2   55.95    3.96
   3   5   2   64.63    4.49
  -3  -5  -2   58.91    4.23
  -3  -5  -2   47.17    3.77
   3   5   2   56.16    4.14
  -3  -5  -2   54.50    3.86
   3   5   2   43.28    3.66
  -3  -5  -2   60.70    2.18
   3   5   2   51.52    4.23
  -2   4   5   21.95    1.73
  -2   4   5   25.13    2.02
  -2   4   5   22.13    1.77
  -2   4   5   26.43    2.02
   2  -4  -5   25.49    2.06
   2  -4  -5   28.37    2.20
   2  -4  -5   25.85    2.02
   2  -4  -5   21.77    1.70
   2  -4  -5   23.28    1.85
   5  -2  -1   97.21    6.64
  -5   2   1   86.17    6.35
   5  -2  -1   80.13    5.55
  -5   2   1   95.17    6.49
   5  -2  -1   94.96    6.46
  -5   2   1   90.60    6.19
  -5   2   1   96.83    6.50
   5  -2  -1  102.41    6.94
  -5   2   1   92.07    6.18
   5  -2  -1   81.53    5.44
  -5   2   1   89.04    5.97
   3   5   4   36.32    2.81
  -3  -5  -4   36.90    2.91
  -3  -5  -4   44.48    3.31
  -3  -5  -4   33.42    2.67
  -3  -5  -4   44.82    3.23
  -3  -5  -4   44.58    3.47
  -3  -5  -4   36.94    2.65
   3   5   4   38.38    3.03
  -3  -5  -4   41.00    2.99
  -5  -2  -4  294.86   14.89
   5   2   4  244.70   13.55
   5   2   4  271.83   13.87
  -5  -2  -4  276.70   14.67
   5   2   4  267.53   13.54
   5   2   4  271.13   13.70
  -5  -2  -4  267.67   13.75
   5   2   4  299.98   15.48
  -5  -2  -4  244.58   12.51
  -5  -2  -4  258.30   13.88
   5   2   4  267.23   14.55
   0  -5   1  125.85    8.77
   0   5  -1  128.91    9.66
   0  -5   1  135.06    9.11
   0   5  -1  123.97    8.26
   0   5  -1  101.24    7.28
   0   5  -1  113.12    7.55
   0  -5   1  126.64    8.50
   0   5  -1  122.74    8.61
   0   5  -1  113.45    9.23
   0  -5   1  100.08    6.98
   0  -5   1  121.08    9.32
  -1   5  -1  490.61   28.38
   1  -5   1  420.29   23.25
  -1   5  -1  478.63   26.47
   1  -5   1  514.92   29.04
   1  -5   1  396.91   20.51
  -1   5  -1  380.98   24.64
   1  -5   1  433.45   23.49
  -1   5  -1  431.12   22.50
  -1   5  -1  386.77   19.23
   1  -5   1  445.10   22.66
   4  -3  -3    2.81    1.00
   4  -3  -3    2.17    0.71
  -4   3   3    2.44    0.82
   4  -3  -3    2.47    0.82
   4  -3  -3    2.46    0.63
   4  -3  -3    2.57    0.71
  -4   3   3    2.46    0.57
   4  -3  -3    2.72    0.69
  -4   3   3    4.00    0.81
   1  -1  -6   67.27    4.64
  -1   1   6   72.72    5.27
   1  -1  -6   67.90    4.62
   1  -1  -6   71.95    4.84
   1  -1  -6   74.72    5.32
  -1   1   6   84.10    5.68
  -1   1   6   78.56    5.36
   1  -1  -6   79.19    5.62
   0   0   6   26.64    2.18
   0   0  -6   26.32    2.17
   0   0  -6   24.50    2.06
   0   0   6   25.39    1.99
   0   0   6   20.53    1.94
   0   0   6   23.71    1.89
   0   0  -6   19.31    1.26
   0   0  -6   22.73    1.86
   0   0   6   26.00    2.56
  -2   5   4    4.31    0.61
   2  -5  -4    5.54    0.85
   2  -5  -4    5.10    0.83
   2  -5  -4    5.74    0.78
   2  -5  -4    4.57    0.62
  -2   5   4    5.10    0.83
  -2   5   4    4.31    0.65
   2  -5  -4    4.69    0.70
   2  -5  -4    4.93    0.76
  -2   5   4    4.52    0.70
   4  -4  -1  416.97   20.78
  -4   4   1  396.23   19.76
  -4   4   1  417.70   20.86
   4  -4  -1  390.91   19.51
  -4   4   1  406.23   20.23
  -4   4   1  328.21   16.48
   4  -4  -1  348.23   17.34
  -4   4   1  384.21   19.14
   4  -4  -1  363.59   18.27
   4  -4  -1  414.63   20.73
   1  -5  -5  450.24   22.26
   1  -5  -5  550.47   27.20
   1  -5  -5  518.66   25.83
  -1   5   5  436.92   21.64
   1  -5  -5  517.54   25.90
   1  -5  -5  496.88   24.78
  -1   5   5  487.63   24.68
  -1   5   5  513.71   25.37
  -1   5   5  439.62   21.88
   1  -5  -5  470.38   23.63
   1  -5  -5  481.19   24.02
   1  -3   4  112.28    7.50
   1  -3   4  107.25    7.21
  -1   3  -4   91.20    6.28
   1  -3   4  100.69    7.07
   1  -3   4   92.38    6.34
   1  -3   4  111.52    8.18
   1  -3   4  104.63    7.13
  -1   3  -4   93.68    7.06
  -1   3  -4   92.35    6.34
  -1   3  -4  105.19    7.15
   1  -3   4  103.72    7.04
   4   4   1   38.88    3.17
  -4  -4  -1   37.74    2.83
   4   4   1   43.64    3.33
  -4  -4  -1   39.26    3.11
   4   4   1   35.26    2.87
  -4  -4  -1   37.98    2.85
  -4  -4  -1   29.66    2.30
  -4  -4  -1   41.68    3.05
   4   4   1   46.30    3.38
  -4  -4  -1   40.17    3.14
   2   5   0    9.88    0.86
   2   5   0    9.25    0.95
  -2  -5   0   12.31    1.04
  -2  -5   0   10.86    1.07
  -2  -5   0   10.89    0.96
   2   5   0   12.07    1.07
   2   5   0    9.22    1.07
  -2  -5   0    7.80    1.03
  -2  -5   0    9.12    0.90
  -2  -3   3  136.46    9.28
   2   3  -3  126.44    9.60
  -2  -3   3  126.65    8.60
  -2  -3   3  142.56    9.43
  -2  -3   3  139.96    9.49
  -2  -3   3  117.77    7.94
   2   3  -3  147.65    2.39
   2   3  -3  139.47    9.73
   2   3  -3  141.48    9.45
  -2  -3   3  129.87    8.69
   2   3  -3  116.60    7.81
   5  -2   2   -0.01    0.73
   5  -2   2    0.28    0.86
  -5   2  -2   -0.16    0.67
   5  -2   2    0.29    0.50
  -5   2  -2    0.15    0.50
  -5   2  -2    0.23    0.51
  -5   2  -2    0.44    0.64
   5  -2   2    0.28    0.70
   5  -2   2    0.25    1.00
  -5   2  -2    0.40    0.85
   5  -2   2    0.17    0.53
   5  -2   2    0.23    0.53
  -5   2  -2   -0.15    0.79
  -5   2  -2    0.22    0.60
  -3   4   4   12.97    0.95
   3  -4  -4   15.34    1.22
   3  -4  -4   15.54    1.15
  -3   4   4   15.29    1.08
  -3   4   4   15.80    1.20
   3  -4  -4   14.68    1.12
  -3   4   4   13.48    1.03
   3  -4  -4   13.26    1.03
   3  -4  -4   12.88    0.93
   5   2   0    0.87    0.97
   5   2   0    1.25    0.65
  -5  -2   0    0.67    1.02
  -5  -2   0    1.06    0.50
  -5  -2   0    1.74    0.97
   5   2   0    1.46    0.60
  -5  -2   0    1.00    0.52
   5   2   0    1.42    0.76
   5   2   0    1.10    0.71
   5   2   0    1.43    0.89
  -5  -2   0    1.09    0.71
  -5  -2   0    1.29    0.65
   5   2   0    1.55    0.85
  -5   0  -4   52.68    3.74
  -5   0  -4   51.57    3.78
  -5   0  -4   57.04    4.09
   5   0   4   50.49    3.94
  -5   0  -4   59.80    1.63
   5   0   4   59.23    4.21
  -5   0  -4   50.21    3.59
  -5   0  -4   58.32    4.44
  -5   0  -4   47.00    3.30
   5   0   4   56.44    4.07
   5   0   4   56.13    3.99
   5   0   4   54.18    3.83
   5   0   4   60.12    2.12
  -5   0  -4   52.13    3.99
   5   1  -1   70.36    5.00
  -5  -1   1   62.72    4.50
   5   1  -1   65.89    4.84
   5   1  -1   67.96    4.71
  -5  -1   1   57.70    4.16
   5   1  -1   70.30    4.76
   5   1  -1   52.97    3.82
   5   1  -1   66.54    4.58
  -5  -1   1   54.99    3.90
  -5  -1   1   66.47    4.51
   5   1  -1   68.25    4.67
  -5  -1   1   68.04    4.84
   0  -6  -3   67.55    4.57
   0   6   3   63.80    4.37
   0  -6  -3   66.35    4.51
   0  -6  -3   72.98    4.96
   0  -6  -3   74.96    5.15
   0  -6  -3   68.61    4.96
   0  -6  -3   64.99    4.41
   0  -6  -3   68.80    4.70
   0   6   3   70.11    4.97
   0  -6  -3   75.36    5.05
   0  -6  -3   72.67    5.19
   0  -6  -3   75.14    5.08
   4  -4   0    1.40    0.70
   4  -4   0    1.54    0.74
  -4   4   0    2.18    0.73
   4  -4   0    2.25    0.91
  -4   4   0    5.19    1.03
   4  -4   0    1.31    0.85
   4  -4   0    1.43    0.72
  -4   4   0    2.03    0.87
  -4   4   0    1.80    0.68
   4  -4   0    1.82    0.59
  -4   4   0    2.11    0.73
   4   2  -2    1.32    0.71
   4   2  -2    0.72    0.65
   4   2  -2    1.43    0.71
  -4  -2   2    1.66    0.55
   4   2  -2    1.66    0.57
   4   2  -2    1.83    0.85
   4   2  -2    1.40    0.92
  -4  -2   2    1.37    0.83
  -4  -2   2    1.19    0.54
  -4  -2   2    1.51    0.62
  -4  -2   2    1.08    0.78
  -4  -2   2    1.46    0.95
   4   2  -2    1.43    0.65
  -3   4  -2   23.91    2.00
  -3   4  -2   27.92    2.21
   3  -4   2   24.25    1.92
  -3   4  -2   23.05    1.87
   3  -4   2   22.74    1.88
  -3   4  -2   26.56    2.34
   3  -4   2   24.48    2.01
  -3   4  -2   25.29    2.10
   3  -4   2   23.61    1.95
   3  -4   2   19.48    1.29
  -5  -3  -3  128.77    8.48
  -5  -3  -3  122.83    8.06
  -5  -3  -3  125.11    8.83
  -5  -3  -3  123.27    8.13
   5   3   3  126.07    8.30
  -5  -3  -3  146.02    2.77
   5   3   3  137.45    9.02
   5   3   3  130.59    9.02
  -5  -3  -3  142.30    9.73
  -5  -3  -3  125.13    8.34
   0   6   2  196.54   11.82
   0  -6  -2  194.39   10.04
   0  -6  -2  222.17   11.76
   0  -6  -2  206.73   11.79
   0  -6  -2  252.78   13.18
   0  -6  -2  239.60   12.19
   0  -6  -2  214.54   11.47
   0   6   2  208.90   11.48
   0  -6  -2  197.86   12.88
   0  -6  -2  231.42   11.63
   0   6   2  195.48   10.03
   0  -6  -2  206.78   10.56
  -5  -3  -2   11.44    0.84
   5   3   2   13.86    0.98
  -5  -3  -2   12.22    1.36
  -5  -3  -2   14.28    1.15
  -5  -3  -2   13.83    0.97
   5   3   2   13.81    1.01
  -5  -3  -2    9.42    0.99
   5   3   2   13.34    1.28
  -5  -3  -2   12.23    0.95
   5   3   2   12.04    0.97
  -1  -6  -3  172.82   10.02
   1   6   3  138.60    9.49
  -1  -6  -3  185.69    9.74
  -1  -6  -3  164.38    8.87
  -1  -6  -3  168.76    8.64
  -1  -6  -3  185.68    9.40
  -1  -6  -3  190.22    9.94
  -1  -6  -3  169.43    9.83
  -1  -6  -3  181.77    9.50
   1   6   3  167.85    8.80
  -1  -6  -3  167.85    8.67
   1  -2   5   61.54    2.28
   1  -2   5   60.75    2.35
   1  -2   5   65.99    4.63
  -1   2  -5   53.46    3.80
  -1   2  -5   57.26    4.15
   1  -2   5   69.07    4.89
  -1   2  -5   55.32    4.90
   1  -2   5   64.11    4.44
  -3   5   1   50.62    3.61
   3  -5  -1   47.98    3.46
   3  -5  -1   53.23    3.86
  -3   5   1   60.54    1.77
  -3   5   1   56.26    3.96
  -3   5   1   47.13    3.36
  -3   5   1   55.18    3.93
   3  -5  -1   54.96    3.95
   3  -5  -1   44.72    3.19
   3  -5  -1   57.85    4.14
  -2  -2   4  161.39    8.65
   2   2  -4  152.67    3.04
   2   2  -4  148.09    4.95
   2   2  -4  135.61    8.99
  -2  -2   4  160.50    8.29
  -2  -2   4  150.99    3.64
  -2  -2   4  145.92    2.82
   2   2  -4  129.11    8.99
   2   2  -4  161.56    8.51
  -2  -2   4  160.34    8.70
  -2  -2   4  148.88    4.71
   3  -5  -2  267.23   13.50
  -3   5   2  217.27   10.91
   3  -5  -2  271.55   13.78
  -3   5   2  264.16   13.33
   3  -5  -2  214.37   10.77
  -3   5   2  279.18   14.07
   3  -5  -2  218.01   10.99
  -3   5   2  262.44   13.21
   3  -5  -2  246.38   12.37
   3  -5  -2  253.99   12.79
  -4  -3   1   34.91    2.63
   4   3  -1   39.03    2.87
   4   3  -1   41.21    3.21
   4   3  -1   41.57    3.05
  -4  -3   1   42.64    3.13
   4   3  -1   40.74    3.09
  -4  -3   1   40.61    3.15
  -4  -3   1   42.03    3.05
   4   3  -1   40.22    2.96
   4   3  -1   38.79    3.27
   0  -3   4    7.59    1.07
   0   3  -4    5.76    0.75
   0  -3   4    6.69    1.02
   0  -3   4    6.39    0.86
   0   3  -4    6.54    0.94
   0   3  -4    6.48    0.91
   0  -3   4    6.02    0.93
   0   3  -4    5.74    0.82
   0   3  -4    6.10    0.83
   0  -3   4    6.40    0.88
   4  -4  -2   35.05    2.58
  -4   4   2   39.57    2.94
   4  -4  -2   36.68    2.77
   4  -4  -2   34.66    2.61
  -4   4   2   36.24    2.70
  -4   4   2   32.85    2.47
   4  -4  -2   37.24    2.89
  -4   4   2   36.93    2.76
   4  -4  -2   33.32    2.49
   2  -3   4  132.06    9.46
  -2   3  -4  148.97    3.39
   2  -3   4  142.96    9.59
   2  -3   4  148.95    3.76
  -2   3  -4  139.13    9.44
   2  -3   4  146.83    2.58
   2  -3   4  132.33    9.27
  -2   3  -4  148.66    3.99
  -2   3  -4  153.29    8.15
   2  -3   4  163.87    9.05
   3   4  -1  137.70    9.13
  -3  -4   1  131.06    9.74
   3   4  -1  132.84   10.29
  -3  -4   1  133.73    8.89
   3   4  -1  140.37   10.65
   3   4  -1  139.01    9.23
  -3  -4   1  136.95    9.16
   3   4  -1  106.21    7.84
  -3  -4   1  134.81    8.99
   1  -4  -6    5.36    0.88
   1  -4  -6    5.58    0.74
  -1   4   6    5.90    0.76
   1  -4  -6    5.59    0.73
   1  -4  -6    5.90    0.81
   1  -4  -6    5.88    0.80
  -1   4   6    6.00    0.66
   1  -4  -6    5.61    0.70
  -1   4   6    5.51    0.79
  -3  -4  -6   47.05    3.43
  -3  -4  -6   38.92    3.09
  -3  -4  -6   45.52    3.32
  -3  -4  -6   40.21    2.97
   3   4   6   46.23    3.40
  -3  -4  -6   43.41    3.09
   3   4   6   41.90    3.00
  -3  -4  -6   39.33    3.15
   3   4   6   44.07    3.42
   3   4   6   40.36    3.11
  -1  -6  -2  242.42   12.53
  -1  -6  -2  248.68   15.31
  -1  -6  -2  277.14   14.45
  -1  -6  -2  255.09   13.91
   1   6   2  241.40   12.25
   1   6   2  237.92   14.50
  -1  -6  -2  233.88   12.45
   1   6   2  257.75   16.70
   1   6   2  233.04   12.36
   1   6   2  260.08   13.14
   1   6   2  250.83   14.56
  -1  -6  -2  265.73   13.63
  -1  -6  -2  221.03   15.20
  -3  -1   4   -0.37    0.86
  -3  -1   4    0.49    0.60
   3   1  -4    0.19    0.77
   3   1  -4    0.07    0.57
  -3  -1   4   -0.14    0.42
  -3  -1   4   -0.70    0.76
   3   1  -4   -0.23    0.58
   3   1  -4    0.40    0.60
  -3  -1   4    0.09    0.69
   3   1  -4   -0.04    0.55
  -3  -1   4    0.44    0.79
   3   1  -4    0.34    0.64
  -1  -5   1   94.60    6.50
   1   5  -1   98.70    6.91
  -1  -5   1   94.79    6.72
  -1  -5   1   96.35    6.56
  -1  -5   1   83.33    5.99
   1   5  -1   70.57    6.43
   1   5  -1   95.34    6.50
   5  -1  -2  299.95   16.21
   5  -1  -2  308.38   15.94
  -5   1   2  272.57   13.83
   5  -1  -2  309.28   15.71
  -5   1   2  300.92   15.23
   5  -1  -2  288.57   14.47
  -5   1   2  317.77   16.20
   5  -1  -2  283.13   14.35
   5  -1  -2  272.64   14.52
  -5   1   2  274.41   13.95
   5  -1  -2  260.52   13.09
   2  -2   5  105.03    7.29
   2  -2   5   95.57    6.54
   2  -2   5   93.36    6.87
  -2   2  -5  105.57    7.79
   2  -2   5   92.28    6.38
   2  -2   5  117.11    8.07
  -2   2  -5   94.08    6.45
  -2   2  -5   84.36    5.72
  -2   2  -5  104.13    7.36
   2  -2   5   91.86    7.27
   2  -2   5  100.97    6.71
  -2   2  -5   97.75    6.69
  -3   0  -6   21.20    1.77
   3   0   6   26.34    2.10
  -3   0  -6   23.17    1.82
  -3   0  -6   23.72    2.12
  -3   0  -6   24.74    2.10
  -3   0  -6   21.71    1.83
   3   0   6   22.21    1.81
   3   0   6   24.23    1.86
   3   0   6   20.72    1.91
   3   0   6   23.87    2.30
   3   0   6   25.44    2.05
   1  -4   3  170.45    8.87
   1  -4   3  206.56   10.88
  -1   4  -3  196.17   10.87
  -1   4  -3  191.56   11.34
   1  -4   3  173.48    9.63
  -1   4  -3  203.74   10.79
  -1   4  -3  194.44   10.34
  -1   4  -3  176.40    9.41
   1  -4   3  179.94    9.41
   1  -4   3  202.62   10.73
   1  -4   3  213.70   12.79
   1  -4   3  185.32    9.68
   2  -5   1   97.34    6.53
  -2   5  -1   72.42    5.01
   2  -5   1   97.83    6.57
  -2   5  -1   97.66    6.54
   2  -5   1   75.01    5.15
   2  -5   1   85.05    5.81
   2  -5   1   77.86    5.40
   2  -5   1   73.03    5.00
  -2   5  -1   82.49    6.15
  -3  -5  -1   44.32    3.24
   3   5   1   38.96    2.99
  -3  -5  -1   39.78    2.95
  -3  -5  -1   36.38    3.09
   3   5   1   29.62    2.62
  -3  -5  -1   28.26    2.50
   3   5   1   41.07    3.50
   3   5   1   39.56    2.88
  -3  -5  -1   34.27    2.46
  -3  -5  -1   39.86    3.12
   3   5   1   32.44    2.55
   3   5   1   42.53    3.09
  -3  -5  -1   43.04    3.13
   2   4  -2    6.96    0.78
  -2  -4   2    6.54    0.90
  -2  -4   2    7.06    0.89
   2   4  -2    6.08    0.85
  -2  -4   2    6.55    0.83
   2   4  -2    6.53    0.82
  -2  -4   2    6.57    0.84
  -2  -4   2    6.59    0.78
  -2  -4   2    6.94    1.03
   2   4  -2    6.37    0.88
  -1   6   2    0.21    0.48
  -1   6   2   -0.01    0.54
   1  -6  -2    0.13    0.49
   1  -6  -2    0.12    0.53
   1  -6  -2    0.58    0.69
   1  -6  -2    0.46    0.70
   1  -6  -2   -0.01    0.49
   1  -6  -2    0.25    0.56
  -1   6   2   -0.30    0.65
   1  -6  -2   -0.01    0.57
   1  -6  -2   -0.14    0.75
   0  -6  -4   76.82    5.17
   0  -6  -4   85.71    5.74
   0  -6  -4   85.47    5.77
   0  -6  -4   80.29    5.36
   0  -6  -4   77.21    5.23
   0   6   4   72.22    4.85
   0  -6  -4   79.81    5.34
   0  -6  -4   73.07    4.89
   0  -6  -4   79.01    5.29
   0   6   4   76.17    5.32
   0  -6  -4   78.99    5.58
  -1  -6  -4   67.66    4.55
  -1  -6  -4   60.72    1.84
  -1  -6  -4   54.18    3.78
   1   6   4   54.09    3.89
  -1  -6  -4   64.47    4.42
  -1  -6  -4   58.34    4.09
  -1  -6  -4   63.60    4.39
   1   6   4   55.80    4.39
  -1  -6  -4   60.61    1.97
  -1  -6  -4   53.46    3.77
   1   6   4   57.29    4.16
  -1  -6  -4   60.92    1.54
   4   4   5  180.20   10.22
  -4  -4  -5  210.17   10.74
   4   4   5  211.34   11.32
  -4  -4  -5  165.30    8.94
  -4  -4  -5  189.73   10.92
  -4  -4  -5  209.87   10.98
  -4  -4  -5  163.96    9.12
  -4  -4  -5  194.87   10.15
  -4  -4  -5  183.15    9.36
  -4  -4  -5  192.37   10.17
   4  -2   4   55.65    4.32
   4  -2   4   56.63    4.02
  -4   2  -4   55.89    4.04
   4  -2   4   55.71    3.96
  -4   2  -4   56.33    4.04
  -4   2  -4   56.23    3.94
  -4   2  -4   63.90    4.45
  -4   2  -4   58.91    4.23
   4  -2   4   51.11    3.65
  -4   2  -4   52.52    4.03
  -4   2  -4   64.55    4.54
  -1   6   3    8.23    0.77
   1  -6  -3   11.65    0.97
   1  -6  -3    8.64    0.72
   1  -6  -3    9.67    0.91
   1  -6  -3   10.83    0.99
  -1   6   3    8.66    0.72
   1  -6  -3    9.84    0.78
   1  -6  -3   10.86    0.89
   1  -6  -3   11.40    1.02
  -1   6   3   11.20    1.01
   1  -6  -3   10.05    0.96
  -3   2   5    0.74    0.58
  -3   2   5    1.05    0.68
   3  -2  -5    0.52    0.81
   3  -2  -5    0.93    0.69
   3  -2  -5    0.66    0.90
   3  -2  -5    0.40    1.63
  -3   2   5    1.06    0.79
  -3   2   5    1.52    0.65
   3  -2  -5    0.67    0.67
  -3  -5  -5   11.48    1.09
   3   5   5   13.00    1.31
  -3  -5  -5   10.37    1.12
  -3  -5  -5   11.52    1.20
  -3  -5  -5   10.47    1.27
  -3  -5  -5   10.82    1.29
   3   5   5   10.84    1.21
   3   5   5    9.92    1.14
  -3  -5  -5   11.12    1.11
   0   2  -5   17.87    1.62
   0   2  -5   15.10    1.60
   0   2  -5   15.46    1.55
   0   2  -5   15.95    1.56
   0   2  -5   14.59    1.36
   0   2  -5   15.56    1.47
   0  -2   5   17.22    1.55
   0  -2   5   15.95    1.55
   0  -2   5   18.94    1.73
   0  -2   5   16.28    1.60
   0  -2   5   18.08    1.65
   1   5   6   56.85    4.05
  -1  -5  -6   61.32    4.16
  -1  -5  -6   55.16    3.96
  -1  -5  -6   53.35    3.84
  -1  -5  -6   61.33    4.16
  -1  -5  -6   59.07    4.01
  -1  -5  -6   58.68    3.96
  -1  -5  -6   55.41    3.73
  -1  -5  -6   60.95    4.27
   1   5   6   60.68    4.14
  -4  -1   3   90.16    6.01
  -4  -1   3   98.10    6.59
   4   1  -3   85.96    5.96
   4   1  -3  104.02    7.24
  -4  -1   3  113.03    2.47
  -4  -1   3  105.51    6.99
   4   1  -3   96.00    6.44
   4   1  -3   93.92    6.17
  -4  -1   3   93.50    6.50
   4   1  -3  114.24    2.18
  -4  -1   3   97.42    6.48
   4   1  -3   97.76    6.47
  -5  -3  -4    7.60    0.69
   5   3   4    8.33    1.05
   5   3   4    8.60    1.09
   5   3   4    8.36    0.73
  -5  -3  -4    8.94    1.20
  -5  -3  -4    8.69    1.23
  -5  -3  -4    9.49    1.09
   5   3   4    8.91    1.03
  -5  -3  -4   10.37    1.58
   5   3   4    8.57    0.71
   0  -4   3  312.10   14.06
   0  -4   3  301.35   14.39
   0   4  -3  325.54   16.88
   0  -4   3  300.32   14.78
   0  -4   3  319.75   15.02
   0   4  -3  317.71   15.08
   0  -4   3  263.15   12.30
   0   4  -3  304.95   15.45
   0   4  -3  267.58   17.79
   0  -4   3  327.39   15.26
   0   4  -3  281.75   14.17
   4   2   6   16.76    1.48
  -4  -2  -6   21.32    1.95
   4   2   6   21.60    1.89
   4   2   6   18.88    1.78
   4   2   6   15.87    1.70
  -4  -2  -6   16.38    1.73
  -4  -2  -6   18.91    1.66
  -4  -2  -6   17.47    1.48
  -4  -2  -6   14.78    1.53
  -4  -2  -6   18.81    1.72
   4   2   6   17.33    1.53
  -5  -3  -1    0.20    0.53
   5   3   1    0.39    0.83
   5   3   1    0.12    0.59
   5   3   1   -0.15    0.53
   5   3   1    0.01    0.66
  -5  -3  -1    0.13    0.65
  -5  -3  -1   -0.42    1.07
   5   3   1    0.08    0.56
  -5  -3  -1   -0.06    0.60
   5   3   1   -0.36    0.83
  -5  -3  -1   -0.13    0.68
   3  -5   0   10.15    1.18
  -3   5   0   12.07    1.22
  -3   5   0   10.64    1.23
   3  -5   0    9.43    1.16
  -3   5   0   11.83    1.35
  -3   5   0    8.28    0.85
  -3   5   0    8.49    0.72
   3  -5   0    9.23    1.01
   0  -6  -1    1.92    0.71
   0  -6  -1    1.78    0.63
   0   6   1    2.04    0.52
   0  -6  -1    1.67    0.58
   0   6   1    1.94    0.57
   0   6   1    1.29    0.67
   0  -6  -1    2.81    0.72
   0  -6  -1    1.30    0.50
   0  -6  -1    1.98    0.76
   0  -6  -1    2.15    0.59
   0   6   1    1.74    0.57
  -4   4  -1  107.31    7.05
  -4   4  -1   93.67    6.18
   4  -4   1  104.63    6.90
   4  -4   1  101.79    6.85
  -4   4  -1  116.04    2.45
   4  -4   1   99.90    6.58
  -4   4  -1  106.34    7.08
   4  -4   1  106.30    6.97
   5  -3   0 1228.20   15.67
   5  -3   0 1042.71   44.01
  -5   3   0 1118.16   47.25
   5  -3   0 1121.23   50.34
   5  -3   0 1123.08   47.42
   5  -3   0 1156.22   48.79
  -5   3   0 1221.30    7.12
   5  -3   0 1200.23   15.50
  -5   3   0 1198.50   10.07
  -5   3   0 1217.21    9.36
  -5   3   0 1181.85   12.10
  -5   3   0 1131.68   47.75
  -5   2   2   19.22    1.70
  -5   2   2   17.00    1.61
   5  -2  -2   20.28    1.73
  -5   2   2   21.87    2.05
   5  -2  -2   17.89    1.59
   5  -2  -2   19.22    1.92
   5  -2  -2   19.34    1.75
   5  -2  -2   20.50    1.92
   5  -2  -2   18.58    1.72
  -5   2   2   18.96    1.69
   5  -2  -2   17.24    1.52
   5   0  -2  109.83    7.26
   5   0  -2  121.09    6.02
   5   0  -2  110.25    7.41
   5   0  -2  104.42    6.82
   5   0  -2  112.75    2.02
  -5   0   2  107.03    7.11
   5   0  -2   92.20    6.41
  -5   0   2  113.61    2.62
  -5   0   2  124.00    5.68
   5   0  -2  113.34    3.00
  -5   0   2  109.15    7.33
  -3   5   3   20.71    1.82
   3  -5  -3   19.75    1.73
  -3   5   3   16.41    1.42
   3  -5  -3   14.03    1.30
   3  -5  -3   22.23    1.93
   3  -5  -3   18.12    1.55
   3  -5  -3   19.07    1.64
   3  -5  -3   20.52    1.82
  -3   5   3   19.83    1.76
   1   3   7   32.23    2.54
  -1  -3  -7   30.50    2.50
   1   3   7   39.68    3.06
  -1  -3  -7   39.86    3.05
  -1  -3  -7   41.82    3.23
  -1  -3  -7   36.13    2.83
  -1  -3  -7   34.50    2.75
  -1  -3  -7   34.02    2.57
  -1  -3  -7   31.57    2.73
   1   3   7   37.75    3.00
  -1  -3  -7   42.80    3.37
   1   2   7    0.54    0.64
   1   2   7    0.64    0.57
  -1  -2  -7    0.42    0.62
  -1  -2  -7    0.89    0.64
   1   2   7    0.49    0.60
   1   2   7    0.46    0.56
  -1  -2  -7    0.54    0.90
  -1  -2  -7    1.12    0.71
  -4   1  -5    3.16    0.74
   4  -1   5    3.71    0.67
  -4   1  -5    3.49    0.76
   4  -1   5    2.57    1.08
   4  -1   5    3.16    0.64
  -4   1  -5    3.19    0.68
  -4   1  -5    3.35    1.03
   4  -1   5    3.24    0.56
  -4   1  -5    3.13    0.60
   4  -1   5    2.80    0.83
  -4   1  -5    2.82    0.80
   4  -1   5    2.85    0.88
   3  -1  -5   25.40    2.26
  -3   1   5   23.68    1.94
  -3   1   5   23.57    1.90
   3  -1  -5   26.45    2.23
  -3   1   5   24.65    2.22
  -3   1   5   22.27    1.97
   3  -1  -5   22.70    1.91
  -3   1   5   23.17    1.96
  -3   1   5   28.04    2.74
   3  -1  -5   23.69    2.26
   3  -1  -5   23.22    1.98
   4  -3   3  113.81    2.72
  -4   3  -3  114.30    2.45
   4  -3   3  111.10    7.34
   4  -3   3  111.53    8.02
  -4   3  -3  127.94    5.91
  -4   3  -3   97.77    6.86
   4  -3   3  103.63    7.74
  -4   3  -3  100.73    6.73
   4  -3   3   96.81    6.39
  -4   3  -3  108.13    7.01
   4  -3   3  113.01    2.10
   0   5   6   33.81    2.67
   0   5   6   35.19    2.69
   0  -5  -6   34.81    2.66
   0  -5  -6   29.02    2.40
   0  -5  -6   35.79    2.77
   0  -5  -6   31.93    2.47
   0  -5  -6   32.80    2.67
   0  -5  -6   29.93    2.51
   0  -5  -6   28.48    2.30
  -3   3   5   76.24    5.07
   3  -3  -5   85.36    5.80
  -3   3   5   87.49    5.87
  -3   3   5   75.87    5.09
   3  -3  -5   82.66    5.48
   3  -3  -5   75.25    5.06
   3  -3  -5   78.25    5.19
  -3   3   5   82.79    5.43
   3  -3  -5   81.36    5.54
   2  -4   3  106.11    7.76
   2  -4   3  101.40    6.76
  -2   4  -3  108.58    7.49
  -2   4  -3   97.66    6.44
   2  -4   3  103.12    6.76
   2  -4   3   96.97    6.88
   2  -4   3  105.74    7.15
   2  -4   3  109.56    7.40
  -2   4  -3  104.34    7.03
  -2   4  -3  101.53    6.89
   4  -2  -4  136.61    6.13
  -4   2   4  122.79    5.62
   4  -2  -4  140.69    6.30
   4  -2  -4  149.19    6.92
  -4   2   4  126.54    5.93
   4  -2  -4  128.73    5.78
  -4   2   4  135.12    6.13
  -4   2   4  148.99    6.71
   4  -2  -4  119.09    5.47
  -4   2   4  156.70    7.13
   4  -2  -4  149.86    7.08
  -2  -2  -7    4.49    0.97
   2   2   7    5.62    0.69
  -2  -2  -7    5.87    0.82
   2   2   7    4.94    0.67
   2   2   7    5.84    0.72
  -2  -2  -7    5.25    0.72
  -2  -2  -7    5.20    0.79
   2   2   7    4.93    0.88
  -2  -5  -6   44.50    3.35
  -2  -5  -6   46.31    1.37
   2   5   6   49.85    3.53
  -2  -5  -6   52.04    3.65
  -2  -5  -6   44.38    3.41
  -2  -5  -6   44.55    3.46
   2   5   6   47.06    3.39
  -2  -5  -6   42.37    3.40
  -2  -5  -6   45.75    1.97
  -5   3   1   26.24    2.22
   5  -3  -1   22.65    1.90
   5  -3  -1   22.09    1.90
  -5   3   1   22.66    1.94
   5  -3  -1   20.27    1.71
  -5   3   1   22.53    1.97
   5  -3  -1   23.48    2.22
   5  -3  -1   22.48    1.98
   5  -3  -1   22.53    1.98
  -5   3   1   25.64    2.23
  -5   3   1   22.42    1.92
  -2  -6  -3  168.67    7.81
   2   6   3  137.36    6.21
   2   6   3  144.64    9.34
  -2  -6  -3  138.67    6.53
  -2  -6  -3  128.00    7.04
   2   6   3  148.60    7.79
  -2  -6  -3  150.09    7.36
  -2  -6  -3  146.59    6.68
  -2  -6  -3  142.61    6.77
  -2  -6  -3  153.91    7.52
  -2  -6  -3  141.38    8.49
   4   1   6  551.24   24.45
  -4  -1  -6  577.74   25.72
   4   1   6  596.31   26.83
  -4  -1  -6  542.72   24.26
  -4  -1  -6  501.45   21.72
   4   1   6  543.85   23.55
  -4  -1  -6  498.13   25.14
   4   1   6  546.77   25.24
   4   1   6  608.86   27.62
  -4  -1  -6  531.39   23.98
  -4  -1  -6  457.71   21.28
  -4  -1  -6  566.90   27.35
   4   1   6  557.92   27.51
  -1   6   1   28.74    2.35
  -1   6   1   33.20    2.66
   1  -6  -1   33.79    2.65
  -1   6   1   33.10    2.64
   1  -6  -1   44.00    3.36
   1  -6  -1   33.46    2.76
   1  -6  -1   32.64    2.54
   1  -6  -1   40.93    3.27
   1  -6  -1   42.23    3.24
   1  -6  -1   42.70    3.21
  -1   6   1   40.85    3.25
  -2  -3  -7  230.43   10.79
   2   3   7  244.07   11.29
  -2  -3  -7  222.22    9.89
  -2  -3  -7  222.64   10.07
  -2  -3  -7  215.36    9.72
  -2  -3  -7  255.28   11.62
   2   3   7  215.10   10.20
  -2  -3  -7  244.17   11.75
   2   3   7  235.84   10.60
   2   3   7  237.65   11.87
  -2  -3  -7  241.32   10.88
  -1   0   6   13.28    1.25
   1   0  -6   13.31    1.44
  -1   0   6   13.79    1.57
   1   0  -6   11.09    1.28
   1   0  -6   12.26    1.15
  -1   0   6   12.38    1.28
   1   0  -6   11.51    1.26
   1   0  -6   12.12    1.23
  -4  -3  -6   35.58    2.79
  -4  -3  -6   32.95    2.84
  -4  -3  -6   33.82    2.87
  -4  -3  -6   38.54    2.99
   4   3   6   34.34    2.80
  -4  -3  -6   36.08    2.86
   4   3   6   37.69    2.96
   4   3   6   34.13    2.93
  -5  -2  -5   83.78    5.71
   5   2   5   87.46    5.86
  -5  -2  -5   79.39    5.35
  -5  -2  -5   87.81    5.88
  -5  -2  -5   77.58    5.22
  -5  -2  -5   82.20    5.79
   5   2   5   84.59    5.98
   5   2   5   84.24    5.67
  -5  -2  -5   90.76    6.02
  -5  -2  -5   71.60    4.72
  -5  -2  -5   80.05    5.70
   5   2   5  101.33    6.80
   5  -3   1  193.07    8.47
   5  -3   1  231.55   10.12
   5  -3   1  211.20    9.24
   5  -3   1  217.95    9.65
  -5   3  -1  262.99   11.58
  -5   3  -1  252.03   11.27
  -5   3  -1  227.21   10.10
  -5   3  -1  232.56   10.21
  -5   3  -1  253.06   11.07
   5  -3   1  203.43    9.12
   5  -3   1  239.45   11.13
  -5   3  -1  209.49    9.31
  -4   1   4  203.69    9.15
   4  -1  -4  194.94    8.57
   4  -1  -4  197.51    8.68
   4  -1  -4  173.68    8.01
  -4   1   4  205.16    9.17
   4  -1  -4  184.57    8.46
  -4   1   4  205.22    9.12
  -4   1   4  202.01    9.14
   4  -1  -4  190.93    8.45
  -4   1   4  223.10   10.04
   4  -1  -4  218.02    9.86
   2  -2  -6   41.04    3.15
  -2   2   6   52.01    3.63
  -2   2   6   47.10    3.25
  -2   2   6   45.16    3.49
   2  -2  -6   48.81    3.44
   2  -2  -6   44.33    3.60
  -2   2   6   37.06    3.02
   2  -2  -6   47.49    3.30
   2  -2  -6   38.66    2.98
  -2   2   6   44.84    3.32
  -5  -1  -5    0.43    0.57
   5   1   5    0.41    0.54
   5   1   5    0.36    0.56
  -5  -1  -5    0.41    0.79
  -5  -1  -5   -0.11    0.96
  -5  -1  -5    0.34    0.54
   5   1   5    0.27    0.77
  -5  -1  -5    0.60    0.42
  -5  -1  -5    0.27    0.62
  -5  -1  -5    0.24    0.67
   5   1   5    0.41    0.58
   5   1   5    0.30    0.97
  -5  -1  -5    0.22    0.78
   5  -1   4    1.34    0.80
  -5   1  -4    0.62    0.54
  -5   1  -4    0.89    0.72
  -5   1  -4    0.90    0.47
  -5   1  -4    1.54    0.92
   5  -1   4    0.77    0.88
   5  -1   4    0.95    0.73
  -5   1  -4    0.97    0.72
  -5   1  -4    0.90    0.73
  -5   1  -4    1.06    0.65
   5  -1   4    0.97    0.52
   5  -1   4    0.74    0.56
  -5   1  -4    0.62    0.52
   1  -1   6    0.61    0.60
   1  -1   6    0.15    0.57
  -1   1  -6    0.56    0.63
  -1   1  -6    0.37    0.55
   1  -1   6    0.43    0.91
   1  -1   6    0.34    0.62
   1  -1   6   -0.06    0.75
  -1   1  -6    0.52    0.76
   1  -1   6    0.19    0.63
  -1   1  -6    0.98    0.77
   2   1  -5  346.52   16.10
  -2  -1   5  347.27   15.46
  -2  -1   5  315.31   13.92
   2   1  -5  290.09   14.24
  -2  -1   5  366.43   16.14
   2   1  -5  311.62   17.31
  -2  -1   5  323.71   15.83
   2   1  -5  341.05   17.19
   2   1  -5  382.50   17.04
  -1  -6  -1    4.81    0.82
  -1  -6  -1    4.33    0.62
   1   6   1    4.39    0.71
   1   6   1    4.34    0.59
   1   6   1    3.68    0.73
   1   6   1    4.57    0.64
   1   6   1    4.43    0.59
  -1  -6  -1    4.95    0.74
  -1  -6  -1    4.87    0.75
  -1  -6  -1    5.32    0.84
  -1  -6  -1    5.07    0.75
  -1  -6  -1    4.65    0.77
   1   6   1    5.30    0.75
   1  -6  -4    8.91    0.91
  -1   6   4    9.48    0.96
   1  -6  -4   12.51    1.31
   1  -6  -4   11.62    1.19
   1  -6  -4    9.44    0.97
   1  -6  -4   10.99    1.21
   1  -6  -4   11.38    1.11
   1  -6  -4   10.30    1.12
  -1   6   4   10.20    1.08
   1  -6  -4    8.20    0.75
   1  -6  -4   10.61    1.09
  -5   2  -3   86.29    6.18
   5  -2   3   85.72    5.70
  -5   2  -3   73.27    4.90
  -5   2  -3   69.27    4.56
  -5   2  -3   89.47    5.99
  -5   2  -3   81.67    5.62
  -5   2  -3   89.27    6.04
   5  -2   3   71.06    4.87
   5  -2   3   95.71    6.31
  -5   2  -3   87.06    5.79
   5  -2   3   99.78    6.94
   5  -2   3   87.90    5.87
  -5   2  -3   71.77    4.84
   5  -2   3   86.03    5.69
  -2  -6  -4    0.68    0.59
  -2  -6  -4    1.01    0.63
  -2  -6  -4    1.10    0.61
  -2  -6  -4    0.60    0.46
  -2  -6  -4    0.38    0.75
   2   6   4    0.62    0.54
   2   6   4    0.66    0.57
  -2  -6  -4    0.52    0.47
  -2  -6  -4    0.48    0.59
  -2  -6  -4    0.44    0.60
  -2  -6  -4    0.56    0.52
  -4  -4   0   83.53    5.88
  -4  -4   0   63.60    4.36
   4   4   0   80.59    6.48
  -4  -4   0   82.54    5.68
   4   4   0   81.24    5.68
   4   4   0   80.89    5.41
  -4  -4   0   74.42    5.02
  -4  -4   0   78.18    5.19
  -4  -4   0   73.58    5.20
  -4  -4   0   66.09    4.62
   4   4   0   70.52    5.41
   4  -4  -3  262.92   11.62
   4  -4  -3  286.45   12.38
   4  -4  -3  283.22   12.23
   4  -4  -3  305.18   13.28
  -4   4   3  278.17   12.05
  -4   4   3  300.57   12.98
   4  -4  -3  293.57   12.71
   4  -4  -3  321.31   13.94
   2  -3  -6   29.23    2.36
   2  -3  -6   24.51    2.01
  -2   3   6   25.59    2.07
   2  -3  -6   22.21    2.18
   2  -3  -6   27.34    2.38
   2  -3  -6   25.56    2.14
  -2   3   6   23.78    2.07
  -2   3   6   24.27    1.99
  -2   3   6   27.31    2.15
   2  -3  -6   23.85    1.95
  -1  -3   4   -0.01    0.60
   1   3  -4    0.33    0.59
   1   3  -4   -0.08    0.77
  -1  -3   4    0.10    0.58
   1   3  -4    0.60    0.59
   1   3  -4    0.46    0.54
  -1  -3   4    0.30    0.66
  -1  -3   4   -0.00    0.67
   1   3  -4   -0.05    0.56
   1   3  -4    0.20    0.66
  -1  -3   4    0.30    0.78
  -1  -3   4    0.16    0.71
   2  -1   6    2.03    0.76
   2  -1   6    2.30    0.63
  -2   1  -6    1.54    0.56
   2  -1   6    2.13    0.74
   2  -1   6    2.02    0.66
  -2   1  -6    2.05    0.61
  -2   1  -6    2.03    1.01
  -2   1  -6    1.95    0.79
   2  -1   6    2.15    0.65
   2  -1   6    2.25    0.60
   2  -1   6    1.81    0.97
   3  -3   4    8.73    1.10
  -3   3  -4   11.92    1.36
   3  -3   4   11.56    1.21
   3  -3   4   10.03    1.20
  -3   3  -4    9.92    1.13
   3  -3   4   11.44    1.20
  -3   3  -4   10.74    1.19
   3  -3   4    9.22    1.15
  -3   3  -4    9.96    1.06
  -3   3  -4   10.96    1.17
   3  -3   4    9.64    1.02
   3  -3   4   11.01    1.03
  -3   3  -4    9.60    1.09
  -2  -6  -2    0.47    0.51
   2   6   2   -0.02    0.54
   2   6   2   -0.15    0.53
  -2  -6  -2    0.11    0.52
   2   6   2    0.04    0.63
   2   6   2    0.10    0.66
  -2  -6  -2    0.15    0.51
  -2  -6  -2   -0.12    0.68
  -2  -6  -2    0.28    0.67
   2   6   2    0.37    0.57
  -2  -6  -2   -0.07    0.75
  -2  -6  -2    0.10    0.68
   0  -3  -7  140.38    6.75
   0  -3  -7  147.17    6.94
   0  -3  -7  143.22    6.57
   0  -3  -7  125.28    6.60
   0   3   7  171.28    7.69
   0  -3  -7  171.84    7.93
   0   3   7  135.10    6.72
   0   3   7  126.53    6.07
   0  -3  -7  137.25    6.33
   0   3   7  153.22    6.81
   3  -2   5   28.00    2.41
   3  -2   5   30.66    2.38
  -3   2  -5   26.47    2.12
  -3   2  -5   31.07    2.56
   3  -2   5   29.98    2.42
  -3   2  -5   27.47    2.24
   3  -2   5   23.22    2.13
  -3   2  -5   28.56    2.38
  -3   2  -5   31.40    2.67
   3  -2   5   28.29    2.32
  -3   2  -5   32.32    2.69
   3  -2   5   31.03    2.52
   3  -2   5   32.11    2.87
   0  -2  -7    9.10    1.64
   0   2   7   11.53    1.41
   0  -2  -7   11.91    1.27
   0   2   7   10.39    1.09
   0  -2  -7   10.95    1.19
   0  -2  -7    8.78    1.28
   0  -2  -7   10.43    1.14
   0  -2  -7   10.07    1.04
   0  -2  -7   10.29    0.98
  -1  -6  -5  274.05   12.29
  -1  -6  -5  291.73   13.19
   1   6   5  249.49   10.95
  -1  -6  -5  304.96   13.19
  -1  -6  -5  323.65   14.32
  -1  -6  -5  322.69   14.47
  -1  -6  -5  284.57   14.66
  -1  -6  -5  293.03   13.31
   1   6   5  284.50   12.58
  -1  -6  -5  243.73   11.25
   1   6   5  274.89   12.50
  -2   5   5   61.73    4.12
   2  -5  -5   60.20    4.06
   2  -5  -5   62.76    4.26
  -2   5   5   51.26    3.47
   2  -5  -5   53.61    3.63
   2  -5  -5   61.93    4.18
  -2   5   5   53.77    3.73
   2  -5  -5   55.36    3.75
   2  -5  -5   66.77    4.54
  -2   5   5   55.87    3.85
   5   2  -1   18.76    1.75
  -5  -2   1   19.17    1.68
   5   2  -1   19.89    1.71
   5   2  -1   20.51    1.79
   5   2  -1   19.78    2.02
   5   2  -1   19.70    1.85
  -5  -2   1   19.21    1.62
  -5  -2   1   14.64    1.40
  -5  -2   1   17.29    1.55
  -5  -2   1   17.60    1.73
   5   2  -1   24.23    2.11
   5   2  -1   19.67    1.86
   6   0   1   64.35    4.40
  -6   0  -1   61.58    4.36
   6   0   1   52.02    3.56
  -6   0  -1   56.42    3.84
  -6   0  -1   49.75    3.45
  -6   0  -1   63.27    4.33
  -6   0  -1   53.94    3.80
   6   0   1   59.60    4.10
   6   0   1   52.55    3.68
   6   0   1   63.72    4.67
  -6   0  -1   55.56    4.01
  -6   0  -1   52.59    3.61
   6   0   1   59.81    4.03
  -6   0  -2   10.29    1.06
  -6   0  -2   12.17    1.25
   6   0   2   11.15    1.12
   6   0   2   12.77    1.36
  -6   0  -2   11.17    1.12
  -6   0  -2   12.96    1.47
   6   0   2   10.84    1.42
  -6   0  -2   10.19    1.07
  -6   0  -2   12.11    1.32
   6   0   2   12.94    1.32
   6   0   2   11.05    1.12
  -1  -4  -7   85.26    5.56
  -1  -4  -7   81.95    5.42
  -1  -4  -7   92.43    6.23
   1   4   7   85.95    5.71
  -1  -4  -7   69.53    4.97
  -1  -4  -7   77.57    5.45
  -1  -4  -7   67.91    4.83
  -1  -4  -7   81.40    5.63
   1   4   7   84.76    5.63
  -1  -1  -7    6.35    0.94
  -1  -1  -7    5.22    0.64
   1   1   7    6.65    0.73
   1   1   7    6.10    1.03
   1   1   7    6.61    0.72
  -1  -1  -7    5.91    0.85
  -1  -1  -7    7.09    0.85
   1   1   7    7.48    0.89
   1   1   7    6.03    0.68
  -1  -1  -7    4.02    0.80
  -4   3   4  173.78    7.67
   4  -3  -4  172.00    7.79
   4  -3  -4  180.74    8.21
   4  -3  -4  169.22    7.47
   4  -3  -4  165.04    7.31
  -4   3   4  167.13    7.47
  -4   3   4  150.47    6.79
   4  -3  -4  156.98    7.14
  -4   3   4  194.80    8.69
  -6  -1  -2   80.05    5.37
   6   1   2   81.31    5.43
  -6  -1  -2   80.07    5.65
   6   1   2   98.49    6.48
  -6  -1  -2   63.06    4.37
  -6  -1  -2   66.63    4.48
   6   1   2   78.25    5.58
   6   1   2   84.68    5.67
  -6  -1  -2   77.39    5.39
  -6  -1  -2   71.51    4.79
   6   1   2   75.24    4.99
   0   6   5  411.79   19.56
   0  -6  -5  468.45   20.31
   0  -6  -5  467.12   20.32
   0  -6  -5  442.77   19.39
   0   6   5  440.37   20.45
   0  -6  -5  467.62   20.06
   0  -6  -5  484.22   21.47
   0  -6  -5  493.34   21.53
   0  -6  -5  464.70   19.94
   0  -6  -5  500.70   21.94
   0   6   5  419.25   17.97
  -4  -5  -3  204.87   10.55
  -4  -5  -3  239.62   10.57
   4   5   3  168.49    9.07
  -4  -5  -3  179.47    8.55
  -4  -5  -3  207.32    9.28
  -4  -5  -3  212.55    9.89
  -4  -5  -3  185.53   11.09
  -4  -5  -3  206.45   10.05
  -4  -5  -3  218.34    9.73
   4   5   3  216.13   10.69
  -1  -4   3    0.87    0.70
   1   4  -3    0.70    0.56
   1   4  -3   -0.79    0.56
   1   4  -3    0.65    0.60
  -1  -4   3    0.99    0.79
   1   4  -3    0.60    0.73
  -1  -4   3    1.30    0.61
  -1  -4   3    0.14    0.76
  -1  -4   3    0.95    0.83
  -1  -4   3    1.19    0.71
  -2   6   2  225.01    9.99
  -2   6   2  247.56   10.90
  -2   6   2  202.03    8.88
   2  -6  -2  199.80    8.89
   2  -6  -2  199.34    8.82
   2  -6  -2  243.42   10.80
   2  -6  -2  240.28   10.64
   2  -6  -2  197.97    8.71
   2  -6  -2  202.65    8.80
   2  -6  -2  241.98   10.59
   2  -6  -2  196.09    8.56
  -2  -1  -7    3.15    0.70
   2   1   7    3.44    1.04
  -2  -1  -7    2.48    0.84
   2   1   7    2.26    0.61
   2   1   7    2.40    0.67
  -2  -1  -7    2.88    0.68
  -2  -1  -7    1.88    0.80
   2   1   7    2.59    0.58
  -2  -1  -7    2.65    0.85
   2   1   7    2.96    0.72
   2  -1  -6   33.32    2.67
   2  -1  -6   36.76    2.91
   2  -1  -6   36.71    2.85
  -2   1   6   40.04    3.16
   2  -1  -6   34.82    2.81
  -2   1   6   38.88    3.10
  -2   1   6   36.54    2.83
   2  -1  -6   33.12    2.82
   2  -1  -6   33.97    2.67
  -2   1   6   33.16    2.81
   0  -1   6   54.22    3.80
   0  -1   6   48.48    3.53
   0   1  -6   50.12    3.54
   0   1  -6   45.42    1.43
   0  -1   6   50.73    3.51
   0  -1   6   53.10    3.81
   0  -1   6   54.94    3.80
   0   1  -6   51.69    3.98
   0   1  -6   49.61    3.58
  -1   5  -2   62.21    4.25
  -1   5  -2   57.80    4.30
   1  -5   2   85.59    6.25
   1  -5   2   71.70    4.88
  -1   5  -2   81.74    5.58
   1  -5   2   76.24    5.30
   1  -5   2   68.23    4.79
   1  -5   2   66.13    4.52
  -1   5  -2   70.90    4.85
   1  -5   2   69.47    5.00
   1  -5   2   83.85    5.61
  -1   5  -2   62.33    4.97
  -1  -2   5   15.48    1.39
   1   2  -5   14.90    1.61
  -1  -2   5   18.85    1.74
   1   2  -5   14.28    1.37
   1   2  -5   15.32    1.57
   1   2  -5   16.01    1.65
  -1  -2   5   17.14    1.59
  -1  -2   5   15.83    1.59
   1   2  -5   18.20    1.65
  -1  -2   5   16.07    1.61
  -1  -2   5   15.72    1.43
   1   2  -5   13.76    1.21
  -5  -3  -5  107.30    7.24
  -5  -3  -5   96.41    6.67
  -5  -3  -5   90.53    6.17
   5   3   5  106.77    7.59
   5   3   5  114.04    2.52
  -5  -3  -5  108.00    7.07
   5   3   5   97.13    6.47
  -5  -3  -5   99.40    7.01
  -5  -3  -5   94.76    6.37
  -2  -4  -7  139.94    7.08
  -2  -4  -7  169.84    7.70
  -2  -4  -7  178.97    8.21
  -2  -4  -7  161.00    8.04
  -2  -4  -7  186.57    8.92
  -2  -4  -7  198.33    9.21
   2   4   7  168.35    7.83
  -2  -4  -7  162.64    7.98
   2   4   7  166.48    7.64
  -4  -5  -4   70.24    5.01
  -4  -5  -4   56.44    4.31
   4   5   4   67.55    4.98
   4   5   4   60.15    4.41
  -4  -5  -4   63.92    4.96
   4   5   4   65.89    4.43
   4   5   4   65.58    4.86
  -4  -5  -4   67.59    4.69
  -4  -5  -4   68.97    4.64
  -4  -5  -4   69.61    4.66
  -2  -5   1   40.20    3.13
   2   5  -1   42.53    3.87
   2   5  -1   42.47    3.28
  -2  -5   1   44.25    3.60
   2   5  -1   40.64    3.68
  -2  -5   1   37.87    3.05
  -2  -5   1   46.55    1.64
   2   5  -1   35.53    3.27
  -2  -5   1   43.63    3.35
  -2   6   3   59.29    4.01
   2  -6  -3   62.28    4.25
   2  -6  -3   57.08    3.90
   2  -6  -3   58.20    4.01
  -2   6   3   45.04    3.40
   2  -6  -3   51.03    3.45
   2  -6  -3   48.73    3.29
   2  -6  -3   53.83    3.71
  -2   6   3   60.71    4.14
  -2   6   3   51.41    3.47
   2  -6  -3   58.61    3.95
  -6  -1  -1   71.14    4.87
   6   1   1   69.52    4.63
   6   1   1   71.13    4.83
  -6  -1  -1   65.41    4.40
   6   1   1   71.83    5.38
  -6  -1  -1   64.65    4.43
  -6  -1  -1   67.65    4.71
   6   1   1   76.66    5.18
  -6  -1  -1   72.90    5.13
   6   1   1   77.05    5.21
   6   1   1   72.48    5.25
  -6  -1  -1   65.65    4.68
  -6  -1  -1   68.99    4.68
   5  -3  -2   51.51    3.52
  -5   3   2   54.66    3.79
  -5   3   2   52.73    3.66
   5  -3  -2   57.27    4.00
  -5   3   2   53.57    3.69
   5  -3  -2   52.46    3.58
  -5   3   2   64.61    4.49
  -5   3   2   55.17    3.86
   5  -3  -2   56.16    3.91
   5  -3  -2   55.26    3.95
   5  -3  -2   52.83    3.64
   5   1  -2   45.29    3.47
  -5  -1   2   51.31    3.53
   5   1  -2   49.61    3.42
  -5  -1   2   42.51    3.41
  -5  -1   2   46.71    1.47
   5   1  -2   46.56    2.16
  -5  -1   2   47.71    3.39
   5   1  -2   45.16    3.41
   5   1  -2   35.22    2.82
   5   1  -2   42.95    3.40
  -5  -1   2   43.50    3.35
   5   1  -2   47.22    3.51
  -3  -2  -7  134.13    6.64
  -3  -2  -7  115.31    4.15
   3   2   7  120.93    6.10
   3   2   7  117.24    2.34
  -3  -2  -7  106.43    7.68
  -3  -2  -7  116.54    2.67
   3   2   7  130.88    6.27
  -3  -2  -7  116.60    2.38
   3   2   7  103.68    7.08
  -3  -2  -7  113.61    3.49
   0  -5   2  135.20    6.66
   0  -5   2  126.78    6.85
   0   5  -2  150.52    6.97
   0   5  -2  111.77    8.64
   0  -5   2  139.66    7.46
   0   5  -2  120.53    6.32
   0  -5   2  137.76    6.70
   0   5  -2  139.22    6.62
   0  -5   2  118.06    5.61
   0  -5   2  138.04    6.49
   0   5  -2  142.93    9.31
   0   5  -2  132.43    7.13
   6  -1   1  357.35   15.67
  -6   1  -1  346.82   15.36
   6  -1   1  290.04   13.17
  -6   1  -1  269.44   11.86
   6  -1   1  349.09   16.09
  -6   1  -1  317.54   13.81
   6  -1   1  329.74   14.18
  -6   1  -1  363.45   15.68
  -6   1  -1  353.74   16.02
   5   0   5   77.28    5.25
  -5   0  -5   70.85    4.71
  -5   0  -5   73.24    5.22
  -5   0  -5   71.76    4.89
   5   0   5   78.31    5.27
  -5   0  -5   76.68    5.34
   5   0   5   69.67    5.02
   5   0   5   73.30    4.90
   5   0   5   70.71    4.90
  -5   0  -5   58.28    3.98
  -5   0  -5   69.34    4.90
  -5   0  -5   75.34    5.05
  -5   0  -5   68.13    4.62
  -3  -5   0   40.55    3.20
   3   5   0   48.07    3.41
  -3  -5   0   48.23    3.48
  -3  -5   0   46.74    2.32
   3   5   0   46.37    2.28
  -3  -5   0   32.89    2.67
  -3  -5   0   36.29    2.87
   3   5   0   44.12    3.36
  -3  -5   0   41.63    3.19
   3   5   0   45.51    2.22
  -3  -5   0   45.41    1.57
   3   5   0   50.37    3.50
   3   5   0   34.63    2.95
   3  -5   1    0.13    0.74
  -3   5  -1    0.08    0.43
  -3   5  -1    0.51    0.62
  -3   5  -1   -0.54    0.72
   3  -5   1   -0.08    0.67
  -3   5  -1   -0.26    0.68
  -3   5  -1    0.10    0.62
   3  -5   1   -0.16    0.72
   3   3   7  113.41    2.35
   3   3   7  100.10    6.93
   3   3   7  105.05    7.06
  -3  -3  -7   97.55    6.72
   3   3   7   88.03    6.05
   3   3   7  119.54    5.81
  -3  -3  -7  102.24    6.86
  -3  -3  -7   98.38    6.84
  -3  -3  -7  110.05    7.43
  -3  -3  -7  107.15    7.54
  -5  -3   0  578.31   26.26
   5   3   0  630.39   34.05
  -5  -3   0  643.76   28.90
  -5  -3   0  682.46   32.33
   5   3   0  681.82   31.17
   5   3   0  685.98   30.44
  -5  -3   0  580.63   26.16
   5   3   0  623.75   33.03
   5   3   0  692.01   29.49
  -5  -3   0  644.49   29.32
   5   3   0  690.98   29.57
  -5  -3   0  639.53   27.45
   6   1   3    6.24    1.03
  -6  -1  -3    3.82    0.62
   6   1   3    4.42    0.62
   6   1   3    7.16    1.42
   6   1   3    5.02    0.65
   6   1   3    4.96    0.80
  -6  -1  -3    5.23    0.88
  -6  -1  -3    4.70    0.65
   6   1   3    4.44    1.07
  -6  -1  -3    4.18    1.06
  -6  -1  -3    5.16    0.95
  -6  -1  -3    4.04    0.59
  -6  -1  -3    4.11    0.78
   1  -5  -6  137.26    6.10
  -1   5   6  131.06    5.85
   1  -5  -6  140.63    6.37
  -1   5   6  138.12    6.29
   1  -5  -6  144.90    6.73
   1  -5  -6  130.43    6.09
   1  -5  -6  141.95    6.35
  -1   5   6  151.35    6.66
  -1   5   6  125.52    5.90
   1  -5  -6  140.79    6.31
  -4   0   4   17.19    1.63
   4   0  -4   15.10    1.50
   4   0  -4   19.65    1.75
   4   0  -4   18.80    1.67
   4   0  -4   18.76    1.94
  -4   0   4   17.27    1.51
   4   0  -4   14.68    1.40
  -4   0   4   17.82    1.76
  -4   0   4   17.60    1.68
   4   0  -4   16.49    1.45
  -4   0   4   18.65    1.59
  -4   0   4   17.62    1.73
   3   0  -5   28.33    2.34
  -3   0   5   26.45    2.08
   3   0  -5   25.96    2.15
   3   0  -5   26.08    2.15
  -3   0   5   26.50    2.34
   3   0  -5   21.41    1.82
  -3   0   5   23.93    1.96
  -3   0   5   25.11    2.12
   3   0  -5   28.21    2.57
  -3   0   5   33.96    2.95
   3   0  -5   27.52    2.22
  -3   0   5   24.83    2.15
  -5  -4  -3   59.31    4.03
  -5  -4  -3   57.68    4.24
   5   4   3   47.67    3.33
   5   4   3   61.63    4.17
  -5  -4  -3   58.19    3.96
  -5  -4  -3   56.23    4.11
   5   4   3   65.04    4.68
  -5  -4  -3   64.53    4.38
   3  -5  -4   88.92    5.93
   3  -5  -4   84.47    5.57
   3  -5  -4   80.96    5.45
  -3   5   4   85.74    5.64
   3  -5  -4   73.94    4.88
  -3   5   4   89.45    5.94
  -3   5   4   74.95    4.95
  -3   5   4   71.81    4.75
   3  -5  -4   78.70    5.21
   3  -5  -4   83.25    5.51
   3  -4  -5    6.86    0.73
   3  -4  -5    7.10    0.87
  -3   4   5    7.25    0.81
   3  -4  -5    7.00    0.86
   3  -4  -5    7.99    0.96
  -3   4   5    8.26    0.73
  -3   4   5    6.76    0.68
   3  -4  -5    7.84    0.79
  -3   4   5    8.01    0.90
  -2   6   1    1.49    0.68
   2  -6  -1    1.28    0.71
   2  -6  -1    1.72    0.74
  -2   6   1    1.30    0.55
   2  -6  -1    1.80    0.59
   2  -6  -1    1.45    0.54
   2  -6  -1    2.07    0.74
   2  -6  -1    1.11    0.45
   2  -6  -1    1.31    0.48
   2  -6  -1    1.77    0.84
  -2   6   1    1.35    0.64
  -4  -5  -2  144.98    6.98
   4   5   2  144.81    9.80
  -4  -5  -2  147.57    6.75
  -4  -5  -2  141.20    6.46
   4   5   2  159.00    7.34
  -4  -5  -2  129.79    7.58
  -4  -5  -2  147.10    8.44
   4   5   2  140.48    7.15
   4   5   2  108.21    8.36
  -4  -5  -2  142.12    6.72
   0   6   0  205.08    9.38
   0  -6   0  202.11   10.83
   0  -6   0  227.35   13.44
   0  -6   0  250.16   11.69
   0   6   0  230.06   11.88
   0   6   0  241.48   11.08
   0   6   0  243.24   11.15
   0  -6   0  190.76    9.48
   0  -6   0  220.97   10.01
   0   6   0  231.99   14.12
  -2  -6  -5   83.52    5.60
   2   6   5   89.94    6.33
  -2  -6  -5   95.99    6.50
  -2  -6  -5   93.29    6.46
  -2  -6  -5   87.30    5.96
  -2  -6  -5   74.11    5.34
  -2  -6  -5   91.12    6.28
  -2  -6  -5   94.78    6.30
  -2  -6  -5   92.88    6.22
  -2  -6  -5   91.56    6.05
   2   6   5   91.82    6.22
   5  -3   2    0.43    0.49
   5  -3   2    0.66    1.01
  -5   3  -2    0.79    0.62
  -5   3  -2    0.60    0.74
   5  -3   2    0.52    0.71
   5  -3   2    1.20    0.61
  -5   3  -2    0.76    0.73
  -5   3  -2    0.70    0.72
   5  -3   2    0.88    0.72
   5  -3   2    1.02    0.66
  -5   3  -2    0.85    0.67
   4   0   6   93.72    6.36
  -4   0  -6   83.65    5.86
  -4   0  -6   73.68    4.95
  -4   0  -6   88.64    6.08
   4   0   6   78.47    5.64
   4   0   6   80.01    5.80
  -4   0  -6   85.95    5.98
   4   0   6   89.78    5.89
   4   0   6   89.73    6.19
  -4   0  -6   88.35    6.21
  -4   0  -6   83.00    5.49
   0   4   7   11.37    1.13
   0  -4  -7   13.02    1.22
   0  -4  -7   13.08    1.31
   0   4   7   11.73    1.23
   0  -4  -7    9.85    1.20
   0  -4  -7   10.00    1.04
   0  -4  -7   12.23    1.23
   0  -4  -7    9.11    1.12
   0   4   7   10.99    1.10
   0  -4  -7   10.89    1.08
  -6   0   0    1.02    0.99
   6   0   0    0.09    1.01
   6   0   0    0.00    0.61
  -6   0   0   -0.46    0.70
   6   0   0    0.57    0.62
   6   0   0    0.30    0.59
  -6   0   0   -0.01    0.64
  -6   0   0    0.21    0.82
   6   0   0    0.29    0.45
  -6   0   0    0.12    0.52
   6   0   0    0.45    1.26
  -6   0   0    0.34    0.48
   6   0   0    0.19    0.55
  -4   4  -2   99.42    6.91
  -4   4  -2  111.88    7.40
   4  -4   2   94.08    6.33
  -4   4  -2  103.33    7.16
   4  -4   2   90.93    6.05
   4  -4   2  108.40    7.40
  -4   4  -2   95.10    6.34
   4  -4   2  102.06    6.77
   4  -4   2  107.09    7.06
   4  -4   2  105.12    7.21
  -4   4  -2  117.29    2.58
  -3  -5  -6   71.82    5.05
   3   5   6   77.95    5.56
   3   5   6   94.58    6.43
  -3  -5  -6   82.28    5.52
  -3  -5  -6   76.12    5.65
   3   5   6   75.41    5.18
  -3  -5  -6   71.14    5.02
  -3  -5  -6   77.96    5.49
  -3  -5  -6   79.65    5.27
  -3  -5  -6   87.32    5.85
   6   0   3  115.89    3.06
   6   0   3  101.85    6.66
  -6   0  -3   92.51    6.09
  -6   0  -3  107.24    7.27
  -6   0  -3  110.81    7.58
   6   0   3  101.53    6.68
   6   0   3  103.80    7.14
  -6   0  -3  102.78    6.81
   6   0   3   98.10    6.45
  -6   0  -3  111.09    7.45
  -6   0  -3  107.82    7.11
   6   0   3  110.29    7.29
  -3   4  -3  198.82    8.81
   3  -4   3  175.31    7.73
  -3   4  -3  166.51    8.02
   3  -4   3  173.88    7.83
   3  -4   3  151.04    8.03
   3  -4   3  153.06    7.03
  -3   4  -3  154.10    8.15
   3  -4   3  163.45    7.63
   3  -4   3  165.07    7.41
  -3   4  -3  176.11    8.28
  -3   4  -3  150.93    7.71
  -3   4  -3  164.50    7.71
   2  -4  -6   83.06    5.46
   2  -4  -6   79.13    5.22
  -2   4   6   83.36    5.51
  -2   4   6   78.28    5.18
  -2   4   6   84.77    5.71
   2  -4  -6  104.26    6.92
   2  -4  -6   93.74    6.20
   2  -4  -6   87.46    5.90
  -2   4   6   93.72    6.09
  -4  -4  -6   54.37    3.68
  -4  -4  -6   53.22    3.73
  -4  -4  -6   58.33    4.03
  -4  -4  -6   44.55    3.40
  -4  -4  -6   58.61    4.09
   4   4   6   52.00    3.85
  -4  -4  -6   52.46    3.96
   4   4   6   52.55    3.85
  -4  -4  -6   58.85    4.38
   4   4   6   61.06    4.25
  -4  -4  -6   59.08    4.06
  -1   6   0   33.09    2.70
   1  -6   0   24.24    2.13
  -1   6   0   22.83    2.05
  -1   6   0   27.20    2.22
   1  -6   0   26.92    2.16
  -1   6   0   26.31    2.11
  -1   6   0   25.99    2.46
   1  -6   0   25.00    2.16
   1  -6   0   28.00    2.33
   1  -6   0   24.10    2.00
   6  -1   2  241.27   11.40
  -6   1  -2  213.24    9.60
   6  -1   2  236.96   10.33
  -6   1  -2  261.03   11.66
   6  -1   2  247.27   10.89
  -6   1  -2  263.10   11.49
   6  -1   2  196.34    9.34
  -6   1  -2  271.77   12.43
  -6   1  -2  233.24   10.50
   0  -1  -7    0.42    0.65
   0  -1  -7    0.36    1.01
   0   1   7   -1.67    0.67
   0   1   7    0.68    0.62
   0  -1  -7    0.39    0.40
   0   1   7    0.59    0.97
   0  -1  -7    0.68    0.67
   6  -1   0    9.01    1.42
  -6   1   0    7.72    0.79
  -6   1   0    8.01    0.80
  -6   1   0    7.99    0.67
  -6   1   0    9.47    1.39
   6  -1   0    7.82    0.82
   6  -1   0    9.01    1.44
   6  -1   0    9.00    0.98
  -6   1   0    7.30    0.67
   6  -1   0    8.37    0.77
   6  -1   0    7.19    0.72
  -6   1   0    9.99    1.33
   6  -1   0    8.91    1.05
  -6   1   0    9.18    1.11
  -3   1  -6    4.93    0.78
   3  -1   6    5.16    0.70
   3  -1   6    4.10    0.82
  -3   1  -6    4.44    0.74
  -3   1  -6    4.42    0.69
   3  -1   6    4.26    0.82
   3  -1   6    5.67    0.87
   3  -1   6    5.54    1.16
  -3   1  -6    5.23    1.00
   3  -1   6    5.42    0.60
  -3   1  -6    5.03    0.63
  -3   1  -6    4.27    0.76
   5   4   2  133.73    6.01
  -5  -4  -2  131.48    5.97
   5   4   2  135.71    7.00
   5   4   2  141.68    6.61
  -5  -4  -2  124.88    6.12
  -5  -4  -2  132.97    6.89
  -5  -4  -2  140.68    6.56
  -3  -3   3   69.68    4.68
  -3  -3   3   68.83    4.69
  -3  -3   3   62.28    4.48
   3   3  -3   68.39    4.92
   3   3  -3   65.55    4.47
   3   3  -3   68.87    5.07
   3   3  -3   66.69    5.09
   3   3  -3   84.63    5.64
  -3  -3   3   64.43    4.52
   3   3  -3   68.18    4.63
   3   3  -3   70.73    4.80
  -3  -3   3   65.29    4.58
  -3  -3   3   69.08    4.75
   5   4   4   12.23    1.43
  -5  -4  -4    7.80    0.80
  -5  -4  -4   10.68    1.37
  -5  -4  -4   10.96    1.48
   5   4   4   10.37    1.27
   5   4   4   12.44    1.21
  -5  -4  -4   12.44    1.22
  -5  -4  -4   12.97    1.30
  -5  -4  -4   10.99    1.34
  -2   5  -2  108.89    7.33
   2  -5   2  117.96    5.72
   2  -5   2  105.86    7.48
   2  -5   2  111.16    7.40
  -2   5  -2  133.97    6.25
   2  -5   2  113.89    4.35
   2  -5   2  119.62    5.67
  -2   5  -2  115.87    2.04
   2  -5   2   99.47    6.66
  -2   5  -2  102.81    8.01
   5  -1  -3  240.04   10.53
   5  -1  -3  230.99   10.58
  -5   1   3  264.71   11.64
  -5   1   3  261.47   11.60
   5  -1  -3  244.63   10.64
   5  -1  -3  253.86   11.50
  -5   1   3  233.72   10.32
  -5   1   3  266.77   11.93
  -5   1   3  221.20   10.18
   5  -1  -3  272.22   12.17
   5  -1  -3  219.53   10.12
   5  -1  -3  272.06   12.26
  -5   1   3  253.00   11.24
  -2  -6  -1   75.48    5.91
  -2  -6  -1   80.24    5.47
   2   6   1   54.12    4.41
   2   6   1   72.13    5.71
  -2  -6  -1   71.73    5.01
  -2  -6  -1   63.04    4.39
  -2  -6  -1   59.07    4.50
   2   6   1   65.09    4.39
   2   6   1   71.31    5.44
  -2  -6  -1   77.64    5.26
  -2  -6  -1   74.09    5.06
  -6  -2  -2  103.79    7.30
  -6  -2  -2  106.44    7.05
  -6  -2  -2   79.85    5.43
   6   2   2  111.55    7.76
  -6  -2  -2  100.51    6.95
   6   2   2  108.78    7.10
   6   2   2  120.52    5.52
  -6  -2  -2  107.28    7.07
   1  -6  -5  239.63   10.53
   1  -6  -5  225.20   10.00
   1  -6  -5  215.24    9.45
   1  -6  -5  212.50    9.30
   1  -6  -5  231.97   10.19
   1  -6  -5  245.06   10.81
  -1   6   5  199.79    8.74
   1  -6  -5  199.14    8.70
  -1   6   5  195.39    8.63
   1  -6  -5  231.93   10.20
  -5   2   3    6.69    0.89
   5  -2  -3    7.49    0.86
   5  -2  -3    6.25    0.77
   5  -2  -3    8.52    1.15
  -5   2   3    6.62    0.95
   5  -2  -3    7.50    1.13
  -5   2   3    6.89    0.78
   5  -2  -3    6.82    0.78
   5  -2  -3    6.70    0.65
   5  -2  -3    7.46    0.74
  -5   2   3    8.07    0.95
  -5   2   3    8.41    1.08
  -6  -2  -3   35.45    2.82
   6   2   3   33.05    2.87
  -6  -2  -3   30.49    2.50
  -6  -2  -3   33.21    2.89
  -6  -2  -3   26.96    2.22
  -6  -2  -3   31.91    2.74
  -6  -2  -3   31.20    2.51
  -6  -2  -3   33.15    2.58
   6   2   3   33.59    2.63
   6   2   3   35.53    3.15
   6   2   3   31.48    2.46
  -3  -1  -7  110.46    7.32
   3   1   7  101.21    7.03
   3   1   7  105.92    7.25
  -3  -1  -7   89.65    6.27
   3   1   7  104.09    7.35
  -3  -1  -7   98.00    7.30
  -3  -1  -7  108.42    7.12
   3   1   7  109.86    7.20
  -3  -1  -7  109.68    7.52
  -4  -3   2   77.41    5.50
   4   3  -2   93.25    6.19
  -4  -3   2   74.67    4.95
   4   3  -2   88.64    6.65
  -4  -3   2   90.40    6.01
   4   3  -2   87.56    5.95
   4   3  -2   89.55    6.18
  -4  -3   2   89.09    6.08
   4   3  -2   90.40    6.75
  -4  -3   2   95.41    6.43
   4   3  -2   96.19    6.39
  -4  -5  -5  190.65    8.55
  -4  -5  -5  208.10    9.78
  -4  -5  -5  204.27    9.22
  -4  -5  -5  175.71    8.96
  -4  -5  -5  190.87    9.83
  -4  -5  -5  180.17    8.65
   4   5   5  196.60   10.40
  -4  -5  -5  208.00    9.27
   3   6   3   72.68    5.56
  -3  -6  -3   73.51    4.86
   3   6   3   69.35    4.62
  -3  -6  -3   71.90    4.90
  -3  -6  -3   72.28    4.85
  -3  -6  -3   72.07    5.13
   3   6   3   76.12    5.26
  -3  -6  -3   66.46    4.62
  -3  -6  -3   76.64    5.55
  -3  -6  -3   80.04    5.46
  -3  -6  -3   65.86    5.24
  -1  -6   0  219.67   10.92
   1   6   0  265.99   15.48
  -1  -6   0  247.76   13.18
  -1  -6   0  312.56   14.55
  -1  -6   0  279.84   13.14
  -1  -6   0  270.12   16.05
   1   6   0  291.74   12.96
   1   6   0  268.36   13.04
   1   6   0  296.39   18.33
   1   6   0  249.78   11.27
   4   2  -3   -0.39    0.88
  -4  -2   3    1.60    0.81
  -4  -2   3    0.80    0.75
  -4  -2   3    0.59    0.46
  -4  -2   3    0.85    0.57
   4   2  -3    0.60    0.52
   4   2  -3    0.51    0.60
  -4  -2   3    0.93    0.56
   4   2  -3    1.00    0.85
   4   2  -3    0.40    0.69
  -4  -2   3    0.88    0.83
   4   2  -3    0.38    0.58
   4   2  -3    1.40    0.64
  -3  -2   4    0.21    0.86
   3   2  -4   -0.10    0.57
   3   2  -4    0.19    0.85
   3   2  -4    0.37    0.82
   3   2  -4    0.14    0.55
  -3  -2   4    0.12    0.53
   3   2  -4   -0.02    0.77
  -3  -2   4   -0.43    0.88
  -3  -2   4    0.41    0.63
   2  -6  -4    1.91    0.72
   2  -6  -4    2.23    0.71
   2  -6  -4    2.09    0.55
   2  -6  -4    2.17    0.69
  -2   6   4    1.77    0.54
   2  -6  -4    2.23    0.55
   2  -6  -4    1.92    0.58
   2  -6  -4    2.55    0.61
  -2   6   4    1.86    0.64
   4  -5  -1   83.11    5.56
   4  -5  -1   83.63    5.57
   4  -5  -1   85.59    5.66
   4  -5  -1   83.58    5.61
  -4   5   1   86.16    5.74
  -4   5   1   88.89    5.91
  -4   5   1   83.99    5.54
   4  -5  -1   75.90    5.07
   4  -5  -1   62.46    4.19
   4  -5  -1   64.16    4.30
  -4   5   1   67.22    4.45
   4  -5  -1   86.79    5.88
   1  -3  -7    4.54    0.86
  -1   3   7    3.89    0.72
   1  -3  -7    3.54    0.64
  -1   3   7    4.37    0.68
   1  -3  -7    3.77    0.73
   1  -3  -7    4.69    0.77
  -1   3   7    3.55    0.65
   1  -3  -7    3.85    0.58
   1  -3  -7    2.98    0.83
  -6  -1   0   23.89    2.17
   6   1   0   24.83    2.24
   6   1   0   25.61    2.42
  -6  -1   0   26.25    2.34
   6   1   0   25.51    2.06
   6   1   0   25.77    2.08
  -6  -1   0   24.99    2.03
  -6  -1   0   25.71    2.18
   6   1   0   29.20    2.42
   6   1   0   18.20    1.67
   6   1   0   27.51    2.24
  -6  -1   0   22.66    1.88
  -3  -6  -4  148.72    6.97
  -3  -6  -4  133.57    7.00
  -3  -6  -4  146.06    6.63
  -3  -6  -4  149.86    6.87
   3   6   4  138.88    7.59
  -3  -6  -4  139.41    7.80
   3   6   4  134.43    7.88
  -3  -6  -4  148.35    7.42
  -3  -6  -4  151.10    7.48
  -3  -6  -4  157.68    7.11
  -3  -4   2  238.58   11.05
   3   4  -2  225.15   10.07
   3   4  -2  183.56   10.01
   3   4  -2  246.31   11.00
   3   4  -2  220.68   12.99
  -3  -4   2  215.41   10.14
  -3  -4   2  221.42   10.67
  -3  -4   2  210.95   11.36
  -3  -4   2  212.81   11.06
   3   4  -2  215.89   10.32
   3   4  -2  223.89   13.09
  -3  -4   2  252.94   11.32
  -3  -4  -7    6.76    0.75
   3   4   7    7.10    0.75
   3   4   7    6.62    0.72
  -3  -4  -7    6.33    0.66
  -3  -4  -7    6.10    0.90
  -3  -4  -7    6.07    0.68
   3   4   7    6.48    0.62
  -3  -4  -7    6.46    0.80
   3   4   7    5.02    0.81
  -3  -4  -7    7.95    1.28
   1   5  -2  121.45    5.94
  -1  -5   2  113.12    3.17
   1   5  -2  115.07    4.88
  -1  -5   2  135.50    6.58
  -1  -5   2  118.19    6.03
  -1  -5   2  129.95    6.58
  -1  -5   2  134.83    6.67
   1   5  -2  120.48    7.69
  -1  -5   2  112.94    4.00
  -1   2   7  138.56    6.40
   1  -2  -7  117.66    6.04
  -1   2   7  115.05    4.11
   1  -2  -7  128.02    7.35
  -1   2   7  121.73    6.07
   1  -2  -7  134.84    6.08
   1  -2  -7  136.82    6.17
  -1   2   7  119.85    5.70
   1  -2  -7  117.00    3.16
   4  -5  -2    2.33    0.85
  -4   5   2    1.66    0.62
   4  -5  -2    1.99    0.71
   4  -5  -2    1.10    0.39
   4  -5  -2    1.71    0.87
   4  -5  -2    1.96    0.71
  -4   5   2    1.91    0.66
  -4   5   2    2.34    0.80
   4  -5  -2    1.64    0.55
   4  -5  -2    1.28    0.46
  -4   5   2    1.52    0.51
  -4   5   2    1.84    0.77
   6   1   4   12.44    1.40
  -6  -1  -4   11.52    1.45
  -6  -1  -4   11.06    1.14
   6   1   4   12.36    1.61
   6   1   4   11.31    1.16
   6   1   4   11.92    1.37
  -6  -1  -4   12.63    1.48
  -6  -1  -4   12.53    1.30
   6   1   4   11.71    1.57
  -6  -1  -4   13.15    1.35
   6   1   4   11.04    1.08
  -6  -1  -4   11.26    1.14
   6   2   1    0.87    0.68
   6   2   1    0.51    0.56
   6   2   1    0.76    0.85
   6   2   1    0.72    0.76
  -6  -2  -1    0.36    0.85
  -6  -2  -1    0.80    0.54
  -6  -2  -1    0.71    0.48
   6   2   1    0.74    0.65
  -6  -2  -1    1.14    0.90
  -6  -2  -1    0.64    0.61
  -6  -2  -1    0.22    0.78
   6   2   1    0.88    0.98
  -4   4   4    5.83    0.62
   4  -4  -4    6.37    0.73
   4  -4  -4    6.71    0.96
  -4   4   4    6.35    0.80
   4  -4  -4    6.89    0.87
   4  -4  -4    6.57    0.77
   4  -4  -4    6.63    1.04
  -4   4   4    7.77    0.87
  -4   4   4    7.15    0.77
  -5   0   3  113.49    2.67
  -5   0   3  101.00    6.66
   5   0  -3  116.12    2.41
  -5   0   3  123.95    5.68
  -5   0   3  120.76    5.80
   5   0  -3  122.24    6.20
   5   0  -3  103.52    7.02
   5   0  -3  115.20    2.16
   5   0  -3  110.83    7.30
   5   0  -3   90.80    6.38
   5   0  -3  117.68    5.85
  -5   0   3  111.24    7.47
   6  -2   1   95.46    6.34
   6  -2   1  103.41    6.83
  -6   2  -1  101.56    6.77
   6  -2   1   93.73    6.14
  -6   2  -1  111.21    7.31
  -6   2  -1   92.19    6.09
  -6   2  -1   90.88    5.99
   6  -2   1  105.26    7.16
   2  -6   0   11.43    1.17
   2  -6   0   15.59    1.56
   2  -6   0    9.20    1.15
  -2   6   0   13.90    1.38
   2  -6   0    8.90    1.07
  -2   6   0    8.83    1.02
   2  -6   0    9.70    0.98
  -2   6   0    9.89    1.02
   2  -6   0   13.48    1.31
  -2   0   6    8.58    1.12
   2   0  -6    6.89    1.00
   2   0  -6    7.41    0.76
  -2   0   6    8.70    0.90
   2   0  -6   10.00    1.14
  -2   0   6    6.88    0.95
  -2   0   6    6.79    0.75
   2   0  -6    7.30    0.71
   2   0  -6    7.54    0.88
   1   5   7  198.28    9.62
  -1  -5  -7  201.26    9.48
  -1  -5  -7  170.44    9.10
  -1  -5  -7  180.39    9.59
  -1  -5  -7  194.35    8.62
  -1  -5  -7  172.04    8.22
  -1  -5  -7  183.93    8.18
   1   5   7  186.94    8.43
  -1  -5  -7  180.76    8.54
  -1  -6  -6  354.00   15.51
   1   6   6  336.91   15.26
  -1  -6  -6  299.60   14.81
   1   6   6  343.99   15.12
  -1  -6  -6  285.79   13.25
  -1  -6  -6  342.62   15.79
  -1  -6  -6  338.13   17.77
  -1  -6  -6  350.98   15.91
  -1  -6  -6  322.81   14.44
   1   6   6  291.36   12.78
   1   0   7  283.59   13.35
  -1   0  -7  274.42   13.05
   1   0   7  314.31   14.26
   1   0   7  256.13   12.95
   1   0   7  270.49   12.75
  -1   0  -7  255.95   17.33
   1   0   7  229.07   12.51
  -1   0  -7  283.53   15.80
  -1   0  -7  240.70   10.81
   1   0   7  289.38   14.42
  -1  -1   6   73.50    4.96
   1   1  -6   74.02    5.05
  -1  -1   6   80.97    5.76
  -1  -1   6   80.80    5.56
  -1  -1   6   86.11    5.79
   1   1  -6   75.71    5.61
  -1  -1   6   84.68    5.64
   1   1  -6   69.12    4.85
   1   1  -6   68.13    4.56
  -1  -1   6   74.20    5.23
   1   1  -6   69.19    5.00
  -4  -5  -1   -0.11    0.58
   4   5   1   -0.46    0.69
  -4  -5  -1   -0.38    0.72
  -4  -5  -1   -0.18    0.57
   4   5   1   -0.04    0.50
  -4  -5  -1    0.09    0.51
   4   5   1   -0.02    0.61
  -4  -5  -1   -0.06    0.60
  -4  -5  -1    0.28    0.59
   4   5   1    0.24    0.69
  -6   1  -3   92.41    6.27
  -6   1  -3   96.48    6.66
  -6   1  -3   76.20    5.09
  -6   1  -3   91.77    6.34
   6  -1   3   96.71    6.73
   6  -1   3   73.21    5.04
   6  -1   3   92.94    6.34
   6  -1   3  102.66    6.74
  -6   1  -3   97.36    6.43
   6  -1   3   95.14    6.32
  -6   1  -3   95.11    6.41
   6  -1   3   93.30    6.12
  -6   1  -3   78.43    5.36
   6  -1   3   96.32    6.35
   6  -2   0   21.15    2.00
  -6   2   0   20.04    1.83
   6  -2   0   20.08    1.72
  -6   2   0   16.53    1.43
  -6   2   0   16.47    1.43
  -6   2   0   21.52    1.90
   6  -2   0   18.88    1.70
  -6   2   0   18.75    1.66
   6  -2   0   19.08    1.92
  -6   2   0   20.73    1.95
   6  -2   0   17.29    1.51
  -6   2   0   20.33    1.80
   5  -4  -1   94.54    6.28
  -5   4   1  104.02    6.85
   5  -4  -1   97.70    6.52
  -5   4   1   91.23    6.02
   5  -4  -1   95.62    6.38
   5  -4  -1   99.09    6.67
   5  -4  -1   97.42    6.42
  -5   4   1   96.84    6.38
   5  -4  -1   79.69    5.25
  -5   4   1  106.75    7.03
  -4   5   0  241.22   10.69
   4  -5   0  244.17   11.18
  -4   5   0  199.28    8.76
  -4   5   0  196.42    8.61
   4  -5   0  234.71   10.38
   4  -5   0  228.91   10.02
  -4   5   0  248.84   10.96
  -4   5   0  234.68   10.47
   4  -5   0  223.96    9.95
   4  -5   0  211.28    9.24
   2   0   7    0.74    0.75
   2   0   7    0.78    0.98
   2   0   7    0.56    0.60
  -2   0  -7    0.71    0.59
  -2   0  -7    1.24    0.91
  -2   0  -7   -0.01    0.92
  -2   0  -7    1.61    0.60
   2   0   7    0.74    0.49
   2   0   7    0.90    0.58
   2   0   7    1.10    0.58
   2   0   7    1.10    0.65
  -5   4   0  246.34   10.79
  -5   4   0  243.77   10.89
   5  -4   0  235.18   10.27
   5  -4   0  227.17   10.42
   5  -4   0  224.01    9.99
  -5   4   0  254.27   11.10
   5  -4   0  216.22    9.97
   5  -4   0  236.08   10.37
  -5   4   0  234.38   10.47
  -5   4   0  227.73    9.99
   2   3  -4   30.47    2.50
  -2  -3   4   27.36    2.23
   2   3  -4   27.68    2.40
  -2  -3   4   27.29    2.39
  -2  -3   4   27.79    2.30
   2   3  -4   29.94    2.42
  -2  -3   4   28.24    2.28
  -2  -3   4   31.08    2.58
  -2  -3   4   27.78    2.39
   2   3  -4   28.31    2.61
   2   3  -4   28.75    2.27
  -5   2  -4    3.22    0.60
   5  -2   4    4.09    0.68
  -5   2  -4    2.82    0.61
   5  -2   4    3.50    0.79
  -5   2  -4    3.82    0.81
   5  -2   4    2.96    0.78
   5  -2   4    4.14    0.80
  -5   2  -4    3.26    0.53
  -5   2  -4    4.25    0.91
  -5   2  -4    4.46    0.88
   5  -2   4    4.02    0.63
  -5   2  -4    4.41    0.73
   6  -1  -1   98.94    6.75
   6  -1  -1  104.44    7.13
   6  -1  -1   95.51    6.69
   6  -1  -1   94.41    6.29
   6  -1  -1   89.95    5.95
  -6   1   1  109.99    7.39
  -6   1   1  102.16    6.87
  -6   1   1  107.76    7.23
  -6   1   1  102.03    6.72
  -6   1   1   89.36    5.91
   6  -1  -1   97.09    6.39
   6  -1  -1   91.89    6.02
  -6   1   1   98.69    6.50
  -5  -2  -6  206.63   10.08
  -5  -2  -6  227.87   10.19
  -5  -2  -6  199.13    9.38
   5   2   6  169.46    8.85
   5   2   6  241.37   10.84
  -5  -2  -6  218.33    9.94
   5   2   6  200.30   10.07
  -5  -2  -6  169.93    8.61
  -5  -2  -6  201.92    8.99
   5   2   6  209.56    9.65
   5   2   6  241.30   11.57
  -5  -2  -6  227.25   10.72
  -5  -2  -6  202.68    9.16
   4  -2   5    0.61    0.90
  -4   2  -5   -0.01    0.69
  -4   2  -5    0.18    0.44
  -4   2  -5   -0.26    0.64
  -4   2  -5   -0.08    0.67
   4  -2   5   -0.57    0.62
   4  -2   5    0.07    0.57
  -4   2  -5    0.10    0.65
  -4   2  -5   -0.37    0.57
   4  -2   5   -0.20    0.64
   4  -2   5    0.15    0.42
   4  -2   5   -0.01    0.54
   4  -2   5   -0.47    0.94
  -3  -6  -2    2.37    0.64
  -3  -6  -2    2.45    0.80
  -3  -6  -2    2.23    0.61
  -3  -6  -2    2.92    0.76
   3   6   2    2.10    0.66
   3   6   2    2.20    0.69
  -3  -6  -2    2.54    0.50
   3   6   2    2.43    0.61
   3   6   2    2.25    0.67
  -3  -6  -2    2.34    0.61
  -3  -6  -2    2.29    0.69
  -6  -2  -4    8.40    1.15
  -6  -2  -4    9.30    1.19
   6   2   4    8.81    1.04
  -6  -2  -4    7.57    0.99
   6   2   4    8.77    0.78
   6   2   4    7.80    0.70
   6   2   4    9.24    1.40
  -6  -2  -4    7.73    0.74
   6   2   4    8.20    1.05
   6   2   4    8.51    0.75
  -6  -2  -4    8.55    0.71
  -6  -2  -4    8.46    0.82
   5   4   1   14.39    1.33
  -5  -4  -1   13.31    1.31
  -5  -4  -1   11.77    1.43
  -5  -4  -1   12.11    1.49
   5   4   1   11.70    1.30
   5   4   1   13.46    1.52
  -5  -4  -1   13.80    1.32
  -5  -4  -1   13.27    1.33
   5   4   1   14.87    1.39
   5   4   1   14.57    1.55
  -4  -4   1  147.58    7.27
  -4  -4   1  140.61    6.68
  -4  -4   1  133.62    6.21
  -4  -4   1  141.85    6.35
   4   4  -1  124.94    6.11
   4   4  -1  134.40    8.06
   4   4  -1  127.74    7.50
   4   4  -1  153.24    7.06
  -4  -4   1  118.45    5.60
  -5  -4  -5   38.44    3.28
  -5  -4  -5   26.83    2.16
  -5  -4  -5   41.95    3.24
   5   4   5   41.16    3.17
   5   4   5   34.44    2.96
  -5  -4  -5   41.85    3.20
  -5  -4  -5   29.92    2.41
  -5  -4  -5   39.35    3.11
  -5  -4  -5   39.81    3.36
  -4   3  -4  169.20    7.79
   4  -3   4  182.09    8.36
  -4   3  -4  177.41    8.42
  -4   3  -4  189.19    8.91
   4  -3   4  196.50    8.80
  -4   3  -4  148.80    6.84
   4  -3   4  172.16    7.86
  -4   3  -4  163.97    8.49
   4  -3   4  158.40    8.96
  -4   3  -4  183.77    8.39
   4  -3   4  172.76    8.04
   1  -3   5   29.88    2.55
   1  -3   5   32.77    2.77
  -1   3  -5   28.41    2.37
  -1   3  -5   31.18    2.68
   1  -3   5   35.96    2.95
  -1   3  -5   27.87    2.34
  -1   3  -5   27.70    2.32
   1  -3   5   33.02    2.66
  -1   3  -5   30.45    2.54
   1  -3   5   30.64    2.52
   6   0  -1    9.67    1.02
  -6   0   1    8.38    0.81
   6   0  -1    9.21    1.09
   6   0  -1    9.85    1.41
   6   0  -1    9.26    1.30
  -6   0   1    8.94    1.29
   6   0  -1    8.85    0.99
  -6   0   1    9.13    1.22
  -6   0   1    8.28    0.71
   6   0  -1    8.91    0.95
   6   0  -1    6.89    0.83
  -6   0   1    8.93    1.01
  -2  -5  -7    1.93    0.52
  -2  -5  -7    2.62    0.71
  -2  -5  -7    2.72    0.80
   2   5   7    2.82    0.56
  -2  -5  -7    2.69    0.65
   2   5   7    2.69    0.64
  -2  -5  -7    2.43    0.49
  -2  -5  -7    3.11    0.61
   5  -3  -3    2.98    0.69
  -5   3   3    2.63    0.69
   5  -3  -3    3.06    0.62
   5  -3  -3    2.85    0.54
  -5   3   3    3.09    0.59
   5  -3  -3    2.88    0.97
  -5   3   3    2.63    0.83
   5  -3  -3    2.83    0.67
   5  -3  -3    2.87    0.98
   0  -6  -6  161.38    7.16
   0   6   6  165.66    7.28
   0  -6  -6  173.38    8.12
   0  -6  -6  172.71    8.34
   0  -6  -6  172.52    7.75
   0   6   6  171.97    8.24
   0  -6  -6  186.78    8.33
   0  -6  -6  168.38    7.78
   0  -6  -6  180.08    8.04
  -2  -4   3    3.83    0.78
  -2  -4   3    2.71    0.76
  -2  -4   3    2.72    0.60
  -2  -4   3    3.43    0.71
   2   4  -3    3.52    0.69
  -2  -4   3    3.91    0.90
   2   4  -3    3.96    0.63
   2   4  -3    3.21    0.78
  -2  -4   3    3.34    0.67
   2   4  -3    2.68    0.62
   2   4  -3    2.99    0.69
   2   4  -3    2.86    0.54
  -1   4   7    9.06    0.96
  -1   4   7   10.47    1.14
   1  -4  -7   12.58    1.24
   1  -4  -7   11.33    1.13
   1  -4  -7   11.23    1.29
   1  -4  -7   10.43    1.05
  -1   4   7   12.77    1.16
   1  -4  -7   11.35    1.31
  -6   0  -4    7.87    0.74
   6   0   4    9.15    1.26
  -6   0  -4    8.70    0.76
   6   0   4    8.40    0.75
   6   0   4    9.41    1.47
  -6   0  -4    8.43    1.13
   6   0   4    9.22    0.98
  -6   0  -4    7.54    0.70
   6   0   4    9.28    1.00
  -6   0  -4    8.91    1.10
  -6   0  -4    7.84    1.02
  -6   0  -4    8.68    0.89
   6   0   4    9.44    1.43
   3   6   5   25.10    2.23
  -3  -6  -5   23.40    1.89
  -3  -6  -5   24.68    2.14
  -3  -6  -5   24.51    2.17
  -3  -6  -5   24.49    2.03
  -3  -6  -5   26.20    2.15
  -3  -6  -5   26.08    2.06
  -3  -6  -5   25.46    2.06
  -3  -6  -5   25.47    2.27
  -5   1  -5    5.92    0.89
   5  -1   5    5.25    1.00
  -5   1  -5    4.13    0.98
  -5   1  -5    4.27    0.62
  -5   1  -5    5.04    0.60
   5  -1   5    5.36    0.67
   5  -1   5    5.82    0.80
  -5   1  -5    6.05    0.83
   5  -1   5    4.97    1.03
  -5   1  -5    4.89    0.70
  -5   1  -5    4.89    0.86
  -5   1  -5    4.58    0.84
   5  -1   5    4.69    0.71
   1  -4   4   16.68    1.64
   1  -4   4   14.30    1.36
  -1   4  -4   16.56    1.66
  -1   4  -4   16.95    1.55
  -1   4  -4   17.32    1.58
   1  -4   4   18.67    1.71
   1  -4   4   20.16    1.85
   1  -4   4   19.77    1.75
  -1   4  -4   17.83    1.77
   1  -4   4   18.34    1.74
  -1   4  -4   17.80    1.67
   1  -4   4   17.66    1.58
  -5  -1  -6   54.20    3.84
   5   1   6   52.36    3.63
  -5  -1  -6   52.46    3.90
   5   1   6   64.59    4.44
   5   1   6   50.80    3.89
  -5  -1  -6   54.56    3.69
   5   1   6   59.00    4.10
  -5  -1  -6   51.59    3.63
   5   1   6   62.27    4.55
  -5  -1  -6   52.06    3.86
  -5  -1  -6   55.15    3.88
  -5  -1  -6   53.96    3.79
  -5  -1  -6   57.14    3.95
  -4  -2  -7  212.95   10.30
   4   2   7  183.26    9.25
  -4  -2  -7  197.90   10.42
  -4  -2  -7  211.47    9.59
   4   2   7  187.76    8.86
   4   2   7  212.95    9.98
  -4  -2  -7  191.57    8.61
  -4  -2  -7  236.97   10.84
   4   2   7  218.24   10.99
   4   2   7  201.04    9.37
   4   2   7  198.82    8.79
   2  -3   5   46.19    1.39
   2  -3   5   45.02    3.56
  -2   3  -5   39.39    3.16
   2  -3   5   30.75    3.23
  -2   3  -5   39.71    3.09
   2  -3   5   43.83    3.51
   2  -3   5   41.35    3.23
  -2   3  -5   42.74    3.42
   2  -3   5   43.17    3.37
  -2   3  -5   43.59    3.37
   2  -3   5   44.66    3.71
   2  -3   5   37.97    3.22
  -2  -6  -6   11.43    1.14
  -2  -6  -6    8.90    0.96
  -2  -6  -6    9.74    0.94
  -2  -6  -6   10.51    1.07
  -2  -6  -6    9.97    1.22
   2   6   6    9.95    1.07
  -2  -6  -6   10.53    1.14
  -2  -6  -6    9.52    1.15
   2   6   6    9.90    1.10
   0   5   7    6.45    0.69
   0  -5  -7    6.32    0.68
   0  -5  -7    6.70    0.75
   0  -5  -7    6.43    0.66
   0  -5  -7    6.18    0.64
   0  -5  -7    6.24    0.68
   0  -5  -7    5.75    0.80
   0  -5  -7    5.63    0.81
  -3   6   2  295.29   12.79
   3  -6  -2  352.42   15.36
  -3   6   2  311.17   13.54
  -3   6   2  336.39   14.61
   3  -6  -2  319.42   13.84
  -3   6   2  278.02   12.15
   3  -6  -2  313.88   13.54
   3  -6  -2  275.29   11.90
   3  -6  -2  327.42   14.33
  -3   6   2  320.70   13.99
   3  -6  -2  259.38   11.31
   4   1  -4   83.91    5.78
  -4  -1   4   80.92    5.50
   4   1  -4   79.15    5.92
  -4  -1   4   85.18    5.76
  -4  -1   4   82.01    5.50
   4   1  -4   92.38    6.13
  -4  -1   4   83.93    5.94
   4   1  -4   82.21    5.50
  -4  -1   4   76.37    5.23
   4   1  -4   76.36    5.20
  -4  -1   4   85.79    5.76
   4   1  -4   72.73    5.16
   4   1  -4   77.09    5.27
   6  -2   2   37.53    2.96
  -6   2  -2   33.50    2.69
  -6   2  -2   26.37    2.09
  -6   2  -2   30.99    2.56
   6  -2   2   29.23    2.40
  -6   2  -2   31.07    2.47
  -6   2  -2   34.88    2.82
   6  -2   2   29.86    2.35
   6  -2   2   31.29    2.42
  -6   2  -2   28.10    2.23
   6  -2   2   34.05    2.93
   6  -2   2   31.99    2.72
   6  -2   2   30.48    2.45
  -5  -3  -6   22.87    2.03
  -5  -3  -6   23.60    2.29
  -5  -3  -6   20.11    1.66
  -5  -3  -6   19.57    1.90
  -5  -3  -6   20.08    1.77
   5   3   6   23.91    1.98
   5   3   6   21.64    1.82
  -5  -3  -6   21.68    1.84
   5   3   6   21.03    1.98
   5   3   6   18.69    1.80
  -1   1   7   -0.18    0.69
   1  -1  -7    0.30    0.64
  -1   1   7    0.14    0.51
   1  -1  -7    0.40    0.71
   1  -1  -7    0.03    0.69
  -1   1   7   -0.11    0.67
   1  -1  -7    0.24    0.52
  -4  -3  -7  152.08    7.43
  -4  -3  -7  164.22    8.03
   4   3   7  186.16    9.02
   4   3   7  161.32    7.22
  -4  -3  -7  170.78    8.49
   4   3   7  146.11    7.35
  -4  -3  -7  170.85    8.05
   4   3   7  164.80    8.02
  -4  -3  -7  178.38    8.36
   4   3   7  157.78    7.55
   4  -5  -3   15.77    1.54
  -4   5   3   14.43    1.39
   4  -5  -3   13.63    1.36
  -4   5   3   16.74    1.57
   4  -5  -3   15.67    1.50
   4  -5  -3   14.22    1.37
  -4   5   3   13.31    1.25
   4  -5  -3   14.44    1.40
   5  -3   3  240.54   10.84
   5  -3   3  218.67   10.22
  -5   3  -3  218.13    9.54
  -5   3  -3  250.15   11.18
  -5   3  -3  198.31    9.24
   5  -3   3  236.76   10.75
  -5   3  -3  219.32   11.34
  -5   3  -3  245.75   11.28
   5  -3   3  206.92    9.17
   5  -3   3  228.48   10.83
   5  -4  -2   29.20    2.45
  -5   4   2   34.93    2.79
   5  -4  -2   26.54    2.22
  -5   4   2   27.78    2.27
   5  -4  -2   30.52    2.62
  -5   4   2   30.40    2.46
   5  -4  -2   26.44    2.13
  -5   4   2   28.73    2.33
   5  -4  -2   27.27    2.19
   5  -4  -2   29.70    2.41
   5   2  -2   84.25    6.06
   5   2  -2   72.24    5.18
   5   2  -2   90.22    6.36
  -5  -2   2   80.95    5.47
  -5  -2   2   74.33    5.17
  -5  -2   2   80.64    5.88
   5   2  -2   81.95    5.46
   5   2  -2   78.60    5.30
  -5  -2   2   82.20    5.53
   5   2  -2   88.90    5.90
  -5  -2   2   77.83    5.27
  -5  -2   2   86.63    5.83
   5   2  -2   84.00    5.81
   2   2  -5   49.35    3.87
  -2  -2   5   51.92    3.68
  -2  -2   5   49.67    3.46
  -2  -2   5   46.30    1.91
   2   2  -5   52.42    3.63
   2   2  -5   45.58    1.98
  -2  -2   5   54.62    3.74
   2   2  -5   58.63    4.05
   2   2  -5   47.26    3.31
  -2  -2   5   51.20    3.71
  -2  -2   5   48.43    3.52
  -3   5  -2    4.76    0.73
   3  -5   2    5.36    0.81
  -3   5  -2    5.31    0.67
  -3   5  -2    4.65    0.78
  -3   5  -2    5.12    0.85
   3  -5   2    6.63    0.91
   3  -5   2    5.81    0.87
   3  -5   2    5.49    0.80
  -3   5  -2    6.37    0.79
   0   0  -7  154.58    7.14
   0   0  -7  153.46    7.21
   0   0   7  180.50    8.33
   0   0   7  176.18    8.61
   0   0  -7  174.35    8.19
   0   0  -7  177.24   10.47
   0   0   7  163.59    7.65
  -5   4  -1   72.13    4.82
  -5   4  -1   81.28    5.50
   5  -4   1   64.27    4.29
  -5   4  -1   84.98    5.65
   5  -4   1   75.67    5.27
   5  -4   1   56.64    3.82
   5  -4   1   76.31    5.11
  -5   4  -1   79.72    5.36
   5  -4   1   65.69    4.43
  -6   2   1  324.45   14.07
  -6   2   1  363.93   15.96
   6  -2  -1  296.26   13.27
  -6   2   1  303.89   13.38
  -6   2   1  294.13   12.79
   6  -2  -1  372.97   16.34
   6  -2  -1  275.34   12.60
   6  -2  -1  362.15   16.06
   6  -2  -1  329.47   14.39
  -6   2   1  341.69   15.66
  -6   2   1  359.98   15.66
   6  -2  -1  347.77   15.37
   6  -2  -1  318.75   13.70
  -6   2   1  385.61   17.08
   6   3   3    1.01    0.55
  -6  -3  -3    1.40    0.61
  -6  -3  -3    1.18    0.60
   6   3   3    1.28    0.47
  -6  -3  -3    1.33    0.78
  -6  -3  -3    1.33    0.50
  -6  -3  -3    1.69    0.97
   6   3   3    1.12    0.57
  -6  -3  -3    2.21    1.01
   6   3   3    1.19    0.88
   0  -3   5   13.79    1.37
   0  -3   5   15.71    1.62
   0  -3   5   12.69    1.34
   0   3  -5   11.41    1.33
   0   3  -5    9.07    1.00
   0  -3   5   14.48    1.44
   0   3  -5   10.84    1.15
   0   3  -5   11.82    1.24
   0   3  -5   12.46    1.38
   0  -3   5   13.55    1.41
  -2   5   6   17.68    1.51
   2  -5  -6   19.07    1.58
  -2   5   6   21.50    1.87
   2  -5  -6   22.99    1.92
  -2   5   6   22.72    1.83
   2  -5  -6   23.02    1.93
   2  -5  -6   21.06    1.77
   2  -5  -6   21.53    1.83
   2  -5  -6   23.31    1.98
  -2   5   6   20.85    1.76
  -3   6   1    0.20    0.62
   3  -6  -1    0.11    0.58
   3  -6  -1    0.19    0.46
  -3   6   1   -0.10    0.70
   3  -6  -1    0.67    0.72
  -3   6   1    0.36    0.62
   3  -6  -1    0.37    0.71
   3  -6  -1   -0.19    0.73
  -3   6   1   -0.00    0.69
  -3   6   1    0.52    0.50
   3  -6  -1    0.42    0.44
   4  -2  -5   36.79    3.07
  -4   2   5   37.90    2.91
   4  -2  -5   35.94    2.99
  -4   2   5   35.61    2.83
  -4   2   5   36.04    2.77
  -4   2   5   34.03    2.77
  -4   2   5   27.78    2.38
   4  -2  -5   37.17    2.87
   4  -2  -5   32.74    2.60
   4  -2  -5   32.32    2.58
  -3   2   6   51.07    3.46
  -3   2   6   43.75    3.34
   3  -2  -6   50.10    3.47
   3  -2  -6   36.24    2.84
   3  -2  -6   44.30    3.40
   3  -2  -6   46.67    1.47
  -3   2   6   48.61    3.54
   3  -2  -6   50.75    3.75
  -3   2   6   49.77    3.42
  -5  -3   1   62.85    4.47
   5   3  -1   67.76    4.89
   5   3  -1   71.51    4.86
  -5  -3   1   57.97    4.07
   5   3  -1   70.31    4.73
   5   3  -1   71.95    4.89
  -5  -3   1   57.52    3.98
  -5  -3   1   64.60    4.38
   5   3  -1   65.36    5.08
  -5  -3   1   63.64    4.35
   5   3  -1   72.25    5.23
  -2   4  -4   95.32    6.47
   2  -4   4   90.62    6.06
   2  -4   4  107.46    7.15
   2  -4   4   97.61    6.69
  -2   4  -4   93.67    6.30
   2  -4   4   89.41    6.58
  -2   4  -4   90.33    6.36
  -2   4  -4  102.25    7.39
   2  -4   4   94.69    6.46
   2  -4   4   95.21    6.53
   3   1  -5  154.97    7.58
  -3  -1   5  159.56    7.53
   3   1  -5  154.90    7.15
  -3  -1   5  149.14    7.56
   3   1  -5  155.24    8.40
   3   1  -5  149.00    6.98
  -3  -1   5  149.62    7.18
  -3  -1   5  144.89    6.95
  -3  -1   5  146.44    6.80
  -1   2  -6    2.44    0.71
   1  -2   6    2.67    0.75
  -1   2  -6    1.70    0.60
   1  -2   6    2.44    0.72
  -1   2  -6    1.88    0.64
   1  -2   6    1.40    0.63
   1  -2   6    2.35    0.66
   1  -2   6    1.66    0.63
   1  -2   6    1.55    0.81
   0  -4   4   66.55    4.68
   0  -4   4   66.17    4.91
   0   4  -4   63.41    4.85
   0  -4   4   70.11    4.94
   0   4  -4   66.06    4.64
   0   4  -4   54.58    3.99
   0   4  -4   69.26    5.15
   0   4  -4   63.58    5.07
   0  -4   4   67.95    4.78
   0  -4   4   67.00    4.82
   3  -5  -5    4.97    0.89
   3  -5  -5    4.35    0.72
  -3   5   5    4.52    0.64
  -3   5   5    4.21    0.60
   3  -5  -5    4.03    0.54
  -3   5   5    4.48    0.71
   3  -5  -5    4.70    0.67
   3  -5  -5    3.99    0.70
  -3   5   5    3.88    0.59
  -3   6   3    3.63    0.79
   3  -6  -3    3.07    0.55
   3  -6  -3    3.96    0.79
   3  -6  -3    3.55    0.77
   3  -6  -3    3.14    0.61
   3  -6  -3    3.40    0.77
   3  -6  -3    2.86    0.68
   3  -6  -3    3.02    0.62
  -3   6   3    3.45    0.64
  -3   6   3    2.98    0.52
   3  -3  -6  250.20   11.97
  -3   3   6  259.30   12.59
  -3   3   6  275.73   13.94
  -3   3   6  288.19   13.70
  -3   3   6  270.14   13.08
   3  -3  -6  279.76   13.60
   3  -3  -6  236.08   11.30
   3  -3  -6  256.09   12.32
   3  -3  -6  273.44   13.67
   3  -3  -6  231.11   11.54
  -4   1  -6    3.72    0.59
   4  -1   6    3.63    0.55
   4  -1   6    3.72    1.07
  -4   1  -6    3.65    0.85
  -4   1  -6    3.82    0.70
  -4   1  -6    3.72    0.90
   4  -1   6    4.06    0.87
   4  -1   6    3.46    0.70
  -4   1  -6    4.28    0.75
  -4   1  -6    3.04    0.69
   4  -1   6    2.54    0.79
   4  -1   6    3.45    0.64
  -3   0  -7    5.88    0.95
   3   0   7    6.06    1.13
  -3   0  -7    5.67    0.88
   3   0   7    6.30    0.75
  -3   0  -7    5.85    0.73
   3   0   7    5.87    0.70
  -3   0  -7    6.36    0.71
  -3   0  -7    6.57    1.01
   3   0   7    7.09    0.67
   3   0   7    6.84    0.83
   0  -7  -3    0.74    0.42
   0  -7  -3    0.92    0.63
   0  -7  -3    1.10    0.52
   0  -7  -3    0.50    0.50
   0  -7  -3    1.21    0.64
   0  -7  -3    0.80    0.60
   0  -7  -3    0.75    0.79
   0  -7  -3    0.72    0.60
   0  -7  -3    1.64    0.61
   0   7   3    1.22    0.48
   0   7   3    1.59    0.69
   0  -7  -3    0.36    0.56
  -1   6  -1    5.24    0.79
   1  -6   1    5.18    0.69
   1  -6   1    5.79    0.81
   1  -6   1    5.07    0.64
   1  -6   1    3.77    0.69
  -1   6  -1    4.85    0.89
   1  -6   1    4.47    0.61
  -1   6  -1    4.73    0.61
   1  -6   1    7.20    0.80
  -1   6  -1    4.06    0.69
  -1   6  -1    4.41    0.55
  -6  -3  -2   25.66    2.14
  -6  -3  -2   17.52    1.72
  -6  -3  -2   22.61    1.83
  -6  -3  -2   23.53    1.91
   6   3   2   25.97    2.34
   6   3   2   25.60    2.06
  -6  -3  -2   25.64    2.13
  -6  -3  -2   24.42    2.26
   0  -6   1   11.04    1.19
   0  -6   1   16.39    1.50
   0  -6   1   13.94    1.33
   0   6  -1   15.03    1.45
   0   6  -1   15.47    1.42
   0  -6   1   14.75    1.49
   0   6  -1   13.96    1.36
   0  -6   1   15.34    1.44
   0   6  -1   15.11    1.73
   0  -6   1   15.85    1.56
   0   6  -1   12.16    1.14
   2  -2   6   31.31    2.59
   2  -2   6   30.40    2.48
   2  -2   6   24.43    2.37
  -2   2  -6   24.33    2.03
  -2   2  -6   26.89    2.27
   2  -2   6   24.52    2.10
   2  -2   6   27.68    2.22
  -2   2  -6   23.55    2.03
   2  -2   6   27.14    2.29
  -2   2  -6   26.80    2.28
   2  -2   6   20.65    1.87
   2   6   0   32.28    2.61
  -2  -6   0   37.33    2.81
   2   6   0   35.20    3.16
   2   6   0   33.68    2.90
   2   6   0   33.96    2.51
  -2  -6   0   33.31    2.49
  -2  -6   0   31.30    2.64
  -2  -6   0   34.09    2.89
  -2  -6   0   27.80    2.41
  -3  -5   1    1.31    0.64
   3   5  -1    1.12    0.69
  -3  -5   1    1.25    0.67
   3   5  -1    1.49    0.61
   3   5  -1    1.52    0.63
  -3  -5   1    1.42    0.83
   3   5  -1    0.91    0.60
  -3  -5   1    1.18    0.58
  -3  -5   1    0.36    0.81
   3   5  -1    1.43    0.66
   3   5  -1    1.02    0.59
  -4  -5  -6  435.73   21.72
   4   5   6  428.73   22.05
   4   5   6  456.06   22.84
  -4  -5  -6  387.14   19.58
  -4  -5  -6  368.36   19.00
  -4  -5  -6  483.37   23.22
  -4  -5  -6  423.14   20.42
   4   5   6  392.17   21.83
  -4  -5  -6  430.86   21.20
  -4  -5  -6  397.76   20.29
  -4  -5  -6  403.96   22.35
   6   2   0    1.03    0.80
   6   2   0    1.60    0.74
   6   2   0    0.76    0.58
  -6  -2   0    1.16    0.91
  -6  -2   0    0.87    0.47
   6   2   0    1.24    0.94
   6   2   0    0.79    0.86
  -6  -2   0    0.23    0.80
   6   2   0    0.61    0.58
  -6  -2   0    0.67    0.56
  -6  -2   0    0.59    0.65
   6   2   0    0.61    0.80
  -2   6   5   47.49    3.36
   2  -6  -5   53.15    3.73
   2  -6  -5   45.44    3.26
   2  -6  -5   51.21    3.59
   2  -6  -5   55.37    3.93
   2  -6  -5   47.30    3.32
  -2   6   5   43.61    3.06
  -2   6   5   52.30    3.73
   2  -6  -5   53.54    3.77
  -4  -1  -7  422.72   21.12
  -4  -1  -7  463.27   23.04
  -4  -1  -7  453.00   21.86
  -4  -1  -7  451.41   22.94
   4   1   7  477.99   23.95
  -4  -1  -7  434.56   26.47
  -4  -1  -7  481.63   24.59
   4   1   7  495.31   25.36
   4   1   7  439.37   22.60
   4   1   7  472.01   22.53
   4   1   7  491.55   26.34
   4   1   7  423.69   22.12
  -4  -1  -7  423.90   21.77
  -1  -7  -3    4.36    0.69
  -1  -7  -3    4.18    0.55
   1   7   3    4.91    0.73
  -1  -7  -3    4.34    0.69
  -1  -7  -3    4.03    0.57
  -1  -7  -3    4.08    0.59
  -1  -7  -3    3.10    0.60
  -1  -7  -3    4.37    0.64
   1   7   3    3.58    0.58
   1   7   3    3.95    0.75
  -1  -7  -3    3.47    0.75
  -1  -7  -3    4.24    0.74
   4  -3  -5    3.38    0.89
   4  -3  -5    3.80    0.67
   4  -3  -5    2.78    0.90
  -4   3   5    2.59    0.73
   4  -3  -5    3.54    0.75
   4  -3  -5    3.22    0.64
  -4   3   5    3.51    0.59
  -4   3   5    3.87    0.69
   4  -3  -5    3.41    0.66
  -4   3   5    4.02    0.78
   4  -4   3  138.73    6.92
   4  -4   3  137.76    6.83
  -4   4  -3  128.48    7.00
  -4   4  -3  129.66    6.45
  -4   4  -3  112.05    6.40
   4  -4   3  125.98    6.36
   4  -4   3  105.22    6.47
  -4   4  -3  112.94    5.84
  -4   4  -3  145.26    7.35
  -4   4  -3  116.19    5.96
   4  -4   3  114.38    5.89
   4  -4   3  115.65    6.41
   4  -5   1  333.10   15.95
  -4   5  -1  322.29   17.38
   4  -5   1  285.89   13.92
  -4   5  -1  348.05   16.72
  -4   5  -1  325.23   15.75
   4  -5   1  338.77   17.37
   4  -5   1  308.64   14.87
   4  -5   1  287.77   14.01
  -4   5  -1  294.16   14.58
   0  -7  -4   59.32    4.15
   0  -7  -4   61.85    4.39
   0  -7  -4   66.18    4.73
   0  -7  -4   62.53    4.52
   0  -7  -4   56.99    3.97
   0  -7  -4   59.75    4.19
   0  -7  -4   61.99    4.30
   0  -7  -4   60.07    4.22
   0  -7  -4   61.80    4.39
   0   7   4   60.64    4.28
   0  -7  -4   58.60    4.13
   6   1  -1  179.87    9.03
  -6  -1   1  176.99    8.83
   6   1  -1  175.98    8.66
   6   1  -1  192.65   10.07
  -6  -1   1  172.48    8.93
  -6  -1   1  166.26    8.36
   6   1  -1  186.08   10.48
   6   1  -1  183.56    9.27
  -6  -1   1  179.46    9.52
   6   1  -1  185.88    9.04
  -6  -1   1  174.67    8.85
   6   3   4   46.99    3.60
  -6  -3  -4   49.21    3.79
   6   3   4   49.37    3.48
  -6  -3  -4   52.58    3.77
   6   3   4   48.82    3.96
   6   3   4   44.33    3.19
   6   3   4   51.20    3.61
  -6  -3  -4   46.12    3.60
  -6  -3  -4   44.80    3.22
  -6  -3  -4   49.80    3.57
  -6  -3  -4   47.94    3.51
   4  -1  -5  132.06    6.63
  -4   1   5  123.07    6.20
  -4   1   5  129.41    6.39
   4  -1  -5  136.94    6.80
   4  -1  -5  119.43    6.31
   4  -1  -5  121.66    6.25
   4  -1  -5  136.64    7.24
  -4   1   5  144.86    7.47
   4  -1  -5  129.15    6.71
  -4   1   5  131.47    6.99
  -4   1   5  138.16    6.86
  -4   1   5  129.44    6.59
  -1  -7  -4   16.38    1.53
  -1  -7  -4   17.64    1.48
  -1  -7  -4   16.70    1.50
  -1  -7  -4   15.34    1.42
   1   7   4   13.81    1.34
  -1  -7  -4   20.71    1.72
  -1  -7  -4   16.22    1.42
  -1  -7  -4   17.15    1.50
   1   7   4   18.93    1.63
  -1  -7  -4   16.96    1.55
  -1  -7  -4   16.47    1.46
   0  -7  -2   -0.24    0.54
   0   7   2    0.18    0.59
   0  -7  -2   -0.02    0.65
   0   7   2   -0.06    0.50
   0  -7  -2   -0.22    0.53
   0   7   2    0.40    0.56
   0  -7  -2    0.09    0.64
   0  -7  -2    0.09    0.48
   0  -7  -2    0.33    0.58
   0  -7  -2    0.05    0.70
   0  -7  -2   -0.15    0.46
   0  -7  -2   -0.06    0.50
  -3  -5  -7   77.35    5.60
   3   5   7   85.20    2.64
  -3  -5  -7   87.85    2.53
  -3  -5  -7   75.65    5.62
  -3  -5  -7   73.97    5.09
   3   5   7   74.82    5.31
  -3  -5  -7   88.42    2.44
   3   5   7   77.83    5.36
  -3  -5  -7   77.83    5.51
  -3  -5  -7   70.35    4.99
   3   5   7   77.16    5.65
  -3  -6  -1   76.33    5.60
   3   6   1   92.44    2.89
  -3  -6  -1   88.78    2.16
   3   6   1   80.29    5.54
  -3  -6  -1   80.04    6.34
   3   6   1   86.51    4.12
  -3  -6  -1   79.44    5.43
  -3  -6  -1   89.28    2.23
   3   6   1   72.75    5.99
   3   6   1   67.88    5.10
  -3  -6  -1   91.62    3.22
  -1   6   6  147.14    7.14
   1  -6  -6  158.82    8.31
   1  -6  -6  145.76    7.08
   1  -6  -6  163.04    8.06
   1  -6  -6  151.12    7.52
   1  -6  -6  151.96    7.65
   1  -6  -6  168.70    8.36
   1  -6  -6  160.47    7.82
  -1   6   6  140.78    6.93
  -2  -5   2  184.63    9.87
  -2  -5   2  180.21    9.12
   2   5  -2  165.84    8.66
   2   5  -2  170.03   10.73
   2   5  -2  188.15    9.58
  -2  -5   2  164.37    8.32
  -2  -5   2  176.41    9.22
   2   5  -2  152.62    9.85
   2   5  -2  183.44   11.12
  -2  -5   2  159.31    9.13
  -2  -5   2  175.07    9.92
  -5  -1   3    2.90    0.60
  -5  -1   3    2.55    0.78
   5   1  -3    1.79    0.76
   5   1  -3    2.07    0.97
   5   1  -3    3.07    0.59
   5   1  -3    2.68    0.69
  -5  -1   3    2.44    0.82
  -5  -1   3    2.78    0.96
   5   1  -3    2.33    0.67
   5   1  -3    2.74    0.64
  -5  -1   3    2.97    0.61
   5   1  -3    2.73    0.68
  -5  -1   3    2.19    0.59
   3  -1  -6  208.24   11.17
   3  -1  -6  213.16   10.75
  -3   1   6  206.60   10.72
   3  -1  -6  195.48    9.74
  -3   1   6  207.96   10.40
   3  -1  -6  221.72   10.84
  -3   1   6  218.45   10.60
  -3   1   6  217.68   10.73
  -3   1   6  222.47   10.77
  -3   1   6  201.54   10.17
   3  -1  -6  198.48    9.96
  -4  -4  -7    0.02    0.44
   4   4   7   -0.08    0.54
  -4  -4  -7   -0.43    0.59
  -4  -4  -7    0.09    0.56
  -4  -4  -7    0.11    0.71
   4   4   7    0.14    0.81
   4   4   7    0.09    0.55
  -4  -4  -7   -0.03    0.61
  -4  -4  -7    0.23    0.88
   1  -7  -3    2.72    0.73
   1  -7  -3    1.97    0.68
  -1   7   3    2.37    0.62
   1  -7  -3    2.64    0.61
   1  -7  -3    2.20    0.49
   1  -7  -3    1.98    0.54
   1  -7  -3    1.98    0.49
   1  -7  -3    2.21    0.63
   1  -7  -3    2.80    0.63
  -1   7   3    2.07    0.64
   1  -7  -3    3.00    0.76
   1   3   8    7.68    0.84
  -1  -3  -8    7.72    0.73
  -1  -3  -8    8.43    0.80
  -1  -3  -8    8.26    1.12
   1   3   8    9.31    1.00
   1   3   8    7.42    0.68
  -1  -3  -8    9.32    1.06
  -1  -3  -8    7.66    0.99
  -1  -3  -8    8.81    0.80
   0  -2   6   23.08    2.05
   0  -2   6   22.98    1.92
   0  -2   6   25.01    2.12
   0   2  -6   22.98    1.97
   0   2  -6   20.82    1.85
   0   2  -6   24.34    2.09
   0   2  -6   22.92    2.09
   0  -2   6   25.65    2.26
   0  -2   6   24.02    2.03
   0   2  -6   19.08    1.89
   3  -3   5  112.83    5.79
   3  -3   5  116.83    5.92
  -3   3  -5   93.88    4.85
  -3   3  -5   96.72    5.27
   3  -3   5  110.32    5.66
   3  -3   5   98.58    5.54
  -3   3  -5  100.72    5.30
   3  -3   5   99.33    6.11
  -3   3  -5  107.56    5.97
   3  -3   5   95.15    5.49
   3  -3   5  107.23    5.94
  -3   3  -5  112.91    6.94
  -1   5  -3   48.80    3.96
   1  -5   3   53.16    4.18
   1  -5   3   49.36    3.66
   1  -5   3   47.08    3.53
   1  -5   3   39.76    2.93
  -1   5  -3   43.78    3.54
  -1   5  -3   41.98    3.46
  -1   5  -3   43.21    3.16
  -1   5  -3   40.78    3.02
   1  -5   3   42.48    3.12
   1  -5   3   45.67    3.39
   1  -5   3   46.51    3.64
   2   3   8   43.95    3.16
   2   3   8   45.34    3.38
   2   3   8   42.15    3.18
  -2  -3  -8   37.09    2.92
   2   3   8   43.91    3.19
  -2  -3  -8   45.92    3.45
  -2  -3  -8   45.26    3.37
  -2  -3  -8   51.79    3.76
  -2  -3  -8   46.35    3.40
  -6  -2  -5    1.56    0.74
   6   2   5    1.37    0.64
   6   2   5    1.99    0.64
  -6  -2  -5    1.62    0.55
  -6  -2  -5    1.10    0.88
   6   2   5    1.49    0.93
  -6  -2  -5    1.25    0.69
   6   2   5    1.06    0.62
  -6  -2  -5    1.07    0.96
  -6  -2  -5    1.12    0.41
  -6  -2  -5    0.92    0.54
   6   1   5    3.79    0.61
   6   1   5    4.04    0.88
  -6  -1  -5    3.57    0.71
   6   1   5    3.73    0.65
  -6  -1  -5    3.74    0.61
  -6  -1  -5    3.27    1.05
  -6  -1  -5    2.71    0.60
  -6  -1  -5    3.90    0.81
   6   1   5    3.84    1.02
  -6  -1  -5    3.71    0.90
  -6  -1  -5    3.31    0.48
  -6  -1  -5    3.33    0.59
  -5   0  -6   13.41    1.56
  -5   0  -6   12.69    1.24
  -5   0  -6   13.05    1.32
   5   0   6   13.16    1.27
   5   0   6   13.52    1.36
  -5   0  -6   12.85    1.30
  -5   0  -6   12.69    1.18
   5   0   6   12.55    1.20
  -5   0  -6   12.66    1.22
   5   0   6   16.38    1.62
   5   0   6   13.42    1.58
  -5   0  -6   10.80    1.20
  -5   0  -6   12.92    1.39
   5   0   6   12.51    1.59
   6  -1   4   16.55    1.54
  -6   1  -4   15.04    1.66
   6  -1   4   16.85    1.81
  -6   1  -4   12.53    1.18
   6  -1   4   16.91    1.49
  -6   1  -4   14.78    1.45
   6  -1   4   15.27    1.50
   6  -1   4   14.68    1.34
  -6   1  -4   13.96    1.28
  -6   1  -4   15.61    1.47
  -6   1  -4   15.24    1.58
   6  -1   4   17.60    1.84
  -6   1  -4   13.89    1.21
  -6   1  -4   15.04    1.45
  -1  -7  -2   11.73    1.13
   1   7   2   11.91    1.26
   1   7   2   15.02    1.40
  -1  -7  -2   12.51    1.21
  -1  -7  -2   12.42    1.32
   1   7   2   10.57    1.21
   1   7   2   13.76    1.26
   1   7   2   10.32    1.18
  -1  -7  -2   10.76    1.33
  -1  -7  -2   12.56    1.25
  -1  -7  -2   14.52    1.41
   1   7   2   12.71    1.21
  -1  -7  -2   11.50    1.20
   3  -6   0    6.76    0.80
  -3   6   0    5.96    0.77
  -3   6   0    6.93    0.89
  -3   6   0    7.46    0.79
   3  -6   0    7.36    0.87
  -3   6   0    6.84    0.80
   3  -6   0    6.29    0.69
  -3   6   0    5.69    0.64
   2  -6   1   55.02    3.98
  -2   6  -1   48.43    3.79
   2  -6   1   50.70    3.59
  -2   6  -1   54.98    4.57
   2  -6   1   70.84    4.99
   2  -6   1   54.58    3.92
  -2   6  -1   53.78    3.82
   2  -6   1   64.70    4.65
   2  -6   1   49.60    3.61
   2  -6   1   57.22    4.27
   1  -7  -2   84.11    2.87
  -1   7   2   75.50    5.85
   1  -7  -2   86.13    2.37
   1  -7  -2   94.32    4.79
   1  -7  -2  100.08    5.23
  -1   7   2   81.15    6.25
   1  -7  -2   85.49    1.70
   1  -7  -2   70.37    4.83
  -1   7   2   78.60    5.54
  -1   7   2   74.62    5.22
   1  -7  -2   65.20    4.54
   1  -7  -2   83.86    2.08
  -3  -6  -6   11.73    1.24
  -3  -6  -6    8.94    0.93
  -3  -6  -6    9.65    1.24
  -3  -6  -6    9.75    1.00
   3   6   6    9.20    1.06
  -3  -6  -6   11.14    1.09
   3   6   6   10.07    1.16
  -3  -6  -6    9.31    1.05
  -3  -6  -6    8.99    0.60
  -6   3   0   31.20    2.59
  -6   3   0   24.32    1.98
   6  -3   0   25.63    2.23
  -6   3   0   30.41    2.57
   6  -3   0   27.10    2.43
  -6   3   0   26.88    2.21
   6  -3   0   20.86    1.78
  -6   3   0   27.73    2.29
   6  -3   0   26.03    2.18
   6  -3   0   24.68    2.00
  -6   3   0   28.41    2.32
   6  -3   0   28.01    2.30
  -5  -5  -3    0.40    0.61
   5   5   3    0.16    0.48
  -5  -5  -3    0.16    0.85
  -5  -5  -3    0.20    0.56
   5   5   3   -0.14    0.69
  -5  -5  -3    0.13    0.49
  -5  -5  -3    0.34    0.79
  -5  -5  -3    0.39    0.59
   5   5   3    0.14    0.52
  -5  -5  -3   -0.01    0.44
  -5  -5  -3    0.16    0.58
  -4  -5   0   55.13    4.08
  -4  -5   0   53.66    3.82
  -4  -5   0   47.41    3.42
   4   5   0   51.30    3.74
  -4  -5   0   39.77    3.05
  -4  -5   0   51.41    3.78
  -4  -5   0   52.23    3.71
   4   5   0   54.33    3.83
   4   5   0   49.03    4.11
   4   5   0   57.86    4.10
   4   5   0   45.63    4.08
   6  -1  -2    4.21    1.07
  -6   1   2    3.58    0.74
   6  -1  -2    3.82    0.63
  -6   1   2    4.27    0.78
   6  -1  -2    5.70    1.25
   6  -1  -2    3.60    0.60
  -6   1   2    3.32    0.60
   6  -1  -2    3.75    0.69
   6  -1  -2    4.29    0.65
  -6   1   2    4.47    0.97
   6  -1  -2    3.72    0.79
   1   6  -1  119.19    5.93
  -1  -6   1  110.48    6.14
  -1  -6   1  115.53    7.12
  -1  -6   1  117.23    6.15
   1   6  -1  131.62    6.64
   1   6  -1  122.72    8.28
   1   6  -1   91.60    5.01
  -1  -6   1  117.08    6.05
  -1  -6   1  110.72    6.45
   1   6  -1  117.27    5.97
  -5  -4   0  634.03   17.94
   5   4   0  611.43   36.91
   5   4   0  631.48   27.46
   5   4   0  676.91    8.98
   5   4   0  601.45   29.13
  -5  -4   0  641.05   12.66
  -5  -4   0  663.44    6.81
   5   4   0  632.27    8.29
   5   4   0  656.02   14.89
  -5  -4   0  597.25   29.88
  -5  -4   0  574.30   28.56
  -2  -2  -8   50.57    3.89
   2   2   8   46.09    3.33
  -2  -2  -8   47.42    3.41
   2   2   8   54.12    3.80
  -2  -2  -8   37.87    2.99
  -2  -2  -8   51.70    3.81
   2   2   8   53.87    3.98
  -2  -2  -8   53.34    3.96
   2   2   8   46.48    3.52
   6   3   1   12.90    1.22
   6   3   1   13.04    1.29
  -6  -3  -1    9.91    1.05
   6   3   1   12.38    1.45
  -6  -3  -1   12.08    1.20
  -6  -3  -1   12.42    1.51
   6   3   1   14.21    1.33
  -6  -3  -1   12.02    1.26
   6   3   1   11.22    1.44
  -6  -3  -1   11.50    1.10
  -6  -3  -1   11.50    1.46
   6   3   1   11.19    1.18
  -1  -2  -8    0.20    0.65
   1   2   8   -0.07    0.61
  -1  -2  -8    0.08    0.58
   1   2   8   -0.25    0.57
  -1  -2  -8   -0.38    0.59
   1   2   8    0.11    0.52
  -1  -2  -8    0.23    0.72
   1   2   8    0.02    0.48
   2  -3  -7   27.71    2.23
  -2   3   7   32.06    1.06
  -2   3   7   29.75    2.37
   2  -3  -7   29.19    2.39
   2  -3  -7   29.46    2.34
   2  -3  -7   27.97    2.24
   2  -3  -7   26.32    2.35
  -2   3   7   25.57    2.10
  -2   3   7   24.83    2.21
   5   5   4   36.28    2.98
  -5  -5  -4   37.28    2.93
  -5  -5  -4   37.64    2.80
  -5  -5  -4   35.72    2.81
  -5  -5  -4   43.83    3.17
  -5  -5  -4   37.93    2.80
   5   5   4   38.58    2.79
  -5  -5  -4   38.57    2.83
   5   5   4   42.89    3.33
   5   5   4   32.38    2.49
  -5  -5  -4   38.41    3.21
   1  -5  -7   38.16    2.83
   1  -5  -7   33.11    2.69
   1  -5  -7   37.18    2.68
  -1   5   7   39.69    2.81
   1  -5  -7   37.89    2.72
  -1   5   7   38.72    2.86
   1  -5  -7   39.26    2.84
  -1   5   7   34.03    2.50
  -1   5   7   34.82    2.72
   1  -5  -7   34.86    2.66
  -3   4   6  140.71    6.84
   3  -4  -6  118.15    5.83
  -3   4   6  118.03    5.86
   3  -4  -6  124.98    6.16
  -3   4   6  126.17    6.35
   3  -4  -6  121.06    6.23
   3  -4  -6  140.17    7.13
   3  -4  -6  120.23    6.17
  -3   4   6  131.28    6.50
  -6   2  -3  234.48   11.78
  -6   2  -3  228.82   11.37
   6  -2   3  226.91   11.09
   6  -2   3  252.06   12.89
   6  -2   3  240.23   12.11
   6  -2   3  243.08   11.70
  -6   2  -3  215.60   10.75
  -6   2  -3  220.45   11.26
  -6   2  -3  224.37   11.97
   6  -2   3  215.25   10.55
   6  -2   3  225.00   11.20
   6  -2   3  204.82    9.92
   5   4   6   14.01    1.30
   5   4   6   11.51    1.36
  -5  -4  -6   11.31    1.18
  -5  -4  -6   11.66    1.14
  -5  -4  -6   11.18    1.09
   5   4   6   12.45    1.36
  -5  -4  -6   11.77    1.41
  -5  -4  -6   13.00    1.25
  -5  -4  -6   12.79    1.59
   0  -5   3  148.78    8.22
   0   5  -3  141.57    9.27
   0  -5   3  149.82    8.13
   0  -5   3  137.95    7.20
   0   5  -3  138.98    7.16
   0  -5   3  133.33    6.87
   0   5  -3  153.22    9.62
   0  -5   3  132.75    7.39
   0   5  -3  133.04    6.86
   0  -5   3  131.65    6.76
   0   5  -3  115.87    6.70
   0   5  -3  134.88    8.30
  -5   2   4  296.96   14.22
  -5   2   4  311.95   14.97
   5  -2  -4  336.88   16.29
  -5   2   4  333.42   16.07
   5  -2  -4  337.60   16.37
  -5   2   4  318.44   15.22
   5  -2  -4  310.75   14.96
   5  -2  -4  312.39   14.86
  -5   2   4  329.52   16.13
   5  -2  -4  280.10   13.42
   3  -2   6    7.96    0.74
   3  -2   6    6.81    0.86
  -3   2  -6    8.05    0.82
   3  -2   6    8.04    0.78
   3  -2   6    8.37    1.02
   3  -2   6    8.21    1.20
  -3   2  -6    7.41    0.85
  -3   2  -6    6.74    0.79
  -3   2  -6    7.37    0.74
   3  -2   6    8.78    0.69
  -3   2  -6    9.41    1.18
   3  -2   6   11.07    1.29
   2  -2  -7   25.12    2.18
   2  -2  -7   24.77    2.03
  -2   2   7   25.15    2.05
   2  -2  -7   26.51    2.21
  -2   2   7   28.67    2.36
   2  -2  -7   24.44    2.01
  -2   2   7   19.24    1.86
   2  -2  -7   21.73    2.04
   2  -2  -7   23.65    1.99
  -2   2   7   24.23    2.10
  -1   7   4   36.98    2.70
   1  -7  -4   40.85    2.97
   1  -7  -4   45.14    3.31
   1  -7  -4   35.09    2.52
   1  -7  -4   39.65    2.81
   1  -7  -4   44.33    3.21
   1  -7  -4   41.46    2.99
   1  -7  -4   44.53    3.18
  -1   7   4   34.25    2.46
   1  -7  -4   45.65    3.32
   1  -7  -4   38.00    2.83
  -3   6   4  253.93   12.21
   3  -6  -4  256.72   12.47
   3  -6  -4  255.81   12.24
   3  -6  -4  267.36   13.13
  -3   6   4  225.88   10.81
   3  -6  -4  246.83   11.78
   3  -6  -4  279.25   13.42
   3  -6  -4  243.98   11.66
   5  -4  -3   77.27    5.28
   5  -4  -3   83.48    2.18
  -5   4   3   80.24    5.51
  -5   4   3   84.16    1.85
   5  -4  -3   88.81    2.10
   5  -4  -3   80.45    5.50
   5  -4  -3   85.42    2.06
   6  -3   1  123.73    6.18
  -6   3  -1  163.90    8.19
   6  -3   1  156.34    7.66
   6  -3   1  125.57    6.17
   6  -3   1  151.40    7.84
  -6   3  -1  112.31    5.85
   6  -3   1  142.40    7.22
  -6   3  -1  133.90    6.57
  -6   3  -1  132.88    6.67
  -6   3  -1  152.37    7.84
  -6   3  -1  156.08    7.69
  -3   4  -4  114.91    6.92
  -3   4  -4  106.36    5.58
   3  -4   4  119.74    5.99
   3  -4   4  126.70    6.68
   3  -4   4  101.81    5.41
  -3   4  -4  107.04    5.63
  -3   4  -4  124.98    7.19
   3  -4   4  111.73    5.82
   3  -4   4  110.19    6.96
   3  -4   4  101.67    5.85
  -3   4  -4   97.63    6.06
   3  -4   4  113.52    5.80
  -1  -4  -8    2.26    0.63
  -1  -4  -8    2.71    0.65
  -1  -4  -8    1.67    0.66
  -1  -4  -8    2.06    0.52
   1   4   8    2.08    0.54
  -1  -4  -8    2.30    0.65
   1   4   8    2.28    0.53
  -1  -4  -8    2.68    1.00
  -1  -4  -8    1.90    0.58
  -1  -4  -8    1.92    0.66
   1   4   8    2.05    0.59
  -1  -7  -5   19.72    1.67
  -1  -7  -5   20.88    2.02
   1   7   5   19.66    1.82
  -1  -7  -5   22.86    1.89
  -1  -7  -5   25.16    2.07
  -1  -7  -5   22.82    1.84
  -1  -7  -5   23.32    1.91
  -1  -7  -5   22.62    1.96
  -1  -7  -5   20.91    1.76
  -1  -7  -5   21.81    1.79
  -1  -7  -5   24.28    2.08
  -4  -6  -4   77.95    5.69
  -4  -6  -4   87.52    1.93
   4   6   4   77.95    5.91
  -4  -6  -4   80.22    5.56
  -4  -6  -4   76.85    5.42
  -4  -6  -4   64.65    5.05
   4   6   4   62.24    4.49
  -4  -6  -4   68.67    4.94
  -4  -6  -4   75.57    5.73
   4   6   4   85.40    3.14
   2  -5   3   12.20    1.23
   2  -5   3   11.72    1.17
   2  -5   3   11.56    1.20
  -2   5  -3   11.14    1.33
   2  -5   3   11.37    1.31
  -2   5  -3   11.69    1.29
   2  -5   3   12.40    1.39
  -2   5  -3   12.14    1.23
   2  -5   3   11.70    1.25
  -2   5  -3   10.45    1.07
   1   4  -4   37.23    2.83
   1   4  -4   33.09    2.70
   1   4  -4   35.15    3.03
  -1  -4   4   35.88    2.73
   1   4  -4   31.77    2.65
  -1  -4   4   36.25    2.81
  -1  -4   4   27.81    2.47
  -1  -4   4   39.17    2.96
  -1  -4   4   35.38    2.86
  -1  -4   4   36.34    2.95
   1   4  -4   34.30    3.33
  -5   4  -2  148.45    7.23
   5  -4   2  150.31    7.69
  -5   4  -2  142.07    7.10
   5  -4   2  148.31    7.48
   5  -4   2  131.54    6.51
  -5   4  -2  140.33    7.68
   5  -4   2  142.63    7.07
  -5   4  -2  169.26    8.52
  -5   4  -2  163.29    8.07
   5  -4   2  154.74    8.00
  -2  -4  -8   95.21    4.82
   2   4   8   87.80    2.35
  -2  -4  -8   84.95    2.82
  -2  -4  -8   76.03    5.44
  -2  -4  -8   90.76    2.77
  -2  -4  -8   98.06    5.22
   2   4   8   85.86    2.41
  -2  -4  -8   98.41    5.40
   2   4   8   94.07    4.90
  -2  -4  -8   95.96    5.36
  -1  -3   5    8.61    1.01
  -1  -3   5    9.29    1.10
   1   3  -5    8.98    0.92
  -1  -3   5    8.64    0.95
   1   3  -5    7.89    0.84
   1   3  -5    8.48    0.80
   1   3  -5    8.48    1.05
  -1  -3   5    8.17    0.74
   1   3  -5    9.95    1.10
  -1  -3   5    8.36    0.76
  -1  -3   5    8.06    0.82
   1   3  -5    6.74    0.67
  -5   1   4   38.75    2.83
   5  -1  -4   37.91    2.95
  -5   1   4   41.67    3.20
  -5   1   4   40.27    3.00
   5  -1  -4   40.62    2.95
   5  -1  -4   32.13    1.26
   5  -1  -4   37.82    2.77
   5  -1  -4   38.80    3.17
  -5   1   4   40.78    3.10
   5  -1  -4   37.86    2.75
  -5   1   4   44.29    3.18
   5  -1  -4   33.50    2.47
  -4   5   4   61.30    4.22
  -4   5   4   69.70    4.80
   4  -5  -4   67.67    4.68
   4  -5  -4   71.76    5.00
  -4   5   4   72.93    5.05
   4  -5  -4   60.44    4.17
  -4   5   4   58.78    4.08
   4  -5  -4   64.62    4.48
   4  -5  -4   68.94    4.83
  -2  -7  -4   19.55    1.64
  -2  -7  -4   25.63    2.03
  -2  -7  -4   21.54    1.97
  -2  -7  -4   22.09    1.97
  -2  -7  -4   20.90    1.76
  -2  -7  -4   23.20    1.94
  -2  -7  -4   17.49    1.62
  -2  -7  -4   21.39    1.75
  -2  -7  -4   23.96    2.10
   2   7   4   21.22    2.10
   4   6   3    7.71    0.78
  -4  -6  -3    9.73    1.02
  -4  -6  -3    7.24    0.81
  -4  -6  -3    8.93    1.02
  -4  -6  -3    8.62    0.79
  -4  -6  -3    8.58    0.70
  -4  -6  -3    9.04    0.84
  -4  -6  -3    8.77    1.03
   4   6   3    9.40    1.12
  -4  -6  -3    6.10    0.75
   4   6   3    7.98    0.70
  -6   2   2  400.16   19.27
  -6   2   2  411.37   19.76
   6  -2  -2  405.43   19.30
   6  -2  -2  435.35   21.16
   6  -2  -2  344.83   17.24
   6  -2  -2  377.40   19.81
   6  -2  -2  430.93   20.70
   6  -2  -2  430.69   20.71
   6  -2  -2  389.28   18.39
  -6   2   2  463.94   22.17
  -6   2   2  428.59   20.29
   0   7   5    8.29    0.75
   0  -7  -5    7.57    0.81
   0  -7  -5    9.38    0.98
   0  -7  -5    6.92    0.66
   0  -7  -5    7.08    0.70
   0  -7  -5    8.55    0.79
   0  -7  -5    8.38    0.84
   0  -7  -5    7.86    0.77
   0  -7  -5    7.58    0.67
   0  -7  -5    8.09    0.75
   0   7   5    7.22    0.64
  -2  -7  -3    4.13    0.64
   2   7   3    4.61    0.78
  -2  -7  -3    4.57    0.75
  -2  -7  -3    4.96    0.79
  -2  -7  -3    5.09    0.60
  -2  -7  -3    5.75    0.74
  -2  -7  -3    4.21    0.59
   2   7   3    4.79    0.65
  -2  -7  -3    5.75    0.77
   2   7   3    4.83    0.67
   6  -3  -1    1.35    0.71
  -6   3   1    1.10    0.62
   6  -3  -1    1.36    0.89
  -6   3   1    1.10    0.76
   6  -3  -1    1.01    0.53
   6  -3  -1    0.65    0.94
  -6   3   1    1.11    0.74
  -6   3   1    1.43    0.76
  -6   3   1    0.90    0.47
  -6   3   1    2.43    0.73
   6  -3  -1    1.18    0.51
  -6   3   1    1.07    0.79
  -2  -1   6    4.67    0.65
   2   1  -6    4.62    0.75
  -2  -1   6    5.12    0.69
   2   1  -6    4.59    0.75
   2   1  -6    5.26    0.69
  -2  -1   6    4.77    0.89
  -2  -1   6    5.05    0.77
   2   1  -6    5.29    0.88
   2   1  -6    5.18    0.62
   2   1  -6    5.00    0.96
  -6   0   2   28.48    2.45
   6   0  -2   29.45    2.35
  -6   0   2   26.46    2.20
   6   0  -2   29.65    2.35
  -6   0   2   28.00    2.29
   6   0  -2   29.02    2.38
   6   0  -2   31.55    2.79
  -6   0   2   30.88    2.43
  -6   0   2   27.31    2.20
   6   0  -2   31.35    2.49
   6   0  -2   32.35    2.65
   6   0  -2   20.03    1.81
   0  -3  -8   25.94    2.09
   0   3   8   21.54    1.87
   0   3   8   24.67    2.10
   0  -3  -8   24.60    2.03
   0  -3  -8   27.37    2.27
   0   3   8   27.69    2.22
   0  -3  -8   25.29    2.16
   0  -3  -8   25.02    1.98
   0  -3  -8   19.79    1.88
   0  -3  -8   21.42    1.98
   0   3   8   22.94    1.99
  -4   4   5   46.42    3.27
   4  -4  -5   53.34    3.76
  -4   4   5   50.42    3.58
   4  -4  -5   51.84    3.65
   4  -4  -5   61.77    4.41
  -4   4   5   64.72    4.57
  -4   4   5   57.02    3.96
   4  -4  -5   53.23    3.74
   4  -4  -5   55.46    4.00
  -6  -3  -5   13.90    1.39
  -6  -3  -5   14.75    1.33
   6   3   5   16.66    1.47
  -6  -3  -5   13.82    1.53
  -6  -3  -5   15.79    1.49
   6   3   5   15.13    1.59
   6   3   5   15.34    1.40
  -6  -3  -5   13.92    1.61
   6   3   5   13.91    1.56
   6   3   5   13.53    1.26
   6   0   5   28.52    2.58
  -6   0  -5   25.81    2.25
  -6   0  -5   25.99    2.12
  -6   0  -5   25.89    2.32
  -6   0  -5   26.94    2.25
  -6   0  -5   22.97    1.84
   6   0   5   27.89    2.35
  -6   0  -5   23.82    2.04
  -6   0  -5   22.45    2.02
  -6   0  -5   24.92    2.05
   6   0   5   26.06    2.23
   6   0   5   27.25    2.19
   6   0   5   28.01    2.25
   0  -7  -1   63.28    4.69
   0  -7  -1   67.47    5.04
   0  -7  -1   56.40    3.98
   0  -7  -1   58.52    4.20
   0  -7  -1   63.87    5.10
   0   7   1   58.39    4.15
   0   7   1   60.21    4.21
   0   7   1   58.97    5.15
   0  -7  -1   50.55    3.78
   0   7   1   57.33    4.42
   0  -7  -1   68.11    4.76
   0  -7  -1   66.90    4.89
  -1  -6  -7    1.93    0.65
  -1  -6  -7    1.16    0.52
  -1  -6  -7    0.98    0.54
  -1  -6  -7    1.58    0.77
   1   6   7    1.32    0.56
  -1  -6  -7    1.39    0.50
  -1  -6  -7    1.37    0.53
  -1  -6  -7    1.41    0.59
  -1  -6  -7    1.59    0.62
   1   6   7    1.61    0.58
   3   3   8  144.37    7.54
  -3  -3  -8  136.53    7.65
  -3  -3  -8  134.16    6.91
   3   3   8  139.14    7.09
  -3  -3  -8  104.33    5.47
  -3  -3  -8  130.92    6.92
   3   3   8  129.04    7.02
  -3  -3  -8  136.43    8.17
  -5  -5  -2  248.57   13.13
  -5  -5  -2  251.36   12.29
   5   5   2  198.49   11.39
   5   5   2  258.91   13.39
  -5  -5  -2  257.74   12.68
  -5  -5  -2  209.55   10.33
   5   5   2  214.26   14.53
   5   5   2  280.30   13.78
  -5  -5  -2  241.48   13.36
   1  -1   7   22.39    1.98
   1  -1   7   25.40    2.08
   1  -1   7   25.34    2.07
   1  -1   7   20.46    1.90
  -1   1  -7   20.16    1.71
   1  -1   7   16.48    1.94
  -1   1  -7   23.40    2.11
   1  -1   7   22.27    1.96
  -1   1  -7   24.67    2.10
   1  -1   7   25.99    2.25
   2  -1   7   33.14    2.58
   2  -1   7   26.50    2.56
   2  -1   7   29.85    2.46
   2  -1   7   32.87    2.55
   2  -1   7   36.40    2.73
  -2   1  -7   29.43    2.77
   2  -1   7   37.84    2.77
  -2   1  -7   29.31    2.37
  -2   1  -7   30.88    2.47
   2  -1   7   28.90    2.38
  -2   1  -7   36.22    2.91
  -4   0   5   78.65    5.43
   4   0  -5   68.18    4.80
  -4   0   5   73.91    5.37
   4   0  -5   75.84    5.35
  -4   0   5   80.19    5.56
  -4   0   5   77.96    5.39
  -4   0   5   74.85    5.28
   4   0  -5   74.35    5.14
   4   0  -5   76.91    5.43
   4   0  -5   78.05    5.93
  -4   0   5   74.87    5.32
   4   0  -5   60.42    4.34
   4   0  -5   75.08    5.17
   2  -4  -7   70.74    4.86
   2  -4  -7   76.73    5.31
   2  -4  -7   73.69    5.46
  -2   4   7   73.54    5.08
  -2   4   7   69.22    4.99
  -2   4   7   82.14    5.54
   2  -4  -7   69.96    4.84
   2  -4  -7   85.12    1.98
  -5  -5  -5   -0.09    0.51
  -5  -5  -5    0.02    0.60
  -5  -5  -5   -0.18    0.54
  -5  -5  -5   -0.02    0.50
  -5  -5  -5   -0.02    0.44
  -5  -5  -5    0.65    0.81
  -5  -5  -5   -0.23    0.73
   5   5   5   -0.18    0.54
  -5  -5  -5   -0.16    0.57
   5   5   5   -0.19    0.61
   5  -3  -4   22.54    2.09
  -5   3   4   22.71    1.90
   5  -3  -4   21.00    1.75
   5  -3  -4   23.66    1.96
  -5   3   4   24.28    2.09
   5  -3  -4   23.64    2.14
   5  -3  -4   21.38    1.86
   5  -3  -4   17.28    1.57
   5  -3  -4   21.88    1.87
  -5   3   4   18.86    1.62
  -5   3   4   21.64    1.90
  -3  -2  -8   27.67    2.20
   3   2   8   31.53    2.45
  -3  -2  -8   20.25    1.94
   3   2   8   26.30    2.38
  -3  -2  -8   32.78    2.57
   3   2   8   29.26    2.37
  -3  -2  -8   24.19    2.15
  -3  -2  -8   29.94    2.43
   3   2   8   25.57    2.13
   4   0   7  214.72   11.34
   4   0   7  178.89   10.22
  -4   0  -7  204.25   10.60
   4   0   7  234.58   12.77
  -4   0  -7  208.27   11.81
  -4   0  -7  183.77    9.94
   4   0   7  225.52   11.42
  -4   0  -7  205.79   11.44
   4   0   7  231.24   11.20
  -4   0  -7  233.58   11.40
  -4   0  -7  198.39   10.02
   4   3  -3   48.68    3.47
  -4  -3   3   49.73    3.54
   4   3  -3   47.76    3.52
   4   3  -3   53.09    4.03
  -4  -3   3   45.83    3.43
   4   3  -3   44.11    3.30
   4   3  -3   42.67    3.12
  -4  -3   3   43.53    3.37
  -4  -3   3   37.31    2.64
   4   3  -3   45.25    3.60
  -4  -3   3   47.45    3.43
  -4  -6  -5   61.10    4.33
   4   6   5   43.02    3.40
  -4  -6  -5   53.43    4.07
  -4  -6  -5   52.01    3.98
  -4  -6  -5   56.35    3.96
  -4  -6  -5   55.41    4.14
   4   6   5   55.65    4.32
  -4  -6  -5   60.71    4.25
  -4  -6  -5   57.77    4.02
   0  -2  -8   -0.20    0.57
   0  -2  -8   -0.18    0.70
   0   2   8    0.01    0.57
   0  -2  -8   -0.06    0.66
   0  -2  -8   -0.05    0.42
   0   2   8    0.09    0.81
   0  -2  -8   -0.41    1.10
   1  -7  -1    9.37    0.98
   1  -7  -1   12.70    1.34
  -1   7   1    9.89    1.11
  -1   7   1   10.70    1.11
   1  -7  -1   10.95    1.20
   1  -7  -1    9.35    0.96
  -1   7   1   10.26    1.16
   1  -7  -1   12.14    1.22
   1  -7  -1   12.56    1.38
  -1   7   1    9.32    1.17
   1  -7  -1    9.30    1.06
   1  -7  -1   12.70    1.16
  -2  -6  -7   66.92    4.77
   2   6   7   70.32    5.00
   2   6   7   68.83    5.12
  -2  -6  -7   68.27    4.97
  -2  -6  -7   76.44    5.53
  -2  -6  -7   65.03    4.71
  -2  -6  -7   71.76    5.29
  -2  -6  -7   76.58    5.39
   2   6   7   74.63    5.22
  -2  -6  -7   75.40    5.29
   2   7   5    0.52    0.61
   2   7   5    0.65    0.55
  -2  -7  -5    0.94    0.67
  -2  -7  -5    0.27    0.55
  -2  -7  -5    0.66    0.47
  -2  -7  -5    0.53    0.56
  -2  -7  -5    0.78    0.52
  -2  -7  -5    0.68    0.46
  -2  -7  -5    0.59    0.55
  -2  -7  -5    0.78    0.60
   2   7   5    0.51    0.51
  -2  -7  -5    0.79    0.62
   0   4   8    3.76    0.65
   0   4   8    3.57    0.65
   0   4   8    2.68    0.56
   0  -4  -8    2.88    0.73
   0  -4  -8    3.20    0.65
   0  -4  -8    2.88    0.61
   0  -4  -8    3.22    0.63
   0  -4  -8    3.09    0.60
   0   4   8    3.35    0.55
   0  -4  -8    4.15    1.10
   5  -2   5   85.78    1.93
  -5   2  -5   87.43    2.76
   5  -2   5   67.37    5.16
  -5   2  -5   83.46    2.78
  -5   2  -5   87.06    2.69
   5  -2   5   75.85    5.35
   5  -2   5   84.37    1.99
  -5   2  -5   75.50    5.22
  -5   2  -5   63.98    4.50
  -5   2  -5   83.08    6.03
  -5   2  -5   81.81    5.59
  -2  -1  -8   56.73    4.09
   2   1   8   66.19    4.73
   2   1   8   67.10    4.77
   2   1   8   55.77    4.23
  -2  -1  -8   62.02    4.84
  -2  -1  -8   73.34    5.32
   2   1   8   68.42    4.77
  -2  -1  -8   61.55    4.36
   2   1   8   71.36    4.95
  -2  -1  -8   50.73    4.19
   0  -6  -7    7.42    0.88
   0  -6  -7    8.88    0.75
   0   6   7    6.79    0.68
   0  -6  -7    7.21    0.70
   0   6   7    6.65    0.64
   0  -6  -7    7.23    0.68
   0  -6  -7    8.17    0.69
   0  -6  -7    7.64    0.85
   0  -6  -7    8.62    0.73
   0  -6  -7    8.01    0.75
  -3  -3   4   10.77    1.33
   3   3  -4   11.69    1.19
   3   3  -4    9.63    1.21
   3   3  -4   11.55    1.16
  -3  -3   4   12.19    1.16
  -3  -3   4   11.54    1.21
   3   3  -4   12.09    1.29
   3   3  -4   11.03    1.11
   3   3  -4   11.01    1.31
  -3  -3   4   12.16    1.23
  -3  -3   4   13.53    1.43
   4   6   2   29.87    2.35
  -4  -6  -2   33.46    2.52
  -4  -6  -2   32.75    2.70
  -4  -6  -2   32.17    1.62
   4   6   2   33.36    2.65
  -4  -6  -2   24.98    2.19
  -4  -6  -2   30.42    2.36
  -4  -6  -2   35.26    2.63
  -4  -6  -2   36.17    2.69
   4   6   2   32.54    2.69
  -4  -6  -2   29.76    2.74
   4   6   2   23.02    2.06
   4   6   2   38.22    2.83
  -2  -7  -2   51.48    4.13
  -2  -7  -2   70.82    4.97
  -2  -7  -2   62.58    4.61
  -2  -7  -2   67.35    4.70
  -2  -7  -2   61.61    4.36
   2   7   2   53.46    4.16
   2   7   2   66.29    4.61
  -2  -7  -2   63.36    4.60
   2   7   2   53.58    3.78
  -2  -7  -2   53.81    4.54
   2   7   2   55.49    4.37
   2   7   2   50.76    4.21
  -2   1   7  226.92   11.86
   2  -1  -7  234.02   12.43
   2  -1  -7  215.89   10.52
  -2   1   7  226.32   12.40
  -2   1   7  227.25   11.49
   2  -1  -7  233.90   12.57
   2  -1  -7  227.29   11.61
  -2   1   7  245.63   12.05
   2  -1  -7  216.95   11.15
   2  -1  -7  259.75   12.78
   6  -3   2   18.95    1.72
  -6   3  -2   18.82    1.72
   6  -3   2   16.34    1.53
  -6   3  -2   16.00    1.56
  -6   3  -2   18.98    1.68
   6  -3   2   12.80    1.23
  -6   3  -2   14.61    1.33
  -6   3  -2   14.95    1.36
  -6   3  -2   16.59    1.70
   6  -3   2   17.44    1.49
   6  -3   2   17.86    1.89
   6  -3   2   15.07    1.34
  -6   3  -2   16.94    1.60
   6  -3   2   16.75    1.66
  -1  -1  -8   17.64    1.61
   1   1   8   17.21    1.53
   1   1   8   21.73    1.83
  -1  -1  -8   19.11    1.81
  -1  -1  -8   20.78    1.89
   1   1   8   19.57    1.70
   1   1   8   18.83    1.87
   1   1   8   20.04    1.81
  -1  -1  -8   15.88    1.41
   2  -7  -3   42.97    3.15
   2  -7  -3   44.30    3.19
   2  -7  -3   37.85    2.70
   2  -7  -3   42.81    3.01
  -2   7   3   40.61    2.87
  -2   7   3   50.17    3.59
   2  -7  -3   47.62    3.38
   2  -7  -3   48.77    3.52
   2  -7  -3   46.54    3.30
   2  -7  -3   51.58    3.71
  -2   7   3   36.39    2.65
  -1  -7  -1    8.02    0.86
  -1  -7  -1    6.24    0.82
   1   7   1    5.30    0.73
   1   7   1    5.26    0.84
  -1  -7  -1    5.97    0.77
   1   7   1    6.49    0.64
   1   7   1    6.64    0.65
  -1  -7  -1    7.29    0.70
  -1  -7  -1    5.68    0.74
  -1  -7  -1    6.12    0.71
  -1  -7  -1    7.24    0.85
   1   7   1    7.61    0.71
   1   7   1    5.94    0.86
   6   4   3    2.89    0.61
  -6  -4  -3    3.25    0.83
  -6  -4  -3    2.74    0.99
  -6  -4  -3    3.53    0.66
   6   4   3    4.44    0.98
  -6  -4  -3    3.01    0.95
  -6  -4  -3    3.05    0.56
  -6  -4  -3    2.49    0.63
  -1  -5   3  366.35   18.79
  -1  -5   3  315.37   17.61
  -1  -5   3  299.82   14.96
  -1  -5   3  355.23   19.15
  -1  -5   3  381.84   19.36
   1   5  -3  343.99   22.24
   1   5  -3  319.95   15.87
  -1  -5   3  331.63   17.92
   1   5  -3  360.98   21.20
   6   2  -1  137.64    6.84
   6   2  -1  132.98    7.58
   6   2  -1  143.43    7.69
   6   2  -1  134.51    7.26
  -6  -2   1  129.54    6.87
   6   2  -1  109.15    5.52
  -6  -2   1  116.82    6.08
  -6  -2   1  136.30    6.98
  -6  -2   1  133.80    6.62
   6   2  -1  142.64    7.45
  -6  -2   1  139.48    7.43
   6   2  -1  141.59    6.96
  -3   0   6  167.73    8.64
  -3   0   6  166.79    8.51
  -3   0   6  211.60   10.55
  -3   0   6  170.99    8.72
   3   0  -6  160.31    8.03
   3   0  -6  167.10    8.70
   3   0  -6  149.99    8.84
   3   0  -6  177.05    8.76
   3   0  -6  152.83    7.79
  -3   0   6  162.60    8.55
   2  -7  -2  114.31    5.79
   2  -7  -2  128.07    6.25
  -2   7   2  145.31    7.26
   2  -7  -2  128.08    6.46
   2  -7  -2  142.79    7.04
   2  -7  -2  138.99    6.98
   2  -7  -2  155.22    7.78
  -2   7   2  142.40    7.66
   2  -7  -2  152.75    7.48
  -2   7   2  112.88    5.76
   4   4  -2  153.03    9.99
  -4  -4   2  141.35    7.80
   4   4  -2  151.21    9.01
   4   4  -2  156.19    7.79
   4   4  -2  149.32    7.90
   4   4  -2  148.16    7.58
  -4  -4   2  153.75    7.99
  -4  -4   2  152.64    7.81
  -4  -4   2  156.04    8.22
   4   4  -2  127.80    7.38
  -4  -4   2  154.07    7.66
  -3  -4   3   11.43    1.38
  -3  -4   3   11.76    1.16
   3   4  -3   10.93    1.13
   3   4  -3   10.53    1.21
   3   4  -3   11.30    1.31
   3   4  -3   11.27    1.34
  -3  -4   3   11.47    1.25
  -3  -4   3   11.02    1.15
   3   4  -3   12.02    1.19
  -3  -4   3   11.09    1.17
  -3  -4   3   11.49    1.20
  -3  -4  -8  172.47    9.02
   3   4   8  148.57    7.93
  -3  -4  -8  194.24   10.20
   3   4   8  205.82   10.50
  -3  -4  -8  155.57    8.32
  -3  -4  -8  181.94    9.21
  -3  -4  -8  179.07    9.77
   3   4   8  163.80    8.67
   3   4   8  185.00    9.23
  -3  -4  -8  194.80   10.26
  -4   5  -2  155.67    7.95
  -4   5  -2  125.86    6.82
   4  -5   2  149.63    7.68
  -4   5  -2  131.04    6.71
   4  -5   2  128.91    6.65
   4  -5   2  161.12    7.96
   4  -5   2  120.44    6.29
  -4   5  -2  120.15    6.16
  -4   5  -2  143.04    7.74
   4  -5   2  150.99    7.69
   4  -5   2  133.78    6.95
  -1  -2   6   21.32    1.80
  -1  -2   6   23.68    2.04
   1   2  -6   20.40    1.82
   1   2  -6   16.79    1.44
   1   2  -6   17.33    1.63
  -1  -2   6   18.37    1.77
  -1  -2   6   20.85    1.78
   1   2  -6   20.67    1.79
   1   2  -6   15.90    1.59
  -1  -2   6   15.78    1.42
  -1  -2   6   20.93    1.93
   1   2  -6   20.29    1.95
  -5  -2  -7   70.09    4.94
  -5  -2  -7   69.99    4.91
  -5  -2  -7   69.11    4.96
   5   2   7   68.65    4.85
   5   2   7   74.39    5.53
   5   2   7   57.44    4.20
  -5  -2  -7   76.33    5.58
  -5  -2  -7   65.84    4.52
  -5  -2  -7   68.01    4.80
   5   2   7   72.00    5.19
  -5  -2  -7   62.73    4.67
  -5  -2  -7   63.44    4.67
   5   2   7   77.20    5.33
   5  -3   4   16.79    1.48
   5  -3   4   19.96    1.69
   5  -3   4   20.14    1.95
  -5   3  -4   21.87    1.92
  -5   3  -4   18.64    1.74
  -5   3  -4   18.72    1.59
  -5   3  -4   18.41    1.64
   5  -3   4   22.89    1.94
  -5   3  -4   20.34    1.68
  -5   3  -4   22.42    1.96
  -1   7   5    0.54    0.51
   1  -7  -5    0.19    0.63
   1  -7  -5    0.30    0.51
  -1   7   5    0.01    0.42
   1  -7  -5    0.52    0.54
   1  -7  -5    0.54    0.49
   1  -7  -5    0.14    0.50
   1  -7  -5    0.56    0.50
   1  -7  -5    0.57    0.56
   1  -7  -5    0.24    0.60
   1  -7  -5    0.16    0.58
   5   0  -4   37.45    2.74
   5   0  -4   36.47    2.70
  -5   0   4   35.15    2.58
  -5   0   4   34.49    2.60
  -5   0   4   34.30    2.61
  -5   0   4   35.27    2.59
   5   0  -4   30.96    2.59
   5   0  -4   38.66    3.15
  -5   0   4   37.45    2.91
   5   0  -4   32.19    1.56
  -5   0   4   31.44    2.63
   5   0  -4   39.68    2.89
  -4  -2   4   40.14    2.92
   4   2  -4   42.38    3.06
   4   2  -4   37.19    2.80
  -4  -2   4   41.59    3.12
  -4  -2   4   35.96    2.61
  -4  -2   4   38.98    2.89
   4   2  -4   38.03    3.16
  -4  -2   4   36.29    2.87
   4   2  -4   42.62    3.44
   4   2  -4   26.08    2.45
   4   2  -4   35.48    2.70
  -4  -2   4   37.84    2.91
  -6  -4  -4   64.50    4.44
  -6  -4  -4   62.15    4.44
  -6  -4  -4   66.92    4.94
  -6  -4  -4   63.11    4.74
  -6  -4  -4   59.76    4.26
  -6  -4  -4   62.92    4.35
   6   4   4   59.85    4.65
  -6  -4  -4   60.71    4.26
   6   4   4   66.38    4.95
   6   4   4   64.92    4.50
  -6  -4  -4   65.43    4.59
  -5   5   1    0.18    0.54
   5  -5  -1    0.41    0.53
  -5   5   1    0.67    0.69
   5  -5  -1   -0.03    0.84
  -5   5   1    0.23    0.49
   5  -5  -1    0.48    0.46
  -5   5   1   -0.01    0.67
   5  -5  -1   -0.15    0.71
  -5   5   1    0.49    0.68
   5  -5  -1    0.36    0.66
   0  -1   7   21.80    1.87
   0   1  -7   17.51    1.57
   0   1  -7   18.40    1.66
   0  -1   7   16.39    1.62
   0   1  -7   19.96    1.97
   0  -1   7   21.93    1.91
   0  -1   7   12.04    1.44
   0   1  -7   21.46    1.87
   0  -1   7   21.93    1.84
   0   1  -7   16.22    1.66
  -5  -3  -7  278.35   14.01
  -5  -3  -7  222.07   11.58
  -5  -3  -7  221.00   12.13
  -5  -3  -7  264.91   13.11
   5   3   7  247.86   12.40
   5   3   7  235.26   12.57
   5   3   7  234.40   12.63
  -5  -3  -7  237.71   11.60
   5   3   7  285.27   14.25
  -5  -3  -7  227.62   11.98
  -5  -3  -7  236.94   12.21
   7   0   2  106.00    5.45
  -7   0  -2   81.29    5.56
   7   0   2  102.09    5.10
   7   0   2  103.15    5.67
   7   0   2   86.89    2.43
   7   0   2   77.98    5.37
  -7   0  -2   95.74    4.92
  -7   0  -2   71.59    4.99
  -7   0  -2   93.65    5.22
   7   0   2  103.53    5.26
  -7   0  -2   97.87    5.46
  -7   0  -2  101.01    5.19
  -4  -5  -7    1.16    0.47
  -4  -5  -7    0.87    0.56
  -4  -5  -7    1.18    0.77
  -4  -5  -7    1.46    0.58
  -4  -5  -7    1.17    0.51
  -4  -5  -7    1.45    0.54
  -4  -5  -7    1.23    0.73
   4   5   7    1.56    0.62
  -4  -5  -7    2.17    0.69
   4   5   7    1.39    0.60
   4   5   7    1.76    0.84
  -3   1  -7   20.94    1.89
  -3   1  -7   21.72    1.97
  -3   1  -7   21.31    1.87
   3  -1   7   24.83    2.08
   3  -1   7   22.32    1.98
   3  -1   7   25.55    2.05
   3  -1   7   25.50    2.19
   3  -1   7   23.57    2.32
   3  -1   7   21.23    1.79
  -3   1  -7   18.43    1.66
  -3   1  -7   22.44    1.89
  -3  -6   0   36.72    2.83
   3   6   0   30.69    2.61
  -3  -6   0   41.35    3.09
  -3  -6   0   38.55    2.82
   3   6   0   40.72    2.97
  -3  -6   0   41.27    3.02
  -3  -6   0   36.93    3.08
   3   6   0   33.88    2.96
   3   6   0   39.06    3.31
   3   6   0   40.26    2.90
  -6   3   2   14.36    1.55
   6  -3  -2   13.48    1.50
  -6   3   2   13.33    1.34
   6  -3  -2   11.31    1.24
   6  -3  -2   13.17    1.29
  -6   3   2   12.41    1.34
   6  -3  -2   11.45    1.13
   6  -3  -2   11.44    1.13
  -6   3   2   12.80    1.36
  -6   3   2   12.38    1.28
   6  -3  -2   12.97    1.49
  -3   6  -1   16.94    1.50
   3  -6   1   20.35    1.79
  -3   6  -1   20.71    1.81
   3  -6   1   17.43    1.61
   3  -6   1   17.07    1.68
   3  -6   1   19.91    1.79
  -3   6  -1   15.63    1.59
  -1  -5  -8    5.49    0.71
   1   5   8    7.23    0.74
   1   5   8    6.69    0.66
   1   5   8    6.42    0.69
  -1  -5  -8    7.43    0.67
  -1  -5  -8    6.02    0.90
  -1  -5  -8    7.83    0.76
  -1  -5  -8    6.28    0.61
  -1  -5  -8    6.66    0.77
  -1  -5  -8    7.33    0.73
   6   3   0  131.11    8.24
   6   3   0  141.70    7.01
   6   3   0  145.39    7.82
  -6  -3   0  129.87    6.68
   6   3   0  138.21    7.51
   6   3   0  119.85    6.09
  -6  -3   0  123.59    6.78
  -6  -3   0  133.51    6.73
  -6  -3   0  125.76    6.63
  -6  -3   0  123.67    6.51
  -6  -3   0  122.62    6.46
   6   3   0  138.49    6.98
  -2   6   6    8.40    0.80
   2  -6  -6    9.72    1.11
   2  -6  -6    9.17    1.00
  -2   6   6    8.19    0.70
   2  -6  -6    8.65    0.69
  -2   6   6    8.50    0.68
   2  -6  -6   10.10    1.07
  -2   6   6    9.93    1.01
   2  -6  -6    9.01    0.81
   2  -6  -6    9.78    1.07
   2  -6  -6    8.71    0.69
  -3   5  -3   89.34    1.82
  -3   5  -3   72.19    5.25
   3  -5   3   86.94    2.57
   3  -5   3   92.27    1.82
  -3   5  -3   81.60    5.67
   3  -5   3   73.49    5.17
   3  -5   3   90.07    2.26
   3  -5   3   83.21    5.97
   3  -5   3   86.19    3.59
   3  -5   3   79.13    5.57
  -3   5  -3   82.38    5.83
  -7   0  -1   34.10    2.52
  -7   0  -1   37.22    2.94
  -7   0  -1   37.20    2.71
   7   0   1   53.16    4.23
  -7   0  -1   38.99    3.02
   7   0   1   31.30    2.45
  -7   0  -1   40.80    3.03
   7   0   1   35.51    2.67
  -7   0  -1   34.86    2.57
   7   0   1   40.09    2.96
   7   0   1   32.29    2.49
   7   0   1   36.81    2.66
  -7   0  -1   35.29    2.68
   4  -6  -2   39.36    2.92
   4  -6  -2   44.75    3.31
   4  -6  -2   32.52    2.48
  -4   6   2   40.59    2.94
   4  -6  -2   34.84    2.55
  -4   6   2   42.80    3.12
  -4   6   2   40.30    2.96
   4  -6  -2   34.52    2.55
  -4   6   2   33.31    2.41
   4  -6  -2   39.70    2.91
   4  -3   5   16.15    1.48
  -4   3  -5   12.25    1.16
  -4   3  -5   13.36    1.36
   4  -3   5   11.86    1.55
   4  -3   5   13.91    1.45
  -4   3  -5   13.07    1.37
   4  -3   5   14.99    1.40
  -4   3  -5   12.24    1.24
   4  -3   5   12.47    1.39
   4  -3   5   14.25    1.23
  -4   3  -5   14.20    1.41
   4  -3   5   12.35    1.22
  -4   3  -5   14.33    1.49
  -2  -6   1   58.77    4.35
   2   6  -1   48.43    4.40
  -2  -6   1   65.54    4.77
  -2  -6   1   58.83    4.25
  -2  -6   1   58.60    4.51
   2   6  -1   64.28    5.36
   2   6  -1   63.90    5.54
  -2  -6   1   66.36    5.15
  -2  -6   1   68.57    4.90
   2   6  -1   63.29    4.47
  -6  -4  -2  259.91   13.98
  -6  -4  -2  261.32   13.06
   6   4   2  273.97   13.23
   6   4   2  286.26   14.97
  -6  -4  -2  276.97   13.32
  -6  -4  -2  256.90   13.30
   6   4   2  290.22   14.14
  -6  -4  -2  252.48   12.61
   5  -5   0  234.26   11.28
  -5   5   0  255.91   12.45
   5  -5   0  250.26   12.10
   5  -5   0  219.64   10.62
  -5   5   0  238.71   11.91
   5  -5   0  253.35   12.56
  -5   5   0  213.17   10.25
  -5   5   0  249.73   12.10
  -2  -5  -8  130.03    7.32
  -2  -5  -8  159.69    8.14
   2   5   8  159.86    8.04
  -2  -5  -8  142.54    7.77
  -2  -5  -8  142.71    7.06
  -2  -5  -8  156.06    7.79
  -2  -5  -8  143.52    7.82
  -2  -5  -8  157.89    8.14
   2   5   8  148.86    7.63
  -2  -5  -8  137.06    7.36
  -6  -1   2   46.40    3.49
  -6  -1   2   52.13    3.75
   6   1  -2   48.69    3.89
   6   1  -2   52.14    3.96
  -6  -1   2   50.50    3.58
   6   1  -2   36.92    2.98
   6   1  -2   52.18    3.76
   6   1  -2   54.44    3.82
  -6  -1   2   46.45    3.35
   6   1  -2   49.70    3.52
   6   1  -2   36.71    2.75
   1   7   6   24.07    2.00
  -1  -7  -6   26.77    2.48
  -1  -7  -6   26.75    2.17
  -1  -7  -6   26.83    2.16
  -1  -7  -6   26.80    2.20
   1   7   6   23.20    1.88
  -1  -7  -6   23.81    1.92
  -1  -7  -6   25.91    2.20
  -1  -7  -6   28.31    2.24
  -1  -7  -6   22.00    1.92
  -5   5   2   73.92    5.10
   5  -5  -2   67.66    4.78
   5  -5  -2   71.70    4.99
   5  -5  -2   73.25    5.02
   5  -5  -2   60.43    4.18
  -5   5   2   63.71    4.42
  -5   5   2   80.57    5.55
   5  -5  -2   67.82    4.74
  -5   5   2   70.98    4.91
   5  -5  -2   71.68    5.00
   5   3  -2   35.91    2.76
  -5  -3   2   32.16    1.48
  -5  -3   2   28.30    2.27
   5   3  -2   28.33    2.41
   5   3  -2   35.90    2.63
  -5  -3   2   35.53    2.65
  -5  -3   2   34.16    2.58
  -5  -3   2   35.06    2.62
   5   3  -2   35.81    2.65
   5   3  -2   33.36    2.85
  -5  -3   2   31.88    2.79
   5   3  -2   33.83    2.61
   5   3  -2   37.32    2.93
  -4   6   1   17.48    1.50
   4  -6  -1   19.43    1.66
   4  -6  -1   23.15    1.93
   4  -6  -1   25.05    2.09
  -4   6   1   26.86    2.24
  -4   6   1   26.26    2.14
  -4   6   1   23.51    1.98
   4  -6  -1   24.22    2.00
  -4   6   1   26.95    2.24
   4  -6  -1   27.39    2.29
   4  -6  -1   25.69    2.18
   2  -7  -4  206.86   10.04
   2  -7  -4  204.84    9.90
   2  -7  -4  173.07    8.35
  -2   7   4  173.36    8.52
   2  -7  -4  181.96    8.93
  -2   7   4  176.81    8.56
   2  -7  -4  203.26    9.92
   2  -7  -4  180.21    8.72
  -2   7   4  170.05    8.48
  -2   7   4  200.66    9.76
   2  -7  -4  179.15    8.95
   5  -1   6  235.19   13.01
  -5   1  -6  209.19   10.59
  -5   1  -6  248.72   13.72
   5  -1   6  260.53   12.80
   5  -1   6  237.54   13.16
  -5   1  -6  225.05   12.11
  -5   1  -6  249.28   12.01
  -5   1  -6  201.67   10.37
  -5   1  -6  238.16   12.29
  -5   1  -6  243.87   11.97
   5  -1   6  250.41   12.64
   5  -1   6  215.63   11.36
   5  -1   6  260.25   12.62
   1  -6   2   18.51    1.63
   1  -6   2   20.64    1.86
  -1   6  -2   14.73    1.49
   1  -6   2   18.37    1.71
   1  -6   2   19.46    1.70
  -1   6  -2   19.60    1.71
  -1   6  -2   20.10    1.96
  -1   6  -2   18.67    1.97
  -1   6  -2   17.36    1.50
   1  -6   2   21.36    1.85
   1  -6   2   19.98    1.88
   1  -6   2   16.98    1.55
  -3   5   6   -0.22    0.45
   3  -5  -6    0.12    0.43
   3  -5  -6    0.22    0.54
  -3   5   6    0.31    0.53
   3  -5  -6   -0.09    0.62
  -3   5   6    0.33    0.56
  -3   5   6    0.39    0.59
   3  -5  -6    0.32    0.70
   7   1   3    2.12    0.61
   7   1   3    1.83    0.56
  -7  -1  -3    2.13    0.74
   7   1   3    1.52    0.97
   7   1   3    2.63    0.90
  -7  -1  -3    1.71    0.63
  -7  -1  -3    1.45    0.63
  -7  -1  -3    2.01    0.51
  -7  -1  -3    2.04    0.59
   7   1   3    2.17    0.69
   7   1   3    1.42    1.03
  -7  -1  -3    1.93    0.94
  -3  -1  -8   12.09    1.40
  -3  -1  -8   10.18    1.03
   3   1   8   11.73    1.11
  -3  -1  -8    9.86    1.27
   3   1   8    9.40    1.29
   3   1   8   11.47    1.17
  -3  -1  -8   11.49    1.37
   3   1   8   11.66    1.17
  -3  -2   5   82.67    5.78
   3   2  -5   89.49    2.29
   3   2  -5   99.21    5.91
  -3  -2   5   84.83    2.83
  -3  -2   5   94.43    4.93
   3   2  -5  101.58    5.28
  -3  -2   5   96.33    5.10
   3   2  -5   99.27    5.25
   6   2   6    5.87    0.67
  -6  -2  -6    6.44    1.08
  -6  -2  -6    5.80    0.56
  -6  -2  -6    5.90    0.69
  -6  -2  -6    5.71    0.78
   6   2   6    4.50    0.55
  -6  -2  -6    5.61    0.94
  -6  -2  -6    6.73    0.76
  -6  -2  -6    5.69    0.70
  -6  -2  -6    5.90    0.80
   6   2   6    7.49    1.10
   6   2   6    7.54    0.75
  -5  -1  -7   76.48    5.38
  -5  -1  -7   85.43    1.80
  -5  -1  -7   72.01    5.00
  -5  -1  -7   61.17    4.56
  -5  -1  -7   73.37    5.31
   5   1   7   76.64    5.58
   5   1   7   94.40    4.88
  -5  -1  -7   76.97    5.35
  -5  -1  -7   81.38    5.79
   5   1   7   79.57    5.55
   5   1   7   75.79    5.68
  -5  -1  -7   75.05    5.51
   5   1   7   80.92    5.93
   5   5   1    2.62    0.67
  -5  -5  -1    2.53    0.76
  -5  -5  -1    1.97    0.92
  -5  -5  -1    1.89    0.60
   5   5   1    2.26    0.82
   5   5   1    2.12    0.68
   5   5   1    1.94    0.61
  -5  -5  -1    2.14    0.79
  -5  -5  -1    2.25    0.65
  -3   6   5   32.21    1.14
  -3   6   5   34.06    2.56
  -3   6   5   28.47    2.24
   3  -6  -5   34.90    2.58
   3  -6  -5   34.19    2.55
   3  -6  -5   35.81    2.70
   3  -6  -5   33.44    2.49
  -3   6   5   28.11    2.21
   3  -6  -5   28.67    2.25
   3  -6  -5   32.38    2.39
   2  -7  -1   75.06    5.10
  -2   7   1   70.49    5.48
   2  -7  -1   73.11    5.28
   2  -7  -1   59.86    4.19
   2  -7  -1   66.72    4.76
  -2   7   1   80.47    5.74
   2  -7  -1   80.48    5.52
   2  -7  -1   93.95    4.92
   2  -7  -1   77.38    5.64
   4  -2   6  141.44    7.31
  -4   2  -6  147.67    7.67
   4  -2   6  170.16    8.56
  -4   2  -6  150.43    7.67
   4  -2   6  134.00    7.26
   4  -2   6  178.26    8.97
  -4   2  -6  159.52    9.61
  -4   2  -6  135.49    7.14
  -4   2  -6  159.12    8.68
  -4   2  -6  137.09    7.36
   4  -2   6  164.51    8.00
   4  -2   6  147.20    8.13
   4  -2   6  126.61    7.70
   0   6  -2   34.32    2.59
   0  -6   2   33.25    2.57
   0  -6   2   29.76    2.67
   0   6  -2   32.66    2.84
   0  -6   2   33.60    2.69
   0  -6   2   38.77    3.03
   0   6  -2   34.52    2.85
   0  -6   2   28.46    2.33
   0  -6   2   31.79    2.57
   0   6  -2   33.10    2.52
   0   6  -2   27.07    2.60
   0   6  -2   27.28    2.31
   7   0   3    6.42    0.87
  -7   0  -3    5.87    0.80
   7   0   3    6.84    0.80
  -7   0  -3    5.55    0.88
   7   0   3    5.91    1.12
   7   0   3    5.12    0.64
  -7   0  -3    5.26    0.64
   7   0   3    6.28    1.11
  -7   0  -3    5.81    1.08
  -7   0  -3    5.29    0.63
   7   0   3    5.61    0.65
  -7   0  -3    5.97    0.67
  -7   0  -3    6.20    0.82
   5   2  -3   70.92    5.07
  -5  -2   3   76.89    5.33
  -5  -2   3   79.80    5.66
  -5  -2   3   88.14    2.27
   5   2  -3   89.26    2.00
   5   2  -3   86.78    3.08
  -5  -2   3   80.04    5.87
   5   2  -3   79.06    6.28
   5   2  -3   83.39    1.88
  -5  -2   3   82.44    5.73
  -5  -2   3   85.11    2.14
   5   2  -3   69.92    4.94
   5   2  -3   77.00    5.60
   0  -7  -6  326.23   16.79
   0   7   6  289.98   14.35
   0  -7  -6  306.53   14.73
   0  -7  -6  354.85   17.55
   0  -7  -6  303.98   15.26
   0  -7  -6  375.38   17.85
   0   7   6  327.04   15.69
   0  -7  -6  336.81   16.73
   0  -7  -6  307.61   16.59
   0   7   6  320.19   17.23
   0  -7  -6  347.42   16.74
  -7   1  -1    7.38    1.02
  -7   1  -1    7.57    0.75
  -7   1  -1    7.97    0.84
  -7   1  -1    7.68    0.87
   7  -1   1    8.23    0.83
  -7   1  -1    7.89    0.92
  -7   1  -1    7.36    0.65
   7  -1   1    8.16    0.88
  -7   1  -1    6.91    0.68
   7  -1   1    6.72    0.69
   7  -1   1    6.97    0.66
   7  -1   1    8.37    1.24
   7  -1   1    7.15    0.70
  -6   2  -4   53.77    3.97
  -6   2  -4   60.52    4.56
   6  -2   4   51.32    3.70
  -6   2  -4   50.15    3.56
  -6   2  -4   47.12    3.30
  -6   2  -4   56.29    4.22
  -6   2  -4   58.42    4.24
   6  -2   4   59.55    4.15
   6  -2   4   48.10    3.45
  -6   2  -4   62.82    4.42
   6  -2   4   59.92    4.48
   6  -2   4   60.74    4.28
  -6   2  -4   47.93    3.44
   6  -2   4   46.25    3.67
   0  -1  -8    2.44    0.60
   0  -1  -8    3.05    0.74
   0  -1  -8    2.83    0.49
   0  -1  -8    3.07    0.75
   0   1   8    3.19    1.01
   0   1   8    3.36    0.66
   0  -1  -8    2.62    0.94
  -7  -1  -1   57.30    4.14
  -7  -1  -1   58.80    4.12
  -7  -1  -1   58.31    4.07
  -7  -1  -1   53.79    3.76
   7   1   1   65.23    4.75
  -7  -1  -1   63.85    4.65
  -7  -1  -1   58.88    4.35
   7   1   1   68.13    4.82
   7   1   1   64.80    4.81
   7   1   1   62.90    4.36
   7   1   1   70.25    4.89
  -7  -1  -1   70.34    4.92
   7   1   1   64.98    5.03
  -3  -7  -4    7.51    0.61
   3   7   4    8.36    0.79
  -3  -7  -4    8.64    0.74
  -3  -7  -4    7.36    0.81
  -3  -7  -4    8.20    0.67
  -3  -7  -4    8.37    0.77
  -3  -7  -4    8.01    0.95
  -3  -7  -4    7.68    0.79
  -3  -7  -4    8.66    0.91
  -3  -6  -7   22.29    1.91
   3   6   7   19.21    1.74
  -3  -6  -7   18.83    1.80
  -3  -6  -7   17.82    1.76
   3   6   7   18.13    1.67
  -3  -6  -7   18.85    1.55
  -3  -6  -7   18.66    1.66
  -3  -6  -7   19.78    1.70
  -3  -6  -7   20.34    1.69
  -3  -6  -7   19.08    1.72
  -1   3   8  155.52    7.96
   1  -3  -8  158.29    8.70
  -1   3   8  177.12    8.70
   1  -3  -8  148.41    7.67
  -1   3   8  127.10    6.90
   1  -3  -8  153.57    7.67
   1  -3  -8  118.13    6.55
   1  -3  -8  153.22    7.53
  -4  -6  -6  113.02    6.70
   4   6   6  137.73    7.40
   4   6   6  118.13    7.09
  -4  -6  -6  103.15    5.54
  -4  -6  -6  141.31    7.07
  -4  -6  -6  127.00    6.42
  -4  -6  -6  134.51    6.91
  -4  -6  -6  119.54    6.48
   5   5   6  178.00   10.27
  -5  -5  -6  205.87   10.32
  -5  -5  -6  226.24   11.12
  -5  -5  -6  201.74   10.15
  -5  -5  -6  177.00    9.43
  -5  -5  -6  191.82    9.45
  -5  -5  -6  209.62   10.44
  -5  -5  -6  177.85    9.16
  -5  -5  -6  167.35    8.72
   5   5   6  219.96   10.97
  -5  -5  -6  185.52   10.30
   7  -1   2   16.17    1.79
  -7   1  -2   11.92    1.16
   7  -1   2   12.14    1.19
  -7   1  -2   16.25    1.65
  -7   1  -2   12.19    1.19
  -7   1  -2   16.87    1.56
  -7   1  -2   13.19    1.22
   7  -1   2   14.70    1.63
  -7   1  -2   14.78    1.50
   7  -1   2   15.14    1.44
   7  -1   2   15.56    1.38
  -6  -1  -6    0.54    0.73
   6   1   6    0.94    0.50
  -6  -1  -6    1.04    0.42
  -6  -1  -6    0.74    0.68
   6   1   6    1.29    0.56
   6   1   6    1.73    0.87
   6   1   6    0.96    0.52
  -6  -1  -6    1.18    0.61
   6   1   6    0.15    0.60
  -6  -1  -6    0.97    0.96
  -6  -1  -6    0.94    0.58
  -6  -1  -6    0.68    0.54
  -6  -1  -6    0.46    0.65
  -5   4   4    4.71    0.56
   5  -4  -4    6.08    0.71
   5  -4  -4    5.42    0.68
  -5   4   4    6.08    0.73
   5  -4  -4    5.64    0.72
  -5   4   4    5.64    0.83
  -5   4   4    6.25    0.84
   5  -4  -4    5.65    0.91
   5  -4  -4    5.57    0.62
   5  -4  -4    4.32    0.70
   5  -4  -4    6.51    1.01
   4  -6  -3    2.87    0.67
   4  -6  -3    2.95    0.76
   4  -6  -3    3.73    0.79
  -4   6   3    3.83    0.69
   4  -6  -3    3.70    0.76
  -4   6   3    2.92    0.51
   4  -6  -3    3.58    0.67
   4  -6  -3    3.25    0.71
  -6  -4  -5   31.93    2.55
   6   4   5   29.79    2.60
   6   4   5   28.67    2.56
  -6  -4  -5   29.97    2.38
  -6  -4  -5   30.60    2.70
  -6  -4  -5   26.79    2.22
   6   4   5   31.90    2.51
  -6  -4  -5   31.22    2.81
  -6  -4  -5   29.90    2.46
  -6   1  -5    5.54    0.87
  -6   1  -5    6.19    0.86
  -6   1  -5    5.76    0.68
  -6   1  -5    5.72    0.59
  -6   1  -5    5.60    0.98
   6  -1   5    5.96    0.90
   6  -1   5    6.44    0.71
  -6   1  -5    5.93    0.67
   6  -1   5    4.36    0.63
   6  -1   5    6.24    0.77
   6  -1   5    6.20    1.04
  -6   1  -5    5.59    0.75
  -6   1  -5    5.82    0.82
  -2   5   7  268.56   13.39
   2  -5  -7  278.11   13.63
   2  -5  -7  270.88   12.97
  -2   5   7  280.86   14.34
   2  -5  -7  317.10   15.12
   2  -5  -7  237.06   11.71
  -2   5   7  299.31   14.23
  -2   5   7  248.50   11.91
   2  -5  -7  271.46   12.91
   2  -5  -7  283.70   14.13
  -3  -5   2  197.04   11.15
  -3  -5   2  184.90    9.47
  -3  -5   2  185.84    9.78
   3   5  -2  193.44    9.60
  -3  -5   2  180.46    9.51
  -3  -5   2  162.78    9.38
   3   5  -2  177.72    8.82
   3   5  -2  176.55   11.67
   3   5  -2  153.64   11.12
  -3  -5   2  138.60    9.29
   3   5  -2  157.61   10.10
  -4   4  -4   29.19    2.34
  -4   4  -4   30.43    2.56
  -4   4  -4   30.73    2.55
  -4   4  -4   28.07    2.42
   4  -4   4   29.78    2.67
   4  -4   4   29.73    2.48
   4  -4   4   29.94    2.42
   4  -4   4   28.67    2.33
   4  -4   4   26.93    2.19
  -4   4  -4   26.73    2.24
  -4   4  -4   27.79    2.43
  -3  -7  -3   32.45    2.74
  -3  -7  -3   29.02    2.45
  -3  -7  -3   39.33    3.08
   3   7   3   37.69    3.03
   3   7   3   35.26    2.57
  -3  -7  -3   39.02    2.84
   3   7   3   35.95    3.17
  -3  -7  -3   34.23    2.95
  -3  -7  -3   42.66    3.16
  -3  -7  -3   36.16    2.63
  -2  -7  -6  154.59    8.09
  -2  -7  -6  174.37    8.59
  -2  -7  -6  157.97    7.79
   2   7   6  142.38    7.49
  -2  -7  -6  138.49    7.23
  -2  -7  -6  154.50    7.96
  -2  -7  -6  131.92    7.22
   2   7   6  142.05    8.31
  -2  -7  -6  138.96    7.83
  -2  -7  -6  128.23    7.17
  -2  -7  -6  148.95    7.58
   0  -5  -8    1.29    0.69
   0  -5  -8    1.64    0.55
   0  -5  -8    1.29    0.68
   0  -5  -8    1.18    0.52
   0  -5  -8    1.26    0.51
   0  -5  -8    0.99    0.53
   0   5   8    1.33    0.57
   0  -5  -8    1.19    0.57
   4   3   8    9.07    0.71
  -4  -3  -8   11.80    1.21
  -4  -3  -8    8.33    0.91
  -4  -3  -8   11.48    1.15
  -4  -3  -8   10.92    1.14
   4   3   8   11.39    1.06
  -4  -3  -8   10.30    1.31
   4   3   8   10.93    1.35
  -4  -3  -8   11.03    1.08
  -4  -3  -8   11.85    1.30
   4   3   8   10.26    1.11
   4   3   8    9.89    1.03
   0  -7   0   12.55    1.26
   0  -7   0   16.97    1.61
   0   7   0   19.08    1.67
   0  -7   0   17.93    1.74
   0   7   0   14.77    1.40
   0   7   0   14.24    1.62
   0  -7   0   18.90    1.66
   0  -7   0   15.05    1.34
   0   7   0   14.93    1.31
   0  -7   0   13.90    1.42
   5  -4   3   37.96    2.89
   5  -4   3   49.51    3.85
   5  -4   3   49.84    3.57
  -5   4  -3   44.05    3.14
   5  -4   3   43.17    3.10
  -5   4  -3   39.86    3.01
   5  -4   3   47.04    3.39
  -5   4  -3   46.25    3.39
  -5   4  -3   41.33    3.21
  -5   4  -3   48.46    3.52
  -5   4  -3   51.99    3.82
  -5  -4   1   -0.68    0.61
  -5  -4   1    0.19    0.76
   5   4  -1    0.39    0.61
  -5  -4   1   -0.35    0.53
   5   4  -1    0.45    0.57
   5   4  -1   -0.32    0.77
   5   4  -1   -0.51    0.62
   2   4  -4   29.63    2.74
   2   4  -4   30.63    2.43
  -2  -4   4   31.46    2.60
  -2  -4   4   31.69    2.61
   2   4  -4   38.20    2.79
   2   4  -4   30.83    2.78
  -2  -4   4   31.44    2.57
  -2  -4   4   28.64    2.36
  -2  -4   4   28.91    2.32
  -2  -4   4   27.84    2.42
   2   4  -4   34.77    2.63
   6  -1  -3   24.89    2.30
   6  -1  -3   24.59    2.03
  -6   1   3   23.34    2.00
  -6   1   3   22.50    1.90
   6  -1  -3   19.70    1.65
  -6   1   3   23.72    2.15
  -6   1   3   24.21    2.13
   6  -1  -3   21.43    1.81
   6  -1  -3   18.76    1.71
   6  -1  -3   23.87    2.17
   6  -1  -3   23.66    2.02
  -6   1   3   22.46    1.89
  -1   6   7   60.83    4.36
   1  -6  -7   59.75    4.27
   1  -6  -7   64.51    4.46
   1  -6  -7   62.64    4.32
   1  -6  -7   61.78    4.54
  -1   6   7   57.74    4.20
  -1   6   7   56.91    3.95
  -1   6   7   67.90    4.62
   1  -6  -7   63.45    4.45
   1  -6  -7   54.52    3.85
   1  -6  -7   62.79    4.45
  -6  -3  -6    0.28    0.61
  -6  -3  -6   -0.04    0.77
  -6  -3  -6    0.10    0.63
   6   3   6    0.76    0.78
  -6  -3  -6    0.70    0.89
   6   3   6    0.43    0.47
  -6  -3  -6    0.27    0.56
  -6  -3  -6    0.49    0.77
   6   3   6    0.35    0.55
  -6  -3  -6    0.12    0.52
  -6  -3  -6   -0.56    0.64
  -6  -3  -6    0.63    0.43
   2  -6   2  154.18    9.96
   2  -6   2  146.30    7.42
   2  -6   2  187.46    9.66
  -2   6  -2  136.63    6.66
  -2   6  -2  187.75   12.70
   2  -6   2  158.34   10.67
   2  -6   2  157.05    9.85
  -2   6  -2  138.56    8.26
  -2   6  -2  149.28    7.74
   2  -6   2  169.75   11.62
  -2   6  -2  166.81    8.96
   2  -6   2  173.10    8.90
   5   4   7   48.98    3.61
  -5  -4  -7   48.14    3.51
  -5  -4  -7   51.80    3.79
  -5  -4  -7   58.87    3.91
   5   4   7   49.44    3.62
  -5  -4  -7   50.99    3.54
   5   4   7   60.51    4.08
  -5  -4  -7   63.24    1.98
  -7   0   0    9.90    1.23
   7   0   0   11.59    1.54
  -7   0   0    9.42    1.00
   7   0   0    9.31    1.11
   7   0   0   13.27    1.59
  -7   0   0   10.16    1.07
   7   0   0   11.32    1.19
  -7   0   0   11.35    1.19
  -7   0   0   11.37    1.39
  -7   0   0    9.65    0.99
   7   0   0   11.23    1.14
  -7   0   0   10.12    1.00
   7   0   0    9.20    0.93
  -1   7   0   30.22    2.16
  -1   7   0   25.96    2.62
   1  -7   0   37.48    2.78
  -1   7   0   34.46    2.47
   1  -7   0   30.35    2.33
  -1   7   0   28.13    2.47
   1  -7   0   28.92    2.13
   1  -7   0   25.30    2.14
  -1   7   0   29.55    2.71
   1  -7   0   27.01    2.46
  -6   2   3  119.27    7.57
   6  -2  -3  103.62    6.53
  -6   2   3  120.14    7.69
  -6   2   3  117.56    7.43
   6  -2  -3  120.69    7.78
   6  -2  -3  127.42    8.23
   6  -2  -3  112.17    7.11
   6  -2  -3  114.47    7.26
   6  -2  -3  113.23    7.12
   6  -2  -3   99.14    6.81
  -6   2   3  117.24    7.47
  -6   2   3  130.30    8.33
  -7  -2  -3   93.02    6.15
   7   2   3  108.97    7.57
   7   2   3  109.70    6.92
   7   2   3  119.22    7.53
  -7  -2  -3  112.91    7.17
  -7  -2  -3  106.23    6.91
  -7  -2  -3   99.23    6.62
   7   2   3  109.70    7.35
  -7  -2  -3  105.49    7.06
  -7  -2  -3  119.34    7.62
  -4  -2  -8   30.00    2.19
   4   2   8   25.89    2.24
  -4  -2  -8   20.68    1.94
   4   2   8   26.72    2.28
   4   2   8   31.21    2.60
   4   2   8   31.28    2.29
   4   2   8   24.70    2.18
   4   2   8   28.21    1.01
  -4  -2  -8   29.67    2.45
  -4  -2  -8   33.01    2.58
  -4  -2  -8   27.57    2.28
  -4  -2  -8   25.25    2.46
   4   5  -1   11.44    1.19
  -4  -5   1   10.10    1.11
  -4  -5   1   12.30    1.40
   4   5  -1    7.61    1.02
  -4  -5   1   12.58    1.27
   4   5  -1   11.27    1.37
   4   5  -1   10.71    1.17
   4   5  -1    8.60    1.12
  -4  -5   1   11.90    1.23
   4   5  -1   12.97    1.30
  -4  -5   1   11.49    1.36
   3   7   5    0.14    0.52
  -3  -7  -5    0.05    0.48
  -3  -7  -5    0.63    0.78
  -3  -7  -5    0.10    0.47
  -3  -7  -5   -0.04    0.53
  -3  -7  -5    0.23    0.68
   3   7   5    0.03    0.51
  -3  -7  -5    0.31    0.56
  -3  -7  -5    0.54    0.48
  -3  -7  -5   -0.28    0.56
  -3  -7  -5   -0.16    0.45
   1  -2  -8   86.06    5.78
  -1   2   8   90.30    5.95
   1  -2  -8   96.63    6.59
   1  -2  -8   85.03    5.90
   1  -2  -8   85.68    5.51
   1  -2  -8   91.69    5.85
  -1   2   8  100.80    6.48
  -1   2   8   78.80    5.45
   2   3  -5   26.86    2.31
  -2  -3   5   23.82    2.16
   2   3  -5   22.17    1.91
   2   3  -5   22.39    2.15
  -2  -3   5   23.91    2.05
  -2  -3   5   27.15    2.36
  -2  -3   5   24.09    2.09
  -2  -3   5   23.93    2.26
   2   3  -5   22.80    2.19
  -2  -3   5   24.33    2.06
   2   3  -5   22.06    1.96
  -7  -2  -2   19.60    1.75
   7   2   2   22.52    1.92
  -7  -2  -2   20.10    1.99
  -7  -2  -2   19.24    1.75
   7   2   2   22.39    1.96
  -7  -2  -2   17.29    1.58
  -7  -2  -2   21.88    1.88
  -7  -2  -2   16.27    1.55
  -7  -2  -2   17.71    1.85
   7   2   2   20.63    2.03
   7   2   2   24.18    2.17
   2   7   1    7.75    1.04
   2   7   1    8.97    0.94
  -2  -7  -1   11.15    1.29
   2   7   1    8.23    1.05
   2   7   1   11.29    1.16
  -2  -7  -1   10.24    1.15
  -2  -7  -1   10.99    1.15
  -2  -7  -1    9.27    1.12
  -2  -7  -1    8.06    0.96
   2   7   1    9.66    1.16
  -2  -7  -1   10.56    1.15
  -2  -7  -1    9.42    1.12
   7  -1   0   76.19    5.22
   7  -1   0   75.07    4.81
  -7   1   0   76.92    5.03
   7  -1   0   67.71    4.58
  -7   1   0   69.21    4.60
   7  -1   0   73.29    4.76
  -7   1   0   80.07    5.35
  -7   1   0   67.24    4.44
  -7   1   0   59.78    3.98
  -7   1   0   70.65    4.81
   7  -1   0   74.93    5.07
   7  -1   0   58.69    4.04
  -7   1   0   68.57    4.53
   7  -1   0   59.93    4.02
   4  -6   0  168.18   10.57
  -4   6   0  143.17    9.03
   4  -6   0  164.01   10.21
   4  -6   0  147.52    9.29
  -4   6   0  127.27    8.02
  -4   6   0  177.12   11.00
  -4   6   0  172.90   10.97
  -4   6   0  157.42   10.06
   4  -6   0  152.21    9.55
  -1   4   8   50.18    3.46
   1  -4  -8   45.63    3.07
  -1   4   8   41.37    3.06
   1  -4  -8   44.29    3.27
   1  -4  -8   44.09    3.19
   1  -4  -8   53.04    3.76
   1  -4  -8   41.63    2.86
  -4  -6  -1    0.50    0.63
  -4  -6  -1   -0.09    0.56
  -4  -6  -1    0.52    0.49
   4   6   1   -0.17    0.66
   4   6   1    0.95    0.61
   4   6   1    0.66    0.45
   4   6   1    0.33    0.56
  -4  -6  -1    0.37    0.38
   4   6   1    0.10    0.58
  -4  -6  -1   -0.03    0.57
  -4  -6  -1    0.46    0.56
   4   6   1    0.44    0.57
  -4  -6  -1    0.17    0.49
  -4   5   5   15.72    1.55
   4  -5  -5   14.60    1.47
   4  -5  -5   13.90    1.36
  -4   5   5   14.39    1.39
   4  -5  -5   11.70    1.21
   4  -5  -5   13.12    1.27
  -4   5   5   12.80    1.22
  -4   5   5   13.54    1.34
   4  -5  -5   15.25    1.53
   4  -5  -5   13.55    1.38
   6  -4   0    6.31    1.03
   6  -4   0    7.31    1.01
   6  -4   0    7.14    1.17
  -6   4   0    7.29    0.94
   6  -4   0    7.04    0.92
   6  -4   0    5.41    0.74
  -6   4   0    7.71    1.06
  -6   4   0    8.05    1.09
   6  -4   0    7.61    1.00
  -6   4   0    8.02    1.04
  -6   4   0    7.60    0.88
  -3  -5  -8   13.52    1.30
  -3  -5  -8   12.95    1.31
  -3  -5  -8   11.87    1.19
   3   5   8   11.05    1.23
   3   5   8   11.12    1.17
  -3  -5  -8   11.95    1.41
   3   5   8   10.88    1.08
  -3  -5  -8   11.77    1.22
   3   5   8   11.82    1.24
  -3  -5  -8   10.98    1.29
  -5   5  -1  295.86   18.16
   5  -5   1  342.59    5.07
   5  -5   1  283.34   17.48
  -5   5  -1  351.45    7.00
  -5   5  -1  371.18    4.54
   5  -5   1  375.07    6.77
   5  -5   1  304.92   18.91
  -5   5  -1  344.52    4.54
   1  -4   5   79.15    5.34
   1  -4   5   94.00    6.35
   1  -4   5   90.53    5.99
  -1   4  -5   88.44    6.28
  -1   4  -5   86.71    5.76
   1  -4   5   96.52    6.82
  -1   4  -5   91.28    6.66
   1  -4   5   92.18    5.99
  -1   4  -5   87.02    6.23
  -1   4  -5   74.23    4.97
   6  -4  -1   -0.27    0.96
   6  -4  -1    0.37    0.65
  -6   4   1   -0.11    0.61
   6  -4  -1    0.01    0.48
   6  -4  -1    0.50    0.68
   6  -4  -1    0.51    0.49
  -6   4   1    0.48    0.61
  -6   4   1    0.44    0.61
   6  -4  -1   -0.11    0.83
  -6   4   1    0.23    0.70
   6  -3   3  119.69    7.67
   6  -3   3  113.49    7.21
  -6   3  -3   85.92    5.51
  -6   3  -3  130.64    8.32
   6  -3   3  101.41    6.64
  -6   3  -3  127.74    8.29
   6  -3   3  124.99    8.18
  -6   3  -3   98.92    6.24
   6  -3   3  125.61    7.92
  -6   3  -3  116.25    7.92
  -6   3  -3  118.84    7.66
  -6   3  -3   96.53    6.19
   6  -3   3  114.19    7.21
   7   1   4    7.88    1.08
  -7  -1  -4    7.50    1.01
   7   1   4    4.74    0.65
  -7  -1  -4    6.79    1.19
   7   1   4    8.00    0.92
   7   1   4    7.13    0.81
  -7  -1  -4    7.83    0.93
   7   1   4    7.06    0.93
   7   1   4    8.40    1.06
  -7  -1  -4    7.53    0.94
  -7  -1  -4    6.65    1.05
   7   1   4    7.11    1.28
  -7  -1  -4    8.07    1.07
   7   1   4   10.01    1.74
   5  -5  -3   -0.08    0.81
  -5   5   3    0.61    0.54
   5  -5  -3    0.15    0.75
  -5   5   3    0.64    0.63
   5  -5  -3    0.41    0.64
   5  -5  -3    0.19    0.57
  -5   5   3    0.47    0.67
   5  -5  -3    0.53    0.51
   5  -5  -3    0.12    0.67
  -4  -1   5   -0.03    0.72
  -4  -1   5    0.12    0.72
  -4  -1   5   -0.05    0.71
  -4  -1   5   -0.35    0.48
   4   1  -5    0.03    0.60
   4   1  -5   -0.07    0.84
  -4  -1   5    0.34    0.60
   4   1  -5    0.38    0.54
   4   1  -5    0.26    0.52
  -4  -1   5    0.01    0.43
   4   1  -5    0.10    0.58
   4   1  -5   -0.20    0.69
   4   1  -5    0.01    0.62
  -4   2   6   48.34    3.23
  -4   2   6   49.85    3.55
   4  -2  -6   42.51    2.92
   4  -2  -6   48.30    3.27
   4  -2  -6   44.00    3.14
  -4   2   6   46.98    3.19
  -4   2   6   51.24    3.54
   4  -2  -6   46.30    3.39
   4  -2  -6   44.08    3.05
   1  -3   6   28.44    1.46
  -1   3  -6   26.64    2.52
   1  -3   6   30.59    2.37
  -1   3  -6   26.32    2.27
  -1   3  -6   27.82    2.51
   1  -3   6   32.76    2.45
   1  -3   6   34.65    2.55
  -1   3  -6   29.41    2.20
   1  -3   6   29.37    2.30
   4  -3  -6   17.07    1.73
  -4   3   6   18.26    1.70
   4  -3  -6   17.69    1.65
   4  -3  -6   17.43    1.56
  -4   3   6   16.72    1.54
  -4   3   6   19.60    1.87
   4  -3  -6   17.05    1.76
   4  -3  -6   19.13    1.75
  -4   3   6   19.31    1.69
   6   4   1  181.39   13.43
   6   4   1  191.38   12.31
   6   4   1  191.14   12.02
   6   4   1  209.98   13.17
  -6  -4  -1  167.67   10.90
  -6  -4  -1  171.84   10.95
  -6  -4  -1  154.81    9.84
   6   4   1  188.72   11.67
  -6  -4  -1  179.72   11.49
  -6  -4  -1  181.91   11.45
   6   4   1  158.74   11.22
  -6  -4  -1  190.75   12.65
   2   0  -7   49.75    3.43
  -2   0   7   50.31    3.75
   2   0  -7   47.93    3.78
  -2   0   7   58.25    4.00
  -2   0   7   53.93    3.67
  -2   0   7   53.88    3.76
   2   0  -7   44.08    3.05
   2   0  -7   47.49    3.64
  -2   0   7   49.12    3.50
   2   0  -7   51.19    3.47
   2  -4   5   24.44    2.19
  -2   4  -5   28.71    2.14
   2  -4   5   26.63    2.41
   2  -4   5   29.98    2.29
   2  -4   5   28.88    2.22
  -2   4  -5   26.91    2.34
   2  -4   5   32.96    2.36
  -2   4  -5   28.43    1.65
  -2   4  -5   27.00    2.58
   2  -4   5   28.26    1.36
   4   4   8   48.31    3.39
  -4  -4  -8   40.58    3.06
   4   4   8   43.94    2.97
  -4  -4  -8   47.97    3.38
  -4  -4  -8   48.37    3.37
   4   4   8   43.68    3.28
  -4  -4  -8   43.52    3.11
   4   4   8   40.36    2.98
  -4  -4  -8   43.73    3.32
  -2   3  -6    0.34    0.57
   2  -3   6    0.79    0.73
   2  -3   6    0.25    0.74
   2  -3   6    0.20    0.55
  -2   3  -6    0.21    0.61
   2  -3   6    0.13    0.74
   2  -3   6    0.41    0.62
   2  -3   6    0.59    0.51
  -2   3  -6    0.56    0.60
   2  -3   6    0.26    0.68
  -2   3  -6    0.37    0.60
  -2   0  -8   10.86    1.36
   2   0   8   11.69    1.16
  -2   0  -8    8.62    1.02
   2   0   8    8.82    1.40
  -2   0  -8    9.37    1.16
   2   0   8   12.45    1.30
   2   0   8    9.61    1.07
  -2   0  -8   10.56    1.27
  -2   0  -8    9.85    1.03
   2   0   8   11.36    1.18
  -1  -6   2  211.88   13.71
   1   6  -2  209.95   13.27
  -1  -6   2  199.56   13.10
   1   6  -2  204.71   15.36
  -1  -6   2  203.72   13.09
  -1  -6   2  200.60   13.43
  -1  -6   2  184.28   11.44
   1   6  -2  197.73   12.82
  -1  -6   2  198.27   13.44
   1   6  -2  169.89   14.73
  -1  -6   2  187.79   14.29
   7  -1   3    9.31    1.09
   7  -1   3    9.78    1.42
  -7   1  -3   10.08    1.36
   7  -1   3    9.26    1.01
  -7   1  -3    8.83    1.08
  -7   1  -3    9.52    1.12
   7  -1   3    8.43    0.89
   7  -1   3    8.28    0.96
  -7   1  -3    8.11    0.92
   7  -1   3    9.35    1.31
  -7   1  -3    9.72    1.21
  -7   1  -3    7.30    0.85
  -7   1  -3    8.26    0.94
  -1  -1   7   83.80    5.52
  -1  -1   7   82.50    5.81
  -1  -1   7   83.33    5.40
   1   1  -7   81.12    5.75
   1   1  -7   79.96    5.28
   1   1  -7   71.39    4.82
   1   1  -7   63.11    3.01
  -1  -1   7   69.46    4.83
  -1  -1   7   69.93    4.60
   1   1  -7   65.61    4.69
  -1  -1   7   74.91    5.11
   1   1  -7   74.23    4.86
   2  -7  -5  122.99    7.69
   2  -7  -5  138.92    8.82
   2  -7  -5  117.31    7.35
  -2   7   5  120.57    7.65
   2  -7  -5  135.29    8.47
  -2   7   5  116.99    7.31
   2  -7  -5  100.39    7.18
   2  -7  -5  123.61    7.70
   2  -7  -5  139.64    8.82
   7   2   4   30.28    2.18
   7   2   4   27.88    2.61
  -7  -2  -4   29.00    2.22
  -7  -2  -4   26.41    2.40
  -7  -2  -4   25.24    2.14
  -7  -2  -4   29.22    2.09
   7   2   4   31.44    2.25
  -7  -2  -4   32.00    2.35
  -7  -2  -4   27.72    2.32
  -7  -2  -4   27.99    2.61
   7   2   4   28.05    2.57
  -1  -7   0   40.07    3.19
  -1  -7   0   31.21    2.36
   1   7   0   42.44    2.95
   1   7   0   36.86    2.99
   1   7   0   41.75    3.25
   1   7   0   40.74    3.39
  -1  -7   0   40.10    2.84
   1   7   0   38.26    2.65
  -1  -7   0   41.37    3.12
   1   7   0   37.56    2.71
  -1  -7   0   43.21    3.02
  -1   0  -8   46.99    3.25
   1   0   8   55.62    3.74
   1   0   8   56.89    3.86
   1   0   8   55.01    3.95
   1   0   8   48.20    3.50
  -1   0  -8   53.37    3.91
   1   0   8   42.11    3.10
   1   0   8   39.87    2.84
   1   0   8   45.98    3.54
  -1   0  -8   51.79    3.78
  -1   7   6   45.19    3.03
   1  -7  -6   42.38    2.83
   1  -7  -6   41.80    2.91
  -1   7   6   42.41    2.97
   1  -7  -6   47.25    3.17
   1  -7  -6   42.29    2.95
   1  -7  -6   42.36    3.04
   1  -7  -6   51.10    3.46
   1  -7  -6   40.99    2.89
   1  -7  -6   44.93    3.06
  -6   4  -1    4.51    0.86
   6  -4   1    4.63    1.08
   6  -4   1    5.03    0.85
  -6   4  -1    4.85    0.81
   6  -4   1    4.58    0.66
  -6   4  -1    4.50    0.88
  -6   4  -1    5.90    0.93
   6  -4   1    4.30    0.71
   6  -4   1    5.72    0.89
  -6   4  -1    6.22    0.89
   6  -4   1    4.20    0.79
  -6   4  -1    5.48    0.99
   3  -3  -7  303.95   19.85
  -3   3   7  300.98   18.55
   3  -3  -7  319.55   19.70
   3  -3  -7  259.40   16.02
  -3   3   7  298.45   18.47
  -3   3   7  259.64   16.40
   3  -3  -7  280.67   17.24
   3  -3  -7  314.15   19.75
  -3   3   7  296.55   19.30
   6   0  -3    5.45    0.75
   6   0  -3    5.57    1.03
   6   0  -3    4.83    0.83
   6   0  -3    3.45    0.61
   6   0  -3    5.55    0.82
   6   0  -3    5.15    1.13
  -6   0   3    5.34    1.00
   6   0  -3    5.34    0.76
  -6   0   3    5.86    0.89
  -6   0   3    4.46    0.97
  -6   0   3    5.43    0.81
  -6   0   3    5.43    0.74
   2   5  -3   79.46    5.44
  -2  -5   3   71.10    4.74
  -2  -5   3   73.99    4.97
   2   5  -3   86.55    5.74
   2   5  -3   81.86    6.02
  -2  -5   3   73.14    5.22
   2   5  -3   80.88    6.02
  -2  -5   3   73.11    5.12
   2   5  -3   70.48    5.62
  -2  -5   3   82.41    5.59
  -2  -5   3   81.97    5.54
  -4   1  -7   11.33    1.20
   4  -1   7   13.03    1.27
   4  -1   7    7.38    1.11
   4  -1   7   11.82    1.26
  -4   1  -7   13.54    1.48
  -4   1  -7   12.05    1.25
  -4   1  -7   10.33    1.26
   4  -1   7   10.55    1.44
  -4   1  -7   11.50    1.19
  -4   1  -7   11.30    1.21
  -4   1  -7   12.86    1.24
   4  -1   7   13.80    1.28
   3   7   2   73.00    5.75
  -3  -7  -2   82.43    5.80
  -3  -7  -2   82.54    5.37
  -3  -7  -2   65.98    5.22
  -3  -7  -2   79.22    5.88
   3   7   2   81.48    5.85
  -3  -7  -2   63.45    2.79
  -3  -7  -2   72.92    4.77
   3   7   2   69.20    4.46
   3   7   2   76.86    6.03
   3   7   2   64.50    2.67
  -3  -7  -2   79.10    5.23
   5   1  -4   88.88    6.26
  -5  -1   4  109.83    7.14
  -5  -1   4  108.72    7.06
   5   1  -4  106.78    7.55
  -5  -1   4   94.18    6.60
  -5  -1   4  113.07    7.25
   5   1  -4  100.82    6.75
   5   1  -4  118.95    7.55
  -5  -1   4  112.14    7.34
  -5  -1   4  116.69    7.39
   5   1  -4  104.86    6.76
   5   1  -4  121.04    7.67
   5   1  -4   80.26    5.35
   7   1   0    2.15    0.60
  -7  -1   0    1.44    0.81
   7   1   0    2.58    0.79
  -7  -1   0    2.68    0.71
  -7  -1   0    2.36    0.93
  -7  -1   0    2.89    0.57
   7   1   0    3.40    0.68
  -7  -1   0    2.74    0.63
   7   1   0    2.88    1.05
   7   1   0    2.21    0.54
   7   1   0    2.77    0.57
   7   1   0    2.91    0.90
  -7   0  -4    0.15    0.67
  -7   0  -4   -0.11    0.55
  -7   0  -4   -0.11    0.65
  -7   0  -4   -0.10    0.43
   7   0   4   -0.01    0.50
   7   0   4    0.02    0.97
   7   0   4   -0.20    0.54
   7   0   4   -0.55    0.89
   7   0   4    0.24    0.91
  -7   0  -4    0.20    0.49
   7   0   4   -0.01    0.46
  -7   0  -4   -0.37    0.93
  -7   0  -4   -0.25    0.52
   7  -2   1   68.39    4.52
  -7   2  -1   75.49    5.04
  -7   2  -1   77.38    5.10
  -7   2  -1   56.93    3.84
  -7   2  -1   79.08    5.13
  -7   2  -1   67.21    4.41
  -7   2  -1   73.42    4.91
  -7   2  -1   64.84    4.23
   7  -2   1   50.78    3.57
   7  -2   1   71.15    4.84
   7  -2   1   67.97    4.38
  -7  -2  -1   15.20    1.40
  -7  -2  -1   19.21    1.94
   7   2   1   17.85    1.59
   7   2   1   17.18    1.74
   7   2   1   19.09    1.94
   7   2   1   19.82    1.82
   7   2   1   20.34    1.87
   7   2   1   16.50    1.89
  -7  -2  -1   16.70    1.60
  -7  -2  -1   17.44    1.81
   3  -7  -2    4.22    0.69
  -3   7   2    4.45    0.78
   3  -7  -2    5.38    0.95
   3  -7  -2    4.13    0.78
  -3   7   2    3.77    0.70
  -3   7   2    4.90    0.85
   3  -7  -2    4.90    0.79
   3  -7  -2    4.55    0.61
   3  -7  -2    3.68    0.54
  -3   7   2    3.98    0.75
   3  -7  -2    3.83    0.56
   3  -7  -2    5.01    0.88
   3  -2  -7   95.72    6.11
  -3   2   7  107.43    6.88
  -3   2   7  101.72    6.77
   3  -2  -7  108.79    7.40
   3  -2  -7   91.74    5.82
  -3   2   7  110.81    7.02
  -3   2   7  107.90    6.79
  -3   2   7  104.07    6.71
   3  -2  -7  110.80    7.09
   3  -2  -7  105.41    7.04
   0   4  -5   19.43    1.79
   0   4  -5   18.51    1.86
   0   4  -5   18.77    1.85
   0  -4   5   19.90    1.90
   0  -4   5   16.76    1.66
   0  -4   5   20.69    2.00
   0   4  -5   17.27    1.72
   0   4  -5   15.19    1.58
   0  -4   5   19.93    1.82
   0  -4   5   16.69    1.69
  -6   0  -6   38.48    2.87
  -6   0  -6   37.22    2.86
   6   0   6   42.15    3.01
   6   0   6   28.78    2.34
   6   0   6   39.28    2.76
  -6   0  -6   36.27    2.67
  -6   0  -6   42.16    3.00
  -6   0  -6   39.03    2.77
  -6   0  -6   38.40    2.62
  -6   0  -6   35.36    2.51
   6   0   6   41.11    2.82
   6   0   6   37.60    2.85
   6   0   6   33.91    2.91
  -6   0  -6   39.10    2.86
  -6   3   3  217.72   13.57
   6  -3  -3  199.89   12.51
  -6   3   3  180.94   11.25
  -6   3   3  186.48   11.61
   6  -3  -3  185.35   11.55
   6  -3  -3  171.49   10.62
   6  -3  -3  152.29    9.54
   6  -3  -3  200.62   12.44
  -6   3   3  177.36   11.02
   6  -3  -3  173.90   10.83
   6  -3  -3  150.10   10.15
   6  -3  -3  184.60   11.61
  -5   0  -7    9.35    1.02
   5   0   7    6.16    1.04
   5   0   7   10.28    1.14
   5   0   7   10.46    1.03
  -5   0  -7    9.02    1.13
  -5   0  -7    9.17    1.05
   5   0   7    9.05    1.40
  -5   0  -7    9.82    1.01
  -5   0  -7    9.85    1.19
   5   0   7    9.06    1.11
  -5   0  -7    9.28    1.25
   5   0   7   10.67    1.12
   2  -7   0   39.94    2.80
   2  -7   0   25.03    2.26
  -2   7   0   34.81    2.55
   2  -7   0   25.70    2.15
  -2   7   0   26.07    2.70
   2  -7   0   32.33    2.43
  -2   7   0   24.55    2.30
  -2   7   0   32.60    2.35
   2  -7   0   27.20    2.27
   2  -7   0   36.61    2.49
   3  -7  -3   68.08    4.49
  -3   7   3   70.44    4.60
  -3   7   3   56.90    3.74
   3  -7  -3   57.20    3.73
  -3   7   3   66.68    4.35
  -3   7   3   68.08    4.42
   3  -7  -3   59.52    3.96
   3  -7  -3   63.01    1.55
   3  -7  -3   67.60    4.41
   3  -7  -3   57.20    3.79
   3  -7  -3   63.58    1.74
   5  -2  -5    0.15    0.55
   5  -2  -5    0.20    0.71
  -5   2   5    0.23    0.70
  -5   2   5    0.07    0.51
   5  -2  -5    0.15    0.55
  -5   2   5    0.28    0.59
   5  -2  -5    0.21    0.62
  -5   2   5   -0.01    0.70
   5  -2  -5   -0.09    0.86
  -5   2   5   -0.40    0.68
   5  -2  -5   -0.09    0.54
   5  -2  -5   -0.19    0.47
  -5   2   5    0.33    0.71
   4   1   8   53.57    3.77
   4   1   8   59.29    4.37
  -4  -1  -8   54.90    3.93
  -4  -1  -8   56.91    3.78
  -4  -1  -8   47.30    3.28
   4   1   8   58.31    4.02
  -4  -1  -8   47.31    3.37
  -4  -1  -8   54.30    4.03
  -4  -1  -8   57.28    4.06
   4   1   8   57.37    3.79
  -7   2   0  238.99   14.81
  -7   2   0  237.85   14.69
  -7   2   0  273.92   17.15
  -7   2   0  280.59   17.31
   7  -2   0  265.98   16.34
  -7   2   0  298.08   18.34
   7  -2   0  276.48   16.99
   7  -2   0  289.44   18.14
  -7   2   0  297.67   18.58
   7  -2   0  277.86   17.50
  -7   2   0  269.48   17.17
   7  -2   0  257.99   16.78
   7  -2   0  253.04   15.71
   7  -2   0  261.92   16.37
   1  -5   4   34.96    2.84
   1  -5   4   27.83    2.46
   1  -5   4   32.88    2.51
  -1   5  -4   32.24    2.38
   1  -5   4   32.91    2.47
  -1   5  -4   32.95    2.84
  -1   5  -4   27.61    2.58
   1  -5   4   29.23    2.14
   1  -5   4   29.69    2.31
   1  -5   4   29.63    2.20
  -1   5  -4   27.13    2.59
  -1   5  -4   31.00    2.31
  -4   6   4  127.40    7.97
   4  -6  -4   90.02    5.72
  -4   6   4  102.16    6.42
   4  -6  -4   99.98    6.27
  -4   6   4  130.10    8.20
   4  -6  -4  121.54    7.63
   4  -6  -4  128.82    8.11
   4  -6  -4  119.25    7.48
  -4   1   6   50.56    3.36
   4  -1  -6   41.64    2.86
   4  -1  -6   48.00    3.29
   4  -1  -6   46.56    3.56
   4  -1  -6   38.11    2.70
  -4   1   6   43.24    3.01
  -4   1   6   46.53    3.35
   4  -1  -6   36.20    2.56
  -4   1   6   46.65    3.39
  -4   1   6   49.23    3.39
  -4   1   6   43.73    3.09
   6  -4  -2   55.69    3.77
  -6   4   2   61.25    4.08
   6  -4  -2   54.89    3.63
  -6   4   2   73.89    4.85
   6  -4  -2   62.31    4.21
   6  -4  -2   61.12    4.18
  -6   4   2   58.43    3.91
   6  -4  -2   56.43    3.83
  -6   4   2   60.03    4.08
  -3  -1   6   61.74    4.21
  -3  -1   6   64.43    2.42
  -3  -1   6   68.48    4.59
  -3  -1   6   62.65    4.31
   3   1  -6   66.76    4.49
  -3  -1   6   69.20    4.66
   3   1  -6   66.70    4.55
   3   1  -6   63.60    2.71
  -2  -2   6  141.79    9.01
   2   2  -6  142.49    9.16
  -2  -2   6  138.84    9.56
  -2  -2   6  153.74    9.89
   2   2  -6  141.00    9.90
  -2  -2   6  137.23    9.17
  -2  -2   6  153.91    9.85
   2   2  -6  135.84    8.70
   2   2  -6  139.10    9.70
   2   2  -6  155.37    9.89
  -5  -6  -4   90.84    5.85
  -5  -6  -4   64.05    1.80
  -5  -6  -4   85.56    5.55
  -5  -6  -4   81.19    5.26
  -5  -6  -4   83.19    5.35
  -5  -6  -4   64.41    2.57
   5   6   4   72.07    5.26
   5   6   4   84.56    5.77
  -5  -6  -4   77.43    5.27
  -5  -6  -4   65.65    4.35
  -5  -6  -4   77.90    5.56
   5   6   4   67.13    4.76
   0   3  -6   -0.69    0.68
   0  -3   6   -0.01    0.58
   0  -3   6    0.23    0.57
   0  -3   6    0.29    0.76
   0   3  -6   -0.00    0.49
   0   3  -6    0.25    0.50
   0   3  -6   -0.28    0.60
   0   3  -6    0.18    0.58
   0  -3   6   -0.00    0.57
   0  -3   6   -0.21    0.64
  -3  -7  -6   46.92    3.19
  -3  -7  -6   39.20    3.06
   3   7   6   44.10    3.13
  -3  -7  -6   38.93    3.06
  -3  -7  -6   46.17    3.38
  -3  -7  -6   49.71    3.38
  -3  -7  -6   46.64    3.31
  -3  -7  -6   44.49    3.14
  -3  -7  -6   44.61    3.10
   3   7   6   40.23    3.08
  -3  -7  -6   46.86    3.14
  -7   2  -2    5.31    0.89
  -7   2  -2    3.87    0.56
  -7   2  -2    4.18    0.63
  -7   2  -2    4.29    0.70
   7  -2   2    5.02    1.14
  -7   2  -2    5.15    0.90
   7  -2   2    4.31    0.68
   7  -2   2    4.08    0.69
   7  -2   2    4.72    0.79
  -7   2  -2    4.20    0.67
  -7   2  -2    5.39    0.89
   7  -2   2    4.36    1.00
   7  -2   2    4.84    0.86
   3   0   8   -0.08    0.58
  -3   0  -8   -0.23    0.60
  -3   0  -8   -0.19    0.48
  -3   0  -8   -0.07    0.63
  -3   0  -8   -0.09    0.54
   3   0   8    0.03    0.67
   3   0   8   -0.02    0.54
  -3   0  -8   -0.54    0.85
   3   0   8    0.35    0.98
   3   0   8    0.50    0.46
   3   0   8    0.27    0.52
   1  -1  -8  234.47   14.89
   1  -1  -8  235.55   16.29
   1  -1  -8  210.64   13.45
  -1   1   8  260.66   16.71
   1  -1  -8  201.88   13.63
  -1   1   8  193.96   13.06
  -1   1   8  226.27   14.26
   1  -1  -8  229.31   14.35
  -1  -6  -8   19.07    1.68
  -1  -6  -8   18.40    1.59
  -1  -6  -8   20.47    1.80
   1   6   8   19.96    1.78
  -1  -6  -8   18.58    1.85
  -1  -6  -8   19.19    1.81
  -1  -6  -8   16.62    1.67
   1   6   8   18.70    1.69
  -1  -6  -8   19.36    1.73
  -7   1   1   87.14    5.77
   7  -1  -1   76.57    5.36
  -7   1   1   95.03    6.12
   7  -1  -1   79.74    5.14
  -7   1   1   76.99    4.97
  -7   1   1   87.18    5.74
   7  -1  -1   84.24    5.36
   7  -1  -1   71.15    4.65
  -7   1   1   82.20    5.40
   7  -1  -1   96.85    6.48
   7  -1  -1   92.39    6.15
   7  -1  -1   80.96    5.44
   4  -4  -6   96.40    6.11
  -4   4   6  103.00    6.48
   4  -4  -6   97.06    6.19
   4  -4  -6   92.71    5.89
   4  -4  -6   88.34    5.69
   4  -4  -6   95.34    6.20
  -4   4   6   87.44    5.58
   4  -4  -6  101.22    6.62
  -4   4   6  107.43    6.92
  -4   4   6   92.38    5.94
   6   4   6   20.34    1.80
  -6  -4  -6   15.84    1.55
  -6  -4  -6   13.92    1.47
  -6  -4  -6   17.29    1.88
  -6  -4  -6   16.32    1.77
  -6  -4  -6   18.60    1.75
   6   4   6   17.04    1.77
  -6  -4  -6   17.81    1.59
  -6  -4  -6   18.75    1.70
  -5   3   5   62.12    4.21
   5  -3  -5   53.77    3.58
   5  -3  -5   62.33    4.34
   5  -3  -5   58.84    3.94
  -5   3   5   54.73    3.67
   5  -3  -5   54.68    3.65
   5  -3  -5   53.31    3.63
  -5   3   5   60.63    3.99
  -5   3   5   56.89    3.86
   5  -3  -5   58.86    4.09
  -4   5  -3   33.64    2.57
   4  -5   3   26.76    2.39
  -4   5  -3   29.99    2.20
  -4   5  -3   34.34    2.60
   4  -5   3   31.55    2.34
   4  -5   3   32.42    2.34
   4  -5   3   31.24    2.31
  -4   5  -3   34.04    2.54
  -4   5  -3   29.46    2.28
   4  -5   3   34.02    2.55
  -3   4   7   43.53    3.15
   3  -4  -7   37.74    2.61
  -3   4   7   38.82    2.70
   3  -4  -7   36.69    2.71
   3  -4  -7   44.98    3.25
   3  -4  -7   42.01    2.90
  -3   4   7   41.57    2.79
   3  -4  -7   40.34    2.81
   3  -4  -7   38.66    2.67
  -3   4   7   39.46    2.75
   3  -4  -7   43.03    3.03
   1  -5  -8   36.87    2.56
   1  -5  -8   39.71    2.70
  -1   5   8   40.80    2.98
   1  -5  -8   47.71    3.32
   1  -5  -8   38.60    3.02
  -1   5   8   38.14    2.78
   1  -5  -8   46.80    3.18
   1  -5  -8   40.93    2.97
   2  -5   4   65.74    4.34
   2  -5   4   66.27    4.60
   2  -5   4   73.66    5.40
   2  -5   4   65.62    4.46
   2  -5   4   60.91    4.14
   2  -5   4   60.07    4.10
  -2   5  -4   65.12    4.59
  -2   5  -4   57.70    4.09
  -2   5  -4   64.35    1.82
  -2   5  -4   68.39    5.00
  -2   5  -4   63.32    1.86
  -5  -6  -3    1.07    0.84
   5   6   3    1.09    0.51
  -5  -6  -3    0.77    0.57
   5   6   3    0.65    0.71
  -5  -6  -3    1.57    0.65
  -5  -6  -3    1.66    0.53
  -5  -6  -3    1.34    0.65
  -5  -6  -3    1.16    0.52
  -5  -6  -3    1.26    0.67
  -5  -6  -3    1.73    0.53
   6   3  -1   -0.08    0.54
   6   3  -1   -0.03    0.40
   6   3  -1   -0.06    0.58
  -6  -3   1   -0.20    0.51
   6   3  -1   -0.18    0.68
  -6  -3   1   -0.10    0.78
   6   3  -1   -0.31    0.84
  -6  -3   1    0.35    0.53
   6   3  -1   -0.20    0.62
  -6  -3   1    0.13    0.46
   6   3  -1   -0.29    0.62
  -6  -3   1    0.28    0.62
   6   2  -2    6.81    1.08
  -6  -2   2    6.74    1.23
   6   2  -2    5.37    0.85
  -6  -2   2    6.25    0.94
   6   2  -2    5.48    1.12
  -6  -2   2    5.01    1.01
  -6  -2   2    5.81    0.76
   6   2  -2    6.18    0.84
  -6  -2   2    5.38    0.75
   6   2  -2    4.93    0.73
   6   2  -2    6.05    0.83
  -6  -2   2    6.58    0.87
   6   2  -2    4.97    0.69
   6   2  -2    4.53    0.89
   3  -7  -1    1.31    0.74
  -3   7   1    1.24    0.65
   3  -7  -1    1.14    0.71
   3  -7  -1    0.39    0.61
   3  -7  -1    0.70    0.56
   3  -7  -1    0.52    0.45
  -3   7   1    1.08    0.63
  -3   7   1    1.34    0.62
   3  -7  -1    0.86    0.42
  -3   7   1    0.72    0.45
  -3   3  -6   51.99    3.97
   3  -3   6   50.91    3.54
   3  -3   6   36.90    3.55
   3  -3   6   56.86    3.81
   3  -3   6   43.44    3.07
   3  -3   6   46.57    3.34
   3  -3   6   42.03    3.04
  -3   3  -6   53.45    3.68
  -3   3  -6   45.47    3.26
  -3   3  -6   49.12    3.75
  -3   3  -6   43.38    3.07
   3  -3   6   52.18    3.67
   3  -3   6   49.75    3.46
  -3   6  -2   39.37    2.78
   3  -6   2   40.78    2.99
  -3   6  -2   39.74    2.93
   3  -6   2   36.20    2.66
   3  -6   2   36.92    2.93
  -3   6  -2   40.23    3.17
   3  -6   2   41.45    2.94
   3  -6   2   42.11    3.00
   2  -2   7    0.35    0.59
   2  -2   7   -0.03    0.48
   2  -2   7    0.24    0.65
  -2   2  -7   -0.04    0.62
   2  -2   7    0.20    0.55
   2  -2   7    0.32    0.63
   2  -2   7    0.04    0.78
   2  -2   7   -0.02    0.65
  -2   2  -7    0.31    0.59
  -2   2  -7    0.54    0.50
  -2   2  -7    0.48    0.61
   1   7   7    4.74    0.67
  -1  -7  -7    5.25    0.73
   1   7   7    4.91    0.73
  -1  -7  -7    4.75    0.71
  -1  -7  -7    4.63    0.67
  -1  -7  -7    4.86    0.93
  -1  -7  -7    3.90    0.81
  -1  -7  -7    5.15    0.84
  -1  -7  -7    6.03    0.78
  -1   2  -7    2.35    0.71
  -1   2  -7    2.37    0.70
   1  -2   7    3.63    0.73
   1  -2   7    3.44    0.75
   1  -2   7    3.13    0.68
  -1   2  -7    1.78    0.82
   1  -2   7    2.94    0.67
  -1   2  -7    2.53    0.59
   1  -2   7    2.28    0.83
   1  -2   7    3.28    0.72
  -2  -6  -8  347.39    7.87
  -2  -6  -8  351.88    6.81
  -2  -6  -8  311.34   21.22
  -2  -6  -8  322.93   21.77
  -2  -6  -8  306.21   19.11
  -2  -6  -8  334.65    5.56
   2   6   8  301.82   18.99
  -2  -6  -8  283.51   18.10
   2   6   8  313.92   19.86
  -2  -6  -8  313.70   20.16
  -5   1   5   48.53    3.50
  -5   1   5   54.36    3.65
   5  -1  -5   52.18    3.54
  -5   1   5   50.69    3.41
   5  -1  -5   45.94    3.31
   5  -1  -5   48.56    3.38
   5  -1  -5   54.25    3.91
  -5   1   5   52.35    3.62
   5  -1  -5   47.50    3.28
   5  -1  -5   50.93    3.45
  -5   1   5   48.95    3.54
   5   5   0    1.95    0.67
  -5  -5   0    2.28    0.75
  -5  -5   0    1.66    0.54
  -5  -5   0    2.59    0.64
   5   5   0    2.71    0.64
   5   5   0    2.60    0.66
  -5  -5   0    2.60    0.76
   5   5   0    1.71    0.80
   7   3   3    1.34    0.58
  -7  -3  -3    1.18    0.50
  -7  -3  -3    1.28    0.91
   7   3   3    0.38    0.84
  -7  -3  -3    1.04    0.63
  -7  -3  -3    0.86    0.56
   7   3   3    0.93    0.57
   7   3   3    1.00    0.43
   7   3   3    1.22    0.84
  -7  -3  -3    0.40    0.53
   0  -5   4   66.31    4.51
   0   5  -4   63.89    3.35
   0   5  -4   66.41    4.50
   0  -5   4   61.85    4.35
   0   5  -4   63.97    3.18
   0   5  -4   61.11    4.60
   0   5  -4   64.10    2.02
   0   5  -4   67.02    4.85
   0  -5   4   55.95    3.94
   0  -5   4   64.98    4.46
   0  -5   4   57.08    4.10
   7   0  -1  118.61    7.55
  -7   0   1  117.64    7.74
  -7   0   1  110.49    7.06
   7   0  -1  106.11    6.87
  -7   0   1  111.10    7.32
   7   0  -1  107.62    7.11
  -7   0   1   94.76    6.07
   7   0  -1  100.09    6.86
   7   0  -1  102.43    6.53
   7   0  -1  115.11    7.22
  -7   0   1  110.66    7.05
   7   0  -1  116.76    7.96
   3  -4   5   43.31    3.13
   3  -4   5   45.76    3.36
   3  -4   5   43.81    3.07
   3  -4   5   45.59    3.24
   3  -4   5   47.02    3.33
  -3   4  -5   45.63    3.22
  -3   4  -5   45.49    3.61
   3  -4   5   34.84    3.48
   3  -4   5   40.84    3.11
  -3   4  -5   47.60    3.52
  -3   4  -5   45.61    3.21
   3  -4   5   46.33    3.14
  -5  -6  -5   38.46    2.63
  -5  -6  -5   43.55    3.01
  -5  -6  -5   30.20    2.41
  -5  -6  -5   35.14    2.78
  -5  -6  -5   38.09    2.66
   5   6   5   33.91    2.72
  -5  -6  -5   36.51    2.61
  -5  -6  -5   40.93    2.87
   5   6   5   36.20    2.57
  -5  -6  -5   35.69    2.74
   5   6   5   29.10    2.17
   0   0  -8   34.56    2.54
   0   0  -8   40.29    2.93
   0   0   8   42.73    2.95
   0   0  -8   33.74    2.40
   0   0  -8   34.35    2.40
   0   0   8   32.10    2.66
   0   0   8   43.35    3.21
   0   0   8   37.92    2.84
   0   0  -8   38.06    3.19
   0   0   8   44.91    3.16
   0   0  -8   34.15    2.78
  -4   6  -1   30.12    2.17
  -4   6  -1   40.42    2.86
  -4   6  -1   34.90    2.56
  -4   6  -1   39.22    2.89
   4  -6   1   31.98    2.50
   4  -6   1   30.65    2.27
   4  -6   1   33.48    2.41
  -4   6  -1   35.56    2.63
   4  -6   1   32.95    2.42
   4  -6   1   38.92    2.73
  -4  -6  -7    3.58    0.82
  -4  -6  -7    3.28    0.63
  -4  -6  -7    3.45    0.61
  -4  -6  -7    3.86    0.78
  -4  -6  -7    4.28    0.68
  -4  -6  -7    3.89    0.62
   4   6   7    3.25    0.71
  -4  -6  -7    4.21    0.80
   4   6   7    4.00    0.71
   4   6   7    4.94    0.79
  -4  -6  -7    4.08    0.72
   6   5   4   24.63    2.29
   6   5   4   26.24    2.20
  -6  -5  -4   21.54    2.06
  -6  -5  -4   22.05    2.21
  -6  -5  -4   23.61    2.07
  -6  -5  -4   20.52    1.83
   6   5   4   20.94    2.10
  -6  -5  -4   22.66    1.93
   6   5   4   19.77    1.73
  -6  -5  -4   27.65    2.37
   3   6  -1   40.11    2.81
   3   6  -1   37.17    2.63
   3   6  -1   38.29    3.11
   3   6  -1   26.57    2.52
  -3  -6   1   35.64    2.73
  -3  -6   1   36.34    2.68
  -3  -6   1   34.20    2.68
   3   6  -1   35.64    3.02
  -3  -6   1   33.09    2.37
  -3  -6   1   39.98    2.92
  -3  -6   1   35.71    2.61
   3  -7  -4  234.21   14.38
   3  -7  -4  218.25   13.50
   3  -7  -4  250.38   15.52
   3  -7  -4  240.60   14.79
   3  -7  -4  238.22   14.64
  -3   7   4  229.39   14.25
  -3   7   4  222.14   13.66
   3  -7  -4  282.53   17.37
   3  -7  -4  274.38   16.82
  -6  -5  -3  121.73    7.97
   6   5   3  155.58    9.71
  -6  -5  -3  148.70    9.99
  -6  -5  -3  162.41   10.30
   6   5   3  160.28   10.47
  -6  -5  -3  169.47   10.62
  -6  -5  -3  143.15    9.30
   6   5   3  103.33    7.17
  -7  -3  -4   22.13    2.18
   7   3   4   18.12    1.60
   7   3   4   20.41    1.98
  -7  -3  -4   19.30    1.94
   7   3   4   20.90    2.11
   7   3   4   22.99    1.98
  -7  -3  -4   22.52    2.01
  -7  -3  -4   20.38    1.88
  -7  -3  -4   17.61    1.68
  -7  -3  -4   17.83    1.64
  -7  -3  -4   20.03    1.73
   7   3   4   21.93    1.88
  -5  -5  -7   21.34    2.07
   5   5   7   21.02    1.97
  -5  -5  -7   23.12    1.94
  -5  -5  -7   24.96    2.17
  -5  -5  -7   26.90    2.26
  -5  -5  -7   22.29    1.92
  -5  -5  -7   22.87    1.99
   5   5   7   21.10    2.01
  -5  -5  -7   19.64    1.78
  -5  -5  -7   25.57    2.20
  -5  -5  -7   24.66    2.38
   5   5   7   28.74    2.11
   2   7   7   86.09    5.70
  -2  -7  -7   83.60    5.71
  -2  -7  -7   80.65    5.86
  -2  -7  -7   91.52    5.96
  -2  -7  -7   77.93    5.30
   2   7   7   92.09    6.13
  -2  -7  -7   82.18    5.55
  -2  -7  -7   97.10    6.25
  -7  -3  -2    2.36    0.50
  -7  -3  -2    2.52    0.66
  -7  -3  -2    2.97    0.68
  -7  -3  -2    3.47    0.92
  -7  -3  -2    3.25    0.95
   7   3   2    2.53    0.63
  -7  -3  -2    2.96    0.55
   7   3   2    3.55    0.92
   7   3   2    2.92    0.62
   7   3   2    3.66    0.69
  -7  -3  -2    3.22    0.65
   2   3   9   61.13    4.30
  -2  -3  -9   55.33    3.96
  -2  -3  -9   59.74    4.23
   2   3   9   50.95    3.62
   2   3   9   62.58    4.19
   2   3   9   53.31    3.78
  -2  -3  -9   64.39    2.09
  -2  -3  -9   59.79    4.12
   3  -1  -7  234.04   14.64
   3  -1  -7  224.12   14.80
  -3   1   7  217.42   13.95
  -3   1   7  220.04   13.55
   3  -1  -7  254.82   15.92
  -3   1   7  219.67   13.98
   3  -1  -7  214.76   13.39
  -3   1   7  219.66   14.58
  -3   1   7  243.04   15.40
   3  -1  -7  209.52   13.48
   7   1   5   -0.16    0.98
  -7  -1  -5   -0.20    0.53
  -7  -1  -5    0.01    0.89
   7   1   5   -0.78    0.81
  -7  -1  -5    0.02    0.70
  -7  -1  -5    0.06    0.50
   7   1   5    0.62    0.93
  -7  -1  -5    0.07    0.75
  -7  -1  -5   -0.32    0.67
  -7  -1  -5   -0.03    0.71
   7   1   5    0.59    0.79
   7   1   5   -0.03    0.46
   0  -7  -7   37.37    2.56
   0  -7  -7   41.90    2.91
   0  -7  -7   39.61    3.00
   0   7   7   35.66    2.61
   0  -7  -7   40.91    2.78
   0  -7  -7   40.23    2.78
   0  -7  -7   42.30    3.02
   0  -7  -7   36.35    2.54
   0   7   7   36.35    2.51
   0  -7  -7   36.97    2.68
   6  -4   2   67.90    4.39
  -6   4  -2   73.56    4.92
  -6   4  -2   75.06    4.92
   6  -4   2   76.68    5.27
   6  -4   2   73.74    4.87
  -6   4  -2   77.75    5.13
   6  -4   2   71.13    4.67
   6  -4   2   67.83    4.50
   6  -4   2   66.67    4.52
  -6   4  -2   69.06    4.55
  -6   4  -2   57.64    3.74
   0   8   4    1.50    0.56
   0  -8  -4    1.38    0.49
   0  -8  -4    1.79    0.61
   0  -8  -4    1.91    0.52
   0  -8  -4    1.31    0.58
   0  -8  -4    1.50    0.63
   0  -8  -4    1.11    0.69
   0   8   4    1.66    0.63
   0  -8  -4    1.77    0.59
   0  -8  -4    1.42    0.46
   0  -8  -4    1.40    0.57
   0  -8  -4    1.75    0.62
  -7  -2  -5    1.63    0.62
   7   2   5    1.27    0.58
  -7  -2  -5    0.93    0.78
  -7  -2  -5    1.62    0.94
  -7  -2  -5    0.81    0.54
   7   2   5    1.37    0.63
   7   2   5    1.37    0.55
   7   2   5    1.20    1.01
   7   2   5    1.24    0.54
   7   2   5    1.17    0.85
  -7  -2  -5    0.62    0.70
  -7  -2  -5    0.89    0.50
  -7   2   1   30.60    2.26
   7  -2  -1   26.06    2.17
   7  -2  -1   20.39    1.81
  -7   2   1   32.26    2.42
  -7   2   1   25.47    2.13
  -7   2   1   21.64    1.83
   7  -2  -1   30.16    2.21
   7  -2  -1   25.05    2.25
  -7   2   1   28.78    2.14
   7  -2  -1   29.16    2.38
   7  -2  -1   26.08    2.22
  -7   2   1   30.36    2.25
  -7   2   1   30.94    2.40
   7  -2  -1   26.03    2.42
   0  -8  -3    4.36    0.80
   0  -8  -3    3.24    0.59
   0  -8  -3    3.30    0.69
   0  -8  -3    3.09    0.57
   0   8   3    3.62    0.69
   0   8   3    2.50    0.55
   0  -8  -3    3.82    0.69
   0  -8  -3    5.01    0.73
   0  -8  -3    3.60    0.54
   0  -8  -3    4.44    0.72
   0  -8  -3    3.81    0.66
   0   8   3    3.18    0.56
   0  -8  -3    4.52    0.89
  -5   5  -2   49.48    3.45
   5  -5   2   47.18    3.32
   5  -5   2   39.22    2.93
   5  -5   2   46.56    3.22
   5  -5   2   50.18    3.43
  -5   5  -2   44.28    3.09
   5  -5   2   36.43    2.52
  -5   5  -2   50.92    3.49
  -5   5  -2   43.71    3.19
  -5   5  -2   45.63    3.28
   5  -5   2   46.64    3.25
   3  -6  -6    0.09    0.56
   3  -6  -6    0.47    0.64
   3  -6  -6    0.45    0.40
  -3   6   6    0.45    0.45
   3  -6  -6    0.53    0.66
  -3   6   6    0.43    0.49
  -3   6   6   -0.02    0.56
   3  -6  -6    0.16    0.59
   3  -6  -6    0.14    0.58
   3  -6  -6    0.22    0.50
  -3   6   6    0.21    0.58
   0  -6  -8    7.73    0.89
   0  -6  -8    9.28    1.00
   0  -6  -8    9.01    1.02
   0  -6  -8    5.64    0.86
   0   6   8    6.39    0.75
   0  -6  -8    7.79    0.95
   0  -6  -8    7.56    1.04
   0  -6  -8    9.09    0.98
   0   6   8    7.01    0.87
   5  -3   5   29.89    2.16
   5  -3   5   24.21    2.09
  -5   3  -5   26.89    2.34
  -5   3  -5   25.79    2.27
   5  -3   5   26.70    2.45
  -5   3  -5   25.05    2.25
   5  -3   5   26.06    2.22
  -5   3  -5   28.66    1.37
  -5   3  -5   26.69    2.24
  -5   3  -5   30.35    2.39
  -5   3  -5   23.66    1.99
  -4  -5  -8    2.33    0.53
  -4  -5  -8    2.61    0.73
  -4  -5  -8    1.92    0.59
   4   5   8    2.55    0.64
  -4  -5  -8    1.86    0.51
  -4  -5  -8    2.22    0.77
  -4  -5  -8    2.92    1.18
   4   5   8    2.09    0.58
  -4  -5  -8    1.63    0.58
   4   5   8    2.47    0.83
   1   3   9   26.63    2.25
   1   3   9   19.89    1.81
  -1  -3  -9   22.35    1.97
   1   3   9   18.03    1.69
  -1  -3  -9   20.21    2.02
  -1  -3  -9   24.90    2.25
  -1  -3  -9   20.87    1.76
  -1  -3  -9   25.57    2.29
  -1  -8  -4    0.13    0.47
  -1  -8  -4   -0.04    0.66
  -1  -8  -4    0.10    0.58
  -1  -8  -4   -0.15    0.48
  -1  -8  -4   -0.00    0.36
  -1  -8  -4    0.37    0.51
   1   8   4    0.30    0.48
  -1  -8  -4    0.22    0.49
  -1  -8  -4    0.39    0.54
  -1  -8  -4    0.37    0.46
   1   8   4    0.30    0.56
   5  -5  -4   86.79    5.51
  -5   5   4  102.12    6.51
   5  -5  -4  100.01    6.40
   5  -5  -4   93.14    6.01
  -5   5   4   87.91    5.65
   5  -5  -4   96.57    6.11
   5  -5  -4   78.26    5.07
   5  -5  -4   91.38    5.81
  -5   5   4   97.84    6.22
   5  -5  -4   94.59    6.02
   7  -1   4    2.45    0.72
  -7   1  -4    2.23    0.73
   7  -1   4    2.73    0.73
  -7   1  -4    2.40    0.93
  -7   1  -4    2.91    0.76
  -7   1  -4    2.95    0.72
  -7   1  -4    2.18    0.57
   7  -1   4    2.12    0.50
  -7   1  -4    1.86    0.52
   7  -1   4    2.38    0.49
   7  -1   4    2.29    0.52
  -7   1  -4    2.83    0.56
   7  -1   4    2.20    0.87
   7  -1   4    2.25    1.06
   2  -6  -7   39.70    2.73
   2  -6  -7   38.67    2.77
  -2   6   7   44.01    2.93
   2  -6  -7   39.11    2.66
  -2   6   7   37.09    2.55
   2  -6  -7   39.20    2.77
   2  -6  -7   46.17    3.14
  -2   6   7   38.38    2.77
   2  -6  -7   37.81    2.61
   2  -6  -7   42.87    3.04
  -2   6   7   34.85    2.42
   2  -6  -7   42.65    2.91
   2  -3  -8  288.53   17.84
   2  -3  -8  288.89   17.88
  -2   3   8  304.74   19.04
  -2   3   8  293.46   18.54
   2  -3  -8  288.75   19.93
  -2   3   8  311.88   19.67
   2  -3  -8  245.82   16.20
  -2   3   8  238.81   15.97
   2  -3  -8  267.12   16.56
  -2  -4  -9   11.71    1.28
   2   4   9   11.43    1.13
  -2  -4  -9   11.61    1.14
   2   4   9   13.81    1.31
  -2  -4  -9   11.67    1.36
   2   4   9    9.56    1.12
  -2  -4  -9   12.30    1.30
  -2  -4  -9   12.99    1.29
  -2  -4  -9   10.39    1.15
  -2  -4  -9   12.34    1.24
  -4  -7  -4   54.72    3.67
   4   7   4   54.21    3.78
  -4  -7  -4   60.44    4.32
  -4  -7  -4   53.07    3.97
  -4  -7  -4   42.83    3.00
   4   7   4   48.83    3.26
  -4  -7  -4   53.16    3.61
   4   7   4   50.33    3.76
  -4  -7  -4   43.29    3.41
  -4  -7  -4   57.81    3.85
  -4  -7  -4   61.47    4.13
  -5   2  -6   83.51    5.71
  -5   2  -6   81.37    5.31
   5  -2   6   89.38    5.71
  -5   2  -6   82.00    5.37
   5  -2   6   62.64    5.33
  -5   2  -6   75.86    5.02
  -5   2  -6   72.91    5.03
  -5   2  -6   89.98    6.22
   5  -2   6   79.77    5.48
   5  -2   6   72.18    4.98
   5  -2   6   91.45    5.91
  -2  -7   0    6.02    0.85
   2   7   0    5.47    0.85
   2   7   0    4.54    0.79
   2   7   0    4.88    0.82
   2   7   0    5.39    0.79
  -2  -7   0    5.01    0.80
  -2  -7   0    3.73    0.61
  -2  -7   0    4.43    0.76
   2   7   0    4.72    0.68
  -2  -7   0    5.26    0.85
  -1  -8  -3    3.85    0.60
  -1  -8  -3    3.70    0.64
  -1  -8  -3    3.93    0.74
  -1  -8  -3    2.82    0.64
   1   8   3    3.92    0.68
   1   8   3    3.28    0.59
  -1  -8  -3    3.81    0.72
  -1  -8  -3    4.57    0.77
  -1  -8  -3    3.65    0.56
   1   8   3    3.76    0.52
  -1  -8  -3    5.12    0.72
   1   8   3    2.96    0.65
   1   8   3    4.18    0.69
   1   4   9  100.54    6.44
  -1  -4  -9   90.33    6.03
  -1  -4  -9  112.59    7.46
   1   4   9   76.04    5.24
   1   4   9   88.57    5.93
  -1  -4  -9  107.91    7.03
  -1  -4  -9   83.58    5.70
  -1  -4  -9  100.98    6.70
  -1  -4  -9  105.65    6.76
   1   4   9   96.32    6.15
  -1  -4  -9   81.59    5.57
  -6  -5  -5   59.50    4.01
   6   5   5   73.52    4.75
  -6  -5  -5   73.26    4.78
  -6  -5  -5   67.41    4.73
  -6  -5  -5   77.60    5.04
   6   5   5   72.91    5.19
   6   5   5   64.10    2.50
  -6  -5  -5   62.99    2.29
  -6  -5  -5   61.57    4.62
   6  -2   5   32.83    2.56
  -6   2  -5   40.31    2.73
   6  -2   5   40.40    2.84
  -6   2  -5   41.27    3.07
   6  -2   5   43.95    3.09
  -6   2  -5   38.85    2.94
  -6   2  -5   31.52    2.26
  -6   2  -5   42.41    3.11
   6  -2   5   43.99    3.01
  -6   2  -5   38.33    2.68
   6  -2   5   40.46    2.77
  -6   2  -5   44.68    3.19
   4   6   0   17.51    1.62
   4   6   0   17.62    1.80
   4   6   0   18.00    1.61
  -4  -6   0   17.72    1.75
  -4  -6   0   18.45    1.86
   4   6   0   19.35    1.72
  -4  -6   0   18.42    1.66
  -4  -6   0   17.01    1.69
   4   6   0   18.70    1.91
  -4  -6   0   17.66    1.67
   4   6   0   15.07    1.48
   3  -2   7    4.37    0.79
   3  -2   7    2.92    0.68
  -3   2  -7    4.16    0.82
   3  -2   7    4.44    0.90
   3  -2   7    3.99    0.76
   3  -2   7    3.71    0.57
  -3   2  -7    3.98    0.70
  -3   2  -7    3.08    0.78
   3  -2   7    3.31    0.96
   3  -2   7    4.23    0.65
  -3   2  -7    4.12    0.75
  -3   2  -7    3.97    0.62
   7   2   0   33.10    2.40
  -7  -2   0   26.98    2.27
   7   2   0   28.92    2.09
  -7  -2   0   28.52    1.28
   7   2   0   29.15    2.17
   7   2   0   29.19    2.22
  -7  -2   0   25.82    2.36
  -7  -2   0   24.79    2.10
   7   2   0   27.84    2.54
  -7  -2   0   24.64    2.33
   7   2   0   30.29    2.57
   7   2   0   28.87    2.38
  -6  -2  -7    4.76    0.75
   6   2   7    5.00    0.77
  -6  -2  -7    3.40    0.83
   6   2   7    4.72    0.99
  -6  -2  -7    4.49    0.81
  -6  -2  -7    4.77    0.77
  -6  -2  -7    4.32    0.85
   6   2   7    4.74    0.79
   6   2   7    3.49    0.53
   6   2   7    4.63    1.04
  -6  -2  -7    4.32    0.66
  -6  -2  -7    4.38    1.05
  -6  -2  -7    4.15    0.63
  -6  -4   0  109.45    7.10
  -6  -4   0  107.85    6.86
   6   4   0  122.17    7.73
  -6  -4   0   98.86    6.56
   6   4   0   94.26    6.06
  -6  -4   0  103.70    6.77
   6   4   0  126.53    8.05
   6   4   0  123.22    8.09
  -6  -4   0  106.79    7.09
   6   4   0  107.35    7.83
  -6  -4   0  112.46    7.69
   6   4   0  111.61    8.05
   1  -7   1    9.58    1.05
   1  -7   1    8.29    1.03
  -1   7  -1    9.17    1.23
   1  -7   1   10.23    1.27
  -1   7  -1   10.68    1.24
   1  -7   1    9.53    1.10
  -1   7  -1    8.98    1.07
  -1   7  -1    9.08    0.95
   1  -7   1    9.96    1.09
  -1   7  -1    9.58    1.03
   1  -7   1    9.30    1.02
   1  -7   1    9.04    1.12
   6   1  -3   39.84    2.84
  -6  -1   3   36.81    2.82
  -6  -1   3   42.72    2.96
  -6  -1   3   42.82    2.95
   6   1  -3   31.65    2.34
   6   1  -3   38.56    2.66
   6   1  -3   42.71    2.94
   6   1  -3   38.96    2.95
  -6  -1   3   39.53    2.83
  -6  -1   3   39.31    2.92
  -6  -1   3   36.83    2.59
   6   1  -3   41.49    3.30
  -1  -4   5   -0.23    0.64
   1   4  -5    0.26    0.55
  -1  -4   5   -0.00    0.66
  -1  -4   5   -0.17    0.55
   1   4  -5   -0.15    0.67
  -1  -4   5    0.10    0.77
  -1  -4   5   -0.16    0.60
   1   4  -5    0.19    0.52
   1   4  -5    0.07    0.64
   1   4  -5   -0.09    0.54
  -1  -4   5    0.16    0.48
   3   7   1    6.52    0.85
  -3  -7  -1   10.58    1.14
  -3  -7  -1    8.11    0.99
  -3  -7  -1    6.75    0.89
  -3  -7  -1    9.70    1.07
  -3  -7  -1    7.95    0.93
   3   7   1    9.10    1.15
  -3  -7  -1    8.73    1.16
   3   7   1    9.49    1.17
   3   7   1    7.73    0.89
   0   2  -7    0.17    0.61
   0  -2   7    0.91    0.63
   0   2  -7    0.50    0.62
   0  -2   7    0.50    0.60
   0  -2   7    0.78    0.61
   0   2  -7    0.18    0.68
   0   2  -7    0.60    0.46
   0  -2   7    0.83    0.73
   0   2  -7    0.52    0.51
   0   2  -7    0.26    0.79
   0  -2   7    0.84    0.55
   0  -2   7    0.21    0.65
  -5  -6  -2    0.66    0.59
   5   6   2    0.24    0.56
   5   6   2    0.27    0.51
   5   6   2    0.06    0.60
  -5  -6  -2    0.44    0.51
  -5  -6  -2    0.32    0.54
  -5  -6  -2    0.90    0.82
   5   6   2    0.58    0.58
  -5  -6  -2    0.16    0.53
   5   6   2   -0.11    0.60
  -5  -6  -2    0.07    0.57
   4   3  -4    2.21    0.59
   4   3  -4    1.83    0.56
   4   3  -4    2.25    0.76
   4   3  -4    2.63    0.64
   4   3  -4    2.77    0.75
  -4  -3   4    2.82    0.69
   4   3  -4    2.11    0.62
  -4  -3   4    2.70    0.85
  -4  -3   4    2.31    0.78
  -4  -3   4    2.64    0.56
   4   3  -4    2.26    0.80
  -4  -4   3   53.86    3.65
   4   4  -3   56.95    3.81
   4   4  -3   51.88    3.85
  -4  -4   3   52.66    3.62
   4   4  -3   53.52    4.10
  -4  -4   3   47.06    3.50
   4   4  -3   54.47    3.68
  -4  -4   3   52.70    3.66
   4   4  -3   48.78    3.92
  -4  -4   3   50.32    3.45
   4   4  -3   55.59    3.87
   0   7  -1    8.83    0.94
   0  -7   1    9.89    1.14
   0  -7   1    7.63    0.96
   0  -7   1    9.90    1.13
   0   7  -1    8.02    0.96
   0   7  -1    9.58    1.04
   0  -7   1    8.17    0.95
   0   7  -1    9.57    1.24
   0  -7   1    9.04    1.03
   0  -7   1    9.11    1.10
   5   3   8    0.60    0.74
  -5  -3  -8    0.30    0.77
  -5  -3  -8   -0.21    0.61
  -5  -3  -8   -0.01    0.85
  -5  -3  -8   -0.05    0.47
   5   3   8   -0.17    0.53
  -5  -3  -8   -0.17    0.68
   5   3   8   -0.11    0.50
   5   3   8    0.20    0.45
  -5  -3  -8    0.11    0.59
   5   3   8   -0.05    0.52
  -5  -3  -8    0.30    0.60
   7  -2   3    0.73    0.87
  -7   2  -3    0.35    0.70
   7  -2   3    0.42    0.42
  -7   2  -3    1.01    0.68
   7  -2   3    0.41    0.63
   7  -2   3    0.57    1.01
  -7   2  -3    0.48    0.52
  -7   2  -3    0.29    0.87
  -7   2  -3    0.13    0.45
  -7   2  -3    0.30    0.72
   7  -2   3    0.26    0.52
   7  -2   3    0.16    0.61
   7  -2   3    0.64    0.51
  -7   2  -3    0.53    0.46
  -2  -6   2   99.25    6.46
   2   6  -2  110.21    8.83
  -2  -6   2  104.88    7.17
  -2  -6   2  127.02    8.24
  -2  -6   2  110.63    7.32
   2   6  -2  117.89    9.30
  -2  -6   2  116.69    8.31
  -2  -6   2  114.30    7.88
   2   6  -2  112.36    8.25
   2   6  -2  128.30    8.25
  -2  -2  -9  216.70   14.76
   2   2   9  240.96   15.50
   2   2   9  288.00   19.36
  -2  -2  -9  277.19   17.84
  -2  -2  -9  302.19   20.17
   2   2   9  229.78   14.82
  -2  -2  -9  264.96   19.17
  -2  -2  -9  262.79   16.66
   2   2   9  297.97   18.66
  -4  -7  -5    1.18    0.59
   4   7   5    1.28    0.60
  -4  -7  -5    1.26    0.47
  -4  -7  -5    1.48    0.62
  -4  -7  -5    1.03    0.49
   4   7   5    0.84    0.53
  -4  -7  -5    1.41    0.71
  -4  -7  -5    1.06    0.52
  -4  -7  -5    1.18    0.61
  -4  -7  -5    1.38    0.53
  -4  -7  -5    0.97    0.80
   3   6   8  104.78    7.34
  -3  -6  -8  117.91    7.92
  -3  -6  -8  121.24    7.83
  -3  -6  -8  102.47    6.92
  -3  -6  -8  103.58    7.21
  -3  -6  -8  109.86    7.25
  -3  -6  -8  121.46    7.77
   3   6   8  106.50    6.83
  -3  -6  -8  116.85    7.70
  -3  -6  -8  107.39    6.83
   3   6   8  107.71    7.19
   5  -4  -5   22.89    1.97
   5  -4  -5   20.99    1.85
  -5   4   5   21.60    1.87
   5  -4  -5   17.15    1.59
   5  -4  -5   20.90    1.85
   5  -4  -5   24.15    2.22
  -5   4   5   17.45    1.54
  -5   4   5   21.18    1.90
   5  -4  -5   22.75    2.12
   5  -4  -5   20.71    1.78
  -5   4   5   23.48    2.12
  -5  -2  -8   15.09    1.56
  -5  -2  -8   13.59    1.28
   5   2   8   14.09    1.27
  -5  -2  -8   13.42    1.35
  -5  -2  -8   10.17    1.24
   5   2   8   13.76    1.33
   5   2   8   15.35    1.46
   5   2   8   13.78    1.45
   5   2   8    9.74    1.04
   5   2   8   14.87    1.75
  -5  -2  -8   12.85    1.56
  -5  -2  -8   13.57    1.40
  -5  -2  -8   13.72    1.35
  -1   8   3    0.57    0.56
   1  -8  -3    0.86    0.56
  -1   8   3    0.68    0.62
   1  -8  -3    0.99    0.65
   1  -8  -3    0.68    0.47
   1  -8  -3    0.55    0.47
   1  -8  -3    1.14    0.54
   1  -8  -3    1.33    0.74
   1  -8  -3    0.68    0.44
   1  -8  -3    1.01    0.70
   1  -8  -3    0.61    0.49
   1  -8  -3    0.69    0.57
  -6  -3  -7   19.50    1.92
  -6  -3  -7   21.18    2.10
  -6  -3  -7   20.95    1.87
  -6  -3  -7   20.53    1.93
   6   3   7   23.38    2.03
   6   3   7   20.55    1.98
  -6  -3  -7   20.71    1.83
   6   3   7   21.36    1.89
   6   3   7   18.90    1.94
  -6  -3  -7   20.15    1.71
  -6  -3  -7   18.84    1.68
  -6  -3  -7   21.83    1.91
   2  -4  -8   66.49    4.69
   2  -4  -8   80.58    5.15
   2  -4  -8   90.97    5.82
   2  -4  -8   82.58    5.86
   2  -4  -8   89.75    5.73
  -2   4   8   78.00    5.44
   2  -4  -8   99.01    6.57
  -2   4   8   90.59    5.83
  -2   4   8   95.09    6.01
   2  -4  -8   65.97    4.47
  -1  -8  -5    1.32    0.58
  -1  -8  -5    1.41    0.54
  -1  -8  -5    0.52    0.58
   1   8   5    1.41    0.51
   1   8   5    1.15    0.58
  -1  -8  -5    1.41    0.54
  -1  -8  -5    0.92    0.50
  -1  -8  -5    0.86    0.43
  -1  -8  -5    1.18    0.51
  -1  -8  -5    1.03    0.63
  -1  -8  -5    0.69    0.67
  -1  -8  -5    1.31    0.48
  -4  -7  -3   93.23    6.07
   4   7   3  112.50    7.27
  -4  -7  -3  105.27    6.93
   4   7   3   97.12    6.19
  -4  -7  -3   89.24    6.53
   4   7   3   88.10    6.94
  -4  -7  -3   86.11    6.49
  -4  -7  -3  111.32    7.26
   4   7   3  109.77    7.48
  -4  -7  -3  105.46    6.79
  -7  -1   1  131.47    8.44
  -7  -1   1  147.90    9.39
  -7  -1   1  137.40    8.94
  -7  -1   1  127.79    8.18
  -7  -1   1  139.63    9.04
   7   1  -1  144.89    9.40
  -7  -1   1  141.67    9.46
   7   1  -1  154.79    9.64
   7   1  -1  142.88    9.90
   7   1  -1  156.13   10.28
   7   1  -1  145.27    9.17
   7   1  -1  146.59    9.42
   3  -5   4   17.27    1.78
  -3   5  -4   17.54    1.75
   3  -5   4   14.34    1.42
  -3   5  -4   16.11    1.51
   3  -5   4   16.23    1.49
   3  -5   4   16.04    1.55
  -3   5  -4   15.69    1.61
   3  -5   4   15.37    1.55
  -3   5  -4   15.54    1.47
   3  -5   4   16.90    1.49
   3  -5   4   16.81    1.61
  -3  -3  -9    2.60    0.63
   3   3   9    2.28    0.56
   3   3   9    1.28    0.48
  -3  -3  -9    2.52    0.66
   3   3   9    1.71    0.53
  -3  -3  -9    2.20    0.56
  -3  -3  -9    1.51    0.70
   3   3   9    1.92    0.71
  -3  -3  -9    1.49    0.87
  -3  -3  -9    1.24    0.53
  -3  -3  -9    1.98    0.62
   2  -2  -8   61.21    4.49
  -2   2   8   79.73    5.28
   2  -2  -8   67.91    4.44
  -2   2   8   67.63    4.46
   2  -2  -8   65.40    4.62
   2  -2  -8   65.18    4.35
   2  -2  -8   69.69    4.58
  -2   2   8   66.58    4.54
   2  -2  -8   63.77    2.21
  -2   2   8   62.12    4.56
  -6   3  -4   14.77    1.34
  -6   3  -4   12.81    1.22
   6  -3   4   16.41    1.58
   6  -3   4   15.00    1.43
   6  -3   4   14.68    1.35
   6  -3   4   17.17    1.88
  -6   3  -4   16.37    1.66
  -6   3  -4   16.52    1.61
   6  -3   4   13.34    1.47
   6  -3   4   16.43    1.58
  -6   3  -4   16.17    1.63
  -6   3  -4   14.16    1.38
   0  -8  -5   82.94    5.30
   0   8   5   76.78    4.96
   0  -8  -5   72.66    4.78
   0  -8  -5   77.37    5.90
   0  -8  -5   76.55    5.04
   0  -8  -5   77.86    5.03
   0  -8  -5   70.68    4.69
   0  -8  -5   76.30    4.89
   0  -8  -5   80.39    5.14
   0  -8  -5   71.49    4.62
   0   8   5   67.34    4.47
   0  -8  -5   72.05    4.77
   2  -7  -6    0.03    0.53
   2  -7  -6    0.15    0.41
  -2   7   6    0.12    0.57
   2  -7  -6    0.17    0.55
   2  -7  -6   -0.29    0.61
   2  -7  -6   -0.22    0.55
  -2   7   6   -0.05    0.48
   2  -7  -6   -0.00    0.43
   2  -7  -6   -0.39    0.56
  -2   7   6    0.12    0.48
   1   2   9    2.14    0.57
  -1  -2  -9    1.82    0.59
   1   2   9    2.27    0.61
  -1  -2  -9    1.85    0.68
   1   2   9    1.95    0.67
  -1  -2  -9    2.10    0.66
  -1  -2  -9    2.34    0.70
  -1  -2  -9    1.30    0.60
   6   5   2    0.95    0.78
  -6  -5  -2    0.41    0.56
  -6  -5  -2    0.32    0.55
   6   5   2    0.65    0.51
  -6  -5  -2    0.35    0.61
   6   5   2    0.38    0.60
  -6  -5  -2    0.51    0.75
   6   5   2   -0.08    0.76
   6   5   2    0.47    0.51
   6  -4  -3   52.97    3.77
   6  -4  -3   65.01    4.36
   6  -4  -3   59.59    3.95
   6  -4  -3   62.75    4.13
  -6   4   3   58.40    3.88
   6  -4  -3   56.47    3.73
  -6   4   3   61.16    4.07
   6  -4  -3   64.02    2.03
   0  -8  -2   42.65    2.98
   0   8   2   41.47    3.17
   0  -8  -2   37.86    2.96
   0  -8  -2   49.28    3.48
   0   8   2   31.17    2.39
   0   8   2   39.18    2.72
   0  -8  -2   39.29    2.78
   0  -8  -2   41.19    2.98
   0  -8  -2   47.97    3.21
   0  -8  -2   37.70    2.84
   0  -8  -2   36.17    2.54
   0  -8  -2   37.08    2.88
   1  -8  -4   22.67    2.06
   1  -8  -4   17.72    1.55
   1  -8  -4   20.32    1.84
   1  -8  -4   22.59    1.94
   1  -8  -4   19.33    1.71
  -1   8   4   17.64    1.62
   1  -8  -4   18.45    1.67
   1  -8  -4   21.98    1.90
   1  -8  -4   17.97    1.64
   1  -8  -4   20.75    1.84
   1  -8  -4   20.23    1.72
  -4   0   6    1.99    0.49
   4   0  -6    1.89    0.57
  -4   0   6    1.79    0.88
   4   0  -6    1.30    0.53
   4   0  -6    2.04    0.67
   4   0  -6    1.49    0.55
  -4   0   6    1.64    0.71
  -4   0   6    1.52    0.76
  -4   0   6    1.75    0.56
   4   0  -6    2.14    0.70
   4   0  -6    1.84    0.63
   4   0  -6    2.07    0.95
  -4   0   6    1.44    0.62
   7   0   5   -0.08    0.44
  -7   0  -5    0.38    0.52
  -7   0  -5   -0.02    0.62
  -7   0  -5   -0.19    0.66
   7   0   5   -0.17    0.75
   7   0   5   -0.04    0.97
  -7   0  -5   -0.24    0.88
  -7   0  -5   -0.07    0.36
   7   0   5   -0.14    0.63
  -7   0  -5   -0.08    0.68
  -7   0  -5   -0.19    0.45
   7   0   5   -0.17    0.90
  -7   0  -5   -0.01    0.46
  -5  -6  -6   44.15    3.07
  -5  -6  -6   37.31    2.54
  -5  -6  -6   44.42    3.03
  -5  -6  -6   36.96    2.83
  -5  -6  -6   42.50    3.01
  -5  -6  -6   43.64    3.00
  -5  -6  -6   36.97    2.92
  -5  -6  -6   33.62    2.64
   5   6   6   37.40    2.85
  -5  -6  -6   38.86    2.70
   1  -6   3    1.07    0.61
   1  -6   3    0.98    0.53
   1  -6   3    0.81    0.71
  -1   6  -3    1.19    0.54
   1  -6   3    0.66    0.51
  -1   6  -3    1.25    0.52
  -1   6  -3    1.02    0.60
  -1   6  -3    0.99    0.65
   1  -6   3    1.27    0.67
   1  -6   3    1.18    0.64
   1  -6   3    0.90    0.58
  -1   6  -3    0.86    0.73
   5  -4   4    2.58    0.70
   5  -4   4    2.67    0.74
  -5   4  -4    2.98    0.71
   5  -4   4    2.74    0.57
  -5   4  -4    2.37    0.75
  -5   4  -4    2.61    0.71
   5  -4   4    2.87    0.59
  -5   4  -4    2.77    0.55
  -5   4  -4    2.65    0.69
  -5   4  -4    3.10    0.68
  -3   7   0    5.32    0.73
   3  -7   0    6.34    0.81
   3  -7   0    5.86    0.85
   3  -7   0    8.14    1.06
  -3   7   0    6.48    0.91
  -3   7   0    7.57    0.98
  -1  -3   6   39.31    2.77
   1   3  -6   32.14    2.53
   1   3  -6   32.39    2.25
   1   3  -6   26.08    2.27
   1   3  -6   33.75    2.59
  -1  -3   6   38.28    2.72
  -1  -3   6   35.87    2.76
   1   3  -6   38.91    3.19
  -1  -3   6   41.04    3.04
   1   3  -6   41.65    2.96
   1   3  -6   43.22    3.06
  -1  -3   6   34.18    2.45
  -1  -3   6   35.01    2.54
   5   3  -3   22.91    2.06
  -5  -3   3   21.16    1.80
   5   3  -3   25.97    2.50
   5   3  -3   21.76    1.97
  -5  -3   3   25.42    2.27
   5   3  -3   30.84    2.21
  -5  -3   3   25.62    2.17
  -5  -3   3   25.63    2.22
   5   3  -3   27.54    2.51
  -5  -3   3   29.79    2.25
   5   3  -3   18.65    1.82
  -5  -3   3   24.32    2.30
  -7   3   0   51.87    3.54
   7  -3   0   52.59    3.77
  -7   3   0   53.40    3.62
   7  -3   0   52.76    3.61
  -7   3   0   52.30    3.66
   7  -3   0   47.86    3.22
  -7   3   0   56.14    3.85
   7  -3   0   46.82    3.37
   7  -3   0   53.19    3.78
  -7   3   0   49.24    3.31
  -7   3   0   53.55    3.62
  -3   5   7   46.56    3.11
   3  -5  -7   46.67    3.21
  -3   5   7   39.39    2.72
   3  -5  -7   41.38    2.92
   3  -5  -7   39.78    2.95
   3  -5  -7   37.70    2.76
  -3   5   7   39.66    2.73
   3  -5  -7   38.65    2.65
  -3   5   7   37.44    2.76
   3  -5  -7   36.23    2.49
   5   0  -5    1.02    0.93
  -5   0   5    1.55    0.83
   5   0  -5    1.02    0.58
   5   0  -5    0.82    0.60
  -5   0   5    1.39    0.54
   5   0  -5    0.84    0.60
   5   0  -5    1.32    0.60
  -5   0   5    1.11    0.83
  -5   0   5    1.32    0.52
  -5   0   5    1.23    0.75
   5   0  -5    1.34    0.69
   5   0  -5    1.22    0.59
  -5   0   5    1.40    0.75
   7   3   5    0.90    0.48
  -7  -3  -5    0.24    0.81
  -7  -3  -5    0.30    0.70
  -7  -3  -5    0.79    0.59
   7   3   5    0.24    0.83
   7   3   5    0.57    0.56
  -7  -3  -5    1.61    1.00
   7   3   5    0.46    0.54
  -7  -3  -5    0.98    0.64
   7   3   5    1.07    0.83
  -7  -3  -5    1.05    0.56
  -7  -3  -5    0.49    0.50
   6  -2  -4   26.60    2.44
   6  -2  -4   26.16    2.24
   6  -2  -4   35.90    2.95
  -6   2   4   27.94    2.43
   6  -2  -4   23.41    1.98
  -6   2   4   23.68    2.18
  -6   2   4   24.59    2.18
   6  -2  -4   26.31    2.22
  -6   2   4   26.95    2.38
  -6   2   4   25.93    2.21
   6  -2  -4   23.55    2.06
   6  -2  -4   21.65    1.94
   1   5  -4   80.86    5.47
  -1  -5   4   81.39    5.69
  -1  -5   4   83.26    5.79
   1   5  -4   80.39    5.96
  -1  -5   4   86.09    5.94
   1   5  -4   90.43    6.82
  -1  -5   4   75.24    5.06
  -1  -5   4   84.60    5.81
  -1  -5   4   85.37    5.64
  -6   1  -6   55.83    3.95
  -6   1  -6   70.19    4.54
  -6   1  -6   71.35    4.66
   6  -1   6   74.48    4.79
   6  -1   6   47.42    3.58
  -6   1  -6   62.58    4.28
  -6   1  -6   70.03    5.01
   6  -1   6   60.54    4.21
   6  -1   6   68.63    4.55
  -6   1  -6   66.21    4.56
  -6   1  -6   55.26    3.70
   6  -1   6   72.43    4.83
   6  -1   6   67.22    4.93
  -4   0  -8    0.29    0.85
   4   0   8    0.23    0.58
  -4   0  -8   -0.04    0.59
   4   0   8   -0.14    0.88
   4   0   8    0.31    0.46
  -4   0  -8    0.25    0.49
  -4   0  -8    0.78    0.60
   4   0   8    2.85    0.77
  -4   0  -8    0.66    0.78
  -4   0  -8    0.32    0.53
  -4   0  -8    0.32    0.59
   4   0   8    0.14    0.54
  -7   3  -1   41.13    2.92
   7  -3   1   37.94    2.88
   7  -3   1   36.34    2.59
   7  -3   1   34.45    2.56
  -7   3  -1   40.29    2.85
   7  -3   1   39.90    2.80
  -7   3  -1   31.13    2.18
  -7   3  -1   40.09    2.92
  -7   3  -1   38.48    2.70
  -7   3  -1   42.02    2.98
   7  -3   1   33.77    2.35
   3   4  -4    4.01    0.76
  -3  -4   4    4.19    0.67
  -3  -4   4    4.05    0.71
  -3  -4   4    3.45    0.74
   3   4  -4    4.92    0.84
  -3  -4   4    3.72    0.84
  -3  -4   4    3.91    0.71
   3   4  -4    3.76    0.60
   3   4  -4    4.44    0.76
  -3  -4   4    3.37    0.69
   3   4  -4    3.72    0.83
   3   4  -4    4.08    0.82
  -3  -4  -9    4.43    0.79
   3   4   9    3.59    0.58
  -3  -4  -9    4.04    0.66
  -3  -4  -9    3.63    0.64
   3   4   9    4.47    0.77
  -3  -4  -9    4.59    0.77
  -3  -4  -9    3.41    0.77
  -3  -4  -9    3.99    0.90
   3   4   9    3.88    0.80
   3   4   9    4.32    0.66
   6   1   7   40.17    3.15
  -6  -1  -7   40.14    2.80
  -6  -1  -7   37.94    2.69
   6   1   7   37.92    3.06
  -6  -1  -7   29.56    2.28
  -6  -1  -7   34.55    2.57
  -6  -1  -7   34.11    2.58
   6   1   7   36.37    2.63
  -6  -1  -7   34.82    2.74
   6   1   7   39.72    2.85
   6   1   7   42.32    2.90
  -6  -1  -7   35.07    2.54
  -6  -1  -7   35.63    2.46
   7   3   1   29.23    2.52
   7   3   1   31.15    2.53
  -7  -3  -1   28.86    2.17
   7   3   1   28.91    2.08
  -7  -3  -1   30.34    2.47
   7   3   1   27.63    2.41
  -7  -3  -1   27.15    2.25
  -7  -3  -1   27.87    2.34
   7   3   1   29.08    2.16
  -7  -3  -1   28.82    2.35
   7   3   1   32.55    2.36
   5  -6  -1   77.62    5.08
   5  -6  -1   65.40    4.25
   5  -6  -1   66.24    4.32
   5  -6  -1   43.39    2.99
   5  -6  -1   55.20    3.68
  -2  -8  -4   34.90    2.40
  -2  -8  -4   34.29    2.61
  -2  -8  -4   36.78    2.68
  -2  -8  -4   33.36    2.53
  -2  -8  -4   30.11    2.55
  -2  -8  -4   33.34    2.45
  -2  -8  -4   39.07    2.66
  -2  -8  -4   32.33    2.30
   2   8   4   31.95    2.68
  -2  -8  -4   33.27    2.63
   0  -3  -9  116.79    7.55
   0   3   9  136.86    8.84
   0  -3  -9  137.82    8.87
   0  -3  -9  123.12    8.10
   0  -3  -9  124.24    7.95
   0   3   9  124.81    8.42
   0  -3  -9   96.41    6.67
   0  -3  -9  116.63    7.42
   0   3   9  112.75    7.59
   0  -3  -9  129.54    8.95
  -4   6   5   21.71    1.84
   4  -6  -5   22.53    1.88
  -4   6   5   28.06    2.38
   4  -6  -5   26.68    2.29
  -4   6   5   23.67    1.99
   4  -6  -5   26.26    2.21
   4  -6  -5   26.79    2.26
  -4   6   5   27.16    2.26
   4  -6  -5   28.62    1.27
  -5   6   2    0.98    0.56
  -5   6   2    0.85    0.46
  -5   6   2    1.06    0.66
   5  -6  -2    1.40    0.57
   5  -6  -2    0.81    0.52
   5  -6  -2    1.48    0.72
  -5   6   2    0.67    0.69
   5  -6  -2    1.05    0.72
   5  -6  -2    1.07    0.80
  -5  -4   2   29.51    2.17
   5   4  -2   35.84    2.51
   5   4  -2   30.98    2.57
   5   4  -2   30.20    2.42
   5   4  -2   32.30    2.30
  -5  -4   2   26.57    2.53
   5   4  -2   28.25    1.37
  -5  -4   2   28.65    1.39
   5   4  -2   30.66    2.29
  -5  -4   2   27.71    2.27
  -5  -4   2   32.41    2.39
   1  -8  -2   18.30    1.41
   1  -8  -2   17.36    1.35
  -1   8   2   14.51    1.19
   1  -8  -2   14.83    1.37
   1  -8  -2   17.95    1.81
  -1   8   2   17.17    1.56
   1  -8  -2   19.74    1.89
   1  -8  -2   12.73    1.30
   1  -8  -2   14.76    1.20
   1  -8  -2   20.39    1.74
  -1   8   2   16.29    1.61
  -3  -7  -7   82.95    7.28
   3   7   7   81.66    7.12
   3   7   7   88.63    7.37
  -3  -7  -7   98.48    8.10
  -3  -7  -7   81.89    6.75
  -3  -7  -7   95.57    8.10
  -3  -7  -7   94.52    7.74
  -3  -7  -7   85.44    7.22
  -3  -7  -7   96.49    7.85
   4  -5  -6    7.26    0.90
   4  -5  -6    8.14    1.04
  -4   5   6    7.57    0.95
   4  -5  -6    9.82    1.18
   4  -5  -6    8.63    1.13
  -4   5   6    6.89    0.81
  -4   5   6    9.62    1.16
  -4   5   6    9.22    1.03
   0  -6   3   27.77    2.66
   0   6  -3   26.96    2.69
   0  -6   3   29.08    2.70
   0  -6   3   28.83    2.76
   0   6  -3   28.21    2.97
   0   6  -3   29.63    2.70
   0  -6   3   26.91    2.47
   0   6  -3   22.76    2.49
   0   6  -3   21.81    2.23
   0  -6   3   25.87    2.49
   0  -6   3   26.74    2.48
   0   6  -3   29.78    2.72
  -6   1   4   56.35    3.90
   6  -1  -4   54.68    3.75
  -6   1   4   56.61    3.87
  -6   1   4   55.15    3.69
   6  -1  -4   59.16    3.93
   6  -1  -4   52.07    3.50
  -6   1   4   57.30    3.85
   6  -1  -4   46.54    3.27
   6  -1  -4   57.40    3.89
   6  -1  -4   52.76    3.76
  -6   1   4   59.27    4.14
  -6   1   4   55.91    3.81
   6  -1  -4   59.62    4.22
  -2   7  -1    0.37    0.63
   2  -7   1    0.46    0.69
   2  -7   1    0.11    0.65
   2  -7   1    0.22    0.49
  -2   7  -1    0.10    0.55
   2  -7   1   -0.02    0.54
  -2   7  -1    0.30    0.52
  -2   7  -1    0.42    0.72
   2  -7   1    0.73    0.64
   2  -7   1    0.46    0.56
   2  -7   1    0.24    0.42
   2  -7   1    0.75    0.56
  -2  -1   7  264.49   21.62
   2   1  -7  246.49   21.07
  -2  -1   7  224.13   18.07
   2   1  -7  260.81   21.19
   2   1  -7  220.47   18.94
   2   1  -7  173.54   17.02
  -2  -1   7  228.43   18.65
   2   1  -7  204.71   16.75
  -2  -1   7  218.89   18.52
   2   1  -7  237.08   19.21
  -5  -4  -8   12.26    1.05
   5   4   8   16.62    1.34
   5   4   8   13.08    1.21
  -5  -4  -8   13.13    1.31
  -5  -4  -8   14.09    1.48
  -5  -4  -8   14.71    1.30
  -5  -4  -8   12.13    1.00
  -5  -4  -8   14.96    1.27
   5   4   8   15.03    1.46
   1   8   2    0.20    0.58
  -1  -8  -2    0.02    0.53
   1   8   2   -0.00    0.55
  -1  -8  -2   -0.14    0.54
  -1  -8  -2   -0.02    0.54
   1   8   2    0.02    0.51
  -1  -8  -2   -0.02    0.49
   1   8   2    0.62    0.48
  -1  -8  -2    0.02    0.51
  -1  -8  -2    0.49    0.63
   1   8   2    0.14    0.59
  -1  -8  -2   -0.16    0.60
   1   8   2    0.02    0.43
  -3  -2  -9  119.76   10.41
   3   2   9  131.08   10.62
  -3  -2  -9  103.45    8.48
  -3  -2  -9  135.59   11.58
   3   2   9  130.56   10.83
   3   2   9  118.38    9.94
   3   2   9  121.37   10.24
  -3  -2  -9  107.24    9.11
  -3  -2  -9  113.09    9.33
   3   3  -5    2.33    0.62
  -3  -3   5    1.92    0.63
   3   3  -5    2.09    0.64
  -3  -3   5    2.13    0.74
  -3  -3   5    1.81    0.72
  -3  -3   5    1.97    0.50
   3   3  -5   -0.18    0.79
   3   3  -5    1.76    0.57
  -3  -3   5    2.06    0.58
   3   3  -5    1.75    0.70
   3   3  -5    1.17    0.69
   0  -4  -9    8.08    0.89
   0  -4  -9    6.61    0.76
   0  -4  -9    7.18    0.83
   0   4   9    7.22    0.85
   0  -4  -9    4.41    0.79
   0  -4  -9    7.27    0.93
   0  -4  -9    6.81    0.81
   0   4   9    7.39    0.86
   0   4   9    6.49    0.76
   0  -4  -9    5.33    0.92
  -2   6  -3   17.15    1.30
  -2   6  -3   25.63    2.38
   2  -6   3   26.32    2.53
   2  -6   3   23.39    2.28
  -2   6  -3   18.69    1.57
   2  -6   3   19.66    1.15
   2  -6   3   24.70    2.54
  -2   6  -3   24.37    2.46
  -2   6  -3   22.44    2.26
   2  -6   3   23.54    2.22
   2  -6   3   20.05    1.02
  -1   7   7   16.48    1.29
   1  -7  -7   17.77    1.33
   1  -7  -7   13.92    1.27
   1  -7  -7   17.26    1.37
   1  -7  -7   16.04    1.21
   1  -7  -7   14.84    1.22
  -1   7   7   15.16    1.15
   1  -7  -7   17.92    1.36
   1  -7  -7   17.02    1.38
   1  -7  -7   16.38    1.26
  -4   3  -6    3.35    0.67
  -4   3  -6    3.62    0.71
   4  -3   6    3.27    0.70
  -4   3  -6    3.56    0.74
   4  -3   6    4.50    0.75
   4  -3   6    4.62    0.60
  -4   3  -6    3.62    0.60
   4  -3   6    4.19    0.91
  -4   3  -6    4.66    0.87
   4  -3   6    4.08    0.63
   4  -3   6    3.08    0.76
   4  -3   6    3.25    0.99
   7  -1  -2  138.83   12.17
   7  -1  -2  196.75   16.14
  -7   1   2  176.86   14.38
   7  -1  -2  157.45   12.75
  -7   1   2  164.32   13.22
   7  -1  -2  167.63   13.38
   7  -1  -2  161.89   13.02
   7  -1  -2  179.78   14.97
   7  -1  -2  148.77   12.13
  -7   1   2  155.67   12.52
  -7   1   2  172.87   13.95
   3  -7  -5  228.68   18.18
   3  -7  -5  255.68   20.36
   3  -7  -5  180.25   15.08
   3  -7  -5  218.62   17.38
   3  -7  -5  243.16   19.40
  -3   7   5  230.96   18.41
   3  -7  -5  219.19   17.41
   3  -7  -5  220.07   17.54
  -3   7   5  197.57   15.73
  -2  -5  -9   20.33    1.18
  -2  -5  -9   26.81    2.56
  -2  -5  -9   24.98    2.36
  -2  -5  -9   21.74    1.98
  -2  -5  -9   27.04    2.47
  -2  -5  -9   27.39    2.54
  -2  -5  -9   27.63    2.83
   2   5   9   25.94    2.42
  -2  -5  -9   22.75    2.21
   2   5   9   23.89    2.17
  -5   1  -7   17.98    1.45
   5  -1   7   18.00    1.48
  -5   1  -7   17.55    1.35
   5  -1   7   21.05    2.33
   5  -1   7   20.92    1.97
  -5   1  -7   18.15    1.55
  -5   1  -7   18.41    1.45
   5  -1   7   12.88    1.35
  -5   1  -7   22.28    2.20
   5  -1   7   22.09    2.01
  -5   1  -7   21.06    1.97
   5  -1   7   19.03    1.44
  -4  -2   5   51.73    4.55
   4   2  -5   45.07    4.17
   4   2  -5   41.28    3.99
   4   2  -5   39.09    3.57
  -4  -2   5   43.07    3.86
  -4  -2   5   48.97    4.29
  -4  -2   5   46.35    4.09
   4   2  -5   43.54    3.80
  -4  -2   5   43.46    3.99
  -1  -7   1  198.33   16.89
  -1  -7   1  188.32   15.34
  -1  -7   1  180.34   17.08
  -1  -7   1  184.20   15.74
   1   7  -1  194.27   17.72
   1   7  -1  190.59   15.53
   1   7  -1  193.94   17.61
  -1  -7   1  200.56   16.41
   1   7  -1  179.55   14.57
   1   7  -1  217.13   17.63
  -1  -7   1  214.77   17.63
  -1  -7   1  159.54   13.15
   4   5  -2   62.20    5.16
   4   5  -2   45.00    4.27
  -4  -5   2   55.87    4.85
  -4  -5   2   64.10    5.46
  -4  -5   2   66.77    5.76
   4   5  -2   66.04    6.36
  -4  -5   2   61.23    5.08
   4   5  -2   70.57    5.83
   4   5  -2   61.62    5.75
  -4  -5   2   59.13    5.19
   4   5  -2   61.37    5.25
  -4  -5   2   62.84    5.32
  -1  -5  -9   48.33    4.25
   1   5   9   43.19    3.85
  -1  -5  -9   42.13    3.65
  -1  -5  -9   49.19    4.42
  -1  -5  -9   41.03    3.84
  -1  -5  -9   39.55    3.65
  -1  -5  -9   48.89    4.23
   1   5   9   47.98    4.18
  -1  -5  -9   42.37    3.94
   1   5   9   42.54    3.75
  -1  -5  -9   47.57    4.21
   2  -1   8   24.33    2.31
   2  -1   8   23.25    2.20
   2  -1   8   21.22    2.51
   2  -1   8   29.82    2.70
   2  -1   8   25.11    2.33
   2  -1   8   24.30    2.31
  -2   1  -8   21.05    1.97
  -2   1  -8   23.26    2.40
  -2   1  -8   21.85    2.12
  -2  -8  -5   43.17    3.82
  -2  -8  -5   41.74    3.81
  -2  -8  -5   47.01    4.08
   2   8   5   36.74    3.38
  -2  -8  -5   46.10    4.00
  -2  -8  -5   41.04    3.63
  -2  -8  -5   37.19    3.44
  -2  -8  -5   41.28    3.61
  -2  -8  -5   40.76    3.83
  -2  -8  -5   40.02    3.73
   2   8   5   36.42    3.63
   2   8   3   14.61    1.42
   2   8   3   14.24    1.45
  -2  -8  -3   16.62    1.35
   2   8   3   15.51    1.20
  -2  -8  -3   15.58    1.27
  -2  -8  -3   16.67    1.47
   2   8   3   16.10    1.28
  -2  -8  -3   11.40    1.17
  -2  -8  -3   15.75    1.22
  -2  -8  -3   13.49    1.30
  -2  -8  -3   17.47    1.46
  -1   0   8   51.46    4.44
   1   0  -8   51.93    4.57
  -1   0   8   59.60    5.08
   1   0  -8   48.20    4.25
   1   0  -8   44.56    4.09
  -1   0   8   42.61    4.01
   1   0  -8   54.57    4.95
  -1   0   8   49.20    4.31
   1   0  -8   53.50    4.64
   1   0  -8   49.91    4.66
   7  -3  -1    2.28    0.56
  -7   3   1    3.31    0.74
  -7   3   1    3.05    0.66
   7  -3  -1    2.62    0.59
  -7   3   1    2.98    0.72
   7  -3  -1    3.31    0.71
  -7   3   1    2.39    0.75
   7  -3  -1    3.45    0.99
  -7   3   1    2.80    0.79
   7  -3  -1    2.88    0.94
  -7   3   1    3.72    0.80
   5   2  -4   41.53    3.83
   5   2  -4   35.60    3.32
  -5  -2   4   35.94    3.28
   5   2  -4   43.07    3.78
  -5  -2   4   38.20    3.41
  -5  -2   4   38.53    3.36
   5   2  -4   35.16    3.28
  -5  -2   4   42.85    3.83
  -5  -2   4   38.42    3.58
   5   2  -4   39.41    3.81
  -5  -2   4   40.35    3.57
   5   2  -4   39.61    3.48
   6  -3  -4    7.38    0.85
   6  -3  -4    5.62    0.78
  -6   3   4    7.15    0.86
   6  -3  -4    7.22    1.12
  -6   3   4    6.61    0.94
   6  -3  -4    6.09    0.70
  -6   3   4    6.63    0.89
   6  -3  -4    6.25    0.86
  -6   3   4    7.91    1.00
   6  -3  -4    7.48    1.13
  -6   3   4    7.09    0.86
   6  -3  -4    7.62    0.85
  -4  -7  -6  160.93   13.12
  -4  -7  -6  148.22   12.79
  -4  -7  -6  171.65   13.96
  -4  -7  -6  162.94   13.53
   4   7   6  153.33   13.08
   4   7   6  160.50   13.37
  -4  -7  -6  156.74   13.33
  -4  -7  -6  180.05   14.87
  -4  -7  -6  174.67   14.09
  -4  -7  -6  174.90   14.12
   6  -5  -1    0.74    0.69
   6  -5  -1    0.71    0.46
  -6   5   1    0.46    0.57
   6  -5  -1    0.17    0.65
  -6   5   1    0.24    0.58
   6  -5  -1    0.88    0.53
  -6   5   1    0.73    0.67
   6  -5  -1    0.08    0.84
  -6   5   1    0.73    0.54
   6  -5  -1    0.19    0.66
   4  -4   5   18.96    1.43
  -4   4  -5   17.43    1.35
  -4   4  -5   18.86    1.59
   4  -4   5   19.43    1.04
  -4   4  -5   19.44    1.28
  -4   4  -5   17.03    1.41
  -4   4  -5   18.87    1.58
   4  -4   5   18.79    1.65
   4  -4   5   15.86    1.57
   4  -4   5   15.75    1.30
   4  -4   5   20.39    0.89
   4  -4   5   17.68    1.48
  -4   4  -5   18.02    1.39
   1  -1   8   94.45    8.75
  -1   1  -8  140.17   11.41
   1  -1   8  155.69   12.65
  -1   1  -8  117.91    9.93
  -1   1  -8  113.96   10.17
   1  -1   8  129.00   10.66
   1  -1   8   99.23    8.15
   1  -1   8  151.32   12.32
   1  -1   8  131.08   11.15
  -1   1  -8  132.41   11.93
   1  -1   8  157.11   13.09
  -5  -1  -8   59.56    5.12
  -5  -1  -8   60.68    5.29
   5   1   8   70.46    5.89
  -5  -1  -8   60.83    5.16
  -5  -1  -8   64.73    5.54
  -5  -1  -8   62.70    5.46
   5   1   8   62.75    5.28
   5   1   8   64.65    5.28
  -5  -1  -8   56.98    1.63
   5   1   8   62.83    5.65
   5   1   8   68.44    5.83
  -5  -1  -8   63.66    5.26
   5   1   8   60.61    5.24
   1  -6  -8  189.29   15.10
  -1   6   8  183.67   15.01
   1  -6  -8  190.85   16.51
   1  -6  -8  190.08   15.38
   1  -6  -8  194.50   15.51
  -1   6   8  187.11   15.17
   1  -6  -8  188.82   15.44
  -1   6   8  215.74   17.13
  -1   6   8  180.42   14.70
   1  -6  -8  181.56   14.57
  -1   8   5   11.52    1.00
   1  -8  -5   14.54    1.28
   1  -8  -5   15.65    1.31
   1  -8  -5   12.30    1.07
   1  -8  -5   12.26    0.97
   1  -8  -5   10.89    0.91
  -1   8   5   11.93    0.98
   1  -8  -5   13.48    1.17
   1  -8  -5   14.52    1.18
   1  -8  -5   11.98    1.02
   1  -8  -5   12.42    1.03
  -6  -5  -6    0.20    0.59
  -6  -5  -6    0.55    0.61
  -6  -5  -6    0.13    0.47
   6   5   6    0.31    0.67
  -6  -5  -6    0.46    0.79
  -6  -5  -6    0.51    0.96
  -6  -5  -6    0.06    0.56
  -6  -5  -6    0.29    0.42
  -3  -5   3   55.84    5.09
   3   5  -3   58.48    5.51
   3   5  -3   58.06    2.85
   3   5  -3   65.50    5.46
  -3  -5   3   58.75    4.95
  -3  -5   3   46.84    4.35
  -3  -5   3   52.88    4.62
   3   5  -3   68.38    5.66
  -3  -5   3   61.51    5.15
   3   5  -3   60.27    5.52
  -3  -5   3   60.47    5.23
  -7   2   2   96.95    8.00
   7  -2  -2   84.62    6.86
  -7   2   2   83.69    6.83
  -7   2   2   89.22    7.27
   7  -2  -2   85.51    7.20
   7  -2  -2   89.74    7.48
   7  -2  -2   91.07    7.43
   7  -2  -2   79.30    6.48
  -7   2   2   92.42    7.53
   7  -2  -2   88.34    7.20
   7  -2  -2   69.99    5.98
   7  -2  -2   94.45    7.85
  -6  -4  -7  112.25    9.18
   6   4   7  102.53    8.73
  -6  -4  -7  102.54    8.71
  -6  -4  -7  100.36    8.44
   6   4   7  127.39   10.45
  -6  -4  -7   91.91    7.76
  -6  -4  -7   96.43    7.87
  -6  -4  -7  111.52    9.24
   6   4   7  102.61    8.63
  -6  -4  -7  106.36    8.96
  -6  -4  -7   82.52    6.70
  -5   6   0   49.34    4.29
  -5   6   0   37.45    3.34
  -5   6   0   45.83    4.04
   5  -6   0   45.23    3.96
   5  -6   0   44.52    3.90
  -5   6   0   33.33    2.94
   5  -6   0   35.30    3.09
   5  -6   0   49.56    4.43
   5  -6   0   46.92    4.15
  -5   6   0   49.40    4.34
  -6   5   0    2.52    0.59
   6  -5   0    2.37    0.51
  -6   5   0    2.68    0.76
  -6   5   0    2.51    0.56
   6  -5   0    2.46    0.72
   6  -5   0    2.53    0.74
   6  -5   0    2.53    0.65
  -6   5   0    3.13    0.73
   6  -5   0    2.54    0.94
  -7   3  -2    7.39    0.98
   7  -3   2    5.13    0.99
   7  -3   2    6.56    0.86
  -7   3  -2    7.14    0.96
   7  -3   2    5.99    0.64
   7  -3   2    6.26    0.79
  -7   3  -2    5.10    0.65
  -7   3  -2    6.96    0.84
  -7   3  -2    6.06    0.91
   7  -3   2    7.15    0.95
   7  -3   2    5.30    0.69
  -7   3  -2    5.16    0.71
   7  -3   2    6.88    1.25
  -4  -7  -2   16.77    1.33
  -4  -7  -2   13.88    1.27
  -4  -7  -2   15.61    1.48
   4   7   2   15.06    1.47
   4   7   2   19.19    1.06
  -4  -7  -2   14.27    1.09
   4   7   2   15.35    1.19
  -4  -7  -2   17.12    1.34
  -4  -7  -2   18.40    1.43
   4   7   2   13.97    1.38
  -4  -7  -2   11.16    1.13
   4   7   2   16.70    1.42
   0  -2  -9   37.11    3.44
   0  -2  -9   37.99    3.32
   0  -2  -9   39.67    3.59
   0  -2  -9   37.35    3.32
   0   2   9   45.69    4.10
   0   2   9   35.48    3.26
   0   2   9   39.94    3.52
  -3   0   7   17.42    1.57
  -3   0   7   16.52    1.27
  -3   0   7   18.00    1.47
  -3   0   7   16.65    1.56
   3   0  -7   15.22    1.23
   3   0  -7   15.73    1.26
  -3   0   7   16.55    1.43
   3   0  -7   14.26    1.25
   3   0  -7   15.05    1.49
  -1  -8  -6   64.32    5.34
  -1  -8  -6   74.47    6.12
  -1  -8  -6   66.59    5.62
  -1  -8  -6   76.29    6.28
  -1  -8  -6   67.78    5.62
  -1  -8  -6   71.76    5.87
  -1  -8  -6   77.96    6.37
  -1  -8  -6   73.55    6.26
  -1  -8  -6   70.29    6.00
  -1  -8  -6   62.85    6.17
   7   0  -2   26.00    2.58
  -7   0   2   23.69    2.35
   7   0  -2   24.57    2.45
   7   0  -2   23.03    2.21
   7   0  -2   22.52    2.15
  -7   0   2   21.60    2.00
  -7   0   2   25.28    2.36
  -7   0   2   23.75    2.23
   7   0  -2   25.61    2.34
   7   0  -2   20.05    0.96
   7   0  -2   17.35    1.46
  -2   5   8    0.53    0.53
   2  -5  -8    0.26    0.63
  -2   5   8    0.42    0.51
   2  -5  -8   -0.03    0.55
   2  -5  -8    0.22    0.66
  -2   5   8    0.43    0.59
   2  -5  -8    0.22    0.51
   2  -5  -8    0.41    0.57
  -2   5   8    0.24    0.56
  -5   6   3   40.58    3.59
   5  -6  -3   35.63    3.22
   5  -6  -3   37.85    3.37
   5  -6  -3   33.48    3.00
   5  -6  -3   36.13    3.27
  -5   6   3   31.33    2.77
   5  -6  -3   34.87    3.10
  -5   6   3   37.88    3.37
  -4   6  -2    2.08    0.55
  -4   6  -2    1.72    0.65
   4  -6   2    2.19    0.69
   4  -6   2    1.70    0.78
  -4   6  -2    2.27    0.73
   4  -6   2    2.07    0.67
   4  -6   2    2.19    0.64
  -4   6  -2    2.99    0.84
   4  -6   2    2.18    0.73
   4  -6   2    2.48    0.72
  -4   6  -2    1.92    0.69
   4  -7  -2    8.28    0.97
   4  -7  -2    6.63    0.66
  -4   7   2    8.85    1.02
   4  -7  -2    9.95    1.08
  -4   7   2    8.67    0.99
  -4   7   2    8.82    0.92
  -4   7   2    6.96    0.70
  -4   7   2    7.66    0.92
   4  -7  -2    6.28    0.68
   4  -7  -2    9.62    1.13
   4  -7  -2    6.62    0.77
   7   4   3   -0.11    0.48
   7   4   3   -0.35    0.68
  -7  -4  -3   -0.05    0.70
  -7  -4  -3   -0.14    0.66
  -7  -4  -3    0.06    0.48
  -7  -4  -3   -0.29    0.64
  -7  -4  -3   -0.30    0.53
   7   4   3   -0.24    0.54
  -7  -4  -3   -0.02    0.90
  -7  -4  -4    2.78    0.63
  -7  -4  -4    3.49    0.57
  -7  -4  -4    3.45    1.08
   7   4   4    3.38    0.98
  -7  -4  -4    4.57    0.82
  -7  -4  -4    3.15    0.95
  -7  -4  -4    3.08    0.64
   7   4   4    2.96    0.88
   7   4   4    3.58    0.64
   6  -4   3    3.14    0.67
  -6   4  -3    3.08    0.68
  -6   4  -3    2.97    0.71
   6  -4   3    4.36    1.15
  -6   4  -3    2.77    0.73
   6  -4   3    2.63    0.72
  -6   4  -3    3.16    0.79
   6  -4   3    3.22    0.68
   6  -4   3    2.37    0.49
   6  -4   3    2.79    0.79
  -6   4  -3    3.34    0.52
  -2  -1  -9  243.45   20.69
   2   1   9  195.11   16.53
   2   1   9  263.28   21.15
  -2  -1  -9  235.95   20.73
  -2  -1  -9  225.32   18.29
   2   1   9  276.33   22.32
   2   1   9  274.35   22.59
   2   1   9  219.34   18.36
  -2  -1  -9  208.98   16.86
  -2   1   8   12.75    1.21
   2  -1  -8   12.37    1.15
   2  -1  -8   12.36    1.12
  -2   1   8   13.63    1.26
   2  -1  -8   12.47    1.06
   2  -1  -8   10.74    1.24
   2  -1  -8   13.01    1.24
  -2   1   8   13.70    1.17
  -2   1   8    8.97    1.12
   4  -2   7    1.17    0.59
   4  -2   7    0.62    0.65
   4  -2   7    0.89    0.70
   4  -2   7    1.66    0.78
  -4   2  -7    0.38    0.61
  -4   2  -7    1.21    0.76
  -4   2  -7    1.10    0.67
   4  -2   7    1.04    0.95
   4  -2   7    1.05    0.47
  -4   2  -7    0.85    0.52
  -4   2  -7    0.75    0.56
   2  -8  -3   78.40    6.54
   2  -8  -3  101.32    8.21
   2  -8  -3   86.66    7.10
   2  -8  -3  101.44    8.28
   2  -8  -3   76.89    6.28
  -2   8   3   89.63    7.42
  -2   8   3   86.01    7.17
   2  -8  -3   98.68    8.02
   2  -8  -3   75.62    6.19
   2  -8  -3   96.44    7.90
   2  -8  -3   88.16    7.12
   7   2   6    5.32    0.76
  -7  -2  -6    4.88    0.86
  -7  -2  -6    5.27    0.88
   7   2   6    5.99    0.79
   7   2   6    4.81    1.01
  -7  -2  -6    4.32    0.87
  -7  -2  -6    3.75    0.55
  -7  -2  -6    4.25    0.63
  -7  -2  -6    4.38    0.58
  -7  -2  -6    5.01    0.76
   7   2   6    5.56    0.72
  -7  -2  -6    4.82    1.10
   0  -8  -6   66.13    5.50
   0  -8  -6   68.78    5.74
   0  -8  -6   62.63    5.16
   0  -8  -6   63.26    5.36
   0   8   6   60.32    4.98
   0  -8  -6   63.86    5.26
   0  -8  -6   61.12    5.06
   0  -8  -6   65.80    5.38
   0  -8  -6   61.73    5.37
   0   8   6   64.44    5.48
   0  -8  -6   60.18    5.14
   5   6   1   51.32    4.46
   5   6   1   45.21    4.08
   5   6   1   41.33    3.96
  -5  -6  -1   42.45    4.00
  -5  -6  -1   43.76    4.00
  -5  -6  -1   33.38    3.05
   5   6   1   34.82    3.57
  -5  -6  -1   39.00    3.45
  -5  -6  -1   42.41    3.88
   5   6   1   42.01    3.67
  -5  -6  -1   45.00    3.96
   6  -5  -2   37.22    3.37
   6  -5  -2   33.16    3.10
  -6   5   2   38.13    3.40
   6  -5  -2   35.83    3.26
  -6   5   2   35.75    3.20
   6  -5  -2   28.48    2.57
   6  -5  -2   30.40    2.70
   6  -5  -2   34.88    3.14
  -6   5   2   28.84    2.63
  -6   5   2   33.27    2.99
  -3   1  -8   26.92    2.50
  -3   1  -8   29.55    2.84
   3  -1   8   30.10    2.82
   3  -1   8   32.77    2.98
   3  -1   8   35.00    3.08
   3  -1   8   33.52    3.40
  -3   1  -8   28.72    2.70
   3  -1   8   35.05    3.22
   3  -1   8   31.26    2.87
  -3   1  -8   29.30    2.97
  -3   1  -8   30.58    2.81
  -1  -2   7   13.62    1.20
   1   2  -7   11.42    1.36
   1   2  -7   11.11    0.93
   1   2  -7   14.44    1.22
  -1  -2   7   13.53    1.32
   1   2  -7   12.22    1.26
  -1  -2   7   12.87    1.13
  -1  -2   7   13.31    1.11
  -1  -2   7   12.23    1.06
   1   2  -7   11.71    1.12
  -1  -2   7   11.60    1.20
   1   2  -7   12.91    1.16
   3   5   9    3.96    0.75
  -3  -5  -9    4.30    0.62
  -3  -5  -9    3.96    0.68
  -3  -5  -9    4.72    0.68
   3   5   9    3.57    0.57
  -3  -5  -9    3.68    0.70
  -3  -5  -9    3.53    0.86
  -3  -5  -9    3.35    0.72
  -3  -5  -9    3.41    0.66
   0   8   1    8.09    0.83
   0  -8  -1    7.95    0.83
   0  -8  -1    9.87    1.08
   0  -8  -1    9.08    1.05
   0   8   1    8.08    0.96
   0   8   1    8.73    0.88
   0  -8  -1   10.83    1.03
   0  -8  -1    8.88    1.06
   0  -8  -1    9.45    1.11
   0  -8  -1    7.99    0.85
   0  -8  -1    6.88    0.84
   0   8   1    6.28    0.77
  -1  -1  -9    0.33    0.77
  -1  -1  -9    0.50    0.69
   1   1   9    0.12    0.74
   1   1   9    0.76    0.64
  -1  -1  -9    0.72    0.77
   1   1   9    0.35    0.53
  -1  -1  -9    0.65    0.55
   1   1   9    0.66    0.61
   4  -7  -3   46.73    4.02
  -4   7   3   57.17    1.59
   4  -7  -3   50.78    4.38
  -4   7   3   46.02    3.96
  -4   7   3   55.21    4.74
   4  -7  -3   54.54    4.75
   4  -7  -3   43.83    3.80
   4  -7  -3   59.98    5.06
   4  -7  -3   52.29    4.53
  -4  -3  -9   10.37    1.18
   4   3   9    8.14    0.80
  -4  -3  -9    7.82    0.81
   4   3   9    9.32    0.95
  -4  -3  -9    8.97    1.00
  -4  -3  -9    7.78    0.92
  -4  -3  -9    7.90    0.98
   4   3   9    7.74    1.07
  -4  -3  -9    5.34    0.91
  -4  -3  -9    7.30    1.10
   4   3   9    4.13    0.57
  -6  -5  -1   28.29    2.60
  -6  -5  -1   25.96    2.63
  -6  -5  -1   25.54    2.49
   6   5   1   28.80    2.72
   6   5   1   29.78    3.03
  -6  -5  -1   24.33    2.32
   6   5   1   22.70    2.36
  -6  -5  -1   29.21    2.66
   6   5   1   34.48    3.09
  -6   0   4   42.18    3.75
   6   0  -4   40.38    3.55
   6   0  -4   28.46    2.63
   6   0  -4   30.42    2.80
  -6   0   4   37.96    3.49
  -6   0   4   38.47    3.55
   6   0  -4   40.77    3.86
  -6   0   4   39.28    3.47
   6   0  -4   34.70    3.29
   6   0  -4   41.64    3.64
   6   0  -4   36.05    3.25
  -6   0   4   40.68    3.58
   0  -5  -9    3.81    0.55
   0  -5  -9    3.08    0.68
   0  -5  -9    4.08    0.57
   0  -5  -9    4.43    0.74
   0  -5  -9    3.69    0.77
   0  -5  -9    4.50    0.72
   0   5   9    4.32    0.70
   0  -5  -9    3.94    0.60
  -7  -1  -6    1.41    0.66
  -7  -1  -6    1.49    0.54
  -7  -1  -6    1.61    0.70
   7   1   6    2.35    1.06
  -7  -1  -6    2.00    0.59
  -7  -1  -6    1.43    0.42
  -7  -1  -6    1.75    0.77
   7   1   6    1.95    0.55
   7   1   6    1.46    0.48
  -7  -1  -6    1.23    0.56
  -7  -1  -6    2.40    0.96
   7   1   6    0.76    0.71
  -5  -5   1    5.65    0.82
   5   5  -1    5.50    0.98
  -5  -5   1    3.75    0.55
   5   5  -1    5.62    0.80
   5   5  -1    4.28    0.73
   5   5  -1    5.71    0.79
  -5  -5   1    4.68    0.75
   5   5  -1    4.48    0.76
  -5  -5   1    4.76    0.89
   4  -7  -1    0.58    0.74
  -4   7   1    0.34    0.64
   4  -7  -1   -0.07    0.43
  -4   7   1    0.09    0.41
  -4   7   1   -0.03    0.63
  -4   7   1    0.35    0.62
   4  -7  -1   -0.74    0.65
  -4   7   1    0.03    0.71
   4  -7  -1   -0.09    0.63
   4  -7  -1    0.51    0.70
   4  -7  -1   -0.00    0.61
  -7   2  -4   29.64    2.66
   7  -2   4   35.01    3.10
  -7   2  -4   33.44    3.08
  -7   2  -4   34.55    3.25
   7  -2   4   24.46    2.26
  -7   2  -4   33.35    3.05
   7  -2   4   32.97    3.01
  -7   2  -4   28.58    2.53
   7  -2   4   34.12    3.29
  -7   2  -4   33.12    3.10
   7  -2   4   31.81    3.07
   7  -2   4   35.45    3.19
  -7   2  -4   34.35    3.14
  -7   2  -4   24.41    2.30
  -2   8   4  101.53    8.28
   2  -8  -4  123.09    9.86
   2  -8  -4  126.04   10.24
  -2   8   4  143.71   11.57
   2  -8  -4  139.05   11.19
   2  -8  -4  125.39   10.13
   2  -8  -4  120.91    9.77
  -2   8   4  111.39    8.96
   2  -8  -4  113.39    9.16
   2  -8  -4  137.86   11.12
   2  -8  -4  138.14   11.09
  -1  -6   3    0.93    0.78
   1   6  -3    0.98    0.53
  -1  -6   3    0.84    0.57
   1   6  -3    0.87    0.59
  -1  -6   3    0.90    0.65
   1   6  -3    0.96    0.57
   1   6  -3    1.05    0.79
  -1  -6   3    1.57    0.70
  -1  -6   3    1.17    0.66
  -1  -6   3    0.92    0.62
   1  -8  -1    7.33    0.79
  -1   8   1    8.50    0.88
   1  -8  -1    7.80    0.98
   1  -8  -1    7.57    0.91
   1  -8  -1    7.86    0.86
   1  -8  -1   10.29    1.17
   1  -8  -1    8.87    1.02
  -1   8   1    8.08    1.00
  -1   8   1    7.81    1.00
   1  -8  -1    9.72    0.86
   1  -8  -1    7.19    0.77
  -1   8   1    7.31    0.90
   2  -8  -2    0.90    0.64
   2  -8  -2    0.88    0.64
   2  -8  -2    0.58    0.42
   2  -8  -2    0.44    0.39
  -2   8   2    0.56    0.61
  -2   8   2    0.56    0.42
   2  -8  -2    0.41    0.51
  -2   8   2    0.50    0.53
   2  -8  -2    1.37    0.73
   2  -8  -2    0.71    0.63
  -2   8   2    0.97    0.57
   2  -8  -2    0.27    0.60
   7  -1   5   -0.65    0.98
   7  -1   5   -0.03    0.50
  -7   1  -5   -0.03    0.64
   7  -1   5    0.05    0.51
   7  -1   5   -0.00    0.81
  -7   1  -5   -0.15    0.64
  -7   1  -5    0.06    0.48
   7  -1   5    0.12    0.49
  -7   1  -5   -0.14    0.68
  -7   1  -5    0.08    0.43
   7  -1   5    0.36    0.81
  -7   1  -5    0.37    0.49
  -7   1  -5   -0.01    0.46
  -7   1  -5   -0.21    0.87
   3   2  -6    6.31    0.79
  -3  -2   6    4.81    0.76
   3   2  -6    5.67    0.73
   3   2  -6    5.28    0.90
  -3  -2   6    6.13    0.76
   3   2  -6    2.02    0.73
   3   2  -6    5.48    0.82
  -3  -2   6    5.53    0.78
  -3  -2   6    5.29    0.99
   4   6   8    3.22    0.68
  -4  -6  -8    2.48    0.62
  -4  -6  -8    2.85    0.62
   4   6   8    2.37    0.68
  -4  -6  -8    2.25    0.70
   4   6   8    2.45    0.62
  -4  -6  -8    2.19    0.51
  -4  -6  -8    2.50    0.78
  -4  -6  -8    2.32    0.55
  -4  -6  -8    2.74    0.64
  -4  -6  -8    2.49    0.53
  -2  -8  -6    2.95    0.51
  -2  -8  -6    2.63    0.50
  -2  -8  -6    2.87    0.62
  -2  -8  -6    3.67    0.67
   2   8   6    2.03    0.56
  -2  -8  -6    3.11    0.67
  -2  -8  -6    2.48    0.68
  -2  -8  -6    3.16    0.63
  -2  -8  -6    3.00    0.66
  -2  -8  -6    2.69    0.54
  -1  -7  -8    1.44    0.50
   1   7   8    1.07    0.50
  -1  -7  -8    0.84    0.56
  -1  -7  -8    1.37    0.71
  -1  -7  -8    1.29    0.51
  -1  -7  -8    1.26    0.51
  -1  -7  -8    1.01    0.53
   1   7   8    1.31    0.56
  -1  -7  -8    0.85    0.53
  -1  -7  -8    0.93    0.60
   6   0   7    0.53    0.73
  -6   0  -7    0.18    0.51
  -6   0  -7   -0.17    0.86
   6   0   7   -0.56    1.02
   6   0   7    0.99    0.58
  -6   0  -7    0.50    0.58
  -6   0  -7    0.69    0.69
   6   0   7    0.55    0.56
   6   0   7    0.28    0.85
  -6   0  -7    0.17    0.62
  -6   0  -7   -0.04    0.66
  -6   0  -7    0.31    0.45
   6   0   7    0.32    0.50
  -6   0  -7    0.70    0.53
  -6  -3   2   18.03    1.51
  -6  -3   2   21.03    2.03
  -6  -3   2   19.26    0.98
   6   3  -2   21.85    2.06
   6   3  -2   20.48    1.03
   6   3  -2   20.18    1.49
  -6  -3   2   17.45    1.53
[truncated: 945,784 more chars]
