# Supplementary material for: Umpolung of an Aliphatic Ketone to a Magnesium Ketone‐1,2‐diide Complex with Vicinal Dianionic Charge
Source: Angew Chem Int Ed Engl. 2022 Jul 11;61(34):e202204472. doi: 10.1002/anie.202204472 (PMC9541192; doi:10.1002/anie.202204472)
Supplement: Supplementary file 15 — Supporting Information [file ANIE-61-0-s002.cif]

 
data_109x
 
_audit_creation_method            'SHELXL-2014/7'
_shelx_SHELXL_version_number      '2014/7'
_chemical_name_systematic         ?
_chemical_name_common             ?
_chemical_melting_point           ?
_chemical_formula_moiety          ?
_chemical_formula_sum
 'C80 H120 Mg2 N4 O3' 
_chemical_formula_weight          1234.41

loop_
 _atom_type_symbol
 _atom_type_description
 _atom_type_scat_dispersion_real
 _atom_type_scat_dispersion_imag
 _atom_type_scat_source
 'C'  'C'   0.0181   0.0091
 'International Tables Vol C Tables 4.2.6.8 and 6.1.1.4'
 'H'  'H'   0.0000   0.0000
 'International Tables Vol C Tables 4.2.6.8 and 6.1.1.4'
 'Mg'  'Mg'   0.1719   0.1771
 'International Tables Vol C Tables 4.2.6.8 and 6.1.1.4'
 'N'  'N'   0.0311   0.0180
 'International Tables Vol C Tables 4.2.6.8 and 6.1.1.4'
 'O'  'O'   0.0492   0.0322
 'International Tables Vol C Tables 4.2.6.8 and 6.1.1.4'
 
_space_group_crystal_system       monoclinic
_space_group_IT_number            14
_space_group_name_H-M_alt         'P 21/n'
_space_group_name_Hall            '-P 2yn'
 
_shelx_space_group_comment
;
The symmetry employed for this shelxl refinement is uniquely defined
by the following loop, which should always be used as a source of
symmetry information in preference to the above space-group names.
They are only intended as comments.
;
 
loop_
 _space_group_symop_operation_xyz
 'x, y, z'
 '-x+1/2, y+1/2, -z+1/2'
 '-x, -y, -z'
 'x-1/2, -y-1/2, z-1/2'
 
_cell_length_a                    12.74740(10)
_cell_length_b                    14.20940(10)
_cell_length_c                    20.81670(10)
_cell_angle_alpha                 90
_cell_angle_beta                  92.3860(10)
_cell_angle_gamma                 90
_cell_volume                      3767.32(4)
_cell_formula_units_Z             2
_cell_measurement_reflns_used                      29586
_cell_measurement_theta_min                        3.12
_cell_measurement_theta_max                        75.27
_cell_measurement_temperature                      125
_exptl_crystal_description                         prism
_exptl_crystal_colour                              colourless
_exptl_crystal_size_max                            0.050
_exptl_crystal_size_mid                            0.050
_exptl_crystal_size_min                            0.050
_exptl_crystal_density_diffrn                      1.088
_exptl_crystal_density_meas       ?
_exptl_crystal_density_method     ?
         _exptl_crystal_F_000              1352
_exptl_absorpt_coefficient_mu     0.642
_shelx_estimated_absorpt_T_min    0.969
_shelx_estimated_absorpt_T_max    0.969
_exptl_absorpt_correction_type                     multi-scan
_exptl_absorpt_process_details
;
CrysAlisPro 1.171.39.8d (Rigaku Oxford Diffraction, 2015)
Empirical absorption correction using spherical harmonics,
 implemented in SCALE3 ABSPACK scaling algorithm.
;
_exptl_absorpt_correction_T_min                    0.744
_exptl_absorpt_correction_T_max                    0.968
_diffrn_ambient_temperature                        125
_diffrn_radiation_type                            'Cu K\a'
_diffrn_radiation_wavelength                       1.54184
_diffrn_measurement_device_type                   'Rigaku XtaLAB P200'
_diffrn_measurement_method                         \w
_diffrn_detector_area_resol_mean                   5.811
_diffrn_reflns_number             43320
_diffrn_reflns_av_unetI/netI      0.0121
_diffrn_reflns_av_R_equivalents   0.0185
_diffrn_reflns_limit_h_min        -15
_diffrn_reflns_limit_h_max        15
_diffrn_reflns_limit_k_min        -17
_diffrn_reflns_limit_k_max        17
_diffrn_reflns_limit_l_min        -22
_diffrn_reflns_limit_l_max        25
_diffrn_reflns_theta_min          3.767
_diffrn_reflns_theta_max          75.458
_diffrn_reflns_theta_full         67.684
_diffrn_measured_fraction_theta_max   0.976
_diffrn_measured_fraction_theta_full  0.997
_diffrn_reflns_Laue_measured_fraction_max    0.976
_diffrn_reflns_Laue_measured_fraction_full   0.997
_diffrn_reflns_point_group_measured_fraction_max   0.976
_diffrn_reflns_point_group_measured_fraction_full  0.997
_reflns_number_total              7599
_reflns_number_gt                 7181
_reflns_threshold_expression      'I > 2\s(I)'
_reflns_Friedel_coverage          0.000
_reflns_Friedel_fraction_max      .
_reflns_Friedel_fraction_full     .
 
_reflns_special_details
;
 Reflections were merged by SHELXL according to the crystal
 class for the calculation of statistics and refinement.
 
 _reflns_Friedel_fraction is defined as the number of unique
 Friedel pairs measured divided by the number that would be
 possible theoretically, ignoring centric projections and
 systematic absences.
;
 
_computing_data_collection        ?
_computing_cell_refinement        ?
_computing_data_reduction         ?
_computing_structure_solution     ?
_computing_structure_refinement 'SHELXL-2014/7 (Sheldrick, 2014)'
_computing_molecular_graphics     ?
_computing_publication_material   ?
_refine_special_details           ?
_refine_ls_structure_factor_coef  Fsqd
_refine_ls_matrix_type            full
_refine_ls_weighting_scheme       calc
_refine_ls_weighting_details
'w=1/[\s^2^(Fo^2^)+(0.0610P)^2^+1.1954P] where P=(Fo^2^+2Fc^2^)/3'
_atom_sites_solution_primary      ?
_atom_sites_solution_secondary    ?
_atom_sites_solution_hydrogens    geom
_refine_ls_hydrogen_treatment     constr
_refine_ls_extinction_method      'SHELXL-2014/7 (Sheldrick 2014'
_refine_ls_extinction_coef        0.00295(19)
_refine_ls_extinction_expression
 'Fc^*^=kFc[1+0.001xFc^2^\l^3^/sin(2\q)]^-1/4^'
_refine_ls_number_reflns          7599
_refine_ls_number_parameters      453
_refine_ls_number_restraints      10
_refine_ls_R_factor_all           0.0409
_refine_ls_R_factor_gt            0.0395
_refine_ls_wR_factor_ref          0.1092
_refine_ls_wR_factor_gt           0.1079
_refine_ls_goodness_of_fit_ref    1.039
_refine_ls_restrained_S_all       1.051
_refine_ls_shift/su_max           0.001
_refine_ls_shift/su_mean          0.000
 
loop_
 _atom_site_label
 _atom_site_type_symbol
 _atom_site_fract_x
 _atom_site_fract_y
 _atom_site_fract_z
 _atom_site_U_iso_or_equiv
 _atom_site_adp_type
 _atom_site_occupancy
 _atom_site_site_symmetry_order  
 _atom_site_calc_flag
 _atom_site_refinement_flags_posn
 _atom_site_refinement_flags_adp
 _atom_site_refinement_flags_occupancy
 _atom_site_disorder_assembly
 _atom_site_disorder_group
Mg1 Mg 0.48165(3) 0.88157(2) 0.46649(2) 0.01900(10) Uani 1 1 d . . . . .
O1 O 0.5000 1.0000 0.5000 0.0312(3) Uani 1 2 d S . P . .
O36 O 0.59732(6) 0.80483(6) 0.51783(4) 0.03053(19) Uani 1 1 d D . . . .
N1 N 0.50730(6) 0.83056(6) 0.37301(4) 0.01801(18) Uani 1 1 d . . . . .
N5 N 0.35306(7) 0.78916(6) 0.47453(4) 0.01918(18) Uani 1 1 d . . . . .
C2 C 0.48888(7) 0.73961(7) 0.36118(5) 0.0195(2) Uani 1 1 d . . . . .
C3 C 0.43005(8) 0.68107(7) 0.40034(5) 0.0207(2) Uani 1 1 d . . . . .
H3 H 0.4392 0.6156 0.3933 0.025 Uiso 1 1 calc R U . . .
C4 C 0.35983(7) 0.70378(7) 0.44829(5) 0.0187(2) Uani 1 1 d . . . . .
C6 C 0.55294(8) 0.88607(7) 0.32364(5) 0.0196(2) Uani 1 1 d . . . . .
C7 C 0.66203(8) 0.90251(8) 0.32467(5) 0.0224(2) Uani 1 1 d . . . . .
C8 C 0.70367(9) 0.95590(9) 0.27573(6) 0.0299(2) Uani 1 1 d . . . . .
H8 H 0.7772 0.9668 0.2760 0.036 Uiso 1 1 calc R U . . .
C9 C 0.63999(10) 0.99336(9) 0.22666(6) 0.0346(3) Uani 1 1 d . . . . .
H9 H 0.6697 1.0289 0.1933 0.042 Uiso 1 1 calc R U . . .
C10 C 0.53310(10) 0.97860(9) 0.22657(5) 0.0317(3) Uani 1 1 d . . . . .
H10 H 0.4894 1.0052 0.1932 0.038 Uiso 1 1 calc R U . . .
C11 C 0.48783(9) 0.92545(8) 0.27442(5) 0.0247(2) Uani 1 1 d . . . . .
C12 C 0.73465(8) 0.86626(8) 0.37874(5) 0.0264(2) Uani 1 1 d . . . . .
H12 H 0.6950 0.8191 0.4038 0.032 Uiso 1 1 calc R U . . .
C13 C 0.76467(11) 0.94814(10) 0.42370(6) 0.0398(3) Uani 1 1 d . . . . .
H13A H 0.8007 0.9968 0.3996 0.060 Uiso 1 1 calc R U . . .
H13B H 0.8114 0.9253 0.4589 0.060 Uiso 1 1 calc R U . . .
H13C H 0.7011 0.9748 0.4414 0.060 Uiso 1 1 calc R U . . .
C14 C 0.83332(10) 0.81823(12) 0.35504(8) 0.0455(3) Uani 1 1 d . . . . .
H14A H 0.8131 0.7690 0.3240 0.068 Uiso 1 1 calc R U . . .
H14B H 0.8727 0.7901 0.3916 0.068 Uiso 1 1 calc R U . . .
H14C H 0.8773 0.8649 0.3343 0.068 Uiso 1 1 calc R U . . .
C15 C 0.36966(9) 0.91140(9) 0.27135(6) 0.0304(3) Uani 1 1 d . . . . .
H15 H 0.3510 0.8682 0.3070 0.037 Uiso 1 1 calc R U . . .
C16 C 0.31281(11) 1.00447(12) 0.28017(8) 0.0487(4) Uani 1 1 d . . . . .
H16A H 0.3309 1.0298 0.3230 0.073 Uiso 1 1 calc R U . . .
H16B H 0.2368 0.9942 0.2758 0.073 Uiso 1 1 calc R U . . .
H16C H 0.3341 1.0493 0.2474 0.073 Uiso 1 1 calc R U . . .
C17 C 0.33257(12) 0.86651(13) 0.20744(7) 0.0494(4) Uani 1 1 d . . . . .
H17A H 0.3452 0.9101 0.1721 0.074 Uiso 1 1 calc R U . . .
H17B H 0.2573 0.8527 0.2084 0.074 Uiso 1 1 calc R U . . .
H17C H 0.3714 0.8080 0.2009 0.074 Uiso 1 1 calc R U . . .
C18 C 0.53375(9) 0.69071(8) 0.30249(6) 0.0288(2) Uani 1 1 d . . . . .
H18 H 0.5607 0.7407 0.2737 0.035 Uiso 1 1 calc R U . . .
C19 C 0.62620(12) 0.62840(12) 0.32355(9) 0.0544(4) Uani 1 1 d . . . . .
H19A H 0.6767 0.6652 0.3499 0.082 Uiso 1 1 calc R U . . .
H19B H 0.6604 0.6045 0.2855 0.082 Uiso 1 1 calc R U . . .
H19C H 0.6010 0.5754 0.3487 0.082 Uiso 1 1 calc R U . . .
C20 C 0.45298(12) 0.63265(11) 0.26339(6) 0.0429(3) Uani 1 1 d . . . . .
H20A H 0.4825 0.6141 0.2225 0.064 Uiso 1 1 calc R U . . .
H20B H 0.3896 0.6704 0.2549 0.064 Uiso 1 1 calc R U . . .
H20C H 0.4351 0.5762 0.2877 0.064 Uiso 1 1 calc R U . . .
C21 C 0.29059(8) 0.62134(7) 0.46922(5) 0.0231(2) Uani 1 1 d . . . . .
H21 H 0.2385 0.6468 0.4993 0.028 Uiso 1 1 calc R U . . .
C22 C 0.35787(11) 0.54808(9) 0.50587(7) 0.0375(3) Uani 1 1 d . . . . .
H22A H 0.3121 0.5015 0.5253 0.056 Uiso 1 1 calc R U . . .
H22B H 0.4007 0.5794 0.5397 0.056 Uiso 1 1 calc R U . . .
H22C H 0.4039 0.5165 0.4761 0.056 Uiso 1 1 calc R U . . .
C23 C 0.22979(10) 0.57241(9) 0.41408(6) 0.0336(3) Uani 1 1 d . . . . .
H23A H 0.2793 0.5435 0.3852 0.050 Uiso 1 1 calc R U . . .
H23B H 0.1865 0.6187 0.3902 0.050 Uiso 1 1 calc R U . . .
H23C H 0.1845 0.5237 0.4314 0.050 Uiso 1 1 calc R U . . .
C24 C 0.26461(8) 0.80740(7) 0.51350(5) 0.0225(2) Uani 1 1 d . . . . .
C25 C 0.26779(10) 0.78478(8) 0.57924(6) 0.0287(2) Uani 1 1 d . . . . .
C26 C 0.17595(11) 0.79585(9) 0.61313(6) 0.0368(3) Uani 1 1 d . . . . .
H26 H 0.1764 0.7796 0.6574 0.044 Uiso 1 1 calc R U . . .
C27 C 0.08485(10) 0.82982(9) 0.58345(7) 0.0382(3) Uani 1 1 d . . . . .
H27 H 0.0223 0.8336 0.6066 0.046 Uiso 1 1 calc R U . . .
C28 C 0.08463(9) 0.85831(9) 0.52012(6) 0.0329(3) Uani 1 1 d . . . . .
H28 H 0.0225 0.8844 0.5006 0.040 Uiso 1 1 calc R U . . .
C29 C 0.17421(8) 0.84949(8) 0.48411(6) 0.0254(2) Uani 1 1 d . . . . .
C30 C 0.36860(11) 0.75216(9) 0.61377(6) 0.0357(3) Uani 1 1 d . . . . .
H30 H 0.4176 0.7307 0.5804 0.043 Uiso 1 1 calc R U . . .
C31 C 0.42010(14) 0.83501(13) 0.64955(8) 0.0577(5) Uani 1 1 d . . . . .
H31A H 0.4345 0.8853 0.6189 0.087 Uiso 1 1 calc R U . . .
H31B H 0.4861 0.8143 0.6709 0.087 Uiso 1 1 calc R U . . .
H31C H 0.3728 0.8586 0.6818 0.087 Uiso 1 1 calc R U . . .
C32 C 0.35091(17) 0.66913(14) 0.65912(9) 0.0694(6) Uani 1 1 d . . . . .
H32A H 0.3102 0.6903 0.6953 0.104 Uiso 1 1 calc R U . . .
H32B H 0.4189 0.6447 0.6753 0.104 Uiso 1 1 calc R U . . .
H32C H 0.3123 0.6193 0.6357 0.104 Uiso 1 1 calc R U . . .
C33 C 0.17477(8) 0.88697(8) 0.41549(6) 0.0274(2) Uani 1 1 d . . . . .
H33 H 0.2479 0.9087 0.4081 0.033 Uiso 1 1 calc R U . . .
C34 C 0.10254(10) 0.97213(9) 0.40475(6) 0.0350(3) Uani 1 1 d . . . . .
H34A H 0.0292 0.9519 0.4060 0.053 Uiso 1 1 calc R U . . .
H34B H 0.1150 1.0002 0.3627 0.053 Uiso 1 1 calc R U . . .
H34C H 0.1173 1.0188 0.4386 0.053 Uiso 1 1 calc R U . . .
C35 C 0.14808(10) 0.81176(9) 0.36481(6) 0.0365(3) Uani 1 1 d . . . . .
H35A H 0.2051 0.7655 0.3642 0.055 Uiso 1 1 calc R U . . .
H35B H 0.1394 0.8415 0.3224 0.055 Uiso 1 1 calc R U . . .
H35C H 0.0827 0.7801 0.3753 0.055 Uiso 1 1 calc R U . . .
C37 C 0.6315(8) 0.7082(5) 0.5096(4) 0.0288(17) Uani 0.410(8) 1 d D . P A 1
H37A H 0.6704 0.7006 0.4697 0.035 Uiso 0.410(8) 1 calc R U P A 1
H37B H 0.5715 0.6640 0.5089 0.035 Uiso 0.410(8) 1 calc R U P A 1
C41 C -0.00750(12) 0.59668(11) 0.50219(7) 0.0445(3) Uani 1 1 d . . . . .
H41 H -0.0128 0.6633 0.5035 0.053 Uiso 1 1 calc R U . . .
C42 C 0.04855(11) 0.54950(11) 0.55017(6) 0.0428(3) Uani 1 1 d . . . . .
H42 H 0.0818 0.5836 0.5846 0.051 Uiso 1 1 calc R U . . .
C43 C 0.05629(12) 0.45307(11) 0.54814(7) 0.0448(3) Uani 1 1 d . . . . .
H43 H 0.0950 0.4204 0.5812 0.054 Uiso 1 1 calc R U . . .
C38 C 0.7028(7) 0.6944(3) 0.5690(4) 0.078(3) Uani 0.410(8) 1 d D . P A 1
H38A H 0.7673 0.6604 0.5578 0.094 Uiso 0.410(8) 1 calc R U P A 1
H38B H 0.6665 0.6573 0.6016 0.094 Uiso 0.410(8) 1 calc R U P A 1
C38A C 0.7394(3) 0.6994(3) 0.5322(3) 0.0767(15) Uani 0.590(8) 1 d D . P A 2
H38C H 0.7590 0.6460 0.5608 0.092 Uiso 0.590(8) 1 calc R U P A 2
H38D H 0.7725 0.6900 0.4904 0.092 Uiso 0.590(8) 1 calc R U P A 2
C39A C 0.7730(3) 0.7863(2) 0.5606(3) 0.0506(10) Uani 0.590(8) 1 d D . P A 2
H39A H 0.8236 0.8186 0.5334 0.061 Uiso 0.590(8) 1 calc R U P A 2
H39B H 0.8065 0.7757 0.6038 0.061 Uiso 0.590(8) 1 calc R U P A 2
C37A C 0.6225(5) 0.7054(4) 0.5226(4) 0.0354(15) Uani 0.590(8) 1 d D . P A 2
H37C H 0.5989 0.6721 0.4828 0.042 Uiso 0.590(8) 1 calc R U P A 2
H37D H 0.5876 0.6767 0.5594 0.042 Uiso 0.590(8) 1 calc R U P A 2
C40 C 0.6525(8) 0.8635(6) 0.5662(5) 0.046(2) Uani 0.410(8) 1 d D . P A 1
H40A H 0.6041 0.8873 0.5985 0.055 Uiso 0.410(8) 1 calc R U P A 1
H40B H 0.6881 0.9173 0.5462 0.055 Uiso 0.410(8) 1 calc R U P A 1
C40A C 0.6726(5) 0.8442(4) 0.5653(3) 0.0354(11) Uani 0.590(8) 1 d D . P A 2
H40C H 0.6453 0.8396 0.6090 0.043 Uiso 0.590(8) 1 calc R U P A 2
H40D H 0.6863 0.9112 0.5557 0.043 Uiso 0.590(8) 1 calc R U P A 2
C39 C 0.7308(7) 0.7938(3) 0.5955(4) 0.067(2) Uani 0.410(8) 1 d D . P A 1
H39C H 0.7275 0.7943 0.6430 0.080 Uiso 0.410(8) 1 calc R U P A 1
H39D H 0.8029 0.8112 0.5841 0.080 Uiso 0.410(8) 1 calc R U P A 1
 
loop_
 _atom_site_aniso_label
 _atom_site_aniso_U_11
 _atom_site_aniso_U_22
 _atom_site_aniso_U_33
 _atom_site_aniso_U_23
 _atom_site_aniso_U_13
 _atom_site_aniso_U_12
Mg1 0.02369(18) 0.01467(17) 0.01885(18) -0.00305(12) 0.00342(13) -0.00325(12)
O1 0.0473(7) 0.0188(5) 0.0280(6) -0.0064(4) 0.0089(5) -0.0086(5)
O36 0.0320(4) 0.0272(4) 0.0315(4) -0.0030(3) -0.0092(3) -0.0034(3)
N1 0.0178(4) 0.0175(4) 0.0187(4) -0.0020(3) 0.0013(3) -0.0011(3)
N5 0.0203(4) 0.0165(4) 0.0210(4) -0.0024(3) 0.0039(3) -0.0005(3)
C2 0.0162(4) 0.0198(5) 0.0223(5) -0.0049(4) 0.0006(4) 0.0008(4)
C3 0.0208(5) 0.0151(4) 0.0263(5) -0.0043(4) 0.0026(4) -0.0002(4)
C4 0.0178(4) 0.0165(5) 0.0217(5) -0.0007(4) -0.0004(4) -0.0009(4)
C6 0.0223(5) 0.0193(5) 0.0174(5) -0.0039(4) 0.0033(4) -0.0018(4)
C7 0.0224(5) 0.0230(5) 0.0219(5) -0.0035(4) 0.0033(4) -0.0022(4)
C8 0.0270(5) 0.0353(6) 0.0279(6) -0.0014(5) 0.0073(4) -0.0079(5)
C9 0.0401(7) 0.0405(7) 0.0237(6) 0.0054(5) 0.0076(5) -0.0093(5)
C10 0.0372(6) 0.0375(6) 0.0203(5) 0.0039(5) -0.0002(4) -0.0025(5)
C11 0.0265(5) 0.0281(5) 0.0195(5) -0.0019(4) 0.0004(4) -0.0014(4)
C12 0.0191(5) 0.0308(6) 0.0294(6) 0.0012(4) 0.0017(4) -0.0010(4)
C13 0.0409(7) 0.0429(7) 0.0348(7) -0.0010(5) -0.0100(5) -0.0112(6)
C14 0.0273(6) 0.0596(9) 0.0500(8) 0.0049(7) 0.0076(6) 0.0119(6)
C15 0.0260(6) 0.0391(7) 0.0258(6) 0.0040(5) -0.0036(4) -0.0008(5)
C16 0.0379(7) 0.0544(9) 0.0541(9) 0.0020(7) 0.0052(6) 0.0117(6)
C17 0.0432(8) 0.0651(10) 0.0387(7) -0.0041(7) -0.0125(6) -0.0111(7)
C18 0.0327(6) 0.0243(5) 0.0303(6) -0.0105(4) 0.0121(5) -0.0053(4)
C19 0.0380(7) 0.0559(9) 0.0695(10) -0.0323(8) 0.0067(7) 0.0161(7)
C20 0.0523(8) 0.0459(8) 0.0309(6) -0.0180(6) 0.0053(6) -0.0108(6)
C21 0.0237(5) 0.0177(5) 0.0283(5) -0.0024(4) 0.0052(4) -0.0035(4)
C22 0.0402(7) 0.0239(6) 0.0479(7) 0.0100(5) -0.0053(5) -0.0076(5)
C23 0.0354(6) 0.0268(6) 0.0384(7) -0.0032(5) 0.0001(5) -0.0130(5)
C24 0.0247(5) 0.0167(5) 0.0267(5) -0.0049(4) 0.0082(4) -0.0038(4)
C25 0.0382(6) 0.0198(5) 0.0288(6) -0.0014(4) 0.0114(5) -0.0015(4)
C26 0.0499(8) 0.0294(6) 0.0326(6) -0.0030(5) 0.0207(5) -0.0040(5)
C27 0.0347(6) 0.0351(7) 0.0464(7) -0.0113(5) 0.0218(6) -0.0057(5)
C28 0.0246(5) 0.0314(6) 0.0435(7) -0.0116(5) 0.0098(5) -0.0024(5)
C29 0.0230(5) 0.0218(5) 0.0319(6) -0.0084(4) 0.0059(4) -0.0029(4)
C30 0.0515(8) 0.0324(6) 0.0240(6) 0.0049(5) 0.0094(5) 0.0102(5)
C31 0.0655(10) 0.0621(10) 0.0438(8) -0.0206(7) -0.0194(7) 0.0217(8)
C32 0.0885(13) 0.0669(11) 0.0552(10) 0.0370(9) 0.0324(9) 0.0318(10)
C33 0.0204(5) 0.0307(6) 0.0309(6) -0.0063(4) 0.0004(4) 0.0027(4)
C34 0.0301(6) 0.0345(6) 0.0402(7) -0.0052(5) -0.0014(5) 0.0063(5)
C35 0.0341(6) 0.0373(7) 0.0375(7) -0.0112(5) -0.0034(5) 0.0048(5)
C37 0.029(2) 0.026(2) 0.032(3) 0.0065(18) -0.003(2) 0.0055(17)
C41 0.0481(8) 0.0421(7) 0.0440(7) -0.0059(6) 0.0118(6) -0.0136(6)
C42 0.0421(7) 0.0551(9) 0.0316(6) -0.0098(6) 0.0067(5) -0.0207(6)
C43 0.0439(7) 0.0553(9) 0.0352(7) 0.0016(6) 0.0033(6) -0.0101(6)
C38 0.105(5) 0.039(2) 0.084(4) 0.011(2) -0.069(4) -0.007(3)
C38A 0.0346(16) 0.080(3) 0.113(4) 0.050(3) -0.0223(19) 0.0048(15)
C39A 0.0435(17) 0.0317(14) 0.074(3) 0.0147(15) -0.0326(16) -0.0062(12)
C37A 0.034(2) 0.033(2) 0.038(3) -0.0036(15) -0.0050(17) 0.0033(14)
C40 0.047(3) 0.042(4) 0.046(3) 0.000(2) -0.033(3) -0.002(2)
C40A 0.044(3) 0.034(2) 0.0270(15) 0.0019(14) -0.0141(15) -0.0121(18)
C39 0.078(4) 0.031(2) 0.086(4) 0.001(2) -0.060(4) 0.001(2)
 
_geom_special_details
;
 All esds (except the esd in the dihedral angle between two l.s. planes)
 are estimated using the full covariance matrix.  The cell esds are taken
 into account individually in the estimation of esds in distances, angles
 and torsion angles; correlations between esds in cell parameters are only
 used when they are defined by crystal symmetry.  An approximate (isotropic)
 treatment of cell esds is used for estimating esds involving l.s. planes.
;
 
loop_
 _geom_bond_atom_site_label_1
 _geom_bond_atom_site_label_2
 _geom_bond_distance
 _geom_bond_site_symmetry_2
 _geom_bond_publ_flag
Mg1 O1 1.8329(3) . ?
Mg1 O36 2.0915(9) . ?
Mg1 N5 2.1125(9) . ?
Mg1 N1 2.1146(9) . ?
Mg1 Mg1 3.6659(6) 3_676 ?
O1 Mg1 1.8330(3) 3_676 ?
O36 C37A 1.451(5) . ?
O36 C37 1.452(6) . ?
O36 C40A 1.460(4) . ?
O36 C40 1.464(7) . ?
N1 C2 1.3346(13) . ?
N1 C6 1.4376(13) . ?
N5 C4 1.3347(13) . ?
N5 C24 1.4397(13) . ?
C2 C3 1.4035(14) . ?
C2 C18 1.5364(14) . ?
C3 C4 1.4058(14) . ?
C3 H3 0.9500 . ?
C4 C21 1.5404(14) . ?
C6 C11 1.4074(15) . ?
C6 C7 1.4094(14) . ?
C7 C8 1.3929(15) . ?
C7 C12 1.5174(15) . ?
C8 C9 1.3845(18) . ?
C8 H8 0.9500 . ?
C9 C10 1.3786(18) . ?
C9 H9 0.9500 . ?
C10 C11 1.3941(16) . ?
C10 H10 0.9500 . ?
C11 C15 1.5183(15) . ?
C12 C14 1.5307(16) . ?
C12 C13 1.5317(17) . ?
C12 H12 1.0000 . ?
C13 H13A 0.9800 . ?
C13 H13B 0.9800 . ?
C13 H13C 0.9800 . ?
C14 H14A 0.9800 . ?
C14 H14B 0.9800 . ?
C14 H14C 0.9800 . ?
C15 C16 1.5228(19) . ?
C15 C17 1.5324(18) . ?
C15 H15 1.0000 . ?
C16 H16A 0.9800 . ?
C16 H16B 0.9800 . ?
C16 H16C 0.9800 . ?
C17 H17A 0.9800 . ?
C17 H17B 0.9800 . ?
C17 H17C 0.9800 . ?
C18 C19 1.5238(19) . ?
C18 C20 1.5276(17) . ?
C18 H18 1.0000 . ?
C19 H19A 0.9800 . ?
C19 H19B 0.9800 . ?
C19 H19C 0.9800 . ?
C20 H20A 0.9800 . ?
C20 H20B 0.9800 . ?
C20 H20C 0.9800 . ?
C21 C23 1.5257(15) . ?
C21 C22 1.5319(16) . ?
C21 H21 1.0000 . ?
C22 H22A 0.9800 . ?
C22 H22B 0.9800 . ?
C22 H22C 0.9800 . ?
C23 H23A 0.9800 . ?
C23 H23B 0.9800 . ?
C23 H23C 0.9800 . ?
C24 C25 1.4047(16) . ?
C24 C29 1.4146(16) . ?
C25 C26 1.4006(17) . ?
C25 C30 1.5185(18) . ?
C26 C27 1.380(2) . ?
C26 H26 0.9500 . ?
C27 C28 1.379(2) . ?
C27 H27 0.9500 . ?
C28 C29 1.3975(15) . ?
C28 H28 0.9500 . ?
C29 C33 1.5246(17) . ?
C30 C31 1.527(2) . ?
C30 C32 1.5335(19) . ?
C30 H30 1.0000 . ?
C31 H31A 0.9800 . ?
C31 H31B 0.9800 . ?
C31 H31C 0.9800 . ?
C32 H32A 0.9800 . ?
C32 H32B 0.9800 . ?
C32 H32C 0.9800 . ?
C33 C35 1.5301(16) . ?
C33 C34 1.5313(16) . ?
C33 H33 1.0000 . ?
C34 H34A 0.9800 . ?
C34 H34B 0.9800 . ?
C34 H34C 0.9800 . ?
C35 H35A 0.9800 . ?
C35 H35B 0.9800 . ?
C35 H35C 0.9800 . ?
C37 C38 1.516(7) . ?
C37 H37A 0.9900 . ?
C37 H37B 0.9900 . ?
C41 C42 1.378(2) . ?
C41 C43 1.389(2) 3_566 ?
C41 H41 0.9500 . ?
C42 C43 1.375(2) . ?
C42 H42 0.9500 . ?
C43 C41 1.389(2) 3_566 ?
C43 H43 0.9500 . ?
C38 C39 1.553(5) . ?
C38 H38A 0.9900 . ?
C38 H38B 0.9900 . ?
C38A C39A 1.428(5) . ?
C38A C37A 1.498(6) . ?
C38A H38C 0.9900 . ?
C38A H38D 0.9900 . ?
C39A C40A 1.527(5) . ?
C39A H39A 0.9900 . ?
C39A H39B 0.9900 . ?
C37A H37C 0.9900 . ?
C37A H37D 0.9900 . ?
C40 C39 1.517(7) . ?
C40 H40A 0.9900 . ?
C40 H40B 0.9900 . ?
C40A H40C 0.9900 . ?
C40A H40D 0.9900 . ?
C39 H39C 0.9900 . ?
C39 H39D 0.9900 . ?
 
loop_
 _geom_angle_atom_site_label_1
 _geom_angle_atom_site_label_2
 _geom_angle_atom_site_label_3
 _geom_angle
 _geom_angle_site_symmetry_1
 _geom_angle_site_symmetry_3
 _geom_angle_publ_flag
O1 Mg1 O36 102.01(3) . . ?
O1 Mg1 N5 128.88(3) . . ?
O36 Mg1 N5 99.68(4) . . ?
O1 Mg1 N1 130.00(3) . . ?
O36 Mg1 N1 99.13(3) . . ?
N5 Mg1 N1 90.58(3) . . ?
O1 Mg1 Mg1 0.0 . 3_676 ?
O36 Mg1 Mg1 102.01(3) . 3_676 ?
N5 Mg1 Mg1 128.88(3) . 3_676 ?
N1 Mg1 Mg1 130.00(3) . 3_676 ?
Mg1 O1 Mg1 180.00(2) . 3_676 ?
C37A O36 C40A 100.9(4) . . ?
C37 O36 C40 118.8(4) . . ?
C37A O36 Mg1 133.8(3) . . ?
C37 O36 Mg1 129.9(3) . . ?
C40A O36 Mg1 125.1(2) . . ?
C40 O36 Mg1 111.2(3) . . ?
C2 N1 C6 118.20(8) . . ?
C2 N1 Mg1 117.98(7) . . ?
C6 N1 Mg1 123.54(6) . . ?
C4 N5 C24 117.37(8) . . ?
C4 N5 Mg1 117.97(7) . . ?
C24 N5 Mg1 124.14(6) . . ?
N1 C2 C3 124.11(9) . . ?
N1 C2 C18 121.08(9) . . ?
C3 C2 C18 114.81(9) . . ?
C2 C3 C4 130.38(9) . . ?
C2 C3 H3 114.8 . . ?
C4 C3 H3 114.8 . . ?
N5 C4 C3 123.58(9) . . ?
N5 C4 C21 121.87(9) . . ?
C3 C4 C21 114.55(9) . . ?
C11 C6 C7 119.78(9) . . ?
C11 C6 N1 119.65(9) . . ?
C7 C6 N1 120.56(9) . . ?
C8 C7 C6 119.01(10) . . ?
C8 C7 C12 119.21(10) . . ?
C6 C7 C12 121.74(9) . . ?
C9 C8 C7 121.29(11) . . ?
C9 C8 H8 119.4 . . ?
C7 C8 H8 119.4 . . ?
C10 C9 C8 119.45(11) . . ?
C10 C9 H9 120.3 . . ?
C8 C9 H9 120.3 . . ?
C9 C10 C11 121.33(11) . . ?
C9 C10 H10 119.3 . . ?
C11 C10 H10 119.3 . . ?
C10 C11 C6 119.11(10) . . ?
C10 C11 C15 118.73(10) . . ?
C6 C11 C15 122.16(10) . . ?
C7 C12 C14 113.36(10) . . ?
C7 C12 C13 108.94(10) . . ?
C14 C12 C13 110.35(11) . . ?
C7 C12 H12 108.0 . . ?
C14 C12 H12 108.0 . . ?
C13 C12 H12 108.0 . . ?
C12 C13 H13A 109.5 . . ?
C12 C13 H13B 109.5 . . ?
H13A C13 H13B 109.5 . . ?
C12 C13 H13C 109.5 . . ?
H13A C13 H13C 109.5 . . ?
H13B C13 H13C 109.5 . . ?
C12 C14 H14A 109.5 . . ?
C12 C14 H14B 109.5 . . ?
H14A C14 H14B 109.5 . . ?
C12 C14 H14C 109.5 . . ?
H14A C14 H14C 109.5 . . ?
H14B C14 H14C 109.5 . . ?
C11 C15 C16 110.92(11) . . ?
C11 C15 C17 111.16(11) . . ?
C16 C15 C17 109.57(11) . . ?
C11 C15 H15 108.4 . . ?
C16 C15 H15 108.4 . . ?
C17 C15 H15 108.4 . . ?
C15 C16 H16A 109.5 . . ?
C15 C16 H16B 109.5 . . ?
H16A C16 H16B 109.5 . . ?
C15 C16 H16C 109.5 . . ?
H16A C16 H16C 109.5 . . ?
H16B C16 H16C 109.5 . . ?
C15 C17 H17A 109.5 . . ?
C15 C17 H17B 109.5 . . ?
H17A C17 H17B 109.5 . . ?
C15 C17 H17C 109.5 . . ?
H17A C17 H17C 109.5 . . ?
H17B C17 H17C 109.5 . . ?
C19 C18 C20 109.60(11) . . ?
C19 C18 C2 110.06(10) . . ?
C20 C18 C2 113.76(10) . . ?
C19 C18 H18 107.7 . . ?
C20 C18 H18 107.7 . . ?
C2 C18 H18 107.7 . . ?
C18 C19 H19A 109.5 . . ?
C18 C19 H19B 109.5 . . ?
H19A C19 H19B 109.5 . . ?
C18 C19 H19C 109.5 . . ?
H19A C19 H19C 109.5 . . ?
H19B C19 H19C 109.5 . . ?
C18 C20 H20A 109.5 . . ?
C18 C20 H20B 109.5 . . ?
H20A C20 H20B 109.5 . . ?
C18 C20 H20C 109.5 . . ?
H20A C20 H20C 109.5 . . ?
H20B C20 H20C 109.5 . . ?
C23 C21 C22 108.75(9) . . ?
C23 C21 C4 114.39(9) . . ?
C22 C21 C4 110.01(9) . . ?
C23 C21 H21 107.8 . . ?
C22 C21 H21 107.8 . . ?
C4 C21 H21 107.8 . . ?
C21 C22 H22A 109.5 . . ?
C21 C22 H22B 109.5 . . ?
H22A C22 H22B 109.5 . . ?
C21 C22 H22C 109.5 . . ?
H22A C22 H22C 109.5 . . ?
H22B C22 H22C 109.5 . . ?
C21 C23 H23A 109.5 . . ?
C21 C23 H23B 109.5 . . ?
H23A C23 H23B 109.5 . . ?
C21 C23 H23C 109.5 . . ?
H23A C23 H23C 109.5 . . ?
H23B C23 H23C 109.5 . . ?
C25 C24 C29 120.54(10) . . ?
C25 C24 N5 121.07(10) . . ?
C29 C24 N5 118.38(9) . . ?
C26 C25 C24 118.30(12) . . ?
C26 C25 C30 120.29(11) . . ?
C24 C25 C30 121.37(10) . . ?
C27 C26 C25 121.29(12) . . ?
C27 C26 H26 119.4 . . ?
C25 C26 H26 119.4 . . ?
C26 C27 C28 119.93(11) . . ?
C26 C27 H27 120.0 . . ?
C28 C27 H27 120.0 . . ?
C27 C28 C29 121.15(12) . . ?
C27 C28 H28 119.4 . . ?
C29 C28 H28 119.4 . . ?
C28 C29 C24 118.36(11) . . ?
C28 C29 C33 120.46(11) . . ?
C24 C29 C33 121.16(9) . . ?
C25 C30 C31 109.49(11) . . ?
C25 C30 C32 112.52(13) . . ?
C31 C30 C32 111.35(14) . . ?
C25 C30 H30 107.8 . . ?
C31 C30 H30 107.8 . . ?
C32 C30 H30 107.8 . . ?
C30 C31 H31A 109.5 . . ?
C30 C31 H31B 109.5 . . ?
H31A C31 H31B 109.5 . . ?
C30 C31 H31C 109.5 . . ?
H31A C31 H31C 109.5 . . ?
H31B C31 H31C 109.5 . . ?
C30 C32 H32A 109.5 . . ?
C30 C32 H32B 109.5 . . ?
H32A C32 H32B 109.5 . . ?
C30 C32 H32C 109.5 . . ?
H32A C32 H32C 109.5 . . ?
H32B C32 H32C 109.5 . . ?
C29 C33 C35 113.10(10) . . ?
C29 C33 C34 112.74(10) . . ?
C35 C33 C34 109.64(10) . . ?
C29 C33 H33 107.0 . . ?
C35 C33 H33 107.0 . . ?
C34 C33 H33 107.0 . . ?
C33 C34 H34A 109.5 . . ?
C33 C34 H34B 109.5 . . ?
H34A C34 H34B 109.5 . . ?
C33 C34 H34C 109.5 . . ?
H34A C34 H34C 109.5 . . ?
H34B C34 H34C 109.5 . . ?
C33 C35 H35A 109.5 . . ?
C33 C35 H35B 109.5 . . ?
H35A C35 H35B 109.5 . . ?
C33 C35 H35C 109.5 . . ?
H35A C35 H35C 109.5 . . ?
H35B C35 H35C 109.5 . . ?
O36 C37 C38 101.5(5) . . ?
O36 C37 H37A 111.5 . . ?
C38 C37 H37A 111.5 . . ?
O36 C37 H37B 111.5 . . ?
C38 C37 H37B 111.5 . . ?
H37A C37 H37B 109.3 . . ?
C42 C41 C43 120.10(15) . 3_566 ?
C42 C41 H41 119.9 . . ?
C43 C41 H41 119.9 3_566 . ?
C43 C42 C41 119.90(13) . . ?
C43 C42 H42 120.0 . . ?
C41 C42 H42 120.0 . . ?
C42 C43 C41 119.99(15) . 3_566 ?
C42 C43 H43 120.0 . . ?
C41 C43 H43 120.0 3_566 . ?
C37 C38 C39 107.0(4) . . ?
C37 C38 H38A 110.3 . . ?
C39 C38 H38A 110.3 . . ?
C37 C38 H38B 110.3 . . ?
C39 C38 H38B 110.3 . . ?
H38A C38 H38B 108.6 . . ?
C39A C38A C37A 106.5(4) . . ?
C39A C38A H38C 110.4 . . ?
C37A C38A H38C 110.4 . . ?
C39A C38A H38D 110.4 . . ?
C37A C38A H38D 110.4 . . ?
H38C C38A H38D 108.6 . . ?
C38A C39A C40A 104.8(3) . . ?
C38A C39A H39A 110.8 . . ?
C40A C39A H39A 110.8 . . ?
C38A C39A H39B 110.8 . . ?
C40A C39A H39B 110.8 . . ?
H39A C39A H39B 108.9 . . ?
O36 C37A C38A 106.3(4) . . ?
O36 C37A H37C 110.5 . . ?
C38A C37A H37C 110.5 . . ?
O36 C37A H37D 110.5 . . ?
C38A C37A H37D 110.5 . . ?
H37C C37A H37D 108.7 . . ?
O36 C40 C39 101.2(5) . . ?
O36 C40 H40A 111.5 . . ?
C39 C40 H40A 111.5 . . ?
O36 C40 H40B 111.5 . . ?
C39 C40 H40B 111.5 . . ?
H40A C40 H40B 109.3 . . ?
O36 C40A C39A 106.2(3) . . ?
O36 C40A H40C 110.5 . . ?
C39A C40A H40C 110.5 . . ?
O36 C40A H40D 110.5 . . ?
C39A C40A H40D 110.5 . . ?
H40C C40A H40D 108.7 . . ?
C40 C39 C38 108.2(4) . . ?
C40 C39 H39C 110.1 . . ?
C38 C39 H39C 110.1 . . ?
C40 C39 H39D 110.1 . . ?
C38 C39 H39D 110.1 . . ?
H39C C39 H39D 108.4 . . ?
 
loop_
 _geom_torsion_atom_site_label_1
 _geom_torsion_atom_site_label_2
 _geom_torsion_atom_site_label_3
 _geom_torsion_atom_site_label_4
 _geom_torsion
 _geom_torsion_site_symmetry_1
 _geom_torsion_site_symmetry_2
 _geom_torsion_site_symmetry_3
 _geom_torsion_site_symmetry_4
 _geom_torsion_publ_flag
C6 N1 C2 C3 -169.46(9) . . . . ?
Mg1 N1 C2 C3 16.46(13) . . . . ?
C6 N1 C2 C18 11.55(14) . . . . ?
Mg1 N1 C2 C18 -162.53(8) . . . . ?
N1 C2 C3 C4 16.63(17) . . . . ?
C18 C2 C3 C4 -164.32(10) . . . . ?
C24 N5 C4 C3 168.09(9) . . . . ?
Mg1 N5 C4 C3 -19.82(13) . . . . ?
C24 N5 C4 C21 -12.46(14) . . . . ?
Mg1 N5 C4 C21 159.63(7) . . . . ?
C2 C3 C4 N5 -14.61(17) . . . . ?
C2 C3 C4 C21 165.90(10) . . . . ?
C2 N1 C6 C11 84.23(12) . . . . ?
Mg1 N1 C6 C11 -102.05(10) . . . . ?
C2 N1 C6 C7 -96.73(11) . . . . ?
Mg1 N1 C6 C7 77.00(11) . . . . ?
C11 C6 C7 C8 -1.53(15) . . . . ?
N1 C6 C7 C8 179.42(9) . . . . ?
C11 C6 C7 C12 176.48(10) . . . . ?
N1 C6 C7 C12 -2.57(15) . . . . ?
C6 C7 C8 C9 0.44(17) . . . . ?
C12 C7 C8 C9 -177.63(11) . . . . ?
C7 C8 C9 C10 0.82(19) . . . . ?
C8 C9 C10 C11 -0.99(19) . . . . ?
C9 C10 C11 C6 -0.12(18) . . . . ?
C9 C10 C11 C15 -179.67(12) . . . . ?
C7 C6 C11 C10 1.38(16) . . . . ?
N1 C6 C11 C10 -179.56(10) . . . . ?
C7 C6 C11 C15 -179.08(10) . . . . ?
N1 C6 C11 C15 -0.02(15) . . . . ?
C8 C7 C12 C14 -48.62(15) . . . . ?
C6 C7 C12 C14 133.37(12) . . . . ?
C8 C7 C12 C13 74.66(13) . . . . ?
C6 C7 C12 C13 -103.35(12) . . . . ?
C10 C11 C15 C16 -65.26(14) . . . . ?
C6 C11 C15 C16 115.20(12) . . . . ?
C10 C11 C15 C17 56.91(15) . . . . ?
C6 C11 C15 C17 -122.63(12) . . . . ?
N1 C2 C18 C19 104.72(13) . . . . ?
C3 C2 C18 C19 -74.36(13) . . . . ?
N1 C2 C18 C20 -131.84(11) . . . . ?
C3 C2 C18 C20 49.08(14) . . . . ?
N5 C4 C21 C23 126.92(11) . . . . ?
C3 C4 C21 C23 -53.59(13) . . . . ?
N5 C4 C21 C22 -110.36(11) . . . . ?
C3 C4 C21 C22 69.14(12) . . . . ?
C4 N5 C24 C25 86.51(12) . . . . ?
Mg1 N5 C24 C25 -85.04(11) . . . . ?
C4 N5 C24 C29 -93.97(11) . . . . ?
Mg1 N5 C24 C29 94.48(10) . . . . ?
C29 C24 C25 C26 6.52(16) . . . . ?
N5 C24 C25 C26 -173.97(10) . . . . ?
C29 C24 C25 C30 -171.50(10) . . . . ?
N5 C24 C25 C30 8.01(16) . . . . ?
C24 C25 C26 C27 -1.27(18) . . . . ?
C30 C25 C26 C27 176.77(12) . . . . ?
C25 C26 C27 C28 -3.45(19) . . . . ?
C26 C27 C28 C29 2.96(19) . . . . ?
C27 C28 C29 C24 2.21(17) . . . . ?
C27 C28 C29 C33 -176.13(11) . . . . ?
C25 C24 C29 C28 -6.99(15) . . . . ?
N5 C24 C29 C28 173.49(9) . . . . ?
C25 C24 C29 C33 171.34(10) . . . . ?
N5 C24 C29 C33 -8.19(14) . . . . ?
C26 C25 C30 C31 -79.43(15) . . . . ?
C24 C25 C30 C31 98.54(14) . . . . ?
C26 C25 C30 C32 44.96(17) . . . . ?
C24 C25 C30 C32 -137.06(13) . . . . ?
C28 C29 C33 C35 -95.09(13) . . . . ?
C24 C29 C33 C35 86.62(12) . . . . ?
C28 C29 C33 C34 30.02(15) . . . . ?
C24 C29 C33 C34 -148.27(10) . . . . ?
C40 O36 C37 C38 13.1(11) . . . . ?
Mg1 O36 C37 C38 -170.8(5) . . . . ?
C43 C41 C42 C43 0.1(2) 3_566 . . . ?
C41 C42 C43 C41 -0.1(2) . . . 3_566 ?
O36 C37 C38 C39 -17.4(9) . . . . ?
C37A C38A C39A C40A -1.8(6) . . . . ?
C40A O36 C37A C38A -37.9(6) . . . . ?
Mg1 O36 C37A C38A 146.8(4) . . . . ?
C39A C38A C37A O36 25.2(7) . . . . ?
C37 O36 C40 C39 -2.7(12) . . . . ?
Mg1 O36 C40 C39 -179.5(6) . . . . ?
C37A O36 C40A C39A 36.7(6) . . . . ?
Mg1 O36 C40A C39A -147.5(3) . . . . ?
C38A C39A C40A O36 -22.0(5) . . . . ?
O36 C40 C39 C38 -9.1(11) . . . . ?
C37 C38 C39 C40 17.3(11) . . . . ?
 
_refine_diff_density_max    0.373
_refine_diff_density_min   -0.330
_refine_diff_density_rms    0.057

_shelx_res_file
;

    D:\X-RAY_add\For_papers\109_(iPrDipnacnacMg(THF))2O\109x.res created by SHELXL-2014/7

TITL ASSB109
CELL 1.54184 12.7474 14.2094 20.8167 90.000 92.386 90.000
ZERR 2.0000 0.0001 0.0001 0.0001 0.000 0.001 0.000
LATT 1
SYMM 0.5-X, 0.5+Y, 0.5-Z
SFAC C H MG N O
UNIT 160 240 4 8 6
MERG 2
FMAP 2
GRID
PLAN 33
TEMP -148
SIZE 0.05 0.05 0.05
WPDB -2
HTAB
BOND $H
CONF
DFIX 1.53 0.008 C37 C38 C38 C39 C39 C40
DFIX 1.45 0.008 O36 C37 O36 C40
DFIX 1.53 0.008 C37A C38A C38A C39A C39A C40A
DFIX 1.45 0.008 O36 C37A O36 C40A
L.S. 20
ACTA
WGHT    0.061000    1.195400
EXTI    0.002951
FVAR       0.51996   0.40974
MG1   3    0.481653    0.881573    0.466485    11.00000    0.02369    0.01467 =
         0.01885   -0.00305    0.00342   -0.00325
O1    5    0.500000    1.000000    0.500000    10.50000    0.04732    0.01883 =
         0.02797   -0.00636    0.00889   -0.00860
O36   5    0.597319    0.804825    0.517825    11.00000    0.03198    0.02721 =
         0.03152   -0.00303   -0.00920   -0.00340
N1    4    0.507298    0.830558    0.373013    11.00000    0.01784    0.01755 =
         0.01870   -0.00202    0.00133   -0.00110
N5    4    0.353056    0.789156    0.474530    11.00000    0.02029    0.01652 =
         0.02097   -0.00237    0.00387   -0.00048
C2    1    0.488881    0.739609    0.361177    11.00000    0.01622    0.01985 =
         0.02231   -0.00489    0.00062    0.00078
C3    1    0.430053    0.681072    0.400345    11.00000    0.02079    0.01508 =
         0.02630   -0.00428    0.00258   -0.00021
AFIX  43
H3    2    0.439156    0.615571    0.393323    11.00000   -1.20000
AFIX   0
C4    1    0.359827    0.703780    0.448293    11.00000    0.01776    0.01651 =
         0.02167   -0.00069   -0.00042   -0.00087
C6    1    0.552937    0.886066    0.323640    11.00000    0.02231    0.01929 =
         0.01742   -0.00391    0.00331   -0.00175
C7    1    0.662027    0.902509    0.324670    11.00000    0.02244    0.02297 =
         0.02191   -0.00349    0.00330   -0.00219
C8    1    0.703672    0.955900    0.275734    11.00000    0.02704    0.03532 =
         0.02789   -0.00143    0.00732   -0.00786
AFIX  43
H8    2    0.777215    0.966825    0.276037    11.00000   -1.20000
AFIX   0
C9    1    0.639994    0.993359    0.226659    11.00000    0.04010    0.04049 =
         0.02374    0.00542    0.00765   -0.00929
AFIX  43
H9    2    0.669714    1.028936    0.193324    11.00000   -1.20000
AFIX   0
C10   1    0.533100    0.978603    0.226569    11.00000    0.03716    0.03749 =
         0.02031    0.00392   -0.00021   -0.00247
AFIX  43
H10   2    0.489405    1.005191    0.193228    11.00000   -1.20000
AFIX   0
C11   1    0.487832    0.925446    0.274420    11.00000    0.02646    0.02809 =
         0.01947   -0.00194    0.00039   -0.00142
C12   1    0.734646    0.866260    0.378741    11.00000    0.01915    0.03081 =
         0.02940    0.00123    0.00165   -0.00096
AFIX  13
H12   2    0.695005    0.819057    0.403832    11.00000   -1.20000
AFIX   0
C13   1    0.764669    0.948140    0.423697    11.00000    0.04088    0.04286 =
         0.03483   -0.00095   -0.01002   -0.01121
AFIX 137
H13A  2    0.800729    0.996786    0.399577    11.00000   -1.50000
H13B  2    0.811393    0.925270    0.458879    11.00000   -1.50000
H13C  2    0.701095    0.974753    0.441398    11.00000   -1.50000
AFIX   0
C14   1    0.833322    0.818232    0.355044    11.00000    0.02727    0.05965 =
         0.04997    0.00493    0.00757    0.01193
AFIX 137
H14A  2    0.813054    0.768973    0.323999    11.00000   -1.50000
H14B  2    0.872744    0.790077    0.391618    11.00000   -1.50000
H14C  2    0.877343    0.864896    0.334342    11.00000   -1.50000
AFIX   0
C15   1    0.369658    0.911396    0.271350    11.00000    0.02596    0.03908 =
         0.02583    0.00404   -0.00355   -0.00081
AFIX  13
H15   2    0.351049    0.868170    0.307034    11.00000   -1.20000
AFIX   0
C16   1    0.312809    1.004469    0.280166    11.00000    0.03794    0.05445 =
         0.05414    0.00203    0.00522    0.01173
AFIX 137
H16A  2    0.330897    1.029787    0.322996    11.00000   -1.50000
H16B  2    0.236821    0.994229    0.275787    11.00000   -1.50000
H16C  2    0.334123    1.049287    0.247388    11.00000   -1.50000
AFIX   0
C17   1    0.332569    0.866508    0.207437    11.00000    0.04319    0.06511 =
         0.03873   -0.00410   -0.01254   -0.01106
AFIX 137
H17A  2    0.345233    0.910135    0.172131    11.00000   -1.50000
H17B  2    0.257328    0.852684    0.208355    11.00000   -1.50000
H17C  2    0.371425    0.807996    0.200950    11.00000   -1.50000
AFIX   0
C18   1    0.533750    0.690714    0.302488    11.00000    0.03267    0.02432 =
         0.03033   -0.01046    0.01214   -0.00527
AFIX  13
H18   2    0.560692    0.740706    0.273654    11.00000   -1.20000
AFIX   0
C19   1    0.626205    0.628405    0.323550    11.00000    0.03805    0.05593 =
         0.06954   -0.03225    0.00675    0.01610
AFIX 137
H19A  2    0.676719    0.665221    0.349928    11.00000   -1.50000
H19B  2    0.660401    0.604540    0.285522    11.00000   -1.50000
H19C  2    0.600953    0.575382    0.348745    11.00000   -1.50000
AFIX   0
C20   1    0.452982    0.632646    0.263390    11.00000    0.05233    0.04588 =
         0.03090   -0.01799    0.00529   -0.01076
AFIX 137
H20A  2    0.482461    0.614090    0.222542    11.00000   -1.50000
H20B  2    0.389578    0.670389    0.254869    11.00000   -1.50000
H20C  2    0.435091    0.576205    0.287677    11.00000   -1.50000
AFIX   0
C21   1    0.290594    0.621340    0.469219    11.00000    0.02371    0.01775 =
         0.02825   -0.00237    0.00524   -0.00354
AFIX  13
H21   2    0.238452    0.646761    0.499335    11.00000   -1.20000
AFIX   0
C22   1    0.357875    0.548081    0.505870    11.00000    0.04017    0.02387 =
         0.04791    0.01000   -0.00531   -0.00761
AFIX 137
H22A  2    0.312116    0.501516    0.525251    11.00000   -1.50000
H22B  2    0.400680    0.579375    0.539734    11.00000   -1.50000
H22C  2    0.403869    0.516486    0.476070    11.00000   -1.50000
AFIX   0
C23   1    0.229791    0.572411    0.414077    11.00000    0.03536    0.02684 =
         0.03842   -0.00317    0.00014   -0.01295
AFIX 137
H23A  2    0.279267    0.543470    0.385176    11.00000   -1.50000
H23B  2    0.186517    0.618673    0.390212    11.00000   -1.50000
H23C  2    0.184534    0.523660    0.431422    11.00000   -1.50000
AFIX   0
C24   1    0.264605    0.807402    0.513499    11.00000    0.02471    0.01670 =
         0.02674   -0.00487    0.00825   -0.00381
C25   1    0.267795    0.784781    0.579240    11.00000    0.03819    0.01981 =
         0.02884   -0.00140    0.01139   -0.00148
C26   1    0.175955    0.795849    0.613130    11.00000    0.04988    0.02942 =
         0.03258   -0.00302    0.02073   -0.00399
AFIX  43
H26   2    0.176402    0.779650    0.657417    11.00000   -1.20000
AFIX   0
C27   1    0.084854    0.829816    0.583455    11.00000    0.03466    0.03511 =
         0.04644   -0.01131    0.02182   -0.00566
AFIX  43
H27   2    0.022344    0.833575    0.606627    11.00000   -1.20000
AFIX   0
C28   1    0.084626    0.858308    0.520118    11.00000    0.02461    0.03142 =
         0.04347   -0.01161    0.00983   -0.00242
AFIX  43
H28   2    0.022488    0.884380    0.500629    11.00000   -1.20000
AFIX   0
C29   1    0.174214    0.849495    0.484107    11.00000    0.02303    0.02176 =
         0.03193   -0.00843    0.00590   -0.00286
C30   1    0.368600    0.752156    0.613769    11.00000    0.05154    0.03235 =
         0.02396    0.00485    0.00942    0.01016
AFIX  13
H30   2    0.417582    0.730730    0.580439    11.00000   -1.20000
AFIX   0
C31   1    0.420098    0.835011    0.649553    11.00000    0.06551    0.06209 =
         0.04381   -0.02060   -0.01945    0.02169
AFIX 137
H31A  2    0.434512    0.885298    0.618932    11.00000   -1.50000
H31B  2    0.486075    0.814311    0.670911    11.00000   -1.50000
H31C  2    0.372761    0.858606    0.681784    11.00000   -1.50000
AFIX   0
C32   1    0.350906    0.669134    0.659124    11.00000    0.08854    0.06689 =
         0.05523    0.03703    0.03239    0.03182
AFIX 137
H32A  2    0.310216    0.690322    0.695334    11.00000   -1.50000
H32B  2    0.418884    0.644707    0.675296    11.00000   -1.50000
H32C  2    0.312311    0.619317    0.635727    11.00000   -1.50000
AFIX   0
C33   1    0.174772    0.886972    0.415494    11.00000    0.02045    0.03074 =
         0.03095   -0.00627    0.00036    0.00269
AFIX  13
H33   2    0.247907    0.908721    0.408135    11.00000   -1.20000
AFIX   0
C34   1    0.102540    0.972129    0.404754    11.00000    0.03009    0.03451 =
         0.04020   -0.00517   -0.00144    0.00629
AFIX 137
H34A  2    0.029153    0.951918    0.406036    11.00000   -1.50000
H34B  2    0.114954    1.000189    0.362741    11.00000   -1.50000
H34C  2    0.117284    1.018779    0.438610    11.00000   -1.50000
AFIX   0
C35   1    0.148082    0.811756    0.364811    11.00000    0.03410    0.03735 =
         0.03752   -0.01122   -0.00340    0.00475
AFIX 137
H35A  2    0.205096    0.765540    0.364197    11.00000   -1.50000
H35B  2    0.139359    0.841466    0.322440    11.00000   -1.50000
H35C  2    0.082697    0.780088    0.375337    11.00000   -1.50000
PART 1
AFIX   0
C37   1    0.631548    0.708242    0.509614    21.00000    0.02863    0.02579 =
         0.03168    0.00652   -0.00293    0.00555
AFIX  23
H37A  2    0.670363    0.700558    0.469734    21.00000   -1.20000
H37B  2    0.571520    0.663996    0.508915    21.00000   -1.20000
PART 0
AFIX   0
C41   1   -0.007505    0.596677    0.502192    11.00000    0.04809    0.04213 =
         0.04398   -0.00593    0.01180   -0.01358
AFIX  43
H41   2   -0.012805    0.663331    0.503529    11.00000   -1.20000
AFIX   0
C42   1    0.048549    0.549501    0.550168    11.00000    0.04212    0.05510 =
         0.03163   -0.00980    0.00674   -0.02066
AFIX  43
H42   2    0.081804    0.583567    0.584601    11.00000   -1.20000
AFIX   0
C43   1    0.056289    0.453070    0.548141    11.00000    0.04393    0.05528 =
         0.03520    0.00162    0.00335   -0.01009
AFIX  43
H43   2    0.094999    0.420444    0.581156    11.00000   -1.20000
PART 1
AFIX   0
C38   1    0.702801    0.694389    0.568993    21.00000    0.10522    0.03874 =
         0.08432    0.01117   -0.06862   -0.00686
AFIX  23
H38A  2    0.767308    0.660356    0.557818    21.00000   -1.20000
H38B  2    0.666461    0.657309    0.601634    21.00000   -1.20000
PART 2
AFIX   0
C38A  1    0.739417    0.699351    0.532160   -21.00000    0.03458    0.07978 =
         0.11348    0.05004   -0.02228    0.00484
AFIX  23
H38C  2    0.759017    0.646016    0.560812   -21.00000   -1.20000
H38D  2    0.772496    0.689977    0.490444   -21.00000   -1.20000
AFIX   0
C39A  1    0.772961    0.786339    0.560606   -21.00000    0.04347    0.03172 =
         0.07354    0.01465   -0.03263   -0.00625
AFIX  23
H39A  2    0.823637    0.818643    0.533364   -21.00000   -1.20000
H39B  2    0.806455    0.775745    0.603763   -21.00000   -1.20000
AFIX   0
C37A  1    0.622501    0.705435    0.522599   -21.00000    0.03421    0.03322 =
         0.03824   -0.00363   -0.00501    0.00334
AFIX  23
H37C  2    0.598903    0.672116    0.482805   -21.00000   -1.20000
H37D  2    0.587637    0.676682    0.559413   -21.00000   -1.20000
PART 1
AFIX   0
C40   1    0.652451    0.863498    0.566175    21.00000    0.04698    0.04174 =
         0.04615   -0.00014   -0.03274   -0.00219
AFIX  23
H40A  2    0.604142    0.887283    0.598477    21.00000   -1.20000
H40B  2    0.688143    0.917305    0.546205    21.00000   -1.20000
PART 2
AFIX   0
C40A  1    0.672614    0.844213    0.565267   -21.00000    0.04438    0.03357 =
         0.02701    0.00186   -0.01413   -0.01210
AFIX  23
H40C  2    0.645312    0.839572    0.608986   -21.00000   -1.20000
H40D  2    0.686331    0.911247    0.555737   -21.00000   -1.20000
PART 1
AFIX   0
C39   1    0.730791    0.793807    0.595528    21.00000    0.07760    0.03083 =
         0.08583    0.00128   -0.06011    0.00112
AFIX  23
H39C  2    0.727541    0.794316    0.642961    21.00000   -1.20000
H39D  2    0.802884    0.811154    0.584102    21.00000   -1.20000
AFIX   0
HKLF 4

REM  ASSB109
REM R1 =  0.0395 for    7181 Fo > 4sig(Fo)  and  0.0409 for all    7599 data
REM    453 parameters refined using     10 restraints

END

WGHT      0.0583      1.1854

REM No hydrogen bonds found for HTAB generation

REM Highest difference peak  0.373,  deepest hole -0.330,  1-sigma level  0.057
Q1    1   0.7430  0.7393  0.5571  11.00000  0.05    0.37
Q2    1   0.4337  0.9198  0.2720  11.00000  0.05    0.30
Q3    1   0.5104  0.7159  0.3318  11.00000  0.05    0.29
Q4    1   0.6973  0.8850  0.3498  11.00000  0.05    0.26
Q5    1   0.4116  0.6168  0.3714  11.00000  0.05    0.25
Q6    1   0.6837  0.9227  0.2959  11.00000  0.05    0.24
Q7    1   0.4487  0.7177  0.3766  11.00000  0.05    0.24
Q8    1   0.6680  0.9694  0.2466  11.00000  0.05    0.24
Q9    1   0.5094  0.9448  0.2489  11.00000  0.05    0.24
Q10   1   0.5214  0.9039  0.2965  11.00000  0.05    0.23
Q11   1   0.6144  0.8868  0.3166  11.00000  0.05    0.23
Q12   1   0.4010  0.7000  0.4240  11.00000  0.05    0.22
Q13   1   0.3156  0.7670  0.5969  11.00000  0.05    0.22
Q14   1   0.7824  0.8454  0.3675  11.00000  0.05    0.21
Q15   1   0.7798  0.8069  0.6271  11.00000  0.05    0.21
Q16   1   0.3218  0.6602  0.4594  11.00000  0.05    0.20
Q17   1   0.5816  0.9973  0.2347  11.00000  0.05    0.20
Q18   1   0.3540  0.9584  0.2832  11.00000  0.05    0.20
Q19   1   0.1721  0.8631  0.4494  11.00000  0.05    0.19
Q20   1   0.1629  0.8538  0.3916  11.00000  0.05    0.19
Q21   1   0.4923  0.6640  0.2850  11.00000  0.05    0.19
Q22   1   0.4963  0.8526  0.4041  11.00000  0.05    0.19
Q23   1   0.4696  0.8028  0.6829  11.00000  0.05    0.18
Q24   1   0.2743  0.7987  0.5503  11.00000  0.05    0.18
Q25   1   0.3933  0.7913  0.6312  11.00000  0.05    0.18
Q26   1   0.3801  0.8323  0.6783  11.00000  0.05    0.18
Q27   1   0.1380  0.9277  0.4103  11.00000  0.05    0.18
Q28   1   0.0945  0.8250  0.5473  11.00000  0.05    0.18
Q29   1   0.3585  0.7154  0.6352  11.00000  0.05    0.18
Q30   1   0.5325  0.8584  0.3462  11.00000  0.05    0.18
Q31   1   0.4975  0.7929  0.3679  11.00000  0.05    0.18
Q32   1   0.0764  0.8064  0.3429  11.00000  0.05    0.17
Q33   1   0.5822  0.6656  0.3133  11.00000  0.05    0.17
;
_shelx_res_checksum      60

_shelx_hkl_file
;
   0   0  -1    0.16    0.03
   0   1   0   21.06    0.16
   0  -1   0   -0.08    0.04
  -1   0   0    1.33    0.04
   1   0   0   -0.03    0.06
   0   1   1 1676.85   18.36
   0   1  -1 1720.96   18.33
  -1   0   1 1509.29   16.97
   0   0   2 2755.88   30.96
  -1   1   0 2543.58   25.88
  -1  -1   0 2123.44   25.86
  -1  -1   1  177.63    1.98
   1  -1  -1  170.77    2.03
   1   1   1 3738.56   41.96
   0  -1   2 1041.02   11.69
   0   1  -2 1042.98   11.69
   0  -1  -2 1016.56   11.74
   0  -1  -2 1035.45   11.69
  -1   0   2    0.00    0.09
   1   0  -2    0.05    0.08
  -1   0  -2    0.22    0.05
  -1   0  -2    0.03    0.13
   1   0   2    0.27    0.04
   1   0   2    0.16    0.17
   1  -1  -2  710.49    7.79
   1  -1  -2  683.63    7.72
  -1   1   2  668.06    7.72
  -1  -1   2  707.01    7.78
  -1   1   2  713.70    7.80
   1   1  -2  672.82    7.78
   0  -2   0 2091.89   23.52
   0   2   0 2087.87   23.54
   0   0  -3    1.42    0.12
   0   0  -3    0.00    0.09
  -1  -1  -2    4.50    0.13
  -1   1  -2    4.51    0.11
   1  -1   2    4.22    0.18
  -1   1  -2    4.29    0.21
   0   2  -1 1488.23   16.42
   0  -2  -1 1484.21   16.43
   0  -2   1 1464.05   16.41
   2   0   0  119.02    1.39
  -2   0   0  121.31    1.39
   0   1   3  650.29    7.24
   0   1  -3  636.72    7.27
   0  -1  -3  629.07    7.28
   1  -2   0   32.10    0.53
  -1  -2   0   37.65    0.51
   1   0  -3  122.96    1.50
  -1   0   3  124.36    1.50
   2   0  -1    0.77    0.10
  -2   0   1    0.27    0.11
   2   0   1    0.02    0.22
  -1   0  -3 2505.07   28.11
  -1   0  -3 2494.71   28.20
  -1   2   1 2386.88   27.26
   1  -2  -1 2403.95   27.23
  -1   2   1 2312.19   27.18
  -1   2  -1 3744.69   42.10
   0  -2   2 2891.16   34.77
   0   2  -2 3271.92   34.77
  -2  -1   0   23.56    0.33
   2  -1   0   23.12    0.46
   2  -1   0   22.56    0.35
  -1  -1   3 1013.27   11.45
  -1   1   3 1034.22   11.47
   1  -1  -3 1018.18   11.46
   2  -1  -1  157.14    1.88
   2  -1  -1  160.57    1.94
   2   1  -1  158.48    1.86
  -2   1   1  159.77    1.91
  -2  -1   1  158.85    1.86
   2  -1   1    8.76    0.17
   2  -1   1    5.95    0.32
  -2   1  -1    6.10    0.18
  -2  -1  -1    7.68    0.13
   2   1   1    7.55    0.13
  -2   0   2 1223.08   13.45
   2   0  -2 1160.93   13.44
   1   1   3   15.45    0.35
   1  -1   3   15.69    0.27
  -1   1  -3   16.46    0.39
  -1  -1  -3   16.82    0.32
  -1  -1  -3   15.60    0.26
  -1   2   2   42.92    0.71
  -1  -2   2   47.48    0.62
   1  -2  -2   38.56    0.66
   1   2  -2   37.69    0.58
  -1   2   2   43.72    0.54
  -2   0  -2    5.25    0.26
   2   0   2    5.69    0.32
   1   2   2   42.68    0.62
  -1   2  -2   43.74    0.64
  -1   2  -2   43.30    0.60
   0   0  -4 1856.52   20.85
   0   0  -4 1841.66   20.84
   2   1  -2 3267.62   36.65
   2  -1  -2 3333.06   36.67
   2   1   2   46.91    0.58
   2  -1   2   48.84    0.59
  -2   1  -2   48.68    0.60
   2  -1   2   47.57    0.77
   0  -2  -3  286.60    3.21
   0   2  -3  293.61    3.16
  -1   0   4   -0.14    0.18
   0   1  -4 1428.62   16.26
   0  -1  -4 1423.88   16.26
   0   1  -4 1387.02   16.25
  -2   0   3    0.12    0.18
  -1   0  -4    0.19    0.20
  -1   0  -4    0.15    0.11
   1   0   4    0.21    0.23
   1   0   4    0.36    0.14
  -2  -2   0  476.90    5.34
  -2   2   0  452.92    5.42
   2   2   0  477.47    5.35
   2  -2   0  466.51    5.39
  -2   2   0  454.76    5.46
   2  -2   0  465.48    5.38
   0  -3   0    0.18    0.17
  -1  -2   3   14.38    0.33
  -1   2   3   14.75    0.22
  -2  -2   1 1211.17   13.46
  -2   2   1 1177.73   13.58
   2   2  -1 1192.78   13.46
  -2   2   1 1172.20   13.53
   2  -2  -1 1187.92   13.47
  -1  -1   4 1596.83   18.55
  -1   1   4 1693.90   18.57
  -2   0  -3    0.04    0.05
  -2   2  -1 5561.76   62.73
   2  -2   1 5609.18   62.75
  -1  -2  -3   25.71    0.43
   1   2   3   25.27    0.50
  -1   2  -3   26.40    0.41
   1  -2   3   25.34    0.42
  -2  -1   3    9.48    0.27
  -2   1   3   10.22    0.29
   2  -1  -3    9.72    0.24
  -1  -1  -4 3536.90   39.52
  -1   1  -4 3506.59   39.52
   1   1   4 3494.87   39.60
  -1  -3   0 2524.12   27.82
   1  -3   0 2404.03   27.84
  -2  -1  -3  790.56    8.90
  -2   1  -3  768.18    8.91
   2  -1   3  781.88    9.09
  -2  -1  -3  787.87    8.89
  -2   2   2 1424.43   15.96
  -2  -2   2 1418.41   15.95
   2  -2  -2 1397.08   15.91
  -1  -3   1 1260.61   14.27
   1  -3  -1 1257.90   14.29
  -1  -3  -1 1377.65   15.59
  -2   2  -2 2350.73   27.04
   2   2   2 2359.05   27.02
   2  -2   2 2446.99   27.02
   2  -2   2 2492.09   27.10
   3   0   0    0.08    0.27
  -3   0   0    0.15    0.12
   3   0   0   -0.02    0.09
   0  -2  -4 5118.19   57.61
   3   0  -1  522.08    6.06
   3   0  -1  532.59    6.17
  -3   0   1  543.26    6.07
   0   0  -5   -0.17    0.15
   3   0   1   51.58    0.41
   3   0   1   50.29    0.72
   1  -3  -2    2.89    0.26
  -1  -3   2    3.71    0.21
  -3  -1   0 2494.68   26.95
   3  -1   0 2511.12   26.98
   3   1   0 2468.80   26.95
   3  -1   0 2468.43   27.15
  -1  -3  -2 2467.33   27.81
  -1  -2   4  113.30    1.47
   1  -2  -4  122.64    1.60
   3   1  -1  380.68    4.37
  -3  -1   1  380.65    4.38
   3  -1  -1  383.18    4.47
   3  -1  -1  377.91    4.51
   3  -1  -1  381.08    4.39
  -1   0   5 9999.00  112.28
   0   1  -5  487.49    5.84
   0   1   5  471.54    5.84
   3   0  -2    0.05    0.13
  -3   0   2    0.04    0.18
  -2  -2   3  657.74    7.74
   2  -2  -3  618.93    7.84
   3  -1   1 3692.91   40.36
   3  -1   1 3543.88   40.13
   2  -1  -4    4.62    0.14
  -2  -1   4    4.66    0.25
   2   0   4 1987.99   22.21
  -2   0  -4 1964.95   22.21
  -1  -2  -4 1192.58   12.78
   1  -2   4 1192.50   12.79
   0  -3   3  375.33    4.48
   0  -3  -3  398.92    4.54
  -1   0  -5  447.60    5.24
  -1   0  -5  448.34    5.14
   3   0   2   -0.18    0.33
   2  -2   3   84.99    1.15
   2  -2   3   90.53    1.08
  -2   2  -3   79.78    1.06
  -2  -2  -3   83.33    1.04
   2   2   3   86.23    1.11
  -1  -1   5 2184.26   24.02
  -1   1   5 2066.55   24.03
   2   1   4    0.13    0.29
  -2  -1  -4    0.24    0.09
  -2  -1  -4    0.24    0.12
   2  -1   4    0.18    0.11
  -2   1  -4    0.24    0.08
  -2  -3   0  312.77    3.66
  -1  -1  -5   50.74    0.69
   1   1   5   50.37    0.77
   1  -1   5   51.02    0.70
  -1  -3   3 4229.21   48.95
   1  -3  -3 4505.82   49.01
  -2  -3   1  740.28    8.45
   3   1   2 1217.53   13.55
   3  -1   2 1169.84   13.58
  -3   1  -2 1203.93   13.36
   3  -1   2 1166.72   13.31
  -2  -3  -1  588.91    6.79
   2  -3   1  599.98    6.82
  -1  -3  -3   92.37    1.21
  -3   0   3 3011.30   33.93
  -3  -2   0 1207.85   13.42
   3   2   0 1216.34   13.43
   3  -2   0 1205.18   13.58
   3   2  -1   15.98    0.31
   3  -2  -1   15.70    0.43
  -3  -2   1   15.45    0.30
   3  -2  -1   14.48    0.38
  -2   3   2 1618.12   18.61
  -2  -3   2 1667.64   18.59
   0  -2  -5  280.07    3.48
   0   2   5  286.97    3.30
  -3  -1   3 3486.23   39.44
   3  -1  -3 3540.43   39.47
  -3   1   3 3485.07   39.47
  -3   2  -1    1.98    0.22
   3   2   1    2.28    0.13
  -3  -2  -1    1.87    0.12
   3  -2   1    2.49    0.17
   3  -2   1    2.31    0.36
   2  -2  -4  295.20    3.82
  -2  -2   4  318.71    3.67
   3   0   3 2218.82   25.22
   0  -4   0 1618.55   18.35
  -2   0   5    0.05    0.23
  -2  -3  -2 1472.75   18.05
   2   3   2 1608.33   18.09
   0  -4  -1 1928.93   21.54
   0  -4   1 1879.16   21.52
   0  -3  -4  785.04    9.04
   1  -2  -5 1062.18   12.15
  -1  -2   5 1045.43   11.98
   3  -2  -2  358.73    4.31
  -3   2   2  365.14    4.30
   3  -2  -2  372.63    4.37
  -3  -2   2  372.27    4.27
   0   0   6   62.73    0.88
   0   0  -6   61.50    0.88
  -2  -2  -4 4184.05   44.77
  -2  -2  -4 4046.25   44.75
  -2   2  -4 4098.28   44.77
   2  -2   4 4058.05   44.85
   3  -1   3  257.57    2.69
   3  -1   3  254.99    3.01
  -2  -1   5    2.52    0.25
  -2   1   5    1.84    0.25
  -1  -2  -5 2585.52   29.83
   1  -2   5 2625.62   29.77
   1  -4   0 3130.34   34.73
  -1  -4   0 3036.05   34.69
   2   0   5    0.02    0.32
   2   0   5   -0.02    0.12
  -3  -2  -2 1792.82   19.50
   3  -2   2 1742.43   19.73
   3  -2   2 1779.61   19.54
  -1   3   4  287.40    3.15
  -1  -3   4  274.53    3.29
   1  -4  -1   63.60    0.94
  -1  -4   1   63.50    0.91
   1   0  -6    0.20    0.12
  -1  -4  -1   23.17    0.45
  -2   3   3   12.42    0.30
   2  -3  -3   11.47    0.40
  -2  -3   3   11.97    0.32
   0  -1   6   18.99    0.42
   0   1   6   20.81    0.44
   0  -4  -2   19.13    0.44
   0  -4   2   18.88    0.42
  -3   0   4    0.09    0.22
  -1  -3  -4  406.38    4.86
   1  -3   4  425.95    4.85
   2   1   5  159.02    2.05
  -2  -1  -5  154.68    1.91
   2  -1   5  152.98    1.86
  -2  -1  -5  157.65    1.84
  -2   1  -5  156.47    1.86
   1   0   6    0.03    0.16
   1   0   6    0.58    0.19
   2  -3   3   16.83    0.36
  -2  -3  -3   16.70    0.33
  -3  -2   3 1559.33   17.57
   3  -2  -3 1611.11   17.55
  -3   1   4 1159.90   12.95
   3  -1  -4 1130.82   12.89
  -3  -1   4 1117.86   12.92
  -1  -4   2 1407.36   15.50
   1  -4  -2 1313.63   15.50
  -1  -4  -2  183.56    2.26
   1  -1   6   47.35    0.71
   1   1   6   46.83    0.77
   4   0   0    7.67    0.27
   4   0   0    6.93    0.17
   3  -2   3 2113.01   24.23
  -3   2  -3 2125.34   24.05
  -3  -2  -3 2089.01   23.97
   2  -2  -5  248.41    3.06
  -2  -2   5  229.70    2.87
   4   0  -1   -0.01    0.32
  -4   0   1   -0.06    0.13
   4   0  -1   -0.04    0.12
   0  -4  -3   61.86    0.95
   0  -4   3   62.61    0.93
   3  -3   0 1356.37   15.49
  -3  -3   0 1360.80   15.44
   3  -3   0 1375.65   15.49
  -3   1  -4  644.79    7.36
   3  -1   4  658.64    7.35
   3  -3  -1  307.00    3.67
  -3  -3   1  297.97    3.60
   4   0   1    0.09    0.06
   4   0   1    0.05    0.41
   4   0   1    0.12    0.08
   0  -3  -5  338.69    4.04
   0  -2  -6 1923.00   20.98
   0   2   6 1911.06   20.74
   3  -3   1   30.85    0.52
   3  -3   1   32.34    0.57
  -3  -3  -1   30.66    0.48
   4  -1   0    0.49    0.37
  -4  -1   0    0.84    0.12
   4   1   0    0.30    0.10
   4  -1   0    0.25    0.15
  -2  -3   4 2999.47   33.50
   2  -3  -4 3058.86   33.62
  -2  -4   0  459.61    5.34
   4  -1  -1  418.13    4.91
   4  -1  -1  426.82    4.80
   4   1  -1  426.88    4.70
   1  -4  -3 1567.60   17.15
  -1  -4   3 1455.85   17.08
   4   0  -2 1305.23   15.03
  -4   0   2 1321.45   14.92
  -2  -2  -5  535.49    6.18
  -2  -2  -5  539.78    6.22
   2  -2   5  552.16    6.20
   2   2   5  529.45    6.33
  -2  -4   1   94.30    1.27
  -2  -4  -1  696.48    7.92
   2  -4   1  683.11    7.95
   1  -3  -5  192.75    2.11
  -1  -3   5  197.87    1.98
   4  -1   1 1376.97   15.14
   4  -1   1 1383.69   15.15
  -4  -1  -1 1335.63   15.11
   4   1   1 1307.89   15.10
   4  -1   1 1304.81   15.44
   4   1   1 1371.81   15.39
  -1  -4  -3 1614.79   18.32
  -1  -2   6    4.16    0.26
   1  -2  -6    4.45    0.49
  -3  -3   2  828.65    9.57
   3  -3  -2  849.68    9.66
  -3  -2   4 1106.42   12.84
   3  -2  -4 1138.50   12.76
  -3   0   5  582.41    6.77
   2  -3   4   48.71    0.71
  -2  -3  -4   47.30    0.69
  -2   1   6  387.92    4.48
  -2  -1   6  364.25    4.44
   1  -3   5  514.59    5.89
  -1  -3  -5  498.34    5.91
   4  -1  -2  753.09    8.79
  -4  -1   2  741.90    8.64
   4   0   2    1.91    0.40
   1  -2   6  688.07    7.71
  -1  -2  -6  686.07    7.80
  -3  -3  -2  565.83    6.59
   3   3   2  581.55    6.62
   3  -3   2  589.98    6.62
   3  -3   2  565.44    6.68
   2   0   6  457.69    5.27
  -2   0  -6  457.27    5.25
   2   0   6  460.07    5.43
  -2  -4   2  172.53    2.16
   0   0   7   -0.03    0.20
   0   0  -7    1.29    0.17
  -3   1   5  575.91    6.70
  -3  -1   5  575.96    6.68
   3  -1  -5  574.44    6.59
  -2  -4  -2  397.50    4.59
   2  -4   2  386.38    4.60
   4   1   2  158.64    2.15
   4  -1   2  157.03    1.83
   4  -1   2  153.92    2.18
   4  -1   2  158.69    1.82
   4   0  -3    0.56    0.26
  -4   0   3   -0.08    0.21
   3  -2   4  136.89    1.84
   3   2   4  134.86    1.87
  -3  -2  -4  136.10    1.62
  -3  -2  -4  136.64    1.62
  -3   2  -4  137.36    1.68
   0  -4  -4    7.21    0.34
   2  -1   6   17.77    0.35
   2  -1   6   18.16    0.44
  -2  -1  -6   18.94    0.33
  -2  -1  -6   17.42    0.43
   2   1   6   17.55    0.52
   1   0  -7 1471.60   16.66
  -3   0  -5 2285.31   25.47
  -3   0  -5 2230.82   25.51
  -3   3   3   32.44    0.55
  -3  -3   3   31.89    0.57
   0  -1   7   28.15    0.55
   0   1   7   29.84    0.56
   4   2   0  701.81    8.18
   4  -2   0  685.28    8.44
   4  -2   0  742.91    8.26
  -4  -2   0  738.55    8.19
  -4  -2   1   41.12    0.60
   4  -2  -1   41.76    0.80
   4  -2  -1   39.43    0.67
  -4   1   3   11.25    0.35
  -4  -1   3   10.94    0.32
  -1  -4   4    0.10    0.25
   1  -4  -4    0.06    0.30
   1   0   7  475.73    5.38
   1   0   7  452.47    5.41
  -4  -2  -1  141.68    1.66
   4   2   1  138.52    1.66
   4  -2   1  141.01    1.95
   4  -2   1  140.04    1.71
   4  -2   1  138.48    1.71
  -2  -4   3   23.29    0.48
   2  -4  -3   20.06    0.55
   3  -1   5 2274.56   24.34
  -3   1  -5 2312.26   24.34
  -3  -1  -5 2058.40   24.30
  -3  -1  -5 2116.45   24.29
   3   1   5 2282.29   24.67
   4   0   3   -0.06    0.37
   1  -4   4 1861.97   21.23
  -1  -4  -4 1885.81   21.25
   3   3   3 1202.14   14.09
   3  -3   3 1276.98   14.07
   3  -3   3 1300.15   14.16
  -3  -3  -3 1217.47   14.02
   0  -5   0    0.49    0.27
   2  -3  -5  992.96   11.54
  -2  -3   5  996.47   11.40
  -2  -2   6  100.73    1.37
   2  -2  -6   97.31    1.58
  -4  -2   2  600.62    7.02
   4  -2  -2  605.18    7.13
   0  -5  -1  902.27   10.00
   0  -5   1  838.09    9.97
   1   1   7  375.65    4.37
   1   1   7  380.49    4.37
  -2  -4  -3  258.55    3.11
   2  -4   3  262.39    3.13
   0  -3  -6  779.19    9.27
   0   3   6  806.05    9.08
   4   1   3   48.20    0.92
   4  -1   3   47.09    0.99
  -3  -2   5  530.04    6.19
   1  -5   0 1392.33   15.99
  -1  -5   0 1411.23   15.96
  -2  -3  -5   80.28    1.12
   2  -3   5   87.66    1.13
  -4  -2  -2  184.05    2.08
   4  -2   2  185.05    2.15
   4  -2   2  191.82    2.14
   4  -2   2  193.69    2.45
  -4   0   4 2051.07   23.38
   4   0  -4 2077.04   23.38
   2   2   6   30.28    0.65
   2  -2   6   30.64    0.49
  -1  -5   1   54.02    0.84
   1  -5  -1   51.15    0.85
   1  -3  -6  347.75    4.13
  -1  -3   6  322.83    3.97
   1  -5   1    7.49    0.32
  -1  -5  -1    7.98    0.30
  -3   0   6    0.28    0.26
   0  -5  -2    8.95    0.34
   0  -5   2   10.42    0.35
   0  -2   7  306.32    3.69
   0   2   7  307.74    3.53
   0  -2  -7  312.87    3.88
  -3  -3   4 1567.54   17.81
   2   0  -7    0.33    0.08
  -2   0   7    0.10    0.24
   3  -4   0  765.71    8.85
  -3  -4   0  769.58    8.80
   4  -2  -3  930.37   10.42
   4  -2  -3  935.44   10.49
  -4  -1   4  390.91    4.66
  -4   1   4  391.31    4.69
   4  -1  -4  402.59    4.69
   1  -3   6  684.94    7.74
   1   3   6  695.71    7.75
   3  -4  -1  261.54    3.22
  -3  -4   1  264.28    3.16
   0  -4  -5 2609.25   29.57
   1  -2  -7  397.90    4.93
   3   2   5  114.65    1.65
   3  -2   5  112.00    1.41
  -3  -2  -5  113.39    1.37
  -3  -2  -5  116.96    1.37
  -3  -4  -1  322.03    3.71
   3  -4   1  303.90    3.73
  -3  -1   6 3554.00   40.11
   3  -1  -6 3506.50   39.95
  -2   4   4 3278.17   36.42
   2  -4  -4 3175.34   36.59
  -2  -4   4 3195.91   36.49
  -2   1   7 1873.93   20.74
  -2  -1   7 1776.73   20.72
  -1  -5   2   69.00    1.05
   1  -5  -2   63.34    1.01
  -1  -5  -2   43.52    0.73
   4   0   4  383.72    4.78
  -3  -3  -4   67.83    0.87
   3  -3   4   71.79    0.92
   1  -2   7 1706.16   18.92
   1   2   7 1696.21   18.94
   1  -4  -5 1366.86   15.98
  -1  -4   5 1378.67   15.90
  -1   4   5 1404.15   15.72
   3  -4  -2  696.40    8.16
  -3  -4   2  705.50    8.09
   2   0   7    0.00    0.15
   2   0   7   -0.02    0.29
  -4   2  -3  117.31    1.57
   4  -2   3  118.41    1.78
   4  -3   0  565.75    6.68
  -4  -3   0  554.65    6.53
   2  -4   4  389.46    4.39
  -2  -4  -4  354.91    4.34
   4  -3  -1  122.86    1.57
  -4  -3   1  117.02    1.48
  -3   0  -6    0.31    0.07
   3   0   6    0.06    0.08
   3   0   6    0.23    0.36
   0  -5   3  145.23    1.81
   0  -5  -3  122.45    1.74
  -1  -4  -5 1454.15   16.87
   1  -4   5 1510.73   16.87
   4  -1   4  936.01   10.96
  -3  -4  -2   61.80    0.88
   3  -4   2   63.71    0.93
   4  -3   1   24.43    0.45
   4  -3   1   24.25    0.54
  -4  -3  -1   24.27    0.40
  -2  -1  -7  266.70    3.28
   2  -1   7  266.81    3.24
   2   1   7  271.65    3.34
   2  -1   7  265.88    3.17
   0   0   8 1050.38   12.04
  -2  -5   0  288.45    3.48
   2  -3  -6   76.56    1.29
  -2  -3   6   70.12    1.11
  -3  -1  -6   32.74    0.47
   3  -1   6   33.50    0.72
   3   1   6   33.65    0.77
   3  -1   6   35.03    0.49
  -3  -1  -6   32.74    0.45
  -1  -5   3   72.03    1.09
   1  -5  -3   71.96    1.14
   4  -3  -2   57.38    0.95
  -4  -3   2   55.50    0.84
  -4   0   5   -0.04    0.22
  -2  -5   1  994.54   11.42
  -4  -2   4  209.50    2.66
   4  -2  -4  217.22    2.66
   2  -5   1  277.14    3.47
  -2  -5  -1  295.57    3.46
  -1  -5  -3 1285.46   14.68
  -3  -4   3   15.48    0.41
  -3  -2   6  394.24    4.83
   3  -2  -6  420.67    5.06
   0   1   8  126.18    1.69
   0  -1   8  128.17    1.69
  -3  -3   5  537.56    6.30
  -2   2   7  244.00    3.13
  -2  -2   7  257.63    3.11
   5   0   0    0.08    0.36
   5   0   0   -0.04    0.18
   5   0   0   -0.01    0.10
   5   0  -1    9.97    0.37
   5   0  -1    9.93    0.48
   4  -3   2  233.88    2.95
  -4  -3  -2  236.89    2.75
   4   3   2  233.41    2.79
   4  -3   2  235.79    2.81
  -4   1   5  138.08    1.81
  -4  -1   5  136.41    1.78
   4  -1  -5  132.81    1.75
   2  -3   6  584.93    6.68
  -2  -3  -6  573.71    6.69
   2   3   6  570.01    6.78
  -2  -5   2 1704.52   18.12
   2  -5  -2 1466.94   18.14
   1   0   8   -0.02    0.21
   0  -3   7 1670.76   18.99
   0   3   7 1651.05   18.84
   5   0   1  283.66    3.89
   5   0   1  294.48    3.46
  -3  -4  -3 1649.99   18.92
   3  -4   3 1700.84   18.97
  -2  -4   5  490.39    5.38
   2  -4  -5  491.08    5.49
   2  -5   2 1271.19   14.81
  -2  -5  -2 1326.07   14.80
   5  -1   0 2596.45   30.37
  -5  -1   0 2542.32   30.35
   5   1   0 2602.79   30.65
   5  -1   0 2589.15   30.39
   5  -1   0 2606.55   30.69
   5  -1  -1  485.27    5.73
  -5  -1   1  489.75    5.66
   5   1  -1  501.54    5.90
   5  -1  -1  493.10    5.94
   5   0  -2   -0.25    0.33
  -5   0   2    0.07    0.18
  -4  -3   3   41.56    0.69
   4  -3  -3   43.37    0.65
   4  -2   4  220.48    2.58
   4  -2   4  223.14    2.91
   0  -5   4    0.76    0.28
   0  -5  -4    1.14    0.25
   1   1   8   18.69    0.38
   1   1   8   19.89    0.45
   1  -1   8   18.97    0.44
   1  -3  -7  261.88    3.39
   2  -2   7  502.59    5.81
  -2  -2  -7  493.45    5.86
   2   2   7  508.94    5.97
  -3   0   7  402.49    4.82
   0  -4  -6 1134.53   13.08
   3  -3   5 4195.90   45.59
   3   3   5 4075.94   45.77
   5   1   1  190.90    2.28
   5  -1   1  183.81    2.70
   5  -1   1  211.06    2.33
   5  -1   1  211.73    2.33
   5   1   1  215.06    2.70
   5   1   1  191.76    2.30
   3  -2   6  309.02    3.63
   3   2   6  313.87    3.90
  -3  -2  -6  311.54    3.61
   2  -4   5  428.79    4.88
  -2  -4  -5  398.81    4.85
   5  -1  -2  488.26    5.89
  -5  -1   2  479.32    5.68
  -1  -5   4   36.30    0.73
   1  -5  -4   37.69    0.76
   1  -3   7  356.58    4.05
   1   3   7  357.72    4.05
   5   0   2   -0.23    0.43
  -1  -4   6  768.54    7.73
   1  -4  -6  727.47    7.80
  -3   1   7   14.34    0.46
  -3  -1   7   14.85    0.45
  -2  -5   3  135.64    1.79
   2  -5  -3  130.20    1.83
  -2   0   8  624.79    7.32
   4   1   5  157.41    2.28
   0  -2  -8  520.73    6.06
   0  -2   8  483.49    5.84
   4   3   3 1599.93   18.13
   4  -3   3 1634.89   18.14
  -4  -3  -3 1610.93   18.08
  -3  -4   4   29.49    0.61
  -3   4   4   34.37    0.56
  -1  -5  -4 1960.93   20.51
   1  -5   4 1651.32   20.50
  -4  -2   5    1.27    0.25
   4  -2  -5    0.97    0.45
   4  -2  -5    1.63    0.18
  -5   0   3  468.44    5.50
   5   0  -3  469.86    5.63
   1  -4   6  128.78    1.72
  -1  -4  -6  132.02    1.76
  -2  -5  -3   72.52    1.06
   2  -5   3   74.96    1.08
   5   1   2  590.30    5.78
   5  -1   2  563.17    5.80
  -2   1   8   51.53    0.91
  -2  -1   8   54.78    0.89
   5  -2   0  214.08    2.57
   5  -2   0  218.37    2.85
  -4   0   6   12.47    0.42
   5  -2  -1   95.13    1.31
  -5  -2   1   93.86    1.23
   5  -2  -1   97.15    1.50
   5  -1  -3    0.18    0.32
  -5  -1   3    0.37    0.19
   5  -1  -3    0.09    0.31
   4  -3  -4  491.92    6.47
  -4  -3   4  585.37    6.39
   3   0   7 1424.84   16.84
   3   0   7 1477.34   16.56
  -3  -4  -4   79.65    1.11
   3  -4   4   90.82    1.21
   1   2   8  514.82    6.06
   1  -2   8  520.25    6.10
   3  -3  -6  463.56    5.68
  -3  -3   6  460.90    5.49
   2   0   8  411.51    4.86
   2   0   8  407.66    4.79
   5   2   1  395.74    4.56
   5   2   1  413.80    4.93
  -5  -2  -1  399.31    4.56
   5  -2   1  400.01    4.97
   5  -2   1  399.55    4.62
   4  -4   0  113.30    1.52
  -4  -4   0  113.35    1.46
   2  -3  -7   -0.18    0.41
  -2  -3   7    0.44    0.24
   0  -6   0 2175.22   24.69
  -4  -4   1    8.64    0.29
   4  -4  -1    8.17    0.34
  -4   1   6  105.09    1.55
   4  -1  -6  103.99    1.45
   3  -5   0    5.93    0.32
  -3  -5   0    6.38    0.29
   5   0   3  131.62    2.02
  -5  -2   2   29.29    0.51
   5  -2  -2   28.87    0.69
   3  -1   7  370.42    4.71
  -3  -1  -7  379.61    4.49
   0  -6   1   45.23    0.81
   0  -6  -1   48.35    0.82
   3  -5  -1    2.79    0.28
  -3  -5   1    2.94    0.25
  -4  -4  -1  650.59    7.46
   4  -4   1  647.65    7.52
   0  -5  -5  541.29    6.41
   3  -2  -7  550.51    6.87
  -3  -2   7  568.00    6.62
   4   2   5  610.54    7.33
   4  -2   5  612.76    6.94
   4  -2   5  598.13    7.26
  -3  -5  -1    9.78    0.35
   3  -5   1    6.44    0.31
   2  -1   8   56.79    0.84
  -2  -1  -8   57.40    0.97
   2   1   8   58.29    0.95
  -2  -5   4   94.11    1.36
   2  -5  -4   95.34    1.43
   2  -4  -6  316.04    4.11
  -2  -4   6  353.16    4.08
  -1  -6   0   32.12    0.63
   1  -6   0   31.87    0.66
   5   1   3   28.31    0.79
   5  -1   3   29.00    0.81
  -4  -4   2 2154.62   24.26
   4  -4  -2 2126.39   24.37
  -5   0   4    0.02    0.20
   5   0  -4    0.09    0.30
  -4  -3  -4 2879.97   33.01
   4   3   4 2914.05   33.37
   4  -3   4 3010.63   33.29
   4  -3   4 3025.18   33.09
  -1  -5   5   23.24    0.54
   1  -5  -5   22.00    0.60
   5   2   2 1717.50   20.22
   5  -2   2 1749.08   19.86
   5  -2   2 1698.95   20.22
  -1  -6   1   20.44    0.50
   1  -6  -1   19.73    0.52
   3  -5  -2  271.79    3.31
  -3  -5   2  256.20    3.24
  -2  -3  -7  678.56    7.88
   2   3   7  678.52    7.96
   2  -3   7  680.42    7.85
  -1  -6  -1   77.85    1.13
   1  -6   1   71.22    1.14
   0   0   9    0.20    0.26
  -2  -2   8  426.70    4.63
  -2   2   8  339.88    4.59
   0  -6   2   18.38    0.51
   0  -6  -2   16.63    0.48
  -3  -4   5  365.05    4.40
   2  -5   4   24.34    0.56
  -2  -5  -4   22.93    0.49
  -3  -3  -6   77.91    1.03
   3  -3   6   80.27    1.08
   3   3   6   77.99    1.27
  -1  -5  -5  848.14   10.22
   1  -5   5  924.35   10.24
   4   0   6 1994.80   22.90
   4  -4   2  144.24    1.88
  -4  -4  -2  150.13    1.83
  -5  -1   4  353.83    4.19
   5  -1  -4  339.91    4.39
   5  -1  -4  350.24    4.28
  -5  -2   3    6.63    0.29
   5  -2  -3    7.49    0.41
   5  -2  -3    6.99    0.42
   3  -5   2   99.04    1.45
  -3  -5  -2  112.62    1.43
  -1   0   9   86.87    1.29
  -2  -4  -6  116.61    1.53
   2   4   6  118.16    1.59
   0   1   9  168.64    2.25
   0  -1   9  175.96    2.24
   0   4   7   62.35    0.86
   0  -4   7   63.70    1.00
   0  -3  -8  397.43    5.28
   0   3   8  430.68    4.92
  -1  -6   2 1154.54   12.55
   1  -6  -2 1024.97   12.48
   4  -2  -6  373.01    4.33
  -4  -2   6  395.31    4.56
  -1  -6  -2   25.63    0.56
   4   1   6 1235.42   14.39
   4  -3  -5  259.10    3.36
  -4  -3   5  257.20    3.19
   4  -4  -3  597.42    6.46
  -4  -4   3  502.64    6.30
   3   2   7   19.58    0.62
   3  -2   7   20.41    0.38
   3  -2   7   20.05    0.49
  -1   1   9  216.51    2.73
  -1  -1   9  208.26    2.70
  -3   0   8    0.20    0.29
   1  -3  -8  247.34    3.27
   1   0   9   26.69    0.55
   1  -4  -7 1505.76   17.26
   3  -4   5    6.60    0.27
  -3  -4  -5    6.31    0.23
  -3  -5   3  270.28    3.33
   5   0   4    0.06    0.45
  -2  -2  -8  315.93    3.83
   2   2   8  311.40    3.88
   2  -2   8  313.04    3.74
   5  -3   0   61.91    0.91
   5  -3   0   60.75    1.04
  -5  -3   0   59.31    0.83
   0  -6   3  948.41   10.10
   0  -6  -3  800.02   10.00
   5  -3  -1  185.77    2.35
  -5  -3   1  188.27    2.27
   5   2   3  242.08    3.27
   5  -2   3  239.21    2.85
   5  -2   3  246.27    3.27
  -3  -1   8   81.61    1.26
  -3   1   8   85.55    1.30
   1   4   7  102.07    1.40
   1  -4   7   98.62    1.42
   1  -1   9  455.90    5.32
   1   1   9  444.14    5.33
   1   3   8   41.45    0.71
  -1  -3  -8   39.30    0.78
   5   1   4  188.61    2.84
   5  -1   4  226.77    2.94
   4  -4   3   21.24    0.44
  -4  -4  -3   21.33    0.39
  -5  -3  -1  240.58    2.83
   5  -3   1  244.07    3.11
   5  -3   1  240.22    2.89
   3  -5   3   82.91    1.27
  -3  -5  -3   93.28    1.23
  -2  -6   0    0.29    0.25
  -4   0   7    0.06    0.28
   2  -5  -5  739.65    8.76
  -2  -5   5  745.90    8.67
   5   0  -5 1284.02   14.72
  -5   0   5 1279.32   14.69
  -1  -6   3  337.21    4.12
   1  -6  -3  336.22    4.14
   5  -2  -4  277.95    3.82
  -5  -2   4  297.96    3.65
  -2  -6   1    8.56    0.37
   5  -3  -2  116.75    1.63
   5  -3  -2  114.66    1.62
  -5  -3   2  116.30    1.52
  -2  -6  -1   88.93    1.28
  -1  -6  -3  100.22    1.44
  -3  -3   7  230.68    2.94
   3  -3  -7  236.13    3.17
   0  -5  -6  128.93    1.82
   0  -2  -9  414.16    5.23
   0  -2   9  423.11    5.03
  -4  -3  -5 4246.96   47.39
   4  -3   5 4159.26   47.46
   4  -3   5 4221.60   47.66
   4   3   5 4237.34   47.80
  -4  -1   7  190.79    2.47
   4  -1  -7  187.20    2.29
  -4   1   7  193.66    2.49
  -5  -1   5  148.30    1.95
  -5   1   5  145.20    1.96
   5  -1  -5  145.44    1.97
   4  -2   6   63.44    0.82
   4   2   6   59.94    1.19
  -2  -5  -5   17.51    0.44
   2  -5   5   17.94    0.46
  -4  -4   4  150.10    1.99
   4  -4  -4  152.56    2.12
   1  -2  -9  261.21    3.34
  -1  -2   9  233.15    3.04
  -2  -6   2  193.36    2.43
   2  -6  -2  181.56    2.46
   3   0   8    0.33    0.33
   3   0   8    0.20    0.14
   5  -3   2 1097.04   12.83
   5  -3   2 1122.98   13.08
  -1  -5   6  149.04    1.96
   1  -5  -6  140.54    2.03
  -2  -3   8    0.24    0.27
   2  -3  -8    0.55    0.48
  -3  -4   6  813.17    8.91
   3  -4  -6  708.26    8.93
  -3  -5   4 1871.82   21.31
  -2  -4   7  459.70    5.52
   2  -4  -7  461.40    5.64
  -2  -6  -2   78.67    1.17
   2  -6   2   82.56    1.21
   5  -3  -3   59.84    0.93
  -5  -3   3   57.75    0.89
  -1  -5  -6   88.83    1.31
   1  -5   6   87.71    1.30
   0  -6  -4    4.34    0.34
   0  -6   4    3.92    0.30
  -3  -2   8  406.30    4.91
   3  -1   8  708.83    8.35
   3  -1   8  715.15    8.19
   1   2   9  524.95    5.89
  -1  -2  -9  516.02    6.16
   5  -2   4    3.46    0.09
   5  -2   4    3.41    0.10
   2   0   9    0.03    0.18
   2   0   9    0.04    0.19
  -4  -3   6 1241.53   14.25
   4  -4   4  134.59    1.74
  -4  -4  -4  135.15    1.67
   3  -3   7    4.96    0.23
   3   3   7    5.14    0.41
  -3  -3  -7    5.47    0.21
  -3  -5  -4  504.30    6.26
   3  -5   4  597.05    6.40
  -1  -6   4  109.22    1.58
   1  -6  -4  108.20    1.61
   4   0   7    0.01    0.45
  -2  -4  -7    8.86    0.33
   2   4   7    8.50    0.38
   2  -6  -3   70.99    1.17
  -2  -6   3   69.95    1.12
   6   0   0 1747.88   19.98
   6   0   0 1876.21   20.47
   2   3   8 1769.33   20.47
   2  -3   8 1794.71   20.36
  -2  -3  -8 1808.75   20.41
   6   0  -1    0.34    0.40
   6   0  -1    0.40    0.23
  -4  -5   0   57.20    0.87
   4  -5   0   55.76    0.92
   2  -1   9   42.28    0.69
  -2  -1  -9   43.20    0.84
  -1  -6  -4  311.93    3.83
  -4  -2   7   51.05    0.90
   4  -5  -1   30.55    0.63
  -4  -5   1   24.94    0.55
   3   4   6  163.60    2.22
  -3  -4  -6  157.66    2.00
   3  -4   6  162.21    2.04
   5  -2  -5  606.52    7.36
  -5  -2   5  598.88    7.13
   5  -2  -5  619.57    7.12
   5  -3   3  244.24    2.87
   5  -3   3  234.88    3.14
   5  -1   5   69.61    1.34
   2  -6   3   83.89    1.24
  -2  -6  -3   80.54    1.22
   4   1   7   52.22    1.07
   4  -1   7   52.20    1.00
   4  -5   1   71.55    1.09
  -4  -5  -1   73.02    1.05
  -2  -2   9  429.94    5.19
   6   0   1    0.44    0.44
   6  -1   0    0.08    0.41
   6   1   0    0.16    0.16
   6  -1   0    0.42    0.15
   6   1   0    0.17    0.40
   0  -4  -8  166.89    2.15
   0  -4   8  175.86    2.10
  -6  -1   1    4.59    0.22
   6   1  -1    5.33    0.44
   6  -1  -1    4.75    0.47
   6   0  -2  194.11    2.56
   6   0  -2  198.39    2.69
  -5   0   6    0.23    0.29
   5   0  -6    0.11    0.24
   2  -5  -6  688.10    8.13
  -2  -5   6  679.33    8.00
   4  -5  -2  119.43    1.67
  -4  -5   2  112.30    1.57
  -4  -4   5   36.51    0.70
   4  -4  -5   31.68    0.77
   5  -3  -4  814.14    9.09
  -5  -3   4  826.24    9.16
   3  -2   8  354.35    4.19
  -3  -2  -8  366.15    4.20
   1  -4  -8  109.08    1.63
   6  -1   1  637.72    7.25
   6  -1   1  648.10    7.79
   6   1   1  635.70    7.75
   0   0  10  404.70    4.88
   0  -3  -9    2.62    0.37
   0  -3   9    2.50    0.30
  -6  -1   2  132.53    1.72
   6  -1  -2  132.76    2.01
   6  -1  -2  134.08    1.83
   3  -5  -5  408.05    5.31
  -3  -5   5  453.57    5.22
   5  -1  -6  123.60    1.67
  -5   1   6  120.33    1.72
  -5  -1   6  118.99    1.70
   5  -4   0   60.18    0.93
  -5  -4   0   58.23    0.86
   3  -6   0  171.30    2.22
  -3  -6   0  161.92    2.17
   4  -3   6  291.20    3.44
   4   3   6  293.96    3.79
   5  -4  -1   16.95    0.46
  -5  -4   1   15.76    0.37
  -1   0  10    0.12    0.29
  -4  -5  -2  272.61    3.30
   4  -5   2  276.49    3.36
  -3   0   9 1095.17   12.69
   6   0   2 1125.29   13.28
  -3  -6   1   38.95    0.73
   3  -6  -1   38.50    0.78
   1  -3  -9   43.70    0.98
   2  -5   6  169.76    2.17
  -2  -5  -6  160.87    2.13
   1  -4   8    0.30    0.25
   1   4   8    0.43    0.22
  -1  -4  -8    0.15    0.28
   0  -6  -5   26.13    0.66
   0  -1  10  530.75    6.27
   0   1  10  526.75    6.29
  -4   0   8    0.22    0.28
   4   0  -8    0.16    0.16
   3  -6   1  372.20    4.78
  -3  -6  -1  426.91    4.83
  -6   0   3    0.07    0.18
   6   0  -3   -0.16    0.35
   0  -5  -7 1393.60   15.87
   0   5   7 1412.57   15.63
   5  -4   1  141.07    1.85
  -5  -4  -1  140.68    1.78
   2   2   9   39.95    0.76
   2  -2   9   41.66    0.71
   2  -6  -4   22.74    0.63
  -2  -6   4   22.76    0.57
  -1  -1  10   51.91    0.93
  -1   1  10   51.76    0.94
  -3   1   9  302.08    3.79
  -3  -1   9  300.76    3.78
   5  -4  -2  123.91    1.73
  -5  -4   2  122.92    1.64
   4  -5  -3    0.32    0.32
  -4  -5   3    0.42    0.21
   5  -2   5   93.64    1.52
   5   2   5   84.66    1.54
   6  -1   2 1829.64   21.52
   6   1   2 1893.90   21.52
  -3  -3   8 1279.75   14.74
   3  -3  -8 1282.32   15.01
   1   0  10   -0.03    0.21
   4   2   7    8.27    0.55
   4  -2   7   10.25    0.24
  -1  -6   5   11.58    0.46
   1  -6  -5   11.78    0.50
   1   3   9  750.74    8.47
   1  -3   9  752.34    8.58
   1  -5  -7   24.74    0.72
  -3  -6   2   97.05    1.42
  -3  -4   7 1802.70   20.02
   3  -4  -7 1681.72   20.16
  -4   1   8  145.48    2.03
  -4  -1   8  146.85    2.02
   6  -2   0   30.01    0.53
   6  -2   0   29.72    0.81
  -3  -5  -5   72.09    1.03
   3  -5   5   69.63    1.07
   4  -4   5  134.72    1.72
  -4  -4  -5  131.38    1.63
   4   4   5  132.41    1.95
   5  -3   4    1.49    0.33
   5  -3   4    0.15    0.13
   6  -1  -3   58.46    1.12
  -6  -1   3   59.71    0.92
   6  -2  -1  787.98    8.98
  -6  -2   1  770.64    8.90
   6   2  -1  791.46    9.25
   2  -6   4 1028.24   11.15
  -2  -6  -4  908.42   11.07
   0  -7   0    0.58    0.27
  -1  -6  -5   80.90    1.27
   1  -6   5   84.77    1.28
   3  -6   2 2393.42   27.71
  -3  -6  -2 2490.79   27.70
   0  -7   1  509.66    6.23
   0  -7  -1  534.36    6.25
   1  -1  10  501.74    5.94
   1   1  10  501.65    5.95
  -1  -5  -7    2.49    0.30
   1  -5   7    2.29    0.31
   1   5   7    2.25    0.23
  -5  -4  -2   13.17    0.29
   5  -4   2   13.92    0.35
   6  -2   1 1290.84   15.11
   6  -2   1 1282.16   14.64
  -2  -4   8  219.92    2.79
   2  -4  -8  204.04    2.87
   4  -5   3  493.27    5.83
  -4  -5  -3  496.96    5.78
   6  -2  -2   69.27    1.26
  -6  -2   2   72.50    1.02
   6  -2  -2   69.72    1.09
  -4  -3   7  278.48    3.49
  -5  -2   6 1083.00   12.61
   5  -2  -6 1089.87   12.86
   5  -2  -6 1100.95   12.48
   6   0   3    0.33    0.46
   5  -3  -5  152.71    2.25
  -5  -3   5  140.22    2.07
  -1  -7   0   25.42    0.61
   1  -7   0   26.29    0.64
  -5  -4   3  164.87    2.16
   5  -4  -3  169.39    2.27
   2  -3  -9  451.36    5.46
  -2  -3   9  415.23    5.18
   1  -7  -1   71.71    1.16
  -1  -7   1   71.07    1.15
   0  -2 -10    3.59    0.50
   0  -2  10    3.54    0.33
   3   0   9    2.08    0.30
   3   0   9    2.28    0.18
   6   0  -4  538.70    6.58
  -6   0   4  551.02    6.44
   1  -7   1  177.64    2.39
  -1  -7  -1  182.61    2.38
   5   1   6   91.69    1.64
  -3  -6   3  471.51    5.64
   0  -7  -2  117.52    1.72
   0  -7   2  123.45    1.74
   6   1   3    9.03    0.66
   6  -1   3    8.58    0.63
  -4  -4   6   14.42    0.46
   1  -2 -10    2.55    0.52
  -1  -2  10    3.24    0.35
  -3  -2   9  590.28    7.02
  -4  -5   4  241.50    3.07
   4  -5  -4  249.09    3.21
   3   4   7   55.22    1.03
  -3  -4  -7   57.95    0.84
   6   2   2   37.07    0.94
   6  -2   2   34.71    0.48
   6  -2   2   35.32    0.90
  -3  -3  -8  176.32    2.19
   3   3   8  179.20    2.46
   3  -3   8  173.89    2.21
   3  -1   9  424.43    4.95
   3  -1   9  431.75    5.07
   3   1   9  428.68    5.17
   6   1  -4    6.74    0.44
   6  -1  -4    5.36    0.42
   6  -1  -4    6.42    0.46
  -6  -1   4    6.02    0.32
  -4  -2   8  191.80    2.53
   5   0  -7 1110.63   12.62
  -5   0   7 1079.80   12.70
   4   0   8   96.05    1.58
   3  -5  -6   49.74    1.04
  -3  -5   6   52.36    0.91
   2  -4   8  103.43    1.46
   2   4   8  104.06    1.54
  -2  -4  -8  105.77    1.48
   6  -2  -3    3.47    0.34
  -6  -2   3    3.03    0.26
   2  -5  -7 1175.19   13.64
  -2  -5   7 1167.71   13.52
   3  -6   3  405.46    4.85
  -3  -6  -3  399.14    4.81
   1  -7  -2  138.90    1.97
  -1  -7   2  144.66    1.99
  -2  -6   5  458.56    5.48
   2  -6  -5  449.92    5.56
  -1  -7  -2  296.37    3.71
   5  -4   3  535.49    6.22
  -1  -2 -10 1066.31   12.35
   1  -2  10 1048.73   12.17
  -5  -1   7  147.29    2.04
  -5   1   7  147.75    2.05
   0  -6  -6  219.05    2.88
   4  -1   8  224.77    2.96
   4  -1   8  221.83    2.60
   2   0  10 2976.42   33.65
  -2  -3  -9  148.28    2.01
   2  -3   9  147.89    1.96
   2   3   9  152.07    2.05
   0  -7   3  597.52    6.83
   0  -7  -3  544.59    6.77
   2  -6   5   20.29    0.53
  -2  -6  -5   19.50    0.50
  -5  -4   4  123.23    1.71
   5  -4  -4  127.56    1.85
   5   3   5  513.31    6.45
   5  -3   5  516.92    6.30
   5  -3   5  526.08    6.00
   4  -5   4   60.86    0.99
  -4  -5  -4   61.88    0.92
   4   3   7  782.39    9.38
   4  -3   7  785.64    8.99
  -1  -6   6  478.66    5.80
   1  -6  -6  483.91    5.85
   2  -5   7   73.13    1.10
  -2  -5  -7   71.86    1.10
   6   0   4   77.85    1.51
   0  -4   9  545.40    6.40
   0  -4  -9  524.99    6.45
   6  -3   0   13.59    0.35
   6  -3   0   13.62    0.55
   5  -2   6   14.83    0.58
   5   2   6   15.50    0.67
  -6  -3   1   48.41    0.74
   6  -3  -1   46.70    0.81
  -3  -6   4    3.06    0.31
   2   1  10  148.03    1.89
  -2  -1 -10  143.92    2.07
   2  -1  10  144.97    1.92
  -2  -7   0  211.65    2.76
   3  -5   6   61.21    0.97
  -3  -5  -6   60.14    0.92
   6  -2   3 1007.05   11.90
   6   2   3 1002.59   11.92
   4   4   6   33.84    0.84
   4  -4   6   34.74    0.60
   1  -7  -3  129.08    1.86
  -1  -7   3  129.40    1.84
  -2  -7   1  986.73   11.47
   2  -2 -10    0.92    0.50
   1  -6   6    1.55    0.29
  -1  -6  -6    0.83    0.25
   1  -4  -9  816.48    9.69
  -2  -7  -1 1229.75   14.17
  -6   0   5   -0.05    0.23
   6   0  -5    0.00    0.33
  -1  -7  -3   78.60    1.24
   6  -3   1  381.07    4.75
   6   3   1  387.00    4.85
   6  -3   1  377.54    4.46
  -3  -2  -9  124.66    1.62
   3   2   9  123.64    1.84
   3  -2   9  120.64    1.60
   6  -2  -4 3426.32   38.51
   6  -2  -4 3449.31   38.54
  -6  -2   4 3336.08   38.36
   6  -1   4  927.57   11.08
   6   1   4  921.24   11.10
   0  -5  -8  312.59    3.69
   0  -5   8  304.25    3.59
   6  -3  -2  402.82    4.98
  -6  -3   2  401.44    4.82
  -5  -3   6    6.27    0.34
   5  -3  -6    6.50    0.53
   4  -5  -5   37.10    0.89
  -4  -5   5   40.34    0.77
   3  -6   4  999.15   10.54
  -3  -6  -4  841.18   10.37
  -4   0   9    0.00    0.29
   3  -4  -8   73.88    1.40
  -3  -4   8   74.48    1.21
   6  -1  -5   18.47    0.68
  -6  -1   5   18.02    0.48
   6   1  -5   17.82    0.55
  -2  -7   2   18.92    0.52
   2  -7  -2   16.91    0.55
   1  -5  -8  511.27    6.17
  -1  -5   8  497.78    6.08
  -1  -4  -9  148.51    2.09
   1   4   9  144.24    2.07
   1   4   9  149.06    1.91
   1  -4   9  148.25    2.01
   0  -3  10    0.58    0.27
   0  -3 -10    0.25    0.40
   0  -3  10    0.29    0.31
  -5  -2   7  277.03    3.54
  -5  -2   7  273.41    3.60
  -5  -2   7  283.11    3.56
  -5   2   7  283.24    3.56
   4  -2   8   11.38    0.47
   4   2   8   10.44    0.56
   4  -2   8   11.11    0.26
   4  -2   8   11.77    0.49
   5  -4   4   14.47    0.89
   5   4   4   14.95    0.88
   5   4   4   17.18    0.63
   5  -4   4   16.97    0.38
   5  -4   4   16.13    0.52
   4  -6   0  354.67    4.33
  -4  -6   0  340.27    4.45
  -4  -6   0  347.25    4.35
  -3   0  10    0.08    0.34
  -2  -7  -2   45.71    0.84
   2  -7   2   43.89    0.86
   5  -5   0   21.71    0.52
   5  -5   0   22.96    0.64
  -5  -5   0   20.98    0.46
  -5   5   0   23.27    0.58
   5  -5   0   22.48    0.59
  -4  -6   1  420.61    5.00
   4  -6  -1  422.07    5.07
  -4   6   1  411.97    5.07
  -4  -6   1  411.60    5.19
   5   0   7   11.39    0.61
   5   0   7   12.34    0.46
   5  -5  -1  380.45    4.78
  -5  -5   1  401.44    4.89
  -5  -5   1  390.00    4.58
   5  -5  -1  404.84    4.67
  -5  -5   1  387.76    4.69
  -1  -3  10  388.21    4.86
  -1  -3  10  384.97    4.80
  -1  -3  10  397.86    4.80
   1  -3 -10  397.35    5.03
   3  -3  -9  354.16    4.61
  -3  -3   9  351.63    4.33
  -3  -3   9  347.67    4.38
  -3   3   9  343.24    4.33
  -4   1   9  176.95    2.43
  -4   1   9  177.41    2.45
  -4  -1   9  183.19    2.44
  -4  -1   9  180.03    2.40
   6   3   2   45.94    1.05
   6  -3   2   46.10    0.97
   6  -3   2   44.95    0.65
   6  -3   2   42.97    1.15
   0  -7   4   -0.01    0.30
   0  -7  -4   -0.19    0.29
   0   0  11    0.14    0.29
   1  -5   8   79.30    1.26
   1   5   8   83.94    1.21
  -1  -5  -8   83.89    1.32
   1  -5   8   84.78    1.31
   1   5   8   83.90    1.34
   1   5   8   79.12    1.30
   4  -6   1 1364.55   16.25
   4  -6   1 1429.00   16.38
  -4  -6  -1 1395.22   16.26
  -4  -6  -1 1410.74   16.36
   4  -6   1 1397.29   16.20
   4   6   1 1407.25   16.67
  -4  -3   8   67.70    1.18
  -4  -3   8   67.71    1.14
  -6  -3   3  156.67    2.46
  -6  -3   3  155.76    2.12
  -6  -3   3  156.40    2.05
   6  -3  -3  156.68    2.16
   6  -3  -3  163.56    2.15
   5  -5   1   54.74    0.89
  -5  -5  -1   53.97    0.82
   5  -5   1   53.44    0.97
  -5   5  -1   53.73    0.97
   5  -5   1   51.07    1.03
   2   2  10   83.09    1.19
  -2  -2 -10   81.89    1.29
   2  -2  10   82.60    1.20
  -3   1  10   43.43    0.92
  -3  -1  10   44.79    0.91
  -3  -1  10   46.18    0.87
  -4   4   7  129.68    2.58
  -4  -4   7  136.45    1.91
  -2  -6   6  110.31    1.64
   2  -6  -6  112.78    1.72
  -2  -6   6  113.00    1.74
  -2  -6   6  109.67    1.66
  -2   6   6  106.74    1.88
  -2   6   6  112.38    1.63
  -1   0  11   11.75    0.47
   5  -4  -5  282.39    3.72
  -5  -4   5  280.42    3.61
  -5  -4   5  290.37    3.59
   5  -1   7    3.94    0.34
   5   1   7    3.88    0.33
   5   1   7    3.92    0.50
   5  -1   7    4.00    0.41
   4  -6  -2  229.11    2.99
  -4  -6   2  232.00    2.93
  -5  -5   2    2.22    0.29
  -5  -5   2    2.07    0.24
   5  -5  -2    2.14    0.32
  -5  -5   2    2.61    0.43
   5  -5  -2    2.16    0.31
   1  -7  -4   73.96    1.25
  -1  -7   4   75.46    1.24
  -1   7   4   71.84    1.37
   0   1  11    6.70    0.39
   0  -1  11    7.36    0.38
   1  -3  10  255.30    3.29
   1   3  10  257.55    3.31
   1   3  10  256.70    3.29
   1  -3  10  267.17    3.25
  -1  -3 -10  253.54    3.35
   1  -3  10  256.94    3.37
   1   3  10  266.52    3.03
  -2  -4   9   11.69    0.47
  -2  -4   9   11.35    0.44
   2  -4  -9   11.47    0.64
  -2  -4   9   11.14    0.48
   3  -5  -7   14.97    0.63
  -3   5   7   15.46    0.48
  -3  -5   7   14.38    0.49
  -2   7   3  458.14    5.79
   2  -7  -3  457.50    5.56
   6   2   4  259.00    3.51
   6  -2   4  295.61    3.74
   6  -2   4  281.28    3.59
   6   2   4  273.52    3.94
   6  -2   4  263.10    3.86
   6  -2   4  281.47    3.56
  -4  -5  -5   38.56    0.63
   4  -5   5   36.87    1.28
   4   5   5   37.16    1.18
   4   5   5   38.62    0.80
   4  -5   5   39.30    0.68
  -3  -6   5   21.29    0.60
  -3   6   5   21.77    0.57
   3  -6  -5   20.06    0.66
  -3   6   5   20.41    0.85
   1  -7   4  348.92    4.42
   1   7   4  344.90    4.32
  -1  -7  -4  351.05    4.26
   1  -7   4  343.82    4.27
  -1  -1  11  173.90    2.36
  -1   1  11  178.40    2.40
  -1  -1  11  176.38    2.39
   4   6   2    1.19    0.57
  -4  -6  -2    0.45    0.34
   4  -6   2    0.54    0.28
   4  -6   2    0.86    0.25
  -4   6  -2    0.89    0.27
  -4  -6  -2    1.06    0.21
   4  -6   2    0.64    0.36
   6   0   5    0.28    0.40
   6   0   5    0.18    0.30
   6   0   5   -0.17    0.52
   6   0   5    0.08    0.29
   1   0  11  866.65   10.08
  -5   0   8    0.20    0.30
  -5   0   8   -0.08    0.27
  -5   0   8   -0.01    0.25
  -2  -6  -6  177.33    2.38
   2  -6   6  188.34    2.46
   2  -6   6  178.74    2.45
   2  -6   6  176.39    3.08
   2  -6   6  181.87    2.58
   2  -6   6  189.26    2.44
  -2  -7  -3    2.39    0.28
   2   7   3    2.16    0.50
   2  -7   3    1.72    0.38
   2  -7   3    2.20    0.31
   2  -7   3    2.36    0.31
   6  -2  -5  288.68    3.66
   6  -2  -5  289.95    3.81
  -6  -2   5  294.11    3.65
  -6  -2   5  291.55    3.67
  -6  -2   5  294.21    3.63
   3   4   8    0.25    0.33
   3   4   8    0.42    0.28
   3   4   8    0.55    0.27
   3  -4   8    0.43    0.26
   3  -4   8    0.09    0.17
  -3  -4  -8    0.02    0.17
   3  -4   8    0.38    0.33
   5  -5   2   37.99    0.68
   5  -5   2   35.46    0.77
   5   5   2   39.18    1.22
  -5  -5  -2   37.51    0.76
  -5  -5  -2   37.06    0.62
   5  -5   2   37.09    1.22
  -5   5  -2   38.85    0.79
   5   3   6  172.33    2.55
   5  -3   6  172.35    2.37
   5  -3   6  168.90    2.04
   5  -3   6  170.81    2.85
   5   3   6  171.17    2.35
   5  -3   6  174.16    2.34
  -2   5   8   88.26    1.39
  -2   5   8   85.55    1.35
  -2  -5   8   85.34    1.38
   2  -5  -8   90.39    1.52
  -2  -5   8   88.52    1.47
   0  -6   7  220.94    2.86
   0  -6   7  223.91    3.22
   0   6   7  225.67    2.88
   0   6   7  225.22    2.91
   0  -6   7  220.91    2.89
   6   3   3    4.64    0.70
   6  -3   3    4.33    0.66
   6  -3   3    5.12    0.17
   6  -3   3    4.04    0.38
   6   3   3    4.06    0.53
   6  -3   3    3.96    0.36
   6  -3   3    4.44    0.39
   6   3   3    4.76    0.37
   6   0  -6  589.39    7.18
  -6   0   6  601.20    7.14
  -6   0   6  611.94    7.15
  -6   0   6  597.87    7.12
  -4  -6   3    0.11    0.33
  -4  -6   3    0.48    0.26
  -4  -6   3    0.15    0.25
  -4   6   3    0.41    0.27
   4  -6  -3    0.04    0.27
  -4   6   3    0.44    0.56
  -4  -6   3    0.41    0.25
  -5   5   3  158.20    2.16
   5  -5  -3  159.97    2.23
  -5   5   3  153.94    2.84
  -5  -5   3  160.62    2.17
   5  -5  -3  160.64    2.20
  -5  -5   3  152.94    2.08
  -5  -5   3  155.37    2.14
   6   1   5   21.80    0.86
   6  -1   5   24.49    0.67
   6   1   5   24.00    0.64
   6  -1   5   22.59    0.71
   6  -1   5   23.75    0.87
   6   1   5   24.37    0.65
   6  -1   5   24.93    0.86
  -2  -3  10  115.60    1.73
  -2  -3  10  118.93    1.80
   1  -1  11  360.07    4.30
   1  -1  11  350.69    4.37
   1  -1  11  350.28    4.40
  -4  -2   9  380.62    4.56
  -4   2   9  371.36    4.55
  -4  -2   9  380.18    4.55
  -4  -2   9  374.62    4.57
  -4   2   9  371.52    4.58
  -5  -1   8  476.48    5.70
  -5   1   8  466.56    5.67
  -5  -1   8  459.20    5.62
  -5   1   8  460.16    5.65
  -5   1   8  458.99    6.68
  -5  -1   8  464.83    5.65
  -1   6   7  446.01    5.57
   1  -6  -7  447.54    5.44
  -1  -6   7  440.27    5.55
  -1  -6   7  442.49    5.39
  -1   6   7  456.43    5.39
   3  -3   9  689.54    8.21
   3   3   9  712.56    8.24
   3  -3   9  697.24    8.25
   3   3   9  690.35    8.31
   3  -3   9  689.29    8.06
   3   3   9  688.56    8.22
  -6   3   4   70.09    2.04
  -6  -3   4   68.01    1.42
   6  -3  -4   69.36    1.07
   6  -3  -4   63.99    1.14
  -6  -3   4   68.31    1.13
  -6  -3   4   66.18    1.11
  -6  -3   4   67.78    1.06
   3   0  10    0.12    0.27
   3   0  10    0.02    0.21
   3   6   5   74.64    1.60
   3  -6   5   73.73    1.86
   3  -6   5   76.21    1.24
   3  -6   5   76.62    1.24
  -3  -6  -5   76.46    1.13
   3  -6   5   75.30    1.37
   3  -6   5   74.25    1.17
   2   4   9  166.04    2.23
   2   4   9  152.53    2.25
   2   4   9  165.22    2.26
   2  -4   9  165.38    2.29
   2  -4   9  167.16    2.17
  -2  -4  -9  175.28    2.21
   2  -4   9  161.49    2.32
   2  -4   9  160.27    2.24
   2  -4   9  160.74    2.23
   3  -2 -10  206.65    3.09
  -3  -2  10  206.02    2.77
  -3  -2  10  204.18    2.72
  -3  -2  10  209.97    2.74
  -3   2  10  211.22    2.73
  -3   2  10  202.82    2.75
   4   0   9    0.94    0.33
   4   0   9    0.35    0.30
  -2   0  11    0.02    0.26
  -4   5   6  305.49    3.85
  -4  -5   6  312.88    3.88
  -4  -5   6  306.27    3.86
  -4  -5   6  307.53    3.86
   3  -7   0   20.70    0.58
   3   7   0   22.92    0.84
  -3  -7   0   22.12    0.55
  -3   7   0   22.49    0.58
   3  -7   0   22.94    0.69
  -3  -7   0   22.26    0.59
   3   7   0   22.97    0.66
   5  -2   7  119.27    1.78
   5   2   7  114.83    1.72
   5   2   7  114.23    1.96
   5  -2   7  115.64    1.70
   5   2   7  115.28    2.09
   5   2   7  123.06    1.76
   5  -2   7  120.34    1.80
  -6   1   6  168.76    2.35
   6  -1  -6  174.75    2.37
  -6  -1   6  173.58    2.34
   6  -1  -6  181.57    2.62
   6   1  -6  179.30    2.40
  -6  -1   6  174.70    2.36
   5   4   5  378.34    4.78
   5  -4   5  361.23    4.54
   5   4   5  356.04    4.58
   5  -4   5  361.32    4.60
   5  -4   5  382.73    4.35
   5  -4   5  361.05    4.55
  -3  -5  -7  283.62    3.48
   3  -5   7  284.89    3.52
   3  -5   7  287.44    3.62
   3   5   7  281.59    3.61
   3   5   7  296.85    3.72
   3   5   7  287.71    3.65
   3   5   7  282.48    3.65
   0  -2  11  179.13    2.43
   0  -2 -11  186.62    2.69
   0  -2  11  183.35    2.52
   0  -2  11  177.35    2.45
   0  -2  11  185.30    2.48
  -3   7   1    8.90    0.58
   3  -7  -1    9.39    0.42
  -3  -7   1    9.10    0.40
   3   7  -1    9.51    0.62
  -3  -7   1   10.33    0.41
   3  -7  -1    9.20    0.49
  -3   7   1    8.79    0.39
   1   6   7   81.29    1.34
   1   6   7   80.84    1.33
  -1  -6  -7   83.82    1.31
   1  -6   7   79.96    1.30
   1  -6   7   82.14    1.31
   1  -6   7   81.61    1.28
   1  -6   7   80.07    1.32
   1  -6   7   81.03    1.76
   4  -4   7  102.23    1.54
   4   4   7  100.84    1.57
   4   4   7  102.32    2.04
   4  -4   7   98.34    2.14
   4  -4   7   99.84    1.60
   4   4   7  100.39    1.53
   4  -4   7  102.71    1.53
   4  -4   7  104.23    1.38
   4   4   7  101.51    1.67
   0  -7   5   33.94    0.75
   0  -7  -5   34.49    0.78
   0  -7   5   33.52    0.97
   0   7   5   34.01    0.77
   0   7   5   34.27    0.86
   0   7   5   34.48    0.74
  -5  -3   7  396.84    5.19
  -5  -3   7  395.68    4.74
  -5   3   7  388.21    4.75
   5  -3  -7  396.21    4.98
  -5  -3   7  381.89    4.80
  -5  -3   7  389.07    4.71
   3   1  10  295.73    3.70
   3  -1  10  285.32    3.72
   3  -1  10  298.92    3.80
   3  -1  10  304.65    3.56
   3   1  10  287.37    3.73
   6  -4   0  121.05    1.66
  -6  -4   0  110.15    1.85
   6  -4   0  115.63    1.55
  -6  -4   0  107.26    1.60
   6   4   0  107.71    1.67
  -6   4   0  111.41    1.65
  -6  -4   0  114.06    1.64
   6  -4   0  113.21    2.03
   4   3   8    1.08    0.27
   4  -3   8    0.69    0.27
   4   3   8    0.93    0.43
   4  -3   8    0.79    0.16
   4  -3   8    0.69    0.31
   4  -3   8    0.95    0.28
   3  -7   1  413.64    5.30
  -3   7  -1  412.02    5.11
   3   7   1  414.53    5.23
   3   7   1  409.72    5.49
   3  -7   1  415.76    5.11
   3  -7   1  409.42    5.11
   2   5   8  114.82    1.67
   2  -5   8  110.87    1.75
   2   5   8  117.72    1.72
  -2  -5  -8  118.52    1.65
   2   5   8  111.88    1.69
   2  -5   8  117.38    1.63
   2  -5   8  111.73    2.28
   2  -5   8  112.94    1.70
   2   5   8  113.02    1.71
   2  -5   8  114.34    1.71
  -4  -6  -3 2361.77   26.05
   4  -6   3 2225.56   26.94
   4  -6   3 2302.65   26.19
   4   6   3 2303.74   26.72
  -4   6  -3 2286.56   26.16
  -4  -6  -3 2307.10   26.27
   4  -6   3 2215.46   26.14
   4  -6   3 2313.74   26.10
  -6  -4   1  141.94    1.83
  -6  -4   1  141.65    1.97
   6  -4  -1  142.87    2.05
  -6  -4   1  144.09    2.22
  -6   4   1  143.96    1.98
   6  -4  -1  144.59    1.91
   6  -4  -1  141.59    1.92
   2  -7  -4  223.67    2.92
  -2  -7   4  219.44    2.89
  -2   7   4  214.11    3.13
  -2  -7   4  217.99    2.96
  -2   7   4  220.63    2.87
   7   0   0    0.69    0.33
   7   0   0    1.11    0.49
   4  -1   9    2.58    0.31
   4  -1   9    2.24    0.12
   4   1   9    2.58    0.41
   4   1   9    2.46    0.32
   4  -1   9    2.64    0.33
   4  -1   9    2.56    0.35
   4  -1   9    2.14    0.31
  -7   0   1  672.32    8.45
   7   0  -1  679.86    7.77
   7   0  -1  676.96    7.98
  -1  -2  11   74.13    1.22
   1  -2 -11   73.37    1.48
  -1   2  11   73.68    1.21
  -1  -2  11   72.77    1.21
  -1  -2  11   75.53    1.27
  -2  -1  11  130.63    1.87
  -2   1  11  135.52    1.86
  -2  -1  11  133.80    1.93
  -2   1  11  134.34    1.89
   5   5   3  240.43    3.07
  -5   5  -3  229.54    3.02
  -5  -5  -3  227.62    3.01
   5  -5   3  226.82    3.62
   5  -5   3  237.34    3.14
   5   5   3  229.09    3.59
   5  -5   3  234.84    2.89
  -1  -7   5   41.99    0.87
  -1   7   5   42.56    0.84
   1  -7  -5   41.38    0.87
  -1   7   5   43.76    0.87
  -1  -7   5   43.55    0.87
  -1  -7   5   43.15    1.01
   6  -4   1   25.57    0.49
   6  -4   1   25.04    0.62
   6  -4   1   22.89    0.65
  -6  -4  -1   23.43    0.59
  -6  -4  -1   21.74    0.74
   6  -4   1   23.19    0.60
   6   4   1   22.81    1.01
   6  -4   1   23.44    0.94
   6   4   1   20.82    0.62
  -3  -7   2   13.25    0.48
   3   7  -2   11.09    0.64
  -3  -7   2   12.19    0.52
  -3  -7   2   12.33    0.44
  -3   7   2   11.39    0.66
   7   0   1  952.84   10.86
   7   0   1  926.03   11.12
  -6   4   2   49.64    0.92
  -6  -4   2   47.93    0.89
   6  -4  -2   49.60    0.89
  -6  -4   2   48.14    0.91
  -6  -4   2   48.33    0.80
  -6   4   2   49.13    1.64
  -6  -4   2   49.30    1.14
   2  -3  10   96.39    1.48
   2  -3  10   96.11    1.52
   2  -3  10   97.83    1.56
   2  -3  10   97.62    1.48
   2   3  10   95.52    1.40
   2   3  10   99.55    1.51
   2  -3  10   97.72    1.39
   2   7   4   90.62    1.49
   2  -7   4   89.00    1.43
   2   7   4   89.96    1.72
   2  -7   4   88.43    1.96
   2   7   4   93.61    1.52
  -2  -7  -4   93.09    1.41
   2  -7   4   92.34    1.59
   2  -7   4   90.43    1.42
   7   0  -2    0.07    0.33
   7   0  -2    0.32    0.42
  -7   0   2   -0.15    0.76
   7   0  -2    0.16    0.25
   7   1   0  257.15    3.64
  -7  -1   0  262.84    3.90
   7  -1   0  256.90    3.43
   7  -1   0  251.22    3.63
   7  -1   0  268.34    3.10
   7  -1  -1   39.74    0.66
  -7  -1   1   35.27    1.19
  -7   1   1   38.30    1.43
   7   1  -1   38.24    0.98
   7   1  -1   35.71    0.85
   7  -1  -1   35.92    1.01
   7   1  -1   40.36    0.68
   7  -1  -1   36.37    0.84
  -5  -4   6    1.24    0.34
  -5   4   6    0.87    0.90
  -5   4   6    0.81    0.25
   5  -4  -6    1.26    0.39
  -5  -4   6    0.72    0.24
  -5  -4   6    1.37    0.48
   1  -7   5   51.68    0.97
   1  -7   5   51.91    0.95
   1  -7   5   50.47    1.35
   1   7   5   53.57    1.07
   1   7   5   52.62    1.19
  -1  -7  -5   50.46    0.95
   1  -7   5   54.30    1.07
   1   7   5   50.46    0.94
   1   7   5   51.93    1.01
   5  -5  -4  127.14    1.87
  -5  -5   4  130.80    2.05
  -5   5   4  124.49    2.52
   5  -5  -4  129.84    1.89
  -5  -5   4  125.36    1.82
  -5  -5   4  123.06    1.80
  -5  -5   4  123.30    1.76
  -5   5   4  124.79    1.80
  -4  -6   4   86.94    1.37
  -4  -6   4   90.65    1.53
  -4  -6   4   90.71    1.40
  -4   6   4   87.32    1.83
  -4  -6   4   90.94    1.41
  -4   6   4   88.02    1.39
   4  -6  -4   93.87    1.49
   6  -2   5   22.92    0.74
   6  -2   5   25.51    0.68
   6  -2   5   23.61    0.67
   6   2   5   25.76    0.97
   6   2   5   26.24    0.66
   6   2   5   22.12    0.60
   6  -2   5   23.43    0.92
   1   2  11  176.33    2.41
   1  -2  11  176.73    2.39
  -1  -2 -11  185.29    2.56
   1  -2  11  173.32    2.49
   1  -2  11  179.00    2.37
   1  -2  11  180.55    2.41
   1   2  11  181.64    2.43
   1  -2  11  177.52    2.45
   3  -7   2  593.09    7.04
   3   7   2  588.70    7.45
   3  -7   2  573.17    7.77
   3  -7   2  557.26    7.02
  -3  -7  -2  617.93    7.03
   3  -7   2  567.75    7.01
   3  -7   2  585.59    7.22
  -3   7  -2  627.89    7.06
  -5   2   8  181.33    2.47
  -5  -2   8  184.38    2.48
   5  -2  -8  193.54    2.78
  -5  -2   8  179.52    2.44
  -5  -2   8  186.68    3.04
  -5   2   8  182.63    2.48
  -5  -2   8  181.52    2.48
  -5   2   8  173.31    3.41
   0  -4  10   39.78    0.81
   0  -4  10   40.32    0.88
   0  -4  10   38.92    0.81
   0   4  10   39.28    0.83
   0   4  10   39.66    0.80
   6  -3   4   97.58    1.59
   6  -3   4  102.70    1.57
   6  -3   4   98.83    1.57
   6   3   4   99.88    2.02
   6   3   4   98.98    1.57
   6  -3   4   99.88    1.49
   0  -5  -9  615.03    7.48
   0  -5   9  618.88    7.37
   0  -5   9  637.27    7.71
   0  -5   9  634.78    7.47
   0  -5   9  629.12    7.35
   0  -5   9  625.49    7.43
   0  -5   9  633.12    7.40
   2   0  11    0.19    0.30
   2   0  11    0.26    0.23
   2   0  11    0.06    0.26
  -3   6   6  212.79    2.77
  -3  -6   6  204.67    2.71
  -3  -6   6  206.78    2.76
   3  -6  -6  210.09    2.87
   7  -1   1  315.12    4.40
   7   1   1  317.69    4.39
   7  -1   1  343.13    4.20
   7   1   1  329.17    4.44
   7  -1   1  333.10    4.21
  -2   6   7  984.37   11.51
  -2   6   7  960.28   11.18
   2  -6  -7  983.65   11.29
  -2  -6   7  926.27   11.15
  -2  -6   7  943.45   11.28
  -2   6   7  951.62   11.15
   7   1  -2   73.33    1.33
  -7  -1   2   76.43    1.76
   7   1  -2   79.62    1.45
   7   1  -2   81.39    1.25
   7  -1  -2   82.15    1.48
  -7   1   2   76.73    2.00
   7  -1  -2   76.11    1.32
   7  -1  -2   75.16    1.14
   4  -5   6    1.30    0.30
   4   5   6    0.94    0.35
   4  -5   6    1.02    0.34
   4   5   6    1.07    0.32
   4  -5   6    1.15    0.32
   4  -5   6    1.16    0.21
   4   5   6    1.00    0.66
   4   5   6    1.09    0.27
   1  -4 -10  412.84    5.35
  -1  -4  10  427.48    5.24
  -1  -4  10  418.16    5.25
  -1  -4  10  436.87    5.36
  -1  -4  10  434.71    5.32
  -1   4  10  431.00    5.23
  -1  -4  10  428.88    5.24
  -3  -4   9  284.45    3.61
  -3  -4   9  287.15    3.66
  -3   4   9  286.11    4.19
  -3  -4   9  288.67    3.73
  -3  -4   9  285.74    3.65
   3  -4  -9  276.16    3.85
  -3   4   9  285.96    3.69
  -3   4   9  287.45    3.62
  -3  -4   9  297.44    3.68
  -3  -4   9  287.42    3.66
  -6  -2   6  828.43    9.68
  -6   2   6  810.83    9.70
  -6  -2   6  833.71   10.35
  -6  -2   6  832.04    9.68
  -6  -2   6  834.98    9.73
   6  -2  -6  843.42    9.92
  -6   2   6  802.36   10.91
   6  -4   2  532.67    6.51
   6   4   2  533.37    7.07
  -6  -4  -2  537.11    6.39
   6  -4   2  531.88    6.43
   6  -4   2  552.00    6.44
  -6  -4  -2  536.63    6.61
   6  -4   2  531.15    6.95
   6  -4   2  527.17    6.21
   6   4   2  533.85    6.48
   6  -4   2  527.77    6.41
   6  -4   2  539.71    6.46
  -1   5   9    5.38    0.37
  -1  -5   9    5.40    0.35
  -1  -5   9    5.28    0.39
  -1  -5   9    5.24    0.48
   1  -5  -9    5.11    0.44
   5   0   8    0.10    0.37
   5   0   8    0.01    0.32
   5   0   8    0.24    0.41
   5   0   8    0.11    0.27
  -6  -3   5  201.46    2.55
  -6   3   5  198.79    3.65
  -6  -3   5  203.81    2.61
   7   0   2    0.18    0.50
   7   0   2    0.23    0.40
   7   0   2   -0.02    0.32
  -4   4   8   88.98    2.03
  -4   4   8   88.39    1.35
  -4  -4   8   87.36    1.38
  -4  -4   8   91.28    1.46
  -4   4   8   84.26    1.39
  -4  -4   8   87.75    1.37
  -4  -4   8   83.15    1.38
  -4  -4   8   89.59    1.37
   3  -2  10   81.38    1.32
   3  -2  10   83.76    1.18
   3   2  10   82.58    1.34
   3   2  10   83.73    1.34
  -3  -7   3   62.21    1.16
  -3  -7   3   59.65    1.06
  -3   7   3   62.54    1.34
  -3   7   3   59.97    1.06
  -3  -7   3   59.85    1.09
  -3  -7   3   61.24    1.05
   2  -1  11    3.60    0.26
   2  -1  11    4.25    0.38
  -2  -1 -11    3.26    0.33
   2   1  11    3.70    0.33
   2  -1  11    4.10    0.34
   2  -1  11    4.13    0.38
   7   0  -3  742.02    8.35
  -7   0   3  746.46    9.18
  -6   4   3  863.71   11.71
  -6  -4   3  916.90   10.55
   6  -4  -3  937.43   10.68
  -6   4   3  947.66   10.69
  -6  -4   3  890.98   10.66
  -6  -4   3  901.76   10.97
  -6  -4   3  892.65   10.63
   6   0   6  988.01   11.37
   6   0   6  989.72   11.66
   6   0   6  982.74   11.33
   6   0   6  980.76   11.35
   0  -8   0   72.21    1.25
   0   8   0   81.16    1.37
   4   2   9   63.61    1.37
   4  -2   9   66.50    1.14
   4  -2   9   62.21    1.13
   4  -2   9   62.74    1.12
   4   2   9   66.83    1.14
   4  -2   9   65.47    0.90
   4   2   9   62.64    1.26
  -4   0  10  239.11    3.11
  -4   0  10  237.99    3.15
  -4   0  10  236.89    3.14
   2  -2 -11  643.21    7.79
  -2  -2  11  624.67    7.38
  -2  -2  11  637.73    7.48
  -2   2  11  632.20    7.43
  -2   2  11  642.71    7.37
   4   6   4   65.79    1.14
   4  -6   4   71.79    1.13
   4  -6   4   57.78    1.23
  -4  -6  -4   74.01    1.07
  -4   6  -4   63.22    1.11
   4  -6   4   63.38    1.12
   4  -6   4   63.81    1.73
   4  -6   4   62.13    1.14
  -4  -3   9  124.70    1.82
  -4  -3   9  126.32    1.85
   4  -3  -9  125.27    2.13
  -4  -3   9  126.54    1.81
  -4  -3   9  121.18    1.89
  -4   3   9  126.51    1.82
  -4   3   9  124.65    1.84
  -4  -3   9  125.99    1.78
  -4   3   9  123.06    2.57
   0  -8   1   44.05    0.88
   0   8   1   43.43    0.96
   0   8  -1   44.64    0.93
   5  -1   8   75.93    1.37
   5   1   8   75.55    1.28
   5  -1   8   73.44    1.31
   5   1   8   77.37    1.30
   5  -1   8   78.25    1.39
   5   1   8   77.94    1.51
   5   1   8   79.48    1.28
   5   1   8   78.45    1.50
   5  -1   8   76.17    1.26
   3  -5  -8  188.74    2.79
  -3  -5   8  201.43    2.67
  -3  -5   8  201.59    2.70
  -3   5   8  199.42    2.69
  -3  -5   8  197.51    2.71
  -3  -5   8  198.23    2.69
  -3   5   8  196.09    2.64
  -3   5   8  190.53    3.07
  -3  -5   8  202.83    2.64
  -3  -5   8  200.42    2.61
   1  -4  10  103.00    1.92
   1   4  10  109.38    1.62
   1  -4  10  106.76    1.58
  -1  -4 -10  111.31    1.65
   1   4  10   99.15    1.32
   1  -4  10  108.94    1.65
   1  -4  10  104.92    1.55
   1  -4  10  109.20    1.68
   1   5   9  198.17    2.74
   1  -5   9  194.02    2.76
   1   5   9  199.51    2.56
   1  -5   9  205.56    2.72
   1   5   9  199.10    2.73
   1  -5   9  215.18    2.69
  -1  -5  -9  203.45    2.72
   1  -5   9  205.11    2.69
   1   5   9  206.71    2.72
   1  -5   9  202.10    3.16
   1  -5   9  201.98    2.74
   2  -6   7 1771.38   20.13
   2   6   7 1782.70   20.11
   2  -6   7 1733.69   20.86
   2  -6   7 1785.89   20.17
   2  -6   7 1739.21   20.14
  -2  -6  -7 1783.38   20.05
   2   6   7 1767.33   20.55
   2   6   7 1767.17   20.15
   2  -6   7 1767.73   20.07
   2  -6   7 1806.28   20.25
   7   1   2   39.74    1.06
   7  -1   2   40.69    1.07
   7  -1   2   40.04    0.94
   7   1   2   39.99    1.12
   7  -1   2   42.30    0.91
   7   1   2   38.98    0.87
  -5   5  -4    8.61    0.41
  -5  -5  -4    8.36    0.45
   5  -5   4    8.88    0.42
   5  -5   4    8.44    0.39
   5  -5   4    8.79    0.86
   5   5   4    8.53    0.79
   5  -5   4    8.54    0.48
   5  -5   4    9.87    0.34
   5   5   4    8.59    0.44
   7   1  -3  316.67    4.13
   7  -1  -3  317.20    3.92
   7  -1  -3  313.39    4.13
   7  -1  -3  313.02    4.02
  -7  -1   3  312.99    3.90
  -7  -1   3  304.80    3.81
  -7  -1   3  311.78    4.58
   7   1  -3  315.93    4.04
  -7   1   3  327.91    4.96
   6   1   6  668.93    7.82
   6  -1   6  652.20    8.19
   6   1   6  647.82    7.78
   6  -1   6  656.90    7.82
   6   1   6  668.12    7.81
   6  -1   6  654.79    7.72
   6  -1   6  662.85    7.93
  -3  -3  10  108.52    1.67
  -3  -3  10  108.43    1.62
  -3   3  10  110.89    1.63
  -3  -3  10  109.97    1.64
  -3  -3  10  111.10    1.64
   3  -3 -10  113.36    1.96
  -3  -3  10  111.28    1.72
  -3   3  10  104.67    1.67
   3  -7   3  695.30    8.33
   3  -7   3  704.89    8.30
   3  -7   3  712.10    8.54
   3  -7   3  691.17    9.12
   3  -7   3  686.58    8.31
  -3  -7  -3  704.51    8.25
   3   7   3  718.11    8.43
  -3   7  -3  710.86    8.30
   7   2   0    5.14    0.61
   7   2   0    4.47    0.53
  -7  -2   0    4.97    0.62
  -7   2   0    5.36    0.34
   7  -2   0    5.68    0.57
   7   2   0    4.86    0.42
   7  -2   0    5.01    0.20
   7  -2   0    5.50    0.41
   7  -2   0    5.17    0.48
  -7   2   1    3.92    0.32
   7   2  -1    4.40    0.50
  -7  -2   1    3.90    0.64
  -7   2   1    4.35    0.97
   7   2  -1    4.09    0.42
   7  -2  -1    4.11    0.47
   7  -2  -1    4.26    0.38
   7  -2  -1    4.49    0.24
  -2   7   5    1.14    0.29
  -2   7   5    0.87    0.45
  -2  -7   5    0.93    0.36
   2  -7  -5    0.85    0.34
  -2   7   5    2.19    0.31
  -2  -7   5    1.16    0.30
  -6   0   7    0.04    0.28
  -6   0   7   -0.05    0.28
  -6   0   7   -0.15    0.90
  -6   0   7    0.22    0.26
   6   0  -7    0.09    0.25
  -4   1  10  746.64    8.87
  -4  -1  10  743.72    8.87
  -4  -1  10  747.90    8.80
  -4  -1  10  721.14    8.81
  -4   1  10  746.64    8.83
  -4  -1  10  763.35    8.86
   3   6   6 2891.33   33.31
   3  -6   6 2917.67   33.52
   3  -6   6 2930.15   33.34
   3   6   6 2898.24   33.38
   3   6   6 2827.95   33.39
   3   6   6 2876.29   33.86
   3  -6   6 2841.44   34.22
  -3  -6  -6 2992.95   33.21
   3  -6   6 3067.22   33.28
   3   6   6 2928.13   33.35
   3  -6   6 2956.30   33.35
   5   3   7    3.18    0.33
   5   3   7    2.46    0.66
   5  -3   7    3.04    0.36
   5  -3   7    2.32    0.74
   5  -3   7    3.19    0.38
   5  -3   7    3.07    0.31
   5   3   7    2.89    0.50
   5  -3   7    2.86    0.32
   1  -8   0  295.45    3.87
   1   8   0  297.59    3.84
  -1   8   0  295.85    3.86
   1  -8   0  286.17    3.71
  -1  -8   0  292.05    3.73
   0  -3  11  216.01    2.85
   0   3  11  212.49    2.85
   0  -3  11  216.48    2.95
   0  -3  11  214.63    2.90
   0   3  11  214.63    2.87
  -3   0  11   43.16    0.86
  -3   0  11   42.06    0.87
  -1   8   1  108.07    1.77
   1   8  -1  110.36    1.73
  -1  -8   1  114.01    1.69
   1  -8  -1  113.34    1.69
   1   8   1   46.16    0.99
  -1   8  -1   47.70    0.99
   1  -8   1   46.79    1.01
   1  -8   1   44.01    0.90
   0  -7   6 1055.65   12.42
   0   7   6 1079.83   12.58
   0  -7   6 1080.01   12.41
   0   7   6 1056.24   12.42
   0   7   6 1085.24   12.47
   0  -7   6 1092.27   12.82
   0  -7  -6 1073.34   12.44
   0   7   6 1078.87   12.43
   5   4   6  567.71    6.83
   5  -4   6  566.90    6.83
   5  -4   6  585.25    6.62
   5   4   6  574.10    6.90
   5  -4   6  569.88    6.92
   5  -4   6  579.66    6.85
   5  -4   6  565.47    6.95
   5   4   6  567.61    7.07
   0  -8   2  343.37    4.51
   0   8   2  334.84    4.32
   0   8   2  332.31    4.43
   0  -8  -2  348.58    4.33
   0   8  -2  338.32    4.36
   0  -6   8  276.59    3.52
   0  -6  -8  269.07    3.49
   0  -6   8  267.63    3.44
   0  -6   8  258.89    3.43
   0   6   8  266.63    3.46
   0   6   8  268.93    3.50
   0  -6   8  266.10    3.46
   0  -6   8  269.50    3.49
   0   6   8  278.09    3.60
   7  -2   1   25.14    0.83
   7  -2   1   25.99    0.70
   7   2   1   24.20    0.69
   7   2   1   23.94    0.93
   7  -2   1   25.12    0.88
   7   2   1   25.00    0.84
   7  -2   1   24.93    0.67
  -7  -2  -1   25.70    0.91
   7  -2   1   24.35    0.61
   7  -2  -2  282.94    3.67
   7  -2  -2  281.55    3.80
  -7   2   2  277.83    4.64
  -7  -2   2  280.66    4.09
   7   2  -2  292.44    3.87
   7  -2  -2  289.94    3.53
  -7  -2   2  277.12    3.57
  -4  -5   7   14.10    0.54
  -4   5   7   13.48    0.47
  -4  -5   7   13.32    0.63
  -4  -5   7   14.15    0.51
  -4   5   7   13.90    0.49
  -4  -5   7   14.43    0.49
  -6   1   7  119.68    1.76
   6   1  -7  122.41    1.75
  -6  -1   7  118.60    1.75
  -6  -1   7  118.66    1.76
  -6   1   7  119.79    1.76
   6  -1  -7  122.32    2.04
  -6  -1   7  121.13    1.71
  -6  -1   7  118.77    2.45
  -6  -1   7  115.76    1.72
  -1  -3  11   81.71    1.32
   1  -3 -11   82.26    1.55
  -1  -3  11   81.86    1.34
  -1   3  11   81.37    1.29
  -1   3  11   80.19    1.34
  -1  -3  11   83.89    1.39
  -5   0   9   28.30    0.73
  -5   0   9   32.02    0.77
  -5   0   9   33.42    1.44
  -5   0   9   29.57    0.72
  -5   0   9   29.98    0.71
   6  -4   3  154.60    2.23
   6  -4   3  160.55    2.23
   6  -4   3  153.81    2.29
   6  -4   3  157.08    2.21
   6   4   3  157.81    2.81
  -6  -4  -3  160.17    2.38
   6  -4   3  157.97    2.26
   6   4   3  155.06    2.27
  -6  -4  -3  157.76    2.18
   6  -4   3  164.30    2.76
  -5  -5   5   76.92    1.47
  -5   5   5   74.55    1.22
   5  -5  -5   75.64    1.28
  -5  -5   5   71.55    1.22
  -5  -5   5   72.53    1.26
   5  -5  -5   76.14    1.34
  -5  -5   5   73.04    1.20
  -5   5   5   77.50    1.92
   2  -7   5   38.05    0.80
   2   7   5   37.18    0.77
   2  -7   5   35.68    0.90
   2   7   5   38.17    0.81
   2  -7   5   39.13    0.82
   2   7   5   37.25    0.87
   2  -7   5   39.49    1.34
   2   7   5   38.64    0.87
   2   7   5   36.93    1.08
   2  -7   5   37.18    0.79
  -2  -7  -5   38.57    0.76
  -4  -6   5   33.90    0.74
  -4  -6   5   35.03    0.75
   4  -6  -5   35.21    0.79
  -4  -6   5   34.46    0.76
  -4   6   5   32.69    1.13
  -4  -6   5   34.37    0.88
  -2   4  10    2.25    0.30
   2  -4 -10    1.91    0.49
  -2  -4  10    2.18    0.34
  -2  -4  10    2.44    0.38
  -2  -4  10    2.45    0.36
  -2   4  10    2.57    0.35
  -2  -4  10    2.04    0.29
   7   0   3  103.63    1.90
   7   0   3  103.27    1.78
  -3  -1  11  518.67    6.78
  -3  -1  11  595.22    6.89
  -3   1  11  525.47    6.84
  -3  -1  11  537.36    6.84
  -3  -1  11  597.38    6.83
  -3   1  11  590.77    6.85
  -3   1  11  600.02    6.82
  -1   6   8  789.14    9.29
  -1   6   8  775.35    9.48
   1  -6  -8  801.60    9.36
  -1  -6   8  797.31    9.32
  -1  -6   8  761.93    9.25
  -1  -6   8  778.84    9.31
  -1  -6   8  792.31    9.22
  -1   6   8  781.64    9.26
  -2  -5   9   56.23    1.11
  -2   5   9   57.05    1.32
  -2  -5   9   59.02    1.13
   2  -5  -9   58.04    1.17
  -2  -5   9   59.03    1.05
  -2   5   9   57.84    1.05
  -2  -5   9   55.73    1.07
  -1  -7   6   66.59    1.35
  -1   7   6   68.02    1.16
  -1  -7   6   68.16    1.14
  -1  -7   6   63.18    1.17
   1  -7  -6   68.94    1.23
  -1  -7   6   67.29    1.19
  -1   7   6   64.76    1.33
  -1   7   6   68.72    1.19
   7   0  -4    0.23    0.38
  -7   0   4    0.03    0.82
   7   0  -4   -0.06    0.36
   7   0  -4    0.19    0.33
  -7   0   4    0.02    0.25
   3   4   9    0.09    0.27
   3  -4   9    0.38    0.20
   3   4   9    0.09    0.27
   3  -4   9    0.21    0.34
   3  -4   9    0.16    0.31
   3  -4   9    0.01    0.26
   3   4   9   -0.16    0.33
   3  -4   9    0.55    0.73
   3  -4   9    0.10    0.29
  -6  -4   4  244.55    3.14
   6  -4  -4  255.97    3.31
  -6  -4   4  243.75    3.21
  -6   4   4  251.15    4.25
  -6   4   4  254.05    3.21
  -6  -4   4  252.23    3.23
   2   2  11  104.60    1.63
   2  -2  11  106.76    1.63
   2   2  11  115.40    1.46
  -2  -2 -11  117.58    1.68
   2   2  11  105.84    1.64
   2  -2  11  111.99    1.55
   2  -2  11   95.91    1.67
   2  -2  11  108.10    1.63
  -3   7   4   58.86    1.36
  -3   7   4   59.60    1.07
  -3  -7   4   59.99    1.04
  -3  -7   4   60.25    1.11
  -3  -7   4   57.47    1.05
   3   7  -4   63.20    1.28
  -3  -7   4   60.93    1.16
  -1   8   2   19.36    0.54
   1   8  -2   18.20    0.61
  -1  -8   2   21.29    0.66
  -1   8   2   18.73    0.68
   1  -8  -2   19.44    0.60
  -1  -8   2   20.85    0.63
  -5  -1   9 1104.54   12.76
  -5  -1   9 1110.47   12.81
  -5   1   9 1089.91   12.76
  -5  -1   9 1088.84   12.73
  -5   1   9 1093.08   13.90
  -5   1   9 1085.53   12.78
  -5   1   9 1121.83   12.75
  -5  -1   9 1101.84   13.66
  -5  -1   9 1088.37   12.77
  -5   1   9 1066.50   12.77
  -5  -6   0   50.62    0.85
   5  -6   0   47.45    1.02
  -5  -6   0   52.34    0.96
  -5   6   0   49.71    1.28
  -5  -6   0   50.91    1.08
   5  -6   0   49.34    1.41
   5   6   0   48.04    1.32
   5  -6   0   46.14    0.95
   5  -6   0   50.18    0.92
  -5   6   0   52.77    0.97
  -5  -6   0   47.38    0.87
   0   0  12    7.15    0.40
   0   0  12    6.83    0.36
   0   0  12    6.99    0.41
   0   0  12    6.47    0.38
   1   8   2   11.08    0.54
   1  -8   2   10.80    0.67
  -1   8  -2   11.69    0.51
   1  -8   2   11.93    0.56
  -1  -8  -2   12.18    0.45
  -5   6   1   26.51    1.01
   5   6  -1   25.74    0.99
  -5  -6   1   27.21    0.80
   5  -6  -1   24.90    0.72
  -5  -6   1   25.22    0.60
   5  -6  -1   25.74    0.67
   5  -6  -1   26.10    1.05
   5  -6  -1   25.29    0.63
  -5  -6   1   25.38    0.56
  -5  -6   1   26.58    0.66
  -5   6   1   28.40    0.69
   6   3   5  370.43    4.91
   6  -3   5  374.90    4.67
   6  -3   5  366.61    4.69
   6   3   5  368.06    4.63
   6  -3   5  372.94    4.57
   6  -3   5  366.92    4.66
   6   3   5  376.31    4.61
   6   3   5  370.01    4.68
   6  -3   5  375.65    4.60
   6  -3   5  381.63    4.75
   6   3   5  373.61    5.22
   1   3  11  178.12    2.47
   1   3  11  177.07    2.43
   1  -3  11  180.41    2.46
   1  -3  11  177.72    2.42
   1  -3  11  175.82    2.53
  -1  -3 -11  175.38    2.51
   1  -3  11  185.74    2.41
   1   3  11  180.28    2.45
   1   7   6    3.55    0.34
  -1  -7  -6    2.93    0.31
   1  -7   6    2.90    0.31
   1   7   6    3.06    0.35
   1  -7   6    3.26    0.34
   1  -7   6    3.13    0.63
   1  -7   6    2.76    0.34
   1   7   6    3.00    0.52
   1   7   6    3.73    0.35
  -5  -3   8  309.39    3.89
  -5   3   8  313.50    3.95
  -5  -3   8  313.89    4.43
  -5  -3   8  309.57    4.00
  -5   3   8  297.50    4.90
  -5  -3   8  312.50    3.93
  -5  -3   8  307.26    3.89
   5  -3  -8  310.80    4.18
   7  -1   3  389.12    5.51
   7   1   3  389.13    5.55
   7  -1   3  436.96    5.34
   7   1   3  441.66    5.29
   7   1   3  423.77    5.54
   7  -1   3  431.17    5.28
   5  -2   8   24.75    0.69
   5  -2   8   25.63    0.69
   5   2   8   25.39    0.84
   5  -2   8   24.98    0.65
   5  -2   8   24.31    0.71
   5   2   8   24.54    0.66
   5   2   8   25.38    0.66
   5   2   8   24.45    0.65
   5   2   8   24.25    0.91
   3  -5   8   12.76    0.51
   3   5   8   12.95    0.54
   3  -5   8   13.91    0.42
   3   5   8   14.40    0.50
   3  -5   8   14.26    1.01
   3  -5   8   12.83    0.48
  -3  -5  -8   13.94    0.39
   3  -5   8   12.52    0.53
   3   5   8   13.84    0.52
   3  -5   8   13.37    0.53
   3   5   8   12.27    0.85
   3   5   8   13.66    0.52
   1  -6   8    1.53    0.30
   1   6   8    2.61    0.37
   1   6   8    2.54    0.33
   1  -6   8    2.24    0.32
   1  -6   8    2.26    0.31
   1   6   8    3.36    0.33
   1  -6   8    2.52    0.35
   1   6   8    1.71    0.23
   1   6   8    1.45    0.33
  -1  -6  -8    1.81    0.30
   1  -6   8    2.79    0.37
   7  -1  -4 1767.44   19.87
  -7  -1   4 1685.63   20.61
  -7  -1   4 1740.80   19.79
  -7   1   4 1728.19   20.96
   7  -1  -4 1723.20   19.88
  -7  -1   4 1726.83   19.70
   7  -1  -4 1667.91   19.95
   7   1  -4 1732.97   19.97
  -1   0  12    0.22    0.27
  -1   0  12   -0.09    0.30
  -1   0  12    0.06    0.31
  -1   0  12   -0.01    0.25
  -7  -2  -2  439.19    5.61
   7  -2   2  429.71    5.30
   7  -2   2  422.65    5.28
   7  -2   2  427.46    5.25
   7   2   2  423.81    5.29
   7  -2   2  431.12    5.63
   7   2   2  412.87    5.63
   7  -2   2  426.37    5.17
   7   2   2  429.60    5.27
   7  -2   2  429.24    5.50
  -5  -4   7  542.37    6.49
  -5   4   7  552.08    6.51
  -5  -4   7  561.59    6.88
  -5  -4   7  547.60    6.44
  -5  -4   7  545.72    6.49
  -5  -4   7  541.58    6.57
   4  -4   8 1210.91   14.01
   4   4   8 1198.63   13.94
   4  -4   8 1213.88   13.92
   4  -4   8 1169.28   13.73
   4   4   8 1196.90   13.97
   4   4   8 1192.88   14.09
   4  -4   8 1240.25   13.93
   4   4   8 1178.04   13.93
   4  -4   8 1221.32   13.95
   4   4   8 1213.11   14.54
   4  -4   8 1198.00   14.76
   7  -2  -3    0.48    0.25
   7  -2  -3    0.30    0.34
  -7  -2   3    0.28    0.58
   7   2  -3    0.11    0.39
  -7   2   3    0.25    0.99
  -7  -2   3    0.31    0.27
  -7  -2   3    0.71    0.20
   7  -2  -3    0.76    0.39
   6  -2   6  592.31    7.01
   6   2   6  582.43    6.92
   6  -2   6  560.73    7.09
   6  -2   6  586.95    7.00
   6   2   6  593.78    7.29
   6  -2   6  583.48    7.46
   6  -2   6  585.37    6.87
   5  -6   1  320.75    4.01
   5   6   1  333.20    4.09
  -5   6  -1  331.97    4.10
  -5  -6  -1  326.51    4.24
   5  -6   1  323.22    4.78
   5   6   1  329.86    4.67
   5  -6   1  335.18    4.25
  -5  -6  -1  326.18    3.93
  -5  -6  -1  328.27    4.09
   5  -6   1  325.97    4.11
  -4   2  10   20.81    0.62
   4  -2 -10   17.92    0.89
  -4  -2  10   21.49    0.59
  -4  -2  10   19.81    0.59
  -4   2  10   21.68    0.60
  -4  -2  10   18.92    0.61
  -4   2  10   21.45    1.21
   0   8   3  116.01    1.67
   0   8   3  108.89    1.83
   0  -8   3  116.10    1.93
   0  -8   3  115.28    1.75
   0  -8  -3  110.53    1.71
   0   8   3  112.45    1.73
   0   8  -3  117.49    1.76
   0  -1  12   23.85    0.63
   0  -1  12   22.96    0.58
   0   1  12   23.20    0.59
   0  -1  12   22.95    0.66
   0  -1  12   23.81    0.61
   0  -1  12   22.75    0.64
   0   1  12   23.20    0.60
   0   1  12   23.26    0.63
  -6  -3   6   14.33    0.50
  -6  -3   6   15.41    0.83
  -6  -3   6   13.43    0.55
  -6  -3   6   13.48    0.49
  -6   3   6   13.54    0.47
  -6  -3   6   12.87    0.46
  -6   3   6   13.49    0.44
   6  -3  -6   12.77    0.58
  -6   3   6   13.46    1.22
  -5   6   2  367.73    5.17
  -5  -6   2  365.71    4.52
  -5  -6   2  381.16    4.82
  -5  -6   2  359.10    4.57
  -5  -6   2  376.78    4.63
  -5   6   2  376.02    4.64
   5  -6  -2  367.31    4.73
   5   6  -2  376.18    5.09
   5  -6  -2  382.70    4.62
   3   7   4  111.06    1.75
  -3  -7  -4  107.08    1.58
   3  -7   4  108.35    2.34
   3   7   4  111.90    1.67
   3  -7   4  109.06    1.68
   3  -7   4  110.01    1.85
  -3   7  -4  112.41    1.63
   3  -7   4  113.87    1.68
  -1   1  12  655.44    7.84
  -1  -1  12  676.68    7.91
  -1  -1  12  670.31    7.87
  -1   1  12  665.29    7.92
  -1  -1  12  660.58    7.94
  -1  -1  12  653.92    7.83
  -1  -1  12  666.69    7.88
  -1   1  12  647.68    7.87
  -3  -6   7  249.80    3.23
  -3  -6   7  251.22    3.27
  -3   6   7  251.10    3.22
  -3  -6   7  244.05    3.14
  -3  -6   7  248.85    3.14
  -3   6   7  237.22    3.62
  -3  -6   7  236.31    3.19
   3  -3  10 1023.45   12.06
   3  -3  10 1011.78   12.11
   3  -3  10 1077.83   11.92
   3  -3  10 1014.73   12.07
   3  -3  10 1030.04   12.17
   3   3  10 1061.82   12.14
   3   3  10 1025.35   12.10
   3   3  10 1034.03   12.09
   3  -3  10  996.48   12.73
   4   6   5  158.46    2.16
  -4  -6  -5  160.47    2.04
   4  -6   5  155.75    2.37
   4  -6   5  158.65    2.11
   4  -6   5  153.81    2.22
   4   6   5  153.32    2.23
   4  -6   5  154.64    2.94
  -4   6  -5  155.71    2.18
   4  -6   5  163.51    2.22
   4  -6   5  160.24    2.23
   4  -7   0  161.59    2.24
  -4   7   0  158.78    2.24
   4   7   0  166.49    2.67
   4  -7   0  157.67    2.86
  -4   7   0  157.61    2.50
   4  -7   0  163.27    2.25
  -4  -7   0  154.28    2.16
   4  -7   0  160.91    2.40
  -4  -7   0  160.19    2.37
   2  -4  10  106.02    1.65
   2  -4  10   99.46    2.08
   2  -4  10  100.68    1.67
   2  -4  10  102.95    1.60
   2   4  10  102.60    1.59
   2   4  10   99.61    1.60
  -2  -4 -10  107.12    1.55
   2  -4  10  103.67    1.59
   2   4  10  104.70    1.52
   2  -4  10  105.46    1.52
   2  -5   9   18.91    0.58
   2  -5   9   14.85    0.55
   2  -5   9   12.06    0.89
   2   5   9   16.55    0.53
   2   5   9   14.40    0.49
   2  -5   9   14.14    0.46
  -2  -5  -9   13.98    0.45
   2   5   9   14.73    0.53
   2   5   9   14.02    0.53
   2  -5   9   11.48    0.48
   2  -8   0  245.53    3.41
  -2   8   0  246.75    3.39
   2   8   0  248.72    3.57
   2  -8   0  246.80    3.20
   2   8   0  251.29    3.35
  -2   8   0  240.94    3.19
   4  -3   9  193.95    2.66
   4   3   9  191.99    2.67
   4  -3   9  196.02    2.72
   4   3   9  194.12    2.66
   4  -3   9  187.90    2.63
   4  -3   9  203.85    2.42
   4   3   9  185.98    3.01
   4   3   9  192.00    2.80
   4  -3   9  195.89    2.62
   4  -3   9  196.30    2.63
  -6   2   7  429.18    5.18
  -6  -2   7  434.54    5.87
  -6  -2   7  407.45    5.15
  -6  -2   7  417.68    5.12
  -6  -2   7  413.02    5.13
  -6   2   7  416.31    5.16
   6  -2  -7  436.94    5.44
  -6  -2   7  420.90    5.18
  -6  -2   7  421.59    5.27
  -2  -3  11  615.98    7.43
  -2   3  11  621.65    7.37
  -2  -3  11  627.92    7.43
  -2  -3  11  597.25    7.50
  -2   3  11  619.48    7.37
   2  -3 -11  628.49    7.76
  -2  -3  11  627.55    7.37
   4  -7  -1   70.06    1.18
   4  -7  -1   67.35    1.16
   4  -7  -1   65.24    1.26
  -4   7   1   63.93    1.40
  -4   7   1   67.69    1.16
  -4  -7   1   62.93    1.24
  -4  -7   1   71.35    1.12
   4   7  -1   62.98    1.47
  -4  -7   1   65.06    1.10
   4   0  10  383.37    4.66
   4   0  10  387.66    4.76
   4   0  10  382.20    4.78
   4   0  10  371.80    4.69
   4   0  10  363.80    4.70
   1   0  12    0.13    0.29
   1   0  12   -0.06    0.25
   1   0  12    0.16    0.24
   1   0  12    0.03    0.24
  -1   8   3    4.28    0.46
  -1  -8   3    4.15    0.35
   1  -8  -3    4.11    0.36
   1   8  -3    4.26    0.38
  -1   8   3    5.11    0.36
  -1  -8   3    5.33    0.44
  -1   8   3    4.38    0.33
  -2   8   1  106.82    1.60
  -2  -8   1  104.84    1.62
  -2  -8   1  108.52    1.65
   2  -8  -1  108.68    1.77
  -2   8   1  106.85    1.79
   2   8  -1  109.18    1.73
  -2  -8   1  108.18    1.61
   5  -5   5    0.46    0.72
   5  -5   5    0.34    0.19
   5  -5   5    0.43    0.32
   5   5   5    0.02    0.41
   5  -5   5   -0.01    0.34
   5  -5   5    0.30    0.27
   5  -5   5    0.42    0.29
  -5  -5  -5    0.51    0.33
   5   5   5    0.24    0.31
   5   5   5    0.31    0.25
   4  -5   7  119.97    1.76
   4   5   7  117.81    1.88
   4   5   7  113.06    1.78
   4   5   7  113.48    2.30
   4   5   7  116.18    1.75
   4  -5   7  119.11    1.62
   4   5   7  118.91    1.79
   4  -5   7  117.92    1.88
   4  -5   7  119.06    1.82
   4  -5   7  119.04    1.77
   4  -5   7  120.98    1.77
  -2   8  -1  699.69    8.44
   2   8   1  721.59    8.67
  -2  -8  -1  705.01    8.30
   2   8   1  708.37    8.43
   2  -8   1  703.47    8.27
  -2   8  -1  693.58    8.25
   2  -8   1  689.33    8.50
   2  -8   1  671.85    8.85
  -3  -2  11  105.75    1.56
  -3  -2  11  103.84    1.58
   3  -2 -11   96.72    1.91
  -3   2  11  106.65    1.58
  -3  -2  11  104.39    1.60
  -3  -2  11   98.22    1.60
  -3  -2  11  101.09    1.66
   5  -6   2  271.03    3.46
  -5  -6  -2  261.80    3.26
   5   6   2  276.22    3.46
   5  -6   2  261.10    3.57
   5  -6   2  263.71    3.38
   5  -6   2  263.12    4.14
   5  -6   2  260.24    3.32
  -5  -6  -2  270.77    3.45
  -5   6  -2  267.39    3.44
   5   6   2  270.03    4.05
  -5  -6  -2  269.89    3.59
  -4  -7  -1  231.01    3.06
   4  -7   1  231.51    3.22
   4   7   1  227.60    3.50
   4  -7   1  219.58    3.71
   4  -7   1  230.92    3.05
  -4  -7  -1  227.32    3.17
  -4   7  -1  240.79    3.08
  -4  -7  -1  237.84    2.98
  -4   7  -1  231.74    3.27
   4  -7   1  229.25    3.01
   1   8   3   25.91    0.72
  -1  -8  -3   26.24    0.66
   1  -8   3   26.96    0.64
   1   8   3   27.63    0.89
  -1   8  -3   27.57    0.70
   1  -8   3   25.84    0.76
   1  -8   3   25.20    0.93
   1   8   3   26.90    0.76
   1   8   3   27.47    0.64
   3   0  11  788.44    9.37
   3   0  11  789.47    9.32
   6  -4   4    6.64    0.22
  -6  -4  -4    7.34    0.48
   6   4   4    7.50    0.80
   6  -4   4    7.49    0.82
   6  -4   4    8.51    0.46
   6  -4   4    7.04    0.38
   6   4   4    5.76    0.57
   6  -4   4    7.80    0.45
   6  -4   4    7.15    0.37
   6   4   4    7.88    0.44
  -6  -4  -4    6.74    0.36
   6  -4   4    9.40    0.45
  -6  -5   0  314.03    4.11
   6  -5   0  300.26    3.75
   6   5   0  303.07    3.87
  -6   5   0  304.31    4.51
  -6  -5   0  298.89    3.79
   6  -5   0  299.97    4.40
   6   5   0  307.65    4.47
  -6  -5   0  305.20    3.86
   6  -5   0  311.32    3.98
   6   5   0  306.56    3.89
  -2   6   8  373.89    4.56
  -2  -6   8  365.49    4.53
  -2  -6   8  365.98    4.57
  -2  -6   8  367.82    4.57
  -2  -6   8  363.65    4.49
  -2   6   8  366.40    4.83
  -6  -5   1   15.20    0.52
   6   5  -1   16.70    0.56
   6  -5  -1   15.82    0.46
   6   5  -1   16.78    0.91
  -6  -5   1   15.33    0.67
  -6  -5   1   15.62    0.41
   6  -5  -1   14.64    0.56
   6  -5  -1   16.43    0.86
  -6   5   1   16.48    1.02
  -6  -5   1   14.95    0.48
  -7   3   0   18.93    0.56
   7   3   0   19.14    0.92
  -7  -3   0   18.46    0.80
   7   3   0   19.37    0.75
   7  -3   0   19.73    0.57
   7  -3   0   21.32    0.63
   7  -3   0   19.08    0.83
  -7   3   0   20.68    1.25
  -7  -3   0   18.08    0.52
   7  -3   0   18.27    0.41
   7  -3   0   19.18    0.64
   7   3   0   20.03    0.64
   7  -3  -1   11.08    0.49
  -7  -3   1    9.26    0.40
  -7   3   1    7.94    1.08
   7  -3  -1    8.18    0.40
   7   3  -1    7.93    0.58
  -7   3   1    8.97    0.41
   7   3  -1    7.95    0.72
  -7  -3   1    7.98    0.65
   7   3  -1    7.29    0.46
   7  -3  -1    7.32    0.45
   7  -3  -1    8.70    0.66
   7  -3  -1    9.53    0.33
  -2  -7   6 1199.88   14.00
   2  -7  -6 1201.69   14.10
  -2   7   6 1199.02   13.99
  -2  -7   6 1199.69   13.89
  -2  -7   6 1226.21   14.04
  -2  -7   6 1181.02   14.10
  -2   7   6 1217.54   14.00
  -2  -7   6 1208.05   13.92
  -5   2   9  242.31    3.15
  -5  -2   9  246.05    3.06
  -5   2   9  227.81    4.11
  -5  -2   9  237.55    3.10
  -5  -2   9  235.60    3.14
  -5  -2   9  246.14    3.82
   4  -1  10  349.62    4.47
   4   1  10  355.39    4.45
   4  -1  10  350.83    4.47
   4   1  10  356.04    4.65
   4  -1  10  360.73    4.42
   4  -1  10  354.89    4.48
   4  -1  10  359.67    4.54
   4   1  10  359.11    4.55
   4   1  10  366.21    4.50
   1  -1  12  125.07    1.84
   1  -1  12  122.58    1.78
   1  -1  12  121.88    1.76
   1  -1  12  121.45    1.87
   1   1  12  123.12    1.79
  -1  -1 -12  125.61    1.99
   1   1  12  120.91    1.81
   1  -1  12  122.35    1.78
   1   1  12  121.18    1.79
   7   0   4   -0.03    0.45
   7   0   4    0.10    0.49
   7   0   4    0.13    0.51
  -4  -7   2   24.37    0.62
   4  -7  -2   25.60    0.65
   4   7  -2   26.57    0.92
  -4  -7   2   25.28    0.65
  -4   7   2   25.64    0.65
   4  -7  -2   23.95    0.66
   4  -7  -2   26.32    0.73
  -4   7   2   27.00    0.94
  -4  -7   2   23.89    0.60
   6   0   7    0.21    0.29
   6   0   7    0.45    0.32
   6   0   7    0.44    0.49
   6   0   7    0.17    0.50
   6   0   7    0.18    0.33
   5  -6  -3   82.44    1.39
   5   6  -3   81.59    1.66
  -5   6   3   79.92    1.83
  -5  -6   3   76.53    1.27
  -5  -6   3   77.06    1.22
   5  -6  -3   80.52    1.33
   7   0  -5  349.78    4.69
  -7   0   5  365.00    4.50
   7   0  -5  361.60    4.65
   7  -2   3  217.99    2.99
   7   2   3  220.92    2.97
   7   2   3  221.25    3.27
   7   2   3  222.54    3.00
   7  -2   3  223.32    2.86
   7  -2   3  217.57    2.93
   7   2   3  215.23    3.35
   7  -2   3  215.15    2.99
   7   2   3  227.69    2.92
   7  -2   3  206.48    3.14
   6  -4  -5  326.09    4.15
  -6   4   5  322.98    4.03
  -6  -4   5  321.57    4.01
  -6  -4   5  326.29    4.08
  -6  -4   5  319.44    4.05
  -2  -8   2    0.11    0.31
   2   8  -2    0.87    0.36
  -2   8   2    0.24    0.26
   2  -8  -2    0.21    0.33
  -2  -8   2    0.23    0.26
   2  -8  -2    0.15    0.31
  -2   8   2    0.18    0.41
  -2  -8   2    0.03    0.29
   6   5   1  764.71    9.57
   6  -5   1  754.92    9.52
  -6  -5  -1  750.95    8.85
  -6  -5  -1  754.21    9.09
   6  -5   1  764.08    8.88
  -6   5  -1  755.10    8.87
   6   5   1  759.90    8.91
   6  -5   1  762.24    8.72
  -2   0  12  587.99    7.18
  -2   0  12  578.48    7.11
  -2   0  12  594.90    7.15
   7  -2  -4    0.25    0.27
   7  -2  -4    0.49    0.35
  -7  -2   4    0.24    0.62
   7  -2  -4    0.36    0.33
  -7   2   4   -0.51    1.01
   7   2  -4    0.23    0.33
  -7  -2   4    0.14    0.21
  -7  -2   4    0.53    0.27
   3  -1  11  397.41    4.71
   3   1  11  391.02    4.87
   3   1  11  394.86    4.78
   3   1  11  397.50    4.91
   3  -1  11  387.85    4.83
   3   1  11  401.59    4.92
   3  -1  11  398.56    4.98
   3  -1  11  391.29    4.89
   7   3   1  116.64    2.25
   7   3   1  123.36    2.05
   7  -3   1  118.95    2.15
  -7  -3  -1  116.91    1.71
   7   3   1  118.99    1.82
   7  -3   1  118.47    1.89
   7  -3   1  119.81    1.84
  -7  -3  -1  119.08    2.07
   7  -3   1  120.22    1.52
   7  -3   1  121.72    1.84
   7  -3   1  117.13    1.78
  -7   3  -1  120.86    1.77
   7  -3   1  120.14    1.76
   6  -5  -2   73.09    1.19
  -6  -5   2   70.62    1.42
   6  -5  -2   70.85    1.28
   6   5  -2   70.59    1.63
  -6  -5   2   69.81    1.09
   6  -5  -2   70.01    1.57
  -6   5   2   75.37    1.25
  -6  -5   2   68.22    1.17
  -6  -5   2   71.37    1.21
  -3  -7   5   26.63    0.64
  -3   7   5   27.57    0.68
  -3  -7   5   26.77    0.75
  -3  -7   5   23.79    0.68
  -3   7   5   28.41    0.95
  -3   7   5   26.72    0.69
  -3  -7   5   25.55    0.71
   3  -7  -5   26.91    0.74
   3   7  -5   28.76    0.85
   7   3  -2  353.29    4.69
  -7  -3   2  354.51    4.45
  -7   3   2  354.11    5.60
   7   3  -2  361.22    4.57
  -7   3   2  358.26    4.44
   7  -3  -2  362.32    4.80
   7  -3  -2  365.88    4.53
   7  -3  -2  365.82    4.38
   7  -3  -2  355.82    4.52
  -7  -3   2  362.69    4.93
  -5   5   6  701.94    8.21
  -5  -5   6  693.71    8.22
  -5   5   6  691.45    8.20
  -5  -5   6  719.04    8.54
  -5  -5   6  680.57    8.27
   5  -5  -6  708.33    8.27
   5  -5  -6  696.28    8.38
  -5   5   6  692.23    9.08
  -2   8  -2 1322.91   15.02
  -2   8  -2 1328.24   15.19
   2  -8   2 1337.48   15.06
   2   8   2 1353.69   15.23
   2  -8   2 1334.12   15.31
   2  -8   2 1303.65   15.71
  -4   6   6   19.13    0.94
  -4   6   6   20.58    0.58
  -4  -6   6   19.85    0.61
   4  -6  -6   20.79    0.61
  -4  -6   6   20.44    0.72
  -4  -6   6   18.57    0.59
  -4  -6   6   19.89    0.57
  -4  -6   6   20.19    0.61
   0   2  12   96.55    1.52
   0  -2  12   97.95    1.48
   0  -2  12   96.51    1.59
   0   2  12   96.66    1.50
   0  -2  12   98.24    1.56
   0  -2  12   98.07    1.54
   0  -2  12   98.11    1.52
   0  -2 -12  101.60    1.78
   7   1   4   16.55    0.56
   7   1   4   18.89    0.60
   7   1   4   18.27    0.79
   7  -1   4   17.99    0.65
   7   1   4   16.78    0.85
   7  -1   4   18.74    0.63
   7   1   4   17.38    0.60
   7  -1   4   16.75    0.78
   7  -1   4   16.92    0.82
   4   7   2  244.76    3.16
  -4  -7  -2  246.23    3.31
   4  -7   2  238.19    3.13
   4  -7   2  239.76    3.16
   4   7   2  247.22    3.68
   4  -7   2  243.33    3.19
  -4   7  -2  246.68    3.19
   4  -7   2  243.16    3.38
  -4  -7  -2  243.98    3.08
   4  -7   2  242.28    3.94
   6   1   7    0.03    0.54
   6   1   7   -0.29    0.33
   6  -1   7    0.16    0.28
   6  -1   7    0.40    0.35
   6   1   7   -0.06    0.30
   6   1   7    0.13    0.47
   6  -1   7    0.17    0.56
   6   1   7    0.32    0.31
   6  -1   7    0.20    0.29
   3   6   7  639.56    7.69
   3  -6   7  643.46    7.62
   3  -6   7  603.25    8.45
   3   6   7  636.93    7.61
   3   6   7  628.63    8.17
  -3   6  -7  638.44    7.56
   3  -6   7  628.27    7.67
   3  -6   7  643.94    7.64
   3   6   7  623.19    7.65
   3   6   7  643.17    7.64
   3  -6   7  634.71    7.53
   3   6   7  636.54    7.65
  -3  -6  -7  659.61    7.49
   3  -6   7  637.18    7.63
   3  -6   7  616.72    7.79
  -4  -4   9   22.88    0.69
  -4  -4   9   22.10    0.62
   4  -4  -9   21.79    0.81
  -4   4   9   22.91    0.64
  -4  -4   9   24.70    0.91
  -4  -4   9   22.97    0.65
  -4  -4   9   23.38    0.62
  -4   4   9   22.98    0.59
  -4  -4   9   22.37    0.64
  -4   4   9   24.13    0.65
  -4   4   9   22.76    1.15
  -4  -4   9   22.78    0.62
   7  -1  -5   93.30    1.59
  -7  -1   5   92.53    1.45
  -7   1   5   99.46    2.46
  -7  -1   5   96.92    1.45
   7   1  -5   96.96    1.63
   7  -1  -5  105.79    1.68
  -7  -1   5   91.35    2.17
  -7  -1   5   97.74    1.51
  -7   1   5   97.83    1.50
   7  -1  -5   96.25    1.60
   0  -8   4  122.04    1.82
   0   8  -4  123.33    1.82
   0  -8   4  126.09    1.77
   0   8   4  123.29    1.78
   0  -8   4  119.28    2.04
   0   8   4  126.24    1.86
   0   8   4  120.45    1.95
  -2  -7  -6    2.11    0.28
   2  -7   6    1.52    0.30
   2   7   6    1.97    0.36
   2   7   6    2.12    0.38
   2  -7   6    1.17    0.30
   2   7   6    1.17    0.31
   2  -7   6    1.72    0.33
   2   7   6    1.55    0.56
   2  -7   6    1.54    0.75
   2   7   6    1.77    0.30
  -6   0   8  680.06    8.13
  -6   0   8  675.10    8.15
  -6   0   8  695.49    8.17
  -6   0   8  674.85    9.28
  -2   1  12  198.03    2.66
  -2   1  12  193.72    2.69
  -2  -1  12  195.48    2.65
  -2   1  12  196.99    2.74
  -2  -1  12  196.79    2.68
  -2  -1  12  197.48    2.73
  -2  -1  12  194.02    2.70
  -2   1  12  202.27    2.68
  -2  -1  12  203.32    2.64
   0  -5  10  329.51    4.20
   0  -5 -10  338.24    4.28
   0  -5  10  334.61    4.22
   0  -5  10  331.53    4.13
   0  -5  10  336.94    4.26
   0  -5  10  335.47    4.46
  -1   2  12  114.23    1.75
  -1  -2  12  113.72    1.75
  -1  -2  12  117.25    1.74
  -1   2  12  116.61    1.70
  -1   2  12  114.68    1.69
  -1  -2  12  115.57    1.75
  -1  -2  12  115.97    1.81
   5   0   9   39.01    0.96
   5   0   9   36.69    0.81
   5   0   9   38.32    0.88
   2   3  11 1506.46   16.76
   2  -3  11 1498.47   17.08
   2   3  11 1460.65   16.93
   2  -3  11 1454.03   16.86
   2   3  11 1497.35   17.00
   2  -3  11 1454.74   16.97
   2  -3  11 1474.32   17.02
   2  -3  11 1446.88   17.48
  -2  -3 -11 1418.83   16.90
   2  -3  11 1467.50   16.96
   2  -6   8  117.35    1.70
   2   6   8  119.03    1.76
   2   6   8  117.96    1.78
   2   6   8  117.24    1.72
   2   6   8  115.55    2.16
   2  -6   8  115.40    1.77
   2   6   8  119.59    1.80
  -2  -6  -8  119.52    1.71
   2  -6   8  115.18    1.81
   2   6   8  110.89    1.78
   2  -6   8  115.68    1.77
   0  -7   7  239.50    3.52
   0   7   7  242.10    3.20
   0  -7  -7  245.21    3.22
   0   7   7  247.52    3.25
   0  -7   7  242.45    3.21
   0   7   7  248.22    3.45
   0   7   7  235.69    3.33
   0   7   7  242.83    3.21
   0  -7   7  233.28    3.21
   0  -7   7  252.02    3.20
   0  -7   7  244.20    3.18
  -3  -4  10   69.36    1.29
  -3   4  10   68.49    1.62
  -3   4  10   68.50    1.25
  -3  -4  10   73.68    1.26
  -3  -4  10   70.14    1.18
  -3   4  10   69.76    1.17
  -3   4  10   69.38    1.19
  -3  -4  10   71.51    1.22
  -3  -4  10   69.28    1.21
  -3  -4  10   69.99    1.23
   3  -4 -10   70.58    1.41
   5  -4   7  156.08    2.28
   5  -4   7  155.63    1.95
   5  -4   7  153.34    2.21
   5  -4   7  158.76    2.19
   5   4   7  156.15    2.19
   5   4   7  152.73    2.78
   5   4   7  158.51    2.44
   5  -4   7  156.88    2.90
   5  -4   7  160.66    2.31
   5  -4   7  156.09    2.20
   5  -4   7  150.38    2.20
   5   4   7  157.05    2.26
  -5  -6  -3  151.12    2.13
   5  -6   3  155.29    2.02
   5   6   3  149.54    2.70
  -5  -6  -3  141.70    2.22
   5  -6   3  143.27    2.13
   5   6   3  148.48    2.14
  -5   6  -3  149.75    2.12
   5  -6   3  145.27    2.79
   5  -6   3  149.63    2.09
  -1   5  10  102.18    1.58
  -1   5  10   99.52    1.72
  -1   5  10  101.47    1.62
  -1  -5  10  102.14    1.59
  -1  -5  10  102.89    1.73
   1  -5 -10  102.15    1.73
  -1  -5  10  101.59    1.65
  -1  -5  10  103.53    1.53
  -1  -5  10   99.44    1.59
  -3  -5   9  318.02    4.03
   3  -5  -9  295.11    4.09
  -3   5   9  313.29    4.45
  -3  -5   9  315.06    3.99
  -3  -5   9  315.15    3.99
  -3  -5   9  300.01    3.96
  -3   5   9  308.59    3.92
  -3  -5   9  308.96    3.93
  -3  -5   9  309.58    3.89
  -3   5   9  311.53    3.98
   4   7  -3  121.62    2.10
  -4   7   3  118.79    1.76
  -4  -7   3  117.01    1.74
  -4  -7   3  116.64    1.76
  -4  -7   3  120.81    1.92
   4  -7  -3  117.99    1.77
  -4  -7   3  122.23    1.77
   4  -7  -3  117.77    1.81
   4  -7  -3  117.44    1.86
  -4   7   3  120.26    2.17
   6  -5   2  178.44    2.65
  -6   5  -2  185.45    2.57
   6  -5   2  191.67    2.58
  -6  -5  -2  190.94    2.74
   6  -5   2  186.04    2.38
  -6  -5  -2  187.04    2.54
   6   5   2  192.01    2.62
   6   5   2  196.17    3.21
   6  -5   2  188.60    3.18
  -1   8   4  122.20    1.84
  -1  -8   4  121.44    1.96
   1  -8  -4  120.92    1.86
  -1   8   4  119.23    1.80
   1   8  -4  122.39    1.85
  -1   8   4  123.10    2.00
  -1  -8   4  126.57    1.86
   0   4  11    1.16    0.33
   0   4  11    1.49    0.31
   0  -4 -11    1.23    0.34
   0  -4  11    1.73    0.44
   0  -4  11    1.53    0.36
   0  -4  11    2.02    0.30
   0  -4  11    1.89    0.33
   0  -4  11    1.33    0.30
   5   3   8   32.58    0.76
   5  -3   8   30.85    0.74
   5  -3   8   30.79    0.81
   5  -3   8   30.44    1.22
   5  -3   8   30.72    0.76
   5   3   8   32.19    1.11
   5   3   8   30.82    0.93
   5  -3   8   31.85    0.72
  -6  -1   8  864.18   10.94
  -6   1   8  862.10   11.22
  -6  -1   8  808.92   10.04
  -6  -1   8  785.30    9.90
  -6  -1   8  847.47    9.91
   6  -1  -8  841.27   10.28
  -6   1   8  855.85    9.95
  -6  -1   8  844.55    9.96
  -6  -1   8  882.86    9.86
  -6   1   8  843.99    9.93
  -1  -7   7 2442.98   27.77
  -1   7   7 2431.81   27.75
  -1  -7   7 2465.58   27.72
  -1   7   7 2463.74   27.99
  -1   7   7 2465.20   27.79
  -1  -7   7 2419.99   27.79
   1  -7  -7 2538.29   27.85
  -1  -7   7 2418.68   27.72
  -1  -7   7 2431.88   27.97
  -7  -3  -2  145.29    2.36
   7   3   2  146.11    2.11
   7  -3   2  148.93    2.14
   7  -3   2  143.69    2.10
  -7  -3  -2  143.34    2.00
   7   3   2  145.31    2.15
   7  -3   2  147.63    2.14
   7  -3   2  141.05    2.22
   7  -3   2  144.05    2.51
   7   3   2  141.48    2.55
   7  -3   2  142.03    2.05
   7   3   2  145.44    2.35
  -4   5   8   23.50    1.12
  -4   5   8   24.96    0.67
  -4  -5   8   23.81    0.64
  -4   5   8   24.02    0.63
  -4  -5   8   23.66    0.61
  -4  -5   8   25.92    0.64
  -4  -5   8   24.63    0.84
  -4  -5   8   24.21    0.70
  -4  -5   8   24.40    0.66
   5  -1   9  770.77    9.62
   5   1   9  775.57    9.33
   5  -1   9  769.71    9.14
   5   1   9  777.49    9.28
   5  -1   9  766.58    9.04
   5   1   9  754.32    9.06
   5  -1   9  773.99    8.99
   5   1   9  774.40    9.08
   5  -1   9  765.32    9.12
   5   1   9  757.90    9.05
   2  -8  -3   65.62    1.24
   2   8  -3   63.14    1.20
   2  -8  -3   62.90    1.18
  -2  -8   3   66.26    1.17
  -2   8   3   63.53    1.12
  -2   8   3   63.95    1.33
  -2  -8   3   64.58    1.20
  -2   8   3   63.73    1.14
  -2  -8   3   63.48    1.09
   3   7   5 1033.15   12.13
   3  -7   5 1038.75   12.05
   3   7   5 1049.08   12.59
   3   7   5 1029.51   12.05
   3  -7   5 1033.78   11.98
  -3  -7  -5 1024.52   11.92
   3  -7   5 1030.58   12.05
  -3   7  -5 1024.75   11.98
   3  -7   5 1006.51   12.94
   3   7   5 1033.98   12.00
  -7  -3   3  106.80    1.56
   7  -3  -3  115.01    1.72
  -7   3   3  112.33    2.71
   7  -3  -3  120.70    1.77
  -7  -3   3  112.67    1.69
  -7   3   3  119.37    1.70
  -7  -3   3  118.79    2.16
  -7  -3   3  112.77    1.70
   7  -3  -3  113.08    1.68
   7  -3  -3  112.62    1.97
  -6  -5   3  523.01    6.37
   6  -5  -3  541.29    6.41
   6   5  -3  535.32    6.94
  -6   5   3  526.10    6.41
  -6   5   3  515.09    7.32
  -6  -5   3  542.11    6.75
  -6  -5   3  520.07    6.29
  -6  -5   3  525.64    6.41
   6  -5  -3  535.48    6.85
   6  -5  -3  534.82    6.50
   6  -3   6   17.29    0.59
   6  -3   6   18.37    0.53
   6  -3   6   18.31    1.02
   6  -3   6   16.99    0.60
   6   3   6   16.95    0.55
   6  -3   6   17.42    0.53
   6   3   6   17.23    0.55
   6   3   6   16.95    0.78
   6   3   6   16.26    0.59
   6  -3   6   17.61    0.62
   6  -3   6   17.22    0.58
   1  -8   4    1.01    0.36
   1   8   4    1.20    0.35
   1   8   4    1.04    0.27
   1  -8   4    0.88    0.29
   1   8   4    0.97    0.49
   1  -8   4    0.79    0.28
  -1  -8  -4    0.95    0.29
  -1  -4  11  375.97    4.70
  -1  -4  11  372.53    4.74
  -1  -4  11  379.59    4.68
  -1   4  11  377.44    4.66
  -1  -4  11  372.21    4.77
  -1  -4  11  379.70    4.59
  -1  -4  11  383.25    4.72
   4  -3 -10   91.76    1.78
  -4   3  10   90.97    1.52
  -4  -3  10   94.16    1.58
  -4   3  10   93.79    1.42
  -4  -3  10   93.82    1.48
  -4  -3  10   91.80    1.48
  -4  -3  10   95.67    1.49
  -4  -3  10   92.05    1.51
  -4   3  10   88.33    2.13
  -4  -3  10   92.30    1.43
  -4   3  10   94.53    1.49
   4  -2  10    0.07    0.31
   4   2  10    0.61    0.35
   4  -2  10    0.20    0.68
   4   2  10    0.85    0.46
   4  -2  10    0.70    0.30
   4   2  10    0.25    0.29
   4   2  10   -0.08    0.29
   4  -2  10   -0.01    0.24
   4   2  10   -0.07    0.30
   4  -2  10    0.00    0.29
   1  -2  12   70.44    1.19
   1  -2  12   71.93    1.21
   1   2  12   73.27    1.24
   1  -2  12   72.42    1.28
  -1  -2 -12   75.25    1.37
   1  -2  12   72.63    1.23
   1   2  12   71.46    1.24
   1  -2  12   72.90    1.33
   1   2  12   73.41    1.21
   5   6  -4    3.53    0.57
  -5  -6   4    3.80    0.31
  -5  -6   4    4.00    0.34
  -5   6   4    4.40    0.78
   5  -6  -4    4.61    0.39
   5  -6  -4    3.37    0.39
   1  -5  10   97.38    1.52
  -1  -5 -10   99.44    1.56
   1  -5  10   95.38    1.60
   1   5  10   97.79    1.56
   1   5  10   94.15    1.58
   1  -5  10   98.94    1.59
   1  -5  10   92.06    1.86
   1   5  10   97.58    1.54
   1  -5  10  102.16    1.51
   1  -5  10   92.95    1.55
   1  -7   7  425.47    5.18
   1  -7   7  413.31    5.12
   1  -7   7  413.48    5.16
   1   7   7  409.07    5.21
   1   7   7  426.91    5.26
   1  -7   7  420.23    5.15
   1  -7   7  408.07    5.15
   1   7   7  410.55    5.14
   1   7   7  414.31    5.17
   1   7   7  423.21    5.51
  -1  -7  -7  413.52    5.12
   1  -7   7  412.21    5.69
   2  -8   3  793.20    9.44
   2  -8   3  794.14    9.68
  -2  -8  -3  785.94    9.42
   2  -8   3  768.74   10.11
  -4   0  11   -0.07    0.28
  -4   0  11    0.23    0.31
  -4   0  11    0.05    0.33
  -4   0  11    0.15    0.85
   2   0  12   47.69    0.86
   2   0  12   48.22    0.89
   2   0  12   48.39    1.00
   2   0  12   50.69    0.92
   3  -2  11  626.22    7.73
   3  -2  11  634.30    7.66
   3  -2  11  662.93    7.50
   3  -2  11  633.56    7.64
   3   2  11  655.46    7.60
   3  -2  11  643.11    7.59
   3   2  11  619.47    7.67
   3   2  11  638.20    7.65
   0  -6   9  113.59    1.69
   0   6   9  115.12    1.76
   0  -6   9  107.46    1.70
   0   6   9  110.44    1.71
   0  -6  -9  116.54    1.77
   0  -6   9  106.20    1.74
   0  -6   9  117.70    1.71
   0  -6   9  110.58    1.99
   0  -6   9  107.39    1.73
   0   6   9  104.65    1.77
   4  -7   3  841.97   10.12
   4   7   3  868.29   10.09
   4   7   3  856.66   10.67
  -4  -7  -3  868.50   10.23
   4  -7   3  850.21   10.08
   4  -7   3  825.26   10.96
  -4   7  -3  843.52   10.08
   4  -7   3  866.80   10.32
  -4  -7  -3  878.00    9.99
   4  -7   3  853.08   10.04
  -6   3   7   56.69    0.98
  -6  -3   7   53.87    1.01
  -6  -3   7   63.57    1.56
   6  -3  -7   52.51    1.17
  -6  -3   7   51.01    0.99
  -6   3   7   54.32    1.03
  -6  -3   7   59.33    1.14
  -6  -3   7   55.67    1.05
   7   2   4  117.05    2.19
   7   2   4  120.38    2.14
   7  -2   4  119.22    1.89
   7   2   4  123.98    1.85
   7   2   4  119.87    1.79
   7  -2   4  121.50    1.74
   7  -2   4  123.82    1.82
   7  -2   4  119.36    2.02
   7  -2   4  123.20    1.89
   4  -6   6    3.47    0.38
   4  -6   6    3.75    0.46
   4  -6   6    3.54    0.35
   4  -6   6    3.74    0.37
   4  -6   6    4.18    0.37
  -4   6  -6    3.44    0.35
   4   6   6    3.15    0.73
   4   6   6    4.32    0.38
   4  -6   6    3.11    0.92
   4   6   6    3.77    0.43
   4  -6   6    3.27    0.27
   4   6   6    3.45    0.32
   6   2   7  124.85    1.91
   6   2   7  126.85    1.88
   6  -2   7  126.20    2.38
   6  -2   7  121.88    1.95
   6  -2   7  129.93    1.81
   6   2   7  123.60    2.16
   6   2   7  126.21    1.89
   6  -2   7  124.53    1.83
   6  -4   5   28.79    1.21
   6   4   5   30.07    0.71
  -6  -4  -5   30.21    0.69
   6  -4   5   31.03    0.80
   6   4   5   32.48    0.81
   6  -4   5   29.71    0.73
   6  -4   5   30.34    0.70
   6  -4   5   31.78    0.81
   6  -4   5   31.36    0.77
   6   4   5   32.63    1.25
   6   4   5   29.49    0.93
   6   4   5   33.37    0.74
   1   4  11  743.24    9.04
   1  -4  11  761.23    9.40
   1  -4  11  770.04    9.00
   1  -4  11  752.53    8.96
   1  -4  11  763.65    9.13
   1  -4  11  765.97    9.08
  -1  -4 -11  773.96    9.09
   7  -2  -5  104.05    1.64
  -7  -2   5  100.65    1.49
   7  -2  -5   99.92    1.64
  -7  -2   5   99.03    1.49
  -7   2   5  100.96    1.48
  -7   2   5  101.59    1.54
   7   2  -5  102.43    1.69
  -7   2   5  105.98    2.62
  -7  -2   5   95.46    2.14
  -7  -2   5  102.08    1.57
   7  -2  -5   95.61    1.55
  -5  -4   8  918.64   10.87
  -5  -4   8  929.43   10.74
  -5   4   8  919.07   10.72
   5  -4  -8  874.43   10.94
  -5  -4   8  888.87   10.78
  -5  -4   8  922.54   10.79
  -5   4   8  898.43   11.84
  -5  -4   8  955.40   11.30
  -5   4   8  928.13   10.80
  -5  -4   8  935.34   10.77
  -1   6   9   93.92    1.56
  -1  -6   9   99.73    1.64
  -1  -6   9  103.77    1.55
   1  -6  -9  104.04    1.69
  -1  -6   9  101.87    1.59
  -1   6   9  101.85    1.63
  -1   6   9   97.45    1.73
  -1  -6   9  103.60    1.77
  -1  -6   9  103.41    1.65
  -3   3  11  134.58    1.90
  -3   3  11  134.89    1.93
  -3  -3  11  133.92    1.90
  -3   3  11  131.24    1.99
  -3  -3  11  132.32    1.93
  -3  -3  11  128.87    1.98
  -3   3  11  135.12    2.42
  -3  -3  11  133.99    1.96
  -3  -3  11  131.73    2.04
   3  -3 -11  133.40    2.26
  -3  -3  11  134.99    1.96
  -4  -1  11    6.25    0.44
  -4  -1  11    6.88    0.95
  -4   1  11    6.64    0.98
  -4   1  11    6.75    0.42
  -4  -1  11    8.47    0.43
  -4   1  11    6.23    0.42
  -4  -1  11    7.14    0.43
  -4   1  11    7.27    0.48
  -4  -1  11    6.42    0.45
  -5   0  10   -0.28    0.88
  -5   0  10    0.19    0.34
  -5   0  10    0.13    0.30
  -5   0  10    0.14    0.31
  -5   0  10    0.16    0.33
  -2  -2  12  412.94    5.06
  -2  -2  12  409.96    5.08
  -2   2  12  410.10    5.06
  -2  -2  12  405.60    5.13
  -2  -2  12  406.60    5.19
  -2   2  12  398.71    5.13
  -2   2  12  419.45    5.03
   2  -1  12  233.82    3.15
   2   1  12  234.04    3.11
   2   1  12  231.08    3.08
   2  -1  12  236.35    3.11
   2   1  12  229.09    3.12
   2  -1  12  241.25    3.01
   2  -1  12  235.51    3.19
   2  -1  12  234.27    3.08
   2  -1  12  235.99    3.08
   5  -5   6  351.96    4.17
   5  -5   6  353.64    4.45
   5   5   6  357.42    4.45
   5  -5   6  342.89    4.37
   5  -5   6  352.64    4.40
   5  -5   6  357.09    4.55
   5   5   6  354.16    4.36
   5   5   6  329.03    4.57
   5  -5   6  337.28    5.18
   7   0   5   98.25    1.85
   7   0   5   94.22    1.74
   7   0   5   95.50    1.85
   7   0   5  101.25    1.61
  -5   3   9  149.09    2.19
  -5  -3   9  158.05    2.29
  -5  -3   9  152.49    2.21
  -5  -3   9  162.51    2.76
  -5  -3   9  154.43    2.15
  -5   3   9  154.04    2.23
  -5   3   9  150.01    3.10
  -5  -3   9  153.48    2.17
  -5   3   9  155.71    2.11
  -7   0   6    0.01    0.29
  -7   0   6    0.47    0.98
   7   0  -6   -0.21    0.34
  -7   0   6   -0.24    0.28
   6   5   3   29.70    0.75
   6   5   3   28.20    1.23
   6  -5   3   25.87    1.17
   6  -5   3   27.78    0.80
  -6  -5  -3   29.01    0.83
  -6   5  -3   28.07    0.71
  -6  -5  -3   28.76    0.69
   6  -5   3   28.62    0.66
   6  -5   3   28.48    0.73
   6  -5   3   27.48    0.71
   6  -5   3   27.60    0.55
   3  -8   0  113.07    2.26
   3  -8   0  113.50    1.69
  -3   8   0  115.42    1.90
   3   8   0  117.34    2.08
  -3  -8   0  108.51    1.63
  -3   8   0  112.57    1.70
  -3  -8   0  115.17    1.73
   3  -8   0  113.06    1.89
  -3  -8   0  107.73    1.67
   3   8   0  114.62    1.83
   3  -8   0  114.06    1.72
  -6  -4   6  505.30    6.43
  -6  -4   6  479.63    6.03
  -6   4   6  494.94    5.91
  -6   4   6  506.58    7.13
  -6  -4   6  491.17    5.95
  -6  -4   6  485.82    5.88
  -6   4   6  490.60    5.88
  -4  -7   4  223.93    2.92
   4  -7  -4  217.13    2.97
   4  -7  -4  225.35    3.01
  -4   7   4  218.89    3.37
  -4   7   4  223.97    2.93
  -4  -7   4  228.30    3.11
  -4  -7   4  215.82    2.92
  -2  -5  10   96.30    1.60
  -2   5  10   97.47    1.79
   2  -5 -10   94.05    1.65
  -2   5  10   99.27    1.53
  -2   5  10   99.48    1.58
  -2  -5  10   99.04    1.62
  -2  -5  10   96.13    1.45
  -2  -5  10   94.87    1.54
  -3  -8   1  176.93    2.46
  -3   8   1  183.81    2.50
   3  -8  -1  187.01    2.70
  -3  -8   1  171.41    2.49
   3  -8  -1  183.63    2.55
   3   8  -1  192.89    2.91
  -3  -8   1  190.45    2.53
   3  -8  -1  185.60    2.50
  -3   8   1  183.69    2.76
   7  -3   3    1.65    0.34
   7  -3   3    0.71    0.36
  -7  -3  -3    1.12    0.47
   7   3   3    1.01    0.51
   7  -3   3    0.73    0.34
   7  -3   3    0.41    0.39
   7  -3   3    0.63    0.65
   7   3   3    0.90    0.65
   7  -3   3    0.93    0.30
   7   3   3    0.91    0.35
   7   3   3    0.92    0.35
  -3  -6   8    1.20    0.34
  -3   6   8    0.61    0.29
  -3   6   8    0.57    0.32
  -3  -6   8    0.92    0.27
  -3   6   8    0.56    0.58
   3  -6  -8    0.66    0.41
  -3  -6   8    0.84    0.38
  -3  -6   8    0.55    0.26
  -3  -6   8    0.46    0.34
  -5  -1  10  125.20    1.90
  -5  -1  10  123.22    2.68
  -5   1  10  118.71    2.74
  -5  -1  10  122.02    1.92
  -5   1  10  123.98    1.89
  -5  -1  10  123.79    1.86
  -5   1  10  122.16    1.91
  -5  -1  10  121.33    1.87
  -5  -1  10  129.88    1.77
  -5   1  10  124.24    1.90
  -5   1  10  126.49    1.87
   1   6   9    0.11    0.34
   1  -6   9    0.28    0.57
   1  -6   9    0.09    0.29
   1   6   9    0.26    0.33
  -1  -6  -9    0.06    0.27
   1  -6   9    0.97    0.37
   1   6   9    0.67    0.32
   1   6   9    0.02    0.53
   1  -6   9    0.56    0.36
   1  -6   9    0.28    0.28
   1  -6   9   -0.13    0.32
   6  -2  -8  200.10    2.93
  -6   2   8  185.50    3.71
  -6  -2   8  195.55    3.36
  -6  -2   8  189.15    2.59
  -6  -2   8  194.87    2.57
  -6   2   8  193.63    2.64
  -6   2   8  198.28    2.64
  -6  -2   8  195.91    2.64
   0   8   5   46.18    0.93
   0   8   5   46.93    0.99
   0  -8   5   47.43    0.93
   0  -8   5   47.58    0.97
   0  -8   5   48.28    1.19
   0   8   5   50.05    0.95
   0   8   5   50.95    1.18
   0  -8  -5   45.55    0.96
  -7   3   4  812.45    9.37
   7  -3  -4  783.42    9.42
  -7  -3   4  781.36   10.01
   7  -3  -4  797.80    9.35
  -7  -3   4  791.12    9.41
  -7  -3   4  788.67    9.39
   7  -3  -4  811.03    9.72
  -7   3   4  756.88   10.68
  -7  -3   4  803.22    9.30
   3  -5   9   68.11    1.22
   3  -5   9   65.73    1.82
   3   5   9   64.43    1.64
   3  -5   9   70.60    1.27
   3   5   9   69.19    1.25
   3   5   9   70.47    1.28
   3  -5   9   69.72    1.25
   3   5   9   73.58    1.27
   3  -5   9   67.45    1.28
   3   5   9   68.35    1.22
   3  -5   9   70.11    1.12
  -6   5   4    3.03    0.94
  -6   5   4    2.78    0.34
  -6  -5   4    3.52    0.35
   6  -5  -4    3.50    0.40
  -6  -5   4    2.87    0.28
   6  -5  -4    3.27    0.37
  -6  -5   4    2.75    0.35
   5  -2   9   86.62    1.44
   5  -2   9   85.96    1.95
   5  -2   9   91.11    1.42
   5   2   9   83.47    1.40
   5  -2   9   89.90    1.47
   5   2   9   89.97    1.65
   5   2   9   86.65    1.72
   5   2   9   80.85    1.41
   5  -2   9   83.79    1.40
   5   2   9   87.87    1.43
   5  -2   9   87.38    1.35
   3   4  10    0.44    0.30
   3   4  10    0.36    0.31
   3  -4  10    0.29    0.34
   3   4  10    0.29    0.58
   3  -4  10    0.03    0.75
   3  -4  10    1.05    0.37
   3   4  10    0.72    0.32
   3  -4  10    0.45    0.28
   3  -4  10    0.46    0.21
   5  -6   4  124.92    2.07
   5   6   4  133.14    2.53
  -5   6  -4  133.33    1.93
   5  -6   4  127.76    2.67
   5  -6   4  133.18    1.95
   5   6   4  126.24    1.94
   5  -6   4  140.63    1.84
   5  -6   4  125.16    1.95
  -5  -6  -4  127.21    2.02
   5  -6   4  131.49    1.91
   3  -8   1  642.35    7.92
   3  -8   1  664.04    8.16
  -3   8  -1  658.70    7.90
   3   8   1  675.09    8.08
  -3   8  -1  657.98    8.09
   3  -8   1  662.62    7.92
  -3  -8  -1  687.30    7.92
   3  -8   1  651.63    8.63
   3   8   1  676.74    8.39
  -3  -7   6   79.97    1.35
  -3   7   6   83.08    1.37
  -3  -7   6   84.60    1.43
   3  -7  -6   78.70    1.45
  -3   7   6   80.93    1.67
  -3   7   6   80.07    1.36
  -3  -7   6   82.13    1.32
  -3  -7   6   81.22    1.47
  -3  -7   6   81.31    1.36
   3   7  -6   85.80    1.55
   7  -1   5  135.22    2.05
   7   1   5  132.37    2.32
   7  -1   5  135.23    2.39
   7  -1   5  143.61    2.31
   7   1   5  139.62    2.26
   7   1   5  134.22    2.01
   7   1   5  134.81    2.30
   7  -1   5  136.41    2.11
   7   1   5  134.32    2.04
   7   1   5  133.20    2.03
  -2   8   4   13.11    0.51
  -2  -8   4   13.40    0.57
  -2  -8   4   13.85    0.56
  -2   8   4   13.75    0.67
  -2  -8   4   13.82    0.52
   2  -8  -4   13.42    0.54
  -2   8   4   13.72    0.51
  -2  -8   4   13.45    0.46
  -2  -7   7  525.11    6.34
   2  -7  -7  533.99    6.42
  -2  -7   7  524.83    6.28
  -2   7   7  514.48    6.64
  -2  -7   7  519.09    6.39
  -2  -7   7  496.60    6.31
  -2  -7   7  528.19    6.46
  -2  -7   7  520.13    6.22
  -2   7   7  518.10    6.32
  -2   7   7  515.85    6.35
   4  -4   9   85.90    1.48
   4  -4   9   84.47    1.21
   4  -4   9   85.64    1.44
   4   4   9   83.63    1.39
   4  -4   9   81.40    2.05
   4  -4   9   85.72    1.42
   4   4   9   82.41    1.83
   4  -4   9   82.80    1.40
   4   4   9   85.76    1.41
   4  -4   9   86.03    1.40
  -2  -4  11  271.05    3.52
  -2   4  11  275.96    3.49
  -2  -4  11  265.11    3.60
  -2  -4  11  271.84    3.53
  -2  -4  11  271.05    3.44
  -2   4  11  270.72    3.78
   2  -4 -11  259.77    3.72
  -2   4  11  260.08    3.54
  -2  -4  11  269.99    3.54
  -2   4  11  275.64    3.45
  -7   1   6  229.87    4.13
  -7  -1   6  219.41    2.94
  -7  -1   6  213.80    2.88
  -7  -1   6  215.36    2.88
  -7   1   6  218.63    2.92
   7  -1  -6  228.05    3.14
   7   1  -6  219.10    3.01
  -3   0  12    0.28    0.32
  -3   0  12    0.09    0.30
  -3   0  12    0.05    0.29
   0   3  12  319.19    4.07
   0  -3  12  318.35    4.15
   0   3  12  321.36    4.05
   0  -3  12  317.90    4.00
   0  -3  12  306.39    4.05
   0  -3  12  322.14    4.10
   0  -3 -12  319.96    4.24
   0  -3  12  321.83    4.08
  -1  -8   5    0.86    0.40
   1  -8  -5    0.71    0.32
  -1   8   5    1.22    0.43
  -1  -8   5    0.78    0.32
  -1  -8   5    1.02    0.27
  -1   8   5    0.81    0.33
  -1  -8   5    1.02    0.33
  -1   8   5    0.88    0.30
  -3  -8   2   12.10    0.59
  -3   8   2   12.26    0.48
  -3   8   2   11.72    0.65
  -3  -8   2   12.82    0.51
   3  -8  -2   12.16    0.48
  -3  -8   2   11.50    0.47
  -3  -8   2   11.82    0.48
   3  -8  -2   12.44    0.59
   3   8  -2   12.48    0.72
  -1   3  12   65.92    1.16
  -1   3  12   67.35    1.12
  -1  -3  12   67.26    1.18
  -1  -3  12   63.82    1.18
  -1  -3  12   67.00    1.11
  -1   3  12   63.95    1.21
  -1  -3  12   68.42    1.22
   1  -3 -12   68.81    1.42
  -1  -3  12   64.92    1.10
   5  -5  -7  156.84    2.33
   5  -5  -7  151.13    2.20
  -5  -5   7  152.25    2.48
  -5  -5   7  154.96    2.19
  -5  -5   7  149.31    2.25
  -5   5   7  155.60    2.17
  -5  -5   7  154.36    2.18
  -5   5   7  158.81    2.21
  -5  -5   7  149.78    2.12
   4  -5   8  254.41    3.30
   4   5   8  253.19    3.35
   4   5   8  250.70    3.92
   4  -5   8  257.89    3.31
   4  -5   8  247.52    3.42
   4  -5   8  258.02    3.32
   4  -5   8  248.48    3.38
   4  -5   8  251.68    3.12
   4   5   8  244.71    3.32
   4   5   8  240.34    3.41
   4   5   8  248.65    3.30
   4  -5   8  240.40    4.11
   2  -8   4  756.05    9.56
  -2  -8  -4  714.38    8.74
   2  -8   4  755.68    9.04
   2   8   4  715.08    8.78
   2   8   4  755.63    8.77
   2  -8   4  749.42    8.82
   2  -8   4  792.85    8.85
   2   8   4  777.98    9.30
   2   8   4  695.15    8.91
   7  -4   0    3.13    0.32
   7   4   0    2.53    0.70
   7  -4   0    1.61    0.64
   7   4   0    2.34    0.48
  -7  -4   0    2.20    0.31
  -7   4   0    2.46    0.86
   7  -4   0    2.31    0.21
  -7  -4   0    3.85    0.57
   7  -4   0    2.62    0.35
   7   4   0    2.96    0.39
   7  -4   0    2.98    0.38
  -7   4   0    3.10    0.35
  -4   6   7  137.92    2.01
  -4  -6   7  141.59    2.03
  -4  -6   7  132.56    1.92
  -4   6   7  133.91    1.99
  -4  -6   7  133.64    2.03
  -4  -6   7  138.27    1.98
  -4  -6   7  136.42    2.20
  -4  -6   7  136.48    2.00
  -7  -4   1    8.47    0.65
   7  -4  -1    8.86    0.40
  -7   4   1    7.27    1.04
  -7  -4   1    8.55    0.42
   7  -4  -1    7.32    0.46
   7  -4  -1    7.81    0.43
   7   4  -1    7.69    0.48
   7  -4  -1    9.03    0.33
  -7   4   1    7.85    0.43
   7  -4  -1    9.28    0.74
   7   4  -1    8.06    0.79
  -3   1  12   41.37    0.88
  -3  -1  12   40.78    0.88
  -3  -1  12   39.47    0.93
  -3   1  12   41.08    0.88
  -3   1  12   40.26    0.89
  -5  -6   5   31.87    0.76
  -5   6   5   33.37    1.27
   5  -6  -5   32.01    0.81
  -5   6   5   31.56    0.75
  -5  -6   5   31.23    0.73
   5  -6  -5   32.25    0.80
  -5  -6   5   31.86    0.96
  -5  -6   5   31.19    0.78
  -1  -8  -5  297.02    3.94
   1   8   5  317.36    3.94
   1  -8   5  316.24    3.98
   1   8   5  310.44    4.09
   1   8   5  311.46    3.93
   1   8   5  310.37    4.03
   1  -8   5  300.42    3.93
   1  -8   5  302.81    4.41
   1  -8   5  307.66    3.93
   1   8   5  307.99    4.29
  -4   7  -4  352.08    4.50
   4  -7   4  344.63    4.52
   4  -7   4  355.07    4.55
   4  -7   4  382.42    4.51
  -4  -7  -4  379.14    4.44
   4  -7   4  343.65    5.39
   4   7   4  355.73    4.54
   3  -8   2  342.39    4.39
  -3   8  -2  345.04    4.36
   3  -8   2  345.19    4.62
   3  -8   2  340.01    5.12
   3   8   2  348.05    4.86
   3  -8   2  356.03    4.41
  -3   8  -2  346.38    4.50
  -4   2  11  593.06    7.05
  -4  -2  11  601.02    7.86
  -4   2  11  585.99    6.98
  -4  -2  11  551.59    7.08
  -4  -2  11  558.57    7.05
  -4   2  11  551.48    7.86
   4  -2 -11  579.79    7.47
  -4  -2  11  587.82    7.02
  -4   2  11  574.19    7.00
  -4  -2  11  585.68    6.95
  -4  -2  11  580.09    7.02
  -4  -2  11  589.26    6.90
  -2   6   9  121.34    1.86
  -2  -6   9  119.42    1.87
   2  -6  -9  116.89    1.93
  -2  -6   9  116.75    1.91
  -2  -6   9  117.34    1.82
  -2  -6   9  118.87    1.80
  -2   6   9  117.99    2.08
  -2  -6   9  119.75    1.72
  -2  -6   9  122.37    1.74
  -2  -6   9  119.57    1.87
   2   2  12  595.85    7.20
   2   2  12  594.25    7.16
  -2  -2 -12  587.17    7.18
   2  -2  12  608.02    7.10
   2  -2  12  594.03    7.18
   2  -2  12  601.38    7.17
   2  -2  12  598.99    7.14
   2   2  12  600.98    7.20
   2   2  12  592.92    7.12
   2  -2  12  588.50    7.29
   6   0   8   14.89    0.59
   6   0   8   14.43    0.70
   6   0   8   15.58    0.58
   6   0   8   14.98    0.81
   6   0   8   15.14    0.55
   6   0   8   15.49    0.68
   2  -7   7    0.83    0.75
   2  -7   7    1.00    0.34
   2  -7   7    0.62    0.31
   2   7   7    0.18    0.31
   2   7   7    0.15    0.29
   2  -7   7    0.18    0.35
   2   7   7    0.30    0.59
   2  -7   7    0.32    0.30
   2  -7   7    0.54    0.28
   2  -7   7    1.25    0.34
  -2  -7  -7    0.35    0.21
   2   7   7   -0.01    0.36
   2   7   7    0.23    0.34
   7  -4   1  401.82    5.09
  -7  -4  -1  403.90    4.93
   7  -4   1  409.28    4.98
  -7  -4  -1  393.62    5.28
   7   4   1  392.16    5.05
   7  -4   1  405.03    5.55
   7   4   1  391.96    5.62
  -7   4  -1  404.78    4.99
   7   4   1  410.75    5.26
   7  -4   1  413.37    5.03
   7  -4   1  401.59    4.98
   7  -4   1  381.38    4.72
   7   4   1  407.89    5.02
   2   5  10  176.45    2.47
   2  -5  10  167.38    2.98
   2   5  10  166.84    2.83
   2   5  10  164.83    2.31
   2  -5  10  175.92    2.34
   2   5  10  173.06    2.44
   2  -5  10  175.12    2.46
   2  -5  10  174.71    2.42
  -2  -5 -10  173.17    2.35
   2   5  10  171.16    2.43
   2  -5  10  171.73    2.51
   7  -4  -2  156.50    2.11
   7   4  -2  150.13    2.67
   7  -4  -2  149.82    2.55
   7  -4  -2  155.96    2.09
  -7   4   2  152.43    2.18
  -7  -4   2  149.81    2.17
  -7   4   2  152.84    3.17
  -7  -4   2  151.64    2.53
   7   4  -2  152.22    2.27
   7  -4  -2  160.64    2.23
  -7  -4   2  148.11    2.14
   4  -3  10    1.27    0.30
   4   3  10    1.13    0.56
   4  -3  10    0.79    0.16
   4  -3  10    0.91    0.38
   4   3  10    1.11    0.36
   4   3  10    0.83    0.30
   4  -3  10    0.57    0.74
   4   3  10    1.10    0.29
   4   3  10    2.45    0.37
   4  -3  10    0.78    0.32
   4  -3  10    1.23    0.38
   4   3  10    0.70    0.35
   4  -3  10    0.81    0.29
   4  -3  10    0.72    0.33
   3  -7   6 1183.25   13.74
   3  -7   6 1179.07   13.74
   3  -7   6 1202.02   13.67
   3  -7   6 1188.15   13.68
  -3   7  -6 1169.39   13.64
   3   7   6 1189.69   13.79
   3   7   6 1181.15   14.35
   3   7   6 1196.56   13.69
  -3  -7  -6 1132.24   13.56
   3   7   6 1201.00   13.75
   3  -7   6 1189.41   14.66
   3  -7   6 1142.21   13.93
   3  -7   6 1176.51   13.75
   1   3  12   41.04    0.90
   1   3  12   39.50    0.86
   1  -3  12   39.12    1.02
   1  -3  12   41.57    0.88
   1  -3  12   39.74    0.83
  -1  -3 -12   38.95    0.90
   1   3  12   39.83    0.87
   1  -3  12   40.72    0.85
  -3  -6  -8  611.68    7.41
   3   6   8  612.27    7.58
   3   6   8  635.28    7.63
   3   6   8  623.90    7.65
   3  -6   8  646.89    7.61
   3  -6   8  642.77    7.66
   3  -6   8  633.35    7.47
   3   6   8  620.63    8.20
   3  -6   8  636.34    7.59
   3  -6   8  621.45    7.58
   3   6   8  646.05    7.59
   3  -6   8  642.91    7.73
   3   6   8  630.75    7.62
  -5  -2  10  736.45    8.56
  -5  -2  10  721.22    8.65
  -5   2  10  729.34    8.69
  -5  -2  10  713.67    8.70
  -5   2  10  697.46    9.79
  -5  -2  10  751.62    9.54
  -5   2  10  725.88    8.67
   6  -1   8 1491.24   18.02
   6   1   8 1553.75   18.20
   6  -1   8 1520.08   17.91
   6  -1   8 1508.79   18.40
   6   1   8 1557.43   17.91
   6   1   8 1609.32   18.23
   6   1   8 1554.36   17.88
   6  -1   8 1563.30   17.98
   6   1   8 1522.69   18.20
   6   1   8 1555.18   17.88
   6  -1   8 1542.80   17.82
   6  -1   8 1556.74   17.83
   3  -3  11   70.76    1.10
   3   3  11   71.33    1.21
   3  -3  11   70.79    1.29
   3   3  11   74.59    1.28
   3   3  11   74.09    1.48
   3  -3  11   71.75    1.25
   3  -3  11   68.55    1.72
   3   3  11   74.06    1.21
   3  -3  11   72.17    1.24
   3  -3  11   74.11    1.35
  -6  -5  -4  963.32   11.29
   6   5   4  929.86   11.36
   6   5   4  977.33   11.19
   6  -5   4  949.72   11.12
   6  -5   4  912.31   11.93
   6  -5   4  943.18   11.06
   6   5   4  931.47   11.93
   6  -5   4  953.62   10.87
   6  -5   4  952.02   11.16
  -6  -5  -4  925.24   11.09
  -6   5  -4  938.40   11.13
   6   5   4  937.93   11.06
   6  -5   4  956.26   11.26
  -3   8   3 1509.87   17.86
   3  -8  -3 1526.05   17.70
  -3   8   3 1516.73   17.54
  -3  -8   3 1512.37   17.54
  -3  -8   3 1515.58   17.51
  -3  -8   3 1501.72   17.55
   3   8  -3 1540.96   17.91
  -3  -8   3 1539.15   17.67
   3  -8  -3 1519.01   17.49
   2  -4  11    7.02    0.35
   2   4  11    6.96    0.42
   2  -4  11    9.36    0.52
  -2  -4 -11    7.80    0.37
   2  -4  11    8.67    0.45
   2  -4  11    8.65    0.49
   2  -4  11    8.03    0.45
   2  -4  11    7.99    0.74
   0  -7  -8  815.80   10.50
   0   7   8  904.95   10.52
   0  -7   8  898.35   10.51
   0  -7   8  902.92   10.56
   0  -7   8  903.29   10.50
   0   7   8  920.27   10.83
   0  -7   8  849.37   10.47
   0  -7   8  865.64   10.83
   0   7   8  883.46   10.56
   0   7   8  909.01   10.67
   0  -7   8  923.45   10.56
   0   7   8  919.82   10.55
   0   0  13    0.06    0.27
   0   0  13    0.01    0.26
   0   0  13    0.37    0.28
   0   0  13    0.66    0.29
   0   0  13    0.14    0.25
   0   0  13   -0.10    0.31
   0   0  13    0.08    0.31
   0   0  13    0.01    0.26
   7  -2   5    0.05    0.41
   7   2   5    0.25    0.57
   7   2   5    0.34    0.33
   7   2   5    0.23    0.31
   7  -2   5    0.27    0.29
   7  -2   5    0.09    0.38
   7  -2   5    0.07    0.64
   7  -2   5    0.10    0.34
   7  -2   5   -0.01    0.26
   7   2  -6   89.53    1.53
  -7   2   6   90.93    1.35
   7  -2  -6   88.22    1.50
  -7   2   6   89.25    2.52
  -7  -2   6   85.92    1.38
  -7   2   6   87.84    1.43
  -7  -2   6   87.97    1.45
  -7  -2   6   86.30    1.39
   7  -2  -6   91.39    1.59
  -7  -2   6   88.69    1.42
   4   0  11   -0.02    0.30
   4   0  11   -0.02    0.33
   4   0  11    0.29    0.26
   4   0  11    0.29    0.35
   4   0  11   -0.08    0.28
  -6   0   9   -0.14    0.30
  -6   0   9    0.08    0.32
  -6   0   9    0.18    0.29
  -6   0   9    1.18    1.05
  -6   0   9    0.21    0.36
   7  -3   4   49.75    1.09
   7   3   4   52.92    1.49
   7  -3   4   54.00    1.08
   7  -3   4   54.36    1.00
   7   3   4   56.32    1.11
   7   3   4   54.86    1.06
   7  -3   4   54.60    1.11
   7  -3   4   54.04    1.08
   7  -3   4   47.01    1.45
   7   3   4   52.61    1.00
  -1   0  13  191.09    2.68
  -1   0  13  196.33    2.74
  -1   0  13  202.42    2.61
  -1   0  13  197.69    2.70
  -1   0  13  198.73    2.74
  -1   0  13  202.40    2.68
  -4  -7   5   90.42    1.65
  -4  -7   5   96.17    1.50
  -4   7   5   93.66    1.48
   4   7  -5   94.40    1.76
  -4  -7   5   92.72    1.49
   4  -7  -5   93.60    1.57
  -4   7   5   92.34    1.93
  -4  -7   5   94.72    1.53
  -4   7   5   94.17    1.52
   6  -3   7   62.41    1.16
   6  -3   7   64.41    1.14
   6  -3   7   64.10    1.13
   6   3   7   67.33    1.17
   6   3   7   60.93    1.42
   6  -3   7   64.01    1.25
   6   3   7   63.80    1.17
   6  -3   7   63.59    1.72
   6  -3   7   65.47    1.21
   7  -3  -5   53.21    1.05
  -7   3   5   48.40    1.92
  -7  -3   5   53.00    0.95
  -7  -3   5   50.30    1.45
   7  -3  -5   54.77    1.24
  -7   3   5   51.97    0.95
  -7  -3   5   52.56    1.03
   7  -3  -5   51.24    1.05
   5  -4   8  209.64    2.85
   5  -4   8  215.48    2.94
   5   4   8  211.58    2.91
   5  -4   8  212.76    2.84
   5   4   8  207.76    2.85
   5   4   8  216.00    3.46
   5   4   8  199.94    3.09
   5  -4   8  206.42    2.83
   5  -4   8  201.32    3.62
   5  -4   8  211.80    2.95
   6  -5  -5  190.53    2.65
  -6  -5   5  183.15    2.51
  -6  -5   5  194.53    2.93
   6  -5  -5  188.95    2.66
  -6   5   5  189.74    2.56
  -6   5   5  178.60    3.43
  -6  -5   5  182.77    2.59
  -6  -5   5  183.74    2.57
  -1   7   8  141.07    2.28
  -1  -7   8  145.77    2.10
  -1   7   8  148.04    2.18
  -1   7   8  146.96    2.12
  -1  -7   8  144.94    2.11
  -1  -7   8  140.00    2.14
   1  -7  -8  152.52    2.21
  -1  -7   8  144.04    2.17
  -1  -7   8  148.27    2.34
   8   0  -1   -0.15    0.49
   8   0  -1   -0.19    0.36
   8   0  -1    0.78    0.38
  -8   0   1    0.05    0.25
  -8   0   1    0.46    0.86
  -8   0   0  596.03    8.07
   8   0   0  574.07    7.49
   8   0   0  595.22    7.25
   8   0   0  591.96    7.21
  -2  -3  12  199.93    2.66
   2  -3 -12  204.80    3.03
  -2   3  12  201.28    2.68
  -2  -3  12  205.47    2.75
  -2  -3  12  203.19    2.68
  -2  -3  12  204.85    2.75
  -2   3  12  200.39    2.67
   7  -4   2  131.07    1.95
   7   4   2  125.92    2.00
  -7  -4  -2  131.22    1.88
  -7  -4  -2  127.89    2.17
   7  -4   2  129.12    1.98
   7  -4   2  125.24    2.01
   7  -4   2  127.70    1.93
   7  -4   2  136.87    1.95
   7   4   2  128.43    2.52
   7  -4   2  129.68    2.48
   7   4   2  127.54    1.94
  -7  -4   3   95.96    1.55
   7  -4  -3   96.60    1.51
  -7   4   3   95.80    2.49
   7  -4  -3  101.20    1.58
   7  -4  -3   98.32    1.89
  -7  -4   3   96.31    1.91
  -7  -4   3   97.04    1.54
   0   1  13   23.48    0.63
   0   1  13   25.34    0.66
   0  -1  13   24.95    0.61
   0  -1  13   23.94    0.68
   0   1  13   25.66    0.63
   0   1  13   22.64    0.64
   0  -1  13   23.27    0.61
   0   1  13   22.91    0.67
   0   1  13   22.95    0.65
   0  -1  13   25.25    0.67
   0   1  13   24.87    0.63
   0  -1  13   23.79    0.65
   0  -1  13   22.65    0.70
   6   4   6  834.10    9.76
   6  -4   6  808.33    9.76
   6   4   6  850.57    9.85
   6   4   6  812.83   10.08
   6   4   6  835.85    9.74
   6  -4   6  821.87    9.73
   6  -4   6  812.51    9.73
   6  -4   6  828.62    9.86
   6  -4   6  837.65    9.81
  -6  -4  -6  827.74    9.70
   6  -4   6  812.51    9.88
   2   6   9  370.88    4.66
   2   6   9  376.10    4.70
   2   6   9  373.15    5.14
   2  -6   9  368.45    4.68
   2  -6   9  375.65    4.68
   2  -6   9  369.77    5.35
   2  -6   9  374.06    4.72
   2   6   9  363.37    4.59
   2   6   9  379.16    4.66
  -2  -6  -9  367.18    4.56
   2   6   9  377.86    4.71
   3  -8   3  717.21    8.73
  -3   8  -3  706.52    8.44
  -3  -8  -3  708.20    8.43
   3  -8   3  706.21    8.49
  -2  -8   5   61.95    1.23
  -2  -8   5   65.18    1.22
  -2   8   5   62.37    1.15
  -2   8   5   63.02    1.35
  -2   8   5   62.75    1.15
   2  -8  -5   62.03    1.21
  -2  -8   5   62.57    1.07
  -2  -8   5   59.10    1.15
  -4   4  10  161.76    2.99
  -4  -4  10  166.30    2.39
  -4  -4  10  169.86    2.35
  -4  -4  10  166.97    2.33
  -4  -4  10  168.59    2.35
  -4  -4  10  167.26    2.78
  -4   4  10  165.61    2.30
  -4  -4  10  170.46    2.47
  -4  -4  10  169.70    2.39
  -4   4  10  165.55    2.41
  -4   4  10  166.21    2.36
  -5  -7   0  337.98    4.40
  -5   7   0  338.48    4.57
   5  -7   0  314.47    4.15
  -5   7   0  342.12    4.24
  -5  -7   0  337.13    4.22
  -5  -7   0  312.69    4.09
  -5  -7   0  331.23    4.08
   5   7   0  333.60    4.79
   5  -7   0  339.28    4.23
   5  -7   0  331.24    4.97
   5  -7   0  335.32    4.37
   3  -2 -12  158.99    2.67
  -3   2  12  161.62    2.24
  -3  -2  12  158.63    2.15
  -3   2  12  161.20    2.17
  -3  -2  12  155.75    2.25
  -3  -2  12  159.87    2.36
  -3  -2  12  159.21    2.28
  -3   2  12  155.85    2.70
  -3   2  12  155.98    2.25
  -3  -2  12  160.88    2.24
   4   1  11  373.68    4.65
   4  -1  11  379.05    4.59
   4  -1  11  371.79    4.75
   4  -1  11  363.14    4.67
   4  -1  11  378.76    4.58
   4  -1  11  370.95    4.66
   4  -1  11  366.74    4.67
   4   1  11  378.81    4.79
   4   1  11  374.50    4.70
  -6  -1   9  186.27    2.58
  -6   1   9  182.26    3.66
  -6  -1   9  182.01    2.54
  -6  -1   9  175.09    2.65
  -6  -1   9  183.93    2.58
  -6   1   9  182.54    2.58
  -6  -1   9  185.22    3.51
  -6  -1   9  189.08    2.46
  -6   1   9  181.03    2.56
   6  -1  -9  182.98    2.90
  -5  -7   1  131.21    1.93
  -5  -7   1  138.81    2.20
  -5   7   1  137.57    2.02
   5  -7  -1  134.99    2.02
  -5  -7   1  133.29    1.90
   5  -7  -1  134.46    1.98
   5   7  -1  136.10    2.49
  -5   7   1  140.88    2.41
  -5  -7   1  141.67    2.02
   5  -7  -1  139.29    2.67
   5  -7  -1  141.80    2.15
  -1  -1  13   18.68    0.55
  -1   1  13   19.41    0.60
  -1  -1  13   18.49    0.59
  -1   1  13   19.42    0.56
  -1  -1  13   18.86    0.59
  -1   1  13   19.10    0.56
  -1   1  13   18.75    0.62
  -1   1  13   18.10    0.59
  -1   1  13   19.26    0.53
  -1  -1  13   18.00    0.60
  -1  -1  13   19.00    0.51
  -1  -1  13   18.70    0.64
   5   6   5  121.49    1.96
   5  -6   5  116.75    1.64
   5  -6   5  116.34    1.95
   5  -6   5  109.60    2.54
   5  -6   5  117.04    1.81
   5  -6   5  118.04    1.78
  -5   6  -5  113.62    1.77
   5   6   5  117.31    1.83
  -5  -6  -5  116.66    1.87
   5   6   5  115.96    1.72
  -4   5   9   53.57    1.53
   4  -5  -9   46.59    1.14
  -4  -5   9   49.96    0.99
  -4  -5   9   54.65    1.11
  -4   5   9   50.10    0.98
  -4  -5   9   51.77    1.03
  -4  -5   9   52.28    1.00
  -4   5   9   50.94    1.04
  -4  -5   9   54.36    1.27
  -4  -5   9   48.25    1.01
   7   0   6    0.07    0.34
   7   0   6    0.39    0.56
   7   0   6    0.13    0.34
   7   0   6    0.19    0.34
   7   0   6    0.47    0.42
   7   0   6    0.30    0.28
   8   0  -2  602.93    7.52
  -8   0   2  613.29    8.43
  -4   6  -7  186.55    2.52
   4   6   7  187.54    2.54
   4  -6   7  185.79    2.73
   4  -6   7  186.78    2.53
   4   6   7  194.47    2.61
   4  -6   7  187.53    2.61
   4  -6   7  185.95    2.55
   4  -6   7  181.41    2.41
   4   6   7  191.33    2.69
   4   6   7  182.20    3.19
  -8   1   1   78.37    2.21
  -8   1   1   78.85    1.29
  -8  -1   1   81.54    2.00
   8  -1  -1   82.40    1.37
   8   1  -1   82.80    1.53
   8   1  -1   80.95    1.45
   8  -1  -1   80.50    1.62
   8  -1  -1   80.78    1.44
   8   1  -1   80.17    1.63
  -1  -7  -8  102.16    1.69
   1  -7   8  110.25    1.68
   1  -7   8  102.84    2.13
   1  -7   8  112.99    1.71
   1   7   8  112.00    1.74
   1   7   8   97.22    1.54
   1   7   8  113.79    1.80
   1   7   8  111.34    2.03
   1  -7   8  110.75    1.75
   1  -7   8  111.65    1.73
   1  -7   8  111.75    1.72
   1   7   8  111.54    1.76
   1   7   8  109.08    1.70
  -6  -3   8    9.62    0.46
  -6  -3   8    9.54    0.90
  -6  -3   8    8.59    0.52
  -6  -3   8    9.76    0.48
  -6   3   8   10.25    0.49
  -6  -3   8    9.15    0.43
  -6   3   8    9.50    0.40
  -6  -3   8    9.81    0.44
   6  -3  -8    9.48    0.63
  -8   0  -1   -0.19    0.79
   8   0   1   -0.03    0.40
   8   0   1   -0.03    0.37
   8   0   1    0.09    0.56
   8  -1   0  164.04    2.36
   8  -1   0  163.62    2.41
  -8   1   0  162.73    2.26
   8  -1   0  159.11    2.63
   8   1   0  161.41    2.51
   8   1   0  162.79    2.66
  -8  -1   0  165.69    2.99
   3   0  12    0.00    0.27
   3   0  12    0.13    0.22
   3   0  12    0.27    0.33
   3   0  12    0.06    0.31
  -7   0   7    0.24    0.28
  -7   0   7    0.10    0.30
  -7   0   7    0.22    0.32
   5  -3   9    2.20    0.81
   5   3   9    2.29    0.37
   5  -3   9    2.13    0.31
   5  -3   9    2.42    0.40
   5   3   9    2.00    0.64
   5  -3   9    1.97    0.35
   5  -3   9    2.29    0.35
   5   3   9    2.10    0.33
   5   3   9    2.26    0.35
   5   3   9    1.89    0.43
   0  -8  -6   58.10    1.11
   0  -8   6   56.96    1.12
   0   8   6   55.86    1.14
   0   8   6   59.60    1.10
   0  -8   6   56.61    1.07
   0   8   6   58.20    1.23
   0  -8   6   58.02    1.36
   0   8   6   59.08    1.09
   0   8   6   56.65    1.31
   6   6   0   18.86    0.58
  -6  -6   0   20.37    0.76
  -6   6   0   19.42    0.93
  -6   6   0   19.62    0.62
   6  -6   0   18.22    0.61
   6   6   0   19.10    1.04
   6  -6   0   18.21    1.04
   6   6   0   19.37    0.60
   6  -6   0   19.05    0.52
  -6  -6   0   18.25    0.53
  -6  -6   0   19.95    0.60
   6  -6   0   18.26    0.67
  -6  -6   1  257.38    3.57
   6  -6  -1  259.94    3.26
   6  -6  -1  251.38    3.35
   6   6  -1  249.08    3.90
  -6  -6   1  246.77    3.16
   6   6  -1  254.18    3.31
   6  -6  -1  248.93    3.93
   6  -6  -1  253.50    3.44
  -6   6   1  264.10    3.38
  -6  -6   1  244.41    3.32
  -6   6   1  249.93    3.92
  -6  -6   1  243.69    3.25
   5   7   1   36.62    1.27
  -5   7  -1   36.84    1.02
   5  -7   1   31.77    1.34
  -5   7  -1   37.49    0.83
  -5  -7  -1   37.46    0.95
   5  -7   1   35.10    0.82
   5  -7   1   32.22    0.74
  -5  -7  -1   32.60    0.68
   5  -7   1   36.02    0.96
  -5  -7  -1   34.44    0.82
  -5  -7  -1   32.51    0.70
   1   0  13  195.97    2.63
   1   0  13  202.37    2.61
   1   0  13  194.32    2.70
   1   0  13  198.00    2.61
   1   0  13  194.74    2.68
   5   0  10   -0.06    0.37
   5   0  10   -0.07    0.32
   5   0  10   -0.11    0.34
   5   0  10    0.07    0.34
  -3  -5  10   15.93    0.61
  -3   5  10   16.38    0.59
  -3   5  10   18.68    0.90
  -3  -5  10   15.74    0.58
  -3  -5  10   15.88    0.53
  -3  -5  10   15.74    0.55
   3  -5 -10   15.66    0.70
  -3  -5  10   16.00    0.58
  -3  -5  10   15.98    0.62
  -3   5  10   16.62    0.54
   0  -9   0    0.14    0.30
   0   9   0   -0.07    0.38
  -6  -4   7   35.78    0.81
  -6  -4   7   39.08    1.24
  -6   4   7   31.92    1.56
  -6  -4   7   36.07    0.81
   6  -4  -7   33.06    0.89
  -6  -4   7   36.94    0.91
  -6  -4   7   37.33    0.78
  -6   4   7   35.34    0.82
  -6  -4   7   38.01    0.84
  -6   4   7   36.40    0.78
   5  -5   7   11.95    0.34
   5  -5   7   11.60    0.50
   5   5   7   11.99    0.60
   5  -5   7   12.02    0.49
   5   5   7   12.30    0.49
   5  -5   7   11.64    0.49
   5  -5   7   12.57    0.59
   5   5   7   10.49    0.54
   5  -5   7   10.39    0.54
   5   5   7   11.86    0.94
   2   8   5  472.42    5.85
   2   8   5  462.91    5.69
   2  -8   5  461.74    5.69
   2  -8   5  472.56    5.74
   2  -8   5  466.43    5.67
   2   8   5  468.77    5.67
  -2  -8  -5  444.15    5.64
   2   8   5  455.24    5.81
   2   8   5  469.37    6.17
   2  -8   5  460.86    5.69
   2  -8   5  463.66    5.91
   2  -8   5  460.48    6.37
  -5  -7   2   80.53    1.34
   5   7  -2   83.16    1.79
  -5   7   2   83.81    1.80
  -5   7   2   85.17    1.39
  -5  -7   2   80.36    1.30
   5  -7  -2   82.23    1.50
   5  -7  -2   84.50    1.40
   5  -7  -2   81.10    1.37
   7  -1   6  508.26    6.35
   7  -1   6  493.26    6.52
   7   1   6  495.19    6.08
   7   1   6  502.10    6.35
   7  -1   6  487.57    5.94
   7   1   6  494.98    6.39
   7  -1   6  503.65    6.20
   7   1   6  496.36    6.05
   7   1   6  499.43    6.09
   0  -9   1  357.19    4.42
   0  -9  -1  350.03    4.51
   0  -9   1  354.12    4.63
   0   9  -1  351.79    4.62
   0   9   1  351.95    4.67
   0   5  11  200.62    2.86
   0  -5  11  208.78    2.94
   0  -5  11  214.27    2.90
   0  -5  11  204.38    2.82
   0  -5  11  210.20    2.80
   0  -5  11  193.83    3.01
   0   5  11  215.75    2.88
   0  -5 -11  209.90    2.92
   0  -5  11  211.95    2.87
  -8   1   2   22.87    1.42
   8   1  -2   24.27    0.74
  -8   1   2   24.27    0.60
  -8  -1   2   25.06    1.26
  -8  -1   2   22.28    0.60
   8  -1  -2   20.53    0.82
   8   1  -2   22.73    0.85
   8  -1  -2   23.38    0.74
  -3   4  11   82.83    1.45
  -3   4  11   81.87    1.37
  -3  -4  11   82.79    1.48
   3  -4 -11   82.46    1.61
  -3  -4  11   85.03    1.44
  -3   4  11   81.88    1.35
  -3   4  11   79.92    1.74
  -3  -4  11   83.33    1.36
  -3  -4  11   84.12    1.43
  -3  -4  11   83.92    1.39
  -3  -4  11   83.99    1.41
   8  -1   1   47.91    1.24
   8   1   1   45.58    1.14
  -8  -1  -1   45.83    1.43
   8   1   1   41.82    1.22
   8  -1   1   39.90    1.16
  -8   1  -1   46.31    1.67
   8  -1   1   45.04    1.00
   8  -1   1   44.52    0.86
   8  -1   1   45.69    1.03
   6  -6   1  147.96    2.16
  -6  -6  -1  135.67    1.99
   6   6   1  147.99    2.14
   6   6   1  147.02    2.09
   6  -6   1  147.65    2.26
   6   6   1  150.57    2.77
   6  -6   1  140.30    2.75
  -6   6  -1  151.56    2.15
   6  -6   1  148.46    2.00
  -6  -6  -1  144.04    2.12
  -6  -6  -1  151.41    2.34
  -1  -8   6  672.40    8.34
  -1   8   6  699.80    8.38
  -1  -8   6  685.26    8.09
  -1   8   6  679.73    8.13
  -1   8   6  678.50    8.18
  -1  -8   6  700.05    8.15
  -1  -8   6  684.03    8.15
   1  -8  -6  671.15    8.20
   3  -1  12   31.25    0.71
   3  -1  12   30.16    0.69
   3  -1  12   32.04    0.61
   3   1  12   30.11    0.76
   3   1  12   30.99    0.77
   3   1  12   28.70    0.73
   3  -1  12   30.09    0.74
   3  -1  12   28.86    0.81
   6  -2   8   78.32    1.27
   6  -2   8   75.11    1.40
   6  -2   8   79.26    1.31
   6   2   8   78.15    1.36
   6  -2   8   80.55    1.43
   6   2   8   79.80    1.69
   6  -2   8   71.78    1.84
   6   2   8   80.16    1.38
   6  -2   8   75.62    1.31
   6   2   8   75.86    1.36
   6   2   8   77.39    1.61
  -3  -7   7  275.52    3.53
  -3  -7   7  278.73    3.68
  -3   7   7  268.91    3.59
  -3  -7   7  272.75    3.72
  -3  -7   7  274.93    3.62
  -3   7   7  274.37    3.61
   3  -7  -7  273.56    3.71
  -3  -7   7  280.77    3.61
  -3  -7   7  276.35    3.53
  -7   1   7   19.85    0.61
   7  -1  -7   18.34    0.76
  -7  -1   7   20.13    0.61
  -7  -1   7   19.01    0.58
   7   1  -7   18.97    0.64
  -7   1   7   19.61    0.61
   4  -7   5   30.17    1.41
  -4   7  -5   31.49    0.75
   4  -7   5   31.81    0.69
   4  -7   5   32.01    0.79
   4  -7   5   30.44    0.79
   4   7   5   33.28    0.73
   4   7   5   30.98    0.78
   4   7   5   30.47    0.82
  -3   8   4  101.66    1.65
   3  -8  -4  104.38    1.75
  -3  -8   4  104.43    1.60
   3  -8  -4  104.58    1.59
  -3  -8   4  105.73    1.76
   3   8  -4  108.26    1.92
  -3  -8   4  103.08    1.68
  -3   8   4  104.87    1.94
  -3  -8   4  102.63    1.63
  -6  -6   2   77.00    1.33
  -6  -6   2   78.64    1.55
   6  -6  -2   78.05    1.81
   6   6  -2   77.23    1.79
   6  -6  -2   73.83    1.29
   6  -6  -2   80.53    1.43
   6  -6  -2   76.31    1.34
  -6  -6   2   73.56    1.19
  -6   6   2   79.35    1.87
  -6  -6   2   74.22    1.27
   1   1  13    3.31    0.31
   1  -1  13    3.14    0.42
   1   1  13    2.93    0.36
   1  -1  13    3.61    0.35
   1  -1  13    3.04    0.35
   1  -1  13    3.23    0.32
   1  -1  13    2.84    0.39
  -1  -1 -13    3.60    0.42
   1   1  13    3.81    0.35
   1   1  13    3.74    0.34
   1   1  13    3.26    0.35
   1  -1  13    3.40    0.35
   1   1  13    3.23    0.34
   5   1  10   63.54    1.17
   5   1  10   59.11    1.13
   5   1  10   59.50    1.17
   5  -1  10   63.81    1.14
   5   1  10   63.32    1.27
   5  -1  10   59.66    1.08
   5  -1  10   60.57    1.59
   5   1  10   61.84    1.31
   5  -1  10   59.95    1.18
   5  -1  10   62.10    1.15
   5  -1  10   60.39    1.21
   5  -6  -6    6.01    0.48
  -5  -6   6    5.86    0.41
  -5  -6   6    5.98    0.40
  -5   6   6    6.17    0.39
   5  -6  -6    6.57    0.44
  -5   6   6    5.69    0.84
  -5  -6   6    6.17    0.38
  -5   6   6    6.62    0.42
  -5  -6   6    5.65    0.44
  -5  -6   6    5.77    0.58
  -1  -5  11  508.85    6.26
  -1  -5  11  505.01    6.25
  -1  -5  11  488.20    6.35
  -1   5  11  517.80    6.40
  -1  -5  11  528.33    6.19
  -1  -5  11  503.70    6.36
   1  -5 -11  518.21    6.42
  -1   5  11  507.43    6.25
  -5   4   9    4.94    0.41
  -5  -4   9    5.47    0.41
  -5  -4   9    4.94    0.38
  -5  -4   9    5.62    0.41
  -5  -4   9    4.56    0.44
  -5   4   9    4.85    0.36
  -5  -4   9    4.29    0.69
  -5  -4   9    5.04    0.38
  -5   4   9    5.31    1.03
  -2   0  13    0.08    0.30
  -2   0  13   -0.08    0.35
  -2   0  13    0.04    0.28
  -2   0  13    0.02    0.34
  -2   0  13   -0.13    0.28
  -1   9   0  292.44    3.98
   1  -9   0  297.31    3.96
   1  -9   0  288.48    3.85
  -1   9   0  295.91    3.77
   1   9   0  300.08    3.98
   8   0  -3   -0.08    0.39
   8   0  -3    0.25    0.47
   8   0  -3    0.22    0.24
  -8   0   3   -0.11    0.95
   1   8   6   28.25    0.84
   1   8   6   30.58    0.75
   1  -8   6   29.77    0.74
   1   8   6   25.62    0.77
   1  -8   6   26.18    1.01
   1  -8   6   28.54    0.75
   1   8   6   28.03    0.98
   1  -8   6   28.76    0.74
   1   8   6   29.92    0.74
  -1  -8  -6   27.32    0.70
   7  -4   3  274.50    3.65
   7  -4   3  274.30    3.63
   7   4   3  279.48    3.59
   7  -4   3  272.23    3.56
  -7  -4  -3  270.92    3.81
   7  -4   3  267.61    3.55
   7  -4   3  272.59    3.58
   7   4   3  278.63    4.25
  -7  -4  -3  265.42    3.49
   7  -4   3  277.12    4.19
   7   4   3  276.42    3.64
   8   0   2  144.35    2.20
   8   0   2  142.40    2.24
   8   0   2  139.06    2.44
  -4  -3  11   74.45    1.23
  -4   3  11   75.19    1.22
  -4   3  11   74.31    1.34
  -4  -3  11   69.31    1.36
   4  -3 -11   75.20    1.59
  -4  -3  11   76.86    1.35
  -4   3  11   74.93    1.30
  -4  -3  11   74.35    1.30
  -4  -3  11   75.47    1.85
  -4   3  11   69.45    1.87
  -4  -3  11   73.92    1.29
  -4  -3  11   72.46    1.30
   5  -7   2  374.84    4.94
  -5   7  -2  386.51    4.73
   5  -7   2  371.91    5.58
   5  -7   2  376.10    4.73
   5   7   2  381.22    4.70
  -5  -7  -2  376.11    4.87
   5   7   2  379.88    5.40
   5  -7   2  369.22    4.66
  -5  -7  -2  386.88    4.73
  -1   9   1    9.93    0.43
  -1  -9   1   11.58    0.52
  -1  -9   1   10.37    0.51
  -1   9   1   10.08    0.57
  -1  -9   1    9.61    0.44
   1  -9  -1    9.83    0.53
   1   9  -1   10.24    0.55
   1  -9  -1    9.46    0.45
   0   6  10   38.13    0.91
   0   6  10   38.39    0.93
   0  -6  10   38.22    0.88
   0  -6  10   39.90    0.94
   0   6  10   38.65    0.88
   0  -6 -10   39.58    0.92
   0  -6  10   38.96    0.86
   0  -6  10   39.61    0.87
   0  -6  10   39.18    0.92
   0   6  10   38.75    0.91
   0  -6  10   40.38    1.11
  -7  -4   4   28.95    0.74
  -7   4   4   28.67    0.71
   7  -4  -4   30.20    1.01
  -7  -4   4   29.60    0.74
   7  -4  -4   31.28    0.77
  -7  -4   4   29.42    0.65
  -7  -4   4   28.34    1.05
   2  -3  12   47.98    0.93
   2   3  12   51.55    1.02
   2  -3  12   50.85    0.98
   2  -3  12   42.02    1.02
   2  -3  12   47.23    1.28
   2   3  12   46.61    0.94
   2   3  12   47.35    0.99
   2  -3  12   46.08    1.02
   2  -3  12   45.14    0.88
   2  -3  12   47.90    0.98
   1  -9   1    0.15    0.29
  -1  -9  -1    0.12    0.31
  -1   9  -1   -0.05    0.37
   1  -9   1   -0.06    0.46
   1  -9   1   -0.01    0.38
   1   9   1    0.29    0.37
   2  -7  -8   14.95    0.62
  -2   7   8   14.02    0.54
  -2  -7   8   14.34    0.47
  -2  -7   8   15.09    0.58
  -2  -7   8   13.89    0.57
  -2   7   8   14.29    0.75
  -2  -7   8   14.36    0.61
  -2  -7   8   14.00    0.52
  -2  -7   8   14.18    0.62
  -2   7   8   14.99    0.58
   0   9  -2   -0.16    0.37
   0   9   2   -0.13    0.40
   0  -9  -2    0.27    0.30
   0  -9   2    0.55    0.37
   0  -9   2   -0.07    0.41
   0  -9   2   -0.02    0.24
   0   9   2    0.25    0.27
   0   2  13   34.77    0.82
   0  -2  13   36.43    0.78
   0   2  13   35.82    0.80
   0  -2 -13   38.06    1.01
   0  -2  13   35.63    0.86
   0  -2  13   34.23    0.82
   0   2  13   36.49    0.76
   0  -2  13   38.59    0.84
   0   2  13   36.17    0.82
   0  -2  13   36.12    0.90
   0   2  13   36.05    0.79
   0   2  13   35.91    0.78
   4   2  11   32.18    0.93
   4   2  11   27.83    0.76
   4   2  11   32.19    0.81
   4   2  11   31.49    0.77
   4   2  11   31.14    0.79
   4  -2  11   31.05    0.73
   4  -2  11   31.14    1.22
   4  -2  11   31.94    0.74
   4  -2  11   30.28    0.79
   4  -2  11   31.09    0.78
  -6   2   9 1019.81   13.78
  -6   2   9 1048.59   12.45
  -6  -2   9 1077.55   13.42
  -6  -2   9 1044.42   12.40
   6  -2  -9 1090.78   12.80
  -6  -2   9 1068.07   12.44
  -6  -2   9 1071.14   12.35
  -6   2   9 1058.75   12.44
  -6  -2   9 1058.39   12.45
  -2  -1  13  174.48    2.37
  -2  -1  13  171.59    2.47
  -2  -1  13  167.75    2.38
  -2   1  13  165.87    2.41
  -2   1  13  163.94    2.45
  -2   1  13  170.51    2.40
  -2   1  13  167.13    2.38
  -2  -1  13  172.01    2.41
  -2  -1  13  174.40    2.46
   0   4  12   26.04    0.69
   0  -4  12   25.82    0.66
   0   4  12   24.01    0.71
   0  -4  12   25.77    0.78
   0  -4  12   25.48    0.68
   0  -4  12   25.22    0.78
  -1  -6  10   42.65    0.94
  -1  -6  10   45.42    0.95
  -1  -6  10   45.15    0.91
  -1  -6  10   45.75    1.09
  -1   6  10   46.24    1.08
  -1  -6  10   45.26    1.01
  -1  -6  10   47.63    1.04
   1  -6 -10   44.69    1.05
  -1   6  10   45.72    0.99
  -3  -6   9  245.30    3.37
  -3   6   9  241.79    3.73
  -3  -6   9  255.97    3.29
  -3  -6   9  251.75    3.33
  -3  -6   9  257.94    3.45
  -3  -6   9  246.69    3.41
  -3  -6   9  261.46    3.54
   3  -6  -9  261.61    3.56
  -3   6   9  256.78    3.35
  -3   6   9  254.69    3.41
  -1   2  13  184.40    2.53
  -1  -2  13  181.87    2.50
  -1  -2  13  184.25    2.60
  -1   2  13  184.25    2.59
  -1   2  13  186.74    2.52
  -1  -2  13  187.37    2.48
  -1  -2  13  190.04    2.61
  -1   2  13  185.12    2.52
  -1  -2  13  182.48    2.58
  -1  -2  13  183.23    2.66
   1  -2 -13  193.08    2.94
  -8  -1   3  111.43    1.67
   8  -1  -3  102.91    1.88
   8   1  -3  111.06    1.95
   8  -1  -3  109.71    1.59
   8   1  -3  107.91    1.82
  -8  -1   3  110.99    2.50
   8  -1  -3  107.09    1.80
  -8   1   3  110.02    2.73
  -8   1   3  113.18    1.61
   8   1  -3  112.37    1.66
  -5   7   3   23.98    0.68
  -5  -7   3   24.16    0.66
  -5  -7   3   23.56    0.61
  -5   7   3   23.65    1.02
   5   7  -3   24.58    1.00
   5  -7  -3   23.54    0.69
   5  -7  -3   23.70    0.68
   5  -7  -3   22.86    0.75
   6  -5   5   16.41    0.55
   6   5   5   12.66    0.72
   6   5   5   17.10    0.60
   6  -5   5   14.97    0.60
   6  -5   5   13.15    1.03
   6   5   5   14.87    1.05
  -6  -5  -5   12.75    0.50
   6   5   5   13.88    0.50
   6  -5   5   15.74    0.65
  -6  -5  -5   16.29    0.63
   6  -5   5   14.36    0.52
   1  -5  11  274.91    3.69
   1   5  11  279.91    3.71
  -1  -5 -11  282.33    3.70
   1  -5  11  289.58    3.64
   1  -5  11  281.07    3.73
   1  -5  11  277.12    3.76
   1  -5  11  281.54    3.65
   1  -5  11  284.48    4.06
   1   5  11  278.70    3.72
  -3  -8  -4  181.20    2.53
  -3   8  -4  198.27    2.59
   3  -8   4  187.52    2.62
   3  -8   4  186.76    2.61
   3   8   4  188.21    2.58
   3   8   4  183.63    2.72
   3  -8   4  179.55    2.82
   3  -8   4  177.94    3.32
   3  -8   4  196.27    2.63
  -6   6  -2   45.28    0.94
  -6  -6  -2   46.99    0.94
   6   6   2   43.18    0.96
   6  -6   2   43.37    0.94
   6   6   2   44.09    1.47
  -6  -6  -2   44.25    1.09
   6  -6   2   45.51    0.82
   6  -6   2   44.96    1.50
   5  -5  -8  192.54    2.64
  -5  -5   8  193.99    2.64
  -5  -5   8  193.41    3.02
  -5   5   8  190.19    2.60
  -5   5   8  186.59    2.64
  -5  -5   8  185.78    2.70
  -5  -5   8  186.43    2.61
  -5  -5   8  187.95    2.63
   5  -5  -8  190.19    2.81
  -5  -5   8  191.06    2.58
   8   1   2  354.92    4.87
  -8  -1  -2  362.56    5.22
   8  -1   2  357.77    4.66
   8  -1   2  371.09    4.66
   8  -1   2  357.75    4.94
   8  -1   2  362.97    4.45
  -5   3  10   38.98    0.88
  -5   3  10   39.73    1.60
  -5  -3  10   37.77    0.88
  -5   3  10   39.26    0.90
  -5  -3  10   38.96    1.39
  -5  -3  10   39.47    0.86
  -5  -3  10   39.40    0.90
  -5   3  10   39.25    0.79
  -5  -3  10   39.08    0.83
  -5  -3  10   39.10    0.95
   8  -2  -1   18.86    0.86
  -8   2   1   16.43    1.36
   8  -2  -1   19.04    0.74
   8  -2  -1   17.13    0.56
  -8   2   1   17.22    0.54
  -8  -2   1   16.38    1.01
  -8  -2   1   18.02    0.56
   8   2  -1   19.23    0.79
   8  -2  -1   16.16    0.63
   8   2  -1   17.88    0.78
  -8  -2   0  134.55    1.92
  -8   2   0  133.50    2.98
   8  -2   0  137.70    2.40
   8   2   0  132.57    2.31
   8  -2   0  132.55    1.99
  -8   2   0  136.51    1.96
   8   2   0  134.00    2.08
  -8  -2   0  134.64    2.53
   8   2   0  132.63    2.30
   8  -2   0  129.56    2.20
   8  -2   0  139.62    2.09
  -1   4  12    2.78    0.29
   1  -4 -12    1.89    0.49
  -1  -4  12    3.15    0.41
  -1   4  12    2.67    0.36
  -1  -4  12    3.14    0.38
  -1   4  12    2.26    0.37
  -1  -4  12    3.19    0.43
  -1  -4  12    2.71    0.30
  -1  -4  12    3.09    0.35
  -4   6   8  166.28    2.37
  -4  -6   8  166.32    2.29
  -4  -6   8  168.96    2.57
   4  -6  -8  151.85    2.45
  -4   6   8  164.51    2.33
  -4  -6   8  158.60    2.34
  -4  -6   8  165.31    2.31
  -4   6   8  156.12    2.83
  -4  -6   8  168.14    2.41
  -6  -6   3   40.35    0.89
  -6  -6   3   38.93    0.84
  -6  -6   3   38.78    0.80
  -6   6   3   41.15    1.43
  -6  -6   3   38.08    1.08
   6  -6  -3   40.86    0.87
   6  -6  -3   39.72    0.96
   6   6  -3   39.37    1.27
   7   3   5   17.47    0.61
   7  -3   5   17.08    0.60
   7   3   5   17.64    0.67
   7  -3   5   17.65    0.53
   7  -3   5   16.81    0.64
   7   3   5   18.04    0.58
   7   3   5   17.69    0.94
   7  -3   5   17.44    0.64
   7  -3   5   16.93    0.55
   7  -3   5   18.19    0.66
   4  -8   0  145.07    2.31
   4  -8   0  142.40    2.10
  -4  -8   0  151.00    2.08
   4  -8   0  142.70    2.80
  -4   8   0  145.92    2.09
   4  -8   0  142.63    2.11
  -4   8   0  147.05    2.34
   4   8   0  146.95    2.59
  -4  -8   0  147.95    2.27
  -1  -9   2  186.01    2.47
  -1   9   2  184.25    2.51
   1   9  -2  183.82    2.64
  -1   9   2  174.74    2.53
   1  -9  -2  177.20    2.57
   1  -9  -2  183.95    2.64
  -1  -9   2  184.74    2.63
  -1   9   2  184.51    2.73
  -1  -9   2  179.64    2.57
  -4   0  12  119.06    1.87
  -4   0  12  122.42    2.61
  -4   0  12  118.64    1.85
  -5   0  11  760.55    9.36
  -5   0  11  782.15    9.31
  -5   0  11  778.70    9.36
  -5   0  11  773.37   10.47
  -7  -3   6   55.94    1.09
  -7   3   6   56.90    1.05
  -7  -3   6   55.82    1.04
   7  -3  -6   50.51    1.06
  -7   3   6   54.83    0.99
  -7   3   6   48.13    1.99
   7  -3  -6   53.42    1.11
  -7  -3   6   57.95    1.04
  -4  -8   1  106.23    1.62
  -4   8   1  101.37    1.90
   4  -8  -1  105.42    1.82
  -4  -8   1  101.00    1.59
  -4  -8   1  106.72    1.67
   4   8  -1  107.11    2.07
  -4   8   1  105.79    1.66
   4  -8  -1  106.68    1.67
   4  -8  -1  104.39    1.65
  -4  -7   6    1.11    0.32
  -4   7   6    0.79    0.30
  -4   7   6    0.75    0.61
  -4  -7   6    1.18    0.45
  -4   7   6    0.79    0.31
  -4  -7   6    0.74    0.35
  -4  -7   6    1.05    0.32
  -4  -7   6    1.14    0.35
   4  -7  -6    1.30    0.34
  -1  -9  -2   71.01    1.29
  -1   9  -2   76.18    1.39
   1  -9   2   73.81    1.57
   1   9   2   76.14    1.45
   1  -9   2   75.14    1.25
   6  -5  -6   29.07    0.83
  -6   5   6   31.03    1.43
  -6   5   6   30.31    0.73
  -6  -5   6   30.41    0.76
  -6  -5   6   30.26    1.06
   6  -5  -6   31.25    0.81
  -6  -5   6   30.78    0.78
  -6   5   6   30.88    0.74
  -6  -5   6   28.96    0.81
  -6  -5   6   29.96    0.71
   3   7   7  182.04    2.63
   3   7   7  184.02    3.12
   3  -7   7  185.81    2.73
   3  -7   7  177.05    2.49
   3  -7   7  187.57    2.61
   3  -7   7  184.59    2.57
   3   7   7  180.20    2.56
  -3  -7  -7  191.02    2.47
   3  -7   7  188.05    2.61
   3  -7   7  176.85    3.37
   3   7   7  176.14    2.59
   3   7   7  194.05    2.63
   3  -7   7  190.14    2.61
   7  -2   6   16.93    0.72
   7  -2   6   20.07    0.68
   7   2   6   17.85    0.62
   7  -2   6   17.51    0.52
   7  -2   6   18.15    0.59
   7   2   6   17.38    0.59
   7  -2   6   17.69    0.54
   7   2   6   18.56    0.89
   7  -2   6   17.56    0.99
   7   2   6   17.29    0.76
   7  -2   6   17.54    0.65
  -8   2   2   11.86    0.45
   8  -2  -2   11.65    0.61
   8  -2  -2   12.38    0.57
  -8  -2   2   10.65    0.93
   8   2  -2   10.97    0.65
   8  -2  -2   11.40    0.35
  -8  -2   2   11.39    0.47
   1  -6  10  108.93    1.71
   1  -6  10  105.77    1.78
   1   6  10  110.07    1.73
  -1  -6 -10  108.17    1.70
   1  -6  10  106.15    1.72
   1  -6  10  106.08    2.08
   1  -6  10  106.40    1.76
   1   6  10  109.93    1.76
   1   6  10  109.13    1.72
   1  -6  10  110.64    1.68
   8  -2   1  174.41    2.53
  -8   2  -1  171.58    3.41
  -8  -2  -1  174.14    2.96
   8  -2   1  169.16    2.37
   8   2   1  172.23    2.50
   8   2   1  174.04    2.79
  -8   2  -1  171.80    2.40
   8  -2   1  171.47    2.66
   8  -2   1  172.72    2.84
   8   2   1  162.59    2.77
   8  -2   1  173.03    2.46
   4   8   1  317.34    4.52
   4  -8   1  304.39    4.19
   4  -8   1  303.77    3.96
  -4  -8  -1  314.89    4.13
  -4   8  -1  306.71    3.94
  -4   8  -1  301.15    4.13
   4  -8   1  308.25    3.92
   4  -8   1  304.17    4.76
  -4  -8  -1  304.07    3.90
   3   2  12   60.40    1.15
   3   2  12   60.68    1.07
   3  -2  12   60.39    1.11
   3  -2  12   58.85    1.12
   3   2  12   60.19    1.13
   3  -2  12   60.29    1.23
   3  -2  12   57.62    1.18
   3  -2  12   62.03    0.99
   3  -2  12   60.57    1.50
   3   2  12   62.49    1.16
   3   2  12   61.27    0.97
   3  -2  12   62.89    1.06
   7   2  -7   13.46    0.55
  -7  -2   7   13.03    0.49
   7  -2  -7   14.19    0.66
  -7  -2   7   12.76    0.52
  -7   2   7   11.29    1.31
  -7   2   7   13.30    0.53
  -7  -2   7   13.19    0.50
  -7  -2   7   11.30    1.06
   7  -2  -7   12.65    0.58
  -7  -2   7   12.63    0.49
   3   5  10   70.20    1.28
   3   5  10   74.36    1.32
   3  -5  10   70.76    1.86
   3  -5  10   73.62    1.32
   3  -5  10   71.91    1.16
   3  -5  10   72.66    1.36
   3   5  10   70.90    1.29
   3   5  10   72.73    1.70
   3   5  10   71.11    1.28
   3  -5  10   69.19    1.28
   2  -7   8  612.28    7.39
   2   7   8  597.04    7.38
   2  -7   8  622.36    7.48
   2   7   8  613.82    7.46
   2   7   8  627.87    7.52
   2   7   8  618.44    7.99
   2   7   8  611.16    7.50
   2  -7   8  601.78    8.17
   2  -7   8  634.14    7.51
   2  -7   8  627.67    7.47
  -2  -7  -8  610.82    7.37
   1   2  13    4.83    0.38
   1   2  13    4.94    0.39
   1  -2  13    5.41    0.38
  -1  -2 -13    5.36    0.43
   1  -2  13    5.69    0.46
   1  -2  13    5.29    0.34
   1  -2  13    5.07    0.46
   1   2  13    5.85    0.42
   1  -2  13    4.25    0.35
   1  -2  13    5.54    0.40
   1   2  13    6.36    0.38
   5   2  10    5.24    0.59
   5  -2  10    4.86    0.40
   5   2  10    5.18    0.41
   5   2  10    5.43    0.50
   5   2  10    5.34    0.42
   5   2  10    4.39    0.43
   5  -2  10    5.16    0.36
   5  -2  10    5.32    0.45
   5  -2  10    5.46    0.81
   5  -2  10    4.97    0.42
   4   5   9  290.11    3.84
   4   5   9  286.33    3.93
   4   5   9  288.90    3.79
   4  -5   9  292.10    3.81
   4  -5   9  292.15    3.79
   4  -5   9  291.62    3.88
   4  -5   9  286.35    4.65
   4  -5   9  295.39    3.80
   4   5   9  289.60    3.82
   4  -5   9  286.52    3.59
   4  -5   9  295.96    3.88
   4   5   9  280.50    4.39
  -2  -8   6  180.15    2.61
   2  -8  -6  169.40    2.50
  -2  -8   6  175.53    2.36
  -2   8   6  172.32    2.47
  -2   8   6  173.51    2.48
  -2  -8   6  178.53    2.53
  -2  -8   6  166.43    2.47
  -2   5  11  336.80    4.58
  -2   5  11  336.46    4.39
  -2  -5  11  349.01    4.23
  -2  -5  11  333.05    4.38
  -2  -5  11  346.77    4.45
  -2   5  11  342.42    4.33
  -2  -5  11  337.58    4.34
  -2  -5  11  349.41    4.40
   2  -5 -11  326.75    4.48
  -2  -5  11  332.49    4.23
  -4  -1  12   38.02    1.47
  -4  -1  12   38.78    0.94
  -4  -1  12   36.78    0.92
  -4  -1  12   39.96    0.89
  -4   1  12   38.11    0.95
  -4   1  12   38.50    0.88
  -4  -1  12   39.50    0.90
  -4   1  12   39.40    1.47
  -4   1  12   38.70    0.89
   8   0  -4  518.28    6.48
   8   0  -4  505.12    6.61
  -8   0   4  530.30    7.50
   8   0  -4  529.34    6.37
  -8   0   4  519.59    6.31
  -5  -1  11  303.97    3.71
  -5   1  11  276.24    3.82
  -5  -1  11  301.80    3.86
  -5   1  11  283.26    3.88
  -5   1  11  293.69    4.90
  -5   1  11  297.72    3.89
  -5   1  11  289.72    3.90
  -5  -1  11  306.52    3.93
  -5  -1  11  302.50    4.83
  -5  -1  11  301.73    3.91
   4  -4  10   61.12    1.17
   4   4  10   62.39    1.16
   4  -4  10   62.25    1.81
   4  -4  10   61.41    1.25
   4  -4  10   66.94    1.19
   4   4  10   62.13    1.55
   4   4  10   62.68    1.19
   4  -4  10   62.19    1.21
   4  -4  10   65.62    0.99
   4   4  10   62.95    1.28
   4  -4  10   63.52    1.17
  -3  -3  12   29.75    0.74
  -3  -3  12   29.87    0.70
  -3  -3  12   30.91    0.76
  -3  -3  12   29.05    0.77
  -3   3  12   30.63    0.75
  -3   3  12   30.55    0.71
   3  -3 -12   29.76    1.01
  -3   3  12   30.90    1.08
   0  -9   3  191.31    2.70
   0   9   3  197.42    2.85
   0  -9  -3  192.84    2.68
   0  -9   3  193.69    2.88
   0   9   3  195.44    2.64
   0   9  -3  191.45    2.73
   0   9   3  188.07    2.72
   1  -4  12   96.72    1.80
   1  -4  12   93.83    1.53
   1  -4  12   98.21    1.68
   1  -4  12   98.88    1.63
  -1  -4 -12  101.00    1.63
   1   4  12   95.91    1.58
   1   4  12   97.68    1.60
   1  -4  12   93.56    1.58
   1  -4  12   98.28    1.55
   1   4  12   97.10    1.62
   5  -7   3  288.18    3.74
   5   7   3  292.11    4.48
  -5   7  -3  300.61    3.78
  -5  -7  -3  298.69    3.93
   5  -7   3  293.56    3.80
   5  -7   3  294.09    3.68
   5   7   3  289.67    3.77
   5  -7   3  289.05    4.68
  -5  -7  -3  295.36    3.79
   4   8  -2  535.65    7.04
  -4   8   2  539.44    6.59
  -4  -8   2  529.43    6.54
   4  -8  -2  532.60    6.62
  -4  -8   2  553.12    6.59
  -4   8   2  544.68    6.97
   4  -8  -2  549.31    6.79
   4  -8  -2  546.72    6.58
  -4  -8   2  537.33    6.54
   8   0   3   -0.23    0.45
   8   0   3    0.12    0.52
   8   0   3    0.13    0.55
   8   0   3    0.66    0.39
   2   0  13    0.16    0.35
   2   0  13    0.33    0.30
   2   0  13    0.14    0.26
   2   0  13    0.55    0.28
   2   0  13    0.04    0.34
   3   4  11  228.67    3.51
   3   4  11  234.55    3.15
   3  -4  11  236.49    3.28
   3   4  11  234.35    3.11
   3   4  11  237.11    3.20
   3  -4  11  234.45    3.22
   3  -4  11  237.52    3.01
   3  -4  11  232.20    3.81
   3  -4  11  236.31    3.17
   5  -6   6   53.66    1.21
   5   6   6   53.42    1.21
   5  -6   6   50.76    1.74
   5   6   6   57.70    1.04
   5   6   6   52.81    1.10
   5  -6   6   55.03    1.11
  -5  -6  -6   55.88    1.14
   5  -6   6   53.52    1.05
   5  -6   6   52.54    0.91
  -5   6  -6   51.19    1.05
  -3   8   5  210.17    2.92
  -3  -8   5  207.71    2.91
  -3  -8   5  214.65    3.03
  -3  -8   5  216.80    2.86
  -3  -8   5  212.25    2.96
   3   8  -5  222.92    3.20
  -3   8   5  219.98    2.91
  -3   8   5  210.66    3.26
   3  -8  -5  209.28    2.98
   3  -8  -5  212.54    2.84
   2   9   0   13.38    0.78
  -2   9   0   11.73    0.60
   2  -9   0   12.59    0.61
  -2  -9   0   14.35    0.56
  -2   9   0   13.91    0.50
  -2  -9   0   12.64    0.51
   2   9   0   11.95    0.62
   2  -9   0   14.46    0.51
   7   5   0  301.71    3.97
   7  -5   0  300.22    4.55
  -7  -5   0  303.41    4.25
   7  -5   0  308.88    3.78
  -7   5   0  306.60    4.75
  -7  -5   0  310.60    3.93
   7   5   0  301.23    4.64
   7  -5   0  305.05    3.96
   7  -5  -1  172.83    2.32
  -7  -5   1  178.28    2.80
  -7  -5   1  170.38    2.45
  -7   5   1  174.06    3.24
  -7  -5   1  170.88    2.39
   7   5  -1  175.45    2.50
  -7   5   1  172.95    2.47
   7   5  -1  172.85    3.07
   7  -5  -1  180.22    2.58
   7  -5  -1  176.37    3.01
   6   0   9    0.22    0.42
   6   0   9    0.04    0.32
   6   0   9    0.73    0.44
   6   0   9    0.18    0.33
   6   0   9    0.21    0.37
   6   0   9    0.23    0.63
   8  -1  -4  255.18    3.36
   8  -1  -4  252.80    3.46
   8   1  -4  250.90    3.39
  -8   1   4  247.42    4.46
  -8  -1   4  250.00    3.23
   8   1  -4  257.26    3.32
  -8  -1   4  249.74    4.17
   8   1  -4  251.15    3.51
  -6   6  -3   94.22    1.53
   6  -6   3   91.47    1.47
   6   6   3   92.21    1.57
  -6  -6  -3   93.31    1.52
   6   6   3   90.33    2.16
   6  -6   3   88.50    2.21
   6  -6   3   91.17    1.65
  -6  -6  -3   92.40    1.68
   6  -6   3   90.06    1.53
  -2  -2  13   25.43    0.78
  -2  -2  13   26.43    0.75
  -2  -2  13   26.38    0.70
  -2   2  13   26.38    0.68
  -2  -2  13   25.76    0.67
  -2   2  13   26.21    0.75
   2  -2 -13   27.08    0.99
  -2   2  13   27.10    0.70
  -2   2  13   26.53    0.65
   7  -4   4   65.41    1.20
   7   4   4   67.07    1.74
   7  -4   4   64.64    1.74
  -7  -4  -4   62.16    1.12
   7  -4   4   60.88    1.17
   7  -4   4   64.49    1.21
  -7  -4  -4   66.57    1.38
   7  -4   4   67.70    1.27
   7   4   4   66.87    1.28
   7   4   4   65.59    1.20
   7  -4   4   64.05    1.26
  -1  -9   3  278.58    3.79
  -1  -9   3  295.02    3.74
   1  -9  -3  288.35    3.72
  -1   9   3  284.95    3.71
  -1   9   3  274.55    3.86
  -1  -9   3  277.05    3.56
   1   9  -3  276.77    3.75
  -1   9   3  277.00    3.65
   4   8   2  398.61    5.49
   4  -8   2  385.84    5.77
  -4   8  -2  385.04    4.85
   4  -8   2  391.17    4.84
   4  -8   2  390.95    5.12
  -4  -8  -2  400.18    5.05
   4  -8   2  390.91    4.89
  -4  -8  -2  388.51    4.90
   5   7  -4   13.54    0.80
  -5  -7   4   13.25    0.70
  -5   7   4   13.96    0.55
  -5  -7   4   13.98    0.54
  -5   7   4   13.24    0.84
  -5  -7   4   14.16    0.51
   5  -7  -4   15.78    0.59
   5  -7  -4   13.82    0.59
  -5  -7   4   14.12    0.55
  -2  -9   1   11.55    0.49
  -2  -9   1   10.78    0.49
   2   9  -1   12.90    0.75
  -2   9   1   11.40    0.49
  -2   9   1   11.08    0.62
   2  -9  -1   11.09    0.59
  -2  -9   1   10.46    0.49
   2   9  -1   12.91    0.59
   8  -2  -3   50.66    1.09
   8  -2  -3   50.08    0.91
  -8  -2   3   48.49    1.58
   8   2  -3   48.28    1.19
  -8   2   3   51.93    0.96
  -8  -2   3   50.05    0.98
   8  -2  -3   49.33    1.13
  -8   2   3   50.23    1.98
   6  -4   7   47.14    0.97
   6   4   7   47.06    0.94
   6   4   7   46.38    1.03
   6  -4   7   46.71    0.96
   6  -4   7   46.91    0.96
   6  -4   7   45.22    1.59
   6   4   7   44.94    0.96
   6  -4   7   45.72    1.05
   6  -4   7   47.07    1.05
   6   4   7   43.70    1.17
  -2  -6  10   67.61    1.31
  -2   6  10   66.91    1.23
  -2  -6  10   66.24    1.12
  -2  -6  10   67.18    1.23
   2  -6 -10   70.20    1.37
  -2  -6  10   69.13    1.31
  -2  -6  10   69.48    1.16
  -2   6  10   69.04    1.46
  -2   6  10   68.35    1.28
   8  -1   3   15.51    0.56
   8   1   3   15.02    0.77
   8  -1   3   15.58    0.64
   8   1   3   13.51    0.85
   8  -1   3   14.07    0.76
   8   1   3   16.21    0.63
   8  -1   3   16.37    0.49
  -7   4   5  739.59    8.77
  -7   4   5  714.88   10.04
  -7  -4   5  736.31    8.72
   7  -4  -5  736.70    9.17
   7  -4  -5  747.11    8.87
  -7  -4   5  747.49    8.84
  -7  -4   5  734.00    8.80
   2  -1  13  145.96    2.04
   2  -1  13  147.22    2.11
   2   1  13  147.68    2.16
   2  -1  13  146.88    2.20
   2   1  13  145.02    2.14
   2   1  13  145.41    2.12
   2  -1  13  147.01    2.12
   2  -1  13  146.27    2.15
   2  -1  13  149.44    2.24
   8  -2   2  100.08    1.67
   8   2   2   99.24    2.01
   8  -2   2  101.27    2.08
   8  -2   2  103.87    1.90
   8  -2   2  101.90    1.67
  -8  -2  -2  104.50    2.09
   8  -2   2  102.65    1.58
   8   2   2   97.65    1.96
   8  -2   2  109.12    1.74
   8   2   2  105.70    1.72
   2  -8   6   31.33    0.90
   2   8   6   32.32    0.88
   2   8   6   33.51    0.87
   2   8   6   32.17    0.79
   2  -8   6   31.63    1.21
   2  -8   6   32.24    0.79
   2   8   6   33.28    1.15
   2  -8   6   32.86    0.82
   2   8   6   31.96    0.78
   2  -8   6   34.15    0.81
   2  -8   6   31.33    0.78
  -2  -8  -6   33.81    0.76
   2  -9   1  135.87    2.03
   2  -9   1  138.18    2.25
   2   9   1  140.64    2.45
   2  -9   1  136.28    2.46
  -2   9  -1  137.44    2.02
   2   9   1  141.63    2.20
  -2   9  -1  138.80    2.19
   1  -9   3   55.66    1.35
   1   9   3   53.64    1.01
   1   9   3   53.63    1.19
  -1   9  -3   53.46    1.10
   1  -9   3   53.96    1.02
  -1  -9  -3   54.78    1.06
   1   9   3   53.47    1.34
  -2   4  12    6.21    0.38
  -2  -4  12    6.67    0.43
  -2  -4  12    7.39    0.39
   2  -4 -12    7.14    0.62
  -2  -4  12    5.99    0.44
  -2   4  12    6.37    0.41
  -2  -4  12    5.73    0.48
  -2  -4  12    5.95    0.45
  -2  -4  12    6.44    0.43
  -2   4  12    5.35    0.53
   3   6   9  349.81    4.49
   3   6   9  358.51    4.47
   3  -6   9  339.94    5.27
   3   6   9  354.81    4.53
   3  -6   9  334.91    4.35
   3   6   9  346.62    5.08
   3  -6   9  347.12    4.48
   3  -6   9  359.19    4.48
   3  -6   9  349.65    4.55
   3   6   9  356.68    4.45
   3  -6   9  340.15    4.48
   3   6   9  354.61    4.51
   6   3   8   24.20    0.71
   6   3   8   24.68    1.07
   6  -3   8   26.15    1.25
   6   3   8   24.35    0.92
   6  -3   8   27.58    0.79
   6   3   8   26.07    0.71
   6  -3   8   24.13    0.68
   6  -3   8   25.27    0.66
   6  -3   8   23.83    0.72
   6  -3   8   26.46    0.73
  -6  -6   4  127.91    1.96
  -6   6   4  131.47    1.94
   6  -6  -4  127.90    2.02
  -6  -6   4  122.67    1.84
   6  -6  -4  132.04    1.98
  -6  -6   4  125.84    1.91
  -6   6   4  130.01    2.62
   0  -7   9  124.13    1.95
   0   7   9  131.04    2.03
   0  -7  -9  135.21    2.04
   0   7   9  128.99    2.08
   0  -7   9  128.99    1.98
   0  -7   9  130.99    2.03
   0   7   9  131.75    2.02
   0   7   9  131.59    1.99
   0  -7   9  132.58    1.97
   0  -7   9  133.30    2.04
   0   7   9  130.27    2.25
   0   8   7  440.33    5.46
   0   8   7  427.42    5.76
   0  -8  -7  443.68    5.49
   0   8   7  437.52    5.63
   0   8   7  452.83    5.49
   0  -8   7  445.31    5.83
   0   8   7  441.80    5.53
   0  -8   7  426.93    5.50
   0  -8   7  431.77    5.44
   7   5   1    5.13    0.54
  -7  -5  -1    5.22    0.57
   7  -5   1    5.68    0.26
   7   5   1    5.53    0.85
   7  -5   1    5.42    0.41
   7  -5   1    5.52    0.42
  -7  -5  -1    5.68    0.40
   7   5   1    5.17    0.44
   7  -5   1    5.98    0.82
   7   5   1    4.87    0.41
   7   5  -2  141.40    2.13
  -7   5   2  146.16    2.11
   7  -5  -2  139.67    2.17
   7  -5  -2  138.39    2.53
   7  -5  -2  133.79    1.95
  -7  -5   2  136.12    2.00
  -7  -5   2  134.21    2.06
  -7   5   2  139.63    2.90
   7   5  -2  137.21    2.61
  -7  -5   2  146.84    2.44
   7   0   7    1.75    0.32
   7   0   7    0.83    0.37
   7   0   7    0.65    0.37
   7   0   7    0.91    0.37
   7   0   7    0.63    0.58
   7   0   7    0.56    0.49
   6   1   9    8.32    0.73
   6  -1   9    7.57    0.50
   6   1   9    7.64    0.46
   6  -1   9    7.86    0.51
   6   1   9    7.99    0.62
   6  -1   9    7.46    0.77
   6  -1   9    6.84    0.49
   6   1   9    7.45    0.62
   6  -1   9    7.08    0.51
   6   1   9    7.80    0.48
   6  -1   9    7.46    0.42
   6  -1   9    7.03    0.45
   6   1   9    6.97    0.48
   4  -7   6    6.42    0.35
   4  -7   6    5.57    1.02
   4  -7   6    7.79    0.46
   4  -7   6    8.37    0.57
   4  -7   6    8.15    0.47
   4   7   6    7.33    0.42
   4   7   6    7.67    0.51
  -4   7  -6    7.21    0.43
   4   7   6    8.72    0.50
   4   7   6    8.11    0.89
   4  -7   6    7.99    0.45
  -7   0   8   -0.02    0.32
  -7   0   8   -0.04    0.32
  -7   0   8   -0.60    1.03
  -7   0   8    0.39    0.33
  -4  -8   3   10.01    0.46
  -4   8   3   10.50    0.50
   4  -8  -3   10.82    0.58
   4  -8  -3    9.44    0.51
   4  -8  -3   10.41    0.48
  -4  -8   3    9.89    0.47
  -4  -8   3    9.99    0.47
  -4   8   3   11.01    0.70
   4   8  -3   10.86    0.78
  -4  -8   3   11.12    0.63
  -1  -7   9  409.21    5.16
   1  -7  -9  420.20    5.19
  -1  -7   9  401.25    5.10
  -1  -7   9  407.03    5.06
  -1   7   9  403.57    5.11
  -1  -7   9  400.42    5.16
  -1   7   9  404.74    5.30
  -1   7   9  401.51    5.16
   2   9  -2   42.57    1.01
   2  -9  -2   40.46    1.02
  -2  -9   2   40.83    0.86
   2  -9  -2   40.72    0.94
  -2   9   2   42.16    1.05
  -2   9   2   39.56    0.88
  -2  -9   2   40.69    0.93
  -2  -9   2   41.43    0.92
  -3   0  13    0.86    0.34
  -3   0  13    0.45    0.32
  -6  -4   8    8.04    0.41
  -6  -4   8    6.51    0.49
  -6  -4   8    5.27    0.43
  -6  -4   8    7.32    0.42
   6  -4  -8    4.62    0.49
  -6   4   8    6.21    0.38
  -6   4   8    5.79    0.42
  -6  -4   8    6.02    0.41
  -6  -4   8    6.19    0.77
  -1   8   7  162.93    2.53
  -1  -8   7  159.07    2.52
  -1  -8   7  152.03    2.31
  -1   8   7  158.14    2.36
  -1   8   7  163.51    2.52
  -1   8   7  161.68    2.33
  -1  -8   7  163.59    2.29
   1  -8  -7  158.45    2.34
  -1  -8   7  159.96    2.37
  -6   0  10   16.51    0.66
  -6   0  10   15.61    1.35
  -6   0  10   17.69    0.61
  -6   0  10   17.89    0.65
  -6   0  10   17.60    0.62
  -5   6   7  102.11    2.23
   5  -6  -7  103.67    1.68
   5  -6  -7  101.51    1.77
  -5   6   7  103.42    1.64
  -5  -6   7  105.54    1.65
  -5  -6   7  106.08    1.94
  -5  -6   7  102.11    1.70
  -5  -6   7  103.77    1.66
  -5   6   7  102.24    1.64
  -5  -6   7   97.90    1.63
   5  -4   9  450.00    5.60
   5  -4   9  449.03    5.71
   5  -4   9  462.36    5.62
   5  -4   9  446.64    5.66
   5   4   9  446.98    5.60
   5   4   9  446.77    6.19
   5  -4   9  452.51    5.58
   5   4   9  446.29    5.85
   5  -4   9  445.99    6.51
   4  -6   8   14.29    0.44
   4  -6   8   15.66    0.57
   4  -6   8   15.58    0.66
   4   6   8   16.56    0.58
   4  -6   8   16.18    0.57
   4   6   8   16.79    0.61
   4   6   8   13.74    0.62
   4  -6   8   16.62    0.64
   4   6   8   15.99    1.03
  -3  -8  -5  511.60    6.47
   3  -8   5  538.77    6.59
   3   8   5  536.36    6.52
   3   8   5  544.78    6.57
   3  -8   5  524.53    6.52
   3  -8   5  537.94    6.82
   3   8   5  542.10    7.15
  -3   8  -5  562.34    6.53
   3  -8   5  531.42    7.45
   3  -8   5  536.47    6.59
   3   8   5  552.64    6.70
   2  -5  11   24.94    0.64
   2  -5  11   24.73    0.71
   2  -5  11   24.34    1.07
   2   5  11   25.20    0.73
   2   5  11   24.56    0.73
   2  -5  11   22.54    0.75
  -2  -5 -11   25.67    0.64
   2   5  11   25.63    0.73
   2  -5  11   24.35    0.74
   0  -3  13   12.41    0.58
   0  -3  13   12.06    0.53
   0  -3  13   12.47    0.48
   0  -3 -13   12.61    0.63
   0  -3  13   11.81    0.52
   0   3  13   12.86    0.55
   0   3  13   12.40    0.51
   0  -3  13   11.45    0.48
   0   3  13   12.37    0.54
   7  -1   7  621.12    7.77
   7   1   7  639.73    8.04
   7  -1   7  639.66    8.25
   7   1   7  638.33    7.68
   7   1   7  643.16    7.70
   7   1   7  651.93    7.70
   7  -1   7  638.55    7.57
   7   1   7  646.73    8.07
  -4   2  12  139.64    2.79
   4  -2 -12  152.06    2.57
  -4   2  12  142.02    2.19
  -4  -2  12  147.97    2.16
  -4  -2  12  145.89    2.25
  -4  -2  12  146.06    2.22
  -4  -2  12  146.96    2.10
  -4   2  12  142.29    2.12
  -4  -2  12  148.24    2.17
  -4  -2  12  145.63    2.03
  -4   2  12  148.51    2.16
   2   9   2    6.43    0.51
   2  -9   2    5.64    0.42
  -2   9  -2    5.47    0.36
  -2  -9  -2    5.66    0.40
   2  -9   2    6.06    0.39
   2  -9   2    6.55    0.54
   2  -9   2    5.27    0.67
  -2   9  -2    6.31    0.48
  -5  -2  11   46.44    1.69
  -5  -2  11   44.71    0.87
  -5   2  11   43.21    0.96
  -5   2  11   40.45    1.66
  -5  -2  11   44.43    0.95
  -5  -2  11   44.84    0.99
  -5  -2  11   40.89    0.96
  -5  -2  11   42.23    1.00
  -5   2  11   43.61    0.99
   4  -3  11  347.55    4.49
   4   3  11  350.35    4.32
   4  -3  11  344.18    4.37
   4  -3  11  338.67    5.11
   4   3  11  343.74    4.43
   4   3  11  339.11    4.66
   4  -3  11  336.50    4.33
   4  -3  11  347.89    4.42
   4   3  11  342.77    4.30
   4   3  11  345.09    4.38
   4   3  11  350.20    4.40
   6  -3  -9   14.20    0.72
  -6  -3   9   15.11    0.58
  -6   3   9   14.40    0.57
  -6   3   9   14.18    0.47
  -6  -3   9   13.45    0.53
  -6  -3   9   15.18    0.53
  -6  -3   9   14.40    0.53
  -6   3   9   14.14    1.35
  -6  -3   9   14.28    1.01
  -6  -3   9   14.85    0.63
  -1  -3  13    5.47    0.42
  -1  -3  13    6.75    0.47
  -1  -3  13    5.31    0.35
  -1   3  13    6.60    0.38
  -1   3  13    5.42    0.43
  -1   3  13    6.01    0.40
   1  -3 -13    6.54    0.62
  -1  -3  13    6.58    0.38
  -7  -1   8  132.29    1.99
  -7  -1   8  126.80    1.95
  -7   1   8  129.94    1.98
  -7   1   8  130.53    1.98
  -7  -1   8  126.45    1.94
  -7  -1   8  135.95    2.98
   7  -1  -8  136.58    2.27
   0   9   4  281.07    3.97
   0   9   4  284.38    3.72
   0  -9   4  272.72    3.87
   0   9   4  282.03    3.83
   0   9   4  277.18    3.61
   0   9  -4  272.46    3.66
   0  -9   4  268.58    3.57
   0  -9   4  271.91    3.68
   0  -9  -4  285.93    3.67
   5   5   8  213.95    3.65
   5   5   8  216.78    2.97
   5  -5   8  219.13    3.11
   5   5   8  211.20    3.18
   5  -5   8  220.78    2.97
   5  -5   8  216.34    3.07
   5  -5   8  222.54    2.98
   5   5   8  219.93    3.04
   5  -5   8  209.76    3.84
   5  -5   8  220.10    2.98
  -3  -7   8   22.54    0.62
  -3  -7   8   22.53    0.68
  -3  -7   8   23.60    0.72
   3  -7  -8   22.63    0.74
  -3  -7   8   25.50    0.80
  -3  -7   8   23.16    0.64
  -3   7   8   22.56    0.70
  -3  -7   8   23.05    0.72
  -3   7   8   22.51    0.96
   1   8   7    0.82    0.34
   1  -8   7    0.16    0.35
   1   8   7    0.60    0.55
   1  -8   7   -0.18    0.35
   1  -8   7    0.38    0.60
   1  -8   7    0.28    0.31
  -1  -8  -7    0.30    0.30
   1   8   7    0.61    0.39
   1  -8   7    0.89    0.31
   1   8   7    0.40    0.32
   1   8   7    1.12    0.41
  -3  -1  13    0.12    0.38
  -3   1  13    0.46    0.33
  -3   1  13    0.39    0.33
  -3   1  13    0.39    0.32
  -3  -1  13    0.45    0.34
  -3  -1  13    0.02    0.29
   8   3  -1   41.97    1.14
  -8  -3   1   40.07    1.31
   8  -3  -1   38.89    1.22
   8   3  -1   39.15    1.17
   8  -3  -1   42.86    0.97
  -8   3   1   38.66    0.86
   8  -3  -1   41.96    0.86
   8   3  -1   39.90    0.99
  -8   3   1   41.01    1.74
  -8  -3   1   40.78    0.86
   8  -3  -1   40.58    0.96
   1  -7   9  810.53    9.65
   1   7   9  815.63    9.70
  -1  -7  -9  787.42    9.57
   1  -7   9  833.99    9.63
   1   7   9  830.38    9.67
   1   7   9  799.30    9.62
   1   7   9  810.87   10.07
   1   7   9  795.90    9.68
   1  -7   9  804.48    9.63
   1  -7   9  817.34    9.68
   1  -7   9  778.44    9.55
  -8  -3   0   15.85    0.93
   8  -3   0   16.07    0.57
  -8  -3   0   15.54    0.53
  -8   3   0   15.41    1.28
   8   3   0   14.49    0.87
   8  -3   0   14.94    0.55
   8  -3   0   15.84    0.65
   8   3   0   17.17    0.83
   8   3   0   14.77    0.62
   8  -3   0   15.56    0.63
   8  -3   0   15.62    0.88
   8  -3   0   15.53    0.63
  -6  -1  10  570.98    6.98
   6  -1 -10  579.20    7.43
  -6   1  10  577.11    7.00
  -6  -1  10  584.41    6.86
  -6  -1  10  580.24    7.10
  -6   1  10  545.99    8.29
  -6  -1  10  557.28    7.03
  -6  -1  10  594.65    8.22
  -6  -1  10  566.34    7.02
  -6   1  10  568.94    7.01
  -7  -5  -2   21.12    0.64
   7   5   2   22.65    1.17
   7  -5   2   20.99    1.11
   7   5   2   24.17    0.73
   7  -5   2   24.69    0.72
  -7   5  -2   22.04    0.67
   7  -5   2   23.90    0.68
   7   5   2   21.15    0.86
   7  -5   2   24.64    0.78
   7   5   2   24.21    0.68
  -7  -5  -2   23.84    0.87
  -8   0   5   -0.04    0.31
   8   0  -5    0.02    0.43
   8   0  -5   -0.01    0.40
  -8   0   5    0.47    0.98
   8   0  -5    0.03    0.38
   5   7   4   19.97    1.10
   5  -7   4   17.95    0.61
   5  -7   4   17.78    0.54
   5  -7   4   16.93    0.60
  -5   7  -4   17.34    0.60
   5   7   4   18.45    0.62
   5  -7   4   18.07    1.22
  -5  -7  -4   17.92    0.70
   7  -5  -3  255.37    3.89
  -7   5   3  254.72    4.37
   7   5  -3  247.74    3.95
  -7   5   3  266.31    3.41
   7  -5  -3  263.74    3.37
   7  -5  -3  255.43    3.51
  -7  -5   3  251.63    3.37
  -7  -5   3  261.09    3.84
  -7  -5   3  250.38    3.42
  -4  -8  -3  110.78    1.67
  -4   8  -3  117.95    1.80
   4  -8   3  113.49    1.79
  -4  -8  -3  117.68    1.94
   4  -8   3  110.97    2.55
   4  -8   3  110.93    2.00
   4  -8   3  121.64    1.80
   4   8   3  112.36    1.76
   4   8   3  116.58    2.33
   6  -5   6    0.29    0.37
   6  -5   6   -0.23    0.32
   6  -5   6    0.44    0.38
   6   5   6    0.23    0.36
   6  -5   6    0.32    0.87
  -6  -5  -6    0.19    0.29
   6   5   6    0.46    0.43
   6  -5   6    0.16    0.32
   6   5   6    0.57    0.32
   2   6  10  149.64    2.22
   2  -6  10  141.97    2.70
   2  -6  10  144.23    2.17
   2  -6  10  145.93    2.24
   2   6  10  149.22    2.15
   2   6  10  143.10    2.61
   2  -6  10  145.10    2.20
   2   6  10  150.22    2.19
  -2  -6 -10  150.65    2.10
   2  -6  10  146.36    2.10
   2   6  10  143.03    2.22
   2  -6  10  147.75    2.21
  -4  -5  10   63.43    1.50
  -4   5  10   64.20    1.22
  -4  -5  10   62.20    1.27
  -4   5  10   63.17    1.67
  -4  -5  10   61.12    1.15
  -4  -5  10   62.94    1.18
  -4  -5  10   62.00    1.16
  -4   5  10   62.73    1.15
  -4  -5  10   61.93    1.20
   8  -2  -4   57.36    1.18
   8  -2  -4   57.50    1.08
   8  -2  -4   55.94    1.16
  -8   2   4   58.41    2.11
   8   2  -4   55.79    1.25
  -8   2   4   59.07    1.04
  -8  -2   4   60.56    1.80
  -8  -2   4   55.96    1.08
   8   2  -4   55.99    1.21
   8   0   4   21.93    0.93
   8   0   4   19.72    0.89
   8   0   4   19.64    0.79
   8   0   4   20.56    0.60
   8   2   3  571.16    7.37
   8  -2   3  581.58    7.04
   8   2   3  575.94    7.04
   8  -2   3  576.57    7.26
   8   2   3  581.99    7.45
   8  -2   3  572.74    7.06
  -8  -2  -3  576.65    7.48
   8  -2   3  583.93    7.00
   8  -2   3  572.29    6.87
   1   9  -4  440.22    5.56
  -1   9   4  436.36    5.73
   1  -9  -4  445.36    5.55
  -1   9   4  443.36    5.56
  -1   9   4  440.43    5.49
  -1  -9   4  442.14    5.68
  -1  -9   4  454.36    5.57
  -1  -9   4  440.65    5.38
   7  -3   6  222.27    2.97
   7   3   6  222.39    3.45
   7   3   6  213.70    3.09
   7  -3   6  215.64    3.12
   7   3   6  226.19    3.03
   7  -3   6  237.96    3.16
   7  -3   6  225.53    3.07
   7   3   6  217.63    3.55
   7   3   6  218.56    3.04
   7   3   6  236.08    3.26
   7  -3   6  222.76    2.98
   7  -3   6  214.00    3.69
   7  -3   6  225.55    3.10
   2  -2  13    5.38    0.41
   2  -2  13    4.73    0.33
   2   2  13    4.77    0.36
   2  -2  13    4.53    0.45
   2   2  13    4.93    0.41
   2  -2  13    5.12    0.39
   2   2  13    4.42    0.41
   2  -2  13    4.86    0.36
   2   2  13    5.08    0.39
   8  -3  -2   59.46    1.15
   8  -3  -2   59.09    1.46
  -8  -3   2   60.33    1.63
  -8  -3   2   59.21    1.11
   8   3  -2   56.58    1.42
   8   3  -2   59.56    1.23
   8   3  -2   61.38    1.39
   8  -3  -2   53.77    1.16
  -8   3   2   58.56    2.07
   8  -3  -2   62.64    1.00
  -8   3   2   59.31    1.10
  -4   4  11    0.87    0.28
  -4   4  11   -0.45    0.74
  -4  -4  11   -0.01    0.32
  -4  -4  11    0.18    0.33
  -4  -4  11    0.32    0.38
  -4   4  11    0.01    0.33
  -4  -4  11    1.43    0.33
  -4  -4  11    0.48    0.37
  -4   4  11    0.20    0.35
  -4  -4  11   -0.08    0.37
   4  -4 -11    0.28    0.51
   8  -3   1  237.05    3.32
   8  -3   1  241.43    3.22
  -8  -3  -1  233.53    3.67
  -8   3  -1  245.03    3.22
   8  -3   1  240.50    3.31
  -8  -3  -1  248.44    3.15
   8  -3   1  251.45    3.76
   8   3   1  242.36    3.59
   8  -3   1  233.92    3.29
  -8   3  -1  226.75    4.15
   8   3   1  230.30    3.28
   8   3   1  233.41    3.68
   8  -3   1  241.61    3.19
   3  -3  12  726.20    8.41
   3  -3  12  670.27    8.68
   3   3  12  744.52    8.81
   3   3  12  711.99    8.52
   3   3  12  710.07    8.38
   3  -3  12  713.92    8.58
   3   3  12  738.13    8.64
   3  -3  12  705.24    8.58
   3  -3  12  701.14    9.18
   3  -3  12  732.89    8.66
   2  -4  12   -0.02    0.36
   2  -4  12    0.25    0.57
   2  -4  12    0.18    0.24
   2  -4  12    0.19    0.40
   2   4  12    0.54    0.33
   2  -4  12    0.11    0.32
   2  -4  12    0.29    0.32
   2   4  12    0.25    0.35
  -7   3   7   -0.05    1.18
  -7  -3   7    0.53    0.81
  -7   3   7   -0.12    0.25
  -7  -3   7    0.16    0.28
  -7   3   7    0.09    0.32
  -7  -3   7    0.18    0.32
  -7  -3   7    0.05    0.29
   7  -3  -7   -0.05    0.34
   7  -3  -7   -0.04    0.34
  -7  -3   7    0.06    0.35
   8   1  -5   62.78    1.34
  -8   1   5   66.08    1.18
   8   1  -5   66.08    1.33
   8  -1  -5   63.81    1.22
  -8   1   5   65.65    2.26
   8  -1  -5   66.25    1.31
   8   1  -5   66.59    1.32
  -8  -1   5   63.84    1.18
  -8  -1   5   62.13    1.96
   2  -9  -3  445.25    5.60
  -2   9   3  456.01    5.82
  -2  -9   3  435.55    5.58
  -2   9   3  446.02    5.54
  -2  -9   3  438.45    5.47
  -2  -9   3  458.70    5.60
  -2  -9   3  448.29    5.67
   2  -9  -3  445.22    5.69
   6  -6   4    9.28    0.49
   6   6   4    8.11    0.50
   6  -6   4    8.75    0.44
   6  -6   4    8.02    0.97
   6   6   4    8.77    1.01
  -6   6  -4    8.67    0.49
   6  -6   4    8.99    0.34
  -6  -6  -4    8.08    0.46
  -6  -6  -4    8.41    0.56
   6   6   4    8.92    0.59
   6  -6   4   10.15    0.60
   1   3  13  422.12    5.20
   1  -3  13  439.46    5.37
   1  -3  13  424.03    5.15
   1  -3  13  439.13    5.24
  -1  -3 -13  377.26    5.21
   1  -3  13  361.38    5.19
   1  -3  13  422.82    5.18
   1   3  13  422.99    5.21
   1   3  13  427.33    5.25
   5   3  10    0.24    0.42
   5   3  10    0.34    0.32
   5  -3  10    0.35    0.39
   5   3  10    0.43    0.58
   5   3  10    0.83    0.35
   5  -3  10   -0.07    0.81
   5  -3  10    0.39    0.31
   5  -3  10    0.76    0.39
   5  -3  10    0.39    0.31
   5   3  10    0.47    0.35
   5  -3  10    0.82    0.34
   1   9   4  289.41    3.66
   1  -9   4  288.29    4.11
   1  -9   4  284.68    3.66
   1   9   4  296.68    4.12
   1   9   4  263.84    3.82
  -1  -9  -4  271.92    3.65
  -4  -7   7  439.85    5.39
  -4  -7   7  459.74    5.69
  -4  -7   7  444.95    5.48
  -4  -7   7  424.32    5.47
  -4  -7   7  431.48    5.42
  -4   7   7  443.01    5.44
  -6  -5   7  294.92    3.95
   6  -5  -7  295.27    3.89
  -6  -5   7  288.94    3.81
   6  -5  -7  299.08    4.00
  -6   5   7  294.83    3.83
  -6   5   7  287.70    4.83
  -6  -5   7  297.47    4.33
  -6   5   7  295.84    3.81
   6  -2   9  102.99    1.69
   6  -2   9  101.07    2.26
   6  -2   9  100.38    1.55
   6   2   9   97.01    1.90
   6  -2   9   99.55    1.62
   6   2   9   97.25    1.94
   6  -2   9  105.88    1.68
   6   2   9   98.89    1.67
   6  -2   9   97.79    1.71
   6   2   9   99.69    1.67
   6   2   9  102.32    1.66
   6  -2   9   99.98    1.58
   8  -1   4  162.11    2.46
   8   1   4  167.52    2.69
   8   1   4  166.41    2.66
   8   1   4  153.37    2.72
   8  -1   4  161.30    2.32
   8  -1   4  155.62    2.66
   8  -1   4  164.58    2.44
   8   1   4  162.57    2.41
   8  -1   4  163.67    2.79
   4   0  12  349.30    4.58
   4   0  12  361.68    4.64
   4   0  12  359.97    4.51
   4   0  12  361.12    4.57
   5  -7  -5    8.74    0.51
  -5  -7   5    9.17    0.45
   5  -7  -5   10.07    0.51
  -5  -7   5    9.29    0.49
  -5  -7   5    9.70    0.49
  -5  -7   5    8.60    0.63
  -5  -7   5    8.68    0.47
  -5   7   5    8.87    0.82
  -4  -8   4  100.65    1.62
  -4  -8   4  100.09    1.65
   4  -8  -4  102.02    1.76
  -4   8   4  102.71    1.66
   4  -8  -4  103.27    1.62
   4  -8  -4  100.09    1.68
  -4   8   4  103.71    2.01
  -4  -8   4  102.60    1.80
  -4  -8   4   98.35    1.60
   4   8  -4  104.32    2.00
   2  -9   3  726.39    9.46
   2  -9   3  741.20    8.87
  -2  -9  -3  736.52    8.88
   2   9   3  727.53    9.05
   2  -9   3  740.59    9.11
  -2   9  -3  746.25    8.95
  -6  -6   5  134.51    2.01
   6  -6  -5  143.20    2.12
  -6  -6   5  136.84    2.40
  -6  -6   5  136.81    2.07
  -6   6   5  143.16    2.08
  -6   6   5  137.36    2.81
  -6  -6   5  138.58    2.07
   6  -6  -5  135.47    2.15
  -3   5  11    0.67    0.58
  -3  -5  11    0.34    0.39
  -3  -5  11    1.49    0.37
  -3  -5  11    0.08    0.40
  -3  -5  11    0.63    0.33
  -3  -5  11    0.11    0.34
  -3   5  11    0.35    0.37
   3  -5 -11   -0.12    0.50
  -3   5  11    0.04    0.31
  -3  -5  11    0.00    0.30
  -5   4  10  223.33    2.96
  -5  -4  10  220.01    3.06
  -5   4  10  213.66    3.83
  -5   4  10  226.84    3.08
  -5  -4  10  222.79    3.16
  -5  -4  10  219.86    3.61
  -5  -4  10  226.23    3.06
  -5  -4  10  225.33    3.01
  -5  -4  10  221.91    3.03
  -2   7   9  389.25    5.12
  -2   7   9  419.97    5.19
  -2   7   9  411.98    5.43
   2  -7  -9  409.45    5.25
  -2  -7   9  409.59    5.16
  -2  -7   9  405.41    5.00
  -2  -7   9  408.88    5.23
  -2  -7   9  411.85    5.20
  -2  -7   9  408.38    5.12
   3   8  -6   12.91    0.69
  -3  -8   6   12.39    0.61
  -3  -8   6   12.48    0.53
   3  -8  -6   11.16    0.54
  -3  -8   6   12.76    0.59
  -3   8   6   12.85    0.54
  -3   8   6   12.95    0.76
  -3  -8   6   12.63    0.50
  -3   8   6   12.98    0.54
   7  -4   5  419.28    5.39
   7  -4   5  424.21    5.23
   7   4   5  416.34    5.25
   7   4   5  446.92    5.42
   7  -4   5  424.02    5.28
   7   4   5  419.79    6.00
   7  -4   5  430.61    5.33
   7  -4   5  404.74    6.05
   7   4   5  408.74    5.65
   7   4   5  426.96    5.30
   7  -4   5  428.99    5.40
  -7  -4  -5  421.74    5.21
  -2  -8   7   21.28    0.67
  -2  -8   7   24.01    0.74
  -2   8   7   23.76    0.70
  -2  -8   7   22.23    0.59
  -2  -8   7   22.93    0.64
   2  -8  -7   23.33    0.73
  -2   8   7   23.43    0.80
  -2  -8   7   22.00    0.77
  -2   8   7   24.53    0.73
   7  -2   7   55.04    1.61
   7   2   7   53.64    1.40
   7  -2   7   58.16    1.20
   7  -2   7   50.25    1.16
   7   2   7   60.37    1.19
   7   2   7   60.16    1.16
   7  -2   7   56.29    1.03
   7  -2   7   55.30    1.19
   7   2   7   56.86    1.34
   7  -2   7   54.28    1.06
   7   2   7   54.40    1.12
  -5  -5   9    4.13    0.40
  -5   5   9    4.71    0.44
  -5  -5   9    4.05    0.67
  -5  -5   9    4.14    0.40
  -5   5   9    5.45    0.92
  -5   5   9    4.31    0.38
  -5  -5   9    4.68    0.37
  -5  -5   9    4.60    0.46
  -5  -5   9    3.86    0.38
   5   0  11  563.22    6.74
   5   0  11  545.68    6.84
   5   0  11  555.24    6.77
   5   0  11  550.22    6.85
  -7   4   6  139.45    2.02
  -7  -4   6  141.93    2.09
  -7  -4   6  135.59    2.00
  -7   4   6  134.83    3.17
  -7   4   6  141.22    2.04
   7  -4  -6  140.28    2.15
   4  -1  12  127.06    1.82
   4  -1  12  127.34    2.00
   4   1  12  122.74    1.95
   4   1  12  122.87    1.93
   4  -1  12  124.70    1.92
   4   1  12  116.81    1.76
   4  -1  12  123.32    1.91
   4   1  12  124.90    1.89
   4  -1  12  121.48    1.85
   4   1  12  122.76    1.92
  -2  -3  13   69.51    1.21
  -2  -3  13   68.61    1.29
  -2   3  13   69.39    1.22
  -2  -3  13   71.63    1.29
   2  -3 -13   71.57    1.56
  -2   3  13   67.94    1.31
  -2  -3  13   70.32    1.20
  -2  -3  13   69.99    1.29
  -2   3  13   69.49    1.22
  -7  -2   8   29.53    0.76
  -7  -2   8   30.46    0.80
  -7  -2   8   28.94    0.73
  -7  -2   8   28.64    0.73
   7  -2  -8   30.40    0.96
  -7   2   8   28.78    0.77
  -8  -3   3   38.64    1.36
   8  -3  -3   37.69    0.92
   8   3  -3   37.77    0.96
   8  -3  -3   39.76    0.79
   8  -3  -3   36.84    0.87
   8  -3  -3   37.63    1.16
  -8  -3   3   37.61    0.86
  -8   3   3   36.68    1.82
  -8   3   3   40.03    0.87
   8   3  -3   39.84    1.10
   4  -6  -9  356.58    4.65
  -4  -6   9  345.70    4.38
  -4  -6   9  347.18    4.38
  -4   6   9  352.41    4.46
  -4  -6   9  350.49    4.52
  -4   6   9  341.67    4.40
  -4  -6   9  339.16    4.43
  -4  -6   9  358.33    4.75
  -4   6   9  347.08    5.03
   0   0  14   16.48    0.58
   0   0  14   14.71    0.53
   0   0  14   19.40    0.59
   0   0  14   16.51    0.56
   0   0  14   17.69    0.54
   0   0  14   17.41    0.54
   0   0  14   14.64    0.61
   0   0  14   20.04    0.64
   7   5   3   25.71    0.72
   7   5   3   25.75    0.77
  -7  -5  -3   26.88    0.92
   7  -5   3   26.36    0.75
  -7   5  -3   25.13    0.72
   7  -5   3   27.31    0.82
   7  -5   3   25.82    0.72
   7   5   3   25.12    1.28
  -7  -5  -3   24.47    0.68
   7  -5   3   25.56    1.25
   8  -3   2   13.90    0.95
   8   3   2   15.94    0.93
   8  -3   2   15.76    0.55
  -8  -3  -2   15.42    0.85
   8  -3   2   14.14    0.60
   8  -3   2   15.71    0.65
   8  -3   2   15.58    0.59
   8   3   2   15.29    0.62
   8  -3   2   15.34    0.64
  -8   3  -2   15.83    0.57
   8   3   2   14.55    0.78
   3  -7   8   29.02    0.78
   3   7   8   30.10    0.80
   3   7   8   32.91    1.26
   3   7   8   27.78    0.79
   3  -7   8   27.51    0.68
   3  -7   8   28.47    0.78
   3   7   8   29.61    0.81
   3   7   8   27.45    0.77
   3  -7   8   30.23    0.78
   3  -7   8   26.56    1.29
   3  -7   8   29.99    0.86
   3   7   8   27.24    0.83
   3  -7   8   29.05    0.80
  -3  -2  13   14.44    0.65
  -3   2  13   14.64    0.61
  -3  -2  13   15.61    0.60
  -3   2  13   15.91    0.51
   3  -2 -13   14.71    0.81
  -3  -2  13   15.29    0.57
  -3   2  13   16.49    0.56
  -3  -2  13   16.50    0.56
  -3   2  13   16.69    0.56
  -6  -2  10  314.89    5.05
   6  -2 -10  312.47    4.40
  -6   2  10  310.06    4.05
  -6  -2  10  315.24    4.06
  -6  -2  10  299.99    4.05
  -6   2  10  311.21    4.07
  -6   2  10  317.68    5.33
  -6  -2  10  307.46    3.94
  -6  -2  10  308.05    4.02
  -7   5   4 1314.70   16.50
  -7  -5   4 1336.74   15.84
  -7   5   4 1318.14   15.28
  -7  -5   4 1341.77   15.33
   7  -5  -4 1322.91   15.79
   7  -5  -4 1356.12   15.43
  -7  -5   4 1294.38   15.17
  -7  -5   4 1321.18   15.28
  -1   0  14   -0.01    0.35
  -1   0  14    0.08    0.30
  -1   0  14    0.11    0.26
  -1   0  14    1.07    0.32
  -1   0  14   -0.06    0.33
  -1   0  14    0.07    0.31
  -3  -6  10  216.92    2.95
   3  -6 -10  210.99    3.15
  -3   6  10  216.20    3.02
  -3   6  10  222.10    3.39
  -3  -6  10  224.22    3.08
  -3   6  10  221.48    2.97
  -3  -6  10  213.76    3.01
  -3  -6  10  211.32    2.88
  -3  -6  10  207.57    2.98
   5   1  11  778.45    9.53
   5  -1  11  814.22    9.43
   5   1  11  782.26    9.64
   5  -1  11  801.29    9.55
   5  -1  11  804.50    9.52
   5   1  11  799.63    9.49
   5  -1  11  812.15    9.61
   5   1  11  756.23    9.52
   5  -1  11  795.85    9.52
   5  -1  11  807.99   10.19
   5   1  11  802.69    9.54
  -3   4  12   29.97    0.75
  -3   4  12   30.21    0.83
  -3  -4  12   30.57    0.80
  -3  -4  12   30.21    0.76
  -3  -4  12   31.72    0.82
  -3  -4  12   31.62    0.88
  -3   4  12   30.96    0.77
  -3   4  12   31.25    1.07
   3  -4 -12   28.93    0.98
  -3  -4  12   28.69    0.74
  -3  -4  12   28.01    0.81
   3  -9   0    1.49    0.33
  -3  -9   0    2.27    0.37
  -3   9   0    1.69    0.46
   3   9   0    1.43    0.46
   3   9   0    1.24    0.62
   3  -9   0    1.26    0.31
   3  -9   0    1.58    0.46
  -3  -9   0    1.45    0.32
  -3   9   0    2.24    0.34
   5  -6   7    6.16    0.48
  -5  -6  -7    5.72    0.45
   5  -6   7    7.13    0.31
   5  -6   7    5.83    0.42
   5   6   7    6.56    0.54
   5   6   7    6.16    0.89
   5  -6   7    6.45    0.46
   5   6   7    5.30    0.48
   5   6   7    6.86    0.43
   5  -6   7    6.83    1.02
   5  -6   7    6.56    0.54
  -5   6  -7    6.59    0.44
   0  -5  12  469.01    6.06
   0   5  12  486.42    6.02
   0  -5  12  480.18    6.00
   0  -5  12  490.55    6.13
   0  -5  12  480.49    5.95
   0  -5  12  482.95    6.21
   0   5  12  494.03    6.06
   0  -5 -12  502.83    6.14
   0  -5  12  487.79    6.05
   4  -8   4  164.07    2.40
   4   8   4  168.64    2.39
  -4   8  -4  162.98    2.37
   4  -8   4  159.64    3.23
  -4  -8  -4  163.88    2.28
   4  -8   4  170.47    2.35
   4  -8   4  165.05    2.40
   4  -8   4  168.22    2.64
   0  -6  11  135.00    2.06
   0   6  11  133.72    2.07
   0   6  11  133.10    2.05
   0  -6  11  134.50    2.26
   0  -6  11  137.49    2.11
   0  -6  11  134.78    1.99
   0  -6  11  129.20    1.98
   0  -6  11  135.10    2.03
   0  -6 -11  133.28    2.06
   3   9  -1  239.93    3.71
  -3  -9   1  233.01    3.18
  -3   9   1  247.68    3.25
  -3  -9   1  241.99    3.23
  -3   9   1  247.48    3.48
  -3  -9   1  231.16    3.36
   3  -9  -1  242.17    3.20
   3  -9  -1  242.07    3.45
   3  -9  -1  236.93    3.26
  -3  -9   1  250.36    3.27
   0  -1  14   89.45    1.49
   0  -1 -14   88.95    1.74
   0  -1  14   88.61    1.40
   0  -1  14   87.70    1.50
   0   1  14   86.21    1.47
   0   1  14   86.30    1.45
   0  -1  14   86.70    1.54
   0   1  14   85.00    1.43
   0  -1  14   87.51    1.47
   0   1  14   87.48    1.42
   0   1  14   84.97    1.42
   0  -1  14   89.66    1.42
   0   1  14   88.01    1.45
   3   0  13  290.55    3.67
   3   0  13  288.58    3.78
   3   0  13  286.40    3.84
   3   0  13  285.20    3.79
   3   0  13  289.24    3.71
   0  -9  -5   20.22    0.66
   0   9   5   21.25    0.88
   0  -9   5   20.70    0.61
   0  -9   5   19.94    0.83
   0   9   5   20.58    0.64
   0   9   5   19.53    0.71
  -1  -5  12  119.54    1.90
  -1   5  12  123.51    1.90
   1  -5 -12  123.29    2.06
  -1  -5  12  127.91    2.02
  -1  -5  12  123.47    1.93
  -1  -5  12  126.62    1.85
  -1   5  12  123.08    1.98
  -1  -5  12  119.58    1.99
   2  -8   7    1.87    0.37
   2  -8   7    2.62    0.76
   2  -8   7    2.02    0.37
   2   8   7    1.98    0.43
   2  -8   7    1.64    0.33
   2   8   7    2.34    0.70
  -2  -8  -7    1.72    0.28
   2   8   7    2.47    0.40
   2   8   7    3.05    0.44
   2   8   7    1.90    0.35
   2  -8   7    2.50    0.37
   8  -2  -5    3.10    0.38
   8   2  -5    3.54    0.51
  -8   2   5    3.45    0.34
  -8   2   5    4.29    0.32
  -8  -2   5    3.71    0.40
   8   2  -5    3.64    0.47
  -8  -2   5    4.19    0.97
  -8   2   5    4.56    1.26
   8  -2  -5    3.92    0.46
  -1   1  14   16.10    0.59
  -1   1  14   16.32    0.51
  -1  -1  14   16.37    0.58
  -1   1  14   15.40    0.53
  -1   1  14   14.82    0.57
  -1  -1  14   18.18    0.59
  -1  -1  14   16.30    0.64
  -1   1  14   15.45    0.51
  -1   1  14   15.46    0.55
  -1  -1  14   16.50    0.59
  -1  -1  14   16.57    0.51
  -3   9  -1  328.53    4.37
   3  -9   1  322.47    4.85
  -3  -9  -1  325.17    4.20
  -3  -9  -1  328.32    4.24
  -3   9  -1  322.57    4.18
   3   9   1  334.09    4.39
   3  -9   1  328.57    4.21
   3  -9   1  333.35    4.48
   3   9   1  325.34    4.72
   3  -9   1  330.81    4.24
   2   7   9   19.38    0.66
   2  -7   9   20.71    0.70
   2  -7   9   20.20    0.67
   2   7   9   17.35    0.99
   2   7   9   20.18    0.68
   2  -7   9   19.84    0.68
  -2  -7  -9   19.93    0.57
   2  -7   9   19.18    0.59
   2   7   9   19.90    0.68
   2  -9  -4   64.70    1.26
  -2  -9   4   65.25    1.15
  -2   9   4   64.16    1.23
  -2  -9   4   66.86    1.31
  -2   9   4   66.48    1.43
  -2  -9   4   65.31    1.24
  -2  -9   4   65.81    1.31
  -2   9   4   65.72    1.22
   1  -6 -11  413.87    5.40
  -1   6  11  425.76    5.33
  -1  -6  11  408.52    5.29
  -1  -6  11  432.15    5.21
  -1   6  11  411.43    5.40
  -1  -6  11  417.35    5.43
  -1  -6  11  416.17    5.33
  -1  -6  11  424.46    5.38
  -1  -6  11  416.57    5.28
  -4   3  12    3.51    0.32
  -4  -3  12    2.27    0.37
  -4   3  12    2.69    0.41
  -4  -3  12    2.29    0.36
  -4  -3  12    2.89    0.41
  -4   3  12    2.02    0.37
   4  -3 -12    2.65    0.61
  -4   3  12    2.05    0.71
  -4  -3  12    2.50    0.31
  -4  -3  12    1.80    0.35
  -5  -3  11  362.48    5.27
  -5  -3  11  335.13    4.52
  -5  -3  11  343.02    4.42
  -5   3  11  348.22    4.43
  -5  -3  11  342.03    4.33
  -5  -3  11  331.28    4.45
  -5   3  11  330.35    5.32
  -5   3  11  342.77    4.47
  -5   3  11  349.25    4.30
  -5  -3  11  350.47    4.43
   3   8   6   53.94    1.08
  -3  -8  -6   55.51    1.01
   3   8   6   57.05    1.13
   3  -8   6   55.62    1.08
   3  -8   6   55.95    1.13
   3  -8   6   52.09    1.72
   3  -8   6   56.74    1.13
   3   8   6   56.39    1.20
   3   8   6   59.04    1.60
   8  -2   4   27.05    0.81
   8  -2   4   28.40    0.83
   8   2   4   26.43    0.81
   8  -2   4   27.71    0.67
   8   2   4   25.49    1.04
   8  -2   4   28.82    0.77
   8   2   4   26.75    1.08
   8  -2   4   27.35    0.93
   5   7   5  509.65    6.30
   5  -7   5  526.45    6.14
   5  -7   5  508.13    6.51
   5  -7   5  512.03    6.28
   5  -7   5  497.26    7.31
   5  -7   5  506.40    6.29
  -5   7  -5  516.74    6.25
  -5  -7  -5  509.88    6.38
   8   0  -6  464.95    5.81
   8   0  -6  466.25    5.86
  -8   0   6  451.88    5.66
   3   1  13    9.94    0.49
   3  -1  13   10.50    0.51
   3  -1  13   10.98    0.58
   3  -1  13   10.52    0.51
   3   1  13   10.94    0.51
   3   1  13   10.75    0.52
   3  -1  13   11.02    0.47
   4  -7   7  154.63    2.18
   4   7   7  159.05    2.43
   4   7   7  159.94    2.36
   4  -7   7  158.24    2.34
   4  -7   7  155.19    3.18
   4  -7   7  160.83    2.33
  -4   7  -7  155.00    2.25
   4  -7   7  158.26    2.50
   4  -7   7  159.61    2.35
   4   7   7  156.60    2.28
   4   7   7  154.97    2.95
   4  -7   7  159.29    2.28
  -1   9   5   26.82    0.74
  -1   9   5   27.05    0.78
  -1  -9   5   26.83    0.64
  -1  -9   5   26.35    0.87
  -1  -9   5   27.61    0.76
   1  -9  -5   28.04    0.77
  -1   9   5   26.85    0.90
  -1  -9   5   27.82    0.76
   1   0  14   -0.10    0.37
   1   0  14   -0.05    0.27
   1   0  14    0.21    0.29
   1   0  14   -0.09    0.32
   1   0  14    0.12    0.29
   1   0  14    0.02    0.30
   1   0  14   -0.01    0.36
  -3  -9   2  396.26    5.14
  -3   9   2  391.90    5.26
   3  -9  -2  394.68    4.92
  -3  -9   2  398.19    4.95
  -3   9   2  388.35    4.97
  -3  -9   2  389.80    4.95
   3   9  -2  397.37    5.44
   3  -9  -2  394.94    5.17
  -3  -9   2  396.13    4.98
   6  -4   8 1204.66   13.89
   6  -4   8 1197.04   13.99
   6   4   8 1196.97   13.97
   6   4   8 1186.44   14.57
   6  -4   8 1147.85   13.85
   6  -4   8 1215.18   14.94
   6   4   8 1123.96   13.89
   6  -4   8 1212.95   13.87
   6   4   8 1161.11   14.26
   6  -4   8 1201.50   14.01
   6   4   8 1216.56   13.84
   6  -7   0  155.97    2.32
   6   7   0  152.89    2.26
   6   7   0  155.48    2.96
  -6  -7   0  161.27    2.31
  -6  -7   0  164.60    2.55
  -6  -7   0  150.08    2.18
  -6   7   0  161.66    2.33
   6  -7   0  154.20    3.01
  -6   7   0  158.80    2.68
   6  -7   0  159.85    2.46
   6  -7   0  155.53    2.22
   8   0   5   -0.05    0.62
   8   0   5    0.44    0.49
   8   0   5   -0.01    0.55
   0   8   8    2.43    0.41
   0   8   8    2.50    0.39
   0  -8   8    2.09    0.35
   0  -8  -8    2.36    0.38
   0   8   8    2.98    0.40
   0  -8   8    3.43    0.40
   0  -8   8    2.93    0.44
   0   8   8    2.98    0.45
   0  -8   8    2.17    0.56
   0   8   8    2.75    0.58
   0  -8   8    2.80    0.38
   0  -8   8    2.58    0.41
  -6  -7   1   33.20    0.77
   6   7  -1   33.35    0.80
   6  -7  -1   33.42    0.78
  -6   7   1   35.14    1.17
   6  -7  -1   33.32    1.38
  -6   7   1   34.66    0.85
   6  -7  -1   33.95    0.95
   6   7  -1   34.36    1.30
  -6  -7   1   34.20    1.03
   6  -7  -1   33.92    0.85
  -6  -7   1   34.61    0.83
   2  -9   4   22.96    1.07
   2  -9   4   23.88    0.70
  -2  -9  -4   23.99    0.67
   2  -9   4   23.14    0.84
   2   9   4   25.93    1.03
   2   9   4   23.59    0.65
   2  -9   4   23.25    0.68
  -8   3   4    1.84    0.33
  -8  -3   4    1.56    0.35
   8  -3  -4    1.62    0.58
   8  -3  -4    1.00    0.29
   8   3  -4    1.85    0.47
   8  -3  -4    1.49    0.39
  -8   3   4    2.25    1.19
  -8  -3   4    1.30    0.74
   4   5  10   50.01    1.49
   4  -5  10   49.12    1.05
   4  -5  10   52.42    1.15
   4  -5  10   46.16    0.85
   4  -5  10   55.56    1.10
   4  -5  10   47.45    1.70
   4   5  10   47.73    1.04
   4   5  10   50.48    1.10
   4   5  10   46.51    1.10
   4  -5  10   49.93    1.08
   4  -5  10   48.40    1.04
   4   5  10   47.78    1.05
   4  -2  12   73.55    1.45
   4  -2  12   79.25    1.41
   4  -2  12   78.86    1.34
   4  -2  12   79.62    1.41
   4   2  12   78.95    1.50
   4   2  12   75.51    1.39
   4  -2  12   78.37    1.89
   4   2  12   77.40    1.32
   4  -2  12   80.13    1.33
   4   2  12   79.48    1.38
   4  -2  12   76.35    1.45
   1  -5  12    0.54    0.40
   1   5  12    0.94    0.38
   1  -5  12    0.87    0.33
   1  -5  12    1.28    0.29
  -1  -5 -12    1.12    0.31
   1  -5  12    0.41    0.38
   1  -5  12    0.75    0.54
  -1  -9  -5  142.47    2.11
   1   9   5  137.53    2.07
   1  -9   5  138.90    2.12
   1   9   5  137.10    2.18
   1  -9   5  139.96    2.08
   1   9   5  140.50    2.48
   1  -9   5  138.37    2.48
   4   8  -5  121.03    2.17
  -4  -8   5  117.65    1.85
   4  -8  -5  117.62    1.80
  -4   8   5  113.77    1.85
  -4  -8   5  115.57    2.00
  -4  -8   5  110.88    1.79
  -4  -8   5  116.41    1.81
   4  -8  -5  118.61    1.93
  -4   8   5  115.84    2.20
  -6  -6  -5    0.89    0.42
   6  -6   5    1.28    0.19
   6   6   5    1.29    0.39
   6  -6   5    1.62    0.38
   6  -6   5    1.31    0.35
  -6   6  -5    1.21    0.36
   6  -6   5    1.52    0.90
  -6  -6  -5    1.49    0.34
   6   6   5    0.76    0.42
   6   6   5    1.46    0.83
   6  -6   5    1.42    0.45
   8  -3   3   83.50    1.50
   8  -3   3   79.45    1.36
   8   3   3   81.31    1.46
   8  -3   3   84.44    1.97
   8  -3   3   79.90    1.46
   8   3   3   82.19    1.84
   8  -3   3   80.33    1.44
  -8  -3  -3   82.15    1.75
   8   3   3   79.26    1.74
   7   0   8    0.06    0.47
   7   0   8    0.10    0.37
   7   0   8    0.15    0.37
   7   0   8   -0.05    0.36
   7   0   8    0.33    0.64
   7   0   8    0.07    0.31
  -8  -1   6   81.37    1.41
  -8   1   6   82.43    1.40
   8  -1  -6   82.49    1.52
  -8  -1   6   78.61    2.30
   8   1  -6   81.80    1.56
   8  -1  -6   81.92    1.51
  -8   1   6   79.60    2.52
   1  -6  11  104.51    2.02
   1   6  11  108.37    1.76
   1   6  11  101.12    1.72
   1   6  11  101.76    1.70
   1   6  11  104.38    1.68
  -1  -6 -11  102.58    1.67
   1  -6  11  103.64    1.71
   1  -6  11  104.35    1.79
   1  -6  11   96.92    1.63
   1  -6  11  104.55    1.68
   1  -6  11  103.52    1.74
   3   9   2  286.39    4.31
   3  -9   2  287.49    3.78
  -3   9  -2  283.45    3.71
   3  -9   2  282.20    4.43
   3  -9   2  281.55    3.74
   3  -9   2  274.10    3.99
  -3   9  -2  277.87    3.85
   3   9   2  285.62    3.92
  -5   6   8   54.97    1.11
  -5  -6   8   51.65    1.14
   5  -6  -8   54.38    1.09
  -5  -6   8   53.91    1.09
  -5  -6   8   53.09    1.36
  -5   6   8   55.14    1.07
  -5  -6   8   56.65    1.10
   5  -6  -8   54.01    1.22
  -5  -6   8   52.86    1.02
   2   3  13  162.50    2.40
   2  -3  13  164.43    2.35
   2   3  13  167.65    2.39
   2  -3  13  166.53    2.36
   2   3  13  160.17    2.32
   2  -3  13  163.44    2.27
   2  -3  13  161.85    2.31
  -5   0  12    0.33    0.97
  -5   0  12   -0.01    0.34
  -5   0  12    0.21    0.35
  -5   0  12   -0.05    0.34
  -1  -8   8  200.63    3.00
   1  -8  -8  197.34    2.81
  -1   8   8  194.55    2.96
  -1   8   8  198.69    2.77
  -1   8   8  199.87    2.83
  -1  -8   8  196.46    2.83
  -1   8   8  191.65    2.97
  -1  -8   8  191.87    2.77
  -1  -8   8  199.05    2.75
   1  -1  14   14.05    0.54
   1   1  14   15.92    0.58
   1   1  14   14.30    0.54
  -1  -1 -14   15.67    0.68
   1   1  14   15.48    0.56
   1   1  14   14.20    0.51
   1  -1  14   14.81    0.51
   1  -1  14   14.79    0.60
   1   1  14   14.70    0.57
   1  -1  14   13.97    0.53
   1  -1  14   15.38    0.56
   1   1  14   14.63    0.51
   1  -1  14   14.89    0.64
   6  -7   1  179.91    2.54
  -6   7  -1  200.72    2.73
  -6  -7  -1  191.14    2.69
  -6  -7  -1  195.64    2.94
   6   7   1  195.92    2.70
   6   7   1  192.97    3.41
   6  -7   1  197.26    2.72
   6  -7   1  200.54    2.91
   6  -7   1  195.34    3.53
  -6  -7  -1  178.47    2.53
  -6   7  -1  195.47    3.01
  -2   0  14    5.70    0.46
  -2   0  14    5.97    0.45
  -2   0  14    5.43    0.41
  -2   0  14    5.07    0.43
  -2   0  14    5.99    0.39
   3   5  11   13.85    0.58
   3   5  11   14.27    0.84
   3  -5  11   14.35    0.57
   3  -5  11   14.17    0.61
   3   5  11   13.50    0.58
   3  -5  11   14.42    0.65
   3   5  11   12.73    0.59
   3  -5  11   12.90    0.45
   3  -5  11   13.30    1.03
  -7   0   9  112.36    1.80
  -7   0   9  109.70    2.85
  -7   0   9  111.43    1.78
  -7   0   9  113.20    1.82
   8  -1   5   86.31    1.76
   8   1   5   90.65    1.80
   8  -1   5   83.16    1.89
   8  -1   5   87.82    1.45
   8   1   5   86.11    1.79
   8   1   5   85.23    1.84
   8  -1   5   85.39    1.57
   8   1   5   86.45    1.56
   8  -1   5   82.15    1.60
   0   4  13  163.85    2.33
   0  -4  13  149.52    2.33
   0   4  13  159.33    2.34
   0  -4 -13  150.76    2.37
   0  -4  13  157.88    2.39
   0  -4  13  162.29    2.45
   0   4  13  160.16    2.38
   0  -4  13  159.52    2.32
   0  -4  13  161.79    2.27
  -6   7   2    0.60    0.67
  -6  -7   2    0.74    0.51
  -6  -7   2    0.22    0.23
  -6  -7   2    0.69    0.35
  -6  -7   2    0.35    0.30
   6  -7  -2    0.40    0.36
   6  -7  -2    0.80    0.71
   6   7  -2    0.41    0.34
   6   7  -2    0.36    0.74
  -6   7   2    0.24    0.34
   6  -7  -2    0.12    0.39
   6  -7  -2    0.16    0.29
  -5  -7   6   18.18    0.62
  -5   7   6   17.32    0.59
   5  -7  -6   18.86    0.69
  -5  -7   6   18.43    0.81
   5  -7  -6   18.97    0.67
  -5  -7   6   18.02    0.65
  -5  -7   6   17.53    0.60
  -5   7   6   18.74    1.02
  -5  -7   6   18.25    0.63
   6  -3   9    6.34    0.46
   6  -3   9    5.76    0.93
   6  -3   9    6.35    0.41
   6   3   9    6.62    0.48
   6  -3   9    7.52    0.53
   6   3   9    6.79    0.78
   6  -3   9    6.25    0.42
   6   3   9    6.03    0.46
   6   3   9    6.90    0.45
   6   3   9    5.71    0.59
   5   2  11  128.51    2.01
   5  -2  11  130.13    1.91
   5  -2  11  129.06    2.63
   5   2  11  127.32    1.98
   5   2  11  129.87    2.01
   5  -2  11  129.87    2.04
   5  -2  11  124.96    1.98
   5  -2  11  130.12    1.99
   5   2  11  126.17    2.19
   5   2  11  128.30    2.07
  -5  -8   0   10.86    0.44
  -5  -8   0    9.32    0.62
   5   8   0   10.68    0.88
   5  -8   0    9.42    0.49
   5  -8   0   11.47    0.47
  -5   8   0   10.10    0.69
  -5   8   0   10.72    0.52
   5  -8   0    9.29    0.62
   5  -8   0   10.84    1.05
  -5  -8   0   11.71    0.54
  -5  -8   0   11.53    0.44
   4  -4  11    2.00    0.87
   4  -4  11    1.67    0.34
   4  -4  11    1.25    0.41
   4   4  11    1.83    0.61
   4   4  11    1.61    0.40
   4   4  11    1.42    0.35
   4  -4  11    1.80    0.39
   4  -4  11    2.25    0.45
   4   4  11    1.44    0.38
  -6  -4   9  308.55    4.05
  -6  -4   9  294.89    3.91
  -6   4   9  295.79    4.94
  -6  -4   9  308.10    3.89
  -6   4   9  303.53    3.94
  -6  -4   9  301.13    3.87
  -6   4   9  304.94    3.83
  -6  -4   9  308.53    4.60
   7  -5   4   48.67    1.07
  -7   5  -4   51.78    1.05
   7   5   4   48.34    1.27
   7  -5   4   51.03    1.04
   7  -5   4   47.85    1.70
   7   5   4   49.68    1.10
   7   5   4   48.73    1.62
   7  -5   4   48.38    1.15
   7  -5   4   50.11    0.97
  -7  -5  -4   50.73    1.00
  -7  -5  -4   50.12    1.22
   7   5   4   48.48    1.01
   5  -8  -1  699.08    8.51
  -5  -8   1  689.17    8.43
  -5  -8   1  724.04    8.80
  -5   8   1  714.89    8.91
   5   8  -1  742.71    9.21
  -5   8   1  722.03    8.54
   5  -8  -1  724.47    8.56
   5  -8  -1  711.88    9.39
   5  -8  -1  708.77    8.75
  -5  -8   1  695.01    8.42
   6   0  10  162.94    2.48
   6   0  10  160.32    2.38
   6   0  10  167.96    2.45
   6   0  10  158.80    2.36
   6   0  10  162.73    2.50
   6   0  10  161.86    2.87
   6   0  10  165.10    2.42
  -1   4  13  224.60    3.00
  -1  -4  13  227.12    3.05
  -1  -4  13  221.89    3.14
  -1  -4  13  219.11    2.91
  -1  -4  13  218.64    3.02
  -1   4  13  223.47    3.08
  -1   4  13  224.73    2.91
  -1  -4  13  222.66    3.07
  -1  -4  13  221.67    3.04
   6  -6  -6   31.94    0.86
  -6  -6   6   30.74    0.79
  -6   6   6   33.81    1.40
   6  -6  -6   30.92    0.86
  -6  -6   6   34.41    1.11
  -6   6   6   31.90    0.79
  -6  -6   6   28.84    0.73
   6  -5   7  570.81    7.06
   6  -5   7  580.24    7.22
   6   5   7  580.82    7.39
   6  -5   7  574.03    7.02
   6  -5   7  573.29    7.15
   6  -5   7  581.34    7.01
   6   5   7  586.03    7.04
   6   5   7  576.54    7.13
   7  -1   8    1.24    0.35
   7   1   8    1.47    0.61
   7   1   8    0.94    0.39
   7   1   8    1.24    0.38
   7   1   8    1.16    0.53
   7  -1   8    1.40    0.75
   7  -1   8    1.66    0.37
   7   1   8    1.39    0.40
   7  -5  -5   16.10    0.65
  -7  -5   5   16.50    0.62
  -7   5   5   16.07    0.57
  -7  -5   5   15.97    0.59
  -7   5   5   17.69    1.29
  -7  -5   5   15.90    0.51
   7  -5  -5   16.23    0.61
   0   2  14   84.85    1.47
   0  -2  14   89.10    1.43
   0   2  14   85.48    1.42
   0   2  14   85.89    1.44
   0  -2  14   88.64    1.51
   0   2  14   86.39    1.46
   0  -2 -14   88.42    1.71
   0   2  14   89.73    1.50
   0  -2  14   86.08    1.48
   0  -2  14   87.58    1.53
   0   2  14   85.14    1.39
   0  -2  14   89.40    1.58
  -4   0  13   -0.07    0.36
  -4   0  13   -0.10    0.38
  -4   0  13    0.11    0.34
  -5  -1  12    3.57    0.47
  -5  -1  12    3.88    0.97
  -5   1  12    3.95    1.07
  -5  -1  12    4.55    0.45
  -5  -1  12    4.03    0.41
  -5   1  12    4.00    0.44
  -5   1  12    3.71    0.43
   8  -4  -1    1.89    0.29
  -8   4   1    1.48    1.06
   8  -4  -1    1.42    0.70
   8   4  -1    2.13    0.67
   8   4  -1    0.82    0.41
  -8   4   1    1.47    0.35
  -8  -4   1    1.71    0.34
  -8  -4   1    1.27    0.64
   8  -4  -1    1.24    0.40
   8  -4  -1    1.34    0.36
   8   4  -1    1.78    0.54
   1   8   8   64.13    1.21
   1  -8   8   59.86    1.18
   1   8   8   62.40    1.28
   1  -8   8   64.30    1.21
   1  -8   8   61.01    1.20
   1   8   8   62.27    1.18
   1   8   8   61.71    1.53
   1  -8   8   59.13    1.18
   1  -8   8   56.11    1.14
   1  -8   8   58.51    1.50
   1   8   8   55.48    1.22
  -1  -8  -8   56.82    1.12
   8  -4   0   92.46    1.51
   8  -4   0   95.76    1.62
   8   4   0   95.50    1.64
   8   4   0   95.76    2.04
   8  -4   0   93.61    2.06
   8   4   0   96.92    1.89
   8  -4   0   89.34    1.65
  -8   4   0   94.19    1.55
   8  -4   0   95.35    1.58
  -8   4   0   90.57    2.36
  -8  -4   0   95.45    1.54
  -8  -4   0   91.53    1.95
  -2   5  12   11.35    0.56
  -2  -5  12   12.07    0.54
  -2  -5  12   11.43    0.56
  -2  -5  12   12.59    0.61
  -2   5  12   12.15    0.48
  -2   5  12   11.84    0.66
  -2  -5  12   11.00    0.45
  -2   5  12   10.98    0.51
   2  -5 -12   10.39    0.64
  -2  -5  12   12.00    0.58
   0  -7 -10   19.63    0.67
   0   7  10   17.95    0.70
   0  -7  10   17.13    0.62
   0  -7  10   17.04    0.68
   0  -7  10   17.86    0.63
   0  -7  10   15.72    0.80
   0  -7  10   16.72    0.60
   0   7  10   16.27    0.63
   0   7  10   18.76    0.68
   0   7  10   18.12    0.68
   0  -7  10   16.97    0.66
  -2   1  14   29.77    0.80
  -2   1  14   29.78    0.78
  -2  -1  14   29.25    0.78
  -2  -1  14   29.09    0.83
  -2   1  14   30.08    0.83
  -2  -1  14   30.68    0.83
  -2  -1  14   30.20    0.76
  -2   1  14   30.39    0.78
  -2  -1  14   29.80    0.77
   3  -6  10  143.78    2.89
   3  -6  10  147.06    2.21
   3  -6  10  149.47    2.27
   3  -6  10  142.13    2.05
   3   6  10  144.34    2.71
   3   6  10  147.41    2.24
   3   6  10  151.45    2.14
   3   6  10  147.02    2.24
   3   6  10  145.12    2.19
  -7  -1   9   12.91    0.58
  -7  -1   9   15.22    0.58
  -7   1   9   14.72    0.59
  -7  -1   9   14.88    1.37
  -7  -1   9   12.86    0.57
   7  -1  -9   13.93    0.79
  -7   1   9   13.20    1.49
  -7   1   9   13.29    0.59
   3   9  -3    7.85    0.70
  -3  -9   3    7.28    0.43
  -3  -9   3    7.85    0.55
  -3  -9   3    6.87    0.43
  -3  -9   3    7.49    0.48
  -3   9   3    7.31    0.60
   3  -9  -3    7.26    0.42
  -3   9   3    6.68    0.46
   3  -9  -3    7.61    0.56
  -1   2  14    1.23    0.31
  -1  -2  14    1.10    0.38
  -1  -2  14    1.19    0.31
  -1   2  14    0.92    0.36
   1  -2 -14    0.68    0.49
  -1   2  14    1.54    0.33
  -1  -2  14    1.17    0.37
  -1  -2  14    1.48    0.28
  -1  -2  14    1.45    0.34
  -1   2  14    1.43    0.32
  -1  -2  14    1.17    0.40
  -5   8  -1  363.64    4.81
   5  -8   1  355.32    5.49
   5  -8   1  359.43    4.60
   5  -8   1  369.03    4.85
   5  -8   1  350.17    4.51
   5   8   1  364.47    5.27
  -5   8  -1  355.28    4.59
  -5  -8  -1  367.54    4.60
  -5  -8  -1  339.50    4.42
  -5  -8  -1  379.43    4.82
   7   3   7  121.06    1.93
   7  -3   7  126.50    1.96
   7   3   7  124.86    1.94
   7  -3   7  123.88    2.64
   7   3   7  129.37    2.15
   7  -3   7  125.43    2.02
   7  -3   7  123.19    1.87
   7  -3   7  123.06    1.88
   7   3   7  123.53    2.29
   7  -3   7  125.13    1.98
   7  -3   7  122.47    1.97
   4   6   9    1.23    0.41
   4  -6   9    1.50    0.40
   4   6   9    1.33    0.36
   4   6   9    1.82    0.82
   4  -6   9    1.80    0.40
   4   6   9    1.05    0.41
   4  -6   9    0.99    0.25
   4  -6   9    1.79    0.39
   4   6   9    1.08    0.40
   4  -6   9    1.01    0.92
   4  -6   9    1.31    0.43
  -2  -6  11   95.95    1.59
  -2  -6  11   94.92    1.65
  -2  -6  11   94.73    1.68
  -2  -6  11   94.22    1.48
  -2   6  11   92.49    1.63
  -2   6  11   93.65    1.57
  -2   6  11   95.57    1.80
   2  -6 -11   94.98    1.74
  -2  -6  11   91.39    1.46
  -1  -7  10  219.80    3.05
  -1   7  10  216.83    3.04
  -1   7  10  216.90    3.15
  -1  -7  10  200.01    3.10
  -1  -7  10  217.80    2.98
  -1  -7  10  211.64    3.04
  -1  -7  10  221.15    2.94
   1  -7 -10  222.32    3.07
  -1   7  10  219.18    2.99
  -1  -7  10  202.71    2.96
   6  -1  10  243.71    3.22
   6   1  10  239.34    3.27
   6  -1  10  244.39    3.34
   6  -1  10  236.08    3.26
   6  -1  10  247.94    3.32
   6  -1  10  242.35    3.36
   6   1  10  243.58    3.48
   6   1  10  230.27    3.49
   6   1  10  232.68    3.30
   6   1  10  241.65    3.30
   6  -1  10  236.63    3.87
  -3  -7   9   25.27    0.74
  -3   7   9   22.91    0.94
   3  -7  -9   21.73    0.76
  -3  -7   9   24.03    0.68
  -3  -7   9   23.56    0.81
  -3   7   9   23.66    0.73
  -3  -7   9   21.35    0.74
  -3  -7   9   23.45    0.64
  -7  -3   8    7.27    1.00
  -7  -3   8    6.70    0.41
   7  -3  -8    8.35    0.50
  -7   3   8    7.26    0.46
   7  -3  -8    7.32    0.56
  -7   3   8    7.77    0.39
  -7  -3   8    7.47    0.49
  -7  -3   8    8.19    0.45
  -7  -3   8    7.31    0.42
  -5  -8   2    1.28    0.30
   5   8  -2    0.39    0.68
   5  -8  -2    0.93    0.45
   5  -8  -2    0.84    0.36
  -5   8   2    0.88    0.57
   5  -8  -2    0.82    0.30
  -5   8   2    0.86    0.35
  -6  -7  -2   13.96    0.57
  -6  -7  -2   14.98    0.70
   6   7   2   14.84    1.06
   6  -7   2   16.32    0.62
   6  -7   2   14.27    0.54
   6  -7   2   14.58    0.48
   6  -7   2   15.10    0.71
   6  -7   2   14.64    1.17
   6   7   2   14.71    0.60
  -6   7  -2   14.50    0.59
   7   4   6   14.77    0.57
   7   4   6   16.43    0.65
   7   4   6   14.55    1.02
   7   4   6   14.40    0.58
   7   4   6   15.43    0.81
   7  -4   6   15.22    0.56
   7  -4   6   14.83    0.65
   7  -4   6   15.51    0.67
   7  -4   6   15.27    0.57
   7  -4   6   16.14    0.63
  -4   1  13   81.61    1.42
  -4   1  13   78.06    1.47
  -4  -1  13   79.56    1.49
  -4   1  13   78.38    1.41
  -4   1  13   79.39    2.01
  -4  -1  13   79.69    1.42
  -4  -1  13   79.61    1.47
  -4  -1  13   80.17    1.44
   8   4  -2  346.85    4.94
   8  -4  -2  336.11    4.24
   8  -4  -2  354.92    4.49
  -8   4   2  358.40    4.45
  -8  -4   2  346.41    5.04
   8   4  -2  341.96    4.72
  -8   4   2  330.77    5.57
   8  -4  -2  342.39    4.54
   8   4  -2  351.48    4.54
   8  -4  -2  341.19    4.95
  -8  -4   2  343.78    4.41
   3   2  13   39.25    0.90
   3  -2  13   35.79    0.87
   3  -2  13   37.73    0.96
   3   2  13   36.99    0.86
   3  -2  13   36.43    0.86
   3  -2  13   37.69    0.86
   3   2  13   37.79    0.90
  -3  -3  13    1.64    0.35
  -3  -3  13    1.38    0.37
  -3   3  13    1.45    0.29
  -3  -3  13    1.61    0.36
  -3   3  13    1.71    0.36
  -3  -3  13    1.74    0.31
   3  -3 -13    2.36    0.57
  -3   3  13    1.75    0.57
  -6  -5   8    9.79    0.57
  -6  -5   8    7.82    0.47
  -6  -5   8   11.88    0.89
  -6   5   8    9.85    0.51
   6  -5  -8    8.95    0.60
  -6   5   8   10.21    0.48
  -6  -5   8    9.58    0.44
  -6  -5   8    8.99    0.47
   8  -4   1   37.84    1.32
   8   4   1   36.29    1.12
   8   4   1   36.99    1.33
   8  -4   1   37.95    0.94
  -8   4  -1   36.63    0.87
  -8  -4  -1   38.44    0.85
   8  -4   1   34.32    0.82
   8  -4   1   37.87    0.96
   8  -4   1   35.99    0.88
  -8  -4  -1   37.51    1.19
   8   4   1   36.57    0.92
  -6  -3  10  109.39    1.83
  -6  -3  10  103.23    1.65
  -6  -3  10  101.80    2.39
  -6   3  10  105.37    1.58
  -6   3  10  104.67    1.74
  -6  -3  10  102.25    1.67
   6  -3 -10  104.35    1.97
  -6  -3  10  103.28    1.73
   3   4  12  440.79    5.62
   3  -4  12  437.97    5.69
   3  -4  12  454.64    5.41
   3   4  12  434.62    5.82
   3   4  12  448.44    5.61
   3   4  12  444.64    5.54
   3  -4  12  443.80    5.63
   3  -4  12  444.52    5.58
   3  -4  12  434.64    6.19
   3  -8  -7   10.17    0.54
  -3  -8   7   10.00    0.46
  -3   8   7    9.38    0.51
  -3  -8   7    9.68    0.57
  -3  -8   7   10.49    0.51
   3   8  -7    9.88    0.64
  -3  -8   7    8.97    0.48
  -3  -8   7    8.85    0.60
  -7  -4   7  122.23    1.87
  -7   4   7  126.49    1.86
   7  -4  -7  128.86    2.06
  -7  -4   7  127.44    1.95
  -7  -4   7  126.80    2.57
  -7   4   7  126.54    2.96
  -7   4   7  128.98    1.91
  -4  -7   8  181.71    2.61
  -4  -7   8  184.21    2.66
  -4  -7   8  185.00    2.84
  -4   7   8  187.02    2.62
  -4  -7   8  178.88    2.55
  -4  -7   8  181.70    2.53
  -4  -7   8  185.41    2.64
   5  -5   9   41.48    1.04
   5  -5   9   43.67    0.97
   5   5   9   40.69    1.12
   5  -5   9   42.97    1.04
   5   5   9   43.72    0.98
   5  -5   9   42.53    0.98
   5   5   9   42.82    1.47
   5  -5   9   42.83    1.65
   5  -5   9   46.70    0.99
   5   5   9   46.15    1.03
   4  -8   5  221.48    3.95
   4   8   5  215.77    3.05
  -4   8  -5  230.23    3.02
   4  -8   5  227.33    3.07
   4  -8   5  229.18    2.99
   4  -8   5  222.60    3.07
   4   8   5  209.92    2.95
   6  -7  -3  476.96    5.92
   6  -7  -3  475.47    5.80
  -6  -7   3  472.36    5.73
  -6  -7   3  472.17    5.66
  -6   7   3  482.11    6.44
   6   7  -3  483.72    6.43
   6  -7  -3  472.32    5.75
  -6  -7   3  463.84    5.78
   1  -4  13  126.41    2.13
   1  -4  13  125.28    1.97
   1   4  13  126.87    1.95
   1  -4  13  123.16    1.92
   1   4  13  123.58    2.00
   1  -4  13  126.61    1.91
   1   4  13  124.54    1.95
  -1  -4 -13  127.68    2.00
   1  -4  13  125.36    2.06
   5  -4  10    5.88    0.41
   5  -4  10    5.35    0.48
   5   4  10    6.29    0.45
   5  -4  10    5.88    0.44
   5   4  10    6.52    0.81
   5  -4  10    6.92    0.53
   5   4  10    6.85    0.56
   5  -4  10    6.95    0.45
   5  -4  10    7.37    1.10
  -3   9  -3  230.19    3.27
   3  -9   3  233.17    4.01
   3  -9   3  236.75    3.58
   3  -9   3  277.31    3.50
   3  -9   3  239.57    3.33
  -3  -9  -3  281.02    3.45
   7  -6   0   86.71    1.61
   7  -6   0   85.19    2.10
   7  -6   0   85.48    1.51
  -7  -6   0   84.27    1.40
   7   6   0   88.73    1.49
  -7  -6   0   88.38    1.49
  -7   6   0   90.40    2.01
   7   6   0   86.00    2.12
  -7  -6   0   89.12    1.78
   7  -6   0   86.04    1.35
   7  -6  -1  101.63    1.80
   7   6  -1  103.40    1.68
  -7  -6   1  104.64    2.00
   7   6  -1  100.14    2.28
  -7  -6   1   99.11    1.67
   7  -6  -1  103.94    1.70
   7  -6  -1  101.20    1.55
   7  -6  -1  102.91    2.28
  -7   6   1   98.09    2.21
  -7  -6   1   95.74    1.57
  -2  -9   5  461.36    5.67
  -2  -9   5  470.28    5.89
  -2  -9   5  477.88    5.90
  -2  -9   5  446.77    5.79
  -2   9   5  476.34    5.83
   2  -9  -5  467.80    5.85
  -2   9   5  451.74    5.79
  -2   9   5  469.05    6.08
  -6   0  11    0.12    0.40
  -6   0  11    0.30    1.12
  -6   0  11   -0.05    0.34
  -6   0  11    0.23    0.38
  -6   0  11    0.04    0.35
  -8   2   6   15.85    0.58
  -8  -2   6   16.18    0.59
   8  -2  -6   15.82    0.65
   8   2  -6   14.36    0.66
  -8  -2   6   15.01    1.22
  -8  -2   6   14.99    0.54
   8  -2  -6   13.18    0.54
  -8   2   6   17.55    1.54
   1   7  10  211.86    2.97
   1   7  10  205.53    3.34
   1  -7  10  211.93    2.90
   1  -7  10  210.78    3.01
   1  -7  10  205.47    2.96
   1  -7  10  199.31    3.31
   1  -7  10  209.31    2.97
   1  -7  10  216.94    2.95
  -1  -7 -10  214.11    2.92
   1   7  10  208.17    2.94
   1   7  10  213.23    3.00
   1  -2  14   65.71    1.29
   1  -2  14   67.69    1.23
   1  -2  14   68.25    1.21
   1  -2  14   68.46    1.36
   1   2  14   66.60    1.23
   1   2  14   65.14    1.25
  -1  -2 -14   69.37    1.37
   1   2  14   67.55    1.25
   1  -2  14   66.43    1.25
   1   2  14   67.06    1.22
   1   2  14   66.68    1.21
   1  -2  14   66.93    1.17
   5  -8   2   63.43    1.43
  -5  -8  -2   66.00    1.26
   5   8   2   64.67    1.78
   5  -8   2   66.40    1.26
   5  -8   2   63.26    1.94
  -5  -8  -2   63.40    1.37
  -5   8  -2   69.71    1.26
   5  -8   2   64.52    1.17
  -8  -3   5    9.26    0.96
  -8   3   5    9.66    1.32
   8  -3  -5    9.61    0.70
   8   3  -5    9.29    0.60
  -8  -3   5    9.29    0.50
   8  -3  -5   11.18    0.53
   8  -3  -5    9.03    0.53
  -8   3   5    8.90    0.42
   0  -9   6    0.41    0.33
   0   9   6    0.95    0.34
   0   9   6   -0.08    0.31
   0  -9  -6    0.12    0.31
   0   9   6    0.09    0.56
   0  -9   6    0.30    0.32
   0   9   6    0.08    0.41
   0  -9   6    0.32    0.48
  -2  -8   8   58.99    1.06
  -2   8   8   59.07    1.38
  -2   8   8   58.89    1.21
   2  -8  -8   63.12    1.27
  -2  -8   8   61.56    1.20
  -2  -8   8   61.33    1.29
  -2  -8   8   60.81    1.14
  -2  -8   8   56.59    1.17
  -2  -8   8   60.85    1.24
  -2   8   8   58.70    1.19
   8   2   5  356.57    4.76
   8   2   5  335.90    4.42
   8   2   5  349.60    4.47
   8  -2   5  343.09    4.29
   8  -2   5  349.78    4.52
   8  -2   5  361.51    4.43
   8  -2   5  344.31    4.63
   8  -2   5  328.40    4.47
   8   2   5  336.43    4.81
   8  -2   5  340.76    5.05
   7   6   1   44.19    0.95
  -7   6  -1   44.73    0.97
  -7  -6  -1   43.10    1.19
  -7  -6  -1   43.37    0.96
   7  -6   1   44.14    1.58
   7   6   1   43.25    1.55
   7   6   1   44.85    1.02
   7  -6   1   41.89    0.80
  -7   6   2  179.34    3.27
  -7  -6   2  171.45    2.45
   7   6  -2  173.02    3.18
   7  -6  -2  173.31    3.12
  -7  -6   2  185.87    2.89
   7  -6  -2  174.10    2.56
   7  -6  -2  173.68    2.42
  -7  -6   2  172.92    2.52
   7   6  -2  180.77    2.56
  -7   6   2  167.79    2.50
   7  -6  -2  182.28    2.67
  -6   1  11   63.33    2.21
  -6  -1  11   64.23    2.14
  -6   1  11   67.72    1.30
  -6   1  11   67.21    1.29
  -6  -1  11   67.94    1.31
  -6  -1  11   68.46    1.30
  -6  -1  11   64.25    1.35
  -6  -1  11   66.48    1.27
  -6  -1  11   67.76    1.16
   6  -1 -11   68.47    1.64
   8   3   4  121.91    2.34
   8   3   4  127.99    2.05
   8  -3   4  126.30    2.03
   8   3   4  125.48    2.42
   8   3   4  126.04    1.93
   8   3   4  123.83    1.98
   8  -3   4  119.97    1.88
   8  -3   4  125.65    1.99
   8  -3   4  125.55    1.98
   8  -3   4  122.93    2.03
  -2   4  13   21.38    0.65
  -2   4  13   22.24    0.63
  -2  -4  13   23.41    0.78
  -2  -4  13   22.23    0.67
  -2  -4  13   22.79    0.72
  -2   4  13   22.73    0.83
  -2  -4  13   21.85    0.62
   2  -4 -13   19.81    0.79
  -2  -4  13   21.76    0.70
  -2  -4  13   23.39    0.74
   2   0  14  672.43    8.24
   2   0  14  680.74    8.18
   2   0  14  682.02    8.27
   2   0  14  683.60    8.11
   2   0  14  678.93    8.20
   2   0  14  675.84    8.11
   2   9   5  344.36    4.42
  -2  -9  -5  331.25    4.39
   2  -9   5  340.89    4.45
   2   9   5  346.67    5.02
   2   9   5  346.15    4.60
   2   9   5  339.69    4.40
   2  -9   5  338.45    5.08
   2  -9   5  348.81    4.47
   8  -4  -3    8.56    0.51
  -8  -4   3    8.56    0.83
   8  -4  -3    8.06    0.40
   8  -4  -3    9.61    0.78
  -8  -4   3    8.48    0.48
  -8   4   3    8.85    1.22
   8   4  -3    7.48    0.61
  -8   4   3    8.39    0.47
   8   4  -3    8.73    0.57
   5  -8  -3  514.35    6.13
   5  -8  -3  457.14    6.09
  -5   8   3  504.35    6.12
  -5  -8   3  495.18    6.02
  -5  -8   3  462.31    6.30
  -5  -8   3  475.09    6.05
  -5  -8   3  490.29    6.08
   5   8  -3  503.72    6.66
  -5   8   3  514.75    6.59
   5  -8  -3  506.54    6.28
   7  -2   8  152.57    2.95
   7   2   8  153.13    2.59
   7   2   8  159.42    2.68
   7   2   8  154.61    2.33
   7  -2   8  155.75    2.40
   7  -2   8  154.71    2.19
   7   2   8  153.07    2.35
   7  -2   8  153.62    2.25
   7   2   8  158.33    2.33
  -5  -2  12   10.50    1.17
  -5  -2  12   10.55    0.56
  -5  -2  12   10.90    0.45
  -5   2  12   11.92    0.55
  -5   2  12   10.27    0.54
  -5  -2  12   11.56    0.54
  -5  -2  12   10.19    0.56
  -5   2  12   11.02    0.56
  -5   2  12   12.93    1.19
  -5  -2  12    9.98    0.59
   8   4   2    8.23    0.68
   8  -4   2   10.30    0.48
   8  -4   2    9.66    0.56
   8   4   2   10.99    0.85
   8  -4   2    9.86    0.57
   8   4   2    9.17    0.53
  -8  -4  -2    9.83    0.75
  -8   4  -2    9.75    0.52
   8  -4   2    9.90    0.48
  -8  -4  -2    9.13    0.46
   8  -4   2    9.82    0.93
  -4  -5  11   41.49    1.05
  -4   5  11   42.47    0.92
  -4   5  11   42.46    1.38
  -4  -5  11   42.63    0.94
  -4   5  11   44.04    1.00
  -4  -5  11   41.21    0.97
  -4  -5  11   43.44    0.96
  -4  -5  11   42.69    0.96
  -1   9   6  220.30    3.03
  -1  -9   6  215.42    3.09
  -1   9   6  221.49    3.34
  -1  -9   6  222.75    3.27
   1  -9  -6  226.67    3.12
  -1   9   6  229.63    3.14
  -1  -9   6  222.41    3.00
  -1  -9   6  220.00    3.08
  -1   9   6  223.61    3.07
  -2  -2  14  203.60    2.97
   2  -2 -14  217.42    3.32
  -2  -2  14  201.70    2.92
  -2  -2  14  206.68    2.86
  -2  -2  14  206.84    2.83
  -2   2  14  205.11    2.83
  -2   2  14  206.00    2.85
  -2   2  14  208.11    2.92
  -2   2  14  208.91    2.79
   2  -5  12   35.38    0.79
   2  -5  12   32.40    0.89
   2   5  12   35.41    0.87
   2  -5  12   33.71    1.18
   2  -5  12   32.11    0.94
   2  -5  12   33.68    0.86
   2   5  12   33.24    0.88
   7  -2  -9    0.53    0.52
  -7  -2   9    0.59    1.04
  -7  -2   9    0.36    0.33
  -7  -2   9    0.47    0.32
  -7   2   9    0.41    0.36
  -7  -2   9    0.63    0.38
  -7  -2   9    0.19    0.30
  -7   2   9    1.00    1.19
   5   7   6   33.08    0.95
   5  -7   6   34.18    0.86
   5  -7   6   32.58    0.71
   5  -7   6   32.36    0.99
   5   7   6   33.32    0.79
   5  -7   6   33.73    0.85
  -5  -7  -6   33.66    0.92
  -5   7  -6   31.93    0.83
   5   7   6   34.18    0.88
   5  -7   6   31.17    1.53
   5  -7   6   32.87    0.87
   2  -6  11   62.73    1.22
   2  -6  11   61.41    1.24
   2  -6  11   60.65    1.23
   2   6  11   61.82    1.60
   2  -6  11   63.86    1.65
   2   6  11   62.70    1.26
   2   6  11   62.27    1.25
   2   6  11   60.35    1.23
   2  -6  11   62.62    1.28
   2  -6  11   62.80    1.15
  -3  -9   4  178.56    2.62
  -3   9   4  191.24    2.96
   3   9  -4  189.27    3.01
   3  -9  -4  187.56    2.78
  -3   9   4  184.43    2.65
  -3  -9   4  195.02    2.81
  -3  -9   4  179.72    2.67
  -3  -9   4  183.22    2.58
   8   0  -7    0.17    0.45
  -8   0   7    0.04    0.34
  -8   0   7   -0.20    1.14
   8   0  -7   -0.07    0.49
   6   7   3  468.68    6.85
   6  -7   3  466.44    7.00
   6  -7   3  480.71    6.05
   6  -7   3  472.40    5.95
   6   7   3  476.93    6.05
  -6  -7  -3  466.71    6.01
  -6  -7  -3  474.64    6.22
  -6   7  -3  480.21    6.03
   4  -3  12    1.57    0.35
   4   3  12    1.23    0.32
   4  -3  12    1.81    0.45
   4  -3  12    1.39    0.38
   4  -3  12    1.88    0.76
   4   3  12    1.65    0.51
   4   3  12    1.76    0.35
   4   3  12    1.23    0.29
   4  -3  12    1.90    0.43
   4   3  12    1.83    0.39
   4   3  12    1.25    0.40
  -4  -8   6  222.31    3.15
  -4  -8   6  231.97    3.13
  -4   8   6  234.17    3.15
  -4   8   6  230.90    3.60
  -4  -8   6  238.40    3.21
  -4  -8   6  232.87    3.37
   4   8  -6  235.52    3.49
   4  -8  -6  220.66    3.21
  -4   8   6  232.49    3.18
   2   1  14  140.86    2.12
   2   1  14  136.17    2.06
   2  -1  14  139.81    2.05
   2   1  14  138.09    2.11
   2  -1  14  138.20    1.99
   2   1  14  135.47    2.08
   2  -1  14  140.26    2.19
   2  -1  14  137.72    2.15
   2  -1  14  137.75    2.06
   2  -1  14  140.10    2.10
   6   2  10   86.83    1.52
   6   2  10   83.86    1.74
   6   2  10   86.86    1.71
   6  -2  10   82.38    2.11
   6  -2  10   83.55    1.51
   6  -2  10   86.21    1.49
   6   2  10   82.80    1.50
   6   2  10   83.28    1.50
   6  -2  10   82.72    1.38
  -2   7  10    0.37    0.49
   2  -7 -10    0.08    0.40
  -2  -7  10    0.31    0.40
  -2   7  10    0.45    0.37
  -2  -7  10    0.09    0.25
  -2  -7  10    0.45    0.37
  -2  -7  10    0.16    0.35
  -2  -7  10    0.42    0.33
  -2  -7  10    0.32    0.39
   3   8   7   35.64    1.32
   3  -8   7   34.20    1.00
   3   8   7   34.39    0.86
   3   8   7   35.43    0.94
   3  -8   7   36.15    0.89
   3  -8   7   33.29    1.41
   3  -8   7   33.50    0.81
   3  -8   7   35.67    0.85
   3   8   7   36.61    0.90
   3  -8   7   37.53    0.90
   1   9   6   96.80    1.99
   1  -9   6   96.46    1.60
   1   9   6   96.93    1.76
   1  -9   6   93.36    1.96
  -1  -9  -6   95.02    1.59
   1   9   6   98.11    1.60
   1  -9   6   93.44    1.61
   1   9   6   93.35    1.70
   1  -9   6   95.71    1.61
   1   9   6   95.46    1.59
   4  -2 -13   14.89    0.91
  -4  -2  13   15.42    0.56
  -4  -2  13   15.50    0.59
  -4  -2  13   14.22    0.64
  -4  -2  13   14.25    0.48
  -4   2  13   14.88    1.01
  -4  -2  13   14.29    0.60
  -4  -2  13   14.33    0.62
  -4   2  13   14.74    0.58
   8   0   6    8.93    0.74
   8   0   6    7.60    0.60
   8   0   6    8.81    0.80
   5  -6   8  292.40    3.93
  -5   6  -8  305.55    3.91
   5   6   8  309.79    3.99
   5  -6   8  296.60    3.89
   5   6   8  291.74    4.11
   5  -6   8  292.85    4.09
   5   6   8  290.34    4.72
   5  -6   8  300.59    4.01
   5  -6   8  300.40    3.92
   5   6   8  288.78    3.90
  -5  -5  10    1.15    0.33
  -5  -5  10    0.68    0.35
  -5   5  10    0.94    0.33
  -5  -5  10    1.07    0.34
  -5   5  10    1.02    0.81
  -5  -5  10    1.38    0.67
  -5  -5  10    0.60    0.31
  -5   5  10    1.71    0.39
  -5  -5  10    0.79    0.39
   3  -7   9  149.12    2.23
   3   7   9  141.87    2.20
   3   7   9  146.78    2.30
   3  -7   9  140.48    2.08
   3   7   9  142.27    2.78
   3  -7   9  150.71    2.24
   3   7   9  138.06    2.18
   3  -7   9  148.18    2.21
   3   7   9  149.04    2.26
   3  -7   9  149.90    2.28
   3   7   9  148.65    2.21
   7  -6   2   76.32    1.36
   7   6   2   73.17    1.40
  -7   6  -2   73.82    1.36
   7  -6   2   76.26    2.04
  -7  -6  -2   74.80    1.33
  -7  -6  -2   69.66    1.58
   7   6   2   70.97    1.97
   7   6   2   73.85    1.30
  -6  -7   4   73.09    1.26
  -6   7   4   74.05    1.85
   6  -7  -4   72.61    1.34
  -6  -7   4   75.41    1.33
   6   7  -4   77.64    1.82
   6  -7  -4   78.94    1.45
   7  -6  -3   57.62    1.24
  -7  -6   3   62.29    1.47
  -7  -6   3   55.78    1.11
   7   6  -3   58.22    1.20
  -7   6   3   57.72    1.15
  -7   6   3   53.14    1.72
  -7  -6   3   57.42    1.16
   7  -6  -3   57.45    1.62
   7   6  -3   56.65    1.64
   7  -6  -3   56.43    1.09
   2  -8   8   13.25    0.98
   2   8   8   13.60    0.64
   2   8   8   14.41    0.64
   2  -8   8   12.29    0.51
   2   8   8   15.64    0.60
   2   8   8   14.73    0.61
   2  -8   8   15.05    0.61
  -2  -8  -8   13.05    0.50
   2  -8   8   13.82    0.59
   2   8   8   13.36    0.92
   2  -8   8   13.37    0.58
  -7  -5  -5   48.71    1.00
  -7  -5  -5   50.66    1.22
   7  -5   5   49.94    1.75
   7  -5   5   50.35    1.05
   7  -5   5   49.17    1.11
  -7   5  -5   51.96    1.10
   7   5   5   52.02    1.14
   7  -5   5   49.90    1.18
   7   5   5   49.40    1.64
   7   5   5   49.92    1.31
   7   5   5   50.37    1.02
   7  -5   5   53.31    1.02
  -6   6  -6    8.67    0.50
   6   6   6    9.38    0.46
   6  -6   6   10.22    0.63
  -6  -6  -6    8.71    0.48
   6  -6   6    8.80    0.49
   6   6   6    8.30    0.61
   6  -6   6    9.27    1.12
   6  -6   6    9.12    0.50
   6   6   6    9.20    0.55
   6  -6   6    9.47    0.56
  -6  -6  -6    8.96    0.57
  -8   1   7    1.06    0.36
   8  -1  -7    0.72    0.45
  -8  -1   7    0.98    0.37
  -8  -1   7    0.72    0.30
  -8   1   7    1.69    1.22
   8  -1  -7    1.03    0.45
  -8  -1   7    0.90    0.37
   0 -10   0  730.39    8.90
   0  10   0  738.24    8.99
  -3   0  14    0.16    0.36
  -3   0  14    0.06    0.38
  -3   0  14    0.15    0.35
  -3   0  14    0.05    0.37
  -4  -6  10  180.37    2.58
  -4   6  10  182.03    2.59
  -4  -6  10  175.03    2.91
  -4  -6  10  179.22    2.57
  -4  -6  10  184.13    2.71
   4  -6 -10  186.85    2.83
  -4  -6  10  187.27    2.64
  -4  -6  10  176.00    2.62
  -4   6  10  175.38    3.11
  -4   6  10  188.51    2.66
  -4  -4  12  104.74    1.83
   4  -4 -12  101.79    1.95
  -4  -4  12  101.57    1.75
  -4  -4  12  102.88    1.65
  -4   4  12  101.28    2.19
  -4   4  12  103.69    1.63
  -4   4  12  105.50    1.76
  -4  -4  12  100.74    1.68
  -4   4  12  105.10    1.70
  -4  -4  12  106.36    1.73
  -4  -4  12  106.23    1.73
   5  -3  11   55.43    1.11
   5  -3  11   54.18    1.13
   5  -3  11   55.84    1.23
   5   3  11   57.97    1.17
   5   3  11   55.27    1.40
   5   3  11   55.42    1.10
   5  -3  11   56.76    1.78
   5   3  11   55.35    1.16
   5  -3  11   55.52    1.09
   5  -3  11   54.24    1.17
   5   3  11   54.51    1.22
  -5  -4  11  383.12    4.89
  -5   4  11  370.72    4.80
  -5   4  11  350.55    5.53
  -5  -4  11  359.02    4.78
  -5  -4  11  373.62    4.70
  -5   4  11  375.06    4.66
  -5  -4  11  375.69    4.76
  -5  -4  11  363.75    4.73
  -5  -4  11  379.94    5.51
  -7  -5   6   14.44    0.60
  -7   5   6   13.80    1.30
   7  -5  -6   14.23    0.59
  -7  -5   6   13.54    0.50
   7  -5  -6   13.43    0.60
  -7  -5   6   12.54    0.88
  -7  -5   6   14.12    0.55
  -7   5   6   13.91    0.55
   5  -8   3  415.58    5.14
   5  -8   3  394.14    5.46
  -5  -8  -3  409.39    5.38
   5   8   3  412.42    5.18
  -5  -8  -3  406.18    5.21
   5  -8   3  392.45    6.17
   5  -8   3  416.42    5.23
   5   8   3  405.60    5.96
  -5   8  -3  422.69    5.22
   3  -9   4   22.35    0.84
   3  -9   4   21.41    1.18
   3   9   4   21.97    0.80
   3  -9   4   22.76    0.72
   3  -9   4   22.58    0.70
  -3  -9  -4   22.82    0.66
  -3   9  -4   22.94    0.65
   0 -10  -1    0.26    0.33
   0  10   1    0.62    0.42
   0 -10   1    0.31    0.38
   0 -10   1    0.55    0.28
   0  10  -1    0.87    0.43
   0 -10   1    0.24    0.38
   0  -3 -14  771.35    9.49
   0  -3  14  782.63    9.23
   0   3  14  772.59    9.32
   0   3  14  786.57    9.35
   0  -3  14  780.86    9.36
   0  -3  14  786.54    9.28
   0  -3  14  768.68    9.31
   0  -3  14  770.99    9.33
   0   3  14  766.69    9.28
   8   1   6    1.36    0.43
   8  -1   6    2.21    0.54
   8   1   6    2.02    0.42
   8  -1   6    1.85    0.48
   8  -1   6    1.69    0.73
   8  -1   6    2.05    0.46
   8   1   6    2.46    0.65
   8   1   6    2.14    0.60
  -9   0   1  566.77    8.23
   9   0  -1  556.18    7.40
   9   0  -1  587.77    7.15
   9   0  -1  574.15    7.05
  -9   0   1  571.30    6.87
  -5  -7   7   89.40    1.51
  -5  -7   7   86.05    1.56
  -5   7   7   89.67    1.51
   5  -7  -7   87.92    1.55
  -5  -7   7   85.41    1.50
  -5  -7   7   90.02    1.79
  -5  -7   7   87.20    1.52
  -5   7   7   88.11    2.02
  -5   7   7   85.67    1.51
   5  -7  -7   87.65    1.60
   4   7   8  136.75    2.08
  -4   7  -8  139.49    2.03
  -4  -7  -8  138.20    2.12
   4  -7   8  137.12    2.12
   4   7   8  135.90    2.14
   4  -7   8  132.71    2.23
   4  -7   8  137.96    2.11
   4  -7   8  135.79    1.95
   4  -7   8  137.33    2.15
   4  -7   8  134.77    2.96
   4  -7   8  134.04    2.06
   4   7   8  129.42    2.17
   4   7   8  137.55    2.75
   9   0   0    0.29    0.41
   9   0   0   -0.13    0.28
   9   0   0    0.06    0.45
  -9   0   0    0.15    1.03
  -9   0   0    0.23    0.28
   9   0   0    0.13    0.52
  -1   3  14   52.84    1.02
  -1  -3  14   54.45    1.01
  -1  -3  14   53.02    1.03
  -1  -3  14   51.89    1.00
  -1  -3  14   55.68    1.15
  -1   3  14   53.18    1.14
  -1   3  14   54.07    1.07
  -1  -3  14   52.09    1.11
   1  -3 -14   54.18    1.32
  -4  -9   0   14.53    0.53
   4  -9   0   14.15    0.55
   4  -9   0   14.15    0.55
  -4  -9   0   13.91    0.50
  -4   9   0   15.35    0.74
  -4  -9   0   14.85    0.69
  -4   9   0   14.72    0.59
  -4  -9   0   14.96    0.59
   4  -9   0   14.32    1.03
   4  -9   0   13.77    0.73
   4   9   0   14.46    0.95
  -6  -6   7    3.45    0.48
  -6   6   7    3.54    0.90
  -6   6   7    2.47    0.35
   6  -6  -7    3.75    0.44
  -6  -6   7    2.90    0.34
  -6   6   7    2.97    0.39
   6  -6  -7    2.81    0.43
  -6  -6   7    3.04    0.39
  -6  -6   7    3.37    0.66
  -3  -1  14    1.29    0.39
  -3  -1  14    0.82    0.40
  -3   1  14    1.02    0.35
  -3  -1  14    0.81    0.35
  -3   1  14    0.96    0.37
  -3  -1  14    1.07    0.31
  -3   1  14    1.40    0.36
  -6   2  11  268.78    3.56
  -6  -2  11  268.05    3.52
  -6   2  11  259.38    3.52
   6  -2 -11  272.52    3.93
  -6  -2  11  266.75    4.61
  -6  -2  11  271.32    3.40
  -6   2  11  266.17    4.71
   8  -4  -4   75.40    1.29
   8  -4  -4   73.95    1.36
   8   4  -4   74.67    1.54
   8   4  -4   72.82    1.46
   8  -4  -4   72.99    1.70
  -8  -4   4   71.40    1.86
  -8   4   4   75.72    1.31
  -8   4   4   73.43    2.30
  -8  -4   4   74.01    1.34
   4  -9  -1   75.82    1.36
  -4   9   1   75.63    1.36
   4  -9  -1   74.03    1.54
  -4  -9   1   72.04    1.29
  -4  -9   1   75.73    1.33
   4  -9  -1   76.79    1.37
  -4   9   1   75.72    1.58
  -4  -9   1   76.96    1.36
   4   9  -1   75.78    1.82
  -3   5  12  102.94    2.01
  -3  -5  12  105.24    1.84
  -3   5  12  104.30    1.69
  -3  -5  12  103.42    1.72
   3  -5 -12   99.93    1.87
  -3  -5  12  105.53    1.72
  -3  -5  12  103.38    1.65
  -3  -5  12  102.19    1.74
  -3  -5  12  110.46    1.79
  -3   5  12  104.48    1.77
  -1 -10   0   12.43    0.53
  -1  10   0   12.18    0.64
  -1  10   0   12.52    0.51
  -1 -10   0   14.15    0.62
   1 -10   0   12.09    0.57
   1  10   0   12.31    0.64
   5  -8  -4   11.66    0.54
  -5  -8   4   11.62    0.56
  -5   8   4   11.76    0.85
   5  -8  -4   12.22    0.62
  -5  -8   4   11.88    0.54
  -5  -8   4   11.61    0.49
  -5   8   4   12.29    0.58
   5   8  -4   12.16    0.86
   5  -8  -4   11.89    0.56
  -5  -8   4   11.96    0.72
   8   4   3  138.61    2.23
   8  -4   3  143.63    2.27
   8  -4   3  150.24    2.17
   8   4   3  139.51    2.53
   8  -4   3  139.78    2.12
   8  -4   3  145.70    2.86
   8   4   3  143.08    2.75
  -8  -4  -3  142.94    2.07
  -8  -4  -3  141.11    2.51
   8  -4   3  139.91    2.22
   8   4   3  140.87    2.18
   2   4  13   56.56    1.19
   2   4  13   56.28    1.15
   2  -4  13   58.14    1.16
   2  -4  13   57.68    1.23
   2  -4  13   59.78    1.18
   2  -4  13   56.80    1.27
   2  -4  13   58.71    1.08
   2  -4  13   57.70    1.40
  -9   0   2   -0.29    1.04
   9   0  -2    0.06    0.48
   9   0  -2    0.14    0.46
   3  -3  13  331.43    4.81
   3  -3  13  343.62    4.39
   3  -3  13  340.29    4.40
   3  -3  13  339.07    4.47
   3   3  13  339.04    4.32
   3   3  13  348.34    4.44
   3  -3  13  330.31    4.38
  -3  -6  11  163.43    2.48
  -3   6  11  170.59    2.46
  -3  -6  11  175.29    2.56
  -3  -6  11  172.28    2.59
  -3  -6  11  162.87    2.36
  -3   6  11  172.80    2.83
   3  -6 -11  164.43    2.65
  -3  -6  11  167.07    2.51
  -3   6  11  170.86    2.53
  -3  -6  11  168.90    2.47
   4  -9   1   86.92    1.74
  -4  -9  -1   93.44    1.69
  -4   9  -1   88.71    1.50
  -4   9  -1   87.28    1.65
   4  -9   1   84.51    1.49
   4  -9   1   87.70    2.17
  -4  -9  -1   90.58    1.48
   4  -9   1   86.45    1.52
   4   9   1   90.20    2.06
  -1 -10   1  661.06    8.06
  -1 -10   1  679.65    8.12
  -1  10   1  668.11    8.00
  -1 -10   1  662.01    7.97
   1 -10  -1  645.13    8.10
  -1  10   1  679.76    8.27
   1  10  -1  665.38    8.20
   9  -1  -1   21.99    0.79
   9   1  -1   22.92    0.77
  -9  -1   1   22.26    1.36
   9  -1  -1   23.71    0.91
  -9   1   1   21.56    0.61
   9   1  -1   22.65    0.97
   9  -1  -1   21.02    0.67
  -9   1   1   21.66    1.51
   9   1  -1   23.40    0.80
  -1 -10  -1  147.70    2.27
  -1  10  -1  150.06    2.34
   1  10   1  150.71    2.37
   1 -10   1  140.47    2.34
   1  10   1  142.95    2.58
   1 -10   1  152.46    2.30
   0  -8   9    8.07    0.68
   0  -8   9    9.19    0.52
   0  -8   9    9.87    0.54
   0   8   9    8.46    0.52
   0  -8   9    8.39    0.49
   0  -8  -9    8.78    0.49
   0  -8   9    9.53    0.57
   0   8   9    8.41    0.71
   0   8   9    8.75    0.60
   0   8   9    9.00    0.53
   0   8   9    8.69    0.56
   0  -8   9    9.88    0.51
   9  -1   0   22.12    0.89
   9   1   0   20.66    0.95
   9  -1   0   20.21    0.61
   9  -1   0   21.67    0.78
   9  -1   0   22.30    0.71
  -9   1   0   21.98    0.64
   9   1   0   23.19    0.82
   9  -1   0   21.85    1.00
  -9  -1   0   21.72    0.59
   9   1   0   20.66    0.76
  -9   1   0   22.29    1.46
   9   0   1  671.83    8.75
   9   0   1  691.61    8.45
  -9   0  -1  695.68    9.43
   9   0   1  687.04    8.43
   0 -10   2   99.12    1.77
   0 -10  -2   93.67    1.65
   0  10   2   98.11    1.59
   0 -10   2   96.95    1.51
   0 -10   2  101.52    1.70
   0  10  -2  101.72    1.75
   0  10   2  101.27    1.82
   2  -7  10  216.51    2.94
   2   7  10  218.86    3.54
   2  -7  10  222.66    3.10
   2  -7  10  219.98    3.06
   2   7  10  223.23    3.03
   2  -7  10  204.70    3.01
   2  -7  10  217.98    3.05
   2  -7  10  204.26    3.56
   2   7  10  195.79    3.03
   2   7  10  222.39    3.09
   2   7  10  221.34    3.04
  -2   9   6  169.19    2.69
  -2  -9   6  168.54    2.56
   2  -9  -6  169.89    2.49
  -2  -9   6  163.59    2.50
  -2   9   6  168.86    2.45
  -2  -9   6  165.45    2.31
  -2  -9   6  158.58    2.44
  -2   9   6  164.66    2.47
   6  -4   9    1.61    0.45
   6  -4   9    2.03    0.42
   6   4   9    2.25    0.37
   6  -4   9    1.50    0.38
   6  -4   9    2.13    0.37
   6  -4   9    1.82    0.95
   6   4   9    1.85    0.69
   6   4   9    1.99    0.48
   6   4   9    2.09    0.36
   6  -4   9    2.03    0.40
  -5  -6   9   60.18    1.14
  -5   6   9   60.53    1.21
  -5  -6   9   57.52    1.48
  -5  -6   9   59.55    1.18
  -5  -6   9   59.69    1.25
  -5  -6   9   59.61    1.17
  -5   6   9   58.88    1.17
   4   0  13    0.62    0.42
   4   0  13    0.05    0.31
   4   0  13    0.55    0.36
   4   0  13   -0.03    0.29
   5   0  12    0.14    0.38
   5   0  12    0.47    0.42
   5   0  12    0.03    0.35
   5   0  12    0.09    0.36
   5   0  12    0.14    0.35
   2  -2  14   54.87    1.02
   2   2  14   53.82    1.07
   2  -2  14   54.09    1.09
   2  -2  14   53.64    1.16
   2  -2  14   54.24    1.19
   2  -2  14   52.59    1.05
   2   2  14   52.94    1.04
   2   2  14   54.16    1.11
   2  -2  14   52.26    1.09
   2   2  14   52.49    1.10
   4   8   6  615.64    7.49
   4   8   6  602.32    7.40
   4  -8   6  600.72    7.51
   4  -8   6  617.73    7.49
   4  -8   6  626.76    7.39
   4   8   6  607.63    8.26
   4  -8   6  600.80    8.49
  -4   8  -6  608.03    7.40
   4  -9  -2   84.71    1.65
   4   9  -2   86.04    1.93
  -4  -9   2   81.54    1.43
  -4   9   2   86.15    1.49
   4  -9  -2   83.55    1.46
  -4  -9   2   82.10    1.43
  -4  -9   2   86.30    1.47
  -4   9   2   85.24    1.72
  -4  -9   2   84.59    1.65
   4  -9  -2   84.60    1.49
   8  -3  -6  167.46    2.68
   8   3  -6  164.04    2.56
   8  -3  -6  158.49    2.40
  -8   3   6  160.81    2.32
  -8   3   6  159.88    2.25
   8  -3  -6  169.49    2.45
  -8  -3   6  162.65    2.38
  -1   8   9  437.22    5.71
   1  -8  -9  442.31    5.56
  -1  -8   9  435.89    5.48
  -1  -8   9  426.40    5.57
  -1   8   9  437.28    5.57
  -1  -8   9  431.55    5.54
  -1   8   9  435.23    5.51
  -1  -8   9  438.02    5.72
   7   6   3  250.90    3.29
   7   6   3  244.36    4.20
   7   6   3  237.53    3.41
   7  -6   3  243.53    4.26
  -7   6  -3  251.75    3.38
   7   6   3  233.25    3.61
  -7  -6  -3  251.40    3.63
   7  -6   3  250.88    3.39
  -7  -6  -3  252.46    3.35
   7  -6   3  244.67    3.51
  -9   1   2  159.80    3.59
  -9   1   2  165.27    2.29
   9   1  -2  167.34    2.55
   9  -1  -2  161.54    2.52
  -9  -1   2  162.07    3.39
   9   1  -2  164.71    2.76
   9  -1  -2  162.03    2.68
   1   3  14   68.65    1.27
   1  -3  14   68.18    1.23
   1   3  14   67.41    1.22
   1  -3  14   65.43    1.29
   1  -3  14   68.20    1.25
   1  -3  14   66.53    1.29
   1   3  14   66.36    1.25
   1  -3  14   67.43    1.34
   1   3  14   68.24    1.31
   7  -6  -4    6.82    0.43
   7  -6  -4    6.02    0.54
  -7  -6   4    5.22    0.46
  -7  -6   4    5.70    0.45
  -7   6   4    6.94    1.00
  -7  -6   4    4.87    0.71
  -7   6   4    6.62    0.46
   6   5   8  283.66    3.76
   6  -5   8  278.67    3.79
   6  -5   8  275.61    3.82
   6   5   8  273.51    3.67
   6  -5   8  273.59    3.65
   6  -5   8  272.59    3.67
   6  -5   8  274.56    3.66
   6   5   8  269.40    4.00
   6  -5   8  278.97    4.67
   6   5   8  270.88    4.42
   7   0   9  282.92    3.82
   7   0   9  276.66    4.28
   7   0   9  280.44    3.74
   7   0   9  278.39    3.99
   7   0   9  281.17    3.70
   7   0   9  270.17    3.80
   7   0   9  279.59    3.90
   6   7   4  576.22    8.02
   6  -7   4  585.79    7.10
   6   7   4  580.41    7.11
   6  -7   4  582.90    6.87
  -6  -7  -4  587.04    7.08
  -6  -7  -4  588.56    7.27
  -6   7  -4  579.84    7.06
   6  -7   4  575.24    7.02
   6  -7   4  560.96    7.04
   6  -7   4  562.84    8.19
   9   1   1   66.44    1.43
   9  -1   1   59.83    1.53
   9   1   1   62.23    1.58
   9  -1   1   66.51    1.31
   9  -1   1   66.43    1.63
  -9  -1  -1   69.90    1.99
  -9   1  -1   65.41    2.16
   9  -1   1   67.72    1.37
  -9   1  -1   63.80    1.19
   9  -1   1   65.68    1.16
   8  -3   5   50.51    1.10
   8  -3   5   50.92    1.11
   8   3   5   50.84    1.11
   8  -3   5   50.16    1.17
   8  -3   5   48.92    1.01
   8  -3   5   48.51    1.12
   8   3   5   50.03    1.15
   8   3   5   48.36    1.45
   8   3   5   49.34    1.05
  -3  -9   5    0.97    0.38
  -3   9   5    0.18    0.33
  -3  -9   5    0.31    0.33
  -3  -9   5    0.36    0.32
  -3   9   5    0.32    0.55
   3   9  -5    0.15    0.57
  -3   9   5   -0.13    0.36
  -3  -9   5    0.17    0.42
   3  -9  -5    0.13    0.35
   7   4   7  651.32    7.84
   7   4   7  624.43    8.28
   7  -4   7  649.10    7.80
   7  -4   7  641.84    8.84
   7  -4   7  658.38    7.89
   7   4   7  629.25    7.94
   7   4   7  644.23    7.81
   7  -4   7  657.82    7.81
   7  -4   7  642.45    7.80
   7  -4   7  648.97    7.98
   7  -4   7  636.52    7.95
  -8   2   7   58.89    2.29
  -8  -2   7   56.42    1.10
   8  -2  -7   60.27    1.24
  -8  -2   7   59.42    1.18
  -8   2   7   58.43    1.15
  -8  -2   7   56.92    1.10
   8  -2  -7   56.70    1.22
  -1 -10   2   90.65    1.57
  -1 -10   2   90.04    1.46
   1 -10  -2   88.37    1.56
  -1  10   2   89.66    1.52
   1  10  -2   92.94    1.67
  -1  10   2   92.07    1.72
  -1 -10   2   90.02    1.60
   4   1  13  178.64    2.65
   4   1  13  179.96    2.59
   4  -1  13  184.13    2.53
   4   1  13  183.29    2.61
   4  -1  13  182.53    2.73
   4   1  13  182.72    2.65
   4  -1  13  183.15    2.51
   4  -1  13  178.72    2.62
   5   1  12    9.53    0.47
   5   1  12   10.68    0.63
   5  -1  12   10.53    0.60
   5   1  12   11.66    0.55
   5  -1  12   11.76    0.49
   5   1  12   10.84    0.57
   5  -1  12    9.90    0.56
   5  -1  12   10.24    0.54
   5  -1  12    9.73    0.55
   0  -6 -12    0.25    0.35
   0  -6  12    1.33    0.43
   0  -6  12    0.23    0.34
   0  -6  12    0.54    0.47
   0  -6  12    0.23    0.36
   0  -6  12    0.16    0.33
   0   6  12    0.32    0.35
   0  -6  12    0.11    0.41
   0   6  12    0.27    0.39
  -7   0  10    0.23    1.25
  -7   0  10   -0.01    0.32
  -7   0  10   -0.09    0.37
  -7   0  10    0.31    0.37
   1 -10   2    5.04    0.46
  -1 -10  -2    6.17    0.45
   1  10   2    5.17    0.53
   1 -10   2    5.36    0.58
  -1  10  -2    5.58    0.49
   4  -9   2  303.62    4.93
   4   9   2  317.39    4.79
  -4  -9  -2  314.27    4.32
   4  -9   2  313.79    4.42
  -4   9  -2  313.31    4.23
  -4  -9  -2  319.84    4.06
   4  -9   2  319.57    4.14
   4  -9   2  317.34    4.11
  -4   9  -2  310.04    4.08
   9   0  -3  225.13    3.45
   9   0  -3  232.44    3.30
  -9   0   3  234.37    4.44
  -7  -4   8    0.54    0.79
  -7   4   8    1.57    0.37
  -7   4   8    1.55    1.11
  -7  -4   8    1.14    0.39
   7  -4  -8    1.12    0.44
  -7  -4   8    1.25    0.33
  -7  -4   8    1.22    0.32
  -7   4   8    1.20    0.30
  -7  -4   8    1.35    0.35
   7   3   8  159.97    2.36
   7  -3   8  161.26    2.29
   7  -3   8  165.28    3.19
   7   3   8  155.78    2.39
   7  -3   8  163.82    2.40
   7   3   8  159.79    2.74
   7  -3   8  159.87    2.33
   8   2   6  157.56    2.36
   8  -2   6  152.83    2.21
   8   2   6  158.10    2.39
   8   2   6  151.83    2.63
   8  -2   6  161.50    2.44
   8  -2   6  159.63    2.98
   8   2   6  148.40    2.68
   8  -2   6  161.51    2.43
   8  -2   6  157.03    2.31
   8  -2   6  155.37    2.49
  -5  -3  12   28.04    0.82
  -5  -3  12   27.01    0.79
  -5   3  12   27.28    0.79
  -5   3  12   26.64    0.80
  -5  -3  12   26.94    0.70
  -5   3  12   25.09    1.36
  -5   3  12   27.19    0.66
  -5  -3  12   26.26    0.78
  -5  -3  12   28.08    1.43
   2   9   6   37.54    0.90
  -2  -9  -6   35.48    0.81
   2   9   6   39.08    1.31
   2  -9   6   34.96    0.88
   2  -9   6   36.50    0.88
   2   9   6   36.27    0.87
   2  -9   6   35.02    0.88
   2   9   6   37.20    1.01
   2  -9   6   34.48    1.31
  -3  -8   8  136.00    2.19
  -3  -8   8  139.22    2.27
  -3   8   8  138.92    2.16
  -3  -8   8  133.86    2.13
  -3   8   8  141.55    2.17
  -3  -8   8  138.23    2.15
  -3  -8   8  139.72    2.06
   3  -8  -8  141.87    2.24
  -3  -8   8  137.90    2.03
   6  -7  -5  259.44    3.55
  -6  -7   5  254.76    3.80
  -6   7   5  262.41    4.18
  -6  -7   5  252.29    3.43
  -6  -7   5  247.53    3.36
   6  -7  -5  254.54    3.47
  -3  -4  13  951.31   11.10
  -3  -4  13  940.29   11.21
  -3   4  13  924.80   11.23
  -3   4  13  934.90   11.09
  -3   4  13  932.41   11.11
  -3  -4  13  934.94   11.10
  -3   4  13  949.80   11.51
  -3  -4  13  962.40   11.33
  -3  -4  13  944.00   11.20
   3  -4 -13  939.23   11.48
   1  -8   9  228.23    3.13
   1   8   9  225.50    3.21
   1  -8   9  224.36    3.14
   1   8   9  223.96    3.12
   1   8   9  220.22    3.14
   1  -8   9  216.63    3.06
   1  -8   9  227.76    3.13
  -1  -8  -9  226.67    3.08
   1  -8   9  227.00    3.15
   1   8   9  228.30    3.21
   1  -8   9  216.60    3.49
   1   8   9  217.71    3.52
  -6  -4  10   16.92    0.62
  -6  -4  10   20.00    0.62
  -6   4  10   18.42    0.58
  -6  -4  10   19.52    0.77
  -6   4  10   18.53    1.34
  -6   4  10   17.80    0.66
   6  -4 -10   15.23    0.71
  -6  -4  10   18.32    0.63
  -2   3  14   97.36    1.58
  -2  -3  14   99.01    1.54
   2  -3 -14  101.40    1.95
  -2   3  14   98.06    1.69
  -2  -3  14   96.54    1.57
  -2  -3  14   96.54    1.69
  -2  -3  14   95.91    1.65
  -2   3  14   97.85    1.59
  -1  -6  12   10.03    0.54
  -1   6  12    8.88    0.58
  -1   6  12   11.49    0.62
  -1  -6  12   11.18    0.55
   1  -6 -12    9.49    0.58
  -1  -6  12   10.28    0.62
  -1  -6  12   11.14    0.49
  -1  -6  12   11.03    0.60
  -1   6  12    9.57    0.53
  -1  -6  12    9.06    0.57
   7   1   9  249.79    3.39
   7   1   9  240.39    3.58
   7  -1   9  234.85    3.40
   7   1   9  254.94    3.37
   7  -1   9  244.67    3.30
   7  -1   9  245.84    3.28
   7   1   9  244.69    3.36
   7   1   9  235.46    3.73
   7  -1   9  220.85    3.37
   7   1   9  238.67    3.58
   7  -1   9  229.82    3.93
  -7  -3   9   21.18    1.34
   7  -3  -9   19.53    0.78
  -7   3   9   20.35    0.58
  -7  -3   9   19.80    0.64
  -7  -3   9   21.42    0.64
  -7  -3   9   18.76    0.67
  -7   3   9   20.05    0.69
  -7  -3   9   19.36    0.66
  -9   0  -2   -0.48    0.93
   9   0   2    0.13    0.56
   9   0   2    0.33    0.44
   9   0   2    0.12    0.44
   5  -8   4   66.85    2.07
  -5   8  -4   68.91    1.29
   5  -8   4   67.71    1.31
  -5  -8  -4   68.07    1.31
   5   8   4   68.97    1.31
   5  -8   4   68.18    1.30
   5  -8   4   69.55    1.22
  -5  -8  -4   69.95    1.43
   5   8   4   67.92    1.93
   0   9   7    5.99    0.70
   0   9   7    7.15    0.46
   0  -9   7    7.12    0.65
   0  -9   7    5.56    0.50
   0   9   7    7.38    0.53
   0  -9   7    6.22    0.44
   0   9   7    5.76    0.56
   0  -9  -7    6.88    0.45
   0   9   7    6.11    0.47
   0   5  13  184.78    2.69
   0   5  13  187.95    2.74
   0  -5  13  186.89    2.67
   0  -5 -13  193.77    2.80
   0  -5  13  186.37    2.80
   0  -5  13  190.43    2.63
  -3  -2  14   29.70    0.78
   3  -2 -14   30.35    1.16
  -3  -2  14   30.27    0.88
  -3   2  14   30.96    0.85
  -3   2  14   29.62    0.78
  -3  -2  14   30.08    0.79
  -3   2  14   28.50    0.76
  -3   2  14   30.46    0.71
   4  -5  11  364.93    5.71
   4  -5  11  384.48    4.85
   4   5  11  368.41    4.84
   4   5  11  375.08    4.84
   4   5  11  366.48    4.86
   4  -5  11  376.67    4.84
   4  -5  11  375.66    4.95
   4   5  11  378.57    4.90
   4  -5  11  374.89    4.87
   4   5  11  374.25    5.35
  -6   5   9   62.94    1.17
  -6  -5   9   60.03    1.20
  -6   5   9   59.35    1.21
  -6  -5   9   60.67    1.15
   6  -5  -9   63.01    1.22
   6  -5  -9   59.78    1.33
  -6  -5   9   63.50    1.20
  -6  -5   9   65.73    1.74
  -6  -5   9   63.99    1.33
   0 -10  -3   96.29    1.64
   0  10  -3   95.90    1.69
   0 -10   3   97.52    1.67
   0  10   3   95.31    1.79
   0  10   3   97.43    1.59
   0 -10   3   98.91    1.79
   0  10   3   97.30    1.98
  -7  -1  10  211.08    3.05
  -7  -1  10  219.95    3.03
  -7   1  10  223.76    3.09
  -7   1  10  218.39    4.42
  -7  -1  10  230.25    4.32
  -7   1  10  215.02    3.05
  -7  -1  10  210.62    3.05
   7  -1 -10  230.17    3.46
   6   3  10    2.14    0.38
   6   3  10    2.33    0.42
   6   3  10    2.30    0.51
   6  -3  10    2.09    0.91
   6  -3  10    2.10    0.46
   6  -3  10    1.98    0.38
   6   3  10    2.80    0.62
   6   3  10    1.76    0.41
   6  -3  10    2.40    0.35
   6  -3  10    2.12    0.38
   6  -3  10    2.42    0.42
  -1  -5  13  118.71    1.99
  -1  -5  13  116.47    1.90
  -1  -5  13  118.96    1.80
   1  -5 -13  120.07    2.05
  -1  -5  13  115.92    1.89
  -1   5  13  116.50    1.88
  -1   5  13  117.74    1.90
   9  -1  -3   41.13    1.13
  -9  -1   3   40.80    0.90
   9  -1  -3   41.48    1.07
   9   1  -3   39.72    1.05
  -9   1   3   43.24    0.86
  -9  -1   3   38.77    1.75
  -9   1   3   39.54    1.95
   9   1  -3   41.15    1.19
  -4   9   3  954.13   11.32
  -4  -9   3  927.70   11.52
   4  -9  -3  932.96   11.52
  -4  -9   3  943.23   11.26
  -4  -9   3  971.56   11.27
  -4  -9   3  955.83   11.28
   4  -9  -3  961.42   11.26
  -4   9   3  946.06   11.68
   4  -9  -3  966.43   11.34
   4   9  -3  948.63   11.84
  -4   7   9  277.37    4.31
  -4  -7   9  285.81    3.77
  -4  -7   9  284.81    3.84
   4  -7  -9  284.96    3.97
  -4  -7   9  293.63    3.90
  -4  -7   9  290.47    4.09
  -4   7   9  282.09    3.82
  -4   7   9  291.78    3.86
  -4  -7   9  288.76    3.76
  -4   3  13   99.34    1.73
  -4  -3  13   97.75    1.68
  -4   3  13   98.61    1.55
  -4   3  13   96.86    2.11
  -4  -3  13   99.30    1.66
  -4  -3  13  100.35    1.65
   4  -3 -13  100.48    2.01
  -4  -3  13   96.64    1.72
  -4   3  13  102.42    1.66
  -4  -3  13   98.83    1.55
  -8   5   1   57.89    1.86
   8  -5  -1   54.65    1.18
  -8  -5   1   55.41    1.14
   8  -5  -1   58.83    1.26
   8  -5  -1   58.44    1.67
   8   5  -1   59.48    1.41
   8  -5  -1   59.75    1.18
  -8  -5   1   55.67    1.55
   8   5  -1   57.83    1.68
   8   5  -1   58.72    1.22
  -8   5   1   57.23    1.19
  -8   5   0    1.64    0.39
  -8  -5   0    0.54    0.60
   8  -5   0    0.98    0.83
   8   5   0    1.22    0.82
   8   5   0    0.62    0.54
  -8  -5   0    0.78    0.36
   8  -5   0    0.44    0.35
   8  -5   0    0.66    0.39
  -8   5   0    0.88    0.85
  -1   9   7    0.23    0.35
  -1  -9   7    0.59    0.37
  -1   9   7    0.24    0.36
  -1   9   7    0.01    0.49
  -1  -9   7    0.39    0.33
  -1  -9   7    0.14    0.50
  -1   9   7    0.19    0.40
  -1  -9   7    0.38    0.35
   1  -9  -7    1.36    0.34
  -1   9   7    0.60    0.54
  -9   2   1  275.59    5.02
   9   2  -1  280.09    3.91
  -9  -2   1  273.51    4.56
   9  -2  -1  266.30    4.17
  -9   2   1  272.91    3.60
   9  -2  -1  277.89    3.90
   9  -2  -1  280.91    3.82
   9   2  -1  263.21    4.06
  -9  -2   1  279.20    3.60
   9  -2  -1  277.84    3.64
  -8  -4   5  298.42    4.67
   8   4  -5  297.12    4.17
  -8  -4   5  291.16    3.96
   8  -4  -5  298.35    3.94
   8  -4  -5  309.62    3.95
  -8   4   5  292.98    5.22
   8  -4  -5  303.43    4.37
  -8   4   5  296.16    3.87
   9   2   0   99.01    1.87
   9  -2   0   97.80    2.09
   9  -2   0   96.16    1.83
  -9   2   0   98.88    2.70
   9  -2   0   95.70    1.59
   9   2   0   98.46    2.02
   9  -2   0  101.31    1.64
  -9  -2   0  102.56    2.38
   9  -2   0  103.58    1.77
   3   9   5  172.86    2.73
   3  -9   5  186.42    2.59
   3  -9   5  175.73    3.30
   3   9   5  177.83    2.53
  -3   9  -5  176.14    2.49
   3  -9   5  178.42    2.61
   3   9   5  182.17    3.22
   3   9   5  180.80    2.57
   3  -9   5  171.43    2.82
  -3  -9  -5  188.79    2.54
  -9  -1  -2    0.12    0.83
   9  -1   2    0.17    0.28
   9  -1   2   -0.19    0.41
   9  -1   2    0.18    0.35
   9   1   2    0.21    0.50
   9  -1   2    0.57    0.62
   9  -1   2    0.05    0.44
   9  -1   2    0.01    0.50
   9   1   2    0.23    0.57
  -3   7  10    4.69    0.48
  -3   7  10    5.79    0.67
  -3  -7  10    4.17    0.41
   3  -7 -10    5.10    0.49
  -3   7  10    4.44    0.43
  -3  -7  10    5.58    0.44
  -3  -7  10    5.76    0.53
  -3  -7  10    4.86    0.38
   2  10   0    4.51    0.53
  -2  10   0    4.46    0.50
  -2 -10   0    4.47    0.40
  -2 -10   0    4.36    0.41
   2  10   0    4.55    0.69
   2 -10   0    4.02    0.46
  -2  10   0    4.24    0.41
  -4  -8   7   55.58    1.15
  -4  -8   7   54.70    1.18
  -4  -8   7   55.79    1.10
  -4   8   7   56.82    1.16
  -4   8   7   53.57    1.13
  -4  -8   7   53.14    1.13
  -4   8   7   56.37    1.50
   0   0  15    0.07    0.30
   0   0  15    0.10    0.36
   0   0  15    0.82    0.32
   0   0  15    0.04    0.28
   0   0  15   -0.07    0.28
   0   0  15    0.02    0.30
   0   0  15   -0.05    0.30
   4   6  10   22.11    0.74
   4  -6  10   20.74    0.70
   4  -6  10   20.32    0.72
   4  -6  10   17.29    0.67
   4   6  10   19.43    0.74
   4   6  10   19.84    1.16
   4   6  10   18.24    0.67
   4  -6  10   18.79    1.28
   4   6  10   20.40    0.73
   4  -6  10   19.63    0.75
   4  -6  10   19.17    0.53
   8   4   4    2.73    0.48
   8  -4   4    2.92    0.47
  -8  -4  -4    2.64    0.34
   8   4   4    2.11    0.75
   8  -4   4    4.01    0.92
   8  -4   4    2.52    0.36
  -8  -4  -4    3.01    0.61
   8   4   4    2.48    0.41
   8  -4   4    4.78    0.45
   8  -4   4    3.11    0.46
  -5  -8   5  565.43    7.09
  -5   8   5  613.06    7.18
  -5  -8   5  574.06    7.13
   5  -8  -5  582.73    7.26
  -5  -8   5  573.27    7.14
  -5  -8   5  602.49    7.48
   5   8  -5  586.13    7.62
  -5   8   5  584.18    7.65
   5  -8  -5  578.69    7.12
   5  -8  -5  564.81    7.19
   5  -7   7  293.30    3.88
   5   7   7  299.51    4.09
  -5  -7  -7  293.89    3.95
   5  -7   7  288.23    4.11
   5  -7   7  281.80    3.88
   5  -7   7  285.84    3.67
   5   7   7  276.02    4.73
   5   7   7  294.70    3.94
   5   7   7  294.51    3.83
   5  -7   7  290.48    4.94
  -5   7  -7  289.46    3.83
   5  -7   7  293.69    3.92
   1  -6  12  237.59    3.25
  -1  -6 -12  247.75    3.28
   1   6  12  233.99    3.33
   1  -6  12  233.43    3.23
   1  -6  12  236.85    3.38
   1   6  12  239.27    3.30
   1  -6  12  243.66    3.34
   1  -6  12  235.37    3.31
   1   6  12  241.69    3.35
   1  -6  12  229.51    3.56
  -1 -10   3  989.76   11.66
  -1 -10   3  983.98   11.86
  -1 -10   3 1035.93   11.94
  -1  10   3 1035.04   12.06
   1  10  -3 1019.54   11.92
  -1  10   3 1014.85   11.78
  -1   0  15   25.42    0.72
  -1   0  15   24.86    0.68
  -1   0  15   24.01    0.75
  -1   0  15   23.76    0.70
  -1   0  15   24.87    0.64
  -1   0  15   23.40    0.70
  -2  10   1    2.90    0.51
  -2 -10   1    3.41    0.40
   2  10  -1    2.50    0.63
  -2  10   1    2.78    0.36
  -2 -10   1    2.06    0.33
  -2 -10   1    2.84    0.36
   2 -10  -1    2.04    0.36
   2  10  -1    3.55    0.51
   2 -10  -1    3.17    0.48
   3   0  14    0.03    0.31
   3   0  14    0.02    0.36
   3   0  14   -0.05    0.41
   3   0  14    0.01    0.41
   3   0  14    0.09    0.35
   3   0  14    0.13    0.26
   7   5   6  551.78    7.62
  -7  -5  -6  543.74    6.68
   7   5   6  561.09    6.72
   7  -5   6  552.83    6.94
   7  -5   6  522.05    6.85
   7  -5   6  552.04    6.70
   7  -5   6  538.58    7.78
   7   5   6  555.44    6.86
   7  -5   6  550.26    6.77
   7   5   6  548.95    6.69
   7   5   6  539.22    7.18
   8   0  -8  301.79    4.21
  -8   0   8  289.73    3.91
   6   0  11    0.39    0.44
   6   0  11    0.16    0.36
   6   0  11    0.28    0.37
   6   0  11   -0.02    0.39
   6   0  11    0.07    0.31
   6   0  11    0.38    0.39
   0  -7  11   44.09    1.06
   0  -7  11   43.30    0.99
   0  -7  11   45.10    1.08
   0  -7  11   46.01    1.03
   0   7  11   43.10    1.06
   0  -7  11   46.05    0.99
   0   7  11   41.85    1.06
   0  -7 -11   46.20    1.05
   0   7  11   44.58    1.07
   0  -7  11   45.40    1.25
   0   7  11   42.91    1.01
   8   5  -2    8.23    0.56
   8  -5  -2    9.14    0.52
   8  -5  -2    9.30    0.39
   8  -5  -2    8.21    0.58
   8   5  -2    8.89    0.67
  -8  -5   2    9.29    0.80
  -8   5   2    9.39    0.51
  -8   5   2    8.74    1.13
  -8  -5   2    9.52    0.50
   8  -5  -2    9.52    0.89
   8   5  -2    8.64    0.87
  -9   2   2   69.18    2.37
  -9  -2   2   66.65    2.04
   9  -2  -2   65.63    1.38
  -9  -2   2   67.10    1.22
   9   2  -2   66.30    1.56
   9  -2  -2   66.58    1.40
   9  -2  -2   63.87    1.66
  -9   2   2   65.40    1.19
   1   9   7  561.34    7.47
   1  -9   7  553.72    6.95
   1   9   7  577.72    7.09
   1  -9   7  554.92    6.97
   1   9   7  564.47    6.95
   1  -9   7  570.76    6.96
  -1  -9  -7  569.96    6.95
   1   9   7  567.03    7.14
   1  -9   7  576.98    7.45
   1   9   7  558.70    6.95
   2  10   1    7.72    0.58
   2 -10   1    7.20    0.65
  -2 -10  -1    7.78    0.50
   2  10   1    7.72    0.78
  -2  10  -1    8.76    0.58
   2 -10   1    6.45    0.56
  -2 -10  -1    7.06    0.47
  -2  10  -1    7.35    0.44
   2 -10   1    7.02    0.44
   8  -5   1    0.08    0.37
   8  -5   1    0.26    0.41
   8  -5   1    1.83    0.90
  -8  -5  -1    0.05    0.57
  -8   5  -1    0.72    0.35
  -8  -5  -1    0.20    0.31
   8   5   1   -0.19    0.55
   8   5   1   -0.15    0.78
   8   5   1    0.29    0.38
   8  -5   1    0.07    0.36
   1  10   3   95.00    1.79
  -1 -10  -3   96.28    1.64
   1 -10   3   94.65    1.56
  -1  10  -3   97.37    1.69
   1  10   3   94.30    1.56
   1  10   3  102.21    2.05
   1 -10   3   99.99    1.89
  -2   8   9  205.60    2.89
  -2  -8   9  197.83    2.89
  -2   8   9  198.18    3.13
  -2  -8   9  201.37    2.71
   2  -8  -9  203.32    2.98
  -2  -8   9  202.88    3.02
  -2  -8   9  202.88    2.91
  -2  -8   9  202.24    2.84
  -2   8   9  206.12    2.94
   3  -5  12    2.66    0.79
   3   5  12    2.22    0.41
   3  -5  12    2.25    0.28
   3  -5  12    2.29    0.50
   3   5  12    2.08    0.41
   3  -5  12    1.87    0.44
   3  -5  12    2.37    0.40
   3   5  12    1.66    0.59
  -7   5   7    0.97    0.34
  -7  -5   7    0.98    0.38
  -7   5   7    1.10    0.34
  -7   5   7    0.54    1.05
   7  -5  -7    1.53    0.38
   7  -5  -7    1.35    0.39
  -7  -5   7    0.78    0.31
   3  -6  11    0.03    0.78
   3   6  11    0.16    0.35
   3  -6  11    0.45    0.39
   3  -6  11    0.07    0.42
   3   6  11   -0.01    0.64
   3   6  11    0.80    0.41
   3  -6  11    0.12    0.24
   3   6  11   -0.03    0.39
   9  -2   1   62.35    1.17
   9  -2   1   64.59    1.32
   9  -2   1   64.28    1.43
  -9   2  -1   62.38    2.12
   9  -2   1   61.92    1.28
   9  -2   1   61.83    1.23
   9   2   1   63.35    1.33
   9  -2   1   62.43    1.64
   9   2   1   65.60    1.51
   9   2   1   62.41    1.58
  -9  -2  -1   64.50    1.87
  -9   2  -1   63.85    1.20
  -5   0  13   22.53    0.75
  -5   0  13   20.18    0.77
  -5   0  13   21.90    1.39
  -5   0  13   22.72    0.74
   4  -9   3   88.50    1.59
  -4  -9  -3   92.07    1.73
   4  -9   3   87.63    2.25
  -4  -9  -3   85.66    1.58
  -4  -9  -3   91.40    1.48
   4  -9   3   87.48    1.78
   4   9   3   93.75    2.14
  -4   9  -3   88.37    1.52
   1  -5  13  585.89    7.10
   1  -5  13  570.60    7.36
   1   5  13  567.32    7.18
  -1  -5 -13  597.68    7.17
   1  -5  13  583.13    7.28
   1  -5  13  576.92    7.09
   1  -5  13  578.17    7.21
   5  -5  10  296.44    3.83
   5   5  10  291.41    3.91
   5  -5  10  280.55    3.81
   5  -5  10  290.19    3.94
   5  -5  10  278.42    4.82
   5   5  10  289.02    4.43
   5   5  10  274.75    4.00
   5   5  10  285.57    3.83
   5  -5  10  288.39    3.84
   5  -5  10  277.94    3.83
  -9   0   4   -0.81    1.20
  -9   0   4    0.07    0.30
   9   0  -4    0.09    0.43
   9   0  -4   -0.25    0.46
   0   1  15   58.93    1.18
   0  -1  15   58.08    1.25
   0   1  15   59.07    1.14
   0  -1  15   57.48    1.10
   0  -1  15   55.67    1.16
   0  -1  15   60.29    1.17
   0   1  15   58.53    1.12
   0   1  15   58.46    1.12
   0   1  15   58.38    1.14
   0   1  15   58.43    1.11
   0  -1  15   60.49    1.20
   0  -1 -15   60.62    1.41
   0  -1  15   57.04    1.07
   0   1  15   57.73    1.14
  -1  -7  11   99.82    1.73
  -1   7  11   97.65    1.71
  -1  -7  11   96.37    1.73
   1  -7 -11  100.47    1.73
  -1  -7  11   94.96    1.78
  -1  -7  11   99.26    1.60
  -1   7  11   98.56    1.78
  -1  -7  11   95.89    1.66
  -1  -7  11   96.25    1.65
   8   0   7    0.15    0.66
   8   0   7   -0.21    0.49
   8   0   7   -0.01    0.42
   8   0   7    0.95    0.31
   4  -2  13  172.02    3.02
   4  -2  13  173.01    2.64
   4  -2  13  171.87    2.46
   4   2  13  172.53    2.53
   4  -2  13  169.66    2.58
   4   2  13  172.94    2.52
   4   2  13  175.38    2.58
   4  -2  13  167.35    2.54
   4  -2  13  176.41    2.42
  -6   3  11   49.96    0.95
   6  -3 -11   48.59    1.34
  -6  -3  11   50.07    1.07
  -6  -3  11   50.00    1.01
  -6  -3  11   48.72    1.17
  -6  -3  11   49.44    1.10
  -6   3  11   50.04    1.10
  -6  -3  11   49.87    1.84
  -6   3  11   49.60    1.89
   5   2  12    1.40    0.41
   5  -2  12    1.38    0.45
   5   2  12    1.11    0.39
   5  -2  12    1.62    0.40
   5   2  12    1.13    0.39
   5  -2  12    1.10    0.79
   5  -2  12    1.36    0.37
   5   2  12    1.46    0.50
   5  -2  12    1.49    0.34
   5   2  12    1.46    0.35
   5  -2  12    1.63    0.40
   4   4  12  972.51   11.48
   4  -4  12  980.63   11.49
   4  -4  12  941.17   11.43
   4   4  12  963.41   11.46
   4  -4  12  956.89   11.58
   4   4  12  989.62   11.41
   4  -4  12  945.97   12.24
   4  -4  12  961.86   11.42
   4   4  12  924.45   11.73
   7   6   4   68.32    1.99
   7   6   4   71.33    1.62
  -7  -6  -4   70.72    1.29
   7  -6   4   73.81    2.13
   7   6   4   69.60    1.39
  -7   6  -4   70.22    1.34
   7  -6   4   70.10    1.48
   7  -6   4   69.60    1.32
   7  -6   4   70.61    1.26
  -7  -6  -4   72.26    1.55
   7  -6   4   69.41    1.36
   1  -1 -15    1.01    0.54
  -1   1  15    0.36    0.28
  -1   1  15    0.22    0.29
  -1   1  15    0.17    0.35
  -1   1  15    0.23    0.31
  -1   1  15    0.41    0.35
  -1   1  15    0.42    0.28
  -1  -1  15    0.47    0.32
  -1  -1  15    0.25    0.27
  -1  -1  15    0.28    0.36
  -1   1  15    0.07    0.32
  -1  -1  15    0.40    0.36
  -1  -1  15    0.39    0.39
  -1  -1  15    0.18    0.31
   6   6   7  248.16    3.71
   6   6   7  254.72    3.51
   6  -6   7  251.61    3.45
   6  -6   7  256.70    3.61
   6   6   7  250.09    3.39
   6  -6   7  241.76    4.46
   6  -6   7  255.00    3.41
  -6   6  -7  252.42    3.42
   6  -6   7  251.10    3.50
   3  -1  14   96.02    1.54
   3   1  14   95.36    1.64
   3   1  14   94.99    1.58
   3  -1  14   92.94    1.62
   3  -1  14   95.53    1.71
   3   1  14   96.57    1.65
   3  -1  14   97.84    1.62
  -7  -6   5   26.40    0.69
   7  -6  -5   27.29    0.76
  -7  -6   5   26.21    0.77
  -7  -6   5   25.03    0.76
  -7   6   5   26.21    0.75
  -7   6   5   26.49    1.36
   7  -6  -5   26.76    0.85
   8  -1  -8   31.04    0.98
   8  -1  -8   30.71    0.91
  -8   1   8   29.01    0.81
  -8  -1   8   30.13    0.84
  -8  -1   8   29.87    0.79
  -8  -1   8   28.55    0.77
   6  -1  11  197.84    2.71
   6  -1  11  191.53    2.72
   6  -1  11  184.42    2.77
   6  -1  11  192.20    3.36
   6   1  11  185.42    2.84
   6   1  11  185.14    2.78
   6   1  11  195.79    2.78
   6  -1  11  181.95    2.80
   6   1  11  191.57    2.77
   6  -1  11  186.20    2.65
   6   1  11  185.58    2.71
  -2  10   2   33.40    1.00
  -2 -10   2   32.70    0.80
  -2  10   2   33.12    0.83
  -2 -10   2   33.31    0.86
   2  10  -2   34.87    1.16
  -2 -10   2   34.93    0.89
   2 -10  -2   32.42    0.85
   2 -10  -2   33.22    0.96
   3   8   8    9.52    0.56
   3   8   8    9.13    0.51
   3   8   8    8.67    0.50
   3  -8   8   10.51    0.55
   3  -8   8    8.50    0.45
   3   8   8   10.15    0.96
   3  -8   8    9.46    0.54
   3  -8   8    9.74    0.55
   3  -8   8   10.01    0.54
   3   8   8   10.13    0.58
   3  -8   8   10.74    1.02
  -2  -6  12  230.48    3.28
   2  -6 -12  227.90    3.35
  -2   6  12  228.34    3.37
  -2  -6  12  232.12    3.18
  -2   6  12  220.47    3.22
  -2  -6  12  231.01    3.04
  -2  -6  12  227.31    3.02
  -2   6  12  229.20    3.16
  -2  -6  12  222.40    3.21
   9   0   3    7.90    0.73
   9   0   3    8.01    0.59
   9   0   3    8.30    0.61
   9   0   3    9.00    0.82
   9   0   3    8.62    0.48
   7   2   9    2.15    0.46
   7  -2   9    2.82    0.42
   7   2   9    2.27    0.43
   7  -2   9    1.50    0.44
   7   2   9    1.66    0.60
   7  -2   9    1.38    0.85
   7  -2   9    1.36    0.30
   7   2   9    1.67    0.40
   7   2   9    1.87    0.59
   7  -2   9    2.26    0.49
   7  -2   9    1.87    0.41
  -5  -1  13  445.29    5.65
  -5  -1  13  450.26    5.71
  -5   1  13  454.97    5.65
   5  -1 -13  424.97    6.13
  -5  -1  13  440.80    5.70
  -5   1  13  436.17    6.56
  -5   1  13  440.52    5.66
  -5  -1  13  448.04    5.64
  -5  -1  13  440.52    6.67
  -9   1   4    4.96    1.31
  -9  -1   4    8.06    1.20
   9  -1  -4    6.79    0.58
   9   1  -4    5.85    0.59
   9   1  -4    5.71    0.55
  -9  -1   4    5.46    0.43
   5  -4  11   93.92    2.36
   5  -4  11   91.35    1.56
   5  -4  11   93.00    1.63
   5   4  11   92.56    1.61
   5  -4  11   91.45    1.59
   5  -4  11   93.17    1.71
   5   4  11   91.85    1.74
   5   4  11   94.70    1.98
   8  -1   7   71.51    1.27
   8   1   7   73.22    1.29
   8   1   7   73.29    1.42
   8   1   7   73.51    1.42
   8   1   7   71.97    1.58
   8  -1   7   72.00    1.86
   8  -1   7   70.28    1.56
   8  -1   7   73.81    1.48
   8   1   7   68.29    1.70
   2 -10   2   42.22    1.13
   2 -10   2   49.23    1.14
  -2  10  -2   42.83    0.93
  -2  10  -2   42.34    1.06
   2  10   2   47.78    1.15
  -2 -10  -2   50.07    1.09
   2 -10   2   45.39    0.97
   2 -10   2   42.74    1.27
  -2  -5  13  651.05    7.84
  -2  -5  13  661.61    7.93
  -2   5  13  630.58    7.74
  -2  -5  13  650.49    7.63
   2  -5 -13  621.19    7.96
  -2  -5  13  668.49    7.81
  -2  -5  13  663.17    7.84
  -2  -5  13  637.79    7.77
  -2   5  13  633.64    7.91
   1   0  15  691.30    8.41
   1   0  15  703.95    8.46
   1   0  15  687.15    8.32
   1   0  15  700.99    8.35
   1   0  15  697.08    8.29
   1   0  15  682.92    8.32
  -7   2  10   93.92    1.63
  -7  -2  10   93.77    1.53
  -7   2  10   97.19    1.65
  -7   2  10   91.36    2.74
  -7  -2  10   92.30    1.65
   7  -2 -10   96.64    1.89
  -7  -2  10   93.93    2.61
  -7  -2  10   94.16    1.62
   2   3  14   57.25    1.15
   2  -3  14   56.59    1.06
   2   3  14   54.66    1.11
   2  -3  14   53.63    1.08
   2  -3  14   52.60    1.10
   2  -3  14   54.68    1.13
   2  -3  14   53.72    1.26
   2   3  14   54.82    1.18
   9  -2  -3   22.54    0.78
   9  -2  -3   20.74    0.75
  -9   2   3   19.89    1.65
  -9  -2   3   23.65    1.38
   9   2  -3   18.63    0.79
   9  -2  -3   23.99    1.02
  -9   2   3   23.60    0.65
   9   2  -3   20.44    0.88
  -9  -2   3   21.03    0.66
   8   5  -3   27.41    0.88
   8  -5  -3   29.34    1.20
  -8   5   3   24.74    1.49
  -8  -5   3   29.29    0.81
   8  -5  -3   27.19    0.88
  -8   5   3   27.16    0.78
  -8  -5   3   28.82    1.20
   8  -5  -3   30.15    0.71
   4  -9  -4    2.09    0.48
  -4   9   4    2.21    0.60
   4  -9  -4    2.47    0.38
  -4   9   4    2.21    0.40
  -4  -9   4    2.19    0.36
   4   9  -4    2.21    0.67
  -4  -9   4    2.09    0.41
   4  -9  -4    2.19    0.35
  -4  -9   4    2.24    0.36
  -4  -9   4    2.41    0.53
  -6   7  -5   37.60    0.90
   6  -7   5   35.57    0.87
  -6  -7  -5   35.27    0.88
   6  -7   5   34.94    1.63
  -6  -7  -5   34.80    1.00
   6   7   5   36.98    1.07
   6   7   5   34.12    1.56
   6   7   5   35.03    0.94
   6  -7   5   35.26    0.91
   6  -7   5   35.58    1.07
   6  -7   5   31.03    0.88
   1  -7  11  151.49    2.22
   1  -7  11  144.31    2.29
   1   7  11  135.09    2.22
   1   7  11  145.38    2.23
   1  -7  11  140.85    2.16
   1  -7  11  141.17    2.25
   1  -7  11  144.93    2.25
  -1  -7 -11  147.76    2.19
   1   7  11  144.58    2.26
   1  -7  11  146.96    2.58
  -5  -7   8    0.09    0.40
  -5  -7   8   -0.13    0.56
  -5   7   8    0.14    0.35
  -5  -7   8    0.24    0.36
  -5  -7   8   -0.03    0.33
  -5  -7   8    0.10    0.35
  -5   7   8    0.43    0.34
   5  -7  -8   -0.13    0.39
  -6   0  12  566.86    6.99
  -6   0  12  572.27    7.05
  -6   0  12  560.22    6.95
  -6   0  12  555.29    7.01
   0  10   4  277.80    3.84
   0 -10  -4  260.21    3.59
   0 -10   4  272.07    3.84
   0  10  -4  272.47    3.67
   0  10   4  273.97    4.02
   0  10   4  275.92    3.60
   0   4  14  425.78    5.48
   0  -4  14  428.97    5.45
   0  -4 -14  418.54    5.55
   0   4  14  435.94    5.53
   0   4  14  432.56    5.46
   0  -4  14  437.80    5.53
   0  -4  14  431.01    5.48
   0  -4  14  439.93    5.39
   0  -4  14  433.35    5.60
   8  -5   2   10.22    0.51
   8   5   2    9.46    1.01
  -8  -5  -2    9.67    0.49
   8  -5   2   10.31    1.04
   8   5   2   10.23    0.74
   8  -5   2   10.46    0.60
   8   5   2    9.96    0.54
  -8  -5  -2   10.80    0.79
   8  -5   2    9.43    0.55
  -6  -6   8  192.84    2.77
  -6   6   8  198.04    2.79
   6  -6  -8  199.37    2.92
  -6   6   8  190.81    2.75
  -6  -6   8  199.07    3.27
  -6  -6   8  187.53    2.90
  -6  -6   8  192.60    2.79
   6  -6  -8  202.07    2.84
  -6   6   8  188.94    3.53
   9  -1   3  240.29    3.17
   9  -1   3  250.93    3.44
   9  -1   3  244.78    3.42
   9  -1   3  243.26    3.31
   9   1   3  243.09    3.58
   9  -1   3  236.21    3.69
   9   1   3  253.47    3.77
   5   6   9   97.58    1.73
   5  -6   9  106.44    1.75
   5   6   9  101.87    2.39
   5  -6   9   99.22    2.61
   5   6   9  100.70    1.94
   5  -6   9  107.49    1.87
   5  -6   9  108.99    1.76
   5   6   9  107.97    1.82
   5  -6   9  109.35    1.78
   5  -6   9  103.63    1.83
   9   2   2  240.91    3.62
   9  -2   2  228.20    3.49
   9  -2   2  236.64    3.31
   9  -2   2  235.90    3.29
   9  -2   2  233.64    3.15
   9   2   2  237.77    3.36
   9  -2   2  245.51    3.37
  -9  -2  -2  237.24    3.97
   9  -2   2  237.71    3.83
   9   2   2  221.66    3.70
  -9   2  -2  234.69    3.21
  -1  -4  14   53.44    1.19
  -1  -4  14   51.10    0.99
  -1  -4  14   50.82    1.09
  -1  -4  14   50.92    1.06
  -1  -4  14   43.35    1.06
  -1   4  14   50.19    0.97
  -1   4  14   49.34    1.06
   1  -4 -14   43.01    1.11
  -1   4  14   51.75    1.11
  -1  -4  14   52.32    1.13
  -4   0  14  722.17    8.44
  -4   0  14  729.92    8.45
  -3  -9   6   59.12    1.21
  -3  -9   6   59.57    1.33
   3   9  -6   63.25    1.51
   3  -9  -6   61.39    1.28
  -3   9   6   64.26    1.25
  -3  -9   6   64.17    1.30
  -3   9   6   63.16    1.25
  -3  -9   6   62.21    1.17
  -3   9   6   58.66    1.47
   2  -8   9  160.94    2.44
  -2  -8  -9  168.31    2.35
   2  -8   9  167.21    2.45
   2   8   9  165.80    2.49
   2   8   9  159.70    2.46
   2  -8   9  156.69    2.96
   2  -8   9  157.31    2.35
   2   8   9  156.69    2.50
   2   8   9  164.23    2.43
   2  -8   9  164.39    2.46
   2   8   9  163.22    2.97
  -2   9   7    2.14    0.43
   2  -9  -7    1.48    0.38
  -2   9   7    1.64    0.42
  -2  -9   7    1.62    0.31
  -2  -9   7    2.99    0.48
  -2  -9   7    1.46    0.34
  -2   9   7    2.49    0.51
  -2  -9   7    1.20    0.44
  -2  -9   7    1.60    0.33
  -8  -3   7   13.44    0.53
  -8   3   7   15.60    0.59
   8   3  -7   15.21    0.69
   8  -3  -7   14.57    0.64
  -8   3   7   15.34    0.52
   8  -3  -7   15.24    0.79
  -8   3   7   13.43    1.55
  -8  -3   7   16.00    0.63
   8  -3  -7   13.86    0.62
  -2   0  15    0.16    0.37
  -2   0  15    0.15    0.35
  -2   0  15   -0.06    0.31
  -2   0  15    0.22    0.32
  -2   0  15    0.06    0.38
   1  -1  15  405.09    5.11
   1   1  15  397.88    5.12
   1   1  15  401.36    5.09
   1   1  15  399.00    5.04
   1  -1  15  394.52    5.22
   1  -1  15  399.76    5.09
   1   1  15  402.48    5.09
   1  -1  15  408.41    5.05
   1   1  15  402.54    5.03
   1   1  15  402.89    5.14
   1   1  15  407.96    5.10
   1  -1  15  403.78    5.18
   1  -1  15  418.46    5.12
  -6   7   6    0.86    0.77
  -6   7   6    0.34    0.37
   6  -7  -6    0.82    0.37
  -6  -7   6    0.85    0.37
   6  -7  -6    0.40    0.41
  -6  -7   6    0.90    0.32
  -6  -7   6    0.92    0.57
  -5  -8  -5   20.53    0.80
   5  -8   5   20.89    1.41
  -5   8  -5   22.00    0.69
   5  -8   5   21.47    0.72
   5  -8   5   22.30    0.73
   5   8   5   20.92    0.72
   5  -8   5   22.95    0.63
  -6  -1  12    9.47    0.52
  -6   1  12    8.90    1.27
  -6  -1  12   10.44    0.60
  -6   1  12   10.03    0.57
  -6  -1  12    9.06    0.56
  -6  -1  12    9.50    1.30
   6  -1 -12    9.66    0.83
  -6  -1  12    9.30    0.54
  -6   1  12   10.01    0.57
  -1 -10   4  291.67    3.85
   1 -10  -4  284.06    3.83
  -1 -10   4  280.08    3.61
  -1 -10   4  281.41    3.91
  -1  10   4  271.63    3.75
  -1 -10   4  279.05    3.84
  -1  10   4  280.27    3.98
  -1  10   4  284.15    3.83
   8  -3   6    0.05    0.32
   8  -3   6   -0.02    0.31
   8  -3   6    1.11    0.44
   8  -3   6    0.12    0.43
   8   3   6    0.52    0.44
   8   3   6   -0.18    0.41
   8  -3   6   -0.04    0.38
   8  -3   6    0.15    0.34
   8   3   6    0.20    0.39
   8   3   6   -0.17    0.53
   8   3   6    0.55    0.73
   8   3   6    0.33    0.55
   8  -3   6   -0.03    0.85
   3  -4  13    4.11    0.42
   3   4  13    4.29    0.44
   3  -4  13    4.59    0.52
   3   4  13    3.50    0.45
   3  -4  13    3.55    0.73
   3  -4  13    4.53    0.48
   3  -4  13    4.19    0.46
   4  -8   7   16.01    0.63
   4   8   7   17.04    0.66
   4  -8   7   16.08    0.67
   4   8   7   15.05    0.66
   4  -8   7   15.02    0.54
   4  -8   7   15.16    0.64
   4  -8   7   16.36    0.78
   4  -8   7   17.45    1.26
  -4   8  -7   15.88    0.57
   4   8   7   15.97    1.13
   4   8   7   16.16    0.61
   3  -7  10   20.18    0.72
   3   7  10   18.44    1.12
   3  -7  10   18.70    0.72
   3   7  10   19.07    0.72
   3  -7  10   19.54    0.71
   3   7  10   20.29    0.69
   3  -7  10   20.10    0.61
   3   7  10   20.01    0.70
   3  -7  10   20.46    0.71
   3   7  10   21.27    0.77
  -2 -10   3   26.87    0.80
   2 -10  -3   28.53    0.81
  -2  10   3   28.12    0.94
   2  10  -3   30.10    1.10
  -2  10   3   28.56    0.79
  -2 -10   3   27.85    0.74
   2 -10  -3   28.12    0.86
  -2 -10   3   28.69    0.83
  -2 -10   3   29.50    0.90
  -6  -8   0  464.98    5.87
   6  -8   0  478.76    6.06
  -6   8   0  499.27    6.04
   6  -8   0  471.53    5.90
   6  -8   0  475.98    6.97
  -6   8   0  480.28    6.35
   6   8   0  487.48    6.84
  -6  -8   0  488.25    6.32
   6  -8   0  483.42    6.26
  -6  -8   0  491.57    6.03
  -4  -1  14    1.27    0.37
  -4  -1  14    1.62    0.42
  -4   1  14    1.53    0.39
   4  -1 -14    1.66    0.68
  -4   1  14    1.15    0.38
  -4  -1  14    1.01    0.43
  -4   1  14    0.65    0.39
   6  -8  -1    3.56    0.56
   6   8  -1    3.59    0.84
   6  -8  -1    2.78    0.43
  -6   8   1    2.57    0.40
   6  -8  -1    2.75    0.35
  -6   8   1    3.32    0.66
  -6  -8   1    2.54    0.36
   6  -8  -1    3.06    0.92
  -6  -8   1    2.86    0.41
  -6  -8   1    4.33    0.60
  -1 -10  -4    4.34    0.41
   1 -10   4    4.89    0.41
   1  10   4    4.81    0.72
   1  10   4    3.86    0.39
   1  10   4    4.59    0.55
  -1  10  -4    4.45    0.43
   1 -10   4    4.48    0.62
   4  -7   9    0.30    0.44
   4   7   9    0.25    0.39
   4  -7   9    0.24    0.40
   4   7   9    0.27    0.38
   4  -7   9    0.37    0.43
  -4   7  -9    0.17    0.32
   4   7   9    0.22    0.82
   4  -7   9    0.26    0.36
   4  -7   9    0.45    0.25
   4  -7   9    0.46    0.41
   4   7   9    0.16    0.36
   0   2  15    6.98    0.40
   0   2  15    7.40    0.45
   0  -2  15    7.46    0.47
   0  -2  15    7.36    0.50
   0  -2  15    6.59    0.55
   0   2  15    7.11    0.46
   0  -2 -15    8.12    0.59
   0   2  15    6.91    0.48
   0  -2  15    7.12    0.52
   0  -2  15    6.93    0.44
   0   2  15    8.16    0.50
   0   2  15    6.75    0.43
  -3   3  14  177.74    2.56
  -3  -3  14  177.35    2.62
  -3  -3  14  180.09    2.59
  -3  -3  14  184.95    2.47
  -3   3  14  182.45    2.51
  -3  -3  14  177.29    2.56
   2  -7 -11   16.49    0.71
  -2   7  11   17.51    0.81
  -2  -7  11   18.23    0.73
  -2  -7  11   18.56    0.65
  -2   7  11   17.87    0.72
  -2  -7  11   16.92    0.71
  -2  -7  11   18.67    0.73
  -4  -5  12    1.16    0.37
  -4  -5  12    1.65    0.38
  -4   5  12    1.85    0.68
  -4  -5  12    1.37    0.36
  -4   5  12    1.66    0.35
   4  -5 -12    1.96    0.51
  -4  -5  12    0.95    0.45
  -4   5  12    1.66    0.41
  -4  -5  12    1.65    0.38
  -2  -1  15    0.09    0.34
  -2  -1  15    0.64    0.37
  -2   1  15    0.82    0.38
  -2  -1  15    0.09    0.34
  -2  -1  15    0.34    0.34
  -2   1  15    0.80    0.37
  -2  -1  15    0.76    0.37
  -2   1  15    0.13    0.37
   2  -1 -15    0.81    0.65
  -5   5  11   21.80    1.16
  -5   5  11   21.60    0.75
  -5   5  11   23.14    0.69
  -5  -5  11   21.33    0.82
  -5  -5  11   22.17    0.73
  -5  -5  11   21.16    0.70
  -5  -5  11   21.71    0.69
  -5  -5  11   21.83    1.15
  -5  -5  11   23.31    0.71
  -1  -2  15   13.71    0.52
  -1  -2  15   13.57    0.60
  -1   2  15   13.26    0.58
  -1   2  15   12.70    0.52
   1  -2 -15   12.92    0.76
  -1  -2  15   13.74    0.50
  -1   2  15   12.95    0.54
  -1  -2  15   13.46    0.62
  -1  -2  15   12.91    0.59
  -1   2  15   12.65    0.59
  -1  -2  15   14.05    0.64
  -1   2  15   13.12    0.54
   3   2  14    5.60    0.47
   3  -2  14    5.39    0.42
   3  -2  14    4.83    0.52
   3  -2  14    5.39    0.47
   3   2  14    5.52    0.46
   3   2  14    5.77    0.44
   3  -2  14    5.81    0.47
   4  -9   4  490.03    6.05
  -4  -9  -4  499.64    6.29
   4  -9   4  479.42    6.12
   4  -9   4  479.30    6.39
   4  -9   4  496.17    7.07
   4   9   4  493.19    6.07
  -4   9  -4  481.07    6.03
  -8   4   6   30.54    1.74
  -8   4   6   32.44    0.79
   8   4  -6   33.73    1.00
   8  -4  -6   32.39    1.13
  -8  -4   6   32.87    0.88
   8  -4  -6   33.80    0.88
  -8   2   8   84.12    2.76
  -8  -2   8   87.52    1.51
  -8  -2   8   90.86    1.58
  -8   2   8   88.50    1.56
  -8  -2   8   87.64    1.52
  -8  -2   8   84.25    2.49
   8  -2  -8   89.67    1.70
   8  -2  -8   92.24    1.64
   6   2  11  186.97    2.72
   6   2  11  184.76    2.73
   6  -2  11  187.00    2.57
   6   2  11  184.14    2.84
   6  -2  11  183.21    2.67
   6  -2  11  185.57    2.71
   6  -2  11  182.67    3.41
   6   2  11  186.10    2.70
   6   2  11  183.93    2.94
   2 -10   3  226.37    3.15
   2  10   3  227.04    3.34
  -2  10  -3  227.09    3.24
  -2 -10  -3  236.80    3.24
   2 -10   3  232.07    3.23
   4  -6 -11  122.12    2.15
  -4   6  11  117.28    1.98
  -4  -6  11  121.70    1.95
  -4  -6  11  122.01    1.93
  -4  -6  11  117.40    1.88
  -4   6  11  122.03    1.93
  -4  -6  11  117.18    1.96
  -4  -6  11  129.50    2.08
  -4   6  11  127.29    2.41
   1  -4  14   29.07    0.77
   1  -4  14   31.07    0.92
   1   4  14   30.77    0.83
   1   4  14   29.56    0.84
   1  -4  14   29.04    0.78
   1  -4  14   29.96    0.91
   1  -4  14   30.70    0.85
   1   4  14   31.11    0.86
  -9   0   5  398.07    5.01
   9   0  -5  388.75    5.19
  -6   8  -1    0.22    0.49
  -6  -8  -1    0.31    0.38
   6   8   1    1.00    0.89
  -6  -8  -1    0.50    0.52
  -6  -8  -1    0.35    0.28
  -6   8  -1    0.83    0.38
   6  -8   1    0.31    0.48
   6  -8   1    0.84    0.97
   6  -8   1    0.48    0.25
   6  -8   1    0.88    0.41
   2   6  12   12.81    0.61
   2  -6  12   12.21    0.64
   2   6  12   12.85    0.59
   2  -6  12   11.90    0.63
   2  -6  12   12.38    0.51
   2   6  12   13.03    0.60
   2  -6  12   12.09    0.58
   2  -6  12   11.99    0.87
  -9   3   1   20.83    1.60
   9   3  -1   20.51    0.79
   9  -3  -1   21.08    0.75
   9  -3  -1   19.15    0.74
   9  -3  -1   21.81    1.08
  -9  -3   1   21.64    0.67
  -9   3   1   21.61    0.69
   9   3  -1   21.52    0.94
   9   3  -1   21.08    0.91
  -9  -3   1   20.18    1.16
   9  -3  -1   22.18    0.70
   9  -3  -1   21.82    0.72
   2   9   7    0.93    0.38
   2  -9   7    0.07    0.37
   2  -9   7    0.16    0.67
  -2  -9  -7   -0.02    0.28
   2   9   7   -0.33    0.44
   2   9   7   -0.18    0.41
   2  -9   7    0.19    0.37
   2   9   7   -0.04    0.74
   2  -9   7   -0.03    0.30
   2   9   7    0.05    0.35
   9   3   0  680.29    8.36
   9   3   0  675.92    8.73
   9  -3   0  674.64    8.89
  -9  -3   0  684.75    8.16
   9  -3   0  638.19    8.29
   9  -3   0  693.37    8.36
  -9  -3   0  715.02    9.14
  -9   3   0  672.68    8.20
   9  -3   0  685.07    8.36
  -9   3   0  666.73    9.55
   9  -3   0  678.58    8.22
   9  -3   0  694.54    8.21
   9   3   0  679.31    8.66
   8   4   5   41.38    0.94
   8   4   5   39.83    1.39
   8  -4   5   40.30    0.99
   8  -4   5   41.74    1.05
   8   4   5   41.85    1.05
   8   4   5   40.87    0.97
   8  -4   5   40.64    1.04
   8   4   5   38.67    1.26
   8  -4   5   40.80    1.60
   8  -4   5   40.94    0.94
  -5  -2  13   52.42    1.13
  -5  -2  13   50.20    1.19
  -5  -2  13   48.99    1.13
  -5  -2  13   49.64    0.96
  -5   2  13   50.11    1.10
  -5   2  13   49.06    1.10
  -5  -2  13   51.86    1.11
   5  -2 -13   49.33    1.42
  -5   2  13   49.63    1.13
  -5  -2  13   53.24    1.83
  -5   2  13   50.50    1.76
   6  -8  -2  578.59    7.39
  -6  -8   2  573.43    7.52
   6   8  -2  584.59    7.95
   6  -8  -2  574.17    7.12
  -6  -8   2  577.10    7.10
   6  -8  -2  594.88    7.20
  -6   8   2  599.29    7.67
  -6  -8   2  579.78    7.18
  -6   8   2  593.19    7.19
  -7  -7   0  299.14    3.95
   7  -7   0  296.44    4.14
   7  -7   0  294.40    3.80
  -7   7   0  307.55    4.45
  -7  -7   0  283.86    3.81
   7   7   0  291.48    3.88
   7  -7   0  297.08    3.98
   7  -7   0  299.94    4.87
   7   7   0  293.00    4.79
  -7  -7   0  292.34    4.30
   9   2  -4   87.93    1.80
   9  -2  -4   89.16    1.89
  -9  -2   4   86.96    1.50
  -9  -2   4   81.55    2.34
  -9   2   4   88.17    1.41
  -9   2   4   79.51    2.68
   9   2  -4   84.87    1.65
   9  -2  -4   84.54    1.60
   7   7  -1    9.39    0.52
  -7  -7   1    9.45    0.48
  -7  -7   1    9.69    0.77
  -7   7   1   10.14    0.56
   7  -7  -1    9.14    0.56
   7  -7  -1    9.01    0.63
   7  -7  -1    9.65    0.44
  -7  -7   1    9.36    0.54
   7  -7  -1    9.39    1.09
  -7   7   1    9.78    0.87
  -5   8   6  206.52    3.38
  -5  -8   6  200.22    2.85
  -5  -8   6  201.28    2.86
   5  -8  -6  204.41    2.97
  -5  -8   6  197.98    2.88
   5  -8  -6  205.97    2.93
  -5  -8   6  208.10    2.90
  -5  -8   6  209.69    3.20
   8  -2   7   30.31    0.92
   8   2   7   30.20    1.11
   8   2   7   29.81    0.86
   8   2   7   29.87    0.86
   8   2   7   31.67    1.11
   8  -2   7   30.29    1.34
   8  -2   7   29.81    0.90
   8  -2   7   30.10    0.91
   8  -2   7   29.37    0.76
   8  -2   7   30.82    0.74
   8   2   7   29.98    1.11
   8   2   7   27.96    0.88
  -8  -5   4   43.82    0.99
   8  -5  -4   43.76    1.08
  -8  -5   4   40.43    1.42
  -8  -5   4   42.57    0.98
   8  -5  -4   44.31    0.94
  -8   5   4   38.73    1.80
   8   5  -4   41.62    1.08
  -8   5   4   40.86    0.95
   8  -5  -4   43.14    1.41
   3   9   6    1.01    0.35
   3  -9   6    0.23    0.77
   3  -9   6    1.08    0.34
   3  -9   6    0.81    0.48
   3   9   6    1.48    0.81
   3  -9   6    1.13    0.39
   3   9   6    0.92    0.43
  -3  -9  -6    0.87    0.29
   3   9   6    1.13    0.39
   8   5   3    7.76    0.51
  -8  -5  -3    7.41    0.44
  -8  -5  -3    6.72    0.70
   8  -5   3    8.17    0.50
   8  -5   3    7.66    0.58
   8   5   3    7.15    0.57
   8   5   3    7.31    0.95
   8  -5   3    7.39    1.01
   8  -5   3    7.50    0.53
   7  -4   8   13.17    0.65
   7  -4   8   13.14    0.57
   7  -4   8   12.43    0.56
   7  -4   8   11.66    1.15
   7  -4   8   11.47    0.60
   7   4   8   12.90    0.82
   7  -4   8   11.19    0.54
   7   4   8   12.20    0.63
   7   4   8   12.82    0.60
   7   4   8   11.14    0.53
   2  -5  13   46.07    1.33
   2  -5  13   48.98    1.06
   2   5  13   48.36    1.07
   2  -5  13   47.74    0.98
   2  -5  13   50.58    1.20
   2  -5  13   48.57    1.10
   2  -5  13   47.29    1.11
  -5   4  12   25.66    1.30
  -5   4  12   27.43    0.84
  -5  -4  12   25.78    1.30
  -5  -4  12   27.71    0.75
  -5  -4  12   28.50    0.83
  -5  -4  12   26.26    0.87
   5  -4 -12   24.52    0.96
  -5  -4  12   26.31    0.78
  -5   4  12   27.50    0.72
  -5  -4  12   26.96    0.80
   9   3  -2  326.41    4.53
   9  -3  -2  342.11    4.53
  -9   3   2  346.42    5.85
  -9   3   2  349.29    4.37
  -9  -3   2  341.13    4.37
   9  -3  -2  341.43    4.42
   9   3  -2  327.69    4.83
  -9  -3   2  324.68    5.22
   9  -3  -2  345.05    4.99
   9   0   4    0.04    0.54
   9   0   4   -0.13    0.65
   9   0   4    0.07    0.29
   9   0   4    0.12    0.47
  -5  -6  10    0.09    0.35
  -5  -6  10    0.39    0.34
  -5   6  10    0.06    0.34
  -5  -6  10    0.16    0.33
  -5  -6  10    0.37    0.63
  -5   6  10   -0.18    0.68
  -5  -6  10    1.10    0.46
  -5  -6  10    0.08    0.36
  -5   6  10    0.14    0.35
   9   1  -5  213.28    3.34
  -9   1   5  219.99    4.50
   9  -1  -5  222.71    3.22
  -9  -1   5  232.20    4.36
   9   1  -5  230.69    3.26
  -9  -1   5  221.10    3.06
  -9   1   5  221.41    3.03
   0  -8  10   34.06    0.91
   0   8  10   32.89    0.95
   0  -8  10   31.84    0.85
   0  -8  10   27.52    0.81
   0   8  10   33.97    0.91
   0  -8  10   32.94    0.91
   0  -8 -10   29.53    0.82
   0  -8  10   31.40    0.86
   0   8  10   31.00    0.86
   0   8  10   28.66    0.91
  -2  -4  14  239.17    3.18
  -2  -4  14  246.93    3.44
  -2  -4  14  243.14    3.33
  -2  -4  14  248.46    3.35
  -2   4  14  235.01    3.25
  -2  -4  14  245.56    3.23
  -2   4  14  223.20    3.32
   2  -4 -14  217.44    3.48
  -2  -4  14  240.50    3.33
  -2   4  14  242.68    3.21
   9   2   3  113.40    1.92
  -9  -2  -3  112.96    2.48
   9  -2   3  112.93    1.93
   9   2   3  109.84    2.25
   9  -2   3  111.89    1.86
   9   2   3  111.03    2.12
   9  -2   3  111.90    1.88
   9  -2   3  111.24    1.73
   9  -2   3  116.94    2.10
  -7   4   9   48.65    0.99
  -7  -4   9   48.95    1.03
  -7  -4   9   48.79    1.03
  -7  -4   9   54.15    1.76
   7  -4  -9   44.70    1.15
  -7   4   9   48.07    1.07
  -7  -4   9   46.04    1.03
  -7  -4   9   50.42    1.10
   9  -3   1   17.13    1.05
  -9   3  -1   15.73    1.26
   9   3   1   17.48    0.70
   9  -3   1   17.05    0.73
   9   3   1   17.03    0.93
   9   3   1   16.80    0.93
   9  -3   1   17.68    0.65
   9  -3   1   17.85    0.68
   9  -3   1   16.69    0.62
  -9  -3  -1   17.99    0.59
  -9   3  -1   20.49    0.66
  -9  -3  -1   15.92    1.11
   9  -3   1   17.73    0.69
   0  -9   8  353.96    4.58
   0   9   8  357.75    4.61
   0   9   8  362.13    4.71
   0  -9   8  343.55    4.88
   0  -9   8  335.27    4.65
   0  -9   8  347.77    4.58
   0   9   8  346.92    4.59
   0  -9  -8  362.88    4.63
   0   9   8  347.99    5.00
   0   9   8  363.36    4.78
  -7  -6  -5   19.87    0.67
   7  -6   5   19.92    0.82
   7  -6   5   18.30    0.72
   7   6   5   19.97    1.25
   7  -6   5   21.16    0.71
   7   6   5   19.72    0.88
   7  -6   5   19.67    1.34
  -7  -6  -5   19.32    0.82
  -7   6  -5   20.08    0.70
   7   6   5   20.69    0.75
   7  -6   5   19.47    0.65
   7  -7   1  324.16    4.25
   7   7   1  314.61    4.23
   7   7   1  311.25    5.05
   7  -7   1  316.57    4.03
  -7  -7  -1  325.67    4.20
   7  -7   1  320.33    4.42
  -7   7  -1  334.74    4.27
   7  -7   1  312.79    5.15
  -7  -7  -1  318.28    4.55
   7  -7  -2  440.80    5.48
  -7  -7   2  426.67    5.47
   7   7  -2  436.73    6.35
   7   7  -2  435.90    5.54
   7  -7  -2  450.39    5.60
   7  -7  -2  451.39    6.41
  -7  -7   2  438.23    5.98
  -7   7   2  431.85    6.20
   7  -7  -2  440.45    5.73
  -7  -7   2  444.10    5.56
   6  -5   9  306.79    4.21
   6  -5   9  313.96    4.12
   6   5   9  316.53    4.85
   6   5   9  306.18    4.12
   6  -5   9  308.07    5.20
   6  -5   9  314.20    4.11
   6   5   9  311.49    4.45
   6   5   9  316.05    4.20
   6  -5   9  309.78    4.09
   6  -5   9  308.68    4.23
   4   3  13  630.96    7.70
   4  -3  13  605.05    7.58
   4  -3  13  609.45    8.16
   4  -3  13  625.38    7.49
   4   3  13  612.31    7.42
   4   3  13  606.37    7.43
   4   3  13  604.32    7.55
  -7  -6   6  116.77    2.34
  -7   6   6  117.39    1.85
   7  -6  -6  115.72    1.91
  -7  -6   6  112.23    1.87
  -7  -6   6  112.69    1.79
  -7   6   6  114.57    2.65
  -7  -6   6  114.40    1.85
   7  -6  -6  111.93    1.94
   5  -3  12   44.68    0.98
   5   3  12   39.05    0.97
   5   3  12   45.71    0.99
   5  -3  12   41.76    1.60
   5  -3  12   45.94    1.15
   5   3  12   46.65    1.08
   5   3  12   42.34    1.22
   5  -3  12   44.45    1.07
   5   3  12   41.42    1.03
   5  -3  12   41.80    1.03
  -3 -10   0   13.51    0.58
  -3 -10   0   14.62    0.60
  -3  10   0   15.28    0.73
   3 -10   0   14.07    0.59
   3 -10   0   14.30    0.57
  -3  10   0   15.37    0.59
   3 -10   0   15.08    0.74
   3  10   0   15.05    0.95
   1   2  15    6.02    0.45
   1  -2  15    6.45    0.53
   1  -2  15    6.55    0.53
   1   2  15    5.80    0.43
   1   2  15    6.62    0.45
   1  -2  15    6.37    0.44
   1  -2  15    6.24    0.45
   1  -2  15    6.40    0.43
   1   2  15    5.89    0.46
   1   2  15    5.98    0.46
   1  -8 -10   17.58    0.70
  -1  -8  10   20.41    0.70
  -1   8  10   19.23    0.70
  -1  -8  10   20.01    0.69
  -1   8  10   19.70    0.72
  -1   8  10   20.70    0.81
  -1  -8  10   21.59    0.77
  -1   8  10   21.92    0.76
  -1  -8  10   19.35    0.72
   6  -4  10   71.49    1.48
   6  -4  10   68.21    2.11
   6   4  10   77.81    1.84
   6  -4  10   71.77    1.33
   6   4  10   76.19    1.33
   6   4  10   69.20    1.58
   6  -4  10   70.45    1.36
   6   4  10   71.01    1.38
   6  -4  10   72.15    1.36
   6  -4  10   73.56    1.39
  -3   8   9  109.88    1.85
  -3  -8   9  109.11    1.72
  -3  -8   9  115.20    1.98
  -3  -8   9  112.37    1.88
  -3   8   9  112.62    2.14
  -3  -8   9  109.80    1.84
  -3  -8   9  106.90    1.89
  -3  -8   9  111.81    1.78
  -3   8   9  107.90    1.82
   3  -8  -9  110.08    1.94
  -4   9   5  104.96    1.79
   4   9  -5  106.36    2.15
  -4  -9   5  113.32    2.00
  -4   9   5  106.60    2.11
  -4  -9   5  111.05    1.80
   4  -9  -5  108.24    1.72
  -4  -9   5  109.10    1.73
   4  -9  -5  110.05    1.91
   6  -8   2  241.75    3.57
  -6   8  -2  255.19    3.34
   6  -8   2  237.88    3.19
   6   8   2  233.04    4.12
   6  -8   2  230.05    4.27
   6  -8   2  235.03    3.33
  -6  -8  -2  243.86    3.55
  -6  -8  -2  231.55    3.31
   6   8   2  243.41    3.31
  -6  -2  12  393.28    5.27
  -6   2  12  393.67    5.26
  -6  -2  12  417.46    5.06
  -6  -2  12  417.40    5.37
  -6  -2  12  413.39    6.45
  -6  -2  12  416.02    5.22
   6  -2 -12  405.79    5.65
  -6   2  12  386.20    6.33
   3  10  -1    3.40    0.77
  -3 -10   1    3.37    0.40
  -3 -10   1    2.83    0.37
  -3  10   1    2.91    0.40
  -3 -10   1    3.14    0.38
  -3 -10   1    4.38    0.56
   3 -10  -1    3.10    0.50
   3 -10  -1    2.83    0.36
   3 -10  -1    2.58    0.38
  -3  10   1    2.90    0.54
  -4  -4  13   80.10    1.49
  -4  -4  13   81.53    1.40
  -4   4  13   81.30    1.87
  -4  -4  13   83.00    1.58
  -4   4  13   83.21    1.45
  -4   4  13   81.19    1.40
  -4  -4  13   78.65    1.51
  -4   4  13   79.45    1.52
   4  -4 -13   76.39    1.67
  -4  -4  13   79.84    1.49
  -4  -4  13   83.39    1.46
   9   1   4   51.50    1.19
   9  -1   4   49.68    1.18
   9  -1   4   51.60    1.09
   9  -1   4   55.06    1.42
   9  -1   4   53.10    1.21
   9   1   4   52.95    1.49
   9   1   4   53.55    1.48
   9   1   4   52.42    1.35
   9  -1   4   55.98    1.57
  -1   9   8  308.94    4.39
  -1   9   8  311.65    4.18
  -1   9   8  307.35    4.29
  -1   9   8  304.32    4.10
  -1  -9   8  316.09    4.29
  -1  -9   8  307.77    4.05
   1  -9  -8  306.62    4.12
  -1   9   8  303.80    4.10
   0  10   5  195.88    2.99
   0 -10   5  198.04    3.02
   0  10   5  197.49    2.78
   0  10   5  192.14    2.89
   0 -10   5  195.25    2.73
   0  10   5  201.34    3.21
   0 -10  -5  190.44    2.80
  -4  -8   8  273.12    3.57
  -4  -8   8  264.09    3.85
  -4   8   8  273.73    3.66
  -4  -8   8  265.81    3.68
  -4  -8   8  263.17    3.65
   4  -8  -8  265.60    3.74
  -4  -8   8  265.69    3.67
   7   3   9   48.03    1.08
   7   3   9   50.72    1.08
   7  -3   9   46.82    1.09
   7   3   9   44.40    1.32
   7  -3   9   48.18    1.06
   7  -3   9   49.17    1.01
   7   3   9   49.23    1.13
   7  -3   9   47.51    1.17
   7   3   9   49.05    1.45
   7  -3   9   44.57    1.74
  -4   2  14  226.99    3.64
  -4   2  14  224.78    3.14
  -4  -2  14  225.64    3.07
  -4   2  14  221.73    3.09
  -4  -2  14  222.24    3.16
  -4  -2  14  222.97    3.15
  -4  -2  14  223.59    3.21
  -4  -2  14  235.60    3.26
   4  -2 -14  222.76    3.59
   2  -7  11  157.45    2.30
   2  -7  11  155.79    2.42
   2   7  11  160.28    2.35
   2   7  11  152.23    2.43
   2  -7  11  162.47    2.46
   2  -7  11  147.55    2.80
   2   7  11  155.84    2.38
   2   7  11  152.75    2.84
   2  -7  11  152.50    2.39
   2  -7  11  160.59    2.38
   2   7  11  161.74    2.43
   3  10   1    6.52    0.84
   3 -10   1    6.70    0.46
  -3  10  -1    6.53    0.56
  -3 -10  -1    6.30    0.43
   3 -10   1    7.46    0.66
  -3  10  -1    6.61    0.46
   3 -10   1    7.33    0.47
  -3 -10  -1    7.07    0.49
   3 -10   1    7.43    0.81
   3  10   1    6.24    0.58
   6  -8  -3    3.92    0.52
  -6   8   3    2.70    0.68
   6   8  -3    2.26    0.82
  -6  -8   3    3.38    0.35
  -6   8   3    2.87    0.41
   6  -8  -3    3.36    0.39
   6   8  -3    2.78    0.40
  -6  -8   3    3.20    0.39
   6  -8  -3    2.92    0.44
   2   0  15   -0.28    0.36
   2   0  15    0.24    0.37
   2   0  15    0.06    0.29
   2   0  15    0.07    0.39
   2   0  15    0.12    0.40
   2   0  15   -0.01    0.31
  -2 -10   4  271.00    3.57
  -2  10   4  276.95    3.71
  -2 -10   4  265.60    3.69
   2 -10  -4  269.12    3.73
  -2  10   4  273.22    3.68
  -2  10   4  280.13    3.95
  -2 -10   4  267.06    3.74
  -2 -10   4  285.99    3.83
   7   5   7   52.90    1.45
   7   5   7   54.92    1.21
   7   5   7   55.10    1.09
   7  -5   7   53.15    1.10
  -7  -5  -7   56.21    1.09
   7  -5   7   53.18    1.24
   7  -5   7   54.68    1.15
   7   5   7   55.50    1.14
   7  -5   7   55.27    1.27
  -2   2  15   29.29    0.74
  -2  -2  15   29.65    0.85
  -2  -2  15   29.41    0.86
  -2   2  15   30.02    0.79
   2  -2 -15   31.55    1.11
  -2   2  15   30.31    0.80
  -2  -2  15   29.25    0.88
  -2  -2  15   29.88    0.78
  -2   2  15   29.91    0.85
  -2  -2  15   28.80    0.81
   7   0  10   -0.06    0.40
   7   0  10    0.41    0.44
   7   0  10    0.01    0.43
   7   0  10    0.34    0.40
   7   0  10   -0.02    0.36
   7   0  10    0.05    0.44
   7   0  10    0.26    0.72
  -5   9   0    0.50    0.50
   5  -9   0    1.19    0.37
   5   9   0   -0.19    0.76
   5  -9   0    0.89    0.86
  -5   9   0    0.27    0.37
   5  -9   0    0.29    0.29
  -5  -9   0    0.20    0.49
   5  -9   0    0.35    0.52
  -5  -9   0    0.15    0.28
  -3  -6  12  765.42    9.18
  -3   6  12  745.52    9.49
   3  -6 -12  784.81    9.43
  -3  -6  12  740.70    9.05
  -3  -6  12  752.73    9.22
  -3   6  12  759.59    9.16
  -3   6  12  752.34    9.25
  -3  -6  12  764.90    9.32
  -3  -6  12  779.37    9.27
  -3  -6  12  760.66    9.20
  -7  -3  10    1.56    0.36
  -7  -3  10    2.00    1.10
  -7  -3  10    1.39    0.37
  -7   3  10    1.16    1.26
  -7  -3  10    1.67    0.35
   7  -3 -10    1.58    0.54
  -7   3  10    1.69    0.41
  -7  -3  10    1.86    0.43
  -5   9   1   28.74    1.01
  -5  -9   1   28.24    0.96
   5   9  -1   29.73    1.26
  -5   9   1   26.47    0.80
   5  -9  -1   26.91    0.78
  -5  -9   1   26.07    0.71
  -5  -9   1   26.76    0.71
   5  -9  -1   27.16    0.96
   5  -9  -1   24.26    0.73
  -9   3   3   18.93    1.66
   9   3  -3   17.00    0.75
   9  -3  -3   20.83    0.75
  -9  -3   3   20.13    0.67
  -9   3   3   20.83    0.66
   9  -3  -3   21.29    1.00
   9   3  -3   19.62    0.87
  -9  -3   3   20.11    1.30
   7  -5  -8   25.86    0.80
  -7  -5   8   26.89    0.80
  -7   5   8   25.84    0.76
  -7  -5   8   25.69    1.26
  -7   5   8   22.96    1.47
  -7   5   8   25.88    0.74
  -7  -5   8   26.65    0.76
   7  -5  -8   25.83    0.86
   5   7   8   13.73    0.58
  -5   7  -8   14.51    0.59
   5  -7   8   14.65    0.58
   5  -7   8   13.66    0.68
  -5  -7  -8   13.51    0.63
   5  -7   8   14.52    0.66
   5   7   8   12.90    1.15
   5  -7   8   14.29    0.63
   5   7   8   12.15    0.68
   5  -7   8   11.37    1.25
   5   7   8   14.00    0.65
  -1  -8 -10    5.13    0.40
   1   8  10    5.07    0.52
   1   8  10    4.72    0.49
   1  -8  10    5.08    0.50
   1  -8  10    4.78    0.47
   1  -8  10    5.08    0.51
   1   8  10    4.65    0.78
   1   8  10    4.77    0.48
   1  -8  10    5.09    0.42
   1   8  10    4.99    0.54
   1  -8  10    4.33    0.48
  -7   0  11    9.44    0.56
  -7   0  11    9.64    0.57
  -7   0  11   10.20    1.40
  -1 -10   5 1002.21   11.82
  -1 -10   5  985.48   11.92
  -1 -10   5  990.40   11.80
  -1  10   5 1025.34   12.17
   1 -10  -5  993.66   11.81
  -1  10   5  974.97   11.74
  -1  10   5  980.23   11.86
  -1  10   5  982.76   12.01
  -3  -5  13   22.41    0.75
  -3  -5  13   22.87    0.84
  -3  -5  13   23.08    0.77
  -3  -5  13   22.88    0.71
  -3   5  13   22.62    0.70
  -3  -5  13   22.73    0.68
  -3   5  13   23.51    0.78
   3  -5 -13   21.36    0.85
  -3   5  13   22.61    0.90
   1  -9   8  226.18    3.13
   1  -9   8  215.09    3.14
   1  -9   8  224.43    3.54
  -1  -9  -8  230.84    3.13
   1  -9   8  221.79    3.17
   1   9   8  226.39    3.16
   1   9   8  226.11    3.14
   1   9   8  215.76    3.62
   1   9   8  226.31    3.26
   1   9   8  227.39    3.30
  -6  -5  10   68.16    1.44
  -6  -5  10   71.73    1.92
   6  -5 -10   70.76    1.32
  -6   5  10   72.02    2.01
  -6   5  10   68.02    1.25
  -6  -5  10   67.02    1.29
   6  -5 -10   71.26    1.51
  -6   5  10   70.02    1.34
  -6  -5  10   67.33    1.26
  -6  -5  10   66.93    1.33
  -3 -10   2  161.70    2.37
   3 -10  -2  158.85    2.59
  -3 -10   2  157.88    2.36
  -3 -10   2  159.93    2.55
  -3  10   2  163.87    2.64
  -3  10   2  157.96    2.41
   3  10  -2  161.78    2.88
  -3 -10   2  166.44    2.42
   3 -10  -2  161.30    2.33
  -7  -7  -2  188.52    3.05
   7   7   2  191.90    2.80
   7  -7   2  192.02    2.78
  -7   7  -2  193.20    2.77
   7   7   2  188.40    3.59
   7  -7   2  185.79    3.69
  -7  -7  -2  192.71    2.74
   9  -3   2    0.77    0.43
   9   3   2    2.35    0.65
   9  -3   2    1.58    0.42
   9  -3   2    1.08    0.85
   9   3   2    1.58    0.63
   9  -3   2    1.26    0.39
   9  -3   2    0.93    0.34
   9   3   2    1.20    0.43
   9  -3   2    0.79    0.45
  -9   3  -2    1.44    0.41
  -9  -3  -2    1.17    0.80
  -7   7   3    1.81    0.72
  -7  -7   3    2.01    0.67
   7   7  -3    1.89    0.81
   7  -7  -3    1.98    0.51
  -7  -7   3    2.53    0.45
   7  -7  -3    2.30    0.39
   7   7  -3    3.08    0.45
  -7  -7   3    2.32    0.38
   7  -7  -3    2.21    0.35
  -6   7  -6  167.90    2.46
   6  -7   6  163.16    3.44
   6   7   6  166.01    2.52
  -6  -7  -6  165.27    2.46
   6  -7   6  167.92    2.45
   6  -7   6  161.99    2.49
   6   7   6  166.28    2.38
   6  -7   6  164.83    2.69
  -6  -7  -6  162.39    2.59
   6   7   6  161.67    2.72
  -8   0   9    0.22    0.41
   8   0  -9   -0.30    0.56
  -8   0   9    0.01    0.35
  -8   0   9   -0.83    1.28
   2   1  15  250.99    3.46
   2  -1  15  251.62    3.39
   2   1  15  247.03    3.39
   2  -1  15  249.27    3.39
   2  -1  15  253.40    3.43
   2   1  15  256.01    3.44
   2  -1  15  258.42    3.51
   2   1  15  255.82    3.48
   2  -1  15  252.85    3.55
   5  -9   1   46.73    1.03
   5  -9   1   51.00    1.79
   5  -9   1   47.94    1.09
  -5  -9  -1   49.02    1.09
  -5  -9  -1   50.37    1.25
   5  -9   1   52.07    1.30
  -5   9  -1   50.30    1.22
  -5   9  -1   47.72    1.07
   5   9   1   50.80    1.61
   2 -10   4   41.57    1.31
   2 -10   4   41.98    0.99
   2 -10   4   42.01    0.95
   2  10   4   40.30    1.39
  -2 -10  -4   41.74    0.98
  -4   7  10  268.31    3.61
  -4   7  10  269.66    3.65
  -4  -7  10  269.18    3.57
   4  -7 -10  266.08    3.78
  -4  -7  10  265.78    3.72
  -4  -7  10  255.60    3.64
  -4  -7  10  267.47    3.93
  -4  -7  10  266.57    3.55
  -4   7  10  263.07    4.07
  -6   4  11  104.47    1.76
  -6  -4  11  104.49    1.67
  -6  -4  11  103.50    2.51
  -6  -4  11  102.06    1.75
  -6  -4  11  100.74    1.85
  -6   4  11  103.43    1.62
  -6  -4  11  104.10    1.69
  -6   4  11   97.18    2.51
  -6  -4  11  103.55    1.76
   7   1  10   21.85    0.88
   7  -1  10   21.90    0.74
   7  -1  10   21.88    0.70
   7   1  10   23.25    0.79
   7  -1  10   21.97    0.80
   7  -1  10   21.19    0.69
   7   1  10   21.46    0.75
   7   1  10   22.14    0.87
   7   1  10   21.72    1.06
   7  -1  10   22.33    0.81
   7  -1  10   22.22    1.21
   7   1  10   21.67    0.76
   1 -10   5   51.10    1.07
  -1 -10  -5   49.71    1.07
   1  10   5   52.12    1.46
   1  10   5   51.47    1.08
   1 -10   5   49.41    1.33
   1 -10   5   51.57    1.13
  -5  -9   2  181.28    2.59
   5  -9  -2  176.12    2.86
  -5  -9   2  182.90    2.61
  -5   9   2  191.43    2.70
  -5  -9   2  180.00    2.67
   5  -9  -2  183.14    2.68
  -5   9   2  191.42    3.03
   5  -9  -2  190.02    2.68
   5   9  -2  183.33    3.31
  -3   0  15  210.04    2.94
  -3   0  15  203.94    2.98
  -3   0  15  210.83    2.93
   3  10   2  340.73    4.61
  -3 -10  -2  329.46    4.39
   3  10   2  351.24    5.08
  -3  10  -2  328.81    4.38
   3 -10   2  330.69    4.68
   3 -10   2  336.76    4.42
  -3 -10  -2  342.06    4.46
  -3  10  -2  331.54    4.52
   3 -10   2  331.21    4.99
  -7   1  11  174.46    2.55
  -7  -1  11  173.94    2.53
  -7  -1  11  176.87    3.81
  -7  -1  11  164.88    2.55
  -7   1  11  169.74    2.56
  -7   1  11  169.18    3.83
   7  -1 -11  177.77    2.96
  -7  -1  11  165.50    2.57
   8   0   8  447.80    5.64
   8   0   8  437.84    5.47
   8   0   8  427.27    6.14
   8   0   8  444.38    5.87
  -9   2   5    2.47    0.30
  -9  -2   5    2.21    0.41
   9   2  -5    2.04    0.49
  -9   2   5    2.13    1.29
  -9  -2   5    1.96    1.09
   9  -2  -5    2.13    0.47
   9   2  -5    2.33    0.54
   6  -6   8   63.23    1.39
   6   6   8   64.77    1.32
   6  -6   8   61.63    1.20
   6  -6   8   63.74    1.32
   6  -6   8   61.35    1.22
   6   6   8   57.56    1.86
   6  -6   8   61.95    1.26
   6   6   8   61.91    1.23
   6   6   8   58.11    1.44
  -6   6  -8   61.45    1.24
   3  -9  -7   32.21    0.93
  -3   9   7   33.93    1.12
  -3   9   7   33.87    0.91
  -3   9   7   34.07    1.00
  -3   9   7   32.97    0.89
  -3  -9   7   32.61    0.89
   3   9  -7   33.47    1.11
  -3  -9   7   34.77    0.94
  -3  -9   7   32.39    0.81
  -3  -9   7   35.72    1.03
   8  -5  -5  410.64    5.37
   8  -5  -5  421.73    5.26
  -8  -5   5  415.90    5.25
  -8   5   5  423.47    5.21
  -8   5   5  412.00    6.51
  -8  -5   5  402.17    5.26
   8  -5  -5  416.63    5.80
   5  -8   6   84.64    1.54
   5  -8   6   86.07    1.41
   5   8   6   81.90    1.56
  -5   8  -6   85.07    1.50
   5  -8   6   86.19    1.53
  -5  -8  -6   86.50    1.64
   5  -8   6   83.53    2.40
   5  -8   6   84.99    1.75
   5   8   6   81.07    1.66
   5   8   6   87.07    1.46
   4  -9   5   33.39    0.91
  -4   9  -5   32.56    0.83
   4  -9   5   31.91    0.81
  -4  -9  -5   33.05    0.98
   4   9   5   34.04    0.88
   4  -9   5   31.93    1.06
   4  -9   5   30.08    1.43
  -8  -1   9   89.80    2.68
  -8  -1   9   80.67    1.47
  -8   1   9   79.13    1.48
   8  -1  -9   84.10    1.58
   8  -1  -9   86.18    1.73
  -8  -1   9   82.39    1.53
  -8  -1   9   83.98    1.48
  -6   7   7   65.80    1.28
  -6  -7   7   66.94    1.28
  -6  -7   7   59.59    1.22
  -6  -7   7   62.23    1.27
   6  -7  -7   63.61    1.33
   6  -7  -7   65.18    1.32
  -6   7   7   62.58    1.80
  -6  -7   7   61.82    1.58
  -6   7   7   62.82    1.22
   0   3  15    0.22    0.35
   0   3  15   -0.08    0.39
   0  -3  15    0.23    0.34
   0  -3  15    0.01    0.43
   0  -3  15    0.16    0.33
   0   3  15    0.56    0.41
   0  -3 -15   -0.29    0.40
   5   0  13  588.70    7.34
   5   0  13  596.86    7.40
   5   0  13  602.52    7.24
   5   0  13  574.09    7.32
   5   0  13  598.28    7.29
   6  -8   3   24.22    1.45
   6  -8   3   27.14    0.70
   6  -8   3   23.69    0.92
  -6  -8  -3   23.41    0.75
   6   8   3   23.42    0.77
   6  -8   3   24.81    0.77
  -6   8  -3   24.53    0.78
  -6  -8  -3   24.88    0.91
   6   8   3   27.00    1.39
  -8  -5  -4   35.66    1.16
  -8   5  -4   35.67    0.92
   8   5   4   36.09    0.99
   8   5   4   35.58    0.89
  -8  -5  -4   33.84    0.84
   8  -5   4   36.15    0.90
   8  -5   4   34.88    0.98
   8  -5   4   36.75    1.03
   8   5   4   36.85    1.43
   8  -5   4   37.31    1.61
  -9   0   6    0.67    1.26
   9   0  -6    0.12    0.47
  -9   0   6   -0.10    0.36
   2  -4  14   67.30    1.33
   2  -4  14   70.23    1.44
   2  -4  14   70.16    1.24
   2   4  14   67.15    1.35
   2   4  14   65.45    1.35
   2  -4  14   65.85    1.37
   2   4  14   67.79    1.32
   2  -4  14   69.22    1.52
   2  -4  14   69.54    1.31
  -1   3  15   25.40    0.77
  -1  -3  15   24.40    0.76
   1  -3 -15   23.50    0.93
  -1   3  15   23.63    0.68
  -1  -3  15   24.22    0.76
  -1   3  15   24.65    0.77
  -1  -3  15   21.01    0.81
  -1   3  15   23.87    0.73
  -1  -3  15   24.70    0.67
  -1  -3  15   23.26    0.77
   3   3  14    4.33    0.48
   3   3  14    4.75    0.49
   3  -3  14    4.96    0.45
   3  -3  14    4.73    0.50
   3  -3  14    4.36    0.64
   3  -3  14    4.87    0.48
   3   3  14    4.81    0.42
  -3  -1  15  444.94    5.67
  -3   1  15  451.88    5.66
  -3  -1  15  446.81    5.55
  -3  -1  15  451.01    5.74
  -3   1  15  437.42    5.69
  -3  -1  15  451.21    5.66
  -3  -1  15  443.56    5.76
  -3   1  15  441.06    5.66
  -2   8  10    0.92    0.41
  -2   8  10    1.57    0.41
  -2   8  10    1.32    0.52
  -2  -8  10    1.43    0.39
  -2  -8  10    1.13    0.47
   2  -8 -10    1.20    0.41
  -2  -8  10    1.06    0.37
  -2  -8  10    1.39    0.44
  -8  -3   8  141.12    2.17
  -8   3   8  142.92    2.02
  -8   3   8  131.49    3.40
  -8   3   8  141.77    2.15
  -8  -3   8  143.11    3.11
  -8  -3   8  142.70    2.13
  -8  -3   8  134.94    2.08
   8  -3  -8  127.57    2.19
   8  -3  -8  138.55    2.18
   6  -3  11   60.04    1.18
   6   3  11   64.52    1.41
   6  -3  11   58.41    1.34
   6   3  11   60.72    1.22
   6   3  11   61.99    1.28
   6  -3  11   61.97    1.29
   6  -3  11   63.22    1.25
   6  -3  11   65.19    1.97
   6   3  11   60.19    1.51
   6   3  11   64.50    1.30
   6  -3  11   63.51    1.24
   9   2   4  764.84    9.37
   9   2   4  729.31    9.32
   9  -2   4  750.98    9.20
   9  -2   4  741.15    8.98
   9   2   4  731.38    9.48
   9  -2   4  725.04    8.93
   9  -2   4  738.75    8.79
   9   2   4  729.88    9.00
   9  -2   4  731.71    9.04
  -3  -7  11  185.65    2.83
  -3   7  11  187.77    2.79
  -3  -7  11  183.07    2.76
  -3   7  11  189.60    2.74
  -3  -7  11  193.29    2.73
  -3  -7  11  185.35    2.62
   3  -7 -11  187.43    2.89
  -3  -7  11  194.44    2.80
  -3   7  11  194.05    3.07
   8   1   8  172.42    2.84
   8  -1   8  169.64    2.40
   8   1   8  166.10    2.54
   8   1   8  171.12    2.55
   8   1   8  164.93    2.55
   8   1   8  166.26    2.94
   8  -1   8  166.26    3.12
   8  -1   8  158.46    2.56
   8   1   8  167.14    2.41
  -5   9  -2   14.16    0.59
   5  -9   2   14.93    0.63
  -5  -9  -2   14.83    0.62
  -5  -9  -2   15.24    0.76
   5  -9   2   12.48    0.55
   5   9   2   13.90    1.14
   5  -9   2   13.90    1.17
   5  -9   2   14.58    0.74
   3  -8   9    7.96    0.54
   3  -8   9    8.01    0.54
   3  -8   9    8.27    0.44
   3  -8   9    8.55    0.54
   3   8   9    7.96    0.56
   3  -8   9    9.24    0.97
   3   8   9    8.92    0.57
   3  -8   9    8.24    0.53
   3   8   9    7.39    0.49
   3   8   9    8.01    0.97
   6  -8  -4  271.02    3.83
   6  -8  -4  274.75    3.67
  -6   8   4  273.02    4.19
  -6  -8   4  269.79    3.59
   6  -8  -4  268.29    3.68
  -6  -8   4  266.03    3.63
  -6   8   4  271.68    3.67
   6   8  -4  277.14    4.32
  -6  -8   4  261.37    3.97
  -3 -10   3   70.71    1.30
  -3 -10   3   73.88    1.52
  -3 -10   3   69.00    1.34
  -3 -10   3   67.36    1.35
   3 -10  -3   70.34    1.50
  -3  10   3   70.67    1.35
  -3  10   3   70.19    1.57
  -2   9   8    7.71    0.54
  -2  -9   8    7.92    0.60
  -2  -9   8    8.13    0.47
  -2  -9   8    6.99    0.49
  -2  -9   8    9.27    0.58
  -2  -9   8    8.40    0.42
  -2   9   8    8.31    0.54
  -2   9   8    8.57    0.70
  -2   9   8    8.60    0.67
   2  -9  -8    7.56    0.51
  -5   3  13  315.29    4.10
  -5   3  13  307.85    4.16
   5  -3 -13  310.88    4.52
  -5   3  13  310.76    3.94
  -5  -3  13  309.96    4.10
  -5  -3  13  308.78    4.10
  -5  -3  13  303.43    3.95
  -5  -3  13  295.84    5.00
  -5  -3  13  307.65    4.17
  -5   3  13  294.57    4.82
   0   6  13   28.29    0.86
   0  -6  13   25.53    0.78
   0  -6  13   28.81    0.85
   0   6  13   25.98    0.83
   0  -6  13   27.22    0.93
   0  -6  13   28.95    0.78
   0  -6 -13   25.89    0.83
   0  -6  13   27.13    0.90
   0  -6  13   26.77    0.87
   0   6  13   28.17    0.79
   4   0  14  110.19    1.72
   4   0  14  109.11    1.89
   4   0  14  111.83    1.84
   4   0  14  110.61    1.76
  -8   4   7  108.92    2.92
   8  -4  -7  111.64    1.91
  -8  -4   7  110.06    1.82
  -8   4   7  107.16    1.76
  -8   4   7  109.93    1.73
   8   4  -7  109.33    1.97
  -9   3   4   35.79    0.83
   9   3  -4   35.08    1.12
  -9   3   4   33.74    1.86
  -9  -3   4   35.85    0.89
   9  -3  -4   36.05    1.25
   9  -3  -4   33.70    0.94
  -9  -3   4   38.13    1.63
  -5   7   9  293.53    3.91
  -5  -7   9  286.56    3.88
  -5  -7   9  299.16    4.33
  -5   7   9  296.06    3.94
  -5  -7   9  293.51    3.84
  -5  -7   9  292.78    4.03
  -5  -7   9  288.41    3.91
   8   3   7  133.24    2.12
   8  -3   7  129.65    2.01
   8  -3   7  132.01    2.13
   8  -3   7  139.17    2.14
   8   3   7  133.82    2.50
   8  -3   7  137.82    2.87
   8   3   7  138.84    2.41
   8  -3   7  133.26    2.03
   8  -3   7  133.33    2.14
   8   3   7  135.65    2.56
   8   3   7  133.62    2.11
   8  -3   7  135.47    2.20
   5   1  13   40.81    0.98
   5  -1  13   39.55    1.04
   5   1  13   41.16    1.03
   5  -1  13   40.61    1.01
   5  -1  13   41.22    0.96
   5  -1  13   42.08    0.92
   5  -1  13   41.83    1.09
   4  -5  12  112.90    1.88
   4  -5  12  112.45    1.83
   4  -5  12  107.08    1.82
   4   5  12  105.64    1.82
   4   5  12  105.85    2.16
   4  -5  12  106.72    2.48
   4   5  12  104.36    1.83
   4  -5  12  110.66    1.93
   4  -6  11  295.69    4.85
   4   6  11  300.28    4.06
   4  -6  11  306.29    4.03
   4   6  11  310.07    4.05
   4  -6  11  297.65    4.13
   4  -6  11  299.95    4.04
   4   6  11  286.30    4.58
   4   6  11  302.95    4.08
   4  -6  11  299.08    4.04
  -6  -6   9   21.27    0.71
  -6   6   9   22.13    0.71
  -6  -6   9   23.51    0.75
   6  -6  -9   22.51    0.82
  -6  -6   9   22.35    0.84
  -6   6   9   22.22    0.75
   6  -6  -9   22.24    0.75
  -6  -6   9   22.96    0.67
  -6  -6   9   24.27    1.14
   9   1  -6  308.39    4.26
   9  -1  -6  321.10    4.24
  -9  -1   6  309.87    4.10
  -9   1   6  310.99    4.07
  -9  -1   6  301.19    5.45
  -9   1   6  305.95    5.65
  -1   6  13    9.60    0.55
  -1  -6  13    9.30    0.48
  -1  -6  13    9.59    0.61
   1  -6 -13    9.13    0.58
  -1  -6  13   10.37    0.54
  -1   6  13    8.22    0.56
  -1  -6  13    9.12    0.56
  -1  -6  13    8.26    0.59
   9   0   5   23.11    0.88
   9   0   5   23.50    1.09
   9   0   5   23.14    1.00
  -5  -9   3   98.90    1.94
   5  -9  -3  100.12    1.88
  -5  -9   3   97.71    1.66
   5  -9  -3  103.20    1.73
   5   9  -3  101.51    2.21
  -5   9   3  100.86    2.01
  -5  -9   3  103.75    1.71
  -5  -9   3  100.03    1.65
  -5   9   3   95.85    1.71
   5  -9  -3  100.87    1.70
   8   4   6   19.25    1.09
   8  -4   6   19.71    0.75
   8   4   6   19.45    0.67
   8   4   6   18.50    0.85
   8  -4   6   19.23    0.64
   8   4   6   18.62    0.76
   8   4   6   18.82    0.69
   8  -4   6   20.12    0.77
   8  -4   6   19.15    0.63
   8   4   6   20.08    0.99
   7   7   3    2.99    0.57
   7   7   3    3.15    0.96
   7   7   3    2.51    0.46
   7  -7   3    2.78    0.36
  -7  -7  -3    2.56    0.56
   7  -7   3    2.71    1.08
  -7  -7  -3    3.65    0.44
  -7   7  -3    2.91    0.44
   8   6  -1  139.28    2.43
   8   6  -1  129.29    2.74
  -8   6   1  143.33    2.14
   8   6  -1  129.08    2.12
  -8  -6   1  135.29    2.09
  -8   6   1  129.64    2.71
  -8  -6   1  132.17    2.50
   8  -6  -1  136.41    2.83
   8  -6  -1  129.17    2.24
  -8  -6   0  135.79    2.10
   8  -6   0  136.96    2.88
  -8  -6   0  132.87    2.48
   8   6   0  140.84    2.44
   8   6   0  135.45    2.11
   8   6   0  131.95    2.77
  -8   6   0  132.72    2.64
   8  -6   0  130.57    2.24
   7   7  -4   99.48    2.29
   7  -7  -4  100.84    1.71
  -7  -7   4  103.13    1.70
  -7   7   4  104.29    2.33
  -7  -7   4  104.29    1.75
  -7   7   4  100.34    1.73
   7  -7  -4  103.68    1.86
   7  -7  -4  100.08    1.77
   9  -3   3   70.88    1.43
   9  -3   3   71.17    1.45
  -9   3  -3   73.07    1.37
   9  -3   3   76.16    2.00
   9  -3   3   69.19    1.43
   9  -3   3   73.12    1.38
   9   3   3   74.66    1.42
   9   3   3   72.12    1.78
   9  -3   3   71.66    1.32
   9   3   3   72.38    1.75
  -9  -3  -3   71.25    1.87
  -5   8   7  873.68   11.19
  -5   8   7  886.07   10.58
  -5  -8   7  880.15   10.58
   5  -8  -7  897.53   10.71
  -5  -8   7  895.58   10.67
  -5  -8   7  873.32   10.60
  -5  -8   7  890.83   10.97
  -5  -8   7  894.77   10.63
   5  -8  -7  889.03   10.69
   4  -8   8   94.41    1.65
   4  -8   8   90.26    1.58
  -4   8  -8   93.09    1.54
   4   8   8   88.86    2.30
   4  -8   8   88.13    1.49
   4   8   8   89.90    1.70
   4   8   8   94.82    1.60
   4  -8   8   86.49    2.30
   4  -8   8   93.10    1.77
   4  -8   8   89.12    1.64
   4   8   8   95.94    1.67
   4  -8   8   92.99    1.65
  -4  -8  -8   94.99    1.69
   2   2  15   72.28    1.30
   2  -2  15   72.04    1.35
   2  -2  15   70.69    1.30
   2  -2  15   74.04    1.47
   2   2  15   70.92    1.33
   2   2  15   72.57    1.38
   2  -2  15   72.35    1.44
   2  -2  15   72.86    1.34
   2   2  15   75.85    1.39
   2   2  15   71.73    1.36
   4  -1  14   17.08    0.73
   4  -1  14   18.65    0.68
   4  -1  14   18.44    0.59
   4   1  14   18.47    0.65
   4   1  14   18.47    0.63
   4  -1  14   19.81    0.61
   4   1  14   19.07    0.70
   4   1  14   17.81    0.71
   3  10   3  422.23    5.77
  -3 -10  -3  458.21    5.65
   3 -10   3  439.15    6.27
   3 -10   3  449.66    5.63
  -3  10  -3  439.80    5.55
   3 -10   3  438.47    5.88
   3 -10   3  459.90    5.68
   2 -10  -5   80.60    1.53
  -2  10   5   85.05    1.51
  -2 -10   5   81.70    1.39
  -2  10   5   82.56    1.53
  -2 -10   5   82.13    1.59
  -2 -10   5   83.75    1.58
  -2  10   5   82.62    1.71
  -2 -10   5   80.46    1.51
  -3   4  14   33.74    0.86
  -3   4  14   34.13    1.06
  -3  -4  14   35.36    1.02
  -3  -4  14   34.81    0.83
  -3  -4  14   36.09    0.94
   3  -4 -14   33.74    1.07
  -3  -4  14   34.37    0.91
  -3  -4  14   33.73    0.85
  -3   4  14   34.13    0.85
   5  -5  11    1.54    0.37
   5  -5  11    1.77    0.48
   5   5  11    0.68    0.41
   5   5  11    1.64    0.72
   5  -5  11    1.63    1.01
   5   5  11    1.05    0.43
   5  -5  11    1.67    0.44
   5   5  11    2.33    0.45
   5  -5  11    1.35    0.40
   7   2  10 1014.95   12.19
   7  -2  10  993.36   11.89
   7  -2  10 1001.06   11.69
   7   2  10 1022.63   12.21
   7   2  10  999.00   11.91
   7  -2  10  999.84   11.81
   7   2  10  992.47   11.89
   7  -2  10  974.34   12.76
   7   2  10  971.31   11.90
  -4   9   6   24.20    0.76
  -4   9   6   24.99    0.78
  -4   9   6   26.58    1.06
  -4  -9   6   24.08    0.93
  -4  -9   6   23.18    0.73
  -4  -9   6   25.13    0.79
  -4  -9   6   23.81    0.74
   4  -9  -6   22.83    0.70
   4   9  -6   24.84    1.05
   0   7  12   46.74    1.09
   0  -7 -12   42.75    1.07
   0  -7  12   46.26    1.13
   0  -7  12   48.65    1.06
   0  -7  12   43.03    1.05
   0  -7  12   45.66    1.12
   0  -7  12   43.75    1.21
   0   7  12   48.37    1.08
   0   7  12   49.31    1.13
   0  -7  12   47.82    1.06
   1   3  15   29.05    0.83
   1  -3  15   29.90    0.87
   1   3  15   28.74    0.84
   1  -3  15   29.44    0.81
   1   3  15   28.70    0.78
   1   3  15   29.09    0.82
   1  -3  15   31.02    0.80
   1  -3  15   29.13    0.84
   9  -1   5    1.86    0.55
   9  -1   5    1.66    0.49
   9   1   5    1.15    0.44
   9  -1   5    1.77    0.48
   9   1   5    1.52    0.54
   9  -1   5    1.12    0.34
   9   1   5    0.59    0.55
   9   1   5    1.06    0.69
   9  -1   5    1.06    0.75
   3   9   7   53.21    1.23
   3  -9   7   50.25    1.07
   3  -9   7   49.80    1.68
   3  -9   7   50.30    1.09
   3   9   7   48.43    1.66
   3   9   7   52.50    1.14
   3  -9   7   52.50    1.17
   3   9   7   51.82    1.10
   3  -9   7   50.98    1.15
   6  -3 -12  435.87    5.73
  -6   3  12  438.03    6.49
  -6  -3  12  377.68    5.30
  -6   3  12  427.07    5.39
  -6  -3  12  449.66    6.55
  -6   3  12  360.17    5.28
  -6  -3  12  444.76    5.34
  -6  -3  12  429.33    5.42
  -6  -3  12  428.24    5.22
   7   6   6   25.39    0.73
   7  -6   6   25.77    0.91
   7  -6   6   26.07    0.75
   7  -6   6   24.55    0.82
   7  -6   6   25.29    0.79
  -7  -6  -6   25.17    0.73
  -7   6  -6   26.05    0.80
   7   6   6   26.51    0.83
   7  -6   6   23.61    1.56
   7   6   6   23.53    0.96
   7   6   6   25.88    1.33
  -7  -6  -6   23.38    0.90
   0  -5  14   99.42    1.67
   0  -5  14  104.67    1.82
   0  -5  14  104.76    1.74
   0   5  14  103.31    1.74
   0  -5  14  100.89    1.85
   0   5  14  101.63    1.78
   0  -5 -14  108.21    1.86
  -8   6   2   24.44    0.76
  -8  -6   2   23.11    0.76
   8  -6  -2   22.35    0.78
   8  -6  -2   23.29    1.26
   8   6  -2   24.10    1.23
  -8   6   2   24.97    1.34
   8  -6  -2   22.95    0.84
   8   6  -2   23.59    0.79
   8  -6  -2   24.20    0.63
  -8  -6   2   24.76    1.10
  -7   2  11  378.20    6.43
  -7  -2  11  395.09    5.13
  -7  -2  11  394.46    5.12
  -7  -2  11  401.70    4.97
  -7  -2  11  421.04    6.50
   7  -2 -11  404.34    5.47
  -7   2  11  402.86    5.12
  -7  -2  11  378.18    5.05
  -7   2  11  382.22    5.11
   6   0  12  310.80    4.05
   6   0  12  295.29    4.16
   6   0  12  306.51    4.09
   6   0  12  304.01    4.14
   6   0  12  311.91    4.04
   8  -6   1   38.35    0.97
  -8  -6  -1   36.74    0.94
   8  -6   1   40.76    1.66
   8   6   1   40.35    0.95
  -8  -6  -1   38.90    1.28
   8   6   1   35.91    1.49
   8   6   1   42.33    1.26
  -1  -7  12  297.88    4.09
   1  -7 -12  299.06    4.06
  -1  -7  12  295.45    4.10
  -1   7  12  294.55    4.04
  -1  -7  12  299.72    3.90
  -1  -7  12  289.40    3.98
  -1  -7  12  300.33    3.98
  -1   7  12  295.53    4.04
  -1   7  12  290.17    4.07
  -1  -7  12  296.32    4.05
   3   6  12  134.79    2.14
   3  -6  12  126.58    2.62
   3  -6  12  129.53    2.12
   3   6  12  129.46    2.09
   3   6  12  130.75    2.49
   3   6  12  123.17    2.10
   3  -6  12  129.77    1.93
   3  -6  12  131.65    2.19
  -9   4   1   83.05    1.50
  -9  -4   1   83.81    2.10
   9   4  -1   82.23    1.81
  -9   4   1   81.70    2.42
   9   4  -1   82.73    1.88
   9  -4  -1   85.89    1.53
   9   4  -1   86.58    1.60
   9  -4  -1   85.49    1.57
   9  -4  -1   83.36    2.01
  -9  -4   1   85.14    1.48
  -7   6   7  114.34    1.84
   7  -6  -7  113.23    1.94
  -7  -6   7  113.89    2.38
  -7  -6   7  110.73    1.82
   7  -6  -7  109.45    1.92
  -7  -6   7  115.35    1.89
  -7  -6   7  114.53    1.86
  -7   6   7  112.44    2.66
   0 -10   6  124.38    1.94
   0  10   6  122.44    1.97
   0 -10  -6  117.78    2.00
   0  10   6  123.50    2.37
   0  10   6  124.93    2.09
   0 -10   6  124.22    2.20
   0 -10   6  125.52    1.98
   9   4   0   38.01    1.30
  -9  -4   0   38.99    0.91
   9  -4   0   38.82    1.43
   9  -4   0   38.34    1.06
  -9  -4   0   39.42    1.50
  -9   4   0   40.04    0.94
   9  -4   0   39.90    1.01
   9   4   0   37.04    1.21
   9   4   0   37.42    1.01
   9  -4   0   37.91    0.94
  -9   4   0   36.32    1.65
  -1  -5  14  195.11    2.82
  -1  -5  14  189.30    2.81
   1  -5 -14  183.17    2.94
  -1  -5  14  194.14    2.84
  -1  -5  14  200.30    2.72
  -1   5  14  188.57    2.85
  -1  -5  14  199.54    2.88
  -1   5  14  195.37    2.80
  -1  -5  14  205.74    2.96
  -4  -3  14   19.31    0.60
  -4   3  14   17.78    0.73
  -4   3  14   19.92    0.69
  -4   3  14   21.42    1.01
  -4  -3  14   18.75    0.72
   4  -3 -14   17.60    0.95
  -4  -3  14   20.25    0.70
  -4   3  14   19.15    0.59
  -4  -3  14   19.09    0.69
  -4  -3  14   21.81    0.74
   2  -9   8  357.63    4.68
   2   9   8  358.29    4.71
   2   9   8  367.13    4.75
   2  -9   8  364.22    5.30
   2  -9   8  368.67    4.74
   2   9   8  370.25    4.84
   2   9   8  356.15    4.85
   2   9   8  358.38    5.35
  -2  -9  -8  361.53    4.65
   2  -9   8  363.30    4.74
  -8  -2   9  156.70    2.45
  -8  -2   9  169.94    3.68
   8  -2  -9  170.59    2.54
  -8  -2   9  168.52    2.50
   8  -2  -9  164.42    2.65
  -8   2   9  169.03    2.47
  -8  -2   9  161.15    2.42
   2   8  10  147.26    2.32
   2   8  10  144.05    2.80
   2  -8  10  149.94    2.31
   2  -8  10  146.23    2.31
   2   8  10  157.11    2.31
   2  -8  10  145.62    2.32
   2  -8  10  152.17    2.24
   2   8  10  139.86    2.31
   1  -6  13    4.49    0.46
   1  -6  13    5.32    0.50
   1  -6  13    5.30    0.60
   1   6  13    4.97    0.51
   1   6  13    4.47    0.49
   1  -6  13    5.34    0.53
   1  -6  13    5.38    0.56
   1  -6  13    4.97    0.42
   5  -6  10   50.65    1.12
   5   6  10   53.93    1.13
   5  -6  10   53.66    1.20
   5   6  10   53.67    1.30
   5   6  10   49.39    1.17
   5  -6  10   51.02    1.15
   5   6  10   51.42    1.61
   5  -6  10   49.84    1.87
   5  -6  10   52.07    1.22
   5  -6  10   53.38    1.15
   2  -3 -15   52.12    1.37
  -2  -3  15   49.93    1.15
  -2  -3  15   50.90    1.12
  -2   3  15   50.81    1.05
  -2  -3  15   49.71    1.03
  -2   3  15   50.35    1.13
  -2   3  15   51.11    1.06
  -5  -9  -3   52.54    1.28
  -5  -9  -3   49.90    1.13
  -5   9  -3   51.53    1.10
   5   9   3   51.70    1.75
   5  -9   3   49.94    1.08
   5  -9   3   50.11    1.34
   5  -9   3   50.71    1.12
   5  -9   3   47.12    1.77
   2 -10   5  111.82    2.25
   2  10   5  112.68    1.81
   2  10   5  114.33    2.38
   2 -10   5  114.96    1.88
   2 -10   5  111.30    1.84
  -2 -10  -5  109.93    1.82
  -3   2  15  168.47    2.37
  -3  -2  15  166.73    2.59
  -3  -2  15  165.76    2.48
  -3  -2  15  171.40    2.61
   3  -2 -15  173.18    2.95
  -3   2  15  169.75    2.49
  -3  -2  15  169.28    2.46
  -3   2  15  169.46    2.56
  -3   2  15  169.19    2.46
  -9   4   2    5.29    1.20
   9  -4  -2    6.08    0.53
   9   4  -2    7.56    0.74
   9   4  -2    6.94    0.59
  -9  -4   2    8.18    0.48
   9   4  -2    8.49    0.68
  -9  -4   2    7.40    1.00
  -9   4   2    7.54    0.49
   9  -4  -2    7.63    0.89
   9  -4  -2    7.67    0.54
   3  -5  13    5.13    0.51
   3  -5  13    4.87    0.49
   3  -5  13    5.02    0.80
   3  -5  13    5.70    0.59
   3  -5  13    5.73    0.54
   3   5  13    4.97    0.50
   3   5  13    4.95    0.49
   6  -1  12   46.63    1.07
   6   1  12   48.57    1.18
   6   1  12   47.86    1.08
   6  -1  12   47.01    1.02
   6   1  12   46.70    1.10
   6  -1  12   45.88    1.08
   6  -1  12   45.82    1.15
   6   1  12   44.38    1.09
   6  -1  12   46.61    1.58
   6   1  12   44.63    1.04
   8  -2   8  232.80    3.18
   8  -2   8  230.39    3.33
   8  -2   8  236.11    3.12
   8   2   8  232.29    3.31
   8  -2   8  231.21    3.36
   8   2   8  237.28    3.71
   8   2   8  230.56    3.34
   8   2   8  232.73    3.67
   8  -2   8  222.17    4.03
   8   2   8  239.51    3.32
  -1 -10   6  137.18    2.18
  -1 -10   6  142.38    2.22
  -1 -10   6  137.70    2.32
  -1  10   6  139.67    2.25
   1 -10  -6  135.35    2.21
  -1  10   6  135.22    2.36
  -1  10   6  138.49    2.18
   6  -8   4   95.79    1.52
   6  -8   4   95.43    1.65
  -6  -8  -4   99.00    1.69
   6   8   4   98.35    1.71
   6  -8   4   92.84    1.68
   6   8   4   95.86    2.43
  -6   8  -4  100.79    1.68
   6  -8   4   93.76    2.54
  -6  -8  -4   95.89    1.84
   9   4   1   17.24    0.71
  -9  -4  -1   19.05    0.63
   9  -4   1   17.39    0.73
   9  -4   1   16.70    0.71
  -9   4  -1   18.99    0.67
   9   4   1   17.20    1.01
  -9  -4  -1   16.46    1.04
   9  -4   1   18.64    0.67
   9   4   1   19.63    0.94
   9  -4   1   18.30    1.14
  -3 -10   4   19.80    0.69
  -3 -10   4   21.21    0.73
   3 -10  -4   20.17    0.79
   3  10  -4   22.60    1.01
  -3  10   4   19.82    0.70
  -3 -10   4   21.58    0.83
  -3 -10   4   21.09    0.66
  -3  10   4   19.88    0.91
   4   4  13   17.30    0.70
   4   4  13   17.90    0.83
   4   4  13   17.12    0.65
   4  -4  13   19.38    0.80
   4   4  13   18.91    0.71
   4  -4  13   16.48    1.10
   4  -4  13   18.95    0.67
   4  -4  13   17.51    0.72
   5  -2  13   48.98    1.04
   5  -2  13   48.62    1.00
   5   2  13   51.85    1.00
   5  -2  13   46.66    1.13
   5   2  13   47.04    1.15
   5  -2  13   47.33    1.58
   5   2  13   46.50    1.08
   5   2  13   49.32    1.10
   5  -2  13   48.79    1.10
   5  -2  13   47.73    1.13
   5  -2  13   47.17    1.18
   4   7  10  233.45    4.08
   4   7  10  255.18    3.40
   4  -7  10  241.68    3.39
   4  -7  10  242.79    3.47
   4   7  10  242.84    3.45
  -4   7 -10  250.69    3.30
   4  -7  10  244.52    3.22
   4  -7  10  250.98    3.42
   5  -4  12   67.56    1.34
   5   4  12   69.30    1.39
   5   4  12   67.68    1.36
   5  -4  12   67.15    1.37
   5  -4  12   69.28    1.47
   5  -4  12   68.66    1.31
   5   4  12   68.61    1.37
   5   4  12   65.64    1.62
   5  -4  12   65.62    2.01
  -5   0  14    0.01    0.41
  -5   0  14    0.52    0.97
  -5   0  14    0.12    0.42
   9   2  -6   51.59    1.24
  -9  -2   6   50.08    2.02
  -9   2   6   46.56    2.24
  -9   2   6   47.74    1.04
  -9  -2   6   47.41    1.07
   9  -2  -6   51.33    1.17
  -2  -6  13   97.82    1.69
  -2   6  13   93.90    1.77
  -2  -6  13   97.22    1.54
  -2  -6  13   93.72    1.68
  -2  -6  13   88.77    1.69
  -2   6  13   95.54    1.64
  -2  -6  13   94.74    1.69
   2  -6 -13   89.75    1.79
  -2   6  13   92.22    1.71
  -2  -6  13   96.94    1.78
   1  -7  12   33.08    0.95
   1  -7  12   33.45    1.11
   1   7  12   33.77    0.95
  -1  -7 -12   36.81    0.89
   1  -7  12   34.89    0.90
   1  -7  12   33.45    0.93
   1  -7  12   31.30    0.98
   1  -7  12   35.25    0.87
   1   7  12   34.68    0.94
   1   7  12   34.10    0.90
   5  -9  -4  358.68    4.69
   5  -9  -4  353.83    4.63
  -5  -9   4  348.30    4.60
   5   9  -4  356.35    5.23
  -5  -9   4  359.90    4.63
  -5   9   4  354.45    4.67
  -5  -9   4  359.57    4.94
  -5   9   4  360.47    5.07
  -5  -9   4  359.13    4.65
   5  -9  -4  357.32    4.86
   8  -6  -3  106.84    2.40
   8  -6  -3  108.74    1.85
   8   6  -3  109.90    1.87
  -8   6   3  100.97    2.50
  -8   6   3  107.51    1.79
   8  -6  -3  108.21    1.70
  -8  -6   3  104.47    1.75
  -8  -6   3  108.67    2.30
   8  -6  -3  109.87    1.94
  -8  -6   3  106.72    1.80
   8   6  -3  108.16    2.34
  -8  -5   6    7.18    0.52
  -8   5   6    4.90    1.15
   8  -5  -6    5.54    0.47
  -8   5   6    5.71    0.44
  -8  -5   6    6.07    0.48
   8  -5  -6    5.99    0.55
   1  10   6   62.76    1.62
   1 -10   6   61.62    1.22
   1 -10   6   62.84    1.25
   1  10   6   60.38    1.20
  -1 -10  -6   58.23    1.18
   1 -10   6   59.10    1.50
   1  10   6   60.24    1.20
   8   6   2   29.05    0.81
  -8  -6  -2   29.83    1.12
   8  -6   2   28.94    0.84
   8  -6   2   28.84    1.44
   8  -6   2   29.11    0.85
   8  -6   2   28.81    0.93
  -8   6  -2   28.62    0.83
   8   6   2   29.13    1.39
  -8  -6  -2   29.49    0.79
  -6  -8   5  231.25    3.18
   6  -8  -5  225.67    3.32
   6   8  -5  230.10    3.77
   6  -8  -5  228.56    3.21
   6  -8  -5  235.74    3.25
  -6  -8   5  226.23    3.58
  -6   8   5  231.30    3.73
  -6  -8   5  239.20    3.16
   1  -5  14  170.99    2.49
   1   5  14  167.50    2.55
   1  -5  14  173.28    2.59
   1  -5  14  169.90    2.70
   1  -5  14  171.43    2.48
   1   5  14  164.92    2.53
   1  -5  14  162.46    2.64
   9  -3  -5   47.07    1.09
  -9   3   5   44.05    0.91
   9   3  -5   42.92    1.21
  -9   3   5   42.89    2.10
  -9  -3   5   45.81    1.82
   9  -3  -5   43.55    1.31
  -6   0  13    0.32    0.38
  -6   0  13   -0.11    0.39
  -6   0  13    0.04    0.43
  -6   0  13    0.21    0.44
  -6   0  13    0.05    1.11
   3  -7  11   24.67    0.68
   3  -7  11   25.87    1.25
   3   7  11   22.76    0.80
   3  -7  11   23.74    0.78
   3  -7  11   20.35    0.81
   3   7  11   22.68    0.77
   3   7  11   22.40    1.17
   3   7  11   23.04    0.72
   3   7  11   23.62    0.82
   3  -7  11   22.57    0.78
   7  -4   9  148.38    3.25
   7  -4   9  152.08    2.31
   7   4   9  150.00    2.68
   7  -4   9  149.56    2.28
   7  -4   9  153.72    2.45
   7  -4   9  152.59    2.27
   7   4   9  146.91    2.33
   7  -4   9  151.73    2.37
   7   4   9  151.47    2.27
   0   9   9  119.45    1.99
   0   9   9  118.65    2.04
   0  -9   9  116.28    1.95
   0  -9   9  121.61    1.97
   0   9   9  117.34    2.30
   0  -9   9  125.71    2.05
   0   9   9  117.79    2.10
   0  -9  -9  121.52    1.98
   0  -9   9  121.44    1.96
   0   9   9  119.04    1.99
   0  -9   9  122.09    2.22
   8  -5   5    7.53    0.58
   8   5   5    7.14    0.48
   8  -5   5    7.48    0.49
   8  -5   5    7.41    1.14
   8   5   5    8.08    0.97
   8  -5   5    8.29    0.60
   8   5   5    7.06    0.58
  -8  -5  -5    7.09    0.45
   8   5   5    6.64    0.70
  -8  -5  -5    7.49    0.65
  -8   5  -5    7.11    0.52
   4   2  14   16.61    0.65
   4   2  14   16.54    0.65
   4  -2  14   17.46    0.61
   4   2  14   17.07    0.63
   4  -2  14   17.61    0.74
   4   2  14   16.46    0.69
   4  -2  14   16.59    0.69
   4  -2  14   18.35    0.72
   3   0  15   25.09    0.79
   3   0  15   28.10    0.86
   3   0  15   27.50    0.74
   3   0  15   26.26    0.69
   3   0  15   25.85    0.80
   3   0  15   27.90    0.85
  -5  -1  14  255.60    3.65
  -5  -1  14  251.05    4.47
  -5   1  14  253.81    4.35
  -5  -1  14  259.86    3.59
  -5  -1  14  258.69    3.66
  -5  -1  14  261.16    3.61
  -5   1  14  268.21    3.61
   5  -1 -14  269.56    4.17
  -7  -4  10    1.54    0.38
  -7   4  10    1.43    0.32
  -7  -4  10    2.56    1.02
  -7   4  10    1.07    0.40
  -7  -4  10    1.28    0.37
   7  -4 -10    0.62    0.49
  -7  -4  10    1.47    0.45
  -7  -4  10    0.77    0.37
  -7   4  10    1.71    1.07
   7   7   4   41.02    1.21
   7   7   4   42.22    1.71
   7  -7   4   39.69    1.73
   7   7   4   41.91    1.06
   7  -7   4   41.81    0.96
  -7  -7  -4   43.29    0.99
   7  -7   4   41.42    1.02
  -7  -7  -4   41.79    1.20
  -7   7  -4   42.84    1.01
   7  -7   4   44.35    1.20
   4  -9   6   43.74    0.98
   4   9   6   46.99    1.08
   4   9   6   44.94    1.00
  -4  -9  -6   45.56    1.17
   4  -9   6   46.20    1.09
   4  -9   6   46.53    1.08
  -4   9  -6   45.94    1.00
   4  -9   6   47.99    1.75
   4   9   6   47.38    1.67
  -9   4   3   -0.81    1.11
   9  -4  -3    0.17    0.44
   9  -4  -3    0.38    0.46
  -9  -4   3    0.79    0.89
   9   4  -3   -0.16    0.53
  -9   4   3    0.19    0.36
  -9  -4   3    0.11    0.37
   9   4  -3    0.04    0.52
   9  -4  -3    0.10    0.71
   9  -2   5  159.80    2.49
   9  -2   5  165.54    2.62
   9   2   5  159.38    2.79
   9  -2   5  153.13    2.52
   9   2   5  164.20    2.82
   9  -2   5  158.82    3.09
   9  -2   5  160.90    2.29
   9   2   5  158.00    2.48
   9  -2   5  159.55    2.42
   9   2   5  162.96    2.91
   6   7   7    0.22    0.47
   6   7   7    0.31    0.40
  -6  -7  -7    0.72    0.47
   6  -7   7   -0.34    1.08
  -6  -7  -7    0.39    0.36
   6   7   7    0.40    0.35
   6  -7   7    0.33    0.44
   6  -7   7    0.41    0.42
  -6   7  -7    0.92    0.38
   6  -7   7    0.27    0.47
   7  -5   8    3.20    0.50
   7  -5   8    3.28    0.52
   7  -5   8    2.65    1.10
   7   5   8    3.73    0.51
   7  -5   8    2.98    0.41
   7  -5   8    3.28    0.42
   7   5   8    2.66    0.64
   7  -5   8    3.24    0.43
  -7  -5  -8    3.24    0.38
   7   5   8    2.89    0.41
   3 -10   4  159.44    2.47
  -3  10  -4  165.69    2.39
   3 -10   4  169.43    2.49
   3 -10   4  161.92    2.69
   3 -10   4  165.02    3.10
  -4   8   9   12.74    0.61
  -4  -8   9   12.62    0.66
  -4  -8   9   12.77    0.63
  -4  -8   9   12.79    0.76
  -4   8   9   11.03    0.83
  -4  -8   9   12.90    0.57
   4  -8  -9   13.50    0.67
  -4  -8   9   13.05    0.55
  -4  -8   9   12.54    0.59
  -7  -7   5   20.97    0.74
   7  -7  -5   20.46    0.80
  -7  -7   5   21.79    0.72
   7  -7  -5   20.00    0.69
  -7   7   5   20.71    0.72
  -1   9   9  423.19    5.76
  -1   9   9  419.53    5.61
  -1   9   9  427.94    5.51
  -1   9   9  428.35    5.45
   1  -9  -9  423.84    5.47
  -1  -9   9  441.59    5.65
  -1  -9   9  428.32    5.43
  -1  -9   9  413.21    5.38
  -1   9   9  410.79    5.44
   0   0  16  381.58    4.73
   0   0  16  371.14    4.72
   0   0  16  375.05    4.79
   0   0 -16  365.36    5.21
   0   0  16  372.11    4.89
   0   0  16  370.21    4.73
   0   0  16  370.27    4.80
   0   0  16  375.17    4.73
  -5  -5  12    9.25    0.53
  -5   5  12    7.65    0.93
  -5   5  12    8.68    0.56
   5  -5 -12    9.01    0.68
  -5  -5  12    9.34    0.51
  -5  -5  12    9.61    0.54
  -5  -5  12    8.12    0.61
  -5   5  12    9.55    0.51
  -5  -5  12    8.96    1.00
  -5  -5  12    8.45    0.53
   9  -3   4  133.14    2.24
   9  -3   4  137.13    2.23
   9  -3   4  136.68    2.07
   9   3   4  134.84    2.53
   9  -3   4  136.66    2.19
   9  -3   4  129.83    2.80
   9   3   4  132.43    2.61
   9  -3   4  133.97    2.17
   9   3   4  140.43    2.20
  -9   3  -4  140.85    2.13
  -2  -7  12    4.05    0.49
  -2   7  12    4.25    0.53
  -2  -7  12    4.46    0.54
  -2   7  12    4.89    0.59
   2  -7 -12    3.72    0.50
  -2  -7  12    5.05    0.47
  -2  -7  12    4.60    0.52
  -2   7  12    3.82    0.48
  -2   5  14    0.20    0.32
  -2   5  14    0.13    0.44
   2  -5 -14   -0.04    0.47
  -2  -5  14    0.24    0.34
  -2  -5  14   -0.02    0.45
  -2  -5  14    0.14    0.41
  -2  -5  14    0.11    0.37
  -2  -5  14    0.36    0.30
  -2  -5  14    0.11    0.41
   9   0  -7  646.26    7.85
   9   0  -7  634.37    7.85
  -9   0   7  600.00    9.34
  -9   0   7  614.60    7.68
  -1   0  16   -0.29    0.42
  -1   0  16    0.33    0.36
  -1   0  16    0.21    0.35
  -1   0  16    0.02    0.35
  -1   0  16    0.14    0.29
  -1   0  16   -0.04    0.32
  -1   0  16    0.31    0.36
  -6  -1  13   82.90    1.51
   6  -1 -13   79.24    1.89
  -6  -1  13   80.51    1.54
  -6  -1  13   80.22    1.59
  -6  -1  13   78.50    2.43
  -6   1  13   80.52    1.55
  -6   1  13   75.13    2.35
  -6   1  13   79.26    1.50
  -7   5   9    5.43    0.48
   7  -5  -9    5.77    0.51
  -7  -5   9    5.67    0.44
  -7   5   9    5.73    0.42
   7  -5  -9    5.55    0.56
  -7  -5   9    5.56    0.47
  -7  -5   9    5.32    0.98
  -7  -5   9    5.71    0.44
   9  -4   2  366.22    4.74
  -9  -4  -2  353.44    4.54
   9   4   2  355.90    5.16
   9  -4   2  358.33    4.79
   9  -4   2  370.71    5.47
   9  -4   2  356.66    4.62
   9   4   2  368.19    4.73
  -9  -4  -2  360.68    5.24
  -9   4  -2  349.90    4.64
  -4 -10   0    5.27    0.61
  -4  10   0    5.80    0.48
   4 -10   0    5.41    0.60
  -4 -10   0    5.10    0.45
   4  10   0    5.76    0.90
   4 -10   0    5.93    0.43
  -4  10   0    6.19    0.58
   4 -10   0    5.45    0.44
  -4 -10   0    5.29    0.43
  -3   8  10    3.17    0.47
  -3  -8  10    2.96    0.49
  -3  -8  10    2.32    0.39
   3  -8 -10    2.61    0.45
  -3  -8  10    2.57    0.40
  -3  -8  10    2.89    0.36
  -3   8  10    3.32    0.66
   3   1  15   14.23    0.63
   3   1  15   13.16    0.62
   3   1  15   13.42    0.67
   3  -1  15   14.03    0.66
   3  -1  15   13.84    0.64
   3  -1  15   14.12    0.60
   3   1  15   14.03    0.62
   3  -1  15   13.52    0.55
   3   1  15   13.94    0.58
   3  -1  15   14.03    0.66
  -4   6  12   20.98    1.01
  -4  -6  12   21.91    0.75
  -4  -6  12   23.24    0.78
  -4  -6  12   20.04    0.72
  -4   6  12   21.94    0.73
  -4  -6  12   22.19    0.83
  -4   6  12   22.35    0.79
   4  -6 -12   22.83    0.90
  -4  -6  12   22.36    0.70
  -5   6  11    2.77    0.41
  -5  -6  11    2.69    0.42
  -5   6  11    3.32    0.74
  -5  -6  11    3.00    0.38
  -5  -6  11    3.03    0.51
  -5  -6  11    2.79    0.80
  -5   6  11    3.62    0.48
  -5  -6  11    2.77    0.42
  -5  -6  11    2.89    0.44
  -4 -10   1   66.92    1.25
   4 -10  -1   68.33    1.31
   4 -10  -1   69.58    1.34
  -4  10   1   68.90    1.34
   4 -10  -1   71.94    1.54
  -4 -10   1   71.57    1.34
  -4  10   1   70.35    1.54
  -4 -10   1   68.41    1.32
   4  10  -1   73.03    1.86
   5   8   7    6.83    0.46
   5  -8   7    5.84    1.17
   5   8   7    6.17    0.54
  -5  -8  -7    6.19    0.57
   5  -8   7    7.12    0.38
  -5   8  -7    6.29    0.47
   5  -8   7    5.96    0.50
   5  -8   7    5.93    0.50
   5   8   7    6.96    1.09
   5  -8   7    6.55    0.63
   5  -8   7    5.45    0.50
   5   8   7    6.74    0.60
   6   5  10   32.25    0.93
   6   5  10   31.27    1.08
   6  -5  10   30.80    0.87
   6  -5  10   29.79    0.94
   6  -5  10   30.69    0.88
   6   5  10   32.66    0.89
   6  -5  10   32.05    0.85
   6  -5  10   29.42    1.61
   6   5  10   31.75    1.33
   6  -5  10   31.73    0.88
   0   8  11    5.87    0.59
   0   8  11    7.04    0.54
   0   8  11    6.72    0.53
   0  -8  11    6.97    0.56
   0  -8  11    6.92    0.48
   0  -8  11    7.73    0.52
   0  -8  11    7.71    0.56
   0  -8 -11    7.07    0.47
   0   8  11    7.62    0.60
   0  -8  11    7.25    0.52
   0   1  16  150.24    2.24
   0   1  16  148.00    2.27
   0   1  16  150.15    2.21
   0   1  16  148.75    2.21
   0  -1  16  150.44    2.27
   0   1  16  150.11    2.20
   0   1  16  149.64    2.23
   0  -1  16  152.56    2.31
   0  -1  16  145.36    2.16
   0   1  16  151.82    2.25
   0  -1  16  147.25    2.19
   0  -1  16  146.23    2.28
   0  -1  16  149.22    2.37
   0  -1 -16  153.52    2.58
  -4  -5  13  259.49    3.55
  -4   5  13  254.31    3.98
  -4  -5  13  260.21    3.62
  -4  -5  13  261.66    3.69
  -4  -5  13  261.44    3.50
  -4  -5  13  255.40    3.49
  -4   5  13  258.69    3.49
  -4   5  13  264.69    3.63
  -3  -9   8   66.71    1.23
  -3   9   8   66.72    1.35
  -3  -9   8   65.93    1.35
  -3   9   8   67.54    1.37
   3  -9  -8   69.07    1.41
  -3  -9   8   67.32    1.46
  -3  -9   8   69.30    1.42
   6   2  12   49.62    1.26
   6   2  12   54.36    1.17
   6  -2  12   50.50    1.13
   6   2  12   51.25    1.14
   6  -2  12   51.59    1.03
   6   2  12   50.27    1.19
   6  -2  12   51.07    1.12
   6   2  12   47.51    1.13
   6  -2  12   52.59    1.75
   1   9   9  317.78    4.19
   1   9   9  310.78    4.69
   1  -9   9  311.01    4.54
   1  -9   9  318.07    4.22
   1   9   9  309.75    4.28
   1  -9   9  310.25    4.17
  -1  -9  -9  317.84    4.15
   1   9   9  314.05    4.30
   1  -9   9  304.29    4.14
   1  -9   9  313.96    4.17
   1   9   9  308.07    4.17
  -6   7   8    0.61    0.36
  -6  -7   8    0.84    0.44
   6  -7  -8    0.45    0.40
  -6   7   8    1.10    0.39
   6  -7  -8    1.04    0.41
  -6  -7   8    1.27    0.70
  -6  -7   8    0.37    0.40
  -6  -7   8    1.44    0.36
  -6  -7   8    0.97    0.39
  -6   7   8    0.55    0.85
   4 -10   1   98.13    1.69
   4 -10   1   94.90    1.91
   4  10   1   98.50    2.30
  -4  10  -1   96.23    1.65
  -4 -10  -1  101.95    1.66
   4 -10   1   97.48    2.22
  -4 -10  -1   98.49    1.87
  -4 -10  -1   96.46    1.70
  -4  10  -1   96.73    1.80
   4 -10   1   96.96    1.66
  -9   1   7    8.11    0.50
  -9   1   7    9.92    1.54
  -9  -1   7    6.99    1.39
   9  -1  -7    8.21    0.62
   9   1  -7    8.18    0.67
   9  -1  -7    7.37    0.53
  -9  -1   7    7.75    0.51
  -1  -1  16   46.24    1.00
   1  -1 -16   48.02    1.36
  -1  -1  16   46.94    0.95
  -1   1  16   46.82    1.03
  -1   1  16   45.19    1.04
  -1  -1  16   46.77    1.05
  -1  -1  16   46.68    1.09
  -1   1  16   47.23    1.00
  -1  -1  16   47.55    1.07
  -1  -1  16   48.14    1.13
  -1   1  16   47.87    1.07
  -1   1  16   47.89    0.95
  -1   1  16   48.14    1.03
  -1   1  16   47.34    0.98
  -5   7  -9    2.42    0.42
   5  -7   9    1.98    0.48
   5   7   9    2.84    0.52
   5  -7   9    2.72    0.44
   5  -7   9    2.57    0.44
   5   7   9    1.32    0.93
   5   7   9    2.06    0.42
   5   7   9    1.85    0.47
   5  -7   9    3.05    0.49
   5   9   4   18.92    1.24
   5   9   4   20.42    0.70
   5  -9   4   19.70    0.64
   5  -9   4   21.40    0.74
   5  -9   4   19.16    1.34
  -5   9  -4   20.62    0.69
   5  -9   4   18.58    0.90
  -5  -9  -4   21.72    0.86
  -5  -9  -4   20.98    0.75
   2   3  15  410.19    5.15
   2   3  15  399.09    5.22
   2  -3  15  416.50    5.20
   2  -3  15  394.89    5.17
   2   3  15  402.42    5.21
   0 -11   0   -0.07    0.38
   0  11   0    0.11    0.47
   0 -11   0   -0.02    0.32
   0  -4  15   44.80    1.02
   0   4  15   42.62    1.06
   0  -4  15   44.25    0.97
   0  -4  15   41.92    1.05
   0  -4  15   43.35    1.03
   0  -4  15   45.26    1.09
   0   4  15   45.68    1.02
   0  -4 -15   45.57    1.12
   0  -4  15   42.27    1.12
   0   4  15   44.56    1.07
  -2  10   6  206.59    2.96
  -2 -10   6  207.76    3.02
   2 -10  -6  200.01    2.96
  -2 -10   6  203.51    3.03
  -2  10   6  202.60    2.91
  -2  10   6  205.80    3.19
  -2 -10   6  195.70    2.94
  -2  10   6  195.58    3.14
[truncated: 929,743 more chars]
